# Supplementary material for: Brønsted acidity in zeolites measured by deprotonation energy
Source: Sci Rep. 2022 May 4;12:7301. doi: 10.1038/s41598-022-11354-x (PMC9068704; doi:10.1038/s41598-022-11354-x)
Supplement: Supplementary file 2 — Supplementary Information 2. [file 41598_2022_11354_MOESM2_ESM.zip]

Archive with 1,134 entries (1,117 files):
- structures/
- __MACOSX/._structures
- structures/periodic/
- __MACOSX/structures/._periodic
- structures/clusters/
- __MACOSX/structures/._clusters
- structures/periodic/cha/
- __MACOSX/structures/periodic/._cha
- structures/periodic/mfi/
- __MACOSX/structures/periodic/._mfi
- structures/periodic/ifr/
- __MACOSX/structures/periodic/._ifr
- structures/periodic/mor/
- __MACOSX/structures/periodic/._mor
- structures/periodic/ton/
- __MACOSX/structures/periodic/._ton
- structures/periodic/fer/
- __MACOSX/structures/periodic/._fer
- structures/periodic/fau/
- __MACOSX/structures/periodic/._fau
- structures/clusters/cha/
- __MACOSX/structures/clusters/._cha
- structures/clusters/mfi/
- __MACOSX/structures/clusters/._mfi
- structures/clusters/ifr/
- __MACOSX/structures/clusters/._ifr
- structures/clusters/mor/
- __MACOSX/structures/clusters/._mor
- structures/clusters/ton/
- __MACOSX/structures/clusters/._ton
- structures/clusters/fer/
- __MACOSX/structures/clusters/._fer
- structures/clusters/fau/
- __MACOSX/structures/clusters/._fau
- structures/periodic/cha/Al1-O4.vasp
- structures/periodic/cha/Al1-O2.vasp
- structures/periodic/cha/Al1-O3.vasp
- structures/periodic/cha/Al1-O1.vasp
- structures/periodic/mfi/Al1-O4.vasp
- structures/periodic/mfi/Al2-O2.vasp
- structures/periodic/mfi/Al6-O10.vasp
- structures/periodic/mfi/Al7-O11.vasp
- structures/periodic/mfi/Al12-O25.vasp
- structures/periodic/mfi/Al5-O14.vasp
- structures/periodic/mfi/Al11-O16.vasp
- structures/periodic/mfi/Al7-O16.vasp
- structures/periodic/mfi/Al3-O9.vasp
- structures/periodic/mfi/Al5-O13.vasp
- structures/periodic/mfi/Al9-O22.vasp
- structures/periodic/mfi/Al1-O2.vasp
- structures/periodic/mfi/Al3-O5.vasp
- structures/periodic/mfi/Al9-O19.vasp
- structures/periodic/mfi/Al8-O19.vasp
- structures/periodic/mfi/Al5-O1.vasp
- structures/periodic/mfi/Al2-O5.vasp
- structures/periodic/mfi/Al1-O3.vasp
- structures/periodic/mfi/Al4-O12.vasp
- structures/periodic/mfi/Al5-O12.vasp
- structures/periodic/mfi/Al6-O7.vasp
- structures/periodic/mfi/Al9-O15.vasp
- structures/periodic/mfi/Al3-O8.vasp
- structures/periodic/mfi/Al7-O17.vasp
- structures/periodic/mfi/Al11-O25.vasp
- structures/periodic/mfi/Al10-O3.vasp
- structures/periodic/mfi/Al12-O20.vasp
- structures/periodic/mfi/Al12-O8.vasp
- structures/periodic/mfi/Al2-O6.vasp
- structures/periodic/mfi/Al8-O20.vasp
- structures/periodic/mfi/Al7-O18.vasp
- structures/periodic/mfi/Al4-O11.vasp
- structures/periodic/mfi/Al9-O21.vasp
- structures/periodic/mfi/Al1-O1.vasp
- structures/periodic/mfi/Al2-O7.vasp
- structures/periodic/mfi/Al6-O15.vasp
- structures/periodic/mfi/Al8-O17.vasp
- structures/periodic/mfi/Al11-O24.vasp
- structures/periodic/mfi/Al10-O24.vasp
- structures/periodic/mfi/Al3-O10.vasp
- structures/periodic/mfi/Al12-O26.vasp
- structures/periodic/mfi/Al10-O23.vasp
- structures/periodic/mfi/Al4-O9.vasp
- structures/periodic/mfi/Al8-O6.vasp
- structures/periodic/mfi/Al6-O13.vasp
- structures/periodic/mfi/Al10-O22.vasp
- structures/periodic/mfi/Al11-O14.vasp
- structures/periodic/mfi/Al4-O4.vasp
- structures/periodic/ifr/Al2-O2.vasp
- structures/periodic/ifr/Al4-O7.vasp
- structures/periodic/ifr/Al1-O8.vasp
- structures/periodic/ifr/Al1-O9.vasp
- structures/periodic/ifr/Al2-O3.vasp
- structures/periodic/ifr/Al1-O5.vasp
- structures/periodic/ifr/Al2-O4.vasp
- structures/periodic/ifr/Al3-O5.vasp
- structures/periodic/ifr/Al1-O3.vasp
- structures/periodic/ifr/Al3-O7.vasp
- structures/periodic/ifr/Al4-O10.vasp
- structures/periodic/ifr/Al3-O6.vasp
- structures/periodic/ifr/Al3-O1.vasp
- structures/periodic/ifr/Al4-O9.vasp
- structures/periodic/ifr/Al4-O8.vasp
- structures/periodic/ifr/Al2-O1.vasp
- structures/periodic/mor/Al1-O4.vasp
- structures/periodic/mor/Al3-O3.vasp
- structures/periodic/mor/Al4-O7.vasp
- structures/periodic/mor/Al3-O9.vasp
- structures/periodic/mor/Al1-O2.vasp
- structures/periodic/mor/Al2-O4.vasp
- structures/periodic/mor/Al2-O5.vasp
- structures/periodic/mor/Al1-O3.vasp
- structures/periodic/mor/Al3-O8.vasp
- structures/periodic/mor/Al2-O6.vasp
- structures/periodic/mor/Al4-O10.vasp
- structures/periodic/mor/Al1-O1.vasp
- structures/periodic/mor/Al2-O7.vasp
- structures/periodic/mor/Al4-O7s.vasp
- structures/periodic/mor/Al4-O9.vasp
- structures/periodic/mor/Al3-O3s.vasp
- structures/periodic/ton/Al4-O6_b.vasp
- structures/periodic/ton/Al2-O3.vasp
- structures/periodic/ton/Al1-O2.vasp
- structures/periodic/ton/Al3-O6_b.vasp
- structures/periodic/ton/Al2-O4.vasp
- structures/periodic/ton/Al3-O4.vasp
- structures/periodic/ton/Al2-O5.vasp
- structures/periodic/ton/Al1-O3.vasp
- structures/periodic/ton/Al1-O1.vasp
- structures/periodic/ton/Al3-O6_a.vasp
- structures/periodic/ton/Al4-O2.vasp
- structures/periodic/ton/Al4-O6_a.vasp
- structures/periodic/fer/Al1-O4.vasp
- structures/periodic/fer/Al2-O2.vasp
- structures/periodic/fer/Al4-O7.vasp
- structures/periodic/fer/Al1-O2.vasp
- structures/periodic/fer/Al2-O5.vasp
- structures/periodic/fer/Al1-O3.vasp
- structures/periodic/fer/Al3-O8.vasp
- structures/periodic/fer/Al3-O7.vasp
- structures/periodic/fer/Al2-O6.vasp
- structures/periodic/fer/Al1-O1.vasp
- structures/periodic/fer/Al4-O7s.vasp
- structures/periodic/fer/Al2-O2s.vasp
- structures/periodic/fer/Al4-O5s.vasp
- structures/periodic/fer/Al4-O5.vasp
- structures/periodic/fer/Al3-O1.vasp
- structures/periodic/fer/Al3-O1s.vasp
- structures/periodic/fau/Al1-O4.vasp
- structures/periodic/fau/Al1-O2.vasp
- structures/periodic/fau/Al1-O3.vasp
- structures/periodic/fau/Al1-O1.vasp
- structures/clusters/cha/CHA_Al1-O4_bas_cluster_38T.xyz
- structures/clusters/cha/CHA_Al1-O4_bas_cluster_134T.xyz
- structures/clusters/cha/CHA_Al1-O4_bas_cluster_14T.xyz
- structures/clusters/cha/CHA_Al1-O4_bas_cluster_34T.xyz
- structures/clusters/cha/CHA_Al1-O4_bas_cluster_138T.xyz
- structures/clusters/cha/CHA_Al1-O4_bas_cluster_8T.xyz
- structures/clusters/cha/CHA_Al1-O4_bas_cluster_74T.xyz
- structures/clusters/cha/CHA_Al1-O4_bas_cluster_62T.xyz
- structures/clusters/cha/CHA_Al1-O4_bas_cluster_119T.xyz
- structures/clusters/cha/CHA_Al1-O4_bas_cluster_78T.xyz
- structures/clusters/cha/CHA_Al1-O4_bas_cluster_123T.xyz
- structures/clusters/cha/CHA_Al1-O4_bas_cluster_86T.xyz
- structures/clusters/cha/CHA_Al1-O4_bas_cluster_90T.xyz
- structures/clusters/cha/CHA_Al1-O4_bas_cluster_28T.xyz
- structures/clusters/cha/CHA_Al1-O4_bas_cluster_12T.xyz
- structures/clusters/cha/CHA_Al1-O4_bas_cluster_68T.xyz
- structures/clusters/cha/CHA_Al1-O4_bas_cluster_48T.xyz
- structures/clusters/cha/CHA_Al1-O4_bas_cluster_106T.xyz
- structures/clusters/cha/CHA_Al1-O4_bas_cluster_147T.xyz
- structures/clusters/cha/CHA_Al1-O4_bas_cluster_10T.xyz
- structures/clusters/cha/CHA_Al1-O4_bas_cluster_51T.xyz
- structures/clusters/cha/CHA_Al1-O4_bas_cluster_126T.xyz
- structures/clusters/cha/CHA_Al1-O4_bas_cluster_50T.xyz
- structures/clusters/cha/CHA_Al1-O4_bas_cluster_11T.xyz
- __MACOSX/structures/clusters/cha/._CHA_Al1-O4_bas_cluster_11T.xyz
- structures/clusters/cha/CHA_Al1-O4_bas_cluster_46T.xyz
- structures/clusters/cha/CHA_Al1-O4_bas_cluster_66T.xyz
- structures/clusters/cha/CHA_Al1-O4_bas_cluster_150T.xyz
- structures/clusters/cha/CHA_Al1-O4_bas_cluster_94T.xyz
- structures/clusters/cha/CHA_Al1-O4_bas_cluster_136T.xyz
- structures/clusters/cha/CHA_Al1-O4_bas_cluster_82T.xyz
- structures/clusters/cha/CHA_Al1-O4_bas_cluster_100T.xyz
- structures/clusters/cha/CHA_Al1-O4_bas_cluster_141T.xyz
- structures/clusters/cha/CHA_Al1-O4_bas_cluster_116T.xyz
- structures/clusters/cha/CHA_Al1-O4_bas_cluster_20T.xyz
- structures/clusters/cha/CHA_Al1-O4_bas_cluster_76T.xyz
- structures/clusters/cha/CHA_Al1-O4_bas_cluster_21T.xyz
- structures/clusters/cha/CHA_Al1-O4_bas_cluster_56T.xyz
- structures/clusters/mfi/MFI_Al1-O2_bas_cluster_16T.xyz
- structures/clusters/mfi/MFI_Al7-O17_bas_cluster_18T.xyz
- structures/clusters/mfi/MFI_Al7-O17_bas_cluster_155T.xyz
- structures/clusters/mfi/MFI_Al4-O4_bas_cluster_85T.xyz
- structures/clusters/mfi/MFI_Al11-O24_bas_cluster_108T.xyz
- structures/clusters/mfi/MFI_Al10-O24_bas_cluster_92T.xyz
- structures/clusters/mfi/MFI_Al12-O26_bas_cluster_128T.xyz
- structures/clusters/mfi/MFI_Al7-O17_bas_cluster_59T.xyz
- structures/clusters/mfi/MFI_Al11-O24_bas_cluster_19T.xyz
- structures/clusters/mfi/MFI_Al3-O9_bas_cluster_94T.xyz
- structures/clusters/mfi/MFI_Al8-O17_bas_cluster_22T.xyz
- structures/clusters/mfi/MFI_Al12-O26_bas_cluster_73T.xyz
- structures/clusters/mfi/MFI_Al9-O21_bas_cluster_126T.xyz
- structures/clusters/mfi/MFI_Al5-O12_bas_cluster_40T.xyz
- structures/clusters/mfi/MFI_Al2-O2_bas_cluster_104T.xyz
- structures/clusters/mfi/MFI_Al3-O9_bas_cluster_57T.xyz
- structures/clusters/mfi/MFI_Al6-O13_bas_cluster_142T.xyz
- structures/clusters/mfi/MFI_Al7-O17_bas_cluster_22T.xyz
- structures/clusters/mfi/MFI_Al7-O17_bas_cluster_63T.xyz
- structures/clusters/mfi/MFI_Al3-O9_bas_cluster_41T.xyz
- structures/clusters/mfi/MFI_Al8-O17_bas_cluster_18T.xyz
- structures/clusters/mfi/MFI_Al12-O26_bas_cluster_5T.xyz
- structures/clusters/mfi/MFI_Al9-O21_bas_cluster_44T.xyz
- structures/clusters/mfi/MFI_Al4-O4_bas_cluster_128T.xyz
- structures/clusters/mfi/MFI_Al8-O17_bas_cluster_9T.xyz
- structures/clusters/mfi/MFI_Al10-O24_bas_cluster_26T.xyz
- structures/clusters/mfi/MFI_Al11-O24_bas_cluster_54T.xyz
- structures/clusters/mfi/MFI_Al9-O21_bas_cluster_64T.xyz
- structures/clusters/mfi/MFI_Al2-O2_bas_cluster_132T.xyz
- structures/clusters/mfi/MFI_Al11-O24_bas_cluster_104T.xyz
- structures/clusters/mfi/MFI_Al5-O12_bas_cluster_99T.xyz
- structures/clusters/mfi/MFI_Al11-O24_bas_cluster_15T.xyz
- structures/clusters/mfi/MFI_Al12-O26_bas_cluster_28T.xyz
- structures/clusters/mfi/MFI_Al10-O24_bas_cluster_142T.xyz
- structures/clusters/mfi/MFI_Al4-O4_bas_cluster_70T.xyz
- structures/clusters/mfi/MFI_Al1-O2_bas_cluster_20T.xyz
- structures/clusters/mfi/MFI_Al5-O12_bas_cluster_100T.xyz
- structures/clusters/mfi/MFI_Al7-O17_bas_cluster_38T.xyz
- structures/clusters/mfi/MFI_Al3-O9_bas_cluster_131T.xyz
- structures/clusters/mfi/MFI_Al12-O26_bas_cluster_12T.xyz
- structures/clusters/mfi/MFI_Al1-O2_bas_cluster_61T.xyz
- structures/clusters/mfi/MFI_Al12-O26_bas_cluster_13T.xyz
- structures/clusters/mfi/MFI_Al5-O12_bas_cluster_140T.xyz
- structures/clusters/mfi/MFI_Al7-O17_bas_cluster_123T.xyz
- structures/clusters/mfi/MFI_Al8-O17_bas_cluster_15T.xyz
- structures/clusters/mfi/MFI_Al12-O26_bas_cluster_8T.xyz
- structures/clusters/mfi/MFI_Al4-O4_bas_cluster_152T.xyz
- structures/clusters/mfi/MFI_Al6-O13_bas_cluster_11T.xyz
- structures/clusters/mfi/MFI_Al8-O17_bas_cluster_42T.xyz
- structures/clusters/mfi/MFI_Al11-O24_bas_cluster_80T.xyz
- structures/clusters/mfi/MFI_Al8-O17_bas_cluster_54T.xyz
- structures/clusters/mfi/MFI_Al6-O13_bas_cluster_163T.xyz
- structures/clusters/mfi/MFI_Al2-O2_bas_cluster_61T.xyz
- structures/clusters/mfi/MFI_Al8-O17_bas_cluster_126T.xyz
- structures/clusters/mfi/MFI_Al7-O17_bas_cluster_54T.xyz
- structures/clusters/mfi/MFI_Al9-O21_bas_cluster_73T.xyz
- structures/clusters/mfi/MFI_Al2-O2_bas_cluster_20T.xyz
- structures/clusters/mfi/MFI_Al7-O17_bas_cluster_15T.xyz
- structures/clusters/mfi/MFI_Al3-O9_bas_cluster_37T.xyz
- structures/clusters/mfi/MFI_Al2-O2_bas_cluster_98T.xyz
- structures/clusters/mfi/MFI_Al8-O17_bas_cluster_81T.xyz
- structures/clusters/mfi/MFI_Al8-O17_bas_cluster_147T.xyz
- structures/clusters/mfi/MFI_Al1-O2_bas_cluster_83T.xyz
- structures/clusters/mfi/MFI_Al3-O9_bas_cluster_17T.xyz
- structures/clusters/mfi/MFI_Al9-O21_bas_cluster_12T.xyz
- structures/clusters/mfi/MFI_Al4-O4_bas_cluster_109T.xyz
- structures/clusters/mfi/MFI_Al7-O17_bas_cluster_35T.xyz
- structures/clusters/mfi/MFI_Al8-O17_bas_cluster_58T.xyz
- structures/clusters/mfi/MFI_Al9-O21_bas_cluster_170T.xyz
- structures/clusters/mfi/MFI_Al5-O12_bas_cluster_16T.xyz
- structures/clusters/mfi/MFI_Al10-O24_bas_cluster_46T.xyz
- structures/clusters/mfi/MFI_Al12-O26_bas_cluster_113T.xyz
- structures/clusters/mfi/MFI_Al11-O24_bas_cluster_34T.xyz
- structures/clusters/mfi/MFI_Al9-O21_bas_cluster_127T.xyz
- structures/clusters/mfi/MFI_Al5-O12_bas_cluster_41T.xyz
- structures/clusters/mfi/MFI_Al5-O12_bas_cluster_121T.xyz
- structures/clusters/mfi/MFI_Al3-O9_bas_cluster_95T.xyz
- structures/clusters/mfi/MFI_Al10-O24_bas_cluster_85T.xyz
- structures/clusters/mfi/MFI_Al9-O21_bas_cluster_8T.xyz
- structures/clusters/mfi/MFI_Al6-O13_bas_cluster_70T.xyz
- structures/clusters/mfi/MFI_Al7-O17_bas_cluster_58T.xyz
- structures/clusters/mfi/MFI_Al8-O17_bas_cluster_35T.xyz
- structures/clusters/mfi/MFI_Al7-O17_bas_cluster_103T.xyz
- structures/clusters/mfi/MFI_Al9-O21_bas_cluster_86T.xyz
- structures/clusters/mfi/MFI_Al12-O26_bas_cluster_33T.xyz
- structures/clusters/mfi/MFI_Al12-O26_bas_cluster_80T.xyz
- structures/clusters/mfi/MFI_Al7-O17_bas_cluster_12T.xyz
- structures/clusters/mfi/MFI_Al3-O9_bas_cluster_67T.xyz
- structures/clusters/mfi/MFI_Al11-O24_bas_cluster_102T.xyz
- structures/clusters/mfi/MFI_Al9-O21_bas_cluster_116T.xyz
- structures/clusters/mfi/MFI_Al12-O26_bas_cluster_38T.xyz
- structures/clusters/mfi/MFI_Al8-O17_bas_cluster_28T.xyz
- structures/clusters/mfi/MFI_Al5-O12_bas_cluster_66T.xyz
- structures/clusters/mfi/MFI_Al11-O24_bas_cluster_13T.xyz
- structures/clusters/mfi/MFI_Al2-O2_bas_cluster_66T.xyz
- structures/clusters/mfi/MFI_Al8-O17_bas_cluster_121T.xyz
- structures/clusters/mfi/MFI_Al4-O4_bas_cluster_9T.xyz
- structures/clusters/mfi/MFI_Al8-O17_bas_cluster_90T.xyz
- structures/clusters/mfi/MFI_Al8-O17_bas_cluster_53T.xyz
- structures/clusters/mfi/MFI_Al8-O17_bas_cluster_45T.xyz
- structures/clusters/mfi/MFI_Al12-O26_bas_cluster_43T.xyz
- structures/clusters/mfi/MFI_Al7-O17_bas_cluster_9T.xyz
- structures/clusters/mfi/MFI_Al1-O2_bas_cluster_30T.xyz
- structures/clusters/mfi/MFI_Al6-O13_bas_cluster_16T.xyz
- structures/clusters/mfi/MFI_Al7-O17_bas_cluster_124T.xyz
- structures/clusters/mfi/MFI_Al6-O13_bas_cluster_41T.xyz
- structures/clusters/mfi/MFI_Al6-O13_bas_cluster_36T.xyz
- structures/clusters/mfi/MFI_Al6-O13_bas_cluster_129T.xyz
- structures/clusters/mfi/MFI_Al3-O9_bas_cluster_140T.xyz
- structures/clusters/mfi/MFI_Al10-O24_bas_cluster_82T.xyz
- structures/clusters/mfi/MFI_Al5-O12_bas_cluster_126T.xyz
- structures/clusters/mfi/MFI_Al9-O21_bas_cluster_120T.xyz
[truncated: 834 more entries]
