# Supplementary material for: Brønsted acidity in zeolites measured by deprotonation energy
Source: Sci Rep. 2022 May 4;12:7301. doi: 10.1038/s41598-022-11354-x (PMC9068704; doi:10.1038/s41598-022-11354-x)
Supplement: Supplementary file 2 — Supplementary Information 2. [file 41598_2022_11354_MOESM2_ESM.zip › structures/periodic/cha/Al1-O4.vasp]

Comment Line                            
   1.00000000000000     
    13.6593198775999998    0.0000000000000000    0.0000000000000000
    -6.8296599387999999   11.8293180123999999    0.0000000000000000
     0.0000000000000000    0.0000000000000000   14.6499500274999992
   Si   O    Al   H 
    35    72     1     1
Direct
  0.3322773728233921  0.8899483605261549  0.2750544107858282
  0.6647952540390115  0.0985688865631717  0.7270707470027735
  0.1011697112744986  0.4386243590373530  0.2726602250002462
  0.8927469125160520  0.5623196706289880  0.7276039902093648
  0.5578498980823864  0.6673259626470222  0.2814146214114747
  0.8923624543124079  0.3316133998064716  0.7252252721524883
  0.1067648425792494  0.6654877064309591  0.2724486923991302
  0.4429928166653521  0.1058082276582430  0.7302792105991975
  0.5595110405703125  0.8963660357382225  0.2751580800875414
  0.6716151566197264  0.5770177912235886  0.7308681206609540
  0.3296274590649209  0.4421545927350943  0.2824307598810818
  0.0014144311339252  0.2394511072698432  0.5981315504058328
  0.3346615638558464  0.4397190677725967  0.0656786038163673
  0.7873529058524502  0.7844514692264136  0.6085297258017676
  0.5604046053635959  0.8908776438444581  0.0580684863012867
  0.2301103650234360 -0.0000231974556725  0.6025492541326537
  0.1110369013987381  0.6672892633287502  0.0542282031982064
  0.5629021809763898  0.6656797499069730  0.0648297276589438
  0.7690273249897939  0.0003503125293570  0.6013518619045216
  0.1114894611957507  0.4410590153521909  0.0546225074516757
  0.2140628833045635  0.2166415696182413  0.6064910474269498
  0.3342454455417265  0.8911756433334894  0.0568320201790213
  0.0063180000618082  0.7657466063538954  0.6018724988824594
  0.6722340696682694  0.5655850785234886  0.9411102422864127
 -0.0023748801005467  0.7693180370041032  0.3914993756746953
  0.4420648843770796  0.1024898193127492  0.9397521482867893
  0.2200761566973265  0.2228344211778104  0.3898622582338697
  0.8981165211626388  0.3300390598491555  0.9378022081026826
  0.7666880293560704 -0.0022707351298639  0.3945402860897613
  0.2286235110471745  0.0025529237900917  0.3913756841238705
  0.4374286761377459  0.3325281496115652  0.9458303495167306
  0.7739941924995249  0.7752470623305741  0.3941683444338857
  0.8948367190963938  0.5587824801184349  0.9405618290092307
 -0.0003912454564871  0.2314313645156527  0.3903375791949186
  0.6699758253240513  0.1040735127803695  0.9414221915813976
  0.2339919275631946  0.7622654021220604  0.3019642877217690
  0.7672024620252730  0.2255700688224755  0.7044257865476907
  0.2261092932454374  0.4648496298019709  0.3051133585679452
  0.7690128052861713  0.5452969669516408  0.7052892280999117
  0.5346473858794635  0.7706588035411919  0.3026690615874805
  0.4799901764997005  0.2370846409566376  0.7251532973361666
  0.8876208897061826  0.1177378544560034  0.6033383939774700
  0.4364221210871111  0.5644381015409988  0.0381906429685159
  0.9124937030651729  0.8017500488840790  0.6265452175258919
  0.4342487647555617  0.8644952548844976  0.0293772321298370
  0.1828480316223817  0.0858021160103260  0.6250525352128534
  0.1386666906531049  0.5676702550499566  0.0270835850020983
  0.5645906324542506  0.4361958805196164  0.9465585288759468
  0.0994625405301162  0.8991227996472879  0.3811799304992296
  0.5708327266427513  0.1339096388026908  0.9637581456196143
  0.0942572635321745  0.1978973094927970  0.3612454684375530
  0.8717741916565086  0.4314874243209867  0.9578030047503795
  0.7994779840710396  0.9018445603685836  0.3677519502227113
  0.3530712685321479  0.0055772622046199  0.0078581297515999
  0.6555372531553674 -0.0008121202901587  0.0028558735762172
  0.0041803362268476  0.3459304614482264 -0.0014884282114351
 -0.0012458815801857  0.6492255522627319  0.0025846204841371
  0.6560341582796643  0.6468949058525099  0.0120996287256892
  0.3530869767603068  0.3429024678976032  0.0166101894199237
  0.0028825607833573  0.3248209188904433  0.3202147389965454
  0.3165643429303812  0.3340371876975533  0.3374887100173899
  0.6643250358987661  0.6804300558831192  0.3393382485193342
  0.6713035153675665  0.9926467148528085  0.3261061747792415
  0.3129435258243085  0.9836119393463071  0.3259359082682847
  0.0132672812567915  0.6862936419219051  0.3219820493395849
  0.6928937898083115  0.6866036198862387  0.6722396089976266
  0.9898541670864263  0.6619615966845876  0.6658638712842965
  0.3355164118903496  0.0246158311132979  0.6668895277110594
  0.3198699814004481  0.3059359701662882  0.6646496069338694
  0.9874479410741385  0.3295947819283231  0.6604487859175411
  0.6789198311370316  0.0050477820880402  0.6698552148377255
  0.4476202807078041  0.5508062054759330  0.3122906129093881
  0.5492372796625181  0.4735898574430573  0.7097580968602698
  0.4531422099029719  0.9083349778222488  0.3080192706838233
  0.5461356276984108  0.0873750833954869  0.6974142207706242
  0.0855222100982190  0.5431736522673623  0.3044688244668342
  0.8908331674460219  0.4462725803745918  0.7035898229101607
  0.1309415591176570  0.8713744931886558  0.6213868198491983
  0.2154030342280812  0.7872746704866397  0.0213938794208270
  0.1050828690170680  0.2268213550822773  0.6371095596086004
  0.2181002411843775  0.4260415809793077  0.0260943930979631
  0.7927145438544504  0.9017100829163470  0.6349633246036065
  0.5746549119090749  0.7837191018455413  0.0315229245152480
  0.7899662591612374  0.2121009862322160  0.9686331278480054
  0.8763012704687819  0.1210409754671729  0.3835182081993962
  0.7828198025535654  0.5609532502993848  0.9728766108408430
  0.8808906510681280  0.7637050317718002  0.3626696067335956
  0.4325206469727222  0.2145321977984238  0.9592342408652664
  0.2331905594868969  0.1171565966563011  0.3568855379577057
  0.2712066052500259  0.0142822846002647  0.4963713909828942
  0.7176013310689365 -0.0234066521045627  0.4982491813226874
  0.0243785938201347  0.2841125890839462  0.4929818190449127
 -0.0070411699103228  0.7257697659431941  0.4955571237475578
  0.7506888684593320  0.7516108576546614  0.5025026123618498
  0.2395614398059112  0.2440088908589931  0.4982459009004794
  0.9278102733106670  0.3280100691036800  0.8308145599719469
  0.3837657524563038  0.3338093854066777  0.8411396811091961
  0.6847316848159926  0.6139404690891991  0.8387657684223601
  0.6663837622733109  0.0713322354202413  0.8348609406727294
  0.4086221631620341  0.0598819493888129  0.8355965304371108
  0.9248598176208025  0.5950959447056602  0.8345086236062951
  0.5837223792946957  0.6649893441040301  0.1734743439147322
  0.0912508953925382  0.6673715097868024  0.1630408143750007
  0.3318263966631055  0.9079832802273747  0.1658607741532246
  0.3298548797640545  0.4180523551979581  0.1738711396035599
  0.0877724847248581  0.4210706684186384  0.1630158999960700
  0.5796256201751308  0.9165734159102336  0.1663120334084858
  0.4414781774200736  0.3386807979951635  0.7212215724396913
  0.3066170124836948  0.3205227837381492  0.8394212768601905
 
  0.00000000E+00  0.00000000E+00  0.00000000E+00
  0.00000000E+00  0.00000000E+00  0.00000000E+00
  0.00000000E+00  0.00000000E+00  0.00000000E+00
  0.00000000E+00  0.00000000E+00  0.00000000E+00
  0.00000000E+00  0.00000000E+00  0.00000000E+00
  0.00000000E+00  0.00000000E+00  0.00000000E+00
  0.00000000E+00  0.00000000E+00  0.00000000E+00
  0.00000000E+00  0.00000000E+00  0.00000000E+00
  0.00000000E+00  0.00000000E+00  0.00000000E+00
  0.00000000E+00  0.00000000E+00  0.00000000E+00
  0.00000000E+00  0.00000000E+00  0.00000000E+00
  0.00000000E+00  0.00000000E+00  0.00000000E+00
  0.00000000E+00  0.00000000E+00  0.00000000E+00
  0.00000000E+00  0.00000000E+00  0.00000000E+00
  0.00000000E+00  0.00000000E+00  0.00000000E+00
  0.00000000E+00  0.00000000E+00  0.00000000E+00
  0.00000000E+00  0.00000000E+00  0.00000000E+00
  0.00000000E+00  0.00000000E+00  0.00000000E+00
  0.00000000E+00  0.00000000E+00  0.00000000E+00
  0.00000000E+00  0.00000000E+00  0.00000000E+00
  0.00000000E+00  0.00000000E+00  0.00000000E+00
  0.00000000E+00  0.00000000E+00  0.00000000E+00
  0.00000000E+00  0.00000000E+00  0.00000000E+00
  0.00000000E+00  0.00000000E+00  0.00000000E+00
  0.00000000E+00  0.00000000E+00  0.00000000E+00
  0.00000000E+00  0.00000000E+00  0.00000000E+00
  0.00000000E+00  0.00000000E+00  0.00000000E+00
  0.00000000E+00  0.00000000E+00  0.00000000E+00
  0.00000000E+00  0.00000000E+00  0.00000000E+00
  0.00000000E+00  0.00000000E+00  0.00000000E+00
  0.00000000E+00  0.00000000E+00  0.00000000E+00
  0.00000000E+00  0.00000000E+00  0.00000000E+00
  0.00000000E+00  0.00000000E+00  0.00000000E+00
  0.00000000E+00  0.00000000E+00  0.00000000E+00
  0.00000000E+00  0.00000000E+00  0.00000000E+00
  0.00000000E+00  0.00000000E+00  0.00000000E+00
  0.00000000E+00  0.00000000E+00  0.00000000E+00
  0.00000000E+00  0.00000000E+00  0.00000000E+00
  0.00000000E+00  0.00000000E+00  0.00000000E+00
  0.00000000E+00  0.00000000E+00  0.00000000E+00
  0.00000000E+00  0.00000000E+00  0.00000000E+00
  0.00000000E+00  0.00000000E+00  0.00000000E+00
  0.00000000E+00  0.00000000E+00  0.00000000E+00
  0.00000000E+00  0.00000000E+00  0.00000000E+00
  0.00000000E+00  0.00000000E+00  0.00000000E+00
  0.00000000E+00  0.00000000E+00  0.00000000E+00
  0.00000000E+00  0.00000000E+00  0.00000000E+00
  0.00000000E+00  0.00000000E+00  0.00000000E+00
  0.00000000E+00  0.00000000E+00  0.00000000E+00
  0.00000000E+00  0.00000000E+00  0.00000000E+00
  0.00000000E+00  0.00000000E+00  0.00000000E+00
  0.00000000E+00  0.00000000E+00  0.00000000E+00
  0.00000000E+00  0.00000000E+00  0.00000000E+00
  0.00000000E+00  0.00000000E+00  0.00000000E+00
  0.00000000E+00  0.00000000E+00  0.00000000E+00
  0.00000000E+00  0.00000000E+00  0.00000000E+00
  0.00000000E+00  0.00000000E+00  0.00000000E+00
  0.00000000E+00  0.00000000E+00  0.00000000E+00
  0.00000000E+00  0.00000000E+00  0.00000000E+00
  0.00000000E+00  0.00000000E+00  0.00000000E+00
  0.00000000E+00  0.00000000E+00  0.00000000E+00
  0.00000000E+00  0.00000000E+00  0.00000000E+00
  0.00000000E+00  0.00000000E+00  0.00000000E+00
  0.00000000E+00  0.00000000E+00  0.00000000E+00
  0.00000000E+00  0.00000000E+00  0.00000000E+00
  0.00000000E+00  0.00000000E+00  0.00000000E+00
  0.00000000E+00  0.00000000E+00  0.00000000E+00
  0.00000000E+00  0.00000000E+00  0.00000000E+00
  0.00000000E+00  0.00000000E+00  0.00000000E+00
  0.00000000E+00  0.00000000E+00  0.00000000E+00
  0.00000000E+00  0.00000000E+00  0.00000000E+00
  0.00000000E+00  0.00000000E+00  0.00000000E+00
  0.00000000E+00  0.00000000E+00  0.00000000E+00
  0.00000000E+00  0.00000000E+00  0.00000000E+00
  0.00000000E+00  0.00000000E+00  0.00000000E+00
  0.00000000E+00  0.00000000E+00  0.00000000E+00
  0.00000000E+00  0.00000000E+00  0.00000000E+00
  0.00000000E+00  0.00000000E+00  0.00000000E+00
  0.00000000E+00  0.00000000E+00  0.00000000E+00
  0.00000000E+00  0.00000000E+00  0.00000000E+00
  0.00000000E+00  0.00000000E+00  0.00000000E+00
  0.00000000E+00  0.00000000E+00  0.00000000E+00
  0.00000000E+00  0.00000000E+00  0.00000000E+00
  0.00000000E+00  0.00000000E+00  0.00000000E+00
  0.00000000E+00  0.00000000E+00  0.00000000E+00
  0.00000000E+00  0.00000000E+00  0.00000000E+00
  0.00000000E+00  0.00000000E+00  0.00000000E+00
  0.00000000E+00  0.00000000E+00  0.00000000E+00
  0.00000000E+00  0.00000000E+00  0.00000000E+00
  0.00000000E+00  0.00000000E+00  0.00000000E+00
  0.00000000E+00  0.00000000E+00  0.00000000E+00
  0.00000000E+00  0.00000000E+00  0.00000000E+00
  0.00000000E+00  0.00000000E+00  0.00000000E+00
  0.00000000E+00  0.00000000E+00  0.00000000E+00
  0.00000000E+00  0.00000000E+00  0.00000000E+00
  0.00000000E+00  0.00000000E+00  0.00000000E+00
  0.00000000E+00  0.00000000E+00  0.00000000E+00
  0.00000000E+00  0.00000000E+00  0.00000000E+00
  0.00000000E+00  0.00000000E+00  0.00000000E+00
  0.00000000E+00  0.00000000E+00  0.00000000E+00
  0.00000000E+00  0.00000000E+00  0.00000000E+00
  0.00000000E+00  0.00000000E+00  0.00000000E+00
  0.00000000E+00  0.00000000E+00  0.00000000E+00
  0.00000000E+00  0.00000000E+00  0.00000000E+00
  0.00000000E+00  0.00000000E+00  0.00000000E+00
  0.00000000E+00  0.00000000E+00  0.00000000E+00
  0.00000000E+00  0.00000000E+00  0.00000000E+00
  0.00000000E+00  0.00000000E+00  0.00000000E+00
  0.00000000E+00  0.00000000E+00  0.00000000E+00
