# Supplementary material for: Brønsted acidity in zeolites measured by deprotonation energy
Source: Sci Rep. 2022 May 4;12:7301. doi: 10.1038/s41598-022-11354-x (PMC9068704; doi:10.1038/s41598-022-11354-x)
Supplement: Supplementary file 2 — Supplementary Information 2. [file 41598_2022_11354_MOESM2_ESM.zip › structures/periodic/cha/Al1-O2.vasp]

Comment Line                            
   1.00000000000000     
    13.6593198775999998    0.0000000000000000    0.0000000000000000
    -6.8296599387999999   11.8293180123999999    0.0000000000000000
     0.0000000000000000    0.0000000000000000   14.6499500274999992
   Si   O    Al   H 
    35    72     1     1
Direct
  0.3316611383990321  0.8912637358185100  0.2749744535946355
  0.6672454104171168  0.1019054885908523  0.7278973145322444
  0.1022820963403067  0.4400866200533387  0.2739481623611553
  0.8936004661542277  0.5635274882674837  0.7276175746731164
  0.5591924485923829  0.6658836287577733  0.2773339128272941
  0.8933232298693303  0.3334768878937299  0.7266010061226973
  0.1032792795417240  0.6645482642143954  0.2727349478314065
  0.4409309292257335  0.1014545424574107  0.7259752850966800
  0.5605445314102938  0.8952500648979006  0.2746103351366754
  0.6680053590524762  0.5691178055664401  0.7281853302407284
  0.3307019770910710  0.4433148595651620  0.2792825657341230
  0.0032418801990261  0.2384599427994270  0.6012607436785261
  0.3325295801409877  0.4376394891849769  0.0619220407449118
  0.7762371325895361  0.7770810591234407  0.6072567394028040
  0.5607877352881258  0.8919671307868720  0.0596125325404600
  0.2312095982579677  0.0015042552900309  0.6084137581169702
  0.1073048963826634  0.6658270365893080  0.0559175770080794
  0.5600829406844423  0.6643062856194377  0.0609524106141856
  0.7724420608495728  0.0006419333345003  0.6047457889046982
  0.1089472102666313  0.4401677617829262  0.0561058780510171
  0.2183634494030384  0.2211955147488998  0.6031182747401783
  0.3324882233254816  0.8927453050361793  0.0592182480046783
  0.0051049917287184  0.7682703069506446  0.6033971870533000
  0.6662247483458051  0.5588946743859496  0.9434488116274213
  0.9998642463478845  0.7699516357040661  0.3947015230208613
  0.4396894799832410  0.1043086495001772  0.9406735116161246
  0.2212097734652723  0.2227688064637195  0.3860659597888154
  0.8953703745741263  0.3306477583509768  0.9404145619226870
  0.7670708500893096 -0.0023297678508301  0.3963885250420912
  0.2270724757099379  0.0015964173239018  0.3925057321077424
  0.4334116008910399  0.3294384693836634  0.9430396466036925
  0.7690854547002514  0.7720003568975410  0.3970506305897060
  0.8925760191120352  0.5599167849752299  0.9417728749438685
 -0.0004691972627561  0.2305139508193676  0.3910352982334459
  0.6682985660408055  0.1047619422695670  0.9428065045163662
  0.2309760866291928  0.7635228418169929  0.2984500151744195
  0.7678034653629812  0.2294136007649427  0.7028979692047010
  0.2277981972980152  0.4661965768723813  0.3050513392713510
  0.7696845466371354  0.5437929129733906  0.7013406493221893
  0.5363820919579345  0.7692440928466482  0.3000418724838843
  0.4665954032249217  0.2264109857479695  0.7019627701338780
  0.8965185388826988  0.1126854134551171  0.6104457067697925
  0.4338067325310402  0.5634314110860561  0.0349765003558313
  0.9010415929815219  0.7917985813405879  0.6157797821921667
  0.4334023638059457  0.8658103862387774  0.0370468850051985
  0.2093647161314016  0.1057158159479148  0.6384804768579351
  0.1342119091439893  0.5661185173754660  0.0286951465043668
  0.5623055378280998  0.4323383662203951  0.9617788846397773
  0.0983187341883665  0.9000087194231944  0.3761803669793682
  0.5669354462126668  0.1303612767706160  0.9650212570578511
  0.0944062037751527  0.1969059900285833  0.3620689993900100
  0.8703690325091562  0.4330372461541065  0.9598442107122085
  0.7988285879443354  0.9004183853207430  0.3717514033717212
  0.3477276437871769  0.0000708691522977  0.0018948012377540
  0.6541458853933674 -0.0019418407428462  0.0013254907313600
  0.0006132603806009  0.3448887047810075  0.0009857771598465
 -0.0013803749073247  0.6519565145236689  0.0010889240628939
  0.6547078448288109  0.6509839107294012  0.0053797302022556
  0.3477885913953261  0.3400660492961058  0.0141153720493585
  0.0053627674926666  0.3270605245398254  0.3238921615432816
  0.3168253093578683  0.3346343126954628  0.3352596613041614
  0.6677863087321830  0.6804264688661547  0.3333669368421769
  0.6684762268871423  0.9899319942656336  0.3307419922698773
  0.3166148471556713  0.9825268038491561  0.3346472631197572
  0.0100320146774642  0.6846661443062033  0.3241077058411905
  0.6877269457450876  0.6824756669331483  0.6759853001207103
  0.9916631437721597  0.6673600104614551  0.6692663026173770
  0.3334458575683567  0.0073088335248809  0.6670492251115606
  0.3351509668708718  0.3287923669756583  0.6521475895308952
  0.9882733434536505  0.3273718078006699  0.6636196124924524
  0.6844644293235557  0.0091532440812754  0.6726224846348209
  0.4494365182178239  0.5500894908862696  0.3110568515340105
  0.5489161622227469  0.4665749146844315  0.6961972593439761
  0.4511712372914299  0.9035763279845302  0.3043156942246484
  0.5473743955091085  0.0865134729949872  0.6971785277449555
  0.0869003707873838  0.5445774997975587  0.3067109827376298
  0.8978326901950230  0.4506121295523261  0.7021902087670737
  0.1191076468564566  0.8833006824617800  0.6311446289522098
  0.2144062963646235  0.7854363697043338  0.0274603566572550
  0.1146587352151777  0.2353749307615710  0.6378404678772639
  0.2152862590459819  0.4266180468817642  0.0268969980401950
  0.7873509586549926  0.8960932958520637  0.6363466110347465
  0.5708586601776137  0.7831853968071610  0.0317041818139394
  0.7868038549408385  0.2135069897372884  0.9718939480772180
  0.8768197431174266  0.1203181129921771  0.3810169620175191
  0.7821989303743387  0.5639267632515356  0.9747155402059433
  0.8791537013469432  0.7608222556888620  0.3777442418037396
  0.4307697963947518  0.2130547504174078  0.9691344001176904
  0.2355022012204099  0.1173961832757540  0.3556935964147119
  0.2601696817818294  0.0132672729227423  0.5000764185362589
  0.7235861676494155 -0.0163492591008932  0.5013474722026928
  0.0226961233688932  0.2791844667551436  0.4952977166729765
  0.0113968654346318  0.7334887501190068  0.4981524467958500
  0.7297204524755161  0.7435189956734048  0.5030496147420664
  0.2421841331188487  0.2441268969327093  0.4957975492565490
  0.9241573073630075  0.3282516647290914  0.8328991927460214
  0.3946659456575664  0.3293892686351829  0.8397270964225989
  0.6727864569012111  0.5940863536658829  0.8371655283151520
  0.6695285969862586  0.0768785794744231  0.8355685131957862
  0.4117804192976547  0.0709949559347342  0.8338056300944541
  0.9205253341163309  0.5935340045909515  0.8349664236287326
  0.5823825325233807  0.6616080631585330  0.1695513350938972
  0.0816662094460495  0.6621214733690649  0.1641650991194410
  0.3302055100759093  0.9180954536826599  0.1673985944079126
  0.3296108073602958  0.4193893649379286  0.1714618873306000
  0.0855310893719217  0.4205131938086151  0.1649373155262847
  0.5878834583568762  0.9211063222237423  0.1671009112638348
  0.4459110312305944  0.3356307931069011  0.7318255220436427
  0.3653129520274355  0.4026549852425468  0.6228367820788201
 
  0.00000000E+00  0.00000000E+00  0.00000000E+00
  0.00000000E+00  0.00000000E+00  0.00000000E+00
  0.00000000E+00  0.00000000E+00  0.00000000E+00
  0.00000000E+00  0.00000000E+00  0.00000000E+00
  0.00000000E+00  0.00000000E+00  0.00000000E+00
  0.00000000E+00  0.00000000E+00  0.00000000E+00
  0.00000000E+00  0.00000000E+00  0.00000000E+00
  0.00000000E+00  0.00000000E+00  0.00000000E+00
  0.00000000E+00  0.00000000E+00  0.00000000E+00
  0.00000000E+00  0.00000000E+00  0.00000000E+00
  0.00000000E+00  0.00000000E+00  0.00000000E+00
  0.00000000E+00  0.00000000E+00  0.00000000E+00
  0.00000000E+00  0.00000000E+00  0.00000000E+00
  0.00000000E+00  0.00000000E+00  0.00000000E+00
  0.00000000E+00  0.00000000E+00  0.00000000E+00
  0.00000000E+00  0.00000000E+00  0.00000000E+00
  0.00000000E+00  0.00000000E+00  0.00000000E+00
  0.00000000E+00  0.00000000E+00  0.00000000E+00
  0.00000000E+00  0.00000000E+00  0.00000000E+00
  0.00000000E+00  0.00000000E+00  0.00000000E+00
  0.00000000E+00  0.00000000E+00  0.00000000E+00
  0.00000000E+00  0.00000000E+00  0.00000000E+00
  0.00000000E+00  0.00000000E+00  0.00000000E+00
  0.00000000E+00  0.00000000E+00  0.00000000E+00
  0.00000000E+00  0.00000000E+00  0.00000000E+00
  0.00000000E+00  0.00000000E+00  0.00000000E+00
  0.00000000E+00  0.00000000E+00  0.00000000E+00
  0.00000000E+00  0.00000000E+00  0.00000000E+00
  0.00000000E+00  0.00000000E+00  0.00000000E+00
  0.00000000E+00  0.00000000E+00  0.00000000E+00
  0.00000000E+00  0.00000000E+00  0.00000000E+00
  0.00000000E+00  0.00000000E+00  0.00000000E+00
  0.00000000E+00  0.00000000E+00  0.00000000E+00
  0.00000000E+00  0.00000000E+00  0.00000000E+00
  0.00000000E+00  0.00000000E+00  0.00000000E+00
  0.00000000E+00  0.00000000E+00  0.00000000E+00
  0.00000000E+00  0.00000000E+00  0.00000000E+00
  0.00000000E+00  0.00000000E+00  0.00000000E+00
  0.00000000E+00  0.00000000E+00  0.00000000E+00
  0.00000000E+00  0.00000000E+00  0.00000000E+00
  0.00000000E+00  0.00000000E+00  0.00000000E+00
  0.00000000E+00  0.00000000E+00  0.00000000E+00
  0.00000000E+00  0.00000000E+00  0.00000000E+00
  0.00000000E+00  0.00000000E+00  0.00000000E+00
  0.00000000E+00  0.00000000E+00  0.00000000E+00
  0.00000000E+00  0.00000000E+00  0.00000000E+00
  0.00000000E+00  0.00000000E+00  0.00000000E+00
  0.00000000E+00  0.00000000E+00  0.00000000E+00
  0.00000000E+00  0.00000000E+00  0.00000000E+00
  0.00000000E+00  0.00000000E+00  0.00000000E+00
  0.00000000E+00  0.00000000E+00  0.00000000E+00
  0.00000000E+00  0.00000000E+00  0.00000000E+00
  0.00000000E+00  0.00000000E+00  0.00000000E+00
  0.00000000E+00  0.00000000E+00  0.00000000E+00
  0.00000000E+00  0.00000000E+00  0.00000000E+00
  0.00000000E+00  0.00000000E+00  0.00000000E+00
  0.00000000E+00  0.00000000E+00  0.00000000E+00
  0.00000000E+00  0.00000000E+00  0.00000000E+00
  0.00000000E+00  0.00000000E+00  0.00000000E+00
  0.00000000E+00  0.00000000E+00  0.00000000E+00
  0.00000000E+00  0.00000000E+00  0.00000000E+00
  0.00000000E+00  0.00000000E+00  0.00000000E+00
  0.00000000E+00  0.00000000E+00  0.00000000E+00
  0.00000000E+00  0.00000000E+00  0.00000000E+00
  0.00000000E+00  0.00000000E+00  0.00000000E+00
  0.00000000E+00  0.00000000E+00  0.00000000E+00
  0.00000000E+00  0.00000000E+00  0.00000000E+00
  0.00000000E+00  0.00000000E+00  0.00000000E+00
  0.00000000E+00  0.00000000E+00  0.00000000E+00
  0.00000000E+00  0.00000000E+00  0.00000000E+00
  0.00000000E+00  0.00000000E+00  0.00000000E+00
  0.00000000E+00  0.00000000E+00  0.00000000E+00
  0.00000000E+00  0.00000000E+00  0.00000000E+00
  0.00000000E+00  0.00000000E+00  0.00000000E+00
  0.00000000E+00  0.00000000E+00  0.00000000E+00
  0.00000000E+00  0.00000000E+00  0.00000000E+00
  0.00000000E+00  0.00000000E+00  0.00000000E+00
  0.00000000E+00  0.00000000E+00  0.00000000E+00
  0.00000000E+00  0.00000000E+00  0.00000000E+00
  0.00000000E+00  0.00000000E+00  0.00000000E+00
  0.00000000E+00  0.00000000E+00  0.00000000E+00
  0.00000000E+00  0.00000000E+00  0.00000000E+00
  0.00000000E+00  0.00000000E+00  0.00000000E+00
  0.00000000E+00  0.00000000E+00  0.00000000E+00
  0.00000000E+00  0.00000000E+00  0.00000000E+00
  0.00000000E+00  0.00000000E+00  0.00000000E+00
  0.00000000E+00  0.00000000E+00  0.00000000E+00
  0.00000000E+00  0.00000000E+00  0.00000000E+00
  0.00000000E+00  0.00000000E+00  0.00000000E+00
  0.00000000E+00  0.00000000E+00  0.00000000E+00
  0.00000000E+00  0.00000000E+00  0.00000000E+00
  0.00000000E+00  0.00000000E+00  0.00000000E+00
  0.00000000E+00  0.00000000E+00  0.00000000E+00
  0.00000000E+00  0.00000000E+00  0.00000000E+00
  0.00000000E+00  0.00000000E+00  0.00000000E+00
  0.00000000E+00  0.00000000E+00  0.00000000E+00
  0.00000000E+00  0.00000000E+00  0.00000000E+00
  0.00000000E+00  0.00000000E+00  0.00000000E+00
  0.00000000E+00  0.00000000E+00  0.00000000E+00
  0.00000000E+00  0.00000000E+00  0.00000000E+00
  0.00000000E+00  0.00000000E+00  0.00000000E+00
  0.00000000E+00  0.00000000E+00  0.00000000E+00
  0.00000000E+00  0.00000000E+00  0.00000000E+00
  0.00000000E+00  0.00000000E+00  0.00000000E+00
  0.00000000E+00  0.00000000E+00  0.00000000E+00
  0.00000000E+00  0.00000000E+00  0.00000000E+00
  0.00000000E+00  0.00000000E+00  0.00000000E+00
  0.00000000E+00  0.00000000E+00  0.00000000E+00
  0.00000000E+00  0.00000000E+00  0.00000000E+00
