# Supplementary material for: Brønsted acidity in zeolites measured by deprotonation energy
Source: Sci Rep. 2022 May 4;12:7301. doi: 10.1038/s41598-022-11354-x (PMC9068704; doi:10.1038/s41598-022-11354-x)
Supplement: Supplementary file 2 — Supplementary Information 2. [file 41598_2022_11354_MOESM2_ESM.zip › structures/periodic/cha/Al1-O3.vasp]

Comment Line                            
   1.00000000000000     
    13.6593198775999998    0.0000000000000000    0.0000000000000000
    -6.8296599387999999   11.8293180123999999    0.0000000000000000
     0.0000000000000000    0.0000000000000000   14.6499500274999992
   Si   O    Al   H 
    35    72     1     1
Direct
  0.3314133469555119  0.8895578122160743  0.2756684093691510
  0.6671869035054004  0.1029528581172550  0.7271652102779118
  0.1016024766122046  0.4388440909390369  0.2738878071335729
  0.8977770796830778  0.5634931878687293  0.7273719068470433
  0.5591826500105570  0.6644057278184906  0.2755264634228953
  0.8946646263172102  0.3310949261270636  0.7264158026491268
  0.1036663144000481  0.6640091180813448  0.2729189523317211
  0.4427118964819305  0.1030473951413920  0.7287070004656482
  0.5601125700952960  0.8958020023755936  0.2733552376618085
  0.6751959632930931  0.5712040886866726  0.7291212466881860
  0.3292060380475347  0.4421481876540568  0.2796395493036051
  0.0052999638893830  0.2377951631188705  0.6004748239531718
  0.3319821039287092  0.4369181345276599  0.0621309492435125
  0.7811404192193244  0.7791813314392925  0.6078984913671203
  0.5605627930597527  0.8936008194412716  0.0591402621804800
  0.2307866164795205  0.0032334423737704  0.6055372295783137
  0.1099686339022708  0.6667413071275736  0.0556700504125440
  0.5602917139344087  0.6639198414891767  0.0610669297869755
  0.7726079809129122  0.0016342371429164  0.6049915594637005
  0.1101872072815578  0.4406913017837715  0.0557784295847533
  0.2240379540029615  0.2260241409565953  0.6049739098254395
  0.3329621803028975  0.8928561277389864  0.0585718248426642
  0.0075894531890131  0.7691841951983718  0.6025778959770589
  0.6650074318479359  0.5552579873743230  0.9464594222093380
 -0.0009453878393572  0.7704387462257403  0.3917016416779423
  0.4383010034784034  0.1021365163230542  0.9388953203442744
  0.2211531096588230  0.2226941643189992  0.3869554682254902
  0.8949307975488493  0.3304105375358981  0.9392564836682272
  0.7663924638689489 -0.0025282540061235  0.3968002234888587
  0.2273454152874189  0.0020053580259386  0.3904092255225687
  0.4379686101669761  0.3342894520744006  0.9445398033563592
  0.7692469173495026  0.7707051620289327  0.3966191850514763
  0.8951601088366176  0.5622299491037915  0.9397657364608809
 -0.0006779245670549  0.2294602483480912  0.3900040160584622
  0.6675751578822204  0.1063465646349944  0.9427500654870610
  0.2305205378110152  0.7625386693478607  0.3010129747298033
  0.7682404414221525  0.2298765084753378  0.7014542786963920
  0.2267690080512508  0.4654191621226452  0.3062290988637066
  0.7705405438476368  0.5397895120619665  0.7020568211130988
  0.5373329090368560  0.7691570282334410  0.2933441551974941
  0.4752561645177801  0.2329775646489008  0.7203203683802887
  0.8969025630423897  0.1119913364018476  0.6110450589399218
  0.4335809641360567  0.5633534990238450  0.0358646932572026
  0.9056182735572166  0.7953418405256735  0.6226203200932694
  0.4334936032229481  0.8662167571839061  0.0334711278265775
  0.1974229603082948  0.0985854625741120  0.6319737809977855
  0.1379761962506309  0.5677305903879758  0.0288882622838997
  0.5671667486687877  0.4295239853419913  0.9747325569558273
  0.0986100314154641  0.8995688999125556  0.3736268537571474
  0.5664955775011845  0.1324559508554644  0.9656495996222514
  0.0947452724003960  0.1973717395844411  0.3601734079531342
  0.8692143904408642  0.4335922466550813  0.9533317870143503
  0.7963866259293160  0.8984810554954881  0.3743339365767662
  0.3487059553929987  0.0033707506956521  0.0057196953227573
  0.6537456541521200 -0.0016000557093613 -0.0004762117344842
 -0.0001356043716239  0.3474774998098407  0.0014030862225127
 -0.0001233662890340  0.6504817779436023  0.0014759427848500
  0.6530493366951138  0.6522184423334462  0.0002027863386690
  0.3496928881801242  0.3397548483051933  0.0159405773554036
  0.0037246276624508  0.3255401859376548  0.3226082780002371
  0.3170139415990947  0.3340707164815269  0.3346693103701575
  0.6647008729023333  0.6785870953943377  0.3360982033290145
  0.6678070492314101  0.9885459471847516  0.3306352055116352
  0.3165861748185193  0.9831969135572803  0.3315163304025015
  0.0092955987411673  0.6832841611395709  0.3233166884059808
  0.6907132293686173  0.6814861832583265  0.6765461403733856
  0.9913504410326214  0.6643000492649000  0.6650240615683191
  0.3370785390066244  0.0185710105914946  0.6643802449880003
  0.3351727016485380  0.3227196992315211  0.6537443290815546
  0.9884931496435908  0.3267029899446016  0.6620289010794800
  0.6846767808424026  0.0090277272770523  0.6738138041665559
  0.4483726082695546  0.5501513689445621  0.3093354646699968
  0.5510898179709079  0.4671338996207791  0.6863193873019574
  0.4504353857753740  0.9015635455395612  0.3064691837635418
  0.5481603876686436  0.0885368540842359  0.6950891639685618
  0.0854100696570566  0.5431489547801180  0.3058862894607066
  0.9004998068232812  0.4499289721830454  0.7056943279468609
  0.1253130719817566  0.8792531724530562  0.6295669575704785
  0.2148072838937356  0.7868137845688686  0.0249652204293970
  0.1155127985581637  0.2358721400473689  0.6369293788539284
  0.2148449781498657  0.4247726153079588  0.0250924472914532
  0.7843591735721548  0.8942727457102747  0.6356817845740041
  0.5716422694390993  0.7840778666191742  0.0358527970314647
  0.7859414593164444  0.2148587396929035  0.9729034925863117
  0.8766574286717925  0.1186014173991583  0.3793290706497924
  0.7863942141615954  0.5701349843231811  0.9719047249325687
  0.8788567468990039  0.7613990992631376  0.3711987407642174
  0.4258212454986798  0.2113376755924540  0.9567527334823885
  0.2349345368658039  0.1173073926490417  0.3541195447782492
  0.2610196602103942  0.0107605519826696  0.4974148596596997
  0.7230869529581081 -0.0150994774363620  0.5017878031457577
  0.0200708118993209  0.2772291594314670  0.4941476217868149
  0.0051272765649752  0.7340323875332131  0.4963774868355201
  0.7362992520701646  0.7401016284528747  0.5041835372893309
  0.2409319591348603  0.2428020149603712  0.4952853954869460
  0.9240647307321077  0.3230835615151672  0.8326795797269854
  0.4131976720213029  0.3583474992199078  0.8425583298748948
  0.6589705237967276  0.5752678789623025  0.8366648094346839
  0.6689798034099431  0.0798886015940985  0.8352925561216676
  0.4099889237154815  0.0581588212126068  0.8340532358411142
  0.9244354913310466  0.6002890258819511  0.8334954208845839
  0.5864933266093015  0.6577196781749557  0.1685903179058539
  0.0853692747163921  0.6643885069020458  0.1639029218008949
  0.3305530306347086  0.9128561321856644  0.1674105934669604
  0.3268591259591515  0.4189506354728660  0.1714747843230184
  0.0873085951836508  0.4208295598168080  0.1644916603518092
  0.5859926369906440  0.9267637647120032  0.1662089523564540
  0.4315663347503184  0.3301387502666183  0.7321750130809395
  0.5252473694651383  0.4868031025308320  0.6306721766623192
 
  0.00000000E+00  0.00000000E+00  0.00000000E+00
  0.00000000E+00  0.00000000E+00  0.00000000E+00
  0.00000000E+00  0.00000000E+00  0.00000000E+00
  0.00000000E+00  0.00000000E+00  0.00000000E+00
  0.00000000E+00  0.00000000E+00  0.00000000E+00
  0.00000000E+00  0.00000000E+00  0.00000000E+00
  0.00000000E+00  0.00000000E+00  0.00000000E+00
  0.00000000E+00  0.00000000E+00  0.00000000E+00
  0.00000000E+00  0.00000000E+00  0.00000000E+00
  0.00000000E+00  0.00000000E+00  0.00000000E+00
  0.00000000E+00  0.00000000E+00  0.00000000E+00
  0.00000000E+00  0.00000000E+00  0.00000000E+00
  0.00000000E+00  0.00000000E+00  0.00000000E+00
  0.00000000E+00  0.00000000E+00  0.00000000E+00
  0.00000000E+00  0.00000000E+00  0.00000000E+00
  0.00000000E+00  0.00000000E+00  0.00000000E+00
  0.00000000E+00  0.00000000E+00  0.00000000E+00
  0.00000000E+00  0.00000000E+00  0.00000000E+00
  0.00000000E+00  0.00000000E+00  0.00000000E+00
  0.00000000E+00  0.00000000E+00  0.00000000E+00
  0.00000000E+00  0.00000000E+00  0.00000000E+00
  0.00000000E+00  0.00000000E+00  0.00000000E+00
  0.00000000E+00  0.00000000E+00  0.00000000E+00
  0.00000000E+00  0.00000000E+00  0.00000000E+00
  0.00000000E+00  0.00000000E+00  0.00000000E+00
  0.00000000E+00  0.00000000E+00  0.00000000E+00
  0.00000000E+00  0.00000000E+00  0.00000000E+00
  0.00000000E+00  0.00000000E+00  0.00000000E+00
  0.00000000E+00  0.00000000E+00  0.00000000E+00
  0.00000000E+00  0.00000000E+00  0.00000000E+00
  0.00000000E+00  0.00000000E+00  0.00000000E+00
  0.00000000E+00  0.00000000E+00  0.00000000E+00
  0.00000000E+00  0.00000000E+00  0.00000000E+00
  0.00000000E+00  0.00000000E+00  0.00000000E+00
  0.00000000E+00  0.00000000E+00  0.00000000E+00
  0.00000000E+00  0.00000000E+00  0.00000000E+00
  0.00000000E+00  0.00000000E+00  0.00000000E+00
  0.00000000E+00  0.00000000E+00  0.00000000E+00
  0.00000000E+00  0.00000000E+00  0.00000000E+00
  0.00000000E+00  0.00000000E+00  0.00000000E+00
  0.00000000E+00  0.00000000E+00  0.00000000E+00
  0.00000000E+00  0.00000000E+00  0.00000000E+00
  0.00000000E+00  0.00000000E+00  0.00000000E+00
  0.00000000E+00  0.00000000E+00  0.00000000E+00
  0.00000000E+00  0.00000000E+00  0.00000000E+00
  0.00000000E+00  0.00000000E+00  0.00000000E+00
  0.00000000E+00  0.00000000E+00  0.00000000E+00
  0.00000000E+00  0.00000000E+00  0.00000000E+00
  0.00000000E+00  0.00000000E+00  0.00000000E+00
  0.00000000E+00  0.00000000E+00  0.00000000E+00
  0.00000000E+00  0.00000000E+00  0.00000000E+00
  0.00000000E+00  0.00000000E+00  0.00000000E+00
  0.00000000E+00  0.00000000E+00  0.00000000E+00
  0.00000000E+00  0.00000000E+00  0.00000000E+00
  0.00000000E+00  0.00000000E+00  0.00000000E+00
  0.00000000E+00  0.00000000E+00  0.00000000E+00
  0.00000000E+00  0.00000000E+00  0.00000000E+00
  0.00000000E+00  0.00000000E+00  0.00000000E+00
  0.00000000E+00  0.00000000E+00  0.00000000E+00
  0.00000000E+00  0.00000000E+00  0.00000000E+00
  0.00000000E+00  0.00000000E+00  0.00000000E+00
  0.00000000E+00  0.00000000E+00  0.00000000E+00
  0.00000000E+00  0.00000000E+00  0.00000000E+00
  0.00000000E+00  0.00000000E+00  0.00000000E+00
  0.00000000E+00  0.00000000E+00  0.00000000E+00
  0.00000000E+00  0.00000000E+00  0.00000000E+00
  0.00000000E+00  0.00000000E+00  0.00000000E+00
  0.00000000E+00  0.00000000E+00  0.00000000E+00
  0.00000000E+00  0.00000000E+00  0.00000000E+00
  0.00000000E+00  0.00000000E+00  0.00000000E+00
  0.00000000E+00  0.00000000E+00  0.00000000E+00
  0.00000000E+00  0.00000000E+00  0.00000000E+00
  0.00000000E+00  0.00000000E+00  0.00000000E+00
  0.00000000E+00  0.00000000E+00  0.00000000E+00
  0.00000000E+00  0.00000000E+00  0.00000000E+00
  0.00000000E+00  0.00000000E+00  0.00000000E+00
  0.00000000E+00  0.00000000E+00  0.00000000E+00
  0.00000000E+00  0.00000000E+00  0.00000000E+00
  0.00000000E+00  0.00000000E+00  0.00000000E+00
  0.00000000E+00  0.00000000E+00  0.00000000E+00
  0.00000000E+00  0.00000000E+00  0.00000000E+00
  0.00000000E+00  0.00000000E+00  0.00000000E+00
  0.00000000E+00  0.00000000E+00  0.00000000E+00
  0.00000000E+00  0.00000000E+00  0.00000000E+00
  0.00000000E+00  0.00000000E+00  0.00000000E+00
  0.00000000E+00  0.00000000E+00  0.00000000E+00
  0.00000000E+00  0.00000000E+00  0.00000000E+00
  0.00000000E+00  0.00000000E+00  0.00000000E+00
  0.00000000E+00  0.00000000E+00  0.00000000E+00
  0.00000000E+00  0.00000000E+00  0.00000000E+00
  0.00000000E+00  0.00000000E+00  0.00000000E+00
  0.00000000E+00  0.00000000E+00  0.00000000E+00
  0.00000000E+00  0.00000000E+00  0.00000000E+00
  0.00000000E+00  0.00000000E+00  0.00000000E+00
  0.00000000E+00  0.00000000E+00  0.00000000E+00
  0.00000000E+00  0.00000000E+00  0.00000000E+00
  0.00000000E+00  0.00000000E+00  0.00000000E+00
  0.00000000E+00  0.00000000E+00  0.00000000E+00
  0.00000000E+00  0.00000000E+00  0.00000000E+00
  0.00000000E+00  0.00000000E+00  0.00000000E+00
  0.00000000E+00  0.00000000E+00  0.00000000E+00
  0.00000000E+00  0.00000000E+00  0.00000000E+00
  0.00000000E+00  0.00000000E+00  0.00000000E+00
  0.00000000E+00  0.00000000E+00  0.00000000E+00
  0.00000000E+00  0.00000000E+00  0.00000000E+00
  0.00000000E+00  0.00000000E+00  0.00000000E+00
  0.00000000E+00  0.00000000E+00  0.00000000E+00
  0.00000000E+00  0.00000000E+00  0.00000000E+00
  0.00000000E+00  0.00000000E+00  0.00000000E+00
