# Supplementary material for: Brønsted acidity in zeolites measured by deprotonation energy
Source: Sci Rep. 2022 May 4;12:7301. doi: 10.1038/s41598-022-11354-x (PMC9068704; doi:10.1038/s41598-022-11354-x)
Supplement: Supplementary file 2 — Supplementary Information 2. [file 41598_2022_11354_MOESM2_ESM.zip › structures/periodic/cha/Al1-O1.vasp]

Comment Line                            
   1.00000000000000     
    13.6593198775999998    0.0000000000000000    0.0000000000000000
    -6.8296599387999999   11.8293180123999999    0.0000000000000000
     0.0000000000000000    0.0000000000000000   14.6499500274999992
   Si   O    Al   H 
    35    72     1     1
Direct
  0.3318212535034816  0.8915412544867496  0.2731761849333864
  0.6647922401669175  0.0943129755485560  0.7294150573096132
  0.0993732685051480  0.4374434760282229  0.2706297275838028
  0.8957781397273662  0.5617735499951851  0.7286441213080361
  0.5566820358256912  0.6665775341420956  0.2813158901078695
  0.8858644285317403  0.3301424554307361  0.7237795745471441
  0.1058568776281662  0.6656183053623984  0.2719920326977170
  0.4409326346796055  0.1026538303000947  0.7294990949927262
  0.5576133323120787  0.8952211593115893  0.2761458331968521
  0.6664393157092195  0.5728052194210096  0.7310658052334968
  0.3286619724394186  0.4403547502934571  0.2784749794417505
  0.0005358910037305  0.2390571059443292  0.5995931668767454
  0.3356753403623470  0.4401450520715864  0.0622928829149535
  0.7870685858487371  0.7825899635880590  0.6105762718442544
  0.5607920362610831  0.8908098210697813  0.0596319750478371
  0.2253366327239061 -0.0010505105257863  0.6005391561048717
  0.1087554002578935  0.6677053236310829  0.0548231936912720
  0.5657750977081244  0.6671171696857203  0.0654149107766429
  0.7698672425190731 -0.0011486084661097  0.6023165082884596
  0.1098709880206710  0.4411102492309527  0.0537756512004092
  0.2125359717796008  0.2156396707291246  0.6055085219098881
  0.3344438511706181  0.8902601166705905  0.0553799281738777
  0.0057392387810207  0.7646551813324802  0.6022887232193294
  0.6668773908281327  0.5632229012143375  0.9427595605090245
  0.9960479986558121  0.7686054745006705  0.3911689263367717
  0.4420183295393277  0.1093883005492396  0.9438837128098505
  0.2186654052931510  0.2236014544635109  0.3894554299936323
  0.8952701717545222  0.3323373701388627  0.9391003047199159
  0.7660762146828760 -0.0031234050233604  0.3951439177093706
  0.2269012109765718  0.0019402194611195  0.3903913238130507
  0.4424267907195119  0.3330671637029486  0.9476325341761064
  0.7723834959472987  0.7736668363984937  0.3955842600921765
  0.8980755499220281  0.5612004323696922  0.9383303303185218
 -0.0022495642751724  0.2315395101091775  0.3907291534753246
  0.6710066023200416  0.1036835020477201  0.9423769223763341
  0.2331343992182040  0.7639740413367715  0.2996626278002527
  0.7593216908375494  0.2234358310164763  0.7027224386225130
  0.2246743512234221  0.4628031894610359  0.3004689996097785
  0.7733245382111366  0.5516297060241619  0.7190467603483341
  0.5318352908624298  0.7690617804842615  0.3027992374664809
  0.4951031871758096  0.2426159134403308  0.7038236293977566
  0.8886161409041231  0.1156631781419126  0.6067273622204702
  0.4393174098403957  0.5664519092434347  0.0394629495665251
  0.9123128323151007  0.8002037076616771  0.6292617298387378
  0.4345115879421457  0.8630644079605946  0.0300268847637109
  0.1737951143073846  0.0813792516037416  0.6194552422765714
  0.1342870816161732  0.5671878664190174  0.0279396092788398
  0.5699542179003205  0.4360220530419632  0.9700935621226262
  0.0978612377485289  0.8983825570947843  0.3801175821628699
  0.5690878207569122  0.1305829705816508  0.9571322929855854
  0.0925201257720304  0.1983146585231309  0.3616581616281442
  0.8686216788127431  0.4329640067029021  0.9633131327302892
  0.7987750871065398  0.9007165010626421  0.3694574021658592
  0.3513075280014157  0.0000812227399771  0.0002785613881775
  0.6559333131693216  0.0003713584971369  0.0054425646395264
  0.0045270032493356  0.3475888942735011 -0.0056573517942914
 -0.0023531034017081  0.6525202345691565  0.0030855509752562
  0.6616754022992959  0.6533658133000647  0.0117873403557707
  0.3506284132893679  0.3449413476238775  0.0098675163416919
  0.0016527819922884  0.3259040805415901  0.3215544749072496
  0.3149576951966409  0.3330837716822855  0.3356881654909597
  0.6610727470905123  0.6793532384256896  0.3424702929412289
  0.6688972761279037  0.9905132261005499  0.3284100814663024
  0.3118887257572714  0.9847299494170372  0.3245422871028442
  0.0122001059378779  0.6844459179354128  0.3236480900817639
  0.6928583185478412  0.6859431866882639  0.6751809079169143
  0.9897491150491323  0.6594300694324137  0.6638223947968641
  0.3327280400907479  0.0304188315770507  0.6668561225696971
  0.3220492298258284  0.2957589868827416  0.6629122277576406
  0.9820023398187465  0.3263520021071043  0.6620329817235951
  0.6776384000600489  0.0026358715382121  0.6695229278885507
  0.4459187171794765  0.5493689807861567  0.3097187824910839
  0.5557099530679993  0.4659653555182354  0.6909106927179489
  0.4516106420750500  0.9085705332470335  0.3079890210478288
  0.5411314314441116  0.0781068464028059  0.7044942370862001
  0.0870645395516334  0.5439880599394404  0.3028641451813319
  0.8812611188970002  0.4419578856997458  0.6962062467782825
  0.1311071493600012  0.8696654212001059  0.6227074055916639
  0.2151443810225891  0.7860363807441798  0.0221167082807094
  0.1075715086068241  0.2318661112419365  0.6376509260763530
  0.2195066465382703  0.4319340332939012  0.0273627664217851
  0.7921307564309364  0.8997972919997005  0.6365566011601751
  0.5768960372957314  0.7853861793494421  0.0329278301155761
  0.7884828228774831  0.2136431546020117  0.9708889236316458
  0.8747387241723321  0.1205420730987491  0.3828633306315414
  0.7885984482436623  0.5730484096368289  0.9559096674664953
  0.8786644602900614  0.7616859161018545  0.3625164995147223
  0.4373448189360343  0.2171390821780528  0.9814391808913058
  0.2308466258932813  0.1167272260466244  0.3582891065346890
  0.2698302134306311  0.0115053422430302  0.4956974133615108
  0.7187623908283844 -0.0231388597185888  0.4994779609020438
  0.0201732910808609  0.2822349079745132  0.4941209489369052
 -0.0079265770623703  0.7269381718890110  0.4957316058196720
  0.7515781228920504  0.7502016558317316  0.5043433477082199
  0.2385775897565185  0.2462508857854631  0.4976821358761792
  0.9176172267021461  0.3302163782870591  0.8303617956416965
  0.4125134062771050  0.3282462685724527  0.8419823915999480
  0.6520128746022654  0.5944516079548912  0.8386040308177350
  0.6728352814150652  0.0698709511422869  0.8361955433927291
  0.4073477975376363  0.0875717882247799  0.8354814827832484
  0.9410345873255260  0.5896609682455890  0.8331135252879571
  0.5877431815541792  0.6676000629794940  0.1743235558489480
  0.0877741583421766  0.6685323390685796  0.1632718584679861
  0.3337230154392353  0.9121138220138879  0.1640393665402710
  0.3304049132366245  0.4154973242791940  0.1707923909744376
  0.0805149981855889  0.4169164399784603  0.1615424054236093
  0.5793807482580271  0.9173573892129316  0.1677332097148611
  0.4395861578030704  0.3446258235631584  0.7278849069985741
  0.5648669322121184  0.2776907342030354  0.6681657205257110
 
  0.00000000E+00  0.00000000E+00  0.00000000E+00
  0.00000000E+00  0.00000000E+00  0.00000000E+00
  0.00000000E+00  0.00000000E+00  0.00000000E+00
  0.00000000E+00  0.00000000E+00  0.00000000E+00
  0.00000000E+00  0.00000000E+00  0.00000000E+00
  0.00000000E+00  0.00000000E+00  0.00000000E+00
  0.00000000E+00  0.00000000E+00  0.00000000E+00
  0.00000000E+00  0.00000000E+00  0.00000000E+00
  0.00000000E+00  0.00000000E+00  0.00000000E+00
  0.00000000E+00  0.00000000E+00  0.00000000E+00
  0.00000000E+00  0.00000000E+00  0.00000000E+00
  0.00000000E+00  0.00000000E+00  0.00000000E+00
  0.00000000E+00  0.00000000E+00  0.00000000E+00
  0.00000000E+00  0.00000000E+00  0.00000000E+00
  0.00000000E+00  0.00000000E+00  0.00000000E+00
  0.00000000E+00  0.00000000E+00  0.00000000E+00
  0.00000000E+00  0.00000000E+00  0.00000000E+00
  0.00000000E+00  0.00000000E+00  0.00000000E+00
  0.00000000E+00  0.00000000E+00  0.00000000E+00
  0.00000000E+00  0.00000000E+00  0.00000000E+00
  0.00000000E+00  0.00000000E+00  0.00000000E+00
  0.00000000E+00  0.00000000E+00  0.00000000E+00
  0.00000000E+00  0.00000000E+00  0.00000000E+00
  0.00000000E+00  0.00000000E+00  0.00000000E+00
  0.00000000E+00  0.00000000E+00  0.00000000E+00
  0.00000000E+00  0.00000000E+00  0.00000000E+00
  0.00000000E+00  0.00000000E+00  0.00000000E+00
  0.00000000E+00  0.00000000E+00  0.00000000E+00
  0.00000000E+00  0.00000000E+00  0.00000000E+00
  0.00000000E+00  0.00000000E+00  0.00000000E+00
  0.00000000E+00  0.00000000E+00  0.00000000E+00
  0.00000000E+00  0.00000000E+00  0.00000000E+00
  0.00000000E+00  0.00000000E+00  0.00000000E+00
  0.00000000E+00  0.00000000E+00  0.00000000E+00
  0.00000000E+00  0.00000000E+00  0.00000000E+00
  0.00000000E+00  0.00000000E+00  0.00000000E+00
  0.00000000E+00  0.00000000E+00  0.00000000E+00
  0.00000000E+00  0.00000000E+00  0.00000000E+00
  0.00000000E+00  0.00000000E+00  0.00000000E+00
  0.00000000E+00  0.00000000E+00  0.00000000E+00
  0.00000000E+00  0.00000000E+00  0.00000000E+00
  0.00000000E+00  0.00000000E+00  0.00000000E+00
  0.00000000E+00  0.00000000E+00  0.00000000E+00
  0.00000000E+00  0.00000000E+00  0.00000000E+00
  0.00000000E+00  0.00000000E+00  0.00000000E+00
  0.00000000E+00  0.00000000E+00  0.00000000E+00
  0.00000000E+00  0.00000000E+00  0.00000000E+00
  0.00000000E+00  0.00000000E+00  0.00000000E+00
  0.00000000E+00  0.00000000E+00  0.00000000E+00
  0.00000000E+00  0.00000000E+00  0.00000000E+00
  0.00000000E+00  0.00000000E+00  0.00000000E+00
  0.00000000E+00  0.00000000E+00  0.00000000E+00
  0.00000000E+00  0.00000000E+00  0.00000000E+00
  0.00000000E+00  0.00000000E+00  0.00000000E+00
  0.00000000E+00  0.00000000E+00  0.00000000E+00
  0.00000000E+00  0.00000000E+00  0.00000000E+00
  0.00000000E+00  0.00000000E+00  0.00000000E+00
  0.00000000E+00  0.00000000E+00  0.00000000E+00
  0.00000000E+00  0.00000000E+00  0.00000000E+00
  0.00000000E+00  0.00000000E+00  0.00000000E+00
  0.00000000E+00  0.00000000E+00  0.00000000E+00
  0.00000000E+00  0.00000000E+00  0.00000000E+00
  0.00000000E+00  0.00000000E+00  0.00000000E+00
  0.00000000E+00  0.00000000E+00  0.00000000E+00
  0.00000000E+00  0.00000000E+00  0.00000000E+00
  0.00000000E+00  0.00000000E+00  0.00000000E+00
  0.00000000E+00  0.00000000E+00  0.00000000E+00
  0.00000000E+00  0.00000000E+00  0.00000000E+00
  0.00000000E+00  0.00000000E+00  0.00000000E+00
  0.00000000E+00  0.00000000E+00  0.00000000E+00
  0.00000000E+00  0.00000000E+00  0.00000000E+00
  0.00000000E+00  0.00000000E+00  0.00000000E+00
  0.00000000E+00  0.00000000E+00  0.00000000E+00
  0.00000000E+00  0.00000000E+00  0.00000000E+00
  0.00000000E+00  0.00000000E+00  0.00000000E+00
  0.00000000E+00  0.00000000E+00  0.00000000E+00
  0.00000000E+00  0.00000000E+00  0.00000000E+00
  0.00000000E+00  0.00000000E+00  0.00000000E+00
  0.00000000E+00  0.00000000E+00  0.00000000E+00
  0.00000000E+00  0.00000000E+00  0.00000000E+00
  0.00000000E+00  0.00000000E+00  0.00000000E+00
  0.00000000E+00  0.00000000E+00  0.00000000E+00
  0.00000000E+00  0.00000000E+00  0.00000000E+00
  0.00000000E+00  0.00000000E+00  0.00000000E+00
  0.00000000E+00  0.00000000E+00  0.00000000E+00
  0.00000000E+00  0.00000000E+00  0.00000000E+00
  0.00000000E+00  0.00000000E+00  0.00000000E+00
  0.00000000E+00  0.00000000E+00  0.00000000E+00
  0.00000000E+00  0.00000000E+00  0.00000000E+00
  0.00000000E+00  0.00000000E+00  0.00000000E+00
  0.00000000E+00  0.00000000E+00  0.00000000E+00
  0.00000000E+00  0.00000000E+00  0.00000000E+00
  0.00000000E+00  0.00000000E+00  0.00000000E+00
  0.00000000E+00  0.00000000E+00  0.00000000E+00
  0.00000000E+00  0.00000000E+00  0.00000000E+00
  0.00000000E+00  0.00000000E+00  0.00000000E+00
  0.00000000E+00  0.00000000E+00  0.00000000E+00
  0.00000000E+00  0.00000000E+00  0.00000000E+00
  0.00000000E+00  0.00000000E+00  0.00000000E+00
  0.00000000E+00  0.00000000E+00  0.00000000E+00
  0.00000000E+00  0.00000000E+00  0.00000000E+00
  0.00000000E+00  0.00000000E+00  0.00000000E+00
  0.00000000E+00  0.00000000E+00  0.00000000E+00
  0.00000000E+00  0.00000000E+00  0.00000000E+00
  0.00000000E+00  0.00000000E+00  0.00000000E+00
  0.00000000E+00  0.00000000E+00  0.00000000E+00
  0.00000000E+00  0.00000000E+00  0.00000000E+00
  0.00000000E+00  0.00000000E+00  0.00000000E+00
  0.00000000E+00  0.00000000E+00  0.00000000E+00
