# Supplementary material for: Brønsted acidity in zeolites measured by deprotonation energy
Source: Sci Rep. 2022 May 4;12:7301. doi: 10.1038/s41598-022-11354-x (PMC9068704; doi:10.1038/s41598-022-11354-x)
Supplement: Supplementary file 2 — Supplementary Information 2. [file 41598_2022_11354_MOESM2_ESM.zip › structures/periodic/mfi/Al1-O4.vasp]

Si Al O H                               
   1.00000000000000     
    19.8538999999999994    0.0000000000000000    0.0000000000000000
     0.0000000000000000   19.8699000000000012    0.0000000000000000
     0.0000000000000000    0.0000000000000000   13.2912999999999997
   Si   Al   O    H 
    95     1   192     1
Direct
  0.0778195083023722  0.5516671219066914  0.1801977137421316
  0.4330122232532765  0.4581588984234809  0.6912552193193665
  0.0632241682449706  0.9498829228781366  0.2032088427870472
  0.5584416920176450  0.9479286545810851  0.3119686088101494
  0.9423995812907647  0.4418296910691464  0.8041834246015827
  0.5860978673442114  0.5550488850226631  0.3035465733528260
  0.9133038589598238  0.0514741704355716  0.8092777920011333
  0.3101948605462377  0.0254523971312772  0.8475171021051638
  0.1897038579054528  0.5295111816176830  0.3288223350675660
  0.3313819377521977  0.4778913254160549  0.8560717404203652
  0.1666355550115576  0.9718288368838369  0.3678094004113118
  0.6705758626313664  0.9786861779104035  0.1641457583538938
  0.8289177420085031  0.4770756163819290  0.6574292096335583
  0.6818309339045615  0.5345953616939855  0.1356691756380403
  0.8178422446317987  0.0345692339499820  0.6396841542900661
  0.2589739444348683  0.0570334770959410  0.0563905435319439
  0.2350405119819255  0.5669260559540311  0.5433881724455106
  0.2948980330769947  0.4323368647187619  0.0672128156500590
  0.2062628467856877  0.9385368239117180  0.5805625901215065
  0.7131358125492535  0.9394426085537637  0.9511705544324375
  0.7892526377384146  0.4423267838724348  0.4423910789051567
  0.7334008248290843  0.5660448491802715  0.9250676817617723
  0.7696606984704228  0.0688771337116421  0.4293748757824805
  0.1060663980359241  0.0652965184061928  0.0462650851124430
  0.3895080279200688  0.5762315288264753  0.5413295395676954
  0.1347155833517855  0.4292284477092747  0.0482380799073468
  0.3640821671785403  0.9257149738158110  0.5524543431229925
  0.8681888722039334  0.9301581581233406  0.9432726116787056
  0.6329094190068991  0.4318637967129069  0.4352407863611688
  0.8890840494866125  0.5553043280002455  0.9452700310163216
  0.6153938830337365  0.0614695976771611  0.4527516989308594
  0.0639784857274842  0.0240916575060731  0.8347373029010517
  0.4338827789086623  0.5337941906342221  0.3312301913532395
  0.0864440675676702  0.4767277734639777  0.8393866573093711
  0.4107781512387388  0.9705195338239705  0.3473729979142081
  0.9132996498574814  0.9767905747903456  0.1528933123102461
  0.5866578492028829  0.4794940883055723  0.6457291828398525
  0.9251557465664191  0.5264206332514844  0.1614258662606813
  0.5776592267753792  0.0258310495556079  0.6670672265377663
  0.1898092363098328  0.0708558073919562  0.7148682324408627
  0.3126453856852791  0.5673312070301579  0.1975777920774974
  0.2158029644658494  0.4527091372271684  0.7074058560323094
  0.2804639852824776  0.9439650162469031  0.2204679850005767
  0.7956789854437815  0.9464227680905527  0.2945147731690100
  0.7031951420455284  0.4436274614257315  0.7875719673524632
  0.8015050413504433  0.5614580675639014  0.2879766129497477
  0.6997644818022130  0.0582612086439721  0.7949729495546621
  0.4378241505462472  0.8342967235828430  0.7170763411700970
  0.0671792101399846  0.3306664583165164  0.2015713066798933
  0.4406104274835887  0.6732754329001110  0.7085653238787958
  0.0625463829681852  0.1695088951070491  0.2092729290911753
  0.5655311315844201  0.1659739765836064  0.2943494997972241
  0.9343160960309458  0.6663395856419668  0.7847822213041962
  0.5671316660742605  0.3266498823309801  0.2969698060306609
  0.9305708050053160  0.8239139036850250  0.8013908031923731
  0.3201543312554050  0.8685569511749893  0.8485221223806865
  0.1818395045651189  0.3721309864067950  0.3340601071112133
  0.3204682419240081  0.6347270795676728  0.8387868528320293
  0.1770614681840588  0.1300457589046077  0.3567239291398536
  0.6731751240717967  0.1358216619583560  0.1369751308314117
  0.8270794010597711  0.6341857835374979  0.6300989168537983
  0.6742053042328332  0.3783168871917904  0.1482859606962958
  0.8267010712053284  0.8792233345390632  0.6521103882346403
  0.2678160978218125  0.8336369985654695  0.0672503759835200
  0.2293265629209503  0.3407745530714985  0.5564309182423777
  0.2704215644080260  0.6797769261935085  0.0477030598278064
  0.2246286204703390  0.1834950846496671  0.5640167680147292
  0.7275674356240671  0.1758787412334212  0.9315364111361478
  0.7738759946364716  0.6779002666893034  0.4255818394463960
  0.7315102662966759  0.3298161073076466  0.9410672199337443
  0.7698414691128621  0.8307993402532132  0.4470182784507893
  0.1106380308166607  0.8320807357788162  0.0767038856473947
  0.3861585764672513  0.3395845448071622  0.5659607668040093
  0.1132161622557635  0.6779626960099528  0.0545487612690491
  0.3822309920400585  0.1833945098318946  0.5540060746291292
  0.8827160201202696  0.1734474665026351  0.9552379460484234
  0.6181530415312502  0.6762890460057575  0.4516340137738536
  0.8892756876433209  0.3250036874248435  0.9265093642379305
  0.6111806649954398  0.8274669434539640  0.4349871360760763
  0.0753677385173111  0.8665252469750787  0.8609176885675663
  0.4240312618284006  0.3766025061157977  0.3517849379989835
  0.0781281234504765  0.6313852763297978  0.8421443112633135
  0.4202511517955026  0.1234630486721476  0.3492288434389071
  0.9149248402903010  0.1366596979371208  0.1729256667253915
  0.5877468763125107  0.6374524003293699  0.6698117034374381
  0.9213704640300383  0.3694829513233469  0.1415716845009475
  0.5818635613556156  0.8713549224174858  0.6498214943587257
  0.1951272123834641  0.8198685465003724  0.7330687552980423
  0.3071402518323227  0.3174674255287831  0.2208826383744179
  0.1999479744551205  0.6697564700769532  0.6965290507850329
  0.2991362885198533  0.1638362572072355  0.2100125510920813
  0.7833649316933768  0.1889363199269585  0.2845138240908443
  0.7193810227628361  0.6876291243773380  0.7809616845157172
  0.8001900293440585  0.3396959765504703  0.2789886734783641
  0.7029750458406687  0.8383529147134519  0.7852848128534673
  0.4236095002361167  0.0593540294481304  0.6916393089146033
  0.5010528202721187  0.0235701940154278  0.7006239503034798
  0.0016745641203259  0.5276637003403607  0.2024405575530489
  0.5136605972412446  0.4673727006024276  0.6956890667854639
  0.9824802031773726  0.9581712021946881  0.2107531468339975
  0.4779332013067306  0.9479093918895584  0.2886008893997408
  0.0224600495343713  0.4448313597954542  0.7800336122021633
  0.5083947883256037  0.5351918001572071  0.2816880209612341
  0.9894661306542751  0.0271067845777381  0.7853454400197967
  0.3783140561639448  0.0529929303297119  0.8000171634205704
  0.1170525940450794  0.5546628312166187  0.2873516716174567
  0.4048882865845941  0.4748996498556285  0.8030678050085674
  0.0936612187232089  0.9666448097045403  0.3138005970861815
  0.5948531848663297  0.9727227876169360  0.2093968516068086
  0.9036679274331950  0.4701120268304331  0.7054081115831157
  0.6228118598479234  0.5737135346426121  0.1976689694846820
  0.8769736689160698  0.0715955706431707  0.7039365027015531
  0.4212721438829710  0.1344797040698466  0.6285231653475561
  0.0755730258149434  0.6254853593784446  0.1284846112718683
  0.4134507229414846  0.3810792986461259  0.6627840659702083
  0.0834661614419383  0.8729782638686207  0.1741180754792588
  0.5821558224997897  0.8726460955140996  0.3429889974564650
  0.9194612618763660  0.3652081074935382  0.8301045106610182
  0.5874806693503829  0.6186380209491273  0.3793565408647558
  0.9143212875743126  0.1153620984030731  0.8845143142542463
  0.3841107033521597  0.0056280221010465  0.5872347115678203
  0.1154956759347665  0.4984088948812579  0.1065390161507764
  0.3990486475067089  0.5088790985566699  0.6094173824284923
  0.0935990154135443  0.0007299576494838  0.1189142944403507
  0.5719327689870385  0.9997764883560591  0.4044768334910622
  0.9269059981146301  0.4888138574066398  0.9020321087025538
  0.6265942900957189  0.4905198306804244  0.3498277929992887
  0.8709379926813176  0.9890502299949373  0.8579433559200647
  0.3104919058832909  0.0328774118590858  0.9696481356044738
  0.1908708809524356  0.5410291816917816  0.4490774985449022
  0.3378893290421601  0.4412989043340511  0.9643855756665581
  0.1601134860688960  0.9397446541858229  0.4797879830170384
  0.6703873338478735  0.9429188136989237  0.0548313525385975
  0.8312925569622465  0.4434982612676047  0.5466133865990418
  0.6898538566410374  0.5720074051586311  0.0279401283276063
  0.8114345298648741  0.0745086153597261  0.5337732181987889
  0.3004633626901508  0.9454968108231517  0.8201113420669438
  0.2007898074716100  0.4496829129338377  0.3062400708870670
  0.3082653505729491  0.5563333833532248  0.8696029502594681
  0.1908616246054554  0.0500663366797757  0.3737015014565648
  0.6931974839764150  0.0570710346898322  0.1533352120222735
  0.8066821915325417  0.5557026577997570  0.6481499489178348
  0.6610949248023889  0.4562366236623803  0.1167413302028680
  0.8372768373898206  0.9565099233359972  0.6158975582592061
  0.2451014974882803  0.0660214471995048  0.8038106487682235
  0.2488149855609098  0.5727844346951368  0.2740726988773777
  0.2754486742320363  0.4382700589838950  0.7884959121811894
  0.2236228789881785  0.9294001141146050  0.3058604781080404
  0.7215247101638964  0.9417766264892938  0.2425685682930530
  0.7755262626452931  0.4386546713536955  0.7303006688165867
  0.7527382300674919  0.5376694381494987  0.1968169452117125
  0.7471014239538449  0.0364326373650244  0.7009448474464088
  0.2860489944851169  0.1271816953639566  0.1033225774649390
  0.1955915161652713  0.6319873986408968  0.5885424075074432
  0.3203485773419220  0.3647578388824593  0.1236421149496068
  0.1787928583635524  0.8806241988475023  0.6553111098503689
  0.6778172741186409  0.8821294583559653  0.8814638266256815
  0.8259018338520500  0.3867362590301718  0.3711909195566326
  0.7393340495509082  0.6396824594391308  0.8745246368100935
  0.7643300804364930  0.1432418696355338  0.3809669349941332
  0.1840377796851757  0.0674390646841954  0.0100741204870865
  0.3112843452120413  0.5846785788880456  0.5068113505416909
  0.2157987586326424  0.4252988963900132  0.0392128225130427
  0.2835491455569232  0.9201436315967589  0.5488082583643598
  0.7907563010887261  0.9204698357743267  0.9796716478606886
  0.7111855102837416  0.4235863783442752  0.4683777665584720
  0.8088574446534643  0.5387780157646210  0.9500925492530169
  0.6944014841781488  0.0397992152330516  0.4510118828380625
  0.2522994139752721  0.0006812023956037  0.1442305811597654
  0.2416146081037569  0.5093220578358540  0.6288640439729835
  0.3090155857900098  0.4961184792786988  0.1394253581336813
  0.2041947350791622  0.0120181248908013  0.6322667399116541
  0.7121647986087203  0.0113625032707797  0.8935163322393995
  0.7911538218905033  0.5153934485640557  0.3877805285106053
  0.6963245753459416  0.5146805156019684  0.8476480617453210
  0.8071654308687372  0.0182848050066072  0.3510257178473900
  0.0881653884433666  0.1342471335459915  0.1055664060037112
  0.4119278292947420  0.6425979349248094  0.6035951089949632
  0.1056703138799211  0.3629744384558343  0.1047588762578911
  0.3966366269789258  0.8715357496501051  0.6261898657875635
  0.8956993341021822  0.8596544979877822  0.8981357221654563
  0.6064201282962862  0.3602236805445463  0.3920393698286141
  0.9027223538585183  0.6199661727598500  0.8739152431498654
  0.6058420361347086  0.1298716854797594  0.3866211964474562
  0.0599636700620062  0.0587992584457128  0.9458149435461495
  0.4362903975755102  0.5696788306287278  0.4413969946829574
  0.1026146977626152  0.4298062881953857  0.9361186583170852
  0.3960084790045740  0.9192035655718201  0.4406281852624095
  0.9165608263495225  0.9511734603131632  0.0368396186547020
  0.5859722995746953  0.4532042454368205  0.5300416343439597
  0.9173751306023443  0.5702126016785738  0.0580376186588751
  0.5902220743024319  0.0732535871977145  0.5673008448037783
  0.1146465619000412  0.0644906956794714  0.7611616719511600
  0.3826478007214108  0.5744752422207861  0.2589192377752954
  0.1492173754248673  0.4802138922197884  0.7629268606647063
  0.3490126800422810  0.9723131669757025  0.2701939872082690
  0.8522449973046489  0.9378583143492106  0.2081904838250664
  0.6426810559393421  0.4371131769066933  0.7069296617246444
  0.8787797938703752  0.5578163177249705  0.2497151567064497
  0.6221016597292847  0.0547534484810851  0.7601241522503625
  0.0889943285935976  0.9463446525113860  0.8438021707484838
  0.4080659521607196  0.4564175931168659  0.3408130987733674
  0.0707831552526574  0.5532400870493706  0.8773354438108369
  0.4181722964936318  0.0464132696867227  0.3990453015545830
  0.9004062996716246  0.0573290126402647  0.1544426032068548
  0.6054757665746564  0.5589405549468432  0.6491963890177002
  0.9031092002355506  0.4490983662728119  0.1389738582382055
  0.6037500930285054  0.9496225104053254  0.6399855923588477
  0.1943734933940554  0.1434467742450029  0.6599203807605679
  0.3124108822741055  0.6286870443594840  0.1178182571306640
  0.1972190162234124  0.3840990365144303  0.6480127839868068
  0.2982591861692029  0.8747008819921070  0.1623803393641330
  0.8044082988852191  0.8858894388462956  0.3743834292288508
  0.6952821767834358  0.3815099905119810  0.8648391277230251
  0.7852782997676053  0.6385903720834005  0.3200182432824701
  0.7164728089813077  0.1350285039944524  0.8276836265666097
  0.5145691038881849  0.8618685585123702  0.7187027514089870
 -0.0106125828104223  0.3557505323980114  0.2060530154345001
  0.5166725096190213  0.6465490906399317  0.7281456987324550
  0.9851444447317286  0.1485280282049666  0.2321232978960224
  0.4899254444819566  0.1349422120707024  0.2890908849609640
  0.0146655248175527  0.6536282587086670  0.7730661170003026
  0.4912525079692213  0.3569450217725531  0.2889723394690952
  0.0103519169577135  0.8419990850324001  0.7969111769461183
  0.3988101486135824  0.8521300251591092  0.8215852481539260
  0.1039672519001415  0.3560164541698346  0.3044794881204056
  0.3980792342566362  0.6478085993816489  0.8060362705716638
  0.1038492589313317  0.1426229730685871  0.3067057136675122
  0.5993220802997652  0.1501535444640188  0.1852323238113251
  0.9016615523853656  0.6480370963802969  0.6759006735911074
  0.6057423381493259  0.3445470278714927  0.1923327908844056
  0.8969658178103700  0.8500501517109399  0.6968662952401498
  0.4373844528933915  0.7542509270414262  0.6973513583233250
  0.0709896650759334  0.2496551021547139  0.1938786349308962
  0.5642704280694500  0.2461402094412139  0.3148320881425635
  0.9191355572911578  0.7438072207128427  0.8142320382280027
  0.3096069163865228  0.8536162685552052  0.9670225352047318
  0.1896255224872944  0.3576442378216747  0.4530213493028516
  0.3017323477476301  0.6813449708214372  0.9348656928622932
  0.1797113728458445  0.1675661252986368  0.4646097781320089
  0.6729955228972740  0.1545942279949643  0.0178824580258940
  0.8273355067286610  0.6529772535248083  0.5110622807525650
  0.6971417533846747  0.3351883806556201  0.0511607311813258
  0.8048470279689419  0.8330530304733575  0.5571509301160781
  0.2712757329079629  0.8216103251897647  0.7788452931107998
  0.2312141083615792  0.3248181591138150  0.2662462501854918
  0.2745896601632871  0.6562396774096482  0.7428140313493341
  0.2331763523092451  0.1612966802291429  0.2815757396095145
  0.7283693637573204  0.1822547122753291  0.1944792269267863
  0.7722980350109033  0.6809162144578611  0.6881130707303057
  0.7333711177390142  0.3757370127739633  0.2329457355639533
  0.7684250895333812  0.8765167102267750  0.7383469177624006
  0.2766164013874219  0.7547517339170680  0.0942899893858552
  0.2198755084168033  0.2629834410308148  0.5881157579509702
  0.7197099600335617  0.2541414535598261  0.9002422686006171
  0.7831276766015691  0.7569468379897495  0.3994217474461559
  0.1885347339191912  0.8525310973117942  0.0514625492416429
  0.3084278143561034  0.3603443289059987  0.5405318959013063
  0.1919899779315269  0.6561766499799221  0.0436683528925426
  0.3026266391889647  0.1620323692799611  0.5440155977320690
  0.8027747930499027  0.1604302688301972  0.9757058172600358
  0.6983536426633978  0.6634446790981439  0.4686647005743703
  0.8115298200966352  0.3470003798589371  0.9480863508260392
  0.6896004047030986  0.8460918911276365  0.4576783871724043
  0.1054308141598357  0.7524905552459473  0.1027644520126636
  0.3901819531894266  0.2603987577759342  0.5921887097823739
  0.8945791860124362  0.2453902361026430  0.8999583395422823
  0.6041435829603348  0.7492663904633247  0.4002396947744361
  0.0639596488911537  0.8512700789628376  0.9800407854695876
  0.4338894205402828  0.3577624329226262  0.4699404878363165
  0.0791677911865597  0.6778928670781444  0.9429883482071476
  0.4129708794474033  0.1776584557760762  0.4391963761463050
  0.9199456046368396  0.1741559017503206  0.0641474228583439
  0.5823091106442276  0.6754062893767357  0.5615174668122750
  0.9326841430483617  0.3417750668232482  0.0276406972864145
  0.5679195497194198  0.8408276521415556  0.5376319797575448
  0.1412732854142243  0.8243171546734260  0.8248971427290315
  0.3601609026193359  0.3345789491307283  0.3099063826065481
  0.1459400341093692  0.6408238747589886  0.7767507320584349
  0.3602806556501758  0.1264088804191728  0.2679768296389907
  0.8567665616422102  0.1687066595147958  0.2423630313993895
  0.6444503884901046  0.6704633157956315  0.7412083772992519
  0.8583236456160980  0.3306018016812488  0.1938969735382353
  0.6435193445116461  0.8303986816922918  0.7021977575467309
  0.1868239411027358  0.7489034939467291  0.6743779614390303
  0.3187134912569600  0.2407767618675327  0.1847335897373331
  0.7821734468752546  0.2660851892461990  0.3235314529812029
  0.7232595221271040  0.7637848603242413  0.8237280445523183
  0.3954699249844485  0.0309414279484031  0.5238302610630193
 
  0.00000000E+00  0.00000000E+00  0.00000000E+00
  0.00000000E+00  0.00000000E+00  0.00000000E+00
  0.00000000E+00  0.00000000E+00  0.00000000E+00
  0.00000000E+00  0.00000000E+00  0.00000000E+00
  0.00000000E+00  0.00000000E+00  0.00000000E+00
  0.00000000E+00  0.00000000E+00  0.00000000E+00
  0.00000000E+00  0.00000000E+00  0.00000000E+00
  0.00000000E+00  0.00000000E+00  0.00000000E+00
  0.00000000E+00  0.00000000E+00  0.00000000E+00
  0.00000000E+00  0.00000000E+00  0.00000000E+00
  0.00000000E+00  0.00000000E+00  0.00000000E+00
  0.00000000E+00  0.00000000E+00  0.00000000E+00
  0.00000000E+00  0.00000000E+00  0.00000000E+00
  0.00000000E+00  0.00000000E+00  0.00000000E+00
  0.00000000E+00  0.00000000E+00  0.00000000E+00
  0.00000000E+00  0.00000000E+00  0.00000000E+00
  0.00000000E+00  0.00000000E+00  0.00000000E+00
  0.00000000E+00  0.00000000E+00  0.00000000E+00
  0.00000000E+00  0.00000000E+00  0.00000000E+00
  0.00000000E+00  0.00000000E+00  0.00000000E+00
  0.00000000E+00  0.00000000E+00  0.00000000E+00
  0.00000000E+00  0.00000000E+00  0.00000000E+00
  0.00000000E+00  0.00000000E+00  0.00000000E+00
  0.00000000E+00  0.00000000E+00  0.00000000E+00
  0.00000000E+00  0.00000000E+00  0.00000000E+00
  0.00000000E+00  0.00000000E+00  0.00000000E+00
  0.00000000E+00  0.00000000E+00  0.00000000E+00
  0.00000000E+00  0.00000000E+00  0.00000000E+00
  0.00000000E+00  0.00000000E+00  0.00000000E+00
  0.00000000E+00  0.00000000E+00  0.00000000E+00
  0.00000000E+00  0.00000000E+00  0.00000000E+00
  0.00000000E+00  0.00000000E+00  0.00000000E+00
  0.00000000E+00  0.00000000E+00  0.00000000E+00
  0.00000000E+00  0.00000000E+00  0.00000000E+00
  0.00000000E+00  0.00000000E+00  0.00000000E+00
  0.00000000E+00  0.00000000E+00  0.00000000E+00
  0.00000000E+00  0.00000000E+00  0.00000000E+00
  0.00000000E+00  0.00000000E+00  0.00000000E+00
  0.00000000E+00  0.00000000E+00  0.00000000E+00
  0.00000000E+00  0.00000000E+00  0.00000000E+00
  0.00000000E+00  0.00000000E+00  0.00000000E+00
  0.00000000E+00  0.00000000E+00  0.00000000E+00
  0.00000000E+00  0.00000000E+00  0.00000000E+00
  0.00000000E+00  0.00000000E+00  0.00000000E+00
  0.00000000E+00  0.00000000E+00  0.00000000E+00
  0.00000000E+00  0.00000000E+00  0.00000000E+00
  0.00000000E+00  0.00000000E+00  0.00000000E+00
  0.00000000E+00  0.00000000E+00  0.00000000E+00
  0.00000000E+00  0.00000000E+00  0.00000000E+00
  0.00000000E+00  0.00000000E+00  0.00000000E+00
  0.00000000E+00  0.00000000E+00  0.00000000E+00
  0.00000000E+00  0.00000000E+00  0.00000000E+00
  0.00000000E+00  0.00000000E+00  0.00000000E+00
  0.00000000E+00  0.00000000E+00  0.00000000E+00
  0.00000000E+00  0.00000000E+00  0.00000000E+00
  0.00000000E+00  0.00000000E+00  0.00000000E+00
  0.00000000E+00  0.00000000E+00  0.00000000E+00
  0.00000000E+00  0.00000000E+00  0.00000000E+00
  0.00000000E+00  0.00000000E+00  0.00000000E+00
  0.00000000E+00  0.00000000E+00  0.00000000E+00
  0.00000000E+00  0.00000000E+00  0.00000000E+00
  0.00000000E+00  0.00000000E+00  0.00000000E+00
  0.00000000E+00  0.00000000E+00  0.00000000E+00
  0.00000000E+00  0.00000000E+00  0.00000000E+00
  0.00000000E+00  0.00000000E+00  0.00000000E+00
  0.00000000E+00  0.00000000E+00  0.00000000E+00
  0.00000000E+00  0.00000000E+00  0.00000000E+00
  0.00000000E+00  0.00000000E+00  0.00000000E+00
  0.00000000E+00  0.00000000E+00  0.00000000E+00
  0.00000000E+00  0.00000000E+00  0.00000000E+00
  0.00000000E+00  0.00000000E+00  0.00000000E+00
  0.00000000E+00  0.00000000E+00  0.00000000E+00
  0.00000000E+00  0.00000000E+00  0.00000000E+00
  0.00000000E+00  0.00000000E+00  0.00000000E+00
  0.00000000E+00  0.00000000E+00  0.00000000E+00
  0.00000000E+00  0.00000000E+00  0.00000000E+00
  0.00000000E+00  0.00000000E+00  0.00000000E+00
  0.00000000E+00  0.00000000E+00  0.00000000E+00
  0.00000000E+00  0.00000000E+00  0.00000000E+00
  0.00000000E+00  0.00000000E+00  0.00000000E+00
  0.00000000E+00  0.00000000E+00  0.00000000E+00
  0.00000000E+00  0.00000000E+00  0.00000000E+00
  0.00000000E+00  0.00000000E+00  0.00000000E+00
  0.00000000E+00  0.00000000E+00  0.00000000E+00
  0.00000000E+00  0.00000000E+00  0.00000000E+00
  0.00000000E+00  0.00000000E+00  0.00000000E+00
  0.00000000E+00  0.00000000E+00  0.00000000E+00
  0.00000000E+00  0.00000000E+00  0.00000000E+00
  0.00000000E+00  0.00000000E+00  0.00000000E+00
  0.00000000E+00  0.00000000E+00  0.00000000E+00
  0.00000000E+00  0.00000000E+00  0.00000000E+00
  0.00000000E+00  0.00000000E+00  0.00000000E+00
  0.00000000E+00  0.00000000E+00  0.00000000E+00
  0.00000000E+00  0.00000000E+00  0.00000000E+00
  0.00000000E+00  0.00000000E+00  0.00000000E+00
  0.00000000E+00  0.00000000E+00  0.00000000E+00
  0.00000000E+00  0.00000000E+00  0.00000000E+00
  0.00000000E+00  0.00000000E+00  0.00000000E+00
  0.00000000E+00  0.00000000E+00  0.00000000E+00
  0.00000000E+00  0.00000000E+00  0.00000000E+00
  0.00000000E+00  0.00000000E+00  0.00000000E+00
  0.00000000E+00  0.00000000E+00  0.00000000E+00
  0.00000000E+00  0.00000000E+00  0.00000000E+00
  0.00000000E+00  0.00000000E+00  0.00000000E+00
  0.00000000E+00  0.00000000E+00  0.00000000E+00
  0.00000000E+00  0.00000000E+00  0.00000000E+00
  0.00000000E+00  0.00000000E+00  0.00000000E+00
  0.00000000E+00  0.00000000E+00  0.00000000E+00
  0.00000000E+00  0.00000000E+00  0.00000000E+00
  0.00000000E+00  0.00000000E+00  0.00000000E+00
  0.00000000E+00  0.00000000E+00  0.00000000E+00
  0.00000000E+00  0.00000000E+00  0.00000000E+00
  0.00000000E+00  0.00000000E+00  0.00000000E+00
  0.00000000E+00  0.00000000E+00  0.00000000E+00
  0.00000000E+00  0.00000000E+00  0.00000000E+00
  0.00000000E+00  0.00000000E+00  0.00000000E+00
  0.00000000E+00  0.00000000E+00  0.00000000E+00
  0.00000000E+00  0.00000000E+00  0.00000000E+00
  0.00000000E+00  0.00000000E+00  0.00000000E+00
  0.00000000E+00  0.00000000E+00  0.00000000E+00
  0.00000000E+00  0.00000000E+00  0.00000000E+00
  0.00000000E+00  0.00000000E+00  0.00000000E+00
  0.00000000E+00  0.00000000E+00  0.00000000E+00
  0.00000000E+00  0.00000000E+00  0.00000000E+00
  0.00000000E+00  0.00000000E+00  0.00000000E+00
  0.00000000E+00  0.00000000E+00  0.00000000E+00
  0.00000000E+00  0.00000000E+00  0.00000000E+00
  0.00000000E+00  0.00000000E+00  0.00000000E+00
  0.00000000E+00  0.00000000E+00  0.00000000E+00
  0.00000000E+00  0.00000000E+00  0.00000000E+00
  0.00000000E+00  0.00000000E+00  0.00000000E+00
  0.00000000E+00  0.00000000E+00  0.00000000E+00
  0.00000000E+00  0.00000000E+00  0.00000000E+00
  0.00000000E+00  0.00000000E+00  0.00000000E+00
  0.00000000E+00  0.00000000E+00  0.00000000E+00
  0.00000000E+00  0.00000000E+00  0.00000000E+00
  0.00000000E+00  0.00000000E+00  0.00000000E+00
  0.00000000E+00  0.00000000E+00  0.00000000E+00
  0.00000000E+00  0.00000000E+00  0.00000000E+00
  0.00000000E+00  0.00000000E+00  0.00000000E+00
  0.00000000E+00  0.00000000E+00  0.00000000E+00
  0.00000000E+00  0.00000000E+00  0.00000000E+00
  0.00000000E+00  0.00000000E+00  0.00000000E+00
  0.00000000E+00  0.00000000E+00  0.00000000E+00
  0.00000000E+00  0.00000000E+00  0.00000000E+00
  0.00000000E+00  0.00000000E+00  0.00000000E+00
  0.00000000E+00  0.00000000E+00  0.00000000E+00
  0.00000000E+00  0.00000000E+00  0.00000000E+00
  0.00000000E+00  0.00000000E+00  0.00000000E+00
  0.00000000E+00  0.00000000E+00  0.00000000E+00
  0.00000000E+00  0.00000000E+00  0.00000000E+00
  0.00000000E+00  0.00000000E+00  0.00000000E+00
  0.00000000E+00  0.00000000E+00  0.00000000E+00
  0.00000000E+00  0.00000000E+00  0.00000000E+00
  0.00000000E+00  0.00000000E+00  0.00000000E+00
  0.00000000E+00  0.00000000E+00  0.00000000E+00
  0.00000000E+00  0.00000000E+00  0.00000000E+00
  0.00000000E+00  0.00000000E+00  0.00000000E+00
  0.00000000E+00  0.00000000E+00  0.00000000E+00
  0.00000000E+00  0.00000000E+00  0.00000000E+00
  0.00000000E+00  0.00000000E+00  0.00000000E+00
  0.00000000E+00  0.00000000E+00  0.00000000E+00
  0.00000000E+00  0.00000000E+00  0.00000000E+00
  0.00000000E+00  0.00000000E+00  0.00000000E+00
  0.00000000E+00  0.00000000E+00  0.00000000E+00
  0.00000000E+00  0.00000000E+00  0.00000000E+00
  0.00000000E+00  0.00000000E+00  0.00000000E+00
  0.00000000E+00  0.00000000E+00  0.00000000E+00
  0.00000000E+00  0.00000000E+00  0.00000000E+00
  0.00000000E+00  0.00000000E+00  0.00000000E+00
  0.00000000E+00  0.00000000E+00  0.00000000E+00
  0.00000000E+00  0.00000000E+00  0.00000000E+00
  0.00000000E+00  0.00000000E+00  0.00000000E+00
  0.00000000E+00  0.00000000E+00  0.00000000E+00
  0.00000000E+00  0.00000000E+00  0.00000000E+00
  0.00000000E+00  0.00000000E+00  0.00000000E+00
  0.00000000E+00  0.00000000E+00  0.00000000E+00
  0.00000000E+00  0.00000000E+00  0.00000000E+00
  0.00000000E+00  0.00000000E+00  0.00000000E+00
  0.00000000E+00  0.00000000E+00  0.00000000E+00
  0.00000000E+00  0.00000000E+00  0.00000000E+00
  0.00000000E+00  0.00000000E+00  0.00000000E+00
  0.00000000E+00  0.00000000E+00  0.00000000E+00
  0.00000000E+00  0.00000000E+00  0.00000000E+00
  0.00000000E+00  0.00000000E+00  0.00000000E+00
  0.00000000E+00  0.00000000E+00  0.00000000E+00
  0.00000000E+00  0.00000000E+00  0.00000000E+00
  0.00000000E+00  0.00000000E+00  0.00000000E+00
  0.00000000E+00  0.00000000E+00  0.00000000E+00
  0.00000000E+00  0.00000000E+00  0.00000000E+00
  0.00000000E+00  0.00000000E+00  0.00000000E+00
  0.00000000E+00  0.00000000E+00  0.00000000E+00
  0.00000000E+00  0.00000000E+00  0.00000000E+00
  0.00000000E+00  0.00000000E+00  0.00000000E+00
  0.00000000E+00  0.00000000E+00  0.00000000E+00
  0.00000000E+00  0.00000000E+00  0.00000000E+00
  0.00000000E+00  0.00000000E+00  0.00000000E+00
  0.00000000E+00  0.00000000E+00  0.00000000E+00
  0.00000000E+00  0.00000000E+00  0.00000000E+00
  0.00000000E+00  0.00000000E+00  0.00000000E+00
  0.00000000E+00  0.00000000E+00  0.00000000E+00
  0.00000000E+00  0.00000000E+00  0.00000000E+00
  0.00000000E+00  0.00000000E+00  0.00000000E+00
  0.00000000E+00  0.00000000E+00  0.00000000E+00
  0.00000000E+00  0.00000000E+00  0.00000000E+00
  0.00000000E+00  0.00000000E+00  0.00000000E+00
  0.00000000E+00  0.00000000E+00  0.00000000E+00
  0.00000000E+00  0.00000000E+00  0.00000000E+00
  0.00000000E+00  0.00000000E+00  0.00000000E+00
  0.00000000E+00  0.00000000E+00  0.00000000E+00
  0.00000000E+00  0.00000000E+00  0.00000000E+00
  0.00000000E+00  0.00000000E+00  0.00000000E+00
  0.00000000E+00  0.00000000E+00  0.00000000E+00
  0.00000000E+00  0.00000000E+00  0.00000000E+00
  0.00000000E+00  0.00000000E+00  0.00000000E+00
  0.00000000E+00  0.00000000E+00  0.00000000E+00
  0.00000000E+00  0.00000000E+00  0.00000000E+00
  0.00000000E+00  0.00000000E+00  0.00000000E+00
  0.00000000E+00  0.00000000E+00  0.00000000E+00
  0.00000000E+00  0.00000000E+00  0.00000000E+00
  0.00000000E+00  0.00000000E+00  0.00000000E+00
  0.00000000E+00  0.00000000E+00  0.00000000E+00
  0.00000000E+00  0.00000000E+00  0.00000000E+00
  0.00000000E+00  0.00000000E+00  0.00000000E+00
  0.00000000E+00  0.00000000E+00  0.00000000E+00
  0.00000000E+00  0.00000000E+00  0.00000000E+00
  0.00000000E+00  0.00000000E+00  0.00000000E+00
  0.00000000E+00  0.00000000E+00  0.00000000E+00
  0.00000000E+00  0.00000000E+00  0.00000000E+00
  0.00000000E+00  0.00000000E+00  0.00000000E+00
  0.00000000E+00  0.00000000E+00  0.00000000E+00
  0.00000000E+00  0.00000000E+00  0.00000000E+00
  0.00000000E+00  0.00000000E+00  0.00000000E+00
  0.00000000E+00  0.00000000E+00  0.00000000E+00
  0.00000000E+00  0.00000000E+00  0.00000000E+00
  0.00000000E+00  0.00000000E+00  0.00000000E+00
  0.00000000E+00  0.00000000E+00  0.00000000E+00
  0.00000000E+00  0.00000000E+00  0.00000000E+00
  0.00000000E+00  0.00000000E+00  0.00000000E+00
  0.00000000E+00  0.00000000E+00  0.00000000E+00
  0.00000000E+00  0.00000000E+00  0.00000000E+00
  0.00000000E+00  0.00000000E+00  0.00000000E+00
  0.00000000E+00  0.00000000E+00  0.00000000E+00
  0.00000000E+00  0.00000000E+00  0.00000000E+00
  0.00000000E+00  0.00000000E+00  0.00000000E+00
  0.00000000E+00  0.00000000E+00  0.00000000E+00
  0.00000000E+00  0.00000000E+00  0.00000000E+00
  0.00000000E+00  0.00000000E+00  0.00000000E+00
  0.00000000E+00  0.00000000E+00  0.00000000E+00
  0.00000000E+00  0.00000000E+00  0.00000000E+00
  0.00000000E+00  0.00000000E+00  0.00000000E+00
  0.00000000E+00  0.00000000E+00  0.00000000E+00
  0.00000000E+00  0.00000000E+00  0.00000000E+00
  0.00000000E+00  0.00000000E+00  0.00000000E+00
  0.00000000E+00  0.00000000E+00  0.00000000E+00
  0.00000000E+00  0.00000000E+00  0.00000000E+00
  0.00000000E+00  0.00000000E+00  0.00000000E+00
  0.00000000E+00  0.00000000E+00  0.00000000E+00
  0.00000000E+00  0.00000000E+00  0.00000000E+00
  0.00000000E+00  0.00000000E+00  0.00000000E+00
  0.00000000E+00  0.00000000E+00  0.00000000E+00
  0.00000000E+00  0.00000000E+00  0.00000000E+00
  0.00000000E+00  0.00000000E+00  0.00000000E+00
  0.00000000E+00  0.00000000E+00  0.00000000E+00
  0.00000000E+00  0.00000000E+00  0.00000000E+00
  0.00000000E+00  0.00000000E+00  0.00000000E+00
  0.00000000E+00  0.00000000E+00  0.00000000E+00
  0.00000000E+00  0.00000000E+00  0.00000000E+00
  0.00000000E+00  0.00000000E+00  0.00000000E+00
  0.00000000E+00  0.00000000E+00  0.00000000E+00
  0.00000000E+00  0.00000000E+00  0.00000000E+00
  0.00000000E+00  0.00000000E+00  0.00000000E+00
  0.00000000E+00  0.00000000E+00  0.00000000E+00
  0.00000000E+00  0.00000000E+00  0.00000000E+00
  0.00000000E+00  0.00000000E+00  0.00000000E+00
  0.00000000E+00  0.00000000E+00  0.00000000E+00
  0.00000000E+00  0.00000000E+00  0.00000000E+00
  0.00000000E+00  0.00000000E+00  0.00000000E+00
  0.00000000E+00  0.00000000E+00  0.00000000E+00
  0.00000000E+00  0.00000000E+00  0.00000000E+00
  0.00000000E+00  0.00000000E+00  0.00000000E+00
  0.00000000E+00  0.00000000E+00  0.00000000E+00
  0.00000000E+00  0.00000000E+00  0.00000000E+00
  0.00000000E+00  0.00000000E+00  0.00000000E+00
  0.00000000E+00  0.00000000E+00  0.00000000E+00
  0.00000000E+00  0.00000000E+00  0.00000000E+00
  0.00000000E+00  0.00000000E+00  0.00000000E+00
  0.00000000E+00  0.00000000E+00  0.00000000E+00
  0.00000000E+00  0.00000000E+00  0.00000000E+00
