# Supplementary material for: Brønsted acidity in zeolites measured by deprotonation energy
Source: Sci Rep. 2022 May 4;12:7301. doi: 10.1038/s41598-022-11354-x (PMC9068704; doi:10.1038/s41598-022-11354-x)
Supplement: Supplementary file 2 — Supplementary Information 2. [file 41598_2022_11354_MOESM2_ESM.zip › structures/periodic/mfi/Al2-O2.vasp]

Si Al O H                               
   1.00000000000000     
    19.8538999999999994    0.0000000000000000    0.0000000000000000
     0.0000000000000000   19.8699000000000012    0.0000000000000000
     0.0000000000000000    0.0000000000000000   13.2912999999999997
   Si   Al   O    H 
    95     1   192     1
Direct
  0.4327243621865791  0.0658396036536010  0.6960265541714332
  0.0773145906238514  0.5497276948788640  0.1358223675063122
  0.4231119099691879  0.4510183126602214  0.6385855461164325
  0.0697144639180892  0.9326281622853291  0.2015337137918518
  0.5691872776794240  0.9340307335795572  0.2977344521318942
  0.9233216638661520  0.4503441042305394  0.8577435519578428
  0.5771986093090824  0.5483669929378260  0.3572824155185018
  0.9286706893708626  0.0637588847332194  0.7981003812609425
  0.1976462789841852  0.5298267889089380  0.2824093602345727
  0.3011277412586762  0.4737004719539528  0.7861931060121687
  0.1663896321605705  0.9681314809275909  0.3605721843317914
  0.6663279177662663  0.9709980864029139  0.1389930492067210
  0.8021901633640562  0.4710294393031669  0.7102003362466919
  0.6986517839220822  0.5278290580763111  0.2102302743789929
  0.8337922100600262  0.0267856672921830  0.6374362211912179
  0.2851442630957612  0.0474681607501031  0.0774826473732888
  0.2185734756108899  0.5737039131688332  0.5008518901634925
  0.2814283171332220  0.4236998122612524  0.0021939139223654
  0.2157921478197785  0.9528398105349621  0.5770152057220101
  0.7170004043329022  0.9493885104264644  0.9249334976785212
  0.7816025491438057  0.4238815280737634  0.4932474534799146
  0.7187365019653238  0.5744731186756681  0.9930905959877845
  0.7838656053429495  0.0479940325282025  0.4225726178126151
  0.1302763807734788  0.0512032900347321  0.0634139893911007
  0.3802431197887075  0.5745676718477493  0.5008716698852139
  0.1196213588480973  0.4226606679739573  0.0027979523442051
  0.3708659376711129  0.9453879275061831  0.5667050244311186
  0.8709481695983822  0.9444358341064074  0.9344061488569043
  0.6197672938925008  0.4230769841114698  0.4929122345482482
  0.8804387621111688  0.5756035740146526  0.9929945660337242
  0.6290254243367635  0.0538641004666032  0.4340766433584622
  0.0813465003210308  0.0333468950907034  0.8473007534840796
  0.4322458498407464  0.5247682267582734  0.2941434782533793
  0.0683328570130295  0.4739686703141651  0.7955607983959959
  0.4178856507168651  0.9651392398445662  0.3499894718342583
  0.9188741606324833  0.9637041819859286  0.1490490592481573
  0.5685957144324633  0.4739067762130081  0.7000034257816625
  0.9327615093065855  0.5249693609011381  0.1998319150593263
  0.5836600346372517  0.0342832255778694  0.6504323007476872
  0.2055024853896250  0.0788211468922034  0.7278786280277935
  0.3239506901688339  0.5452889764625565  0.1410676387488445
  0.1764231194650987  0.4541233531647863  0.6420922955981642
  0.2914528204317531  0.9244066468828127  0.2333839460141050
  0.7913665424180905  0.9240723032222670  0.2666068487390787
  0.6767537018414596  0.4535593384704035  0.8532702750130554
  0.8243110703820671  0.5447078542537216  0.3532744360974778
  0.7106567259383341  0.0736797526432899  0.7688394617527946
  0.4281942361134923  0.8302123738399149  0.6972964063088578
  0.0803986554705183  0.3204415076282773  0.1603138098891520
  0.4209897988551477  0.6763883078709866  0.6592691995671629
  0.0741145207001835  0.1648096850535078  0.1977490157544388
  0.5730363378794445  0.1664818600192094  0.2971366412497103
  0.9205535128315672  0.6770068250486441  0.8347201738751441
  0.5800933796689424  0.3217926115735155  0.3341688710802778
  0.9284409951840467  0.8322033317659177  0.7973526489630142
  0.3233629989989065  0.8611736027364416  0.8488918370305411
  0.1989596867132800  0.3741382597066631  0.2979135402489086
  0.3004298572138119  0.6303169556105623  0.8012879867607081
  0.1766910348338985  0.1286630705842357  0.3528250362174303
  0.6771718690928380  0.1309035924314171  0.1445865108150570
  0.8007794815657820  0.6270375404469904  0.6949620163673068
  0.7000223820723738  0.3718725904808229  0.1948614501002180
  0.8244985635482515  0.8668150615325760  0.6446342530382692
  0.2690711240932668  0.8233982874235019  0.0582556107064906
  0.2311452096667259  0.3326867876799311  0.5189009162335355
  0.2691964599834142  0.6692732089251968  0.0211986247850206
  0.2296014122292597  0.1759966647688603  0.5573894912729325
  0.7330465231614153  0.1751640494765145  0.9397085312252725
  0.7696342406978744  0.6679650290601414  0.4741856361466822
  0.7312907036421881  0.3302442531890349  0.9745410111128111
  0.7686295788991978  0.8231164306446632  0.4386579563140589
  0.1127317107765861  0.8249897606447011  0.0521537415462053
  0.3879515502183226  0.3284183318908678  0.5126364515610325
  0.1123712167866950  0.6714465376707571  0.0093385395348561
  0.3859031374263691  0.1742688127539802  0.5499133717963949
  0.8891994233791966  0.1741709028973013  0.9455235208822272
  0.6122510186336085  0.6709047229986821  0.4828547693338666
  0.8890868074304007  0.3274250483451631  0.9837724168664856
  0.6124125349421237  0.8244401739816898  0.4443146271378323
  0.0747536574459103  0.8765952466253131  0.8413926074806339
  0.4359552969089416  0.3674107210560633  0.2991683660634517
  0.0647270398581458  0.6310542304765124  0.7977496711098735
  0.4258619013121294  0.1225300760943768  0.3383888446644841
  0.9274642899030474  0.1213003336674376  0.1558111140335483
  0.5652409755043402  0.6307914953775207  0.6956589358177809
  0.9365220861392199  0.3672506441666315  0.1968531962858258
  0.5738410782808183  0.8761045522193769  0.6551854171692323
  0.1970614164427735  0.8233718312094724  0.7186018508954435
  0.3190711970593196  0.3273513281619371  0.1670688237642311
  0.1793829298415181  0.6732802084737910  0.6636024300580405
  0.3018705740984714  0.1741791250002596  0.2175132412523629
  0.8039132823075518  0.1735054419538901  0.2788135759878789
  0.6803467785942752  0.6719839519533032  0.8290772176050314
  0.8201961374436948  0.3266080688515839  0.3290903361324393
  0.6973561067324338  0.8247532905623333  0.7789402598545445
  0.3252123481656879  0.0221049661498235  0.8616813120127571
  0.5123604354076425  0.0540044785355960  0.7027021464633468
  0.0128051948131489  0.5398437332759545  0.2090066673384504
  0.4881433507199496  0.4617871781326211  0.7103314299066554
  0.9893122049952342  0.9444052172387840  0.2015336389815780
  0.4887875440582969  0.9447515602861758  0.2990587050549753
 -0.0119518592556810  0.4605467405003286  0.7853537891454075
  0.5126024253412268  0.5380450881484803  0.2845957253814551
  0.0080590710688649  0.0487710117956565  0.8004734826823630
  0.4077517889153771  0.0600247976999404  0.8176912613336845
  0.1437703876486928  0.5613230580435101  0.2042101113794008
  0.3566891543558857  0.4449965109118414  0.7082146385659073
  0.0948842915707782  0.9401228421765043  0.3173670834715477
  0.5947839146371083  0.9429836804049967  0.1821723357465700
  0.8568986032933503  0.4412658869996827  0.7885567384785750
  0.6437498072824633  0.5573782798919493  0.2884325694466877
  0.9040340271292969  0.0567661993458237  0.6817464053122946
  0.4141213578748881  0.1394150766419351  0.6534320527808010
  0.0657577923803570  0.6161515591454531  0.0664678453299339
  0.4334604695104727  0.3815868452148854  0.5754460450094544
  0.0872994110218027  0.8582337269323644  0.1572487504779343
  0.5881971346292751  0.8595511664992506  0.3400292042315086
  0.9342714597110343  0.3828281345396061  0.9249032236004440
  0.5662439630255692  0.6160423058049935  0.4241315541798638
  0.9124349407961624  0.1388246279998241  0.8409774061960762
  0.3911061779220726  0.0070107691316341  0.6425238328757266
  0.0840655229491500  0.4837296038798098  0.0643947864412963
  0.4175576732747476  0.5136209775389560  0.5605090818964150
  0.1085939679856847  0.9886006719605471  0.1343043927593343
  0.6073850484073109  0.9897385067168482  0.3667286884140136
  0.9169601453412134  0.5148730073501525  0.9320393486275175
  0.5834838711602600  0.4839111939366091  0.4318486165988069
  0.8866415762369618  0.0097570888954169  0.8654299773343824
  0.3379582133755286  0.0348537672494033  0.9883183538330870
  0.1979018126694314  0.5758386821340115  0.3830537401742380
  0.3010007756950507  0.4245153059082032  0.8837850771503705
  0.1655913459899698  0.9555447656794340  0.4808311370439176
  0.6651564855243814  0.9600042084544487  0.0180354564406562
  0.8018975891184390  0.4231678809464479  0.6113101277505566
  0.6987728564437093  0.5755556710632422  0.1112588988989658
  0.8348291886618768  0.0377473224461404  0.5166082579960855
  0.3220282788692745  0.9398872779658259  0.8226992944174198
  0.1770732062457182  0.4525609010144265  0.3095054100638505
  0.3180272857893753  0.5509733678486408  0.8186885150219867
  0.1756096267034316  0.0478284091142927  0.3339675369452114
  0.6754326691579656  0.0504274656145142  0.1662865236240548
  0.8206274559730605  0.5482549378562809  0.6792587405066542
  0.6802155969889180  0.4506077398262452  0.1792521533617427
  0.8258135782352349  0.9474142602561476  0.6650440322199759
  0.2698955433922319  0.0730714780985645  0.7993077334339475
  0.2722157502249269  0.5311098698789049  0.2332220030805605
  0.2276034230033562  0.4720175227086619  0.7335279011175897
  0.2266890063566096  0.9255417136065598  0.3077749237030883
  0.7270743128075036  0.9291688462774357  0.1916093160320985
  0.7282027654795770  0.4695590059996883  0.7614386696600993
  0.7725964265108034  0.5294105610317312  0.2614630219930328
  0.7717445940841913  0.0675835048357049  0.6888969138906809
  0.2976005069312160  0.1216249674088942  0.1255441170613103
  0.1932233563514610  0.6432875156290058  0.5519117990638817
  0.3085713573059590  0.3540310060180619  0.0522796076918844
  0.2025373760863934  0.8839391886267458  0.6381357869559473
  0.6990120293087363  0.8794282021591908  0.8690830052841321
  0.8075608345636414  0.3540795150226945  0.4427419746138913
  0.6922213010063231  0.6440347522805693  0.9425925206308697
  0.8001100901549282  0.1193319081489387  0.3694754295985475
  0.2085787087376717  0.0425388521409901  0.0308731292065554
  0.2995558622069688  0.5661540874640472  0.5151348577182586
  0.2004576581482000  0.4289214182823213  0.0176971491184822
  0.2930592846159465  0.9548021044117672  0.5337560703026953
  0.7929578163683281  0.9487710478867242  0.9713724190008847
  0.7005733707053348  0.4303318780404348  0.4787735370961510
  0.7996754616396582  0.5681804347081471  0.9779768468007580
  0.7072785260155408  0.0460759374207638  0.4673356756261842
  0.2931563765764706 -0.0077298881690609  0.1666266525587725
  0.1820398287926402  0.5094798616197844  0.5529629242058539
  0.3172973581109350  0.4876061654666732  0.0556941052766291
  0.2016856289798593  0.0173495897775786  0.6468784877265639
  0.7092007157471932  0.0104544862743476  0.8454380918401021
  0.8177408208431063  0.4878293916661413  0.4400153643551087
  0.6826711997014465  0.5101876677268551  0.9404806749297940
  0.7938282353492047 -0.0117420174574383  0.3416253474319356
  0.1224016258984005  0.1225487051875609  0.1217862013660458
  0.4055776930665522  0.6462610246227296  0.5472452636567358
  0.0928495805973096  0.3508708557886528  0.0475060875588458
  0.3803356602304248  0.8732139867496702  0.6209424049563901
  0.8797991125509607  0.8746864726106526  0.8728006075859228
  0.5936824092493326  0.3513548472407535  0.4470928803407449
  0.9063556245941213  0.6474416455475127  0.9475599811019773
  0.6211043618566049  0.1241503884411289  0.3736010843468406
  0.0805524287913744  0.0513556024045842  0.9665687241815534
  0.3999667294594033  0.5714024252290012  0.3826452538040557
  0.1003399412979534  0.4274478157133673  0.8845073050929676
  0.4211228288715500  0.9506117138852648  0.4705976586225884
  0.9217853881057174  0.9447039454891059  0.0300177424514245
  0.5999354743464584  0.4268854986521802  0.6110710997692226
  0.8995472016165693  0.5710842572281696  0.1113456320387435
  0.5805696963178204  0.0556410864012349  0.5327848801672898
  0.1356795039839084  0.0801919916113413  0.7913520626545365
  0.3999255458545956  0.5445497804259172  0.1861715997440692
  0.1005808657486148  0.4540399901324932  0.6874951526393351
  0.3594033738982610  0.9195498966417101  0.3007531782445485
  0.8598465505904356  0.9201967772894034  0.2014633361134084
  0.6008788794684866  0.4534453697054230  0.8078541874228052
  0.9001726628038894  0.5442015804503462  0.3079672718817367
  0.6402760197695121  0.0775569170211763  0.7077803332211673
  0.0998530448856381  0.9541262978302484  0.8315224508001443
  0.4173104277349517  0.4458695198436399  0.3199703432996315
  0.0833653545180747  0.5528176142612605  0.8212543341946096
  0.4021723014529530  0.0445381905180567  0.3310096447722577
  0.9026692937200993  0.0435188588990932  0.1625871559859613
  0.5848584019801860  0.5525327047379582  0.6743168929032142
  0.9189476338040865  0.4458219431611082  0.1744854507704440
  0.5978718387883630  0.9543625177826583  0.6629276386350864
  0.2076806484188934  0.1499787417663434  0.6671775158056823
  0.3107510549694881  0.6181968566097920  0.0919895624961957
  0.1914599475460809  0.3801720975096083  0.5973115074419910
  0.2893975935318601  0.8573147239363165  0.1645077614436355
  0.7866053726144858  0.8547405542635143  0.3300276710804513
  0.6909846326866277  0.3800951329805792  0.9003426350562947
  0.8107313827192230  0.6180845087059927  0.4010136016996070
  0.7167281916589845  0.1436444060930283  0.8303141100003310
  0.5006461985355245  0.8680489550168563  0.7079358363654713
  0.0169638411435811  0.3580320746269581  0.2140157825294323
  0.4843872482449116  0.6374850232297350  0.7109955129564086
  0.0009064127544961  0.1289194106376028  0.2077584145448423
  0.4999919528817691  0.1303689044210343  0.2881572872243107
  0.9838468801574558  0.6385512098006920  0.7822939087309578
  0.5165717683211811  0.3595816198613467  0.2811483195670260
  0.0013262452016936  0.8685251265512161  0.7886625307319338
  0.3933933668343382  0.8266441556856329  0.8077958090519942
  0.1465647573336708  0.3330927787399404  0.2284006436469023
  0.3560083490403803  0.6657958828849311  0.7304044666894979
  0.1085447595010808  0.1640671030340140  0.3090716018729741
  0.6080449872674005  0.1659606697807654  0.1859525686671995
  0.8548425191981456  0.6652116303596789  0.7652232360289987
  0.6458973165840255  0.3337839873234468  0.2651777446596610
  0.8936055853092646  0.8320487381944188  0.6860267348572585
  0.4381281715813190  0.7558800845259414  0.6489044309361133
  0.0660070609384656  0.2403394134833197  0.1530142523668115
  0.5649976550311792  0.2418012687880340  0.3419486379673958
  0.9361514597421359  0.7568610472995528  0.8425689182311848
  0.3192415720199017  0.8490439117384853  0.9700595753857640
  0.1989368305934436  0.3385729869610113  0.4073062021898453
  0.3008805563811677  0.6692644868157220  0.9084296348576673
  0.1806740431685565  0.1434331073286363  0.4725603367273488
  0.6826379852946419  0.1436431221833999  0.0240880915167923
  0.8001779113677295  0.6653119322032639  0.5873730609314411
  0.7001482934159471  0.3336000200226728  0.0873077428013297
  0.8183909242041203  0.8533532664111844  0.5245589633933457
  0.2606738180813006  0.8217902060073640  0.7949597116406720
  0.2732928377063282  0.3706411147663482  0.2462351050755072
  0.2271011379654378  0.6366050503155136  0.7474641217556665
  0.2416580732642982  0.1621876815346935  0.2979126334078941
  0.7412320121154296  0.1643267574752768  0.2015419063546683
  0.7270263000832274  0.6313177113172508  0.7481275910867506
  0.7737437359995925  0.3674164770986049  0.2479321259430468
  0.7605935405870530  0.8339335017837844  0.7030309549998156
  0.2758998718128811  0.7427208356296601  0.0720752917767671
  0.2233046565937398  0.2567898643434121  0.5587832308421327
  0.7215216362517300  0.2552942055737691  0.9300219346847783
  0.7784333305543902  0.7427597486043127  0.4288158142611393
  0.1914580580344182  0.8432553220504995  0.0296879393282526
  0.3102563568212870  0.3542715284394016  0.5145358681842005
  0.1904449711983342  0.6465573168975681  0.0148820625754804
  0.3075074891770270  0.1542415717498010  0.5319012302979192
  0.8104242372593653  0.1579014674634072  0.9715016635051028
  0.6904821552841340  0.6467069574084093  0.4770157031824377
  0.8105447971619228  0.3506938197207802  0.9781867901431019
  0.6910821193306397  0.8416266235525955  0.4689584164146514
  0.1028109737810004  0.7441713259656436  0.0627386143309470
  0.3952375872228479  0.2546293636263518  0.5642744157013527
  0.8999540721083706  0.2545463523188532  0.9312455798034904
  0.6020731190140521  0.7439996061877696  0.4306244626755796
  0.0682396911892860  0.8548210183200645  0.9592474119769164
  0.4139240946240721  0.3229578069710031  0.3969667226310417
  0.0889818063699538  0.6773073269287220  0.8923702674936037
  0.4300720138702713  0.1458290258097272  0.4560384348584904
  0.9335743308349723  0.1451700342955634  0.0388712755576848
  0.5891034556468415  0.6761949750149876  0.5998961356758807
  0.9123543333914597  0.3222607019628627  0.1007812619106139
  0.5679164349148053  0.8534829967391857  0.5377774217391874
  0.1281048952987351  0.8286728903283092  0.7839059691865042
  0.3974732295411914  0.3385146173046442  0.1999427654518966
  0.1016494204579628  0.6575643863568039  0.6958541758050940
  0.3733216846662892  0.1691837388941538  0.2770950381636575
  0.8737580626626704  0.1675507837211349  0.2161579820616352
  0.6021942876557261  0.6591872126723092  0.7965516904767180
  0.8983423725251408  0.3399976668041614  0.2974192379630322
  0.6281609451602778  0.8301669890212326  0.7143386977453828
  0.1944411858955377  0.7530853623355476  0.6566434166563960
  0.2971248477842184  0.2490947543219187  0.1700122833129969
  0.8009835064335687  0.2475534784140823  0.3291439095103956
  0.6998222619642148  0.7509794963420977  0.8301404374019855
  0.4371514763147781  0.0766850447239082  0.8708368860219670
 
  0.00000000E+00  0.00000000E+00  0.00000000E+00
  0.00000000E+00  0.00000000E+00  0.00000000E+00
  0.00000000E+00  0.00000000E+00  0.00000000E+00
  0.00000000E+00  0.00000000E+00  0.00000000E+00
  0.00000000E+00  0.00000000E+00  0.00000000E+00
  0.00000000E+00  0.00000000E+00  0.00000000E+00
  0.00000000E+00  0.00000000E+00  0.00000000E+00
  0.00000000E+00  0.00000000E+00  0.00000000E+00
  0.00000000E+00  0.00000000E+00  0.00000000E+00
  0.00000000E+00  0.00000000E+00  0.00000000E+00
  0.00000000E+00  0.00000000E+00  0.00000000E+00
  0.00000000E+00  0.00000000E+00  0.00000000E+00
  0.00000000E+00  0.00000000E+00  0.00000000E+00
  0.00000000E+00  0.00000000E+00  0.00000000E+00
  0.00000000E+00  0.00000000E+00  0.00000000E+00
  0.00000000E+00  0.00000000E+00  0.00000000E+00
  0.00000000E+00  0.00000000E+00  0.00000000E+00
  0.00000000E+00  0.00000000E+00  0.00000000E+00
  0.00000000E+00  0.00000000E+00  0.00000000E+00
  0.00000000E+00  0.00000000E+00  0.00000000E+00
  0.00000000E+00  0.00000000E+00  0.00000000E+00
  0.00000000E+00  0.00000000E+00  0.00000000E+00
  0.00000000E+00  0.00000000E+00  0.00000000E+00
  0.00000000E+00  0.00000000E+00  0.00000000E+00
  0.00000000E+00  0.00000000E+00  0.00000000E+00
  0.00000000E+00  0.00000000E+00  0.00000000E+00
  0.00000000E+00  0.00000000E+00  0.00000000E+00
  0.00000000E+00  0.00000000E+00  0.00000000E+00
  0.00000000E+00  0.00000000E+00  0.00000000E+00
  0.00000000E+00  0.00000000E+00  0.00000000E+00
  0.00000000E+00  0.00000000E+00  0.00000000E+00
  0.00000000E+00  0.00000000E+00  0.00000000E+00
  0.00000000E+00  0.00000000E+00  0.00000000E+00
  0.00000000E+00  0.00000000E+00  0.00000000E+00
  0.00000000E+00  0.00000000E+00  0.00000000E+00
  0.00000000E+00  0.00000000E+00  0.00000000E+00
  0.00000000E+00  0.00000000E+00  0.00000000E+00
  0.00000000E+00  0.00000000E+00  0.00000000E+00
  0.00000000E+00  0.00000000E+00  0.00000000E+00
  0.00000000E+00  0.00000000E+00  0.00000000E+00
  0.00000000E+00  0.00000000E+00  0.00000000E+00
  0.00000000E+00  0.00000000E+00  0.00000000E+00
  0.00000000E+00  0.00000000E+00  0.00000000E+00
  0.00000000E+00  0.00000000E+00  0.00000000E+00
  0.00000000E+00  0.00000000E+00  0.00000000E+00
  0.00000000E+00  0.00000000E+00  0.00000000E+00
  0.00000000E+00  0.00000000E+00  0.00000000E+00
  0.00000000E+00  0.00000000E+00  0.00000000E+00
  0.00000000E+00  0.00000000E+00  0.00000000E+00
  0.00000000E+00  0.00000000E+00  0.00000000E+00
  0.00000000E+00  0.00000000E+00  0.00000000E+00
  0.00000000E+00  0.00000000E+00  0.00000000E+00
  0.00000000E+00  0.00000000E+00  0.00000000E+00
  0.00000000E+00  0.00000000E+00  0.00000000E+00
  0.00000000E+00  0.00000000E+00  0.00000000E+00
  0.00000000E+00  0.00000000E+00  0.00000000E+00
  0.00000000E+00  0.00000000E+00  0.00000000E+00
  0.00000000E+00  0.00000000E+00  0.00000000E+00
  0.00000000E+00  0.00000000E+00  0.00000000E+00
  0.00000000E+00  0.00000000E+00  0.00000000E+00
  0.00000000E+00  0.00000000E+00  0.00000000E+00
  0.00000000E+00  0.00000000E+00  0.00000000E+00
  0.00000000E+00  0.00000000E+00  0.00000000E+00
  0.00000000E+00  0.00000000E+00  0.00000000E+00
  0.00000000E+00  0.00000000E+00  0.00000000E+00
  0.00000000E+00  0.00000000E+00  0.00000000E+00
  0.00000000E+00  0.00000000E+00  0.00000000E+00
  0.00000000E+00  0.00000000E+00  0.00000000E+00
  0.00000000E+00  0.00000000E+00  0.00000000E+00
  0.00000000E+00  0.00000000E+00  0.00000000E+00
  0.00000000E+00  0.00000000E+00  0.00000000E+00
  0.00000000E+00  0.00000000E+00  0.00000000E+00
  0.00000000E+00  0.00000000E+00  0.00000000E+00
  0.00000000E+00  0.00000000E+00  0.00000000E+00
  0.00000000E+00  0.00000000E+00  0.00000000E+00
  0.00000000E+00  0.00000000E+00  0.00000000E+00
  0.00000000E+00  0.00000000E+00  0.00000000E+00
  0.00000000E+00  0.00000000E+00  0.00000000E+00
  0.00000000E+00  0.00000000E+00  0.00000000E+00
  0.00000000E+00  0.00000000E+00  0.00000000E+00
  0.00000000E+00  0.00000000E+00  0.00000000E+00
  0.00000000E+00  0.00000000E+00  0.00000000E+00
  0.00000000E+00  0.00000000E+00  0.00000000E+00
  0.00000000E+00  0.00000000E+00  0.00000000E+00
  0.00000000E+00  0.00000000E+00  0.00000000E+00
  0.00000000E+00  0.00000000E+00  0.00000000E+00
  0.00000000E+00  0.00000000E+00  0.00000000E+00
  0.00000000E+00  0.00000000E+00  0.00000000E+00
  0.00000000E+00  0.00000000E+00  0.00000000E+00
  0.00000000E+00  0.00000000E+00  0.00000000E+00
  0.00000000E+00  0.00000000E+00  0.00000000E+00
  0.00000000E+00  0.00000000E+00  0.00000000E+00
  0.00000000E+00  0.00000000E+00  0.00000000E+00
  0.00000000E+00  0.00000000E+00  0.00000000E+00
  0.00000000E+00  0.00000000E+00  0.00000000E+00
  0.00000000E+00  0.00000000E+00  0.00000000E+00
  0.00000000E+00  0.00000000E+00  0.00000000E+00
  0.00000000E+00  0.00000000E+00  0.00000000E+00
  0.00000000E+00  0.00000000E+00  0.00000000E+00
  0.00000000E+00  0.00000000E+00  0.00000000E+00
  0.00000000E+00  0.00000000E+00  0.00000000E+00
  0.00000000E+00  0.00000000E+00  0.00000000E+00
  0.00000000E+00  0.00000000E+00  0.00000000E+00
  0.00000000E+00  0.00000000E+00  0.00000000E+00
  0.00000000E+00  0.00000000E+00  0.00000000E+00
  0.00000000E+00  0.00000000E+00  0.00000000E+00
  0.00000000E+00  0.00000000E+00  0.00000000E+00
  0.00000000E+00  0.00000000E+00  0.00000000E+00
  0.00000000E+00  0.00000000E+00  0.00000000E+00
  0.00000000E+00  0.00000000E+00  0.00000000E+00
  0.00000000E+00  0.00000000E+00  0.00000000E+00
  0.00000000E+00  0.00000000E+00  0.00000000E+00
  0.00000000E+00  0.00000000E+00  0.00000000E+00
  0.00000000E+00  0.00000000E+00  0.00000000E+00
  0.00000000E+00  0.00000000E+00  0.00000000E+00
  0.00000000E+00  0.00000000E+00  0.00000000E+00
  0.00000000E+00  0.00000000E+00  0.00000000E+00
  0.00000000E+00  0.00000000E+00  0.00000000E+00
  0.00000000E+00  0.00000000E+00  0.00000000E+00
  0.00000000E+00  0.00000000E+00  0.00000000E+00
  0.00000000E+00  0.00000000E+00  0.00000000E+00
  0.00000000E+00  0.00000000E+00  0.00000000E+00
  0.00000000E+00  0.00000000E+00  0.00000000E+00
  0.00000000E+00  0.00000000E+00  0.00000000E+00
  0.00000000E+00  0.00000000E+00  0.00000000E+00
  0.00000000E+00  0.00000000E+00  0.00000000E+00
  0.00000000E+00  0.00000000E+00  0.00000000E+00
  0.00000000E+00  0.00000000E+00  0.00000000E+00
  0.00000000E+00  0.00000000E+00  0.00000000E+00
  0.00000000E+00  0.00000000E+00  0.00000000E+00
  0.00000000E+00  0.00000000E+00  0.00000000E+00
  0.00000000E+00  0.00000000E+00  0.00000000E+00
  0.00000000E+00  0.00000000E+00  0.00000000E+00
  0.00000000E+00  0.00000000E+00  0.00000000E+00
  0.00000000E+00  0.00000000E+00  0.00000000E+00
  0.00000000E+00  0.00000000E+00  0.00000000E+00
  0.00000000E+00  0.00000000E+00  0.00000000E+00
  0.00000000E+00  0.00000000E+00  0.00000000E+00
  0.00000000E+00  0.00000000E+00  0.00000000E+00
  0.00000000E+00  0.00000000E+00  0.00000000E+00
  0.00000000E+00  0.00000000E+00  0.00000000E+00
  0.00000000E+00  0.00000000E+00  0.00000000E+00
  0.00000000E+00  0.00000000E+00  0.00000000E+00
  0.00000000E+00  0.00000000E+00  0.00000000E+00
  0.00000000E+00  0.00000000E+00  0.00000000E+00
  0.00000000E+00  0.00000000E+00  0.00000000E+00
  0.00000000E+00  0.00000000E+00  0.00000000E+00
  0.00000000E+00  0.00000000E+00  0.00000000E+00
  0.00000000E+00  0.00000000E+00  0.00000000E+00
  0.00000000E+00  0.00000000E+00  0.00000000E+00
  0.00000000E+00  0.00000000E+00  0.00000000E+00
  0.00000000E+00  0.00000000E+00  0.00000000E+00
  0.00000000E+00  0.00000000E+00  0.00000000E+00
  0.00000000E+00  0.00000000E+00  0.00000000E+00
  0.00000000E+00  0.00000000E+00  0.00000000E+00
  0.00000000E+00  0.00000000E+00  0.00000000E+00
  0.00000000E+00  0.00000000E+00  0.00000000E+00
  0.00000000E+00  0.00000000E+00  0.00000000E+00
  0.00000000E+00  0.00000000E+00  0.00000000E+00
  0.00000000E+00  0.00000000E+00  0.00000000E+00
  0.00000000E+00  0.00000000E+00  0.00000000E+00
  0.00000000E+00  0.00000000E+00  0.00000000E+00
  0.00000000E+00  0.00000000E+00  0.00000000E+00
  0.00000000E+00  0.00000000E+00  0.00000000E+00
  0.00000000E+00  0.00000000E+00  0.00000000E+00
  0.00000000E+00  0.00000000E+00  0.00000000E+00
  0.00000000E+00  0.00000000E+00  0.00000000E+00
  0.00000000E+00  0.00000000E+00  0.00000000E+00
  0.00000000E+00  0.00000000E+00  0.00000000E+00
  0.00000000E+00  0.00000000E+00  0.00000000E+00
  0.00000000E+00  0.00000000E+00  0.00000000E+00
  0.00000000E+00  0.00000000E+00  0.00000000E+00
  0.00000000E+00  0.00000000E+00  0.00000000E+00
  0.00000000E+00  0.00000000E+00  0.00000000E+00
  0.00000000E+00  0.00000000E+00  0.00000000E+00
  0.00000000E+00  0.00000000E+00  0.00000000E+00
  0.00000000E+00  0.00000000E+00  0.00000000E+00
  0.00000000E+00  0.00000000E+00  0.00000000E+00
  0.00000000E+00  0.00000000E+00  0.00000000E+00
  0.00000000E+00  0.00000000E+00  0.00000000E+00
  0.00000000E+00  0.00000000E+00  0.00000000E+00
  0.00000000E+00  0.00000000E+00  0.00000000E+00
  0.00000000E+00  0.00000000E+00  0.00000000E+00
  0.00000000E+00  0.00000000E+00  0.00000000E+00
  0.00000000E+00  0.00000000E+00  0.00000000E+00
  0.00000000E+00  0.00000000E+00  0.00000000E+00
  0.00000000E+00  0.00000000E+00  0.00000000E+00
  0.00000000E+00  0.00000000E+00  0.00000000E+00
  0.00000000E+00  0.00000000E+00  0.00000000E+00
  0.00000000E+00  0.00000000E+00  0.00000000E+00
  0.00000000E+00  0.00000000E+00  0.00000000E+00
  0.00000000E+00  0.00000000E+00  0.00000000E+00
  0.00000000E+00  0.00000000E+00  0.00000000E+00
  0.00000000E+00  0.00000000E+00  0.00000000E+00
  0.00000000E+00  0.00000000E+00  0.00000000E+00
  0.00000000E+00  0.00000000E+00  0.00000000E+00
  0.00000000E+00  0.00000000E+00  0.00000000E+00
  0.00000000E+00  0.00000000E+00  0.00000000E+00
  0.00000000E+00  0.00000000E+00  0.00000000E+00
  0.00000000E+00  0.00000000E+00  0.00000000E+00
  0.00000000E+00  0.00000000E+00  0.00000000E+00
  0.00000000E+00  0.00000000E+00  0.00000000E+00
  0.00000000E+00  0.00000000E+00  0.00000000E+00
  0.00000000E+00  0.00000000E+00  0.00000000E+00
  0.00000000E+00  0.00000000E+00  0.00000000E+00
  0.00000000E+00  0.00000000E+00  0.00000000E+00
  0.00000000E+00  0.00000000E+00  0.00000000E+00
  0.00000000E+00  0.00000000E+00  0.00000000E+00
  0.00000000E+00  0.00000000E+00  0.00000000E+00
  0.00000000E+00  0.00000000E+00  0.00000000E+00
  0.00000000E+00  0.00000000E+00  0.00000000E+00
  0.00000000E+00  0.00000000E+00  0.00000000E+00
  0.00000000E+00  0.00000000E+00  0.00000000E+00
  0.00000000E+00  0.00000000E+00  0.00000000E+00
  0.00000000E+00  0.00000000E+00  0.00000000E+00
  0.00000000E+00  0.00000000E+00  0.00000000E+00
  0.00000000E+00  0.00000000E+00  0.00000000E+00
  0.00000000E+00  0.00000000E+00  0.00000000E+00
  0.00000000E+00  0.00000000E+00  0.00000000E+00
  0.00000000E+00  0.00000000E+00  0.00000000E+00
  0.00000000E+00  0.00000000E+00  0.00000000E+00
  0.00000000E+00  0.00000000E+00  0.00000000E+00
  0.00000000E+00  0.00000000E+00  0.00000000E+00
  0.00000000E+00  0.00000000E+00  0.00000000E+00
  0.00000000E+00  0.00000000E+00  0.00000000E+00
  0.00000000E+00  0.00000000E+00  0.00000000E+00
  0.00000000E+00  0.00000000E+00  0.00000000E+00
  0.00000000E+00  0.00000000E+00  0.00000000E+00
  0.00000000E+00  0.00000000E+00  0.00000000E+00
  0.00000000E+00  0.00000000E+00  0.00000000E+00
  0.00000000E+00  0.00000000E+00  0.00000000E+00
  0.00000000E+00  0.00000000E+00  0.00000000E+00
  0.00000000E+00  0.00000000E+00  0.00000000E+00
  0.00000000E+00  0.00000000E+00  0.00000000E+00
  0.00000000E+00  0.00000000E+00  0.00000000E+00
  0.00000000E+00  0.00000000E+00  0.00000000E+00
  0.00000000E+00  0.00000000E+00  0.00000000E+00
  0.00000000E+00  0.00000000E+00  0.00000000E+00
  0.00000000E+00  0.00000000E+00  0.00000000E+00
  0.00000000E+00  0.00000000E+00  0.00000000E+00
  0.00000000E+00  0.00000000E+00  0.00000000E+00
  0.00000000E+00  0.00000000E+00  0.00000000E+00
  0.00000000E+00  0.00000000E+00  0.00000000E+00
  0.00000000E+00  0.00000000E+00  0.00000000E+00
  0.00000000E+00  0.00000000E+00  0.00000000E+00
  0.00000000E+00  0.00000000E+00  0.00000000E+00
  0.00000000E+00  0.00000000E+00  0.00000000E+00
  0.00000000E+00  0.00000000E+00  0.00000000E+00
  0.00000000E+00  0.00000000E+00  0.00000000E+00
  0.00000000E+00  0.00000000E+00  0.00000000E+00
  0.00000000E+00  0.00000000E+00  0.00000000E+00
  0.00000000E+00  0.00000000E+00  0.00000000E+00
  0.00000000E+00  0.00000000E+00  0.00000000E+00
  0.00000000E+00  0.00000000E+00  0.00000000E+00
  0.00000000E+00  0.00000000E+00  0.00000000E+00
  0.00000000E+00  0.00000000E+00  0.00000000E+00
  0.00000000E+00  0.00000000E+00  0.00000000E+00
  0.00000000E+00  0.00000000E+00  0.00000000E+00
  0.00000000E+00  0.00000000E+00  0.00000000E+00
  0.00000000E+00  0.00000000E+00  0.00000000E+00
  0.00000000E+00  0.00000000E+00  0.00000000E+00
  0.00000000E+00  0.00000000E+00  0.00000000E+00
  0.00000000E+00  0.00000000E+00  0.00000000E+00
  0.00000000E+00  0.00000000E+00  0.00000000E+00
  0.00000000E+00  0.00000000E+00  0.00000000E+00
  0.00000000E+00  0.00000000E+00  0.00000000E+00
  0.00000000E+00  0.00000000E+00  0.00000000E+00
  0.00000000E+00  0.00000000E+00  0.00000000E+00
  0.00000000E+00  0.00000000E+00  0.00000000E+00
  0.00000000E+00  0.00000000E+00  0.00000000E+00
  0.00000000E+00  0.00000000E+00  0.00000000E+00
  0.00000000E+00  0.00000000E+00  0.00000000E+00
  0.00000000E+00  0.00000000E+00  0.00000000E+00
  0.00000000E+00  0.00000000E+00  0.00000000E+00
  0.00000000E+00  0.00000000E+00  0.00000000E+00
  0.00000000E+00  0.00000000E+00  0.00000000E+00
  0.00000000E+00  0.00000000E+00  0.00000000E+00
  0.00000000E+00  0.00000000E+00  0.00000000E+00
  0.00000000E+00  0.00000000E+00  0.00000000E+00
  0.00000000E+00  0.00000000E+00  0.00000000E+00
  0.00000000E+00  0.00000000E+00  0.00000000E+00
  0.00000000E+00  0.00000000E+00  0.00000000E+00
  0.00000000E+00  0.00000000E+00  0.00000000E+00
  0.00000000E+00  0.00000000E+00  0.00000000E+00
  0.00000000E+00  0.00000000E+00  0.00000000E+00
  0.00000000E+00  0.00000000E+00  0.00000000E+00
  0.00000000E+00  0.00000000E+00  0.00000000E+00
  0.00000000E+00  0.00000000E+00  0.00000000E+00
  0.00000000E+00  0.00000000E+00  0.00000000E+00
