# Supplementary material for: Brønsted acidity in zeolites measured by deprotonation energy
Source: Sci Rep. 2022 May 4;12:7301. doi: 10.1038/s41598-022-11354-x (PMC9068704; doi:10.1038/s41598-022-11354-x)
Supplement: Supplementary file 2 — Supplementary Information 2. [file 41598_2022_11354_MOESM2_ESM.zip › structures/periodic/mfi/Al6-O10.vasp]

Si Al O H                               
   1.00000000000000     
    19.8538999999999994    0.0000000000000000    0.0000000000000000
     0.0000000000000000   19.8699000000000012    0.0000000000000000
     0.0000000000000000    0.0000000000000000   13.2912999999999997
   Si   Al   O    H 
    95     1   192     1
Direct
  0.4393395207122735  0.0678408546175285  0.6929583049257850
  0.0734793596542297  0.5530355552829038  0.1465480229605641
  0.4155937553928017  0.4499044114000090  0.6531906040602050
  0.0796668088869246  0.9450351309809802  0.2001640739802899
  0.5762115006023694  0.9356639715702513  0.2996569590151259
  0.9254114748826395  0.4600663101449351  0.8540060839703976
  0.5838540598892489  0.5465951711375134  0.3503417355696671
  0.9282384837866354  0.0646389616814702  0.8075997734963519
  0.3353159591380181  0.0243150733015993  0.8416701108358631
  0.1905149062567672  0.5234452445771095  0.2956297848147144
  0.3079507405499765  0.4619534636867415  0.8130240943972596
  0.1733265200460536  0.9684700659765636  0.3660820287076422
  0.6761715803690711  0.9758538758375372  0.1407347443463055
  0.7979903436023024  0.4708503991426054  0.7056936505256061
  0.6948634299770116  0.5288559770024367  0.1932390794193329
  0.8362385903685773  0.0325963701510745  0.6419710149632275
  0.2925169843586334  0.0525082568664797  0.0591827599527208
  0.2188799913253942  0.5682013825788377  0.5085361432948934
  0.2792522778419073  0.4267509110489621  0.0287431174400526
  0.2267250738290939  0.9349309946870350  0.5773132855410990
  0.7248831973386320  0.9533699432529514  0.9249378029298010
  0.7828955796783269  0.4213296588564852  0.4928399508631907
  0.7210555400624817  0.5783386928124671  0.9756463959147192
  0.7897220533689078  0.0537599428213264  0.4271181167814052
  0.1356577814431535  0.0539787093362927  0.0563090151569726
  0.3767403766792188  0.5750316685037178  0.5133577614783984
  0.1214349688194266  0.4324810722090637  0.0112288876137898
  0.3825429013565643  0.9471808873891023  0.5632145721854456
  0.8788428603949459  0.9439023358217132  0.9371094289492333
  0.6220577419970862  0.4194684151151796  0.4912500720003610
  0.8817762534727306  0.5793062543483322  0.9946418003027581
  0.6345551347530789  0.0532596289502033  0.4364088055111346
  0.0823631450910600  0.0250774597965576  0.8462970666588604
  0.4357911102781749  0.5209537770853107  0.3075668459421059
  0.0717437893300597  0.4813409264646997  0.8053568499604468
  0.4222568186079677  0.9650034026199956  0.3432124089987668
  0.9254234593181401  0.9702112540158160  0.1529952796047859
  0.5658462859434980  0.4781893424993551  0.6972391957264096
  0.9293272728888659  0.5262017863282884  0.2005264797249270
  0.5843314790689341  0.0352968973293460  0.6520356435436128
  0.3207473975553871  0.5467127991198837  0.1671638562163554
  0.1863952639225685  0.4512264408512272  0.6650294668141506
  0.2964960765460798  0.9312528440930334  0.2199593219600043
  0.8013377554456884  0.9292001296829814  0.2745263606256591
  0.6755391305797102  0.4518741639012860  0.8463749732047794
  0.8146538504138106  0.5443613831558238  0.3426809666024051
  0.7164569453902904  0.0772681538103346  0.7757889913466197
  0.4329711522834646  0.8304863144512472  0.7083460997296406
  0.0815623016484831  0.3225962494925666  0.1640401228012339
  0.4170275454593345  0.6751382745179164  0.6729620451022605
  0.0704228577301207  0.1668864017397338  0.1751835525933330
  0.5723685447317441  0.1642380531456283  0.2970340394580608
  0.9157412502126441  0.6760639013123902  0.8310702857076874
  0.5761893506543992  0.3191865000000694  0.3355575156163336
  0.9334118845514617  0.8314676308706792  0.7826694888579291
  0.3306057124876840  0.8660643359387105  0.8586849796615800
  0.1910660517674822  0.3653884805872707  0.3199253868287897
  0.3019089742207198  0.6169944354950559  0.8162082297391298
  0.1777343488716368  0.1264553769521415  0.3361476282857851
  0.6751869462413594  0.1370466485523928  0.1412075378400533
  0.7952712344213392  0.6293178682717770  0.6865426242843657
  0.6976692444223960  0.3723840568844577  0.1989651920951971
  0.8245677403722607  0.8726990723794271  0.6427996379747785
  0.2712637466639693  0.8239298254832836  0.0604678753587549
  0.2255620592945991  0.3291898093752497  0.5407407608314243
  0.2675598959284413  0.6685498943180583  0.0341942768983141
  0.2304908339129752  0.1758566155131311  0.5413676554005473
  0.7262880963846570  0.1838728178981072  0.9323064072032098
  0.7706617194257535  0.6692646436089589  0.4690623534242334
  0.7278467372521431  0.3351672560178104  0.9793941070458522
  0.7670938717107995  0.8238403883241038  0.4351512901490046
  0.1143941060951490  0.8305860613064795  0.0438277630080904
  0.3832522264639795  0.3301228617937546  0.5201807575157376
  0.1082068508013314  0.6790328112524308  0.0270937100261147
  0.3876871425774298  0.1781884499170222  0.5554776441917569
  0.8841357109602974  0.1802752083603219  0.9352854242390716
  0.6114345950557858  0.6700544300543044  0.4829292441831042
  0.8858686896107161  0.3327696232301595  0.9722647560392802
  0.6091887564648082  0.8212114002260295  0.4367435183132582
  0.0812309067588558  0.8674853855226611  0.8218328037656232
  0.4302324914091721  0.3622245138287615  0.3022192222716618
  0.0649160239934426  0.6366791310519127  0.8147173843278099
  0.4265399517216162  0.1233743465362405  0.3489083500367691
  0.9229254477834770  0.1268943743179141  0.1466968622918139
  0.5650314499056970  0.6360203954842629  0.7000255880156261
  0.9356468290619729  0.3699430004418102  0.1855163024048657
  0.5747279227407408  0.8733917810709567  0.6460177510422102
  0.2153494424134189  0.8116043761110686  0.7192706702410762
  0.3083947157573247  0.3191021520328644  0.1870268110077251
  0.1846650510488807  0.6610162014511746  0.6808341960350874
  0.3069338977788295  0.1634002455913561  0.2102356069871661
  0.8018471781011468  0.1778858349611303  0.2753532934123130
  0.6808766458116309  0.6865873530152650  0.8269555091934213
  0.8216377140710437  0.3292595803433295  0.3274333638438536
  0.6998302957926229  0.8349110786170897  0.7743087083323329
  0.2051848818976752  0.0716297521447716  0.7199179011754627
  0.5205521931004631  0.0717169933652391  0.7044750780774848
  0.0087733658474993  0.5413137672086528  0.2188181237147182
  0.4853167156308061  0.4695942808120018  0.7084952093997072
  0.0006177163740127  0.9648174488667640  0.1998548628551667
  0.4974712697010750  0.9556824425969942  0.2994347169514494
  0.9923559689827391  0.4674142171979586  0.7850301496739519
  0.5158931869421260  0.5293072561395817  0.2877582373676446
  0.0068827375786032  0.0495841170889065  0.8231900126014788
  0.4105063442252048  0.0428426286265000  0.8004751936451470
  0.1410592528538512  0.5580327501332839  0.2140019973721296
  0.3620913647868146  0.4268196320643669  0.7385218183319129
  0.1065123853117078  0.9347385123537680  0.3151506662085845
  0.6066283602991303  0.9456546544909810  0.1872255508778747
  0.8599316370350014  0.4638430966177182  0.7829547499623042
  0.6420527682076337  0.5647668192805096  0.2692990412713157
  0.9099183879041748  0.0481477600113705  0.6906864272343850
  0.4100298850558428  0.1408171727965891  0.6591203731530204
  0.0633161214351355  0.6238217539966131  0.0867266259437647
  0.4278499254165023  0.3883353961719843  0.5749267425294989
  0.0905151045799746  0.8761521443506044  0.1375274207592477
  0.5853556835182648  0.8572797378332780  0.3329615455168306
  0.9295029753926918  0.3881468930226971  0.9114293021776573
  0.5713295824710013  0.6104504199480504  0.4245375883146580
  0.9096547086097736  0.1425094101626362  0.8335809850909334
  0.4202884220928386  0.0133471492150613  0.6054054742361457
  0.0778346218822092  0.4906837674720443  0.0674702454529890
  0.3854376297753505  0.5152339488457746  0.5954858192163299
  0.1267818164457143  0.0052770984476781  0.1543654028744277
  0.6177282576367065  0.9833854142507602  0.3779143197903936
  0.9235750689225951  0.5204436675972773  0.9366506539583566
  0.6070727765590821  0.4817848839130217  0.4156542036759765
  0.8843523402148141  0.0170349105120643  0.8830397870664668
  0.3380938122684565  0.0376787933612337  0.9617442063742400
  0.1799235640721680  0.5617156131866815  0.4020850262542235
  0.3091723234667331  0.4188472818449110  0.9161837595998459
  0.1786490721687877  0.9386159738341709  0.4800878883928295
  0.6757037261194643  0.9587804221460051  0.0216803284429188
  0.8144808705953885  0.4283148977732860  0.6047843184069072
  0.6911240067382971  0.5698752071506291  0.0881392445257340
  0.8401027944410063  0.0518279958350892  0.5234690330137689
  0.3199326657948315  0.9437506712264351  0.8248606381333163
  0.1718310735523181  0.4445040596014816  0.3095928530672163
  0.3268969234264767  0.5403297273397838  0.8368566318618960
  0.1646939104223153  0.0494454765186103  0.3724734012572213
  0.6792090815221452  0.0564287578413380  0.1592667451891688
  0.7855820227400687  0.5488166144195862  0.6746069733991320
  0.6763553924152216  0.4498078098673284  0.1739383290588045
  0.8168122063606102  0.9535378112051908  0.6588529645045672
  0.2806282188153122  0.0677548087524987  0.7820790112528682
  0.2679474903550044  0.5315018301886627  0.2581202518621796
  0.2333808176540255  0.4598166508195098  0.7639511502317726
  0.2416536528006169  0.9471299951557992  0.3072397878519197
  0.7416663719378276  0.9420181461262606  0.1935390521407190
  0.7301879757370480  0.4404416517315701  0.7567852692807364
  0.7697972623664409  0.5336321723282957  0.2414495472847085
  0.7807246009862800  0.0786123788354316  0.7000925829220143
  0.3246705379605672  0.1195531602796476  0.1105975032964295
  0.1858997543099494  0.6312190384855820  0.5677651005289790
  0.2858245102464144  0.3537140034240850  0.0818694744542655
  0.2273336397229013  0.8597208988316606  0.6219080046592633
  0.6926867481407882  0.8986386830236048  0.8488636315592698
  0.8198915145344847  0.3569749678042248  0.4421421992285690
  0.7026172273093519  0.6530449349646352  0.9338000902206157
  0.8025524407590188  0.1214701893832382  0.3629179198608541
  0.2141005211948622  0.0622704643429709  0.0255125463469073
  0.2977295879949333  0.5830472011633125  0.4866218801702365
  0.2008138785249863  0.4506864725992032  0.0249320380791455
  0.3014500539753692  0.9635950023422705  0.5557878095936069
  0.7997956544419699  0.9307737110185486  0.9627410816503773
  0.7024846867310285  0.4076226257647600  0.4988100579193481
  0.8018897542173232  0.5667502828992264  0.9773157984458140
  0.7130479473092648  0.0515260795808514  0.4702471902366337
  0.2953662903751321  0.9892353302509727  0.1353303046360510
  0.2112331781989487  0.4995069064345498  0.5737196364267581
  0.3217736729340687  0.4837600385809794  0.0890601051904784
  0.1915361715869451  0.9838144415543389  0.6671591473180067
  0.7291866451846898  0.0253255179571826  0.8681920031826983
  0.7964754315194459  0.4895582838746901  0.4285787544452588
  0.6874168095532438  0.5244024710318973  0.8993140043734829
  0.8037764981456615  0.9887206933654187  0.3575197387746054
  0.1059089955990104  0.1281161210827174  0.0811739200344840
  0.4052003515876552  0.6451025356419550  0.5602829829763647
  0.1063879895267783  0.3589150971801772  0.0603185459540182
  0.3930098136684230  0.8823789816460871  0.6348347899682409
  0.9065186737103855  0.8857167263337348  0.8636187253662239
  0.5861923535042045  0.3516726340114996  0.4474022761494775
  0.9031387154273427  0.6524414794842232  0.9476215487127198
  0.6222229842614204  0.1183542703259607  0.3657476496050148
  0.0924549064322527  0.0180533797998894  0.9674119810489673
  0.4184605998857266  0.5585462021864397  0.4124448903596246
  0.1006665641942117  0.4314451744166374  0.8928624841513602
  0.4138137197336448  0.9302939200396939  0.4535021570906239
  0.9249954937871541  0.9421340545785982  0.0379658456955281
  0.5921820125955796  0.4352672536773360  0.6015709766668174
  0.8998809520024916  0.5765572899005191  0.1137535252353144
  0.5877307008692658  0.0600234465693133  0.5355424463071479
  0.1358616541928636  0.0743760717307791  0.7970675864099951
  0.3955612979000213  0.5554888635718056  0.2147015714294092
  0.1097912093733281  0.4691184547973657  0.6987286999874517
  0.3711885279931540  0.9268468457030379  0.2677862098732075
  0.8740043771819940  0.9249296751114657  0.2190990095367973
  0.6001441529080617  0.4496971833467747  0.7995642351467164
  0.8929407816211646  0.5383977883931477  0.3083294751610711
  0.6509030548608036  0.0568106528409023  0.7123187237547673
  0.0932048080060522  0.9481693119349592  0.7971730888950292
  0.4149252564732163  0.4420445637115329  0.3155475098414254
  0.0826236820538905  0.5589605724415773  0.8421753207340159
  0.4038644728287129  0.0446596035769201  0.3510284814241753
  0.9000192803665636  0.0482801729542669  0.1541797706986624
  0.5850863666857170  0.5573758198351076  0.6826995094666191
  0.9172873662262058  0.4485563215645443  0.1648597189853796
  0.5776320282038816  0.9542107331521905  0.6549953298275754
  0.1993368434496135  0.1231375683562440  0.6181855698032173
  0.3022362090865160  0.6161415233319969  0.1107262207866273
  0.1895537767462338  0.3742313051633421  0.6266800028748741
  0.2804953430456989  0.8583366457901606  0.1700583604068207
  0.7884842800765914  0.8574913385404686  0.3291176908402841
  0.6813581734403137  0.3925211523847479  0.9287847636223397
  0.8031925300234778  0.6188979940510463  0.3875299428961853
  0.7056151987395308  0.1515989587871864  0.8243726426534620
  0.5126297117960716  0.8465333993206762  0.7138681160305402
  0.0157260750860604  0.3620778704955195  0.2065390075593503
  0.4850336294055130  0.6436159712079511  0.7221310082239566
  0.9964792316379449  0.1353707768487421  0.1976399637711589
  0.4981683345424135  0.1303080772428476  0.2907605708592287
  0.9859892951661743  0.6457420554359337  0.7882682129022998
  0.5098704932802199  0.3504712911585010  0.2808723518898541
  0.0139460608855543  0.8404159678363886  0.7668514365351898
  0.4039762087989692  0.8382832317464751  0.8226269175591918
  0.1395918747115299  0.3229831287854579  0.2498303980725602
  0.3549351251878128  0.6561773164949425  0.7458432400044854
  0.1128399115604784  0.1575197729742566  0.2784917755711753
  0.6039860957281468  0.1666806777634575  0.1837683179281884
  0.8575986549091255  0.6447538080419570  0.7604059718358297
  0.6409729953198896  0.3361025788814095  0.2665295892391010
  0.8994484858031033  0.8459454587831458  0.6731871152829066
  0.4212596043038009  0.7560001243703451  0.6628682250532548
  0.0634873024324384  0.2447813778837228  0.1407896242432021
  0.5681066945739295  0.2384640329458582  0.3471272904234091
  0.9155524580924586  0.7573453812029903  0.8257104982274966
  0.3234574649399163  0.8569404075602494  0.9797288713997173
  0.1851073941701036  0.3401003271887896  0.4352683904371322
  0.2965045591658245  0.6578044720714443  0.9212520673502116
  0.1927410391076982  0.1731502810272764  0.4325910484074280
  0.6795609832537153  0.1536826104882691  0.0219850161206938
  0.8091372113734546  0.6626462967250041  0.5769371228193603
  0.7059380598888156  0.3285039521010008  0.0966967565568121
  0.8117912793196910  0.8555313115596309  0.5256139816328798
  0.2736600939788154  0.8202857332286703  0.8028264606786519
  0.2679257079242980  0.3531501659511661  0.2809998434593031
  0.2290531672963599  0.6151224110620622  0.7585889781994850
  0.2418560873619644  0.1268154006593481  0.2600757047651659
  0.7367957199480097  0.1719160934948702  0.2023547567499758
  0.7269466489595038  0.6608003654416310  0.7334854976799245
  0.7690676386050345  0.3729941773093162  0.2590850217037145
  0.7726193684639051  0.8339904557964991  0.7180713814149460
  0.2853622629720185  0.7440045421393390  0.0721915291645150
  0.2213095352797011  0.2527433831629832  0.5812522855332015
  0.7148613879062986  0.2643941138417035  0.9223799273978678
  0.7812018996884232  0.7441363545848069  0.4247468999512333
  0.1946518603930295  0.8378871480001194  0.0206385264004958
  0.3041138206070507  0.3517070464186365  0.5252218480002824
  0.1866799775010884  0.6568096265888554  0.0336163243077837
  0.3107247490126583  0.1605936432587874  0.5235765162748854
  0.8047115997049897  0.1664370243073550  0.9583633590382816
  0.6912752483983490  0.6519023868282088  0.4846718021706921
  0.8070783677786796  0.3560091302156650  0.9712556837569883
  0.6880610169284028  0.8378860271741539  0.4595983958317212
  0.0963083538535005  0.7534476867875460  0.0746694445301404
  0.3964201403919658  0.2584943256980943  0.5755379600834711
  0.8961974922123116  0.2602481937437723  0.9183724688059440
  0.5979319082346707  0.7406663468643846  0.4244647757470417
  0.0753865108818684  0.8544954522972360  0.9419374636843958
  0.4076279693462673  0.3228511583067536  0.4040293974212077
  0.0849221696762753  0.6837993302164700  0.9100805892930133
  0.4353027794135721  0.1529008253230143  0.4624020398979167
  0.9272452247739292  0.1511920862550180  0.0299850533973174
  0.5843090811159597  0.6774578618552696  0.5979754156012056
  0.9128009783018972  0.3265580660573807  0.0873869119000433
  0.5642876372441386  0.8510624400824159  0.5292384430763074
  0.1437092856618835  0.8283988055632963  0.7712130674869003
  0.3884144714516228  0.3315172616078642  0.2072264730150663
  0.1068099731631225  0.6621974607905297  0.7171910657783365
  0.3696723492483314  0.1659086013841597  0.2884089493071879
  0.8692474950371003  0.1728317369845687  0.2070340677387614
  0.6035368698131982  0.6674002154896965  0.7975630814424894
  0.8970696707033100  0.3402923680584365  0.2835653640803846
  0.6431354728142148  0.8389574211198584  0.6870968560467752
  0.2160779355028106  0.7359510056075551  0.6767459743825006
  0.2897912305054580  0.2400364786537003  0.1776427441465332
  0.8006017178019059  0.2507444254071149  0.3296209704960295
  0.6902680546990873  0.7671500226873026  0.8406395955837730
  0.1530692143737842  0.9633637045309515  0.7059767544322177
 
  0.00000000E+00  0.00000000E+00  0.00000000E+00
  0.00000000E+00  0.00000000E+00  0.00000000E+00
  0.00000000E+00  0.00000000E+00  0.00000000E+00
  0.00000000E+00  0.00000000E+00  0.00000000E+00
  0.00000000E+00  0.00000000E+00  0.00000000E+00
  0.00000000E+00  0.00000000E+00  0.00000000E+00
  0.00000000E+00  0.00000000E+00  0.00000000E+00
  0.00000000E+00  0.00000000E+00  0.00000000E+00
  0.00000000E+00  0.00000000E+00  0.00000000E+00
  0.00000000E+00  0.00000000E+00  0.00000000E+00
  0.00000000E+00  0.00000000E+00  0.00000000E+00
  0.00000000E+00  0.00000000E+00  0.00000000E+00
  0.00000000E+00  0.00000000E+00  0.00000000E+00
  0.00000000E+00  0.00000000E+00  0.00000000E+00
  0.00000000E+00  0.00000000E+00  0.00000000E+00
  0.00000000E+00  0.00000000E+00  0.00000000E+00
  0.00000000E+00  0.00000000E+00  0.00000000E+00
  0.00000000E+00  0.00000000E+00  0.00000000E+00
  0.00000000E+00  0.00000000E+00  0.00000000E+00
  0.00000000E+00  0.00000000E+00  0.00000000E+00
  0.00000000E+00  0.00000000E+00  0.00000000E+00
  0.00000000E+00  0.00000000E+00  0.00000000E+00
  0.00000000E+00  0.00000000E+00  0.00000000E+00
  0.00000000E+00  0.00000000E+00  0.00000000E+00
  0.00000000E+00  0.00000000E+00  0.00000000E+00
  0.00000000E+00  0.00000000E+00  0.00000000E+00
  0.00000000E+00  0.00000000E+00  0.00000000E+00
  0.00000000E+00  0.00000000E+00  0.00000000E+00
  0.00000000E+00  0.00000000E+00  0.00000000E+00
  0.00000000E+00  0.00000000E+00  0.00000000E+00
  0.00000000E+00  0.00000000E+00  0.00000000E+00
  0.00000000E+00  0.00000000E+00  0.00000000E+00
  0.00000000E+00  0.00000000E+00  0.00000000E+00
  0.00000000E+00  0.00000000E+00  0.00000000E+00
  0.00000000E+00  0.00000000E+00  0.00000000E+00
  0.00000000E+00  0.00000000E+00  0.00000000E+00
  0.00000000E+00  0.00000000E+00  0.00000000E+00
  0.00000000E+00  0.00000000E+00  0.00000000E+00
  0.00000000E+00  0.00000000E+00  0.00000000E+00
  0.00000000E+00  0.00000000E+00  0.00000000E+00
  0.00000000E+00  0.00000000E+00  0.00000000E+00
  0.00000000E+00  0.00000000E+00  0.00000000E+00
  0.00000000E+00  0.00000000E+00  0.00000000E+00
  0.00000000E+00  0.00000000E+00  0.00000000E+00
  0.00000000E+00  0.00000000E+00  0.00000000E+00
  0.00000000E+00  0.00000000E+00  0.00000000E+00
  0.00000000E+00  0.00000000E+00  0.00000000E+00
  0.00000000E+00  0.00000000E+00  0.00000000E+00
  0.00000000E+00  0.00000000E+00  0.00000000E+00
  0.00000000E+00  0.00000000E+00  0.00000000E+00
  0.00000000E+00  0.00000000E+00  0.00000000E+00
  0.00000000E+00  0.00000000E+00  0.00000000E+00
  0.00000000E+00  0.00000000E+00  0.00000000E+00
  0.00000000E+00  0.00000000E+00  0.00000000E+00
  0.00000000E+00  0.00000000E+00  0.00000000E+00
  0.00000000E+00  0.00000000E+00  0.00000000E+00
  0.00000000E+00  0.00000000E+00  0.00000000E+00
  0.00000000E+00  0.00000000E+00  0.00000000E+00
  0.00000000E+00  0.00000000E+00  0.00000000E+00
  0.00000000E+00  0.00000000E+00  0.00000000E+00
  0.00000000E+00  0.00000000E+00  0.00000000E+00
  0.00000000E+00  0.00000000E+00  0.00000000E+00
  0.00000000E+00  0.00000000E+00  0.00000000E+00
  0.00000000E+00  0.00000000E+00  0.00000000E+00
  0.00000000E+00  0.00000000E+00  0.00000000E+00
  0.00000000E+00  0.00000000E+00  0.00000000E+00
  0.00000000E+00  0.00000000E+00  0.00000000E+00
  0.00000000E+00  0.00000000E+00  0.00000000E+00
  0.00000000E+00  0.00000000E+00  0.00000000E+00
  0.00000000E+00  0.00000000E+00  0.00000000E+00
  0.00000000E+00  0.00000000E+00  0.00000000E+00
  0.00000000E+00  0.00000000E+00  0.00000000E+00
  0.00000000E+00  0.00000000E+00  0.00000000E+00
  0.00000000E+00  0.00000000E+00  0.00000000E+00
  0.00000000E+00  0.00000000E+00  0.00000000E+00
  0.00000000E+00  0.00000000E+00  0.00000000E+00
  0.00000000E+00  0.00000000E+00  0.00000000E+00
  0.00000000E+00  0.00000000E+00  0.00000000E+00
  0.00000000E+00  0.00000000E+00  0.00000000E+00
  0.00000000E+00  0.00000000E+00  0.00000000E+00
  0.00000000E+00  0.00000000E+00  0.00000000E+00
  0.00000000E+00  0.00000000E+00  0.00000000E+00
  0.00000000E+00  0.00000000E+00  0.00000000E+00
  0.00000000E+00  0.00000000E+00  0.00000000E+00
  0.00000000E+00  0.00000000E+00  0.00000000E+00
  0.00000000E+00  0.00000000E+00  0.00000000E+00
  0.00000000E+00  0.00000000E+00  0.00000000E+00
  0.00000000E+00  0.00000000E+00  0.00000000E+00
  0.00000000E+00  0.00000000E+00  0.00000000E+00
  0.00000000E+00  0.00000000E+00  0.00000000E+00
  0.00000000E+00  0.00000000E+00  0.00000000E+00
  0.00000000E+00  0.00000000E+00  0.00000000E+00
  0.00000000E+00  0.00000000E+00  0.00000000E+00
  0.00000000E+00  0.00000000E+00  0.00000000E+00
  0.00000000E+00  0.00000000E+00  0.00000000E+00
  0.00000000E+00  0.00000000E+00  0.00000000E+00
  0.00000000E+00  0.00000000E+00  0.00000000E+00
  0.00000000E+00  0.00000000E+00  0.00000000E+00
  0.00000000E+00  0.00000000E+00  0.00000000E+00
  0.00000000E+00  0.00000000E+00  0.00000000E+00
  0.00000000E+00  0.00000000E+00  0.00000000E+00
  0.00000000E+00  0.00000000E+00  0.00000000E+00
  0.00000000E+00  0.00000000E+00  0.00000000E+00
  0.00000000E+00  0.00000000E+00  0.00000000E+00
  0.00000000E+00  0.00000000E+00  0.00000000E+00
  0.00000000E+00  0.00000000E+00  0.00000000E+00
  0.00000000E+00  0.00000000E+00  0.00000000E+00
  0.00000000E+00  0.00000000E+00  0.00000000E+00
  0.00000000E+00  0.00000000E+00  0.00000000E+00
  0.00000000E+00  0.00000000E+00  0.00000000E+00
  0.00000000E+00  0.00000000E+00  0.00000000E+00
  0.00000000E+00  0.00000000E+00  0.00000000E+00
  0.00000000E+00  0.00000000E+00  0.00000000E+00
  0.00000000E+00  0.00000000E+00  0.00000000E+00
  0.00000000E+00  0.00000000E+00  0.00000000E+00
  0.00000000E+00  0.00000000E+00  0.00000000E+00
  0.00000000E+00  0.00000000E+00  0.00000000E+00
  0.00000000E+00  0.00000000E+00  0.00000000E+00
  0.00000000E+00  0.00000000E+00  0.00000000E+00
  0.00000000E+00  0.00000000E+00  0.00000000E+00
  0.00000000E+00  0.00000000E+00  0.00000000E+00
  0.00000000E+00  0.00000000E+00  0.00000000E+00
  0.00000000E+00  0.00000000E+00  0.00000000E+00
  0.00000000E+00  0.00000000E+00  0.00000000E+00
  0.00000000E+00  0.00000000E+00  0.00000000E+00
  0.00000000E+00  0.00000000E+00  0.00000000E+00
  0.00000000E+00  0.00000000E+00  0.00000000E+00
  0.00000000E+00  0.00000000E+00  0.00000000E+00
  0.00000000E+00  0.00000000E+00  0.00000000E+00
  0.00000000E+00  0.00000000E+00  0.00000000E+00
  0.00000000E+00  0.00000000E+00  0.00000000E+00
  0.00000000E+00  0.00000000E+00  0.00000000E+00
  0.00000000E+00  0.00000000E+00  0.00000000E+00
  0.00000000E+00  0.00000000E+00  0.00000000E+00
  0.00000000E+00  0.00000000E+00  0.00000000E+00
  0.00000000E+00  0.00000000E+00  0.00000000E+00
  0.00000000E+00  0.00000000E+00  0.00000000E+00
  0.00000000E+00  0.00000000E+00  0.00000000E+00
  0.00000000E+00  0.00000000E+00  0.00000000E+00
  0.00000000E+00  0.00000000E+00  0.00000000E+00
  0.00000000E+00  0.00000000E+00  0.00000000E+00
  0.00000000E+00  0.00000000E+00  0.00000000E+00
  0.00000000E+00  0.00000000E+00  0.00000000E+00
  0.00000000E+00  0.00000000E+00  0.00000000E+00
  0.00000000E+00  0.00000000E+00  0.00000000E+00
  0.00000000E+00  0.00000000E+00  0.00000000E+00
  0.00000000E+00  0.00000000E+00  0.00000000E+00
  0.00000000E+00  0.00000000E+00  0.00000000E+00
  0.00000000E+00  0.00000000E+00  0.00000000E+00
  0.00000000E+00  0.00000000E+00  0.00000000E+00
  0.00000000E+00  0.00000000E+00  0.00000000E+00
  0.00000000E+00  0.00000000E+00  0.00000000E+00
  0.00000000E+00  0.00000000E+00  0.00000000E+00
  0.00000000E+00  0.00000000E+00  0.00000000E+00
  0.00000000E+00  0.00000000E+00  0.00000000E+00
  0.00000000E+00  0.00000000E+00  0.00000000E+00
  0.00000000E+00  0.00000000E+00  0.00000000E+00
  0.00000000E+00  0.00000000E+00  0.00000000E+00
  0.00000000E+00  0.00000000E+00  0.00000000E+00
  0.00000000E+00  0.00000000E+00  0.00000000E+00
  0.00000000E+00  0.00000000E+00  0.00000000E+00
  0.00000000E+00  0.00000000E+00  0.00000000E+00
  0.00000000E+00  0.00000000E+00  0.00000000E+00
  0.00000000E+00  0.00000000E+00  0.00000000E+00
  0.00000000E+00  0.00000000E+00  0.00000000E+00
  0.00000000E+00  0.00000000E+00  0.00000000E+00
  0.00000000E+00  0.00000000E+00  0.00000000E+00
  0.00000000E+00  0.00000000E+00  0.00000000E+00
  0.00000000E+00  0.00000000E+00  0.00000000E+00
  0.00000000E+00  0.00000000E+00  0.00000000E+00
  0.00000000E+00  0.00000000E+00  0.00000000E+00
  0.00000000E+00  0.00000000E+00  0.00000000E+00
  0.00000000E+00  0.00000000E+00  0.00000000E+00
  0.00000000E+00  0.00000000E+00  0.00000000E+00
  0.00000000E+00  0.00000000E+00  0.00000000E+00
  0.00000000E+00  0.00000000E+00  0.00000000E+00
  0.00000000E+00  0.00000000E+00  0.00000000E+00
  0.00000000E+00  0.00000000E+00  0.00000000E+00
  0.00000000E+00  0.00000000E+00  0.00000000E+00
  0.00000000E+00  0.00000000E+00  0.00000000E+00
  0.00000000E+00  0.00000000E+00  0.00000000E+00
  0.00000000E+00  0.00000000E+00  0.00000000E+00
  0.00000000E+00  0.00000000E+00  0.00000000E+00
  0.00000000E+00  0.00000000E+00  0.00000000E+00
  0.00000000E+00  0.00000000E+00  0.00000000E+00
  0.00000000E+00  0.00000000E+00  0.00000000E+00
  0.00000000E+00  0.00000000E+00  0.00000000E+00
  0.00000000E+00  0.00000000E+00  0.00000000E+00
  0.00000000E+00  0.00000000E+00  0.00000000E+00
  0.00000000E+00  0.00000000E+00  0.00000000E+00
  0.00000000E+00  0.00000000E+00  0.00000000E+00
  0.00000000E+00  0.00000000E+00  0.00000000E+00
  0.00000000E+00  0.00000000E+00  0.00000000E+00
  0.00000000E+00  0.00000000E+00  0.00000000E+00
  0.00000000E+00  0.00000000E+00  0.00000000E+00
  0.00000000E+00  0.00000000E+00  0.00000000E+00
  0.00000000E+00  0.00000000E+00  0.00000000E+00
  0.00000000E+00  0.00000000E+00  0.00000000E+00
  0.00000000E+00  0.00000000E+00  0.00000000E+00
  0.00000000E+00  0.00000000E+00  0.00000000E+00
  0.00000000E+00  0.00000000E+00  0.00000000E+00
  0.00000000E+00  0.00000000E+00  0.00000000E+00
  0.00000000E+00  0.00000000E+00  0.00000000E+00
  0.00000000E+00  0.00000000E+00  0.00000000E+00
  0.00000000E+00  0.00000000E+00  0.00000000E+00
  0.00000000E+00  0.00000000E+00  0.00000000E+00
  0.00000000E+00  0.00000000E+00  0.00000000E+00
  0.00000000E+00  0.00000000E+00  0.00000000E+00
  0.00000000E+00  0.00000000E+00  0.00000000E+00
  0.00000000E+00  0.00000000E+00  0.00000000E+00
  0.00000000E+00  0.00000000E+00  0.00000000E+00
  0.00000000E+00  0.00000000E+00  0.00000000E+00
  0.00000000E+00  0.00000000E+00  0.00000000E+00
  0.00000000E+00  0.00000000E+00  0.00000000E+00
  0.00000000E+00  0.00000000E+00  0.00000000E+00
  0.00000000E+00  0.00000000E+00  0.00000000E+00
  0.00000000E+00  0.00000000E+00  0.00000000E+00
  0.00000000E+00  0.00000000E+00  0.00000000E+00
  0.00000000E+00  0.00000000E+00  0.00000000E+00
  0.00000000E+00  0.00000000E+00  0.00000000E+00
  0.00000000E+00  0.00000000E+00  0.00000000E+00
  0.00000000E+00  0.00000000E+00  0.00000000E+00
  0.00000000E+00  0.00000000E+00  0.00000000E+00
  0.00000000E+00  0.00000000E+00  0.00000000E+00
  0.00000000E+00  0.00000000E+00  0.00000000E+00
  0.00000000E+00  0.00000000E+00  0.00000000E+00
  0.00000000E+00  0.00000000E+00  0.00000000E+00
  0.00000000E+00  0.00000000E+00  0.00000000E+00
  0.00000000E+00  0.00000000E+00  0.00000000E+00
  0.00000000E+00  0.00000000E+00  0.00000000E+00
  0.00000000E+00  0.00000000E+00  0.00000000E+00
  0.00000000E+00  0.00000000E+00  0.00000000E+00
  0.00000000E+00  0.00000000E+00  0.00000000E+00
  0.00000000E+00  0.00000000E+00  0.00000000E+00
  0.00000000E+00  0.00000000E+00  0.00000000E+00
  0.00000000E+00  0.00000000E+00  0.00000000E+00
  0.00000000E+00  0.00000000E+00  0.00000000E+00
  0.00000000E+00  0.00000000E+00  0.00000000E+00
  0.00000000E+00  0.00000000E+00  0.00000000E+00
  0.00000000E+00  0.00000000E+00  0.00000000E+00
  0.00000000E+00  0.00000000E+00  0.00000000E+00
  0.00000000E+00  0.00000000E+00  0.00000000E+00
  0.00000000E+00  0.00000000E+00  0.00000000E+00
  0.00000000E+00  0.00000000E+00  0.00000000E+00
  0.00000000E+00  0.00000000E+00  0.00000000E+00
  0.00000000E+00  0.00000000E+00  0.00000000E+00
  0.00000000E+00  0.00000000E+00  0.00000000E+00
  0.00000000E+00  0.00000000E+00  0.00000000E+00
  0.00000000E+00  0.00000000E+00  0.00000000E+00
  0.00000000E+00  0.00000000E+00  0.00000000E+00
  0.00000000E+00  0.00000000E+00  0.00000000E+00
  0.00000000E+00  0.00000000E+00  0.00000000E+00
  0.00000000E+00  0.00000000E+00  0.00000000E+00
  0.00000000E+00  0.00000000E+00  0.00000000E+00
  0.00000000E+00  0.00000000E+00  0.00000000E+00
  0.00000000E+00  0.00000000E+00  0.00000000E+00
  0.00000000E+00  0.00000000E+00  0.00000000E+00
  0.00000000E+00  0.00000000E+00  0.00000000E+00
  0.00000000E+00  0.00000000E+00  0.00000000E+00
  0.00000000E+00  0.00000000E+00  0.00000000E+00
  0.00000000E+00  0.00000000E+00  0.00000000E+00
  0.00000000E+00  0.00000000E+00  0.00000000E+00
  0.00000000E+00  0.00000000E+00  0.00000000E+00
  0.00000000E+00  0.00000000E+00  0.00000000E+00
  0.00000000E+00  0.00000000E+00  0.00000000E+00
  0.00000000E+00  0.00000000E+00  0.00000000E+00
  0.00000000E+00  0.00000000E+00  0.00000000E+00
  0.00000000E+00  0.00000000E+00  0.00000000E+00
  0.00000000E+00  0.00000000E+00  0.00000000E+00
  0.00000000E+00  0.00000000E+00  0.00000000E+00
  0.00000000E+00  0.00000000E+00  0.00000000E+00
  0.00000000E+00  0.00000000E+00  0.00000000E+00
  0.00000000E+00  0.00000000E+00  0.00000000E+00
  0.00000000E+00  0.00000000E+00  0.00000000E+00
  0.00000000E+00  0.00000000E+00  0.00000000E+00
  0.00000000E+00  0.00000000E+00  0.00000000E+00
  0.00000000E+00  0.00000000E+00  0.00000000E+00
  0.00000000E+00  0.00000000E+00  0.00000000E+00
  0.00000000E+00  0.00000000E+00  0.00000000E+00
  0.00000000E+00  0.00000000E+00  0.00000000E+00
  0.00000000E+00  0.00000000E+00  0.00000000E+00
  0.00000000E+00  0.00000000E+00  0.00000000E+00
  0.00000000E+00  0.00000000E+00  0.00000000E+00
  0.00000000E+00  0.00000000E+00  0.00000000E+00
  0.00000000E+00  0.00000000E+00  0.00000000E+00
  0.00000000E+00  0.00000000E+00  0.00000000E+00
  0.00000000E+00  0.00000000E+00  0.00000000E+00
  0.00000000E+00  0.00000000E+00  0.00000000E+00
  0.00000000E+00  0.00000000E+00  0.00000000E+00
