# Supplementary material for: Brønsted acidity in zeolites measured by deprotonation energy
Source: Sci Rep. 2022 May 4;12:7301. doi: 10.1038/s41598-022-11354-x (PMC9068704; doi:10.1038/s41598-022-11354-x)
Supplement: Supplementary file 2 — Supplementary Information 2. [file 41598_2022_11354_MOESM2_ESM.zip › structures/periodic/mfi/Al7-O11.vasp]

Si Al O H                               
   1.00000000000000     
    19.8538999999999994    0.0000000000000000    0.0000000000000000
     0.0000000000000000   19.8699000000000012    0.0000000000000000
     0.0000000000000000    0.0000000000000000   13.2912999999999997
   Si   Al   O    H 
    95     1   192     1
Direct
  0.4424346317838218  0.0480249853064746  0.7061380483162866
  0.0668830761557299  0.5483708851225260  0.1908075495113682
  0.4227086480540321  0.4458610789769116  0.6833667101066628
  0.0824155212351229  0.9451874307564675  0.1855239809528819
  0.5847223070983210  0.9488698155088136  0.3040182627991491
  0.9140086747975699  0.4483045710867933  0.8020335608682401
  0.5564054016246442  0.5588456643251819  0.3053661578366533
  0.9439018820253042  0.0582199961834759  0.8074664520928598
  0.3354146978542231  0.0285530279707845  0.8604382726450905
  0.1651360981128983  0.5255375794597242  0.3605018562702061
  0.3134680967140898  0.4713604643743331  0.8352574918479638
  0.1784598814482623  0.9687994571834584  0.3563235122044707
  0.6827931663481290  0.9662078315195141  0.1353303403898333
  0.8181868504061094  0.4679795501297172  0.6329675853988465
  0.6702472696159046  0.5247194944148651  0.1576556744493005
  0.8347122306098447  0.0237542608354313  0.6591963734727827
  0.2912804799656044  0.0647594912752758  0.0700521116521582
  0.2037810581183927  0.5705775086322005  0.5687325610587665
  0.2644190572735537  0.4317568087759309  0.0475559997707923
  0.2361942537430172  0.9411991206751836  0.5607941322992244
  0.7334943690320699  0.9325282387770115  0.9267278050102620
  0.7668392345020052  0.4337742771684778  0.4228056488624244
  0.7091290412812838  0.5601873988805979  0.9423208577923907
  0.7895820107459345  0.0592606318382089  0.4449638391712776
  0.1340657628841224  0.0755423753245920  0.0679576784668072
  0.3636629923642114  0.5655925685965322  0.5510940351177205
  0.1102747343311260  0.4296122176627060  0.0458273675824004
  0.3901288108248406  0.9410985505490673  0.5406996463495640
  0.8886936753730543  0.9407507409005111  0.9459265236543358
  0.6105451375673031  0.4446605760385027  0.4433659464153977
  0.8654876210437087  0.5706593476579331  0.9348859776136148
  0.6329036854684205  0.0709231186446157  0.4393731086864824
  0.0865016923586015  0.0324319175487310  0.8605385370398558
  0.4124511325384855  0.5211552333010651  0.3406093411137511
  0.0659814369028822  0.4681523337174670  0.8363094148462155
  0.4336308117785158  0.9780158329856677  0.3273211252342600
  0.9287390189718152  0.9712292268267186  0.1605290811015390
  0.5754349924057033  0.4725071602278332  0.6593766154612265
  0.9126764369621932  0.5253002334182827  0.1454273543191874
  0.5925939591431698  0.0269079435412377  0.6505669735858686
  0.2144089621923825  0.0596298589372329  0.7217691002288510
  0.2824268322261922  0.5482660626217891  0.2097020296020426
  0.1876985083083218  0.4380112564702083  0.7024566160720095
  0.3033730492637218  0.9387742045966212  0.2135689352158921
  0.8031647774737080  0.9407829669449047  0.2871373706742357
  0.6990415054041351  0.4402704746219259  0.7864129138393867
  0.7961646807299935  0.5575362256121080  0.2877710034993278
  0.7099602369860144  0.0567573162035316  0.7909226648837543
  0.0559607055164132  0.3338159068801905  0.2166415376546464
  0.4328013558314078  0.6680171960915127  0.7012819717800458
  0.0637069362230124  0.1740298568691716  0.2187340049358504
  0.5716172423465457  0.1776967281511836  0.2993813139916916
  0.9312131816498668  0.6742058578383354  0.7966532705024273
  0.5643058256325327  0.3344908392166395  0.2812682068411473
  0.9358371216178807  0.8336058251676349  0.7859782634378241
  0.3231758999590188  0.8714052531928346  0.8723543211325571
  0.1746998106263823  0.3690041318774467  0.3494564109803012
  0.3204103369764176  0.6311608485161083  0.8416694963068433
  0.1700984359635376  0.1290997254195141  0.3651926604144703
  0.6733998690350325  0.1215082007486979  0.1485986651933462
  0.8240263334047557  0.6237441541454172  0.6474335728804388
  0.6707696474673982  0.3679599244494006  0.1296297798749720
  0.8273624785000105  0.8653602792059386  0.6308975711804092
  0.2741486634766597  0.8210799801600754  0.0747172582498407
  0.2308556026096868  0.3242725178577854  0.5536836381970536
  0.2704674458082810  0.6654552608160978  0.0625523247112787
  0.2294833578876382  0.1715930014757974  0.5773417451629007
  0.7326024276788710  0.1721373376014264  0.9464134669971195
  0.7666141494220375  0.6714592710003284  0.4415979755418605
  0.7281845387551354  0.3250083380516918  0.9271523414690783
  0.7725777572468132  0.8250593865176585  0.4246918579082057
  0.1173594363847309  0.8218561155491206  0.0457656388292584
  0.3877830079266391  0.3205264136330706  0.5583765645320365
  0.1114597300105193  0.6686081026636275  0.0678099240435297
  0.3868981645274962  0.1659467727244452  0.5784346343408956
  0.8907021445467644  0.1757822885707084  0.9343499361914477
  0.6084134496396015  0.6759829440490427  0.4278629420238952
  0.8832533663849252  0.3274043107032959  0.9525526859873987
  0.6166930025763978  0.8286386891869884  0.4516158699480383
  0.0785929067885790  0.8793618068620640  0.8404679446475540
  0.4199651074982459  0.3641947794181163  0.3432454909323771
  0.0746861876275340  0.6254572975696082  0.8539907862818645
  0.4243052919304219  0.1359150212099711  0.3578696350841350
  0.9233265151359126  0.1287318744158775  0.1462283657452797
  0.5776553589644545  0.6286981787003472  0.6421469489399260
  0.9112341445998341  0.3680433363958995  0.1686515698142962
  0.5868548532349963  0.8704749452036442  0.6697257720499636
  0.2061673394088853  0.8370029170783984  0.7258044271489064
  0.2919241860007800  0.3280674420426502  0.2045425523414394
  0.1940743516741775  0.6844058030744109  0.7240050331448525
  0.2995314251948418  0.1737415456998752  0.2345225868594027
  0.7988007774398105  0.1610647271514076  0.2795644837483289
  0.6989498482956478  0.6623923227439174  0.7782376218530651
  0.7796846413939028  0.3129894576766552  0.2778668778016229
  0.7161125570970766  0.8141407347130216  0.7793830420385042
  0.4390438187353743  0.8299410547194007  0.7160005083808793
  0.5233508724842519  0.0428067356961759  0.7109438957303797
  0.9864506242976073  0.5370585886237061  0.1929020617722882
  0.4987745218481872  0.4721786523037731  0.7000901526860693
  0.0049475310152865  0.9671108407273908  0.2033094801478043
  0.5076286927961993  0.9703192140199595  0.2780828881777782
  0.9924418187337484  0.4668991531977311  0.7834921274974334
  0.4764109567691075  0.5534785896874942  0.2816631164730437
  0.0251758206126906  0.0610720838271727  0.7918856793758571
  0.4119757447330583  0.0315575826390561  0.8165758518891310
  0.0931265514536664  0.5300221649351143  0.3032426692812005
  0.3854280421953973  0.4450328913216396  0.7922399796887621
  0.1188347134481776  0.9312832531701792  0.2937481301811105
  0.6233228951742911  0.9298695211210266  0.2000140703171022
  0.8786911123359336  0.4309697010555373  0.6946556733217000
  0.5957450581739916  0.5319191144875873  0.2063412555736034
  0.9109043813675075  0.0332710932987797  0.7019248425142413
  0.4179950175511051  0.1223851632240611  0.6706280784056757
  0.0856029712280661  0.6262814568965998  0.1650018590865010
  0.4258787778303145  0.3708091254121324  0.6353515782985624
  0.0830143216174879  0.8773062679374951  0.1184883670470383
  0.5832143577777933  0.8848675509452003  0.3788670874792898
  0.9106286563637750  0.3842318270758168  0.8763929271062414
  0.5777061101597729  0.6359002536392517  0.3315342692712691
  0.9165041994057463  0.1323378726536334  0.8385634408463207
  0.4142097306642752  0.9914983079357318  0.6268217310331327
  0.1031419924457803  0.5002208035363070  0.1074618257875066
  0.3814455107379077  0.4955950362693541  0.6083497705330110
  0.1233263416892200  0.0059184711290353  0.1304346364989321
  0.6242894123738907  0.0123667773785576  0.3544101473503134
  0.8733682673009208  0.5125490646177853  0.8489252499896301
  0.5731161781056654  0.5121407970249173  0.4029851755912650
  0.9267318517378478  0.0053831547637264  0.8974245711688246
  0.3357609952318781  0.0675130231865191  0.9678218663328578
  0.1587770630747152  0.5644634047018480  0.4671272162619479
  0.3113282907944429  0.4535089039057816  0.9538205514614562
  0.1833849209028902  0.9350699788680142  0.4680472841542840
  0.6891908312877525  0.9266572815067490  0.0290701173275312
  0.8103162736001385  0.4296193631936990  0.5259477034490387
  0.6669655332787129  0.5575221572447330  0.0463869716982944
  0.8322941604056340  0.0574376418683757  0.5485279624910274
  0.3078029696283345  0.9523085262002930  0.8741026362917481
  0.1847037888670328  0.4471238086516800  0.3824358952132590
  0.3049610029048188  0.5520391879721837  0.8201751315129421
  0.1615713124727079  0.0480976529390259  0.3678634203079529
  0.6634973618818472  0.0442767999034069  0.1118431458468501
  0.8369452757410663  0.5465686749135326  0.6120471658234514
  0.6923185834850746  0.4459448682853182  0.1493944534266848
  0.8135056577214729  0.9449567246420059  0.6508469154866400
  0.2859823972486353  0.0661203164522129  0.7801338613974581
  0.2229667891990660  0.5608884573375781  0.2915599408714287
  0.2529220106252510  0.4332279711155282  0.7758951656506047
  0.2508303881466082  0.9608166276417278  0.3007271097779824
  0.7538604439342005  0.9640193006109550  0.1962210588068166
  0.7478109004872534  0.4641124956495130  0.6953238122719565
  0.7243579216707494  0.5634209189169472  0.2290817518486106
  0.7839438672887703  0.0604316465544827  0.7382726041352639
  0.3208246664378336  0.1206837645041002  0.1473417417343706
  0.1840853468064100  0.6410385851441548  0.6220356615822625
  0.2996917540735751  0.3653094800577714  0.0963791073684608
  0.2380579620674809  0.8727134147329777  0.6264011437028759
  0.7380827117073959  0.8589991463043630  0.8756022705762808
  0.7624972592460458  0.3592106806369587  0.3746455532744820
  0.6739319804707908  0.6181083917893184  0.8739279986427633
  0.8235209870669523  0.1177305122860107  0.3762103105516678
  0.2135258167845504  0.0819154771738690  0.0416346692472825
  0.2827058689102845  0.5695745218711178  0.5374133876213598
  0.1876796937736554  0.4177361969878586  0.0092421523188414
  0.3117350107233773  0.9502764659160715  0.5125479269988007
  0.8089613746636527  0.9585419160199150  0.9551840444526802
  0.6909597104131064  0.4601204147162467  0.4470613214402639
  0.7874311164288419  0.5768187292239630  0.9695687824676865
  0.7113263357873116  0.0754298034457006  0.4727046269280343
  0.2971281840249770  0.9899167185513786  0.1187876130524941
  0.1861066539568167  0.5100789896326454  0.6458329270846251
  0.2591050996024995  0.4917247839591329  0.1295949538984542
  0.2187367398423080  0.0049689523262426  0.6310494756036935
  0.6989524374431495  0.9851253958018683  0.8482309933723997
  0.8028968107390229  0.4848542345265703  0.3436555501930283
  0.7061280198259442  0.4884049263839577  0.8844514751984824
  0.7936388536294962  0.9877285246840329  0.3862513369261658
  0.1107654117100093  0.1408185473969236  0.1317651801690769
  0.3907351179220027  0.6307959709548628  0.6112178664683732
  0.0877539928704383  0.3672925670309972  0.1160553987108452
  0.4009071932532460  0.8634108740476377  0.5921118898444817
  0.8978420070389499  0.8742640568749183  0.8761592804224245
  0.5952995434378151  0.3814470872361435  0.3700198154729258
  0.8900210625504346  0.6428196393839793  0.8914623962571464
  0.6088787854337665  0.1429033238320844  0.3948720320811354
  0.0904117551975729  0.0750621794686994  0.9646513154079007
  0.3982142856620656  0.5659084670724603  0.4403762203382310
  0.0621214126534673  0.4324316101891745  0.9467017935385121
  0.4353381926421376  0.9439843618905283  0.4401488578779818
  0.9201647109474030  0.9272155387497764  0.0574186624981163
  0.5826491655531263  0.4286008563941711  0.5559326659500802
  0.9131201360160637  0.5512744248501120  0.0297108669929897
  0.5852553523384121  0.0542072190828205  0.5355730256361507
  0.1564108938346674  0.0384262786744831  0.7998789149170500
  0.3493324386401951  0.5214377992494537  0.2648249596410471
  0.1189503539340969  0.4277630869626320  0.7661969537272967
  0.3794319879481874  0.9388789948005066  0.2584041934854025
  0.8804741417923772  0.9427742721812941  0.2487629169016954
  0.6219108595523731  0.4399103907138403  0.7467790170754751
  0.8575017629806329  0.5674014492759221  0.2089848893467783
  0.6530061191489561  0.0671867298508472  0.7054565841067847
  0.0732804868829688  0.9539329794278115  0.8902333110622437
  0.4259995410045568  0.4433194013074470  0.3734857022346675
  0.0911848414397198  0.5455648136559479  0.8482375676886376
  0.4119712588510437  0.0563012130447588  0.3364838527086097
  0.9083671580155018  0.0487599663459735  0.1361633005221727
  0.5987885821499178  0.5495899888863740  0.6371911616088493
  0.8923695118055134  0.4462471856421915  0.1485481349630055
  0.6111115583359036  0.9475782869205044  0.6473895620819972
  0.1966827010115553  0.1320376951133412  0.6722354676598309
  0.2987221388872036  0.6182312526019537  0.1525150880082437
  0.1900124752224810  0.3778988300664753  0.6207520617508139
  0.2878494880353573  0.8622606158043021  0.1782649375910398
  0.7865024374438452  0.8640241281498484  0.3197216446524797
  0.7187577240098169  0.3645931572518916  0.8215001529577333
  0.8028240166520272  0.6172870987424087  0.3693646979266339
  0.7013250644477260  0.1171904133843415  0.8707452074434709
  0.5150178119014137  0.8695255640044367  0.7227592978644622
  0.9799337268214697  0.3614092282431619  0.2337985054177451
  0.5091332536678812  0.6376729828698690  0.7068175526398517
  0.9892267660162417  0.1400638454818948  0.2167983490585784
  0.4914971318233387  0.1610807816219952  0.3003117199053316
  0.0066346812727373  0.6424417674844815  0.7913277563194315
  0.4831614138067002  0.3426441778711619  0.2728916889731860
  0.0123911155924447  0.8608601924848733  0.7752087701366005
  0.3913093663824574  0.8557814419151064  0.8147194752656594
  0.0971151383514874  0.3540624724989797  0.3182102230530705
  0.3970379457731569  0.6497199929644443  0.8091154687773540
  0.0990906480280142  0.1615864767781493  0.3278087248525548
  0.6028015191477621  0.1494248605179599  0.1943046975755709
  0.8930973646675845  0.6562097910695383  0.6916243608393663
  0.5948507454442649  0.3552577170541135  0.1717752570681129
  0.9004781050047606  0.8456895467261210  0.6771307800427397
  0.4331850648792018  0.7472549795243203  0.6796053510934517
  0.0567897690909718  0.2535927212005905  0.1983487442896565
  0.5841312273066158  0.2577302987308270  0.3088006168465142
  0.9349342161120173  0.7545492590829146  0.8139548640088128
  0.3264874964235032  0.8445940818877623  0.9881078696992537
  0.1974306235404444  0.3209226514122497  0.4420459331668011
  0.3110555867662878  0.6489369645123553  0.9597143537883106
  0.1862559180119004  0.1565107151716186  0.4768099079535096
  0.6944285539136658  0.1683927004522902  0.0541166938451123
  0.8003539289827295  0.6688463264756279  0.5524870914891270
  0.6731313239991786  0.3497820486906995  0.0104361654863043
  0.8261990861735774  0.8478366206928218  0.5113718058995768
  0.2599436377451639  0.8337277398036875  0.8169343936728763
  0.2203831054960411  0.3521205532108453  0.2515407336432728
  0.2685236916501563  0.6743407913970976  0.7722540285373504
  0.2301595272855689  0.1497003712772955  0.2879168327512998
  0.7323267618874968  0.1239815481736894  0.2338750092202456
  0.7651224322430863  0.6245598809282038  0.7327087137126779
  0.7228740107466447  0.3197548492979820  0.1904133569534516
  0.7690571481522046  0.8220952131421525  0.6867505102180655
  0.2839841579657361  0.7419700378195709  0.0991480361788560
  0.2253219398177314  0.2507001622129790  0.6052326744643090
  0.7191517543975459  0.2461542502209049  0.8996659029454824
  0.7793653929219218  0.7460773051392029  0.3968463496575268
  0.1976374983050563  0.8359423097181266  0.0369095158436395
  0.3099028971357923  0.3452493777818448  0.5455463086986290
  0.1903448218242474  0.6521471422924466  0.0436114747246271
  0.3075719542430830  0.1474069455184424  0.5596373635255572
  0.8126896383160087  0.1579461502669947  0.9616483730365009
  0.6865155052905072  0.6548081583178995  0.4481882783453797
  0.8030639327316624  0.3386102577057764  0.9737332484499750
  0.6970305392488531  0.8424836046372330  0.4649900290311288
  0.1020291498576132  0.7480847803408172  0.0929875934546842
  0.3935079074430500  0.2453132470369100  0.6054604081401344
  0.8977789242853222  0.2543601872465850  0.9022581329521804
  0.6026250654661832  0.7555063736239054  0.4010922073464913
  0.0864130010758901  0.8254402348234416  0.9321170156187285
  0.4226178091492469  0.3207166174306115  0.4472287262463222
  0.0656512514310132  0.6479403177334395  0.9709511527330330
  0.4306161199703642  0.1477597814138204  0.4783715224306319
  0.9358814294651621  0.1600006520809022  0.0343766269458973
  0.5656146977476206  0.6581084631040497  0.5290838079501023
  0.9219142179548985  0.3311768799143322  0.0602602375519811
  0.5820663746746282  0.8309229431309308  0.5617495089259772
  0.1409236603867983  0.8795259160538487  0.7618760284439884
  0.3514474237535572  0.3491038406024261  0.2816454884916449
  0.1378965528228158  0.6660574194509984  0.8076607159123919
  0.3596025821889652  0.1778925863583049  0.3174658266098112
  0.8585200928543211  0.1656919790733345  0.1964610483825524
  0.6395989851571080  0.6692646816454230  0.6947213498814799
  0.8524771521022104  0.3320995195329617  0.2323208711883753
  0.6415944229943089  0.8338515743841015  0.7417474912277106
  0.1843746446052693  0.7622001695819635  0.6917639037199463
  0.2905529182819509  0.2476249137363949  0.1849052208309773
  0.7798229155158777  0.2360203043706460  0.3172450372776289
  0.7186589922013144  0.7368018036692759  0.8174775090862515
  0.3890668676201018  0.8245623202441911  0.5505728623144147
 
  0.00000000E+00  0.00000000E+00  0.00000000E+00
  0.00000000E+00  0.00000000E+00  0.00000000E+00
  0.00000000E+00  0.00000000E+00  0.00000000E+00
  0.00000000E+00  0.00000000E+00  0.00000000E+00
  0.00000000E+00  0.00000000E+00  0.00000000E+00
  0.00000000E+00  0.00000000E+00  0.00000000E+00
  0.00000000E+00  0.00000000E+00  0.00000000E+00
  0.00000000E+00  0.00000000E+00  0.00000000E+00
  0.00000000E+00  0.00000000E+00  0.00000000E+00
  0.00000000E+00  0.00000000E+00  0.00000000E+00
  0.00000000E+00  0.00000000E+00  0.00000000E+00
  0.00000000E+00  0.00000000E+00  0.00000000E+00
  0.00000000E+00  0.00000000E+00  0.00000000E+00
  0.00000000E+00  0.00000000E+00  0.00000000E+00
  0.00000000E+00  0.00000000E+00  0.00000000E+00
  0.00000000E+00  0.00000000E+00  0.00000000E+00
  0.00000000E+00  0.00000000E+00  0.00000000E+00
  0.00000000E+00  0.00000000E+00  0.00000000E+00
  0.00000000E+00  0.00000000E+00  0.00000000E+00
  0.00000000E+00  0.00000000E+00  0.00000000E+00
  0.00000000E+00  0.00000000E+00  0.00000000E+00
  0.00000000E+00  0.00000000E+00  0.00000000E+00
  0.00000000E+00  0.00000000E+00  0.00000000E+00
  0.00000000E+00  0.00000000E+00  0.00000000E+00
  0.00000000E+00  0.00000000E+00  0.00000000E+00
  0.00000000E+00  0.00000000E+00  0.00000000E+00
  0.00000000E+00  0.00000000E+00  0.00000000E+00
  0.00000000E+00  0.00000000E+00  0.00000000E+00
  0.00000000E+00  0.00000000E+00  0.00000000E+00
  0.00000000E+00  0.00000000E+00  0.00000000E+00
  0.00000000E+00  0.00000000E+00  0.00000000E+00
  0.00000000E+00  0.00000000E+00  0.00000000E+00
  0.00000000E+00  0.00000000E+00  0.00000000E+00
  0.00000000E+00  0.00000000E+00  0.00000000E+00
  0.00000000E+00  0.00000000E+00  0.00000000E+00
  0.00000000E+00  0.00000000E+00  0.00000000E+00
  0.00000000E+00  0.00000000E+00  0.00000000E+00
  0.00000000E+00  0.00000000E+00  0.00000000E+00
  0.00000000E+00  0.00000000E+00  0.00000000E+00
  0.00000000E+00  0.00000000E+00  0.00000000E+00
  0.00000000E+00  0.00000000E+00  0.00000000E+00
  0.00000000E+00  0.00000000E+00  0.00000000E+00
  0.00000000E+00  0.00000000E+00  0.00000000E+00
  0.00000000E+00  0.00000000E+00  0.00000000E+00
  0.00000000E+00  0.00000000E+00  0.00000000E+00
  0.00000000E+00  0.00000000E+00  0.00000000E+00
  0.00000000E+00  0.00000000E+00  0.00000000E+00
  0.00000000E+00  0.00000000E+00  0.00000000E+00
  0.00000000E+00  0.00000000E+00  0.00000000E+00
  0.00000000E+00  0.00000000E+00  0.00000000E+00
  0.00000000E+00  0.00000000E+00  0.00000000E+00
  0.00000000E+00  0.00000000E+00  0.00000000E+00
  0.00000000E+00  0.00000000E+00  0.00000000E+00
  0.00000000E+00  0.00000000E+00  0.00000000E+00
  0.00000000E+00  0.00000000E+00  0.00000000E+00
  0.00000000E+00  0.00000000E+00  0.00000000E+00
  0.00000000E+00  0.00000000E+00  0.00000000E+00
  0.00000000E+00  0.00000000E+00  0.00000000E+00
  0.00000000E+00  0.00000000E+00  0.00000000E+00
  0.00000000E+00  0.00000000E+00  0.00000000E+00
  0.00000000E+00  0.00000000E+00  0.00000000E+00
  0.00000000E+00  0.00000000E+00  0.00000000E+00
  0.00000000E+00  0.00000000E+00  0.00000000E+00
  0.00000000E+00  0.00000000E+00  0.00000000E+00
  0.00000000E+00  0.00000000E+00  0.00000000E+00
  0.00000000E+00  0.00000000E+00  0.00000000E+00
  0.00000000E+00  0.00000000E+00  0.00000000E+00
  0.00000000E+00  0.00000000E+00  0.00000000E+00
  0.00000000E+00  0.00000000E+00  0.00000000E+00
  0.00000000E+00  0.00000000E+00  0.00000000E+00
  0.00000000E+00  0.00000000E+00  0.00000000E+00
  0.00000000E+00  0.00000000E+00  0.00000000E+00
  0.00000000E+00  0.00000000E+00  0.00000000E+00
  0.00000000E+00  0.00000000E+00  0.00000000E+00
  0.00000000E+00  0.00000000E+00  0.00000000E+00
  0.00000000E+00  0.00000000E+00  0.00000000E+00
  0.00000000E+00  0.00000000E+00  0.00000000E+00
  0.00000000E+00  0.00000000E+00  0.00000000E+00
  0.00000000E+00  0.00000000E+00  0.00000000E+00
  0.00000000E+00  0.00000000E+00  0.00000000E+00
  0.00000000E+00  0.00000000E+00  0.00000000E+00
  0.00000000E+00  0.00000000E+00  0.00000000E+00
  0.00000000E+00  0.00000000E+00  0.00000000E+00
  0.00000000E+00  0.00000000E+00  0.00000000E+00
  0.00000000E+00  0.00000000E+00  0.00000000E+00
  0.00000000E+00  0.00000000E+00  0.00000000E+00
  0.00000000E+00  0.00000000E+00  0.00000000E+00
  0.00000000E+00  0.00000000E+00  0.00000000E+00
  0.00000000E+00  0.00000000E+00  0.00000000E+00
  0.00000000E+00  0.00000000E+00  0.00000000E+00
  0.00000000E+00  0.00000000E+00  0.00000000E+00
  0.00000000E+00  0.00000000E+00  0.00000000E+00
  0.00000000E+00  0.00000000E+00  0.00000000E+00
  0.00000000E+00  0.00000000E+00  0.00000000E+00
  0.00000000E+00  0.00000000E+00  0.00000000E+00
  0.00000000E+00  0.00000000E+00  0.00000000E+00
  0.00000000E+00  0.00000000E+00  0.00000000E+00
  0.00000000E+00  0.00000000E+00  0.00000000E+00
  0.00000000E+00  0.00000000E+00  0.00000000E+00
  0.00000000E+00  0.00000000E+00  0.00000000E+00
  0.00000000E+00  0.00000000E+00  0.00000000E+00
  0.00000000E+00  0.00000000E+00  0.00000000E+00
  0.00000000E+00  0.00000000E+00  0.00000000E+00
  0.00000000E+00  0.00000000E+00  0.00000000E+00
  0.00000000E+00  0.00000000E+00  0.00000000E+00
  0.00000000E+00  0.00000000E+00  0.00000000E+00
  0.00000000E+00  0.00000000E+00  0.00000000E+00
  0.00000000E+00  0.00000000E+00  0.00000000E+00
  0.00000000E+00  0.00000000E+00  0.00000000E+00
  0.00000000E+00  0.00000000E+00  0.00000000E+00
  0.00000000E+00  0.00000000E+00  0.00000000E+00
  0.00000000E+00  0.00000000E+00  0.00000000E+00
  0.00000000E+00  0.00000000E+00  0.00000000E+00
  0.00000000E+00  0.00000000E+00  0.00000000E+00
  0.00000000E+00  0.00000000E+00  0.00000000E+00
  0.00000000E+00  0.00000000E+00  0.00000000E+00
  0.00000000E+00  0.00000000E+00  0.00000000E+00
  0.00000000E+00  0.00000000E+00  0.00000000E+00
  0.00000000E+00  0.00000000E+00  0.00000000E+00
  0.00000000E+00  0.00000000E+00  0.00000000E+00
  0.00000000E+00  0.00000000E+00  0.00000000E+00
  0.00000000E+00  0.00000000E+00  0.00000000E+00
  0.00000000E+00  0.00000000E+00  0.00000000E+00
  0.00000000E+00  0.00000000E+00  0.00000000E+00
  0.00000000E+00  0.00000000E+00  0.00000000E+00
  0.00000000E+00  0.00000000E+00  0.00000000E+00
  0.00000000E+00  0.00000000E+00  0.00000000E+00
  0.00000000E+00  0.00000000E+00  0.00000000E+00
  0.00000000E+00  0.00000000E+00  0.00000000E+00
  0.00000000E+00  0.00000000E+00  0.00000000E+00
  0.00000000E+00  0.00000000E+00  0.00000000E+00
  0.00000000E+00  0.00000000E+00  0.00000000E+00
  0.00000000E+00  0.00000000E+00  0.00000000E+00
  0.00000000E+00  0.00000000E+00  0.00000000E+00
  0.00000000E+00  0.00000000E+00  0.00000000E+00
  0.00000000E+00  0.00000000E+00  0.00000000E+00
  0.00000000E+00  0.00000000E+00  0.00000000E+00
  0.00000000E+00  0.00000000E+00  0.00000000E+00
  0.00000000E+00  0.00000000E+00  0.00000000E+00
  0.00000000E+00  0.00000000E+00  0.00000000E+00
  0.00000000E+00  0.00000000E+00  0.00000000E+00
  0.00000000E+00  0.00000000E+00  0.00000000E+00
  0.00000000E+00  0.00000000E+00  0.00000000E+00
  0.00000000E+00  0.00000000E+00  0.00000000E+00
  0.00000000E+00  0.00000000E+00  0.00000000E+00
  0.00000000E+00  0.00000000E+00  0.00000000E+00
  0.00000000E+00  0.00000000E+00  0.00000000E+00
  0.00000000E+00  0.00000000E+00  0.00000000E+00
  0.00000000E+00  0.00000000E+00  0.00000000E+00
  0.00000000E+00  0.00000000E+00  0.00000000E+00
  0.00000000E+00  0.00000000E+00  0.00000000E+00
  0.00000000E+00  0.00000000E+00  0.00000000E+00
  0.00000000E+00  0.00000000E+00  0.00000000E+00
  0.00000000E+00  0.00000000E+00  0.00000000E+00
  0.00000000E+00  0.00000000E+00  0.00000000E+00
  0.00000000E+00  0.00000000E+00  0.00000000E+00
  0.00000000E+00  0.00000000E+00  0.00000000E+00
  0.00000000E+00  0.00000000E+00  0.00000000E+00
  0.00000000E+00  0.00000000E+00  0.00000000E+00
  0.00000000E+00  0.00000000E+00  0.00000000E+00
  0.00000000E+00  0.00000000E+00  0.00000000E+00
  0.00000000E+00  0.00000000E+00  0.00000000E+00
  0.00000000E+00  0.00000000E+00  0.00000000E+00
  0.00000000E+00  0.00000000E+00  0.00000000E+00
  0.00000000E+00  0.00000000E+00  0.00000000E+00
  0.00000000E+00  0.00000000E+00  0.00000000E+00
  0.00000000E+00  0.00000000E+00  0.00000000E+00
  0.00000000E+00  0.00000000E+00  0.00000000E+00
  0.00000000E+00  0.00000000E+00  0.00000000E+00
  0.00000000E+00  0.00000000E+00  0.00000000E+00
  0.00000000E+00  0.00000000E+00  0.00000000E+00
  0.00000000E+00  0.00000000E+00  0.00000000E+00
  0.00000000E+00  0.00000000E+00  0.00000000E+00
  0.00000000E+00  0.00000000E+00  0.00000000E+00
  0.00000000E+00  0.00000000E+00  0.00000000E+00
  0.00000000E+00  0.00000000E+00  0.00000000E+00
  0.00000000E+00  0.00000000E+00  0.00000000E+00
  0.00000000E+00  0.00000000E+00  0.00000000E+00
  0.00000000E+00  0.00000000E+00  0.00000000E+00
  0.00000000E+00  0.00000000E+00  0.00000000E+00
  0.00000000E+00  0.00000000E+00  0.00000000E+00
  0.00000000E+00  0.00000000E+00  0.00000000E+00
  0.00000000E+00  0.00000000E+00  0.00000000E+00
  0.00000000E+00  0.00000000E+00  0.00000000E+00
  0.00000000E+00  0.00000000E+00  0.00000000E+00
  0.00000000E+00  0.00000000E+00  0.00000000E+00
  0.00000000E+00  0.00000000E+00  0.00000000E+00
  0.00000000E+00  0.00000000E+00  0.00000000E+00
  0.00000000E+00  0.00000000E+00  0.00000000E+00
  0.00000000E+00  0.00000000E+00  0.00000000E+00
  0.00000000E+00  0.00000000E+00  0.00000000E+00
  0.00000000E+00  0.00000000E+00  0.00000000E+00
  0.00000000E+00  0.00000000E+00  0.00000000E+00
  0.00000000E+00  0.00000000E+00  0.00000000E+00
  0.00000000E+00  0.00000000E+00  0.00000000E+00
  0.00000000E+00  0.00000000E+00  0.00000000E+00
  0.00000000E+00  0.00000000E+00  0.00000000E+00
  0.00000000E+00  0.00000000E+00  0.00000000E+00
  0.00000000E+00  0.00000000E+00  0.00000000E+00
  0.00000000E+00  0.00000000E+00  0.00000000E+00
  0.00000000E+00  0.00000000E+00  0.00000000E+00
  0.00000000E+00  0.00000000E+00  0.00000000E+00
  0.00000000E+00  0.00000000E+00  0.00000000E+00
  0.00000000E+00  0.00000000E+00  0.00000000E+00
  0.00000000E+00  0.00000000E+00  0.00000000E+00
  0.00000000E+00  0.00000000E+00  0.00000000E+00
  0.00000000E+00  0.00000000E+00  0.00000000E+00
  0.00000000E+00  0.00000000E+00  0.00000000E+00
  0.00000000E+00  0.00000000E+00  0.00000000E+00
  0.00000000E+00  0.00000000E+00  0.00000000E+00
  0.00000000E+00  0.00000000E+00  0.00000000E+00
  0.00000000E+00  0.00000000E+00  0.00000000E+00
  0.00000000E+00  0.00000000E+00  0.00000000E+00
  0.00000000E+00  0.00000000E+00  0.00000000E+00
  0.00000000E+00  0.00000000E+00  0.00000000E+00
  0.00000000E+00  0.00000000E+00  0.00000000E+00
  0.00000000E+00  0.00000000E+00  0.00000000E+00
  0.00000000E+00  0.00000000E+00  0.00000000E+00
  0.00000000E+00  0.00000000E+00  0.00000000E+00
  0.00000000E+00  0.00000000E+00  0.00000000E+00
  0.00000000E+00  0.00000000E+00  0.00000000E+00
  0.00000000E+00  0.00000000E+00  0.00000000E+00
  0.00000000E+00  0.00000000E+00  0.00000000E+00
  0.00000000E+00  0.00000000E+00  0.00000000E+00
  0.00000000E+00  0.00000000E+00  0.00000000E+00
  0.00000000E+00  0.00000000E+00  0.00000000E+00
  0.00000000E+00  0.00000000E+00  0.00000000E+00
  0.00000000E+00  0.00000000E+00  0.00000000E+00
  0.00000000E+00  0.00000000E+00  0.00000000E+00
  0.00000000E+00  0.00000000E+00  0.00000000E+00
  0.00000000E+00  0.00000000E+00  0.00000000E+00
  0.00000000E+00  0.00000000E+00  0.00000000E+00
  0.00000000E+00  0.00000000E+00  0.00000000E+00
  0.00000000E+00  0.00000000E+00  0.00000000E+00
  0.00000000E+00  0.00000000E+00  0.00000000E+00
  0.00000000E+00  0.00000000E+00  0.00000000E+00
  0.00000000E+00  0.00000000E+00  0.00000000E+00
  0.00000000E+00  0.00000000E+00  0.00000000E+00
  0.00000000E+00  0.00000000E+00  0.00000000E+00
  0.00000000E+00  0.00000000E+00  0.00000000E+00
  0.00000000E+00  0.00000000E+00  0.00000000E+00
  0.00000000E+00  0.00000000E+00  0.00000000E+00
  0.00000000E+00  0.00000000E+00  0.00000000E+00
  0.00000000E+00  0.00000000E+00  0.00000000E+00
  0.00000000E+00  0.00000000E+00  0.00000000E+00
  0.00000000E+00  0.00000000E+00  0.00000000E+00
  0.00000000E+00  0.00000000E+00  0.00000000E+00
  0.00000000E+00  0.00000000E+00  0.00000000E+00
  0.00000000E+00  0.00000000E+00  0.00000000E+00
  0.00000000E+00  0.00000000E+00  0.00000000E+00
  0.00000000E+00  0.00000000E+00  0.00000000E+00
  0.00000000E+00  0.00000000E+00  0.00000000E+00
  0.00000000E+00  0.00000000E+00  0.00000000E+00
  0.00000000E+00  0.00000000E+00  0.00000000E+00
  0.00000000E+00  0.00000000E+00  0.00000000E+00
  0.00000000E+00  0.00000000E+00  0.00000000E+00
  0.00000000E+00  0.00000000E+00  0.00000000E+00
  0.00000000E+00  0.00000000E+00  0.00000000E+00
  0.00000000E+00  0.00000000E+00  0.00000000E+00
  0.00000000E+00  0.00000000E+00  0.00000000E+00
  0.00000000E+00  0.00000000E+00  0.00000000E+00
  0.00000000E+00  0.00000000E+00  0.00000000E+00
  0.00000000E+00  0.00000000E+00  0.00000000E+00
  0.00000000E+00  0.00000000E+00  0.00000000E+00
  0.00000000E+00  0.00000000E+00  0.00000000E+00
  0.00000000E+00  0.00000000E+00  0.00000000E+00
  0.00000000E+00  0.00000000E+00  0.00000000E+00
  0.00000000E+00  0.00000000E+00  0.00000000E+00
  0.00000000E+00  0.00000000E+00  0.00000000E+00
  0.00000000E+00  0.00000000E+00  0.00000000E+00
  0.00000000E+00  0.00000000E+00  0.00000000E+00
  0.00000000E+00  0.00000000E+00  0.00000000E+00
  0.00000000E+00  0.00000000E+00  0.00000000E+00
  0.00000000E+00  0.00000000E+00  0.00000000E+00
  0.00000000E+00  0.00000000E+00  0.00000000E+00
  0.00000000E+00  0.00000000E+00  0.00000000E+00
  0.00000000E+00  0.00000000E+00  0.00000000E+00
  0.00000000E+00  0.00000000E+00  0.00000000E+00
  0.00000000E+00  0.00000000E+00  0.00000000E+00
  0.00000000E+00  0.00000000E+00  0.00000000E+00
  0.00000000E+00  0.00000000E+00  0.00000000E+00
  0.00000000E+00  0.00000000E+00  0.00000000E+00
  0.00000000E+00  0.00000000E+00  0.00000000E+00
  0.00000000E+00  0.00000000E+00  0.00000000E+00
  0.00000000E+00  0.00000000E+00  0.00000000E+00
  0.00000000E+00  0.00000000E+00  0.00000000E+00
  0.00000000E+00  0.00000000E+00  0.00000000E+00
  0.00000000E+00  0.00000000E+00  0.00000000E+00
  0.00000000E+00  0.00000000E+00  0.00000000E+00
