# Supplementary material for: Brønsted acidity in zeolites measured by deprotonation energy
Source: Sci Rep. 2022 May 4;12:7301. doi: 10.1038/s41598-022-11354-x (PMC9068704; doi:10.1038/s41598-022-11354-x)
Supplement: Supplementary file 2 — Supplementary Information 2. [file 41598_2022_11354_MOESM2_ESM.zip › structures/periodic/mfi/Al12-O25.vasp]

Si Al O H                               
   1.00000000000000     
    19.8538999999999994    0.0000000000000000    0.0000000000000000
     0.0000000000000000   19.8699000000000012    0.0000000000000000
     0.0000000000000000    0.0000000000000000   13.2912999999999997
   Si   Al   O    H 
    95     1   192     1
Direct
  0.4233207868804841  0.0574594950569084  0.6390806760598853
  0.0769860916263507  0.5558685794000596  0.1386001108572938
  0.4242246694711593  0.4461253933137215  0.6381590388232371
  0.0768430680801908  0.9471503469012007  0.1370698657499076
  0.5772824254265324  0.9462264644132384  0.3612020995439933
  0.9241032898660219  0.4464665127756781  0.8618059898461402
  0.5769970895198772  0.5562963874262409  0.3622906765910364
  0.9235790303080798  0.0562574550482943  0.8613538793712372
  0.3009911320184907  0.0285642968533555  0.7798103676027901
  0.2013399135811706  0.5270107334081655  0.2772626284972259
  0.3014544484893795  0.4730977101335636  0.7816477030137852
  0.1995079533428085  0.9779540051189192  0.2772678062415350
  0.7003957474716307  0.9744809240898066  0.2197812721987880
  0.8001966853110701  0.4744936712907517  0.7208384024351794
  0.7006017770708742  0.5286807837337286  0.2207784018810986
  0.8001213713735453  0.0282752565173963  0.7203519782672160
  0.2817108876812551  0.0637791665910332  0.0018146567984426
  0.2187926521798050  0.5633533214809078  0.5007851273705941
  0.2835221249396173  0.4350576914699457  0.0013650530835809
  0.2175127337592539  0.9391727442081509  0.4982391912160444
  0.7171213235830589  0.9367754503122228 -0.0015419059839482
  0.7827895038692875  0.4354189484942987  0.4991306222755309
  0.7179546028373308  0.5674577888506080  0.9993937801738727
  0.7821144354376470  0.0662495784571418  0.4980798840495421
  0.1214168262491911  0.0686333599230005  0.0031966689107822
  0.3795595514583431  0.5686279181055951  0.5023827142482786
  0.1230727145212964  0.4341758383903540  0.0030463229990457
  0.3781722646865888  0.9352869860535267  0.5035877860761915
  0.8778882882638348  0.9344099270470311 -0.0018982871947255
  0.6220451542526063  0.4339132244715332  0.4980041410249574
  0.8786628613195947  0.5685921440093390  0.9982546938337917
  0.6212378470382712  0.0684216616509132  0.4974268687237725
  0.0685604310008266  0.0324036708239181  0.7925272057626291
  0.4323779378042504  0.5300656593502016  0.2919840796017571
  0.0689396820251321  0.4718106970940736  0.7941185051518843
  0.4335611619179062  0.9720716772885053  0.2941868591860444
  0.9330313465278534  0.9722860993536735  0.2082307874946470
  0.5686019619597138  0.4728383456311437  0.7078994055684616
  0.9322021183682624  0.5300545431722327  0.2083590156250332
  0.5673269581745000  0.0308549634207793  0.7078582515503616
  0.1763107263789336  0.0551439640557038  0.6395526736398125
  0.3271350015060632  0.5537115189352840  0.1366373882371335
  0.1765264584348792  0.4468219680686454  0.6414779798530388
  0.3249035676364627  0.9488876048251322  0.1427803797578287
  0.8253194703719341  0.9480518786443268  0.3592257722574564
  0.6747910842932267  0.4489421976838481  0.8619774416592736
  0.8258247383982951  0.5543112106329056  0.3616883578055647
  0.6746920566982975  0.0549450198072512  0.8603276784827825
  0.4163647344329996  0.8287283649905957  0.6629521145219038
  0.0811071337344130  0.3284706659776880  0.1601658256071253
  0.4187583393206348  0.6738869393030387  0.6586908412485711
  0.0810962500758978  0.1754696018845716  0.1599450244997644
  0.5809500049238610  0.1741899875146706  0.3406719352149795
  0.9195326207446035  0.6735210426620278  0.8423459908673341
  0.5805520226419383  0.3288297861067965  0.3416033753369151
  0.9168563609261174  0.8278731398866881  0.8430181666471253
  0.2999160057383813  0.8727485516078433  0.8061939764310276
  0.2009384117791359  0.3690912110516262  0.2992856305393548
  0.2980648784474931  0.6289920661986664  0.7966908542512642
  0.1996581421731882  0.1341588407918157  0.2992659363893381
  0.7014207647775577  0.1320101715769317  0.2021683433019249
  0.7989055592327758  0.6319646142162988  0.7031501348393496
  0.7017462162251777  0.3711695298887898  0.2035999818221355
  0.7984259691175717  0.8708092307026415  0.7014653440352521
  0.2700854738902443  0.8298968507895584  0.0247400837206002
  0.2326624621187352  0.3296126292086068  0.5214731658069499
  0.2688297175600198  0.6737504225850718  0.0171499330767001
  0.2328637223907765  0.1732778438288435  0.5204100666748074
  0.7321346477981229  0.1738361493904532  0.9809338727492776
  0.7680936034794084  0.6735706009443215  0.4821972657062689
  0.7321887213338131  0.3294160583201267  0.9821168405752930
  0.7677381726931112  0.8293356720778821  0.4805358398787897
  0.1136641775172293  0.8275080616280441  0.0099228500047352
  0.3878562759558091  0.3282612860746945  0.5082432752873375
  0.1125425250044711  0.6745316060315155  0.0088545126280608
  0.3881266239012848  0.1749412274701458  0.5071337856746437
  0.8880826260383706  0.1747079610601900  0.9926795594139830
  0.6122049537836824  0.6747598751802237  0.4928918110528682
  0.8881376017626744  0.3279292488891420  0.9923276511836213
  0.6117821777036073  0.8279971056129151  0.4924432897120899
  0.0591532245624356  0.8753056452807195  0.8029232325825790
  0.4378459023937281  0.3723204005528888  0.2944465630224806
  0.0624169488339855  0.6288535011636215  0.7968846838487108
  0.4386823822325763  0.1294193646738013  0.2956167241680340
  0.9386708768857480  0.1301546483565345  0.2059619995193540
  0.5616423086384164  0.6306040661818453  0.7061371437277496
  0.9381266607041209  0.3726017892130344  0.2056127645454393
  0.5604190702072411  0.8729462207523934  0.7053385354795008
  0.3235235026749863  0.3285544086773565  0.1619530758157769
  0.1763851987323033  0.6673877155823351  0.6607633009794942
  0.3232759912525096  0.1702917176257158  0.1625953500973605
  0.8239498112696384  0.1719219591665672  0.3388712878053317
  0.6762815625238462  0.6725031146873185  0.8396095096285831
  0.8244435077201812  0.3303963702509686  0.3399500910619556
  0.6757668814129282  0.8310355046779250  0.8377152333945566
  0.1856106760688285  0.8292049984574388  0.6624849170957603
  0.4873581506330812  0.0464457748775097  0.7129400066389318
  0.0126091019988867  0.5439668733893657  0.2114035419907924
  0.4884594384510868  0.4578692656769014  0.7111478713868474
  0.0133429049746183  0.9574063018717576  0.2122477921485376
  0.5140325002107294  0.9582051205032639  0.2863849702973210
 -0.0114377196361794  0.4573486029534152  0.7889812562090490
  0.5128537008521277  0.5439437718959321  0.2894726972525598
  0.9880112031048291  0.0452911617649282  0.7880749059913017
  0.3556049760702283  0.0637850272077855  0.7062192779724658
  0.1444105362541147  0.5608207014014562  0.2063703198915546
  0.3569031166559345  0.4415888030347537  0.7061617130887234
  0.1460258085343333  0.9438010887226205  0.2006176736186752
  0.6457984427979896  0.9419278176555475  0.2955429315303601
  0.8567506886754620  0.4421696306776410  0.7936862735134310
  0.6444629251108508  0.5609166609426741  0.2943938168589391
  0.8562274288875257  0.0613228809739352  0.7934298164453664
  0.4346960758200270  0.1272774264610951  0.5775595113433943
  0.0660774151674948  0.6264267034002697  0.0787747961667562
  0.4349669352345807  0.3754827454933146  0.5786424594144247
  0.0665402191184468  0.8763041104378300  0.0776071946127100
  0.5662181519455364  0.8755644310252755  0.4204493505339822
  0.9344295515865402  0.3760886795308845  0.9222424893012140
  0.5662012063796559  0.6268509918884998  0.4220034247174462
  0.9342608967438112  0.1260410109173756  0.9228886917301850
  0.4193069128733864  0.9958289029293033  0.5587661567726102
  0.0820510535829513  0.4954705529291588  0.0562221622561541
  0.4192764935664476  0.5064587580612585  0.5556954488810520
  0.0785984273867784  0.0076194786916780  0.0542655036170034
  0.5814966315347594  0.0065230743772190  0.4438593333848910
  0.9188283931887387  0.5073685710011555  0.9435030768670029
  0.5825558760697571  0.4960978897570679  0.4448170994364082
  0.9188700722585984  0.9942404925894340  0.9412617392622654
  0.2977798683292057  0.0721589776085153  0.8831570406646736
  0.2038890138231959  0.5689989175855557  0.3814319100776797
  0.3002499421425820  0.4272288643141101  0.8826984950262978
  0.1994807334739097  0.9341313459212085  0.3792498458434989
  0.7000407063966915  0.9303165149368692  0.1171161962385826
  0.7983190493433503  0.4303053296197479  0.6183871919220246
  0.7019910391695406  0.5731149051216365  0.1184656092131895
  0.7990402893300130  0.0714399509087626  0.6169714537852033
  0.3230878541692797  0.9516318948826489  0.8030882017622957
  0.1827727800924722  0.4486864837847502  0.2981433831919754
  0.3201592938576011  0.5505434436980433  0.8096728638317675
  0.1778425360145721  0.0554602785956263  0.2987658024962517
  0.6821537128779196  0.0526257086050557  0.1962820519979895
  0.8179930878603617  0.5526459312195351  0.6959684560593916
  0.6828654622610167  0.4505630946712808  0.1959189713582077
  0.8187616552882201  0.9499435681301790  0.6979482233936579
  0.2271222356682699  0.0293111248139947  0.7272972029466331
  0.2743980684012273  0.5309163008890159  0.2235559930778132
  0.2276800571181526  0.4712271140233185  0.7295379002866323
  0.2744595949667590  0.9779709656334155  0.2287214303720376
  0.7749084036245681  0.9713710179758285  0.2695621196084907
  0.7269896664067966  0.4715576384643433  0.7742237632644667
  0.7741550289001012  0.5318027307930018  0.2732433298679429
  0.7265591565568252  0.0312471711989623  0.7725796217536197
  0.3073264032732874  0.1312523952913408  0.0583463996407014
  0.1869034651025561  0.6289970771629548  0.5538554111721616
  0.3073323287877119  0.3665982143027717  0.0569454579454273
  0.1917996374748142  0.8721930505129427  0.5517366867367891
  0.6915309654009153  0.8686735944984710  0.9434272501569082
  0.8105840635059351  0.3670761648542387  0.4469752886718190
  0.6914209401569448  0.6360380034266409  0.9464296127470961
  0.8090264951071795  0.1345968892051689  0.4450935647615121
  0.2010342128636925  0.0545782633905849  0.0208217155212610
  0.2994521808832151  0.5594088522693411  0.5226034838685112
  0.2031763852623350  0.4467221488693832  0.0196027659968506
  0.2984029158142050  0.9505775826336386  0.5137052868733839
  0.7978560641446991  0.9461552131494713  0.9808932124773866
  0.7023462001039478  0.4429608957700216  0.4780570630364843
  0.7984312265717513  0.5585186472360486  0.9792945037501908
  0.7015870754748644  0.0580624519255006  0.4791717331861502
  0.3203384208405563 -0.0028948712344223  0.0438439602747385
  0.1834485018696088  0.4950817268919319  0.5433443040319546
  0.3242178614974976  0.4999364015501998  0.0445841229880486
  0.1797339997478907  0.0063885850338370  0.5420412385146692
  0.6788166740716874  0.0027231320236260  0.9542834319683968
  0.8212186886423507  0.5013429622153592  0.4546336275154761
  0.6789964771658147  0.5018934673279201  0.9549870065453246
  0.8203950404251974  0.0003878499422351  0.4529433311502645
  0.0988380778493122  0.1393606108420535  0.0535234077303316
  0.4065288733729004  0.6388728376525531  0.5497045061757031
  0.0999188478665551  0.3636908708780772  0.0536983659069987
  0.3980838629093199  0.8644665151463949  0.5564723139934238
  0.9007038211469965  0.8625262787966059  0.9505252632329566
  0.5954676825315954  0.3637599076774644  0.4498685947994185
  0.9036727789955424  0.6396504591675999  0.9508314315927920
  0.5963317855544565  0.1388641166673381  0.4484409207308951
  0.1039734676257055  0.0732186858403720  0.8840560680245042
  0.3958687276222144  0.5708172943554607  0.3829875233790290
  0.1046592803603169  0.4294873952881320  0.8844060132596566
  0.4002367276583071  0.9297094749945726  0.3862049563515743
  0.8969986142432677  0.9317854604899402  0.1163277282315679
  0.6056979062476580  0.4319210785969240  0.6173590403441478
  0.8959181005514897  0.5710524856291147  0.1172351185543010
  0.6038753672295769  0.0713018670956698  0.6163571548408003
  0.1000454943100093  0.0545388587331417  0.6853536136760452
  0.4023839228302427  0.5547763504414556  0.1845783298465210
  0.1003394074066798  0.4500119300088943  0.6861402280365211
  0.4010847844445763  0.9494485127200404  0.1872695777391230
  0.9016913236569738  0.9476644919588172  0.3149815015425245
  0.5992220117935451  0.4490617623371823  0.8154312033989216
  0.9016520066985485  0.5545299561758824  0.3156671025492560
  0.5990165841463307  0.0549529582801923  0.8145478867515999
  0.0826192460286559  0.9521266704466211  0.8112588176218826
  0.4170582945148492  0.4505559793402957  0.3085765995966717
  0.0825420730936962  0.5509847506455393  0.8163722664425784
  0.4190999611723724  0.0513529891355834  0.3149566094767769
  0.9184898544441551  0.0517799328787106  0.1908610617517430
  0.5825006826920058  0.5524903812625075  0.6901973099124100
  0.9167264630915821  0.4506586839242092  0.1909471097083240
  0.5811800703670970  0.9511731587366834  0.6903715248817404
  0.1937812409883673  0.1317348662866391  0.6072165945508392
  0.3106821704639912  0.6286987697415791  0.0966304918746815
  0.1923734566985926  0.3700298606670475  0.6083213689636543
  0.3051195512512797  0.8720178910724494  0.1149729794428644
  0.8076743495831581  0.8725870968801892  0.3965409355738004
  0.6910589275560642  0.3735206458623468  0.9006296410701878
  0.8091956252247390  0.6297026888954382  0.4003417777518963
  0.6919219727010112  0.1304589672737775  0.8975214764920931
  0.4794278546599221  0.8662077778308903  0.7184602218773825
  0.0194550487117978  0.3670882178566399  0.2169113897939895
  0.4805543446729215  0.6376499073123000  0.7190175666610268
  0.0198794081031794  0.1368991934164631  0.2179613793386408
  0.5197842851584872  0.1366947587175426  0.2812075420096005
  0.9810035377254150  0.6357620740404279  0.7845460064730219
  0.5191657981675737  0.3660252235724057  0.2821953096469655
  0.9787931114584535  0.8675622412480435  0.7860120493415398
  0.3518032147132113  0.8296535055369717  0.7366820947412941
  0.1460027549225721  0.3284113813071438  0.2334247913319731
  0.3511233608466271  0.6680164114800929  0.7254542432992372
  0.1468013667139303  0.1763382305748160  0.2315903057239264
  0.6477323982372467  0.1718246510929449  0.2711925128725947
  0.8531862750324235  0.6711718306805543  0.7721915563627325
  0.6474223050786239  0.3321102820024642  0.2724791455395922
  0.8520525165734512  0.8301031932655804  0.7701953808564260
  0.4373851099035385  0.7518019069045861  0.6382490714507673
  0.0587277360179196  0.2519439819468154  0.1352374421696404
  0.5605159258920570  0.2513942738158290  0.3632928395300911
  0.9401386471610966  0.7513056418798757  0.8628525429544645
  0.3090279011944254  0.8450266762379757  0.9204961271060663
  0.1969319470842602  0.3406460879536228  0.4130606956029501
  0.2999682723760420  0.6661067999158590  0.9051432368197813
  0.1959620640643394  0.1633306672118781  0.4126195180813538
  0.6979931991684117  0.1643934975178059  0.0907226309200588
  0.8021885716704303  0.6655084000881479  0.5923973169963735
  0.6990317401456403  0.3377051928922962  0.0927891116022987
  0.8032023340679696  0.8393155655262746  0.5895795403395049
  0.2238351913220858  0.8633439126353627  0.7669234210729969
  0.2757318261546055  0.3565226417877854  0.2527180683944718
  0.2230802264502458  0.6322588495197875  0.7480453327490575
  0.2752206104222281  0.1435154458712120  0.2538186093106640
  0.7764724524380554  0.1413471088807755  0.2496291652663611
  0.7241726508070112  0.6414386231198860  0.7512353747793826
  0.7764533002123231  0.3619329147628270  0.2521502270922057
  0.7233629736863711  0.8611107045470412  0.7479590842901261
  0.2746718384863864  0.7510446850704533  0.0542584578615717
  0.2300264594729560  0.2513453348095044  0.5533892118084710
  0.7275492395161687  0.2517249119024737  0.9464713351268630
  0.7724999378987566  0.7513391914757372  0.4466046974484820
  0.1912477501193405  0.8525895118845278  0.0144478456056875
  0.3104760149576399  0.3555472765156977  0.5147309551003330
  0.1903918739038994  0.6493381012614278  0.0157249434223375
  0.3106645149096998  0.1478471035056562  0.5115106707632092
  0.8102914021922787  0.1489139745806661  0.9861300773949340
  0.6900455392777064  0.6485728709995147  0.4873089337089579
  0.8104308815449861  0.3540457602222646  0.9857963488025920
  0.6897250054243711  0.8540235901067160  0.4877324607809628
  0.1056253750712182  0.7511613979020360  0.0502102643946275
  0.3929362688952952  0.2514931567017338  0.5488574709712125
  0.8945112830878804  0.2512303586400474  0.9513489758999749
  0.6065306032913543  0.7513172675195386  0.4515425762830929
  0.0875390430133197  0.8302261862471001  0.8932726958941835
  0.4133421970495352  0.3302843897700536  0.3924799339153187
  0.0871153811677293  0.6731170396558267  0.8929552075777873
  0.4145652013848717  0.1736535649524743  0.3917414569269459
  0.9134480638515537  0.1723960874338016  0.1084522119289706
  0.5865551662929595  0.6731049617418519  0.6085775971468562
  0.9132031358417712  0.3299954887366743  0.1082729526581164
  0.5852906231194028  0.8306567215326078  0.6075786484530505
  0.0930789791205745  0.8425678284746341  0.6958264124398269
  0.4016466361228754  0.3415847510750940  0.1945332251211153
  0.0974930071875243  0.6570213853364637  0.6950198311119491
  0.4013913343419123  0.1571410128434605  0.1947445386756481
  0.9022521939149429  0.1599270226112952  0.3063423067826500
  0.5982057272820708  0.6602615583548471  0.8066145167383916
  0.9025554528515433  0.3419776797213320  0.3061566389301342
  0.5975828261355605  0.8429353958652430  0.8052435701987282
  0.1934879389404417  0.7448273573675763  0.6471144705135781
  0.3101726138692323  0.2494177004436186  0.1428182478589756
  0.8089078993651140  0.2511355384138869  0.3546581400079379
  0.6912121045447852  0.7519285886733437  0.8540768240422575
  0.0608084955715259  0.8317101546543398  0.6429775711089127
 
  0.00000000E+00  0.00000000E+00  0.00000000E+00
  0.00000000E+00  0.00000000E+00  0.00000000E+00
  0.00000000E+00  0.00000000E+00  0.00000000E+00
  0.00000000E+00  0.00000000E+00  0.00000000E+00
  0.00000000E+00  0.00000000E+00  0.00000000E+00
  0.00000000E+00  0.00000000E+00  0.00000000E+00
  0.00000000E+00  0.00000000E+00  0.00000000E+00
  0.00000000E+00  0.00000000E+00  0.00000000E+00
  0.00000000E+00  0.00000000E+00  0.00000000E+00
  0.00000000E+00  0.00000000E+00  0.00000000E+00
  0.00000000E+00  0.00000000E+00  0.00000000E+00
  0.00000000E+00  0.00000000E+00  0.00000000E+00
  0.00000000E+00  0.00000000E+00  0.00000000E+00
  0.00000000E+00  0.00000000E+00  0.00000000E+00
  0.00000000E+00  0.00000000E+00  0.00000000E+00
  0.00000000E+00  0.00000000E+00  0.00000000E+00
  0.00000000E+00  0.00000000E+00  0.00000000E+00
  0.00000000E+00  0.00000000E+00  0.00000000E+00
  0.00000000E+00  0.00000000E+00  0.00000000E+00
  0.00000000E+00  0.00000000E+00  0.00000000E+00
  0.00000000E+00  0.00000000E+00  0.00000000E+00
  0.00000000E+00  0.00000000E+00  0.00000000E+00
  0.00000000E+00  0.00000000E+00  0.00000000E+00
  0.00000000E+00  0.00000000E+00  0.00000000E+00
  0.00000000E+00  0.00000000E+00  0.00000000E+00
  0.00000000E+00  0.00000000E+00  0.00000000E+00
  0.00000000E+00  0.00000000E+00  0.00000000E+00
  0.00000000E+00  0.00000000E+00  0.00000000E+00
  0.00000000E+00  0.00000000E+00  0.00000000E+00
  0.00000000E+00  0.00000000E+00  0.00000000E+00
  0.00000000E+00  0.00000000E+00  0.00000000E+00
  0.00000000E+00  0.00000000E+00  0.00000000E+00
  0.00000000E+00  0.00000000E+00  0.00000000E+00
  0.00000000E+00  0.00000000E+00  0.00000000E+00
  0.00000000E+00  0.00000000E+00  0.00000000E+00
  0.00000000E+00  0.00000000E+00  0.00000000E+00
  0.00000000E+00  0.00000000E+00  0.00000000E+00
  0.00000000E+00  0.00000000E+00  0.00000000E+00
  0.00000000E+00  0.00000000E+00  0.00000000E+00
  0.00000000E+00  0.00000000E+00  0.00000000E+00
  0.00000000E+00  0.00000000E+00  0.00000000E+00
  0.00000000E+00  0.00000000E+00  0.00000000E+00
  0.00000000E+00  0.00000000E+00  0.00000000E+00
  0.00000000E+00  0.00000000E+00  0.00000000E+00
  0.00000000E+00  0.00000000E+00  0.00000000E+00
  0.00000000E+00  0.00000000E+00  0.00000000E+00
  0.00000000E+00  0.00000000E+00  0.00000000E+00
  0.00000000E+00  0.00000000E+00  0.00000000E+00
  0.00000000E+00  0.00000000E+00  0.00000000E+00
  0.00000000E+00  0.00000000E+00  0.00000000E+00
  0.00000000E+00  0.00000000E+00  0.00000000E+00
  0.00000000E+00  0.00000000E+00  0.00000000E+00
  0.00000000E+00  0.00000000E+00  0.00000000E+00
  0.00000000E+00  0.00000000E+00  0.00000000E+00
  0.00000000E+00  0.00000000E+00  0.00000000E+00
  0.00000000E+00  0.00000000E+00  0.00000000E+00
  0.00000000E+00  0.00000000E+00  0.00000000E+00
  0.00000000E+00  0.00000000E+00  0.00000000E+00
  0.00000000E+00  0.00000000E+00  0.00000000E+00
  0.00000000E+00  0.00000000E+00  0.00000000E+00
  0.00000000E+00  0.00000000E+00  0.00000000E+00
  0.00000000E+00  0.00000000E+00  0.00000000E+00
  0.00000000E+00  0.00000000E+00  0.00000000E+00
  0.00000000E+00  0.00000000E+00  0.00000000E+00
  0.00000000E+00  0.00000000E+00  0.00000000E+00
  0.00000000E+00  0.00000000E+00  0.00000000E+00
  0.00000000E+00  0.00000000E+00  0.00000000E+00
  0.00000000E+00  0.00000000E+00  0.00000000E+00
  0.00000000E+00  0.00000000E+00  0.00000000E+00
  0.00000000E+00  0.00000000E+00  0.00000000E+00
  0.00000000E+00  0.00000000E+00  0.00000000E+00
  0.00000000E+00  0.00000000E+00  0.00000000E+00
  0.00000000E+00  0.00000000E+00  0.00000000E+00
  0.00000000E+00  0.00000000E+00  0.00000000E+00
  0.00000000E+00  0.00000000E+00  0.00000000E+00
  0.00000000E+00  0.00000000E+00  0.00000000E+00
  0.00000000E+00  0.00000000E+00  0.00000000E+00
  0.00000000E+00  0.00000000E+00  0.00000000E+00
  0.00000000E+00  0.00000000E+00  0.00000000E+00
  0.00000000E+00  0.00000000E+00  0.00000000E+00
  0.00000000E+00  0.00000000E+00  0.00000000E+00
  0.00000000E+00  0.00000000E+00  0.00000000E+00
  0.00000000E+00  0.00000000E+00  0.00000000E+00
  0.00000000E+00  0.00000000E+00  0.00000000E+00
  0.00000000E+00  0.00000000E+00  0.00000000E+00
  0.00000000E+00  0.00000000E+00  0.00000000E+00
  0.00000000E+00  0.00000000E+00  0.00000000E+00
  0.00000000E+00  0.00000000E+00  0.00000000E+00
  0.00000000E+00  0.00000000E+00  0.00000000E+00
  0.00000000E+00  0.00000000E+00  0.00000000E+00
  0.00000000E+00  0.00000000E+00  0.00000000E+00
  0.00000000E+00  0.00000000E+00  0.00000000E+00
  0.00000000E+00  0.00000000E+00  0.00000000E+00
  0.00000000E+00  0.00000000E+00  0.00000000E+00
  0.00000000E+00  0.00000000E+00  0.00000000E+00
  0.00000000E+00  0.00000000E+00  0.00000000E+00
  0.00000000E+00  0.00000000E+00  0.00000000E+00
  0.00000000E+00  0.00000000E+00  0.00000000E+00
  0.00000000E+00  0.00000000E+00  0.00000000E+00
  0.00000000E+00  0.00000000E+00  0.00000000E+00
  0.00000000E+00  0.00000000E+00  0.00000000E+00
  0.00000000E+00  0.00000000E+00  0.00000000E+00
  0.00000000E+00  0.00000000E+00  0.00000000E+00
  0.00000000E+00  0.00000000E+00  0.00000000E+00
  0.00000000E+00  0.00000000E+00  0.00000000E+00
  0.00000000E+00  0.00000000E+00  0.00000000E+00
  0.00000000E+00  0.00000000E+00  0.00000000E+00
  0.00000000E+00  0.00000000E+00  0.00000000E+00
  0.00000000E+00  0.00000000E+00  0.00000000E+00
  0.00000000E+00  0.00000000E+00  0.00000000E+00
  0.00000000E+00  0.00000000E+00  0.00000000E+00
  0.00000000E+00  0.00000000E+00  0.00000000E+00
  0.00000000E+00  0.00000000E+00  0.00000000E+00
  0.00000000E+00  0.00000000E+00  0.00000000E+00
  0.00000000E+00  0.00000000E+00  0.00000000E+00
  0.00000000E+00  0.00000000E+00  0.00000000E+00
  0.00000000E+00  0.00000000E+00  0.00000000E+00
  0.00000000E+00  0.00000000E+00  0.00000000E+00
  0.00000000E+00  0.00000000E+00  0.00000000E+00
  0.00000000E+00  0.00000000E+00  0.00000000E+00
  0.00000000E+00  0.00000000E+00  0.00000000E+00
  0.00000000E+00  0.00000000E+00  0.00000000E+00
  0.00000000E+00  0.00000000E+00  0.00000000E+00
  0.00000000E+00  0.00000000E+00  0.00000000E+00
  0.00000000E+00  0.00000000E+00  0.00000000E+00
  0.00000000E+00  0.00000000E+00  0.00000000E+00
  0.00000000E+00  0.00000000E+00  0.00000000E+00
  0.00000000E+00  0.00000000E+00  0.00000000E+00
  0.00000000E+00  0.00000000E+00  0.00000000E+00
  0.00000000E+00  0.00000000E+00  0.00000000E+00
  0.00000000E+00  0.00000000E+00  0.00000000E+00
  0.00000000E+00  0.00000000E+00  0.00000000E+00
  0.00000000E+00  0.00000000E+00  0.00000000E+00
  0.00000000E+00  0.00000000E+00  0.00000000E+00
  0.00000000E+00  0.00000000E+00  0.00000000E+00
  0.00000000E+00  0.00000000E+00  0.00000000E+00
  0.00000000E+00  0.00000000E+00  0.00000000E+00
  0.00000000E+00  0.00000000E+00  0.00000000E+00
  0.00000000E+00  0.00000000E+00  0.00000000E+00
  0.00000000E+00  0.00000000E+00  0.00000000E+00
  0.00000000E+00  0.00000000E+00  0.00000000E+00
  0.00000000E+00  0.00000000E+00  0.00000000E+00
  0.00000000E+00  0.00000000E+00  0.00000000E+00
  0.00000000E+00  0.00000000E+00  0.00000000E+00
  0.00000000E+00  0.00000000E+00  0.00000000E+00
  0.00000000E+00  0.00000000E+00  0.00000000E+00
  0.00000000E+00  0.00000000E+00  0.00000000E+00
  0.00000000E+00  0.00000000E+00  0.00000000E+00
  0.00000000E+00  0.00000000E+00  0.00000000E+00
  0.00000000E+00  0.00000000E+00  0.00000000E+00
  0.00000000E+00  0.00000000E+00  0.00000000E+00
  0.00000000E+00  0.00000000E+00  0.00000000E+00
  0.00000000E+00  0.00000000E+00  0.00000000E+00
  0.00000000E+00  0.00000000E+00  0.00000000E+00
  0.00000000E+00  0.00000000E+00  0.00000000E+00
  0.00000000E+00  0.00000000E+00  0.00000000E+00
  0.00000000E+00  0.00000000E+00  0.00000000E+00
  0.00000000E+00  0.00000000E+00  0.00000000E+00
  0.00000000E+00  0.00000000E+00  0.00000000E+00
  0.00000000E+00  0.00000000E+00  0.00000000E+00
  0.00000000E+00  0.00000000E+00  0.00000000E+00
  0.00000000E+00  0.00000000E+00  0.00000000E+00
  0.00000000E+00  0.00000000E+00  0.00000000E+00
  0.00000000E+00  0.00000000E+00  0.00000000E+00
  0.00000000E+00  0.00000000E+00  0.00000000E+00
  0.00000000E+00  0.00000000E+00  0.00000000E+00
  0.00000000E+00  0.00000000E+00  0.00000000E+00
  0.00000000E+00  0.00000000E+00  0.00000000E+00
  0.00000000E+00  0.00000000E+00  0.00000000E+00
  0.00000000E+00  0.00000000E+00  0.00000000E+00
  0.00000000E+00  0.00000000E+00  0.00000000E+00
  0.00000000E+00  0.00000000E+00  0.00000000E+00
  0.00000000E+00  0.00000000E+00  0.00000000E+00
  0.00000000E+00  0.00000000E+00  0.00000000E+00
  0.00000000E+00  0.00000000E+00  0.00000000E+00
  0.00000000E+00  0.00000000E+00  0.00000000E+00
  0.00000000E+00  0.00000000E+00  0.00000000E+00
  0.00000000E+00  0.00000000E+00  0.00000000E+00
  0.00000000E+00  0.00000000E+00  0.00000000E+00
  0.00000000E+00  0.00000000E+00  0.00000000E+00
  0.00000000E+00  0.00000000E+00  0.00000000E+00
  0.00000000E+00  0.00000000E+00  0.00000000E+00
  0.00000000E+00  0.00000000E+00  0.00000000E+00
  0.00000000E+00  0.00000000E+00  0.00000000E+00
  0.00000000E+00  0.00000000E+00  0.00000000E+00
  0.00000000E+00  0.00000000E+00  0.00000000E+00
  0.00000000E+00  0.00000000E+00  0.00000000E+00
  0.00000000E+00  0.00000000E+00  0.00000000E+00
  0.00000000E+00  0.00000000E+00  0.00000000E+00
  0.00000000E+00  0.00000000E+00  0.00000000E+00
  0.00000000E+00  0.00000000E+00  0.00000000E+00
  0.00000000E+00  0.00000000E+00  0.00000000E+00
  0.00000000E+00  0.00000000E+00  0.00000000E+00
  0.00000000E+00  0.00000000E+00  0.00000000E+00
  0.00000000E+00  0.00000000E+00  0.00000000E+00
  0.00000000E+00  0.00000000E+00  0.00000000E+00
  0.00000000E+00  0.00000000E+00  0.00000000E+00
  0.00000000E+00  0.00000000E+00  0.00000000E+00
  0.00000000E+00  0.00000000E+00  0.00000000E+00
  0.00000000E+00  0.00000000E+00  0.00000000E+00
  0.00000000E+00  0.00000000E+00  0.00000000E+00
  0.00000000E+00  0.00000000E+00  0.00000000E+00
  0.00000000E+00  0.00000000E+00  0.00000000E+00
  0.00000000E+00  0.00000000E+00  0.00000000E+00
  0.00000000E+00  0.00000000E+00  0.00000000E+00
  0.00000000E+00  0.00000000E+00  0.00000000E+00
  0.00000000E+00  0.00000000E+00  0.00000000E+00
  0.00000000E+00  0.00000000E+00  0.00000000E+00
  0.00000000E+00  0.00000000E+00  0.00000000E+00
  0.00000000E+00  0.00000000E+00  0.00000000E+00
  0.00000000E+00  0.00000000E+00  0.00000000E+00
  0.00000000E+00  0.00000000E+00  0.00000000E+00
  0.00000000E+00  0.00000000E+00  0.00000000E+00
  0.00000000E+00  0.00000000E+00  0.00000000E+00
  0.00000000E+00  0.00000000E+00  0.00000000E+00
  0.00000000E+00  0.00000000E+00  0.00000000E+00
  0.00000000E+00  0.00000000E+00  0.00000000E+00
  0.00000000E+00  0.00000000E+00  0.00000000E+00
  0.00000000E+00  0.00000000E+00  0.00000000E+00
  0.00000000E+00  0.00000000E+00  0.00000000E+00
  0.00000000E+00  0.00000000E+00  0.00000000E+00
  0.00000000E+00  0.00000000E+00  0.00000000E+00
  0.00000000E+00  0.00000000E+00  0.00000000E+00
  0.00000000E+00  0.00000000E+00  0.00000000E+00
  0.00000000E+00  0.00000000E+00  0.00000000E+00
  0.00000000E+00  0.00000000E+00  0.00000000E+00
  0.00000000E+00  0.00000000E+00  0.00000000E+00
  0.00000000E+00  0.00000000E+00  0.00000000E+00
  0.00000000E+00  0.00000000E+00  0.00000000E+00
  0.00000000E+00  0.00000000E+00  0.00000000E+00
  0.00000000E+00  0.00000000E+00  0.00000000E+00
  0.00000000E+00  0.00000000E+00  0.00000000E+00
  0.00000000E+00  0.00000000E+00  0.00000000E+00
  0.00000000E+00  0.00000000E+00  0.00000000E+00
  0.00000000E+00  0.00000000E+00  0.00000000E+00
  0.00000000E+00  0.00000000E+00  0.00000000E+00
  0.00000000E+00  0.00000000E+00  0.00000000E+00
  0.00000000E+00  0.00000000E+00  0.00000000E+00
  0.00000000E+00  0.00000000E+00  0.00000000E+00
  0.00000000E+00  0.00000000E+00  0.00000000E+00
  0.00000000E+00  0.00000000E+00  0.00000000E+00
  0.00000000E+00  0.00000000E+00  0.00000000E+00
  0.00000000E+00  0.00000000E+00  0.00000000E+00
  0.00000000E+00  0.00000000E+00  0.00000000E+00
  0.00000000E+00  0.00000000E+00  0.00000000E+00
  0.00000000E+00  0.00000000E+00  0.00000000E+00
  0.00000000E+00  0.00000000E+00  0.00000000E+00
  0.00000000E+00  0.00000000E+00  0.00000000E+00
  0.00000000E+00  0.00000000E+00  0.00000000E+00
  0.00000000E+00  0.00000000E+00  0.00000000E+00
  0.00000000E+00  0.00000000E+00  0.00000000E+00
  0.00000000E+00  0.00000000E+00  0.00000000E+00
  0.00000000E+00  0.00000000E+00  0.00000000E+00
  0.00000000E+00  0.00000000E+00  0.00000000E+00
  0.00000000E+00  0.00000000E+00  0.00000000E+00
  0.00000000E+00  0.00000000E+00  0.00000000E+00
  0.00000000E+00  0.00000000E+00  0.00000000E+00
  0.00000000E+00  0.00000000E+00  0.00000000E+00
  0.00000000E+00  0.00000000E+00  0.00000000E+00
  0.00000000E+00  0.00000000E+00  0.00000000E+00
  0.00000000E+00  0.00000000E+00  0.00000000E+00
  0.00000000E+00  0.00000000E+00  0.00000000E+00
  0.00000000E+00  0.00000000E+00  0.00000000E+00
  0.00000000E+00  0.00000000E+00  0.00000000E+00
  0.00000000E+00  0.00000000E+00  0.00000000E+00
  0.00000000E+00  0.00000000E+00  0.00000000E+00
  0.00000000E+00  0.00000000E+00  0.00000000E+00
  0.00000000E+00  0.00000000E+00  0.00000000E+00
  0.00000000E+00  0.00000000E+00  0.00000000E+00
  0.00000000E+00  0.00000000E+00  0.00000000E+00
  0.00000000E+00  0.00000000E+00  0.00000000E+00
  0.00000000E+00  0.00000000E+00  0.00000000E+00
  0.00000000E+00  0.00000000E+00  0.00000000E+00
  0.00000000E+00  0.00000000E+00  0.00000000E+00
  0.00000000E+00  0.00000000E+00  0.00000000E+00
  0.00000000E+00  0.00000000E+00  0.00000000E+00
  0.00000000E+00  0.00000000E+00  0.00000000E+00
  0.00000000E+00  0.00000000E+00  0.00000000E+00
  0.00000000E+00  0.00000000E+00  0.00000000E+00
  0.00000000E+00  0.00000000E+00  0.00000000E+00
  0.00000000E+00  0.00000000E+00  0.00000000E+00
  0.00000000E+00  0.00000000E+00  0.00000000E+00
  0.00000000E+00  0.00000000E+00  0.00000000E+00
  0.00000000E+00  0.00000000E+00  0.00000000E+00
  0.00000000E+00  0.00000000E+00  0.00000000E+00
  0.00000000E+00  0.00000000E+00  0.00000000E+00
  0.00000000E+00  0.00000000E+00  0.00000000E+00
  0.00000000E+00  0.00000000E+00  0.00000000E+00
  0.00000000E+00  0.00000000E+00  0.00000000E+00
