# Supplementary material for: Brønsted acidity in zeolites measured by deprotonation energy
Source: Sci Rep. 2022 May 4;12:7301. doi: 10.1038/s41598-022-11354-x (PMC9068704; doi:10.1038/s41598-022-11354-x)
Supplement: Supplementary file 2 — Supplementary Information 2. [file 41598_2022_11354_MOESM2_ESM.zip › structures/periodic/mfi/Al5-O14.vasp]

Si Al O H                               
   1.00000000000000     
    19.8538999999999994    0.0000000000000000    0.0000000000000000
     0.0000000000000000   19.8699000000000012    0.0000000000000000
     0.0000000000000000    0.0000000000000000   13.2912999999999997
   Si   Al   O    H 
    95     1   192     1
Direct
  0.4354324113528217  0.0603416377247781  0.7012039986435726
  0.0630066549143966  0.5585431830615583  0.1887391731389080
  0.4246930018757638  0.4509271247560088  0.6934822038786399
  0.0771005673142093  0.9504329620868095  0.2111500944388666
  0.5686911154673184  0.9502152252936716  0.3111083054952452
  0.9292114604520169  0.4458904250738631  0.7999608787891979
  0.5706172877455830  0.5566321606024607  0.2888847957624903
  0.9249627051057546  0.0511434734489505  0.7994418041725980
  0.3271383054454412  0.0225110825379483  0.8469823766119210
  0.1730799572711499  0.5197892757362849  0.3356875211667536
  0.3295829798676291  0.4616308094182514  0.8634101438251701
  0.1685919786735030  0.9655733882993381  0.3784496872708277
  0.6818026599118681  0.9803865781171213  0.1642280601199646
  0.8166572221536746  0.4805219620392280  0.6566174239843584
  0.6660078622545130  0.5374153727198872  0.1216218283421553
  0.8297679203185802  0.0359722560451999  0.6303273462860121
  0.2804677270363896  0.0555548976265064  0.0651162199461756
  0.2189286230318586  0.5567701944424072  0.5488809602160197
  0.2727824799986330  0.4273529668557552  0.0676376990225011
  0.2235998769428279  0.9302724238941589  0.5873903327718311
  0.7259113993679595  0.9423401633776839  0.9505036756554506
  0.7702049964748061  0.4470471825186910  0.4390126466451500
  0.7157950341864283  0.5707139491449150  0.9135198166183025
  0.7814198869051014  0.0722516565565136  0.4224928373881207
  0.1256223234958478  0.0638377213954399  0.0725309675870710
  0.3741993648773024  0.5698524239755465  0.5575879349312395
  0.1171542027612127  0.4410837136734168  0.0507189323053321
  0.3806588997461518  0.9412721773258825  0.5648200806974311
  0.8799516427319559  0.9342194770818533  0.9412245242553460
  0.6146200032088222  0.4361510262651022  0.4321423525438842
  0.8740259269158953  0.5648899952966714  0.9367355650863520
  0.6247702943057880  0.0673048854676451  0.4473371328115378
  0.4209560073592445  0.5242065489190820  0.3458076948163762
  0.0758551059644107  0.4729913011492743  0.8378493943904949
  0.4207397707008957  0.9721184720581578  0.3486501324005092
  0.9249474091077953  0.9793352948056798  0.1534646544806923
  0.5759858210911329  0.4799726195483868  0.6471279063244928
  0.9161078006711876  0.5303643199667298  0.1513499988132427
  0.5819193869225342  0.0306456273955188  0.6601667967009173
  0.2019890419029097  0.0594904361613191  0.7178346060847161
  0.2994215360257144  0.5513487907813628  0.2034729409918078
  0.2059326239671085  0.4422937710228420  0.7083079067089724
  0.2896959004028471  0.9383644017291949  0.2219198876147143
  0.8077239024810970  0.9449530331222616  0.2942657195568785
  0.6915288467349091  0.4418370320504696  0.7860350031259821
  0.7861571318021290  0.5613412738833286  0.2794238037995579
  0.7100206714921065  0.0563196700940590  0.7906021960290148
  0.4364976761833424  0.8321939751496834  0.7174446246750515
  0.0645465351414315  0.3323801869107391  0.2080973457392106
  0.4333913608876173  0.6734208092839635  0.7012185022361808
  0.0652044232840434  0.1747615851249280  0.2026369982125085
  0.5700447878927721  0.1706231309643150  0.2912169699615589
  0.9307442596198916  0.6719146461040537  0.7837863839938192
  0.5608216371508163  0.3285201571864616  0.2852595250398532
  0.9373379202285880  0.8302058242336570  0.7920985548239959
  0.3325835457707409  0.8654072192483485  0.8702301396197818
  0.1686992116873515  0.3622035979350450  0.3632313201561020
  0.3290710039744580  0.6166482335828389  0.8515367151206386
  0.1716392639899648  0.1226511567884954  0.3543942016987474
  0.6736718865407009  0.1354075747169665  0.1379286170860683
  0.8257709531760602  0.6364977823866225  0.6323235293675150
  0.6683353283031463  0.3808848273366569  0.1406663221734265
  0.8308809963864162  0.8808306079826103  0.6466726196816439
  0.2785153684795337  0.8244839608448494  0.0777100375996045
  0.2210722806084937  0.3237789084508274  0.5751619022013080
  0.2728309743322354  0.6702943515066903  0.0531049112080677
  0.2291095719723240  0.1714320957940077  0.5555043244979120
  0.7217806581844157  0.1735814920427762  0.9265535267620729
  0.7768551258595930  0.6751484335304431  0.4210258808580526
  0.7230284161222907  0.3278493246513876  0.9401326578233539
  0.7771823056464437  0.8288365478491017  0.4468366920834874
  0.1220898640556994  0.8332910626150241  0.0623865369950114
  0.3784208151848968  0.3292454167056559  0.5548963323946710
  0.1146543008469967  0.6785084986327513  0.0662785819671767
  0.3856256279242273  0.1781681895095955  0.5738185855360901
  0.8779913374266127  0.1721610291997532  0.9355538390449959
  0.6201608608947221  0.6738967764698519  0.4279807405065859
  0.8795182190063581  0.3260351419180926  0.9272407412000010
  0.6199138722886551  0.8278062369966428  0.4336492633919747
  0.0880844764274581  0.8580886026267838  0.8380604001003042
  0.4143681714112075  0.3619842036259095  0.3327573550083116
  0.0732107177213554  0.6312512860426300  0.8555259934786551
  0.4268443099306105  0.1317762206094059  0.3654391691919605
  0.9175487992684775  0.1395233098560071  0.1548179232870376
  0.5818431831429116  0.6379895035351288  0.6452922521952003
  0.9225014981405424  0.3727760299292754  0.1365029361234729
  0.5765800150256701  0.8747673580756683  0.6420577488781144
  0.2196092395880724  0.8048503441601857  0.7317358188191577
  0.2812865115280476  0.3105267983089048  0.2192675167201561
  0.2036447006640422  0.6526977653061742  0.7199998593766722
  0.3008232995153728  0.1573050264697861  0.2262378644033736
  0.7877032721117543  0.1932303849989894  0.2712502454445043
  0.7092385208026957  0.6931557908855871  0.7615128079973639
  0.7945586427662737  0.3466298657962238  0.2756996674891758
  0.7045895220701484  0.8465341787160228  0.7799476714557986
  0.0808216243001387  0.0265588794586511  0.8548525073696217
  0.5163737909857151  0.0625910886036481  0.7147095538753466
  0.9822859670785148  0.5602217025690073  0.2071105652454347
  0.5034685641074598  0.4707582178002479  0.7008944307427751
 -0.0025766390120740  0.9656417247606031  0.2051600788354110
  0.4882531980814754  0.9470094559951027  0.2915165922813855
  0.0095586856323930  0.4466709614005216  0.7791113702442368
  0.4897738888784912  0.5486777546557551  0.2923107385146814
  0.0028553306971448  0.0338368413741134  0.8039376002280622
  0.4034910749657928  0.0362318915174155  0.8079358459399048
  0.0976609728951955  0.5321439894660500  0.2922311742395545
  0.3977949376416912  0.4360539336556900  0.8071929818407594
  0.0983200116841441  0.9392263612921358  0.3287765432639826
  0.6057907063320400  0.9722830988388301  0.2075511356235372
  0.8928231378512854  0.4662983190017703  0.6950574207446795
  0.5933566150168332  0.5552272111779054  0.1713474683437641
  0.9011214023977506  0.0544607568175498  0.6819362837792990
  0.4085598651338783  0.1347347449510926  0.6710786033144819
  0.0880582498275009  0.6340677070063679  0.1604529458757898
  0.4150634339936703  0.3850683687338847  0.6238758124455611
  0.0951153490450200  0.8826161247032348  0.1491323650653107
  0.5947716164373266  0.8763275915745290  0.3438616481441593
  0.9065954965082560  0.3710880930156095  0.8342724708184508
  0.5931763290871340  0.6281289376395518  0.3362398883856035
  0.9072813798651430  0.1234693530839979  0.8496591254066856
  0.4155465443132297  0.0077931376549513  0.6119746551327030
  0.0814917900931089  0.5080333923039011  0.0963610895077129
  0.3815027860034465  0.5134602808250638  0.6462600638623370
  0.1220151318240836  0.0138585247629453  0.1710594849098425
  0.5826036743016871  0.0049518724336647  0.3997476837375637
  0.9113358798344148  0.4999411073345271  0.8880847593376112
  0.6083520335629198  0.4954143448173977  0.3481237333149230
  0.8800003146724762 -0.0069920674019443  0.8563820916148581
  0.3217380667166443  0.0498813519159215  0.9606650936713002
  0.1760273950987971  0.5541088256063749  0.4458103068795990
  0.3177435706974048  0.4190055900171506  0.9660606104794481
  0.1775194104020547  0.9288572835620819  0.4871185550558726
  0.6826829403574727  0.9476634570454113  0.0531057984670460
  0.8116407462403381  0.4538525133078796  0.5426233776043603
  0.6738285917752888  0.5791687648300918  0.0175900342632218
  0.8216055012753387  0.0797250115436311  0.5280776587157365
  0.3093590819659893  0.9422650443528950  0.8452782728788998
  0.1912342092295115  0.4402034014512282  0.3454089644310245
  0.3372447799470607  0.5406503619556982  0.8943982105144285
  0.1658760936992228  0.0463262898070408  0.3972402458445236
  0.7024354699964386  0.0596550755571504  0.1575112557146460
  0.8000023979816925  0.5607978681352117  0.6599235248726064
  0.6701447388547876  0.4572289450937713  0.0971831077360356
  0.8275201550629664  0.9563050278683604  0.6006354441150228
  0.2763386335099715  0.0608280446355775  0.7698405317709281
  0.2262274486878981  0.5543344015927566  0.2583092960675611
  0.2665845542662578  0.4507550165233294  0.7879469674621893
  0.2311549261290329  0.9453587612693419  0.3058642148912779
  0.7347138614048300  0.9425012391143714  0.2383859428720312
  0.7643570961188533  0.4411945681366522  0.7298938600279097
  0.7257709553520041  0.5590486733493859  0.1981678929158570
  0.7686266935065288  0.0530322457553877  0.7068747995378299
  0.3225788161918548  0.1094798704973582  0.1326968356373987
  0.1819522192282093  0.6127544817347842  0.6188758073049893
  0.2652999507592398  0.3539897097305795  0.1190634846240660
  0.2231699413653011  0.8559527076161660  0.6370683558109829
  0.6872137250314169  0.8867005144976916  0.8825344624178969
  0.8114689990868689  0.3917998494532076  0.3738285577885932
  0.7133073719373053  0.6414401194406607  0.8546171852850948
  0.7813653648502973  0.1448091981670389  0.3682352759278986
  0.2038394614215926  0.0791308574364272  0.0422424960761056
  0.2963322741965361  0.5767925701143339  0.5221365658215481
  0.1977071674403414  0.4553601261201291  0.0409350255708763
  0.2994842463708735  0.9543356102309603  0.5609566673629593
  0.8028794484127979  0.9204103008953400  0.9776502104549296
  0.6929460441480297  0.4248244404645236  0.4634199654167691
  0.7935459579791195  0.5506056435106956  0.9375416530199401
  0.7041961587676666  0.0482860511405958  0.4429005469061560
  0.2762030444521851  0.9831506011568224  0.1218644951309525
  0.2195928437674277  0.4843469110706966  0.6054343902248843
  0.3092535365523559  0.4805673617375190  0.1433524329684429
  0.1898987239155000  0.9816393380855838  0.6712795273860391
  0.7280852111250987  0.0138485575615658  0.8913795723224339
  0.7674917891116787  0.5181408215581672  0.3791714473260506
  0.6809496528830453  0.5119617593323265  0.8467605455224161
  0.8180823303084216  0.0162783502631676  0.3523309152604753
  0.0931107451390022  0.1360998184074401  0.1037323098724835
  0.3990638850923989  0.6420985272603655  0.6004834215900257
  0.1029843436970551  0.3765294043641453  0.1220868241753402
  0.3961360990448620  0.8750889894877109  0.6321100142925373
  0.9112117658091875  0.8652942073340453  0.8948902059909160
  0.5844182727744491  0.3666645885390170  0.3875346289012896
  0.8911072999045134  0.6327349376835721  0.8736848846527324
  0.6100872593771252  0.1362502025169893  0.3854122248547354
  0.0844726559753404  0.0287076547320067  0.9834408729523655
  0.4209371160537932  0.5492739665742984  0.4622758148212613
  0.0875768017427239  0.4273316238072914  0.9383282543876484
  0.4087739616826212  0.9288942971834055  0.4515843755248727
  0.9264824425474805  0.9548948054706330  0.0368837475022977
  0.5703791150424937  0.4563275201246513  0.5304012790998051
  0.9000159135346341  0.5751923717685691  0.0516369480645612
  0.6021926114305630  0.0772473848941196  0.5639666890003497
  0.1432019848713355  0.0722822388389711  0.7965599317756412
  0.3580847578270270  0.5580244033594892  0.2872496639104664
  0.1376102120346887  0.4687630560034669  0.7597778044679330
  0.3599350734686012  0.9612876011030859  0.2708029133514574
  0.8680427459415012  0.9364276498154251  0.2131888119337352
  0.6315224028129146  0.4339830175904938  0.7041007918521168
  0.8542201612474033  0.5319072274761225  0.2299536283967999
  0.6413388304218428  0.0268132487842916  0.7426882028476077
  0.1077188389944002  0.9392112886864517  0.8137147778667575
  0.4159235464720742  0.4430525987163251  0.3432484620778372
  0.0678231603567746  0.5508913169670655  0.8723878613627085
  0.4250750975714455  0.0509136851391660  0.3785566408078764
  0.9066162828116503  0.0587339496179969  0.1591641811372069
  0.5991736901214606  0.5583185129618053  0.6530789178718306
  0.9290475762811582  0.4530624292303638  0.1175860444569501
  0.5662058833375871  0.9545969345892712  0.6214626284282703
  0.1992271079415353  0.1124228364217128  0.6259457819816691
  0.3052480767032410  0.6145739106351605  0.1272009163978029
  0.1983052488719309  0.3638448558500528  0.6760829878011285
  0.2945009356664878  0.8604726398635996  0.1846719031806404
  0.8121303049519566  0.8829432617048871  0.3727812137479553
  0.6869680898294281  0.3787093327995227  0.8621337099864651
  0.7973429249172926  0.6385115716690041  0.3161189621674473
  0.6997427319580677  0.1339851970756985  0.8249786602082276
  0.5167217431770267  0.8471690937498810  0.7144053408167951
 -0.0159053924531876  0.3468857405953710  0.2067897696893150
  0.5128298657551895  0.6548016833933261  0.7051804413678506
  0.9850196320342677  0.1611709363224922  0.2153385320916779
  0.4902611973897028  0.1538714899180042  0.2962984665208088
  0.0110573550814499  0.6568521536611160  0.7861887532047958
  0.4797867321327436  0.3347014731033467  0.2722189406830316
  0.0188064989246124  0.8392209455547168  0.7823882543819104
  0.4087895651369694  0.8524667908422059  0.8291570072992767
  0.0925579096483289  0.3518461231469069  0.3200331748642655
  0.3991383929578194  0.6431168237312819  0.8028375486576467
  0.1014079201385444  0.1482996331037413  0.3054476499182741
  0.5978837223947149  0.1418572128923426  0.1839769505936252
  0.9020392013337757  0.6478504328994239  0.6745221474853876
  0.5945406913559723  0.3625366811815708  0.1857510024579140
  0.9053218222480331  0.8645484760788352  0.6918069999419386
  0.4219349526782670  0.7537120360971662  0.6956206803820436
  0.0799121745903150  0.2540516428955677  0.1853278569381453
  0.5832361467254858  0.2507715091627135  0.2965501077027383
  0.9175517120034907  0.7515474217135880  0.7986386143889952
  0.3302278974844188  0.8497357624804180  0.9900315054141016
  0.1711919885088454  0.3424744867499681  0.4817093395074544
  0.3085748225694037  0.6662943119322822  0.9433361700590007
  0.1904083236461760  0.1714008234925294  0.4481500274123555
  0.6716988190551031  0.1531571997442032  0.0188585144082336
  0.8257996161888169  0.6496121060610661  0.5118356958379342
  0.6856950338493827  0.3303405934140071  0.0487838028919461
  0.8142699143358989  0.8287973240626255  0.5559649927548712
  0.2809174251430905  0.8156648970873268  0.8105000296696419
  0.2201216076741214  0.3140874394853957  0.3005785504198251
  0.2700417082738895  0.6160683294413436  0.7662044242048061
  0.2312742993541353  0.1259830890080589  0.2707566449929401
  0.7229756421546386  0.1875372531042066  0.1967112926050327
  0.7747765875911328  0.6884583699591221  0.6883395693350921
  0.7229663945412106  0.3730477285348232  0.2310506856852138
  0.7771078861357645  0.8727976765771784  0.7384297412133001
  0.2867788442529479  0.7446054630517340  0.0987013822512631
  0.2164851562517401  0.2447945433425432  0.6056059611768090
  0.7150171275681670  0.2522840858332906  0.8971114603850734
  0.7863268350407480  0.7546206525291260  0.3987441094936378
  0.2022057902387515  0.8430557930029940  0.0398390623364524
  0.2979983427598405  0.3445444820172437  0.5432776164247509
  0.1921919617339736  0.6581777529616000  0.0401054599211815
  0.3093323554147746  0.1584405393114918  0.5393768660752860
  0.7989465941634852  0.1555019666229943  0.9604152739811093
  0.6991028758600425  0.6578601356355261  0.4531952582290143
  0.8021922666700857  0.3475421252966448  0.9540917102369247
  0.6975908370117448  0.8458835437802127  0.4625486701216134
  0.1078956115642471  0.7568446181774210  0.0991247031434367
  0.3900511528002896  0.2565016123126776  0.6076859201642645
  0.8841457167576477  0.2482840417843013  0.8921775312985025
  0.6125000150560879  0.7515103065660719  0.3924423887546138
  0.0814992175777293  0.8499431638262305  0.9581694808803218
  0.4128245192494667  0.3285433544696668  0.4442190045170924
  0.0691970246605228  0.6670525471586788  0.9655221069244829
  0.4344956897428163  0.1644788346704553  0.4772831597305051
  0.9219476483391228  0.1639648683083332  0.0381831366244859
  0.5747118866863310  0.6593043485195427  0.5275439430858215
  0.9259203000596644  0.3363699884720657  0.0271756972125042
  0.5734990848049965  0.8364461425643320  0.5340312146023953
  0.1486086861074770  0.8145811074311727  0.7911756439239437
  0.3489997118304431  0.3393549259264793  0.2701245959681063
  0.1431800330276029  0.6522739264114508  0.8013630036510857
  0.3584678955208815  0.1587714825266160  0.3124828687139936
  0.8550919225602862  0.1770010700058309  0.2082703843375710
  0.6418875664911734  0.6812659279004207  0.6954450485916972
  0.8519623465619981  0.3545191725120233  0.1904329528173601
  0.6483148732647380  0.8602648277093555  0.6946359071908318
  0.2223814248202365  0.7292555331913990  0.6881817972614206
  0.2896224511589221  0.2330015601508379  0.1845044835687241
  0.7899316971238789  0.2695178594448115  0.3131810321492692
  0.7074404645269764  0.7677801757146445  0.8091500715617945
  0.1385705692010272  0.9471817334243783  0.7538967569789192
 
  0.00000000E+00  0.00000000E+00  0.00000000E+00
  0.00000000E+00  0.00000000E+00  0.00000000E+00
  0.00000000E+00  0.00000000E+00  0.00000000E+00
  0.00000000E+00  0.00000000E+00  0.00000000E+00
  0.00000000E+00  0.00000000E+00  0.00000000E+00
  0.00000000E+00  0.00000000E+00  0.00000000E+00
  0.00000000E+00  0.00000000E+00  0.00000000E+00
  0.00000000E+00  0.00000000E+00  0.00000000E+00
  0.00000000E+00  0.00000000E+00  0.00000000E+00
  0.00000000E+00  0.00000000E+00  0.00000000E+00
  0.00000000E+00  0.00000000E+00  0.00000000E+00
  0.00000000E+00  0.00000000E+00  0.00000000E+00
  0.00000000E+00  0.00000000E+00  0.00000000E+00
  0.00000000E+00  0.00000000E+00  0.00000000E+00
  0.00000000E+00  0.00000000E+00  0.00000000E+00
  0.00000000E+00  0.00000000E+00  0.00000000E+00
  0.00000000E+00  0.00000000E+00  0.00000000E+00
  0.00000000E+00  0.00000000E+00  0.00000000E+00
  0.00000000E+00  0.00000000E+00  0.00000000E+00
  0.00000000E+00  0.00000000E+00  0.00000000E+00
  0.00000000E+00  0.00000000E+00  0.00000000E+00
  0.00000000E+00  0.00000000E+00  0.00000000E+00
  0.00000000E+00  0.00000000E+00  0.00000000E+00
  0.00000000E+00  0.00000000E+00  0.00000000E+00
  0.00000000E+00  0.00000000E+00  0.00000000E+00
  0.00000000E+00  0.00000000E+00  0.00000000E+00
  0.00000000E+00  0.00000000E+00  0.00000000E+00
  0.00000000E+00  0.00000000E+00  0.00000000E+00
  0.00000000E+00  0.00000000E+00  0.00000000E+00
  0.00000000E+00  0.00000000E+00  0.00000000E+00
  0.00000000E+00  0.00000000E+00  0.00000000E+00
  0.00000000E+00  0.00000000E+00  0.00000000E+00
  0.00000000E+00  0.00000000E+00  0.00000000E+00
  0.00000000E+00  0.00000000E+00  0.00000000E+00
  0.00000000E+00  0.00000000E+00  0.00000000E+00
  0.00000000E+00  0.00000000E+00  0.00000000E+00
  0.00000000E+00  0.00000000E+00  0.00000000E+00
  0.00000000E+00  0.00000000E+00  0.00000000E+00
  0.00000000E+00  0.00000000E+00  0.00000000E+00
  0.00000000E+00  0.00000000E+00  0.00000000E+00
  0.00000000E+00  0.00000000E+00  0.00000000E+00
  0.00000000E+00  0.00000000E+00  0.00000000E+00
  0.00000000E+00  0.00000000E+00  0.00000000E+00
  0.00000000E+00  0.00000000E+00  0.00000000E+00
  0.00000000E+00  0.00000000E+00  0.00000000E+00
  0.00000000E+00  0.00000000E+00  0.00000000E+00
  0.00000000E+00  0.00000000E+00  0.00000000E+00
  0.00000000E+00  0.00000000E+00  0.00000000E+00
  0.00000000E+00  0.00000000E+00  0.00000000E+00
  0.00000000E+00  0.00000000E+00  0.00000000E+00
  0.00000000E+00  0.00000000E+00  0.00000000E+00
  0.00000000E+00  0.00000000E+00  0.00000000E+00
  0.00000000E+00  0.00000000E+00  0.00000000E+00
  0.00000000E+00  0.00000000E+00  0.00000000E+00
  0.00000000E+00  0.00000000E+00  0.00000000E+00
  0.00000000E+00  0.00000000E+00  0.00000000E+00
  0.00000000E+00  0.00000000E+00  0.00000000E+00
  0.00000000E+00  0.00000000E+00  0.00000000E+00
  0.00000000E+00  0.00000000E+00  0.00000000E+00
  0.00000000E+00  0.00000000E+00  0.00000000E+00
  0.00000000E+00  0.00000000E+00  0.00000000E+00
  0.00000000E+00  0.00000000E+00  0.00000000E+00
  0.00000000E+00  0.00000000E+00  0.00000000E+00
  0.00000000E+00  0.00000000E+00  0.00000000E+00
  0.00000000E+00  0.00000000E+00  0.00000000E+00
  0.00000000E+00  0.00000000E+00  0.00000000E+00
  0.00000000E+00  0.00000000E+00  0.00000000E+00
  0.00000000E+00  0.00000000E+00  0.00000000E+00
  0.00000000E+00  0.00000000E+00  0.00000000E+00
  0.00000000E+00  0.00000000E+00  0.00000000E+00
  0.00000000E+00  0.00000000E+00  0.00000000E+00
  0.00000000E+00  0.00000000E+00  0.00000000E+00
  0.00000000E+00  0.00000000E+00  0.00000000E+00
  0.00000000E+00  0.00000000E+00  0.00000000E+00
  0.00000000E+00  0.00000000E+00  0.00000000E+00
  0.00000000E+00  0.00000000E+00  0.00000000E+00
  0.00000000E+00  0.00000000E+00  0.00000000E+00
  0.00000000E+00  0.00000000E+00  0.00000000E+00
  0.00000000E+00  0.00000000E+00  0.00000000E+00
  0.00000000E+00  0.00000000E+00  0.00000000E+00
  0.00000000E+00  0.00000000E+00  0.00000000E+00
  0.00000000E+00  0.00000000E+00  0.00000000E+00
  0.00000000E+00  0.00000000E+00  0.00000000E+00
  0.00000000E+00  0.00000000E+00  0.00000000E+00
  0.00000000E+00  0.00000000E+00  0.00000000E+00
  0.00000000E+00  0.00000000E+00  0.00000000E+00
  0.00000000E+00  0.00000000E+00  0.00000000E+00
  0.00000000E+00  0.00000000E+00  0.00000000E+00
  0.00000000E+00  0.00000000E+00  0.00000000E+00
  0.00000000E+00  0.00000000E+00  0.00000000E+00
  0.00000000E+00  0.00000000E+00  0.00000000E+00
  0.00000000E+00  0.00000000E+00  0.00000000E+00
  0.00000000E+00  0.00000000E+00  0.00000000E+00
  0.00000000E+00  0.00000000E+00  0.00000000E+00
  0.00000000E+00  0.00000000E+00  0.00000000E+00
  0.00000000E+00  0.00000000E+00  0.00000000E+00
  0.00000000E+00  0.00000000E+00  0.00000000E+00
  0.00000000E+00  0.00000000E+00  0.00000000E+00
  0.00000000E+00  0.00000000E+00  0.00000000E+00
  0.00000000E+00  0.00000000E+00  0.00000000E+00
  0.00000000E+00  0.00000000E+00  0.00000000E+00
  0.00000000E+00  0.00000000E+00  0.00000000E+00
  0.00000000E+00  0.00000000E+00  0.00000000E+00
  0.00000000E+00  0.00000000E+00  0.00000000E+00
  0.00000000E+00  0.00000000E+00  0.00000000E+00
  0.00000000E+00  0.00000000E+00  0.00000000E+00
  0.00000000E+00  0.00000000E+00  0.00000000E+00
  0.00000000E+00  0.00000000E+00  0.00000000E+00
  0.00000000E+00  0.00000000E+00  0.00000000E+00
  0.00000000E+00  0.00000000E+00  0.00000000E+00
  0.00000000E+00  0.00000000E+00  0.00000000E+00
  0.00000000E+00  0.00000000E+00  0.00000000E+00
  0.00000000E+00  0.00000000E+00  0.00000000E+00
  0.00000000E+00  0.00000000E+00  0.00000000E+00
  0.00000000E+00  0.00000000E+00  0.00000000E+00
  0.00000000E+00  0.00000000E+00  0.00000000E+00
  0.00000000E+00  0.00000000E+00  0.00000000E+00
  0.00000000E+00  0.00000000E+00  0.00000000E+00
  0.00000000E+00  0.00000000E+00  0.00000000E+00
  0.00000000E+00  0.00000000E+00  0.00000000E+00
  0.00000000E+00  0.00000000E+00  0.00000000E+00
  0.00000000E+00  0.00000000E+00  0.00000000E+00
  0.00000000E+00  0.00000000E+00  0.00000000E+00
  0.00000000E+00  0.00000000E+00  0.00000000E+00
  0.00000000E+00  0.00000000E+00  0.00000000E+00
  0.00000000E+00  0.00000000E+00  0.00000000E+00
  0.00000000E+00  0.00000000E+00  0.00000000E+00
  0.00000000E+00  0.00000000E+00  0.00000000E+00
  0.00000000E+00  0.00000000E+00  0.00000000E+00
  0.00000000E+00  0.00000000E+00  0.00000000E+00
  0.00000000E+00  0.00000000E+00  0.00000000E+00
  0.00000000E+00  0.00000000E+00  0.00000000E+00
  0.00000000E+00  0.00000000E+00  0.00000000E+00
  0.00000000E+00  0.00000000E+00  0.00000000E+00
  0.00000000E+00  0.00000000E+00  0.00000000E+00
  0.00000000E+00  0.00000000E+00  0.00000000E+00
  0.00000000E+00  0.00000000E+00  0.00000000E+00
  0.00000000E+00  0.00000000E+00  0.00000000E+00
  0.00000000E+00  0.00000000E+00  0.00000000E+00
  0.00000000E+00  0.00000000E+00  0.00000000E+00
  0.00000000E+00  0.00000000E+00  0.00000000E+00
  0.00000000E+00  0.00000000E+00  0.00000000E+00
  0.00000000E+00  0.00000000E+00  0.00000000E+00
  0.00000000E+00  0.00000000E+00  0.00000000E+00
  0.00000000E+00  0.00000000E+00  0.00000000E+00
  0.00000000E+00  0.00000000E+00  0.00000000E+00
  0.00000000E+00  0.00000000E+00  0.00000000E+00
  0.00000000E+00  0.00000000E+00  0.00000000E+00
  0.00000000E+00  0.00000000E+00  0.00000000E+00
  0.00000000E+00  0.00000000E+00  0.00000000E+00
  0.00000000E+00  0.00000000E+00  0.00000000E+00
  0.00000000E+00  0.00000000E+00  0.00000000E+00
  0.00000000E+00  0.00000000E+00  0.00000000E+00
  0.00000000E+00  0.00000000E+00  0.00000000E+00
  0.00000000E+00  0.00000000E+00  0.00000000E+00
  0.00000000E+00  0.00000000E+00  0.00000000E+00
  0.00000000E+00  0.00000000E+00  0.00000000E+00
  0.00000000E+00  0.00000000E+00  0.00000000E+00
  0.00000000E+00  0.00000000E+00  0.00000000E+00
  0.00000000E+00  0.00000000E+00  0.00000000E+00
  0.00000000E+00  0.00000000E+00  0.00000000E+00
  0.00000000E+00  0.00000000E+00  0.00000000E+00
  0.00000000E+00  0.00000000E+00  0.00000000E+00
  0.00000000E+00  0.00000000E+00  0.00000000E+00
  0.00000000E+00  0.00000000E+00  0.00000000E+00
  0.00000000E+00  0.00000000E+00  0.00000000E+00
  0.00000000E+00  0.00000000E+00  0.00000000E+00
  0.00000000E+00  0.00000000E+00  0.00000000E+00
  0.00000000E+00  0.00000000E+00  0.00000000E+00
  0.00000000E+00  0.00000000E+00  0.00000000E+00
  0.00000000E+00  0.00000000E+00  0.00000000E+00
  0.00000000E+00  0.00000000E+00  0.00000000E+00
  0.00000000E+00  0.00000000E+00  0.00000000E+00
  0.00000000E+00  0.00000000E+00  0.00000000E+00
  0.00000000E+00  0.00000000E+00  0.00000000E+00
  0.00000000E+00  0.00000000E+00  0.00000000E+00
  0.00000000E+00  0.00000000E+00  0.00000000E+00
  0.00000000E+00  0.00000000E+00  0.00000000E+00
  0.00000000E+00  0.00000000E+00  0.00000000E+00
  0.00000000E+00  0.00000000E+00  0.00000000E+00
  0.00000000E+00  0.00000000E+00  0.00000000E+00
  0.00000000E+00  0.00000000E+00  0.00000000E+00
  0.00000000E+00  0.00000000E+00  0.00000000E+00
  0.00000000E+00  0.00000000E+00  0.00000000E+00
  0.00000000E+00  0.00000000E+00  0.00000000E+00
  0.00000000E+00  0.00000000E+00  0.00000000E+00
  0.00000000E+00  0.00000000E+00  0.00000000E+00
  0.00000000E+00  0.00000000E+00  0.00000000E+00
  0.00000000E+00  0.00000000E+00  0.00000000E+00
  0.00000000E+00  0.00000000E+00  0.00000000E+00
  0.00000000E+00  0.00000000E+00  0.00000000E+00
  0.00000000E+00  0.00000000E+00  0.00000000E+00
  0.00000000E+00  0.00000000E+00  0.00000000E+00
  0.00000000E+00  0.00000000E+00  0.00000000E+00
  0.00000000E+00  0.00000000E+00  0.00000000E+00
  0.00000000E+00  0.00000000E+00  0.00000000E+00
  0.00000000E+00  0.00000000E+00  0.00000000E+00
  0.00000000E+00  0.00000000E+00  0.00000000E+00
  0.00000000E+00  0.00000000E+00  0.00000000E+00
  0.00000000E+00  0.00000000E+00  0.00000000E+00
  0.00000000E+00  0.00000000E+00  0.00000000E+00
  0.00000000E+00  0.00000000E+00  0.00000000E+00
  0.00000000E+00  0.00000000E+00  0.00000000E+00
  0.00000000E+00  0.00000000E+00  0.00000000E+00
  0.00000000E+00  0.00000000E+00  0.00000000E+00
  0.00000000E+00  0.00000000E+00  0.00000000E+00
  0.00000000E+00  0.00000000E+00  0.00000000E+00
  0.00000000E+00  0.00000000E+00  0.00000000E+00
  0.00000000E+00  0.00000000E+00  0.00000000E+00
  0.00000000E+00  0.00000000E+00  0.00000000E+00
  0.00000000E+00  0.00000000E+00  0.00000000E+00
  0.00000000E+00  0.00000000E+00  0.00000000E+00
  0.00000000E+00  0.00000000E+00  0.00000000E+00
  0.00000000E+00  0.00000000E+00  0.00000000E+00
  0.00000000E+00  0.00000000E+00  0.00000000E+00
  0.00000000E+00  0.00000000E+00  0.00000000E+00
  0.00000000E+00  0.00000000E+00  0.00000000E+00
  0.00000000E+00  0.00000000E+00  0.00000000E+00
  0.00000000E+00  0.00000000E+00  0.00000000E+00
  0.00000000E+00  0.00000000E+00  0.00000000E+00
  0.00000000E+00  0.00000000E+00  0.00000000E+00
  0.00000000E+00  0.00000000E+00  0.00000000E+00
  0.00000000E+00  0.00000000E+00  0.00000000E+00
  0.00000000E+00  0.00000000E+00  0.00000000E+00
  0.00000000E+00  0.00000000E+00  0.00000000E+00
  0.00000000E+00  0.00000000E+00  0.00000000E+00
  0.00000000E+00  0.00000000E+00  0.00000000E+00
  0.00000000E+00  0.00000000E+00  0.00000000E+00
  0.00000000E+00  0.00000000E+00  0.00000000E+00
  0.00000000E+00  0.00000000E+00  0.00000000E+00
  0.00000000E+00  0.00000000E+00  0.00000000E+00
  0.00000000E+00  0.00000000E+00  0.00000000E+00
  0.00000000E+00  0.00000000E+00  0.00000000E+00
  0.00000000E+00  0.00000000E+00  0.00000000E+00
  0.00000000E+00  0.00000000E+00  0.00000000E+00
  0.00000000E+00  0.00000000E+00  0.00000000E+00
  0.00000000E+00  0.00000000E+00  0.00000000E+00
  0.00000000E+00  0.00000000E+00  0.00000000E+00
  0.00000000E+00  0.00000000E+00  0.00000000E+00
  0.00000000E+00  0.00000000E+00  0.00000000E+00
  0.00000000E+00  0.00000000E+00  0.00000000E+00
  0.00000000E+00  0.00000000E+00  0.00000000E+00
  0.00000000E+00  0.00000000E+00  0.00000000E+00
  0.00000000E+00  0.00000000E+00  0.00000000E+00
  0.00000000E+00  0.00000000E+00  0.00000000E+00
  0.00000000E+00  0.00000000E+00  0.00000000E+00
  0.00000000E+00  0.00000000E+00  0.00000000E+00
  0.00000000E+00  0.00000000E+00  0.00000000E+00
  0.00000000E+00  0.00000000E+00  0.00000000E+00
  0.00000000E+00  0.00000000E+00  0.00000000E+00
  0.00000000E+00  0.00000000E+00  0.00000000E+00
  0.00000000E+00  0.00000000E+00  0.00000000E+00
  0.00000000E+00  0.00000000E+00  0.00000000E+00
  0.00000000E+00  0.00000000E+00  0.00000000E+00
  0.00000000E+00  0.00000000E+00  0.00000000E+00
  0.00000000E+00  0.00000000E+00  0.00000000E+00
  0.00000000E+00  0.00000000E+00  0.00000000E+00
  0.00000000E+00  0.00000000E+00  0.00000000E+00
  0.00000000E+00  0.00000000E+00  0.00000000E+00
  0.00000000E+00  0.00000000E+00  0.00000000E+00
  0.00000000E+00  0.00000000E+00  0.00000000E+00
  0.00000000E+00  0.00000000E+00  0.00000000E+00
  0.00000000E+00  0.00000000E+00  0.00000000E+00
  0.00000000E+00  0.00000000E+00  0.00000000E+00
  0.00000000E+00  0.00000000E+00  0.00000000E+00
  0.00000000E+00  0.00000000E+00  0.00000000E+00
  0.00000000E+00  0.00000000E+00  0.00000000E+00
  0.00000000E+00  0.00000000E+00  0.00000000E+00
  0.00000000E+00  0.00000000E+00  0.00000000E+00
  0.00000000E+00  0.00000000E+00  0.00000000E+00
  0.00000000E+00  0.00000000E+00  0.00000000E+00
  0.00000000E+00  0.00000000E+00  0.00000000E+00
  0.00000000E+00  0.00000000E+00  0.00000000E+00
  0.00000000E+00  0.00000000E+00  0.00000000E+00
  0.00000000E+00  0.00000000E+00  0.00000000E+00
  0.00000000E+00  0.00000000E+00  0.00000000E+00
  0.00000000E+00  0.00000000E+00  0.00000000E+00
  0.00000000E+00  0.00000000E+00  0.00000000E+00
  0.00000000E+00  0.00000000E+00  0.00000000E+00
  0.00000000E+00  0.00000000E+00  0.00000000E+00
  0.00000000E+00  0.00000000E+00  0.00000000E+00
  0.00000000E+00  0.00000000E+00  0.00000000E+00
  0.00000000E+00  0.00000000E+00  0.00000000E+00
  0.00000000E+00  0.00000000E+00  0.00000000E+00
  0.00000000E+00  0.00000000E+00  0.00000000E+00
  0.00000000E+00  0.00000000E+00  0.00000000E+00
  0.00000000E+00  0.00000000E+00  0.00000000E+00
  0.00000000E+00  0.00000000E+00  0.00000000E+00
  0.00000000E+00  0.00000000E+00  0.00000000E+00
