# Supplementary material for: Brønsted acidity in zeolites measured by deprotonation energy
Source: Sci Rep. 2022 May 4;12:7301. doi: 10.1038/s41598-022-11354-x (PMC9068704; doi:10.1038/s41598-022-11354-x)
Supplement: Supplementary file 2 — Supplementary Information 2. [file 41598_2022_11354_MOESM2_ESM.zip › structures/periodic/mfi/Al11-O16.vasp]

Si Al O H                               
   1.00000000000000     
    19.8538999999999994    0.0000000000000000    0.0000000000000000
     0.0000000000000000   19.8699000000000012    0.0000000000000000
     0.0000000000000000    0.0000000000000000   13.2912999999999997
   Si   Al   O    H 
    95     1   192     1
Direct
  0.4245798961331510  0.0485098560929885  0.6904743909540476
  0.0754543233109544  0.5477414296158257  0.1918178537411433
  0.4327601176432264  0.4454768784148612  0.7019861467588020
  0.0664231388859111  0.9453702583229182  0.1970132622514936
  0.5566703748705838  0.9386687107069817  0.2983408554607015
  0.9425554250350623  0.4400503122147444  0.8055985749073111
  0.5843558839240209  0.5510288853607314  0.3061433319370826
  0.9166717006355228  0.0553176778208910  0.7982162107924269
  0.3089020421824313  0.0225292513175739  0.8341604918411875
  0.1930260951833718  0.5201476478231092  0.3342737916495698
  0.3363836545089051  0.4677052031871298  0.8679391215767052
  0.1613602376686608  0.9704926778822011  0.3659042912553587
  0.6669692223461040  0.9777595171870813  0.1525091235232278
  0.8330967128198214  0.4777250653379070  0.6566282475043714
  0.6771584524837891  0.5343527484171343  0.1350315577126166
  0.8221044438268422  0.0360876893502355  0.6305349134022369
  0.2629403689661300  0.0588941166286521  0.0516512471223608
  0.2352194945539900  0.5574743155625350  0.5509284714366602
  0.2925343817661084  0.4311637841155311  0.0770285510397973
  0.2075026168213981  0.9298066660775478  0.5721443165964530
  0.7114508663842959  0.9407463689328294  0.9374491130301482
  0.7895608090876250  0.4397217120033917  0.4441020172834695
  0.7340922578901516  0.5703450272397799  0.9295176128973196
  0.7641953381665553  0.0694906665716850  0.4244141794461947
  0.1065277214702246  0.0709457212113048  0.0561362216252710
  0.3912946385970191  0.5695599981417730  0.5607508088796730
  0.1342174163551428  0.4345561338691394  0.0514847267538555
  0.3647132448558955  0.9329963369600210  0.5497396984207406
  0.8690851385373233  0.9360027726253726  0.9325145736349126
  0.6332216101679006  0.4308599145969620  0.4384190971887587
  0.8898992711499635  0.5556796739691870  0.9469168179107454
  0.6083379327258310  0.0551489177148222  0.4401514231472128
  0.0680293844680393  0.0306701812142551  0.8429903603108762
  0.4319118879737260  0.5257722601977102  0.3466250017108721
  0.0892979837405383  0.4717646679424830  0.8379531069950105
  0.4118832139334341  0.9696446600869897  0.3389109367617774
  0.9173167394309956  0.9776069495578474  0.1481368375154133
  0.5826278547640452  0.4767799218891959  0.6494049546188813
  0.9248253429169361  0.5298704004069725  0.1636914672467019
  0.5752806969133698  0.0280702574262887  0.6580110067858119
  0.1855562221505282  0.0590891753340043  0.7017556783427403
  0.3172720873890986  0.5600228295130105  0.2023530408512045
  0.2172962288887010  0.4435231291457979  0.7081831078980670
  0.2809888272551142  0.9437831589478021  0.2117679379416838
  0.7933539821633010  0.9478612027460719  0.2842072357630596
  0.7060475172859660  0.4485641820036072  0.7885164897393718
  0.7971804872088047  0.5602000186143199  0.2891524766888964
  0.7018340541265556  0.0621586240979810  0.7846957347232314
  0.4261643992609118  0.8347151375624776  0.7053234489161464
  0.0734814883717227  0.3350797936442825  0.2063726504281213
  0.4421580486007712  0.6755483035029913  0.7163496880815315
  0.0576296999002241  0.1766458235759863  0.2178386819727783
  0.5588298402185639  0.1667765591023652  0.2834863605957934
  0.9378003434652183  0.6663264601152314  0.7884887946352198
  0.5705949507422251  0.3247726768953148  0.3017711599073784
  0.9239229358450728  0.8232307846073531  0.7985637618088129
  0.3196105631147956  0.8671269140348163  0.8548724675329036
  0.1812750992418554  0.3655163419851278  0.3589308534669730
  0.3302217193072092  0.6238618068465478  0.8531417096778022
  0.1704846960573059  0.1273688707236058  0.3507125903158336
  0.6640032900968647  0.1364278964572236  0.1279322790321967
  0.8348134885945864  0.6358593376010986  0.6309061668710336
  0.6747278453714685  0.3789284983737584  0.1465723919787698
  0.8216022963099894  0.8802592495751175  0.6422657317561393
  0.2734224701805997  0.8282124844542679  0.0695019607524228
  0.2256263290647488  0.3255274880351177  0.5725698038660558
  0.2769800491805683  0.6743065929201970  0.0557082650848678
  0.2256215692469375  0.1730479424574277  0.5538971134422848
  0.7245322729743821  0.1786546124660794  0.9270792479005842
  0.7744617949656313  0.6782118913639272  0.4292693565026200
  0.7300058535300331  0.3315994041944779  0.9407865598882830
  0.7691171255803810  0.8310555266480468  0.4353702780982080
  0.1171586445965787  0.8256927411199508  0.0726023565990667
  0.3823895036805670  0.3272039213634495  0.5690537022715231
  0.1202424758085318  0.6723796732183636  0.0723551117568458
  0.3835997069685623  0.1728714452073761  0.5669988829986347
  0.8783588201767224  0.1731740802146010  0.9526580162588068
  0.6204870001313181  0.6733901454226597  0.4539515836447088
  0.8874044485769114  0.3258683297670964  0.9300645069797545
  0.6114334533555374  0.8246454738577699  0.4240370486378979
  0.4235287726329154  0.3671802692431114  0.3543195180142863
  0.0803605690184041  0.6285484149170775  0.8579583529834813
  0.4193222548244463  0.1251151912174737  0.3540153747626391
  0.9147135899259159  0.1386895499169007  0.1727434295514031
  0.5856194258850042  0.6387439341272297  0.6721676384027008
  0.9257510889595246  0.3719473318015400  0.1425624780911858
  0.5738881560980824  0.8709512575927937  0.6375204089071669
  0.2042948132583523  0.8085783497357711  0.7228117530487118
  0.2986225681045473  0.3103887009397729  0.2312109923528924
  0.2064019043950513  0.6554764672457895  0.7152835038448755
  0.2941912538996116  0.1570404260655787  0.2145904410935482
  0.7760759555187541  0.1868574237630172  0.2752782910388629
  0.7227758395945392  0.6868398004424014  0.7789486391330749
  0.8018634101460238  0.3389460868722783  0.2757816196047462
  0.6956032349935587  0.8387460217685525  0.7729051245263606
  0.0823088694104101  0.8674213021421083  0.8588550874144931
  0.5030400189509850  0.0336159886169378  0.7126172064947990
  0.9968103185102154  0.5380502145351346  0.2184265569108751
  0.5140761062294014  0.4470580639247431  0.6975462570798580
 -0.0151719255140073  0.9426325355525904  0.1912453050939399
  0.4758698999138665  0.9371477342570722  0.2801625762915452
  0.0232582439666223  0.4376111847743773  0.7871528618544259
  0.5054976800437143  0.5322799619724941  0.2948260287192971
 -0.0042736947686165  0.0397494110499408  0.7862317141683119
  0.3851971241069954  0.0358664792049853  0.7955098846427251
  0.1169253361146953  0.5287968626243758  0.2927054711833510
  0.4101137066852158  0.4541745907065236  0.8187786569454234
  0.0880370836478067  0.9617233977893986  0.3127961653051718
  0.5913194250770082  0.9659656231504932  0.1953247870623287
  0.9080829034112382  0.4687529204699355  0.7033670046915339
  0.6145443750748529  0.5688922034651221  0.1952617502352930
  0.8854119913961144  0.0714663539291043  0.6873880256725062
  0.4157289313009190  0.1257942154592997  0.6538118820681367
  0.0893078355766497  0.6249437975375267  0.1597707870110613
  0.4054747420434051  0.3733830853724636  0.6628388202139547
  0.0968470332640962  0.8724341625021513  0.1682090889267214
  0.5832523351968584  0.8633726753729735  0.3252284484464448
  0.9149542758088555  0.3650544846149869  0.8311124454388163
  0.5935361151326642  0.6141833915775349  0.3814185289342520
  0.9045170816448236  0.1175757189643667  0.8737460237619942
  0.3988762973783492 -0.0018462185116196  0.6023623365507659
  0.0939292671453789  0.4981034139222702  0.0986165807282942
  0.3987748227139876  0.5055400847154734  0.6359984069499452
  0.0969268766644410  0.0029657313243982  0.1228468167009420
  0.5750717556485263 -0.0124598778887923  0.3928581945613443
  0.9247952645117881  0.4885893606773571  0.9008931643223005
  0.6265785384296931  0.4860707522387310  0.3479192006935847
  0.8758980230141760  0.9889853233749614  0.8399108695309137
  0.3037277953586270  0.0493047598932402  0.9479866449002862
  0.1960407540325775  0.5528188931363288  0.4450067640695651
  0.3306773664182553  0.4231957610045848  0.9697318724243622
  0.1613677260485606  0.9287100632694757  0.4708633662600262
  0.6715773325487938  0.9425192022404237  0.0432022448208925
  0.8325896450680439  0.4418060380970271  0.5474638229590144
  0.6880665844903513  0.5749507559985629  0.0302565318905571
  0.8101996324544410  0.0749628380028910  0.5249668054721598
  0.2912735853906243  0.9425486411321347  0.8315913590428119
  0.2123454512513113  0.4405803313575997  0.3407493631417414
  0.3284705233318820  0.5471922155429845  0.8958254006960368
  0.1749574374786669  0.0499215746601254  0.3891878049561271
  0.6841144602151545  0.0575540322218656  0.1430809525503434
  0.8145338002666374  0.5571260807886398  0.6442817729623911
  0.6609674794887330  0.4557810024474925  0.1102185360699768
  0.8380196126059017  0.9567773105446788  0.6084429478130096
  0.2572551048581458  0.0625800881871402  0.7609606421765116
  0.2447731503860324  0.5584098473675509  0.2591999657421638
  0.2774514290194349  0.4454634123809930  0.7901492108976016
  0.2204199688365900  0.9415477829779859  0.2932437800399982
  0.7200563239038478  0.9431593235201571  0.2301049211235856
  0.7788378971123666  0.4433868589116668  0.7326097806018435
  0.7452012741240555  0.5376301715333075  0.2021858175104915
  0.7548243410683231  0.0400822820052469  0.6988459265834972
  0.3064547986080219  0.1149470196060235  0.1121925784598241
  0.1909802233207036  0.6099426519388762  0.6169348256671925
  0.2972903159278002  0.3605854574755603  0.1359375804985331
  0.2063593089828762  0.8566039941922241  0.6239325820803401
  0.6741981525409619  0.8836612378274135  0.8697146910604054
  0.8237337852023190  0.3819493814970147  0.3743850960516402
  0.7399412030026844  0.6447149733505644  0.8802001537036980
  0.7578815316342802  0.1433904363137462  0.3746140630232568
  0.1857689927758772  0.0817415746289825  0.0285876859016368
  0.3126332935210251  0.5814310065241985  0.5314347675076218
  0.2140490832080043  0.4508092535043879  0.0586297467279964
  0.2846746030613477  0.9479157330565580  0.5411068908331822
  0.7904746961597851  0.9224375557291161  0.9585129934284584
  0.7113673225931726  0.4236614427161093  0.4724196191761321
  0.8091915004057147  0.5431550562293754  0.9580152595769950
  0.6890800095986300  0.0424334021284032  0.4522910379866522
  0.2599665665195327  0.9895773257588136  0.1159031166560607
  0.2377464854984681  0.4850291470512536  0.6075001755030257
  0.3291698450541448  0.4902003687963213  0.1412145625610257
  0.1770338835106816  0.9860576080705861  0.6481444994356758
  0.7071275846690636  0.0134012395109046  0.8824654677556151
  0.7930238886307969  0.5118709290695632  0.3872815473530470
  0.6993814736782963  0.5194130499826919  0.8490301464571492
  0.8003138845548239  0.0180330010586713  0.3460451722686451
  0.0790403480986712  0.1354728182676233  0.1177872206311956
  0.4209346631615899  0.6365114837635918  0.6137726372659191
  0.1161301461408093  0.3657284063452056  0.1117447021548452
  0.3803030891942751  0.8649946739387192  0.6137884919832799
  0.9027451130331380  0.8643133720172043  0.8976659551236845
  0.6074769202190600  0.3578261616434717  0.3994882700729163
  0.9026793595883471  0.6193040830837858  0.8728579558907106
  0.5946004154505611  0.1193305540995136  0.3679031973063362
  0.0624204985239702  0.0659440358982147  0.9537539558813098
  0.4356143029782192  0.5557861795283061  0.4601380473098379
  0.1122454551054352  0.4267646531166330  0.9343874361609968
  0.3953649228596329  0.9236594184581587  0.4371775684584181
  0.9110142909953316  0.9643580065918790  0.0275675840009702
  0.5864780835869201  0.4558596232490931  0.5313010100147273
  0.9222877836560895  0.5708827910840077  0.0570220782755464
  0.5759907627599272  0.0685151438518193  0.5509677180132907
  0.1237329770135975  0.0721625799275920  0.7781014413150825
  0.3779101351134252  0.5693575833971293  0.2826833777357955
  0.1492214208917452  0.4751551229494195  0.7557139154419910
  0.3484494189393822  0.9738326373592019  0.2631594003533486
  0.8521321580633388  0.9437864967084892  0.2005361061634950
  0.6465652095083889  0.4438963219941235  0.7061019633649781
  0.8719756000825958  0.5607916240837573  0.2428355778153959
  0.6274858739123508  0.0609544848916216  0.7366621317858884
  0.0874638473952433  0.9528768540362872  0.8513165754850527
  0.4082461474629968  0.4474276939308422  0.3486687411346825
  0.0708057296717742  0.5480075581124613  0.8728692712127173
  0.4306097717475112  0.0455021824992056  0.3755060169924300
  0.9201994407593237  0.0574619128984621  0.1699998996653892
  0.5830744935653099  0.5577641643068991  0.6603818756025667
  0.9071928587036165  0.4514500397024400  0.1409318217927922
  0.5951365579080145  0.9498521279132950  0.6365669660459774
  0.1839998133962079  0.1185551783267044  0.6186350724723639
  0.3193249879919427  0.6237531204863547  0.1269915248875497
  0.2041525090607155  0.3663286978005318  0.6735131476373870
  0.2957201965105736  0.8684658948346655  0.1705493053092637
  0.8027744566703039  0.8843803722922843  0.3589959531427354
  0.6973145995545000  0.3860493306816964  0.8650691571330070
  0.7811181096697266  0.6360773897603714  0.3259016370676983
  0.7164925380543945  0.1381996549155629  0.8221331841861638
  0.5032851277200120  0.8611219134727047  0.6964162171216595
 -0.0042844819774036  0.3602133950210873  0.2027902101834480
  0.5224205164583356  0.6666917795239099  0.7371240405969646
 -0.0231558431258879  0.1704380731078486  0.2362835033426865
  0.4780542564144597  0.1535406647581466  0.2799519179980505
  0.0191474665783921  0.6585334025266963  0.7889374423692486
  0.4930095837355680  0.3501310075466061  0.2956630849441437
  0.0067084658714369  0.8410966096444366  0.7797359742593849
  0.3967160604955709  0.8601563392252836  0.8133925805873145
  0.1053802724023137  0.3608660066385616  0.3128263059938254
  0.4051175031952562  0.6437967802642783  0.8145837538483143
  0.0939914667211802  0.1463907740163329  0.3179336744929211
  0.5884994284035339  0.1499423883908304  0.1715924226216496
  0.9106183457377584  0.6487852565168651  0.6754300815907452
  0.6077090802090306  0.3479107592085738  0.1984312758192920
  0.8877141445881592  0.8471259384971614  0.6961727016648559
  0.4228513121745062  0.7536520181406214  0.6999795654495286
  0.0785657323319466  0.2542565178479601  0.1997829175752378
  0.5745648794520498  0.2439701601856017  0.3141402066160605
  0.9175242519181128  0.7437036765946884  0.8163928368782559
  0.3201945152855173  0.8508725821213430  0.9745554760035992
  0.1780412668792853  0.3470700215608699  0.4778764278798606
  0.3081519210914758  0.6741369119278847  0.9427911199550915
  0.1950780957449620  0.1763226021804940  0.4407223989064268
  0.6674484681119404  0.1568933069778941  0.0094044098865149
  0.8313444477742283  0.6577642207742155  0.5129496599481677
  0.6922838204108189  0.3336549906498061  0.0488117765565289
  0.8058190416150135  0.8351766178157737  0.5442395610510470
  0.2712670658310714  0.8155604137698279  0.7936334236093227
  0.2302749371068586  0.3136760264242884  0.2987240939084706
  0.2794270066623526  0.6314445220432706  0.7579271611696557
  0.2183142169870970  0.1392683625490333  0.2528393378131670
  0.7169566389474158  0.1823078966170064  0.1910854349727994
  0.7827399818665813  0.6814152175513241  0.6960609536792962
  0.7379529771440519  0.3774818503431154  0.2248335512392628
  0.7586398880114626  0.8779365859338232  0.7200801979523667
  0.2846621713001087  0.7498523475658594  0.0988504021720493
  0.2161808211546815  0.2471240850274909  0.6027867980626486
  0.7182535192760335  0.2570484349188945  0.8949706690892688
  0.7822045723396032  0.7557830269333781  0.3935475991532482
  0.1951540251325584  0.8427467491495055  0.0390791729940147
  0.3036538523046041  0.3411006840961657  0.5403049449876746
  0.1983542818736855  0.6511806902002041  0.0511387019104996
  0.3049639802854447  0.1527779200954530  0.5496118173580682
  0.7982844043905674  0.1629159719685030  0.9764923631683728
  0.7005558541575939  0.6642993220453777  0.4791072936985171
  0.8099716690573514  0.3473771424711280  0.9556072576432786
  0.6890731361123783  0.8464272596350388  0.4480674461528109
  0.1141012378382301  0.7485056762097053  0.1135232010650574
  0.3919808117622654  0.2498709985517668  0.6047260713147683
  0.8921446746320086  0.2464810251465528  0.9032497490390079
  0.6067683908760314  0.7448574891140018  0.3984668272869714
  0.0681848132996276  0.8374971092723771  0.9781309534540261
  0.4291679040614396  0.3441348564894500  0.4716177577231444
  0.0779755461164583  0.6640745456586555  0.9677327783080093
  0.4237078290503560  0.1646030243443754  0.4607882801554896
  0.9183686578064237  0.1675153444004557  0.0584446882254208
  0.5812635635022672  0.6724709810941231  0.5608365947148036
  0.9336171784263605  0.3438033857559734  0.0280522771515152
  0.5663634578070712  0.8428718589027037  0.5230149073388463
  0.1369774952992586  0.8215981536944720  0.7859431778931771
  0.3630124217129017  0.3256684721133434  0.3021146484037160
  0.1509042189540888  0.6442554735965234  0.8028487935267180
  0.3464492813917752  0.1365422297873229  0.3028914347106099
  0.8457525291940442  0.1605086555208882  0.2272277338917878
  0.6535581727875964  0.6600285401110528  0.7301505295697149
  0.8646222800679142  0.3319757109113826  0.1979811993988249
  0.6332690973866468  0.8293347117529190  0.6951091320983140
  0.2062733370615991  0.7325255997923505  0.6781061963115337
  0.3036640493276204  0.2353088861838521  0.1857075477585033
  0.7808868880541258  0.2642316437622578  0.3119661526593496
  0.7182719967405993  0.7651190934717005  0.8121536785398654
  0.0267948482031703  0.8210768511205405  0.7194536907218547
 
  0.00000000E+00  0.00000000E+00  0.00000000E+00
  0.00000000E+00  0.00000000E+00  0.00000000E+00
  0.00000000E+00  0.00000000E+00  0.00000000E+00
  0.00000000E+00  0.00000000E+00  0.00000000E+00
  0.00000000E+00  0.00000000E+00  0.00000000E+00
  0.00000000E+00  0.00000000E+00  0.00000000E+00
  0.00000000E+00  0.00000000E+00  0.00000000E+00
  0.00000000E+00  0.00000000E+00  0.00000000E+00
  0.00000000E+00  0.00000000E+00  0.00000000E+00
  0.00000000E+00  0.00000000E+00  0.00000000E+00
  0.00000000E+00  0.00000000E+00  0.00000000E+00
  0.00000000E+00  0.00000000E+00  0.00000000E+00
  0.00000000E+00  0.00000000E+00  0.00000000E+00
  0.00000000E+00  0.00000000E+00  0.00000000E+00
  0.00000000E+00  0.00000000E+00  0.00000000E+00
  0.00000000E+00  0.00000000E+00  0.00000000E+00
  0.00000000E+00  0.00000000E+00  0.00000000E+00
  0.00000000E+00  0.00000000E+00  0.00000000E+00
  0.00000000E+00  0.00000000E+00  0.00000000E+00
  0.00000000E+00  0.00000000E+00  0.00000000E+00
  0.00000000E+00  0.00000000E+00  0.00000000E+00
  0.00000000E+00  0.00000000E+00  0.00000000E+00
  0.00000000E+00  0.00000000E+00  0.00000000E+00
  0.00000000E+00  0.00000000E+00  0.00000000E+00
  0.00000000E+00  0.00000000E+00  0.00000000E+00
  0.00000000E+00  0.00000000E+00  0.00000000E+00
  0.00000000E+00  0.00000000E+00  0.00000000E+00
  0.00000000E+00  0.00000000E+00  0.00000000E+00
  0.00000000E+00  0.00000000E+00  0.00000000E+00
  0.00000000E+00  0.00000000E+00  0.00000000E+00
  0.00000000E+00  0.00000000E+00  0.00000000E+00
  0.00000000E+00  0.00000000E+00  0.00000000E+00
  0.00000000E+00  0.00000000E+00  0.00000000E+00
  0.00000000E+00  0.00000000E+00  0.00000000E+00
  0.00000000E+00  0.00000000E+00  0.00000000E+00
  0.00000000E+00  0.00000000E+00  0.00000000E+00
  0.00000000E+00  0.00000000E+00  0.00000000E+00
  0.00000000E+00  0.00000000E+00  0.00000000E+00
  0.00000000E+00  0.00000000E+00  0.00000000E+00
  0.00000000E+00  0.00000000E+00  0.00000000E+00
  0.00000000E+00  0.00000000E+00  0.00000000E+00
  0.00000000E+00  0.00000000E+00  0.00000000E+00
  0.00000000E+00  0.00000000E+00  0.00000000E+00
  0.00000000E+00  0.00000000E+00  0.00000000E+00
  0.00000000E+00  0.00000000E+00  0.00000000E+00
  0.00000000E+00  0.00000000E+00  0.00000000E+00
  0.00000000E+00  0.00000000E+00  0.00000000E+00
  0.00000000E+00  0.00000000E+00  0.00000000E+00
  0.00000000E+00  0.00000000E+00  0.00000000E+00
  0.00000000E+00  0.00000000E+00  0.00000000E+00
  0.00000000E+00  0.00000000E+00  0.00000000E+00
  0.00000000E+00  0.00000000E+00  0.00000000E+00
  0.00000000E+00  0.00000000E+00  0.00000000E+00
  0.00000000E+00  0.00000000E+00  0.00000000E+00
  0.00000000E+00  0.00000000E+00  0.00000000E+00
  0.00000000E+00  0.00000000E+00  0.00000000E+00
  0.00000000E+00  0.00000000E+00  0.00000000E+00
  0.00000000E+00  0.00000000E+00  0.00000000E+00
  0.00000000E+00  0.00000000E+00  0.00000000E+00
  0.00000000E+00  0.00000000E+00  0.00000000E+00
  0.00000000E+00  0.00000000E+00  0.00000000E+00
  0.00000000E+00  0.00000000E+00  0.00000000E+00
  0.00000000E+00  0.00000000E+00  0.00000000E+00
  0.00000000E+00  0.00000000E+00  0.00000000E+00
  0.00000000E+00  0.00000000E+00  0.00000000E+00
  0.00000000E+00  0.00000000E+00  0.00000000E+00
  0.00000000E+00  0.00000000E+00  0.00000000E+00
  0.00000000E+00  0.00000000E+00  0.00000000E+00
  0.00000000E+00  0.00000000E+00  0.00000000E+00
  0.00000000E+00  0.00000000E+00  0.00000000E+00
  0.00000000E+00  0.00000000E+00  0.00000000E+00
  0.00000000E+00  0.00000000E+00  0.00000000E+00
  0.00000000E+00  0.00000000E+00  0.00000000E+00
  0.00000000E+00  0.00000000E+00  0.00000000E+00
  0.00000000E+00  0.00000000E+00  0.00000000E+00
  0.00000000E+00  0.00000000E+00  0.00000000E+00
  0.00000000E+00  0.00000000E+00  0.00000000E+00
  0.00000000E+00  0.00000000E+00  0.00000000E+00
  0.00000000E+00  0.00000000E+00  0.00000000E+00
  0.00000000E+00  0.00000000E+00  0.00000000E+00
  0.00000000E+00  0.00000000E+00  0.00000000E+00
  0.00000000E+00  0.00000000E+00  0.00000000E+00
  0.00000000E+00  0.00000000E+00  0.00000000E+00
  0.00000000E+00  0.00000000E+00  0.00000000E+00
  0.00000000E+00  0.00000000E+00  0.00000000E+00
  0.00000000E+00  0.00000000E+00  0.00000000E+00
  0.00000000E+00  0.00000000E+00  0.00000000E+00
  0.00000000E+00  0.00000000E+00  0.00000000E+00
  0.00000000E+00  0.00000000E+00  0.00000000E+00
  0.00000000E+00  0.00000000E+00  0.00000000E+00
  0.00000000E+00  0.00000000E+00  0.00000000E+00
  0.00000000E+00  0.00000000E+00  0.00000000E+00
  0.00000000E+00  0.00000000E+00  0.00000000E+00
  0.00000000E+00  0.00000000E+00  0.00000000E+00
  0.00000000E+00  0.00000000E+00  0.00000000E+00
  0.00000000E+00  0.00000000E+00  0.00000000E+00
  0.00000000E+00  0.00000000E+00  0.00000000E+00
  0.00000000E+00  0.00000000E+00  0.00000000E+00
  0.00000000E+00  0.00000000E+00  0.00000000E+00
  0.00000000E+00  0.00000000E+00  0.00000000E+00
  0.00000000E+00  0.00000000E+00  0.00000000E+00
  0.00000000E+00  0.00000000E+00  0.00000000E+00
  0.00000000E+00  0.00000000E+00  0.00000000E+00
  0.00000000E+00  0.00000000E+00  0.00000000E+00
  0.00000000E+00  0.00000000E+00  0.00000000E+00
  0.00000000E+00  0.00000000E+00  0.00000000E+00
  0.00000000E+00  0.00000000E+00  0.00000000E+00
  0.00000000E+00  0.00000000E+00  0.00000000E+00
  0.00000000E+00  0.00000000E+00  0.00000000E+00
  0.00000000E+00  0.00000000E+00  0.00000000E+00
  0.00000000E+00  0.00000000E+00  0.00000000E+00
  0.00000000E+00  0.00000000E+00  0.00000000E+00
  0.00000000E+00  0.00000000E+00  0.00000000E+00
  0.00000000E+00  0.00000000E+00  0.00000000E+00
  0.00000000E+00  0.00000000E+00  0.00000000E+00
  0.00000000E+00  0.00000000E+00  0.00000000E+00
  0.00000000E+00  0.00000000E+00  0.00000000E+00
  0.00000000E+00  0.00000000E+00  0.00000000E+00
  0.00000000E+00  0.00000000E+00  0.00000000E+00
  0.00000000E+00  0.00000000E+00  0.00000000E+00
  0.00000000E+00  0.00000000E+00  0.00000000E+00
  0.00000000E+00  0.00000000E+00  0.00000000E+00
  0.00000000E+00  0.00000000E+00  0.00000000E+00
  0.00000000E+00  0.00000000E+00  0.00000000E+00
  0.00000000E+00  0.00000000E+00  0.00000000E+00
  0.00000000E+00  0.00000000E+00  0.00000000E+00
  0.00000000E+00  0.00000000E+00  0.00000000E+00
  0.00000000E+00  0.00000000E+00  0.00000000E+00
  0.00000000E+00  0.00000000E+00  0.00000000E+00
  0.00000000E+00  0.00000000E+00  0.00000000E+00
  0.00000000E+00  0.00000000E+00  0.00000000E+00
  0.00000000E+00  0.00000000E+00  0.00000000E+00
  0.00000000E+00  0.00000000E+00  0.00000000E+00
  0.00000000E+00  0.00000000E+00  0.00000000E+00
  0.00000000E+00  0.00000000E+00  0.00000000E+00
  0.00000000E+00  0.00000000E+00  0.00000000E+00
  0.00000000E+00  0.00000000E+00  0.00000000E+00
  0.00000000E+00  0.00000000E+00  0.00000000E+00
  0.00000000E+00  0.00000000E+00  0.00000000E+00
  0.00000000E+00  0.00000000E+00  0.00000000E+00
  0.00000000E+00  0.00000000E+00  0.00000000E+00
  0.00000000E+00  0.00000000E+00  0.00000000E+00
  0.00000000E+00  0.00000000E+00  0.00000000E+00
  0.00000000E+00  0.00000000E+00  0.00000000E+00
  0.00000000E+00  0.00000000E+00  0.00000000E+00
  0.00000000E+00  0.00000000E+00  0.00000000E+00
  0.00000000E+00  0.00000000E+00  0.00000000E+00
  0.00000000E+00  0.00000000E+00  0.00000000E+00
  0.00000000E+00  0.00000000E+00  0.00000000E+00
  0.00000000E+00  0.00000000E+00  0.00000000E+00
  0.00000000E+00  0.00000000E+00  0.00000000E+00
  0.00000000E+00  0.00000000E+00  0.00000000E+00
  0.00000000E+00  0.00000000E+00  0.00000000E+00
  0.00000000E+00  0.00000000E+00  0.00000000E+00
  0.00000000E+00  0.00000000E+00  0.00000000E+00
  0.00000000E+00  0.00000000E+00  0.00000000E+00
  0.00000000E+00  0.00000000E+00  0.00000000E+00
  0.00000000E+00  0.00000000E+00  0.00000000E+00
  0.00000000E+00  0.00000000E+00  0.00000000E+00
  0.00000000E+00  0.00000000E+00  0.00000000E+00
  0.00000000E+00  0.00000000E+00  0.00000000E+00
  0.00000000E+00  0.00000000E+00  0.00000000E+00
  0.00000000E+00  0.00000000E+00  0.00000000E+00
  0.00000000E+00  0.00000000E+00  0.00000000E+00
  0.00000000E+00  0.00000000E+00  0.00000000E+00
  0.00000000E+00  0.00000000E+00  0.00000000E+00
  0.00000000E+00  0.00000000E+00  0.00000000E+00
  0.00000000E+00  0.00000000E+00  0.00000000E+00
  0.00000000E+00  0.00000000E+00  0.00000000E+00
  0.00000000E+00  0.00000000E+00  0.00000000E+00
  0.00000000E+00  0.00000000E+00  0.00000000E+00
  0.00000000E+00  0.00000000E+00  0.00000000E+00
  0.00000000E+00  0.00000000E+00  0.00000000E+00
  0.00000000E+00  0.00000000E+00  0.00000000E+00
  0.00000000E+00  0.00000000E+00  0.00000000E+00
  0.00000000E+00  0.00000000E+00  0.00000000E+00
  0.00000000E+00  0.00000000E+00  0.00000000E+00
  0.00000000E+00  0.00000000E+00  0.00000000E+00
  0.00000000E+00  0.00000000E+00  0.00000000E+00
  0.00000000E+00  0.00000000E+00  0.00000000E+00
  0.00000000E+00  0.00000000E+00  0.00000000E+00
  0.00000000E+00  0.00000000E+00  0.00000000E+00
  0.00000000E+00  0.00000000E+00  0.00000000E+00
  0.00000000E+00  0.00000000E+00  0.00000000E+00
  0.00000000E+00  0.00000000E+00  0.00000000E+00
  0.00000000E+00  0.00000000E+00  0.00000000E+00
  0.00000000E+00  0.00000000E+00  0.00000000E+00
  0.00000000E+00  0.00000000E+00  0.00000000E+00
  0.00000000E+00  0.00000000E+00  0.00000000E+00
  0.00000000E+00  0.00000000E+00  0.00000000E+00
  0.00000000E+00  0.00000000E+00  0.00000000E+00
  0.00000000E+00  0.00000000E+00  0.00000000E+00
  0.00000000E+00  0.00000000E+00  0.00000000E+00
  0.00000000E+00  0.00000000E+00  0.00000000E+00
  0.00000000E+00  0.00000000E+00  0.00000000E+00
  0.00000000E+00  0.00000000E+00  0.00000000E+00
  0.00000000E+00  0.00000000E+00  0.00000000E+00
  0.00000000E+00  0.00000000E+00  0.00000000E+00
  0.00000000E+00  0.00000000E+00  0.00000000E+00
  0.00000000E+00  0.00000000E+00  0.00000000E+00
  0.00000000E+00  0.00000000E+00  0.00000000E+00
  0.00000000E+00  0.00000000E+00  0.00000000E+00
  0.00000000E+00  0.00000000E+00  0.00000000E+00
  0.00000000E+00  0.00000000E+00  0.00000000E+00
  0.00000000E+00  0.00000000E+00  0.00000000E+00
  0.00000000E+00  0.00000000E+00  0.00000000E+00
  0.00000000E+00  0.00000000E+00  0.00000000E+00
  0.00000000E+00  0.00000000E+00  0.00000000E+00
  0.00000000E+00  0.00000000E+00  0.00000000E+00
  0.00000000E+00  0.00000000E+00  0.00000000E+00
  0.00000000E+00  0.00000000E+00  0.00000000E+00
  0.00000000E+00  0.00000000E+00  0.00000000E+00
  0.00000000E+00  0.00000000E+00  0.00000000E+00
  0.00000000E+00  0.00000000E+00  0.00000000E+00
  0.00000000E+00  0.00000000E+00  0.00000000E+00
  0.00000000E+00  0.00000000E+00  0.00000000E+00
  0.00000000E+00  0.00000000E+00  0.00000000E+00
  0.00000000E+00  0.00000000E+00  0.00000000E+00
  0.00000000E+00  0.00000000E+00  0.00000000E+00
  0.00000000E+00  0.00000000E+00  0.00000000E+00
  0.00000000E+00  0.00000000E+00  0.00000000E+00
  0.00000000E+00  0.00000000E+00  0.00000000E+00
  0.00000000E+00  0.00000000E+00  0.00000000E+00
  0.00000000E+00  0.00000000E+00  0.00000000E+00
  0.00000000E+00  0.00000000E+00  0.00000000E+00
  0.00000000E+00  0.00000000E+00  0.00000000E+00
  0.00000000E+00  0.00000000E+00  0.00000000E+00
  0.00000000E+00  0.00000000E+00  0.00000000E+00
  0.00000000E+00  0.00000000E+00  0.00000000E+00
  0.00000000E+00  0.00000000E+00  0.00000000E+00
  0.00000000E+00  0.00000000E+00  0.00000000E+00
  0.00000000E+00  0.00000000E+00  0.00000000E+00
  0.00000000E+00  0.00000000E+00  0.00000000E+00
  0.00000000E+00  0.00000000E+00  0.00000000E+00
  0.00000000E+00  0.00000000E+00  0.00000000E+00
  0.00000000E+00  0.00000000E+00  0.00000000E+00
  0.00000000E+00  0.00000000E+00  0.00000000E+00
  0.00000000E+00  0.00000000E+00  0.00000000E+00
  0.00000000E+00  0.00000000E+00  0.00000000E+00
  0.00000000E+00  0.00000000E+00  0.00000000E+00
  0.00000000E+00  0.00000000E+00  0.00000000E+00
  0.00000000E+00  0.00000000E+00  0.00000000E+00
  0.00000000E+00  0.00000000E+00  0.00000000E+00
  0.00000000E+00  0.00000000E+00  0.00000000E+00
  0.00000000E+00  0.00000000E+00  0.00000000E+00
  0.00000000E+00  0.00000000E+00  0.00000000E+00
  0.00000000E+00  0.00000000E+00  0.00000000E+00
  0.00000000E+00  0.00000000E+00  0.00000000E+00
  0.00000000E+00  0.00000000E+00  0.00000000E+00
  0.00000000E+00  0.00000000E+00  0.00000000E+00
  0.00000000E+00  0.00000000E+00  0.00000000E+00
  0.00000000E+00  0.00000000E+00  0.00000000E+00
  0.00000000E+00  0.00000000E+00  0.00000000E+00
  0.00000000E+00  0.00000000E+00  0.00000000E+00
  0.00000000E+00  0.00000000E+00  0.00000000E+00
  0.00000000E+00  0.00000000E+00  0.00000000E+00
  0.00000000E+00  0.00000000E+00  0.00000000E+00
  0.00000000E+00  0.00000000E+00  0.00000000E+00
  0.00000000E+00  0.00000000E+00  0.00000000E+00
  0.00000000E+00  0.00000000E+00  0.00000000E+00
  0.00000000E+00  0.00000000E+00  0.00000000E+00
  0.00000000E+00  0.00000000E+00  0.00000000E+00
  0.00000000E+00  0.00000000E+00  0.00000000E+00
  0.00000000E+00  0.00000000E+00  0.00000000E+00
  0.00000000E+00  0.00000000E+00  0.00000000E+00
  0.00000000E+00  0.00000000E+00  0.00000000E+00
  0.00000000E+00  0.00000000E+00  0.00000000E+00
  0.00000000E+00  0.00000000E+00  0.00000000E+00
  0.00000000E+00  0.00000000E+00  0.00000000E+00
  0.00000000E+00  0.00000000E+00  0.00000000E+00
  0.00000000E+00  0.00000000E+00  0.00000000E+00
  0.00000000E+00  0.00000000E+00  0.00000000E+00
  0.00000000E+00  0.00000000E+00  0.00000000E+00
  0.00000000E+00  0.00000000E+00  0.00000000E+00
  0.00000000E+00  0.00000000E+00  0.00000000E+00
  0.00000000E+00  0.00000000E+00  0.00000000E+00
  0.00000000E+00  0.00000000E+00  0.00000000E+00
  0.00000000E+00  0.00000000E+00  0.00000000E+00
  0.00000000E+00  0.00000000E+00  0.00000000E+00
  0.00000000E+00  0.00000000E+00  0.00000000E+00
  0.00000000E+00  0.00000000E+00  0.00000000E+00
  0.00000000E+00  0.00000000E+00  0.00000000E+00
  0.00000000E+00  0.00000000E+00  0.00000000E+00
  0.00000000E+00  0.00000000E+00  0.00000000E+00
  0.00000000E+00  0.00000000E+00  0.00000000E+00
  0.00000000E+00  0.00000000E+00  0.00000000E+00
  0.00000000E+00  0.00000000E+00  0.00000000E+00
  0.00000000E+00  0.00000000E+00  0.00000000E+00
  0.00000000E+00  0.00000000E+00  0.00000000E+00
