# Supplementary material for: Brønsted acidity in zeolites measured by deprotonation energy
Source: Sci Rep. 2022 May 4;12:7301. doi: 10.1038/s41598-022-11354-x (PMC9068704; doi:10.1038/s41598-022-11354-x)
Supplement: Supplementary file 2 — Supplementary Information 2. [file 41598_2022_11354_MOESM2_ESM.zip › structures/periodic/mfi/Al7-O16.vasp]

Si Al O H                               
   1.00000000000000     
    19.8538999999999994    0.0000000000000000    0.0000000000000000
     0.0000000000000000   19.8699000000000012    0.0000000000000000
     0.0000000000000000    0.0000000000000000   13.2912999999999997
   Si   Al   O    H 
    95     1   192     1
Direct
  0.4358503538969414  0.0491898097334518  0.7054674314314261
  0.0645441771422045  0.5455315855629821  0.1935681820525793
  0.4222855517358830  0.4443586347193610  0.6827818077266679
  0.0787187361621513  0.9446567801103357  0.1896137826134720
  0.5811564951157289  0.9481163065076536  0.3053723820499976
  0.9130556645777015  0.4461855699797693  0.8014595559267412
  0.5547469160980010  0.5578460779235825  0.3043755495594914
  0.9411413980642960  0.0561187855446689  0.8087167277377610
  0.3337656326313275  0.0308379743727454  0.8677804411301360
  0.1641600121920665  0.5243728754979157  0.3609122401763454
  0.3106646472871569  0.4700312168691433  0.8297711622682503
  0.1804438861889403  0.9731045771505944  0.3511670118505533
  0.6790637633064616  0.9659814072056221  0.1364480028564760
  0.8174384087151433  0.4660372002476902  0.6321354373096253
  0.6679968941029130  0.5226254914207383  0.1569005434753715
  0.8305456692677204  0.0218564279190530  0.6610530241228388
  0.2873824566281262  0.0620100526794759  0.0782472065219162
  0.2034812699245400  0.5672813209531065  0.5703522263249322
  0.2627606499423395  0.4355792355025196  0.0453729172745575
  0.2338837782399551  0.9448882424991601  0.5593729449592109
  0.7301193616015833  0.9307803812434650  0.9276657827151994
  0.7656200543015498  0.4331554415134913  0.4223136644664101
  0.7078990722465025  0.5569091309399409  0.9415755530659774
  0.7869395721721961  0.0588426168458036  0.4466992362963865
  0.1307453898892002  0.0731791901647921  0.0659668903319953
  0.3633762355455907  0.5652412193934172  0.5515201394158918
  0.1083503823287835  0.4262118195391629  0.0463427362989443
  0.3870709464566259  0.9380585470862797  0.5448969669428374
  0.8857329175089370  0.9389464332636103  0.9454089605259858
  0.6096959263476894  0.4438826209114992  0.4422380863794292
  0.8644128890879818  0.5685265495736692  0.9345664608835595
  0.6303729432444565  0.0695515513929983  0.4406813818097188
  0.0839754362104397  0.0308106919667326  0.8593343328197028
  0.4110734797598496  0.5221421306051224  0.3409257002448016
  0.0648955583217179  0.4667646354738778  0.8367824618195079
  0.4303969425188323  0.9789692398141777  0.3315832810067553
  0.9237371528009225  0.9671831473060376  0.1612952206111616
  0.5751943342655295  0.4687791598269293  0.6590641814155365
  0.9107609941211615  0.5242146450485816  0.1459704572895950
  0.5876367579658072  0.0265757621488759  0.6523644689422915
  0.2152049560749931  0.0595632776354224  0.7282662227454788
  0.2809636698354042  0.5493403061308417  0.2111794119171723
  0.1857834041971210  0.4333215458430153  0.7010756048938438
  0.3030907862964257  0.9308681740402842  0.2161248139191783
  0.7984885471284500  0.9395546076465323  0.2888004451245330
  0.6987926278843228  0.4370532765614923  0.7857785631870694
  0.7938937019145552  0.5568534442767010  0.2869848484870643
  0.7053753214323977  0.0547001271958469  0.7932106670041653
  0.0553307847996739  0.3304650987631851  0.2143738133996874
  0.4328244110098381  0.6638759504653432  0.7048600329618705
  0.0615138808135943  0.1697580191135419  0.2196996054811353
  0.5692889515684145  0.1771003140617903  0.3006447648213127
  0.9297115128033387  0.6726566274004208  0.7963784171324552
  0.5635217180367481  0.3333816641292324  0.2811379549539754
  0.9356346733196560  0.8324385197853320  0.7854885325177809
  0.3266110813536918  0.8732406219916593  0.8597271172297429
  0.1754901607819519  0.3676011193649216  0.3444469850420487
  0.3182958228938014  0.6266088565500454  0.8396120146599590
  0.1736153510255879  0.1321968231305924  0.3571473036650564
  0.6717364280438745  0.1211212521689840  0.1505565683028879
  0.8231753792624740  0.6218073857042679  0.6462884712414302
  0.6695861554592565  0.3656156985848048  0.1281739548636978
  0.8269985794358506  0.8640692417673759  0.6331656665227807
  0.2750334301178590  0.8183584615975569  0.0635740879855010
  0.2281696132743834  0.3213639764660961  0.5508486670444696
  0.2696412427843781  0.6607427422780120  0.0598653393725558
  0.2282399625615073  0.1665610485643678  0.5744917636547735
  0.7308578958109532  0.1700890541315866  0.9482034741927780
  0.7642981289033732  0.6704662941029160  0.4419280659993027
  0.7272907106326509  0.3221853200133320  0.9264567432698985
  0.7674396514988714  0.8241260036999136  0.4289228627826394
  0.1173694268702598  0.8200750696200187  0.0536395053695406
  0.3847963152023827  0.3203680375112058  0.5568999617756375
  0.1113551065207424  0.6654059081432422  0.0690361518887119
  0.3856206546488049  0.1650482913687516  0.5766103833762380
  0.8891336965620416  0.1733480440436116  0.9357083973666972
  0.6060155856995432  0.6732865159044042  0.4297730509809967
  0.8822220201768330  0.3253061859400034  0.9526198707740534
  0.6120254736181172  0.8266816525579320  0.4528809963676668
  0.0777272205688761  0.8767610523083627  0.8481638424703416
  0.4194598213324123  0.3662572393689328  0.3430405724527659
  0.0736308176335102  0.6245936488795305  0.8549891723099915
  0.4216260595149667  0.1359154849652187  0.3559003973702984
  0.9207707733024667  0.1248175732211000  0.1476763895003904
  0.5763285922104610  0.6242015106038170  0.6429813296875947
  0.9106794015270717  0.3670157917134755  0.1686438637792790
  0.5898146039840089  0.8687753814991809  0.6679164340842052
  0.2039412371800105  0.8365858681115523  0.7170669860091620
  0.2945242763670807  0.3314804875891971  0.1994186191132650
  0.1935504774333679  0.6830261590119877  0.7256694047860692
  0.2987761579228714  0.1809527664248285  0.2335116305466438
  0.7970428336692701  0.1600860124017359  0.2812823056069609
  0.6972117640631743  0.6591789819007190  0.7774402559201055
  0.7790010201095660  0.3121965731283836  0.2767689037401039
  0.7168705636964315  0.8107284242982817  0.7823232453033963
  0.4292102944927600  0.8276868402529587  0.7002654973415383
  0.5167795864318739  0.0366179044352791  0.7097480909188589
  0.9837389726691408  0.5364760853616761  0.1957527935910446
  0.4990068342285529  0.4683281091004629  0.7013325956677762
 -0.0002373673681692  0.9619147730750721  0.2027726458829355
  0.5046181860392417  0.9706818669668879  0.2811171468434582
 -0.0085557401052162  0.4648758375987047  0.7835820794810199
  0.4746841220645744  0.5544422211872986  0.2808831307837766
  0.0219686000016813  0.0581921994162831  0.7906485092088517
  0.4090168075025841  0.0366824766373321  0.8196138334635699
  0.0911167205167675  0.5289010548060001  0.3063719386192054
  0.3839623658621717  0.4444024528414076  0.7909488204824875
  0.1120017617995267  0.9425659521323909  0.3015208390364931
  0.6191553928482094  0.9298347472838234  0.2002988025790132
  0.8782883428777638  0.4294536853814077  0.6934400467156816
  0.5933639924287999  0.5304656656872332  0.2049125430702867
  0.9063040962730261  0.0306761528159255  0.7048523117987898
  0.4186986604163363  0.1259728760344674  0.6717956742634545
  0.0844833286431142  0.6225889505714546  0.1649558109900416
  0.4237251125325834  0.3693035697348271  0.6348426818926715
  0.0862581542948496  0.8723553271693915  0.1345576872790354
  0.5811507074872281  0.8829226081593591  0.3786629035969075
  0.9086133168157904  0.3816701054646269  0.8749191248640776
  0.5773837787124609  0.6345029722642280  0.3311217741063823
  0.9142468805493043  0.1304905353241067  0.8390030112533904
  0.4009232130167469  0.9975571934025333  0.6273587850350881
  0.0991777128194026  0.4943877237606688  0.1129495564478596
  0.3837233544408455  0.4950383618513632  0.6063183750159370
  0.1158319845398511  0.0029034907005128  0.1241839651318717
  0.6226024358399455  0.0100805678587873  0.3571156751782212
  0.8724624749324891  0.5103698869635026  0.8487539374009179
  0.5716417221610861  0.5110612997679688  0.4019450703272483
  0.9242998847568087  0.0042491957909574  0.9002326296744120
  0.3364696628852700  0.0626134869005442  0.9803813578629115
  0.1583920227816547  0.5618908628993209  0.4686788829836050
  0.3073686336684023  0.4585690638052528  0.9499265956979432
  0.1788431427699434  0.9597887388507353  0.4715483016582508
  0.6857455846429815  0.9263994506885213  0.0299897865767016
  0.8090887483984290  0.4274666552343745  0.5253601222658332
  0.6655979515259955  0.5553106533985537  0.0454970510151433
  0.8293718411304725  0.0553724801401442  0.5503621292675462
  0.3086132281873197  0.9530905857019819  0.8713976742888163
  0.1854020012968462  0.4457616321442985  0.3775997589387842
  0.3000313657028885  0.5497370132400224  0.8061634736689892
  0.1854941307052167  0.0535337769073487  0.3292907682833246
  0.6607695571818366  0.0441853791060977  0.1126402240123794
  0.8355446387708306  0.5447067662433508  0.6104422608295264
  0.6898413131720913  0.4438618242951603  0.1485515226101801
  0.8093683168786199  0.9428704511947810  0.6534595224173834
  0.2809720206329213  0.0731575121473858  0.7983363182067174
  0.2209423372292352  0.5615479103341058  0.2921789587754190
  0.2521026226138803  0.4275039166550290  0.7725232972230189
  0.2455734260502164  0.9366016937398775  0.3020967802171642
  0.7499934268923154  0.9632460095263735  0.1972802776764879
  0.7475144994791377  0.4622777292167946  0.6955553658899164
  0.7217486113488681  0.5611673388449416  0.2290641497018105
  0.7782884871040924  0.0587274761362480  0.7377633766811188
  0.3120732865852103  0.1203452797199258  0.1548634525880404
  0.1842209091977030  0.6368749234208185  0.6263537736444295
  0.3015113844014827  0.3710326589906401  0.0932851282174315
  0.2162481168311095  0.8728373579541383  0.6096198624975759
  0.7338492654690129  0.8559868600094536  0.8798617799470637
  0.7608223990751272  0.3591988511936155  0.3722682279667193
  0.6724092272307161  0.6141554285365040  0.8721525888516185
  0.8210226849426051  0.1179771815387278  0.3796312250709972
  0.2106713664467938  0.0768915953978351  0.0414489726937743
  0.2823101678227139  0.5667633095599832  0.5390362756236653
  0.1861888404089789  0.4180293127296600  0.0097837648743883
  0.3085647881473893  0.9441868614584947  0.5094028732457061
  0.8057812811850942  0.9570350312970555  0.9525475672709333
  0.6900090420434705  0.4600407975863137  0.4472937678604560
  0.7860924174688977  0.5742402858846611  0.9684525638999699
  0.7086171578850339  0.0746174956792352  0.4749317208540349
  0.2918587191044248 -0.0111065879976131  0.1317437343031640
  0.1851516595265791  0.5050579600458429  0.6438394678737138
  0.2566889236422169  0.4952139170858828  0.1277818811958137
  0.2315088375197772  0.0022930553816133  0.6454882016257860
  0.6945787994201142  0.9816281925116509  0.8472421048353735
  0.8020620468412351  0.4849849064884462  0.3446673845373268
  0.7047963882341358  0.4848741972824692  0.8844594761383537
  0.7912522209241104  0.9879883426381222  0.3864925481036234
  0.1088917710747769  0.1384553931804037  0.1313583665487800
  0.3894262428661934  0.6302507373600629  0.6130254969683687
  0.0870715083086159  0.3605316884821109  0.1109993452921238
  0.4036800577374558  0.8657932221179319  0.5912110381852161
  0.8959493478011332  0.8734858878953007  0.8738844794261972
  0.5961330861787895  0.3811975809221194  0.3673811529926072
  0.8885401219506286  0.6408464453859229  0.8909875523885661
  0.6057355176716898  0.1410959565303721  0.3960138112842788
  0.0885071959726141  0.0757596034549497  0.9612833716836435
  0.3969189883484390  0.5674211237341361  0.4400638599249203
  0.0603994991320645  0.4312696823510608  0.9472254848615775
  0.4344018526253905  0.9522258709624872  0.4467162297959500
  0.9147598129092707  0.9238015602108325  0.0576415841130383
  0.5814403588493582  0.4263222041977545  0.5541233025746845
  0.9119017127694313  0.5495140454115606  0.0297888202254021
  0.5828699231804245  0.0526192958210547  0.5372168281671403
  0.1527881623111015  0.0355150507533952  0.7964228276355936
  0.3472517180242063  0.5205371330391996  0.2661890602730208
  0.1178955256640980  0.4257752613192003  0.7676515032436804
  0.3774456516023395  0.9358608254389317  0.2655588773571914
  0.8754721916717108  0.9377871327141020  0.2491450231586844
  0.6219805245978957  0.4351131928343177  0.7451719191962153
  0.8546603417885753  0.5666587221511766  0.2072959093359732
  0.6462875635090710  0.0667761980928206  0.7111546085374738
  0.0706110356557664  0.9528609641716004  0.8919925643139087
  0.4270612949095517  0.4449395285436449  0.3747627130772459
  0.0893550905072944  0.5444841510555897  0.8483394655486181
  0.4077226790855716  0.0575328027803773  0.3288080222370877
  0.9035634354745905  0.0451294861972815  0.1387633524797822
  0.5997924839289525  0.5457786271788918  0.6381033604602796
  0.8906472424433490  0.4450839191192790  0.1496980256070412
  0.6080747476020367  0.9467909210810906  0.6518400985961310
  0.1959680511939339  0.1293254049777821  0.6717754942101333
  0.2984120712394798  0.6199637369908008  0.1564853622988680
  0.1853841873127959  0.3722894323426150  0.6205260813046528
  0.2977376634018108  0.8572216843592817  0.1649277543201797
  0.7779536129509323  0.8643237028919355  0.3242991099695183
  0.7195193786369387  0.3615641786889688  0.8203754164698714
  0.7998670480026857  0.6177467389484935  0.3668637712181913
  0.6986431258928010  0.1134100447725740  0.8760244915776890
  0.5158176860955812  0.8632463947558148  0.7295447118136879
  0.9801982423167436  0.3606845481980663  0.2317352649534786
  0.5080511989766874  0.6303854232566489  0.7085035394918283
 -0.0126120752420439  0.1348973016552783  0.2170172004494825
  0.4893172579223106  0.1611611314199207  0.2992383153293028
  0.0056868185083886  0.6424250929598163  0.7923058549744472
  0.4826216044798033  0.3432313854819538  0.2735301770573923
  0.0132958174481931  0.8569374279072669  0.7789009215001201
  0.3999346907890731  0.8611698614136627  0.8125121672099054
  0.0978584672802937  0.3528844183986075  0.3133849071625056
  0.3958574916930925  0.6440575389714376  0.8111492033993571
  0.0968755046218179  0.1545171798070723  0.3282697008374871
  0.6013708782411121  0.1495028979408683  0.1957789723782071
  0.8923289536623070  0.6535249283439216  0.6911157181639120
  0.5940189072142295  0.3514666259795938  0.1705130007697833
  0.9018020939850553  0.8470100478737663  0.6755973538708961
  0.4381043223492281  0.7430933830960449  0.6902091415046802
  0.0534894778877859  0.2496555984977296  0.2025740544783801
  0.5824740942442647  0.2569218048813064  0.3118929419781002
  0.9310725558684513  0.7532816197016504  0.8120069365241687
  0.3230875326803891  0.8395752363003990  0.9708437223126352
  0.1968241317336969  0.3198651363295552  0.4379706262127513
  0.3092990463867918  0.6364494800453050  0.9597297735046604
  0.1851621621892643  0.1454573371261167  0.4757948067175896
  0.6936373961023933  0.1681703023531523  0.0567040398672519
  0.7999519337427703  0.6673123557152728  0.5514412109302829
  0.6719585611244556  0.3476724600821465  0.0088350649505305
  0.8223501593427197  0.8466568470427934  0.5138472935106123
  0.2710762038325354  0.8379752736870196  0.7861424387877508
  0.2211718472768824  0.3496281973262084  0.2467150637154953
  0.2676948164889159  0.6754467138291699  0.7766013692819423
  0.2263108003052416  0.1758323877162125  0.2897906396358629
  0.7305607175676869  0.1224636669454365  0.2361455952850538
  0.7639528470672858  0.6231349794345670  0.7311661436432235
  0.7230899001181761  0.3184137273198130  0.1879839761727674
  0.7718429911590253  0.8186124026747921  0.6930706719248491
  0.2834306229895640  0.7388900229102823  0.0844267396297149
  0.2227159825998649  0.2463182399122850  0.5969370809708445
  0.7173181275680145  0.2433315226516665  0.8988989323949000
  0.7752368337150910  0.7457793972216010  0.3985788919243867
  0.1969047742527803  0.8359599897628095  0.0361496176027119
  0.3066967834612554  0.3448993761586722  0.5466046668587999
  0.1894080684758265  0.6463176422106699  0.0436861991262612
  0.3068807941719767  0.1439772210248710  0.5588061523949482
  0.8109153832287367  0.1559611873877884  0.9622873885948949
  0.6843792136732900  0.6536272510467498  0.4512092712933278
  0.8019137580483489  0.3351875582647689  0.9741602709094641
  0.6920628382932598  0.8393902403494268  0.4737247901817450
  0.1051188623874125  0.7447186980462052  0.0971575822401675
  0.3903688992541354  0.2447335987532504  0.6011927719449583
  0.8974538088030491  0.2518493960147505  0.9043105586190791
  0.5985135296852788  0.7531500913942937  0.4051804287951781
  0.0803924886013056  0.8259853135957593  0.9443132089089090
  0.4196584647590958  0.3218257816774432  0.4458899158942658
  0.0645024832360551  0.6470788774466570  0.9720227767479022
  0.4292229653119605  0.1456780492468314  0.4768266349043218
  0.9336252993825095  0.1558264194972053  0.0357026020632223
  0.5631845102456050  0.6536712971250740  0.5301074603719174
  0.9210087411541967  0.3305995603924778  0.0599140177011609
  0.5749314976779658  0.8310038709156198  0.5630476021439688
  0.1438024010419149  0.8737565719127408  0.7779420423564680
  0.3510812091529586  0.3546706388994477  0.2798968820886385
  0.1370174544692014  0.6651747855432476  0.8093399099022239
  0.3580466487575149  0.1805770429443609  0.3180551455910350
  0.8570055602311640  0.1633388094629041  0.1984628214337674
  0.6376248613964516  0.6668999056370337  0.6944172242103859
  0.8525820693889739  0.3303861584197729  0.2330668648147260
  0.6429844744727369  0.8316040204176660  0.7392384825951565
  0.1830599112257287  0.7600443698700479  0.6908925337151113
  0.3009379640437771  0.2520172762486266  0.1737878303099946
  0.7782776077004752  0.2354365632519528  0.3171403553673011
  0.7159273980487197  0.7335167197067687  0.8192336429421735
  0.5121825082392658  0.8824459700659006  0.7971390612784154
 
  0.00000000E+00  0.00000000E+00  0.00000000E+00
  0.00000000E+00  0.00000000E+00  0.00000000E+00
  0.00000000E+00  0.00000000E+00  0.00000000E+00
  0.00000000E+00  0.00000000E+00  0.00000000E+00
  0.00000000E+00  0.00000000E+00  0.00000000E+00
  0.00000000E+00  0.00000000E+00  0.00000000E+00
  0.00000000E+00  0.00000000E+00  0.00000000E+00
  0.00000000E+00  0.00000000E+00  0.00000000E+00
  0.00000000E+00  0.00000000E+00  0.00000000E+00
  0.00000000E+00  0.00000000E+00  0.00000000E+00
  0.00000000E+00  0.00000000E+00  0.00000000E+00
  0.00000000E+00  0.00000000E+00  0.00000000E+00
  0.00000000E+00  0.00000000E+00  0.00000000E+00
  0.00000000E+00  0.00000000E+00  0.00000000E+00
  0.00000000E+00  0.00000000E+00  0.00000000E+00
  0.00000000E+00  0.00000000E+00  0.00000000E+00
  0.00000000E+00  0.00000000E+00  0.00000000E+00
  0.00000000E+00  0.00000000E+00  0.00000000E+00
  0.00000000E+00  0.00000000E+00  0.00000000E+00
  0.00000000E+00  0.00000000E+00  0.00000000E+00
  0.00000000E+00  0.00000000E+00  0.00000000E+00
  0.00000000E+00  0.00000000E+00  0.00000000E+00
  0.00000000E+00  0.00000000E+00  0.00000000E+00
  0.00000000E+00  0.00000000E+00  0.00000000E+00
  0.00000000E+00  0.00000000E+00  0.00000000E+00
  0.00000000E+00  0.00000000E+00  0.00000000E+00
  0.00000000E+00  0.00000000E+00  0.00000000E+00
  0.00000000E+00  0.00000000E+00  0.00000000E+00
  0.00000000E+00  0.00000000E+00  0.00000000E+00
  0.00000000E+00  0.00000000E+00  0.00000000E+00
  0.00000000E+00  0.00000000E+00  0.00000000E+00
  0.00000000E+00  0.00000000E+00  0.00000000E+00
  0.00000000E+00  0.00000000E+00  0.00000000E+00
  0.00000000E+00  0.00000000E+00  0.00000000E+00
  0.00000000E+00  0.00000000E+00  0.00000000E+00
  0.00000000E+00  0.00000000E+00  0.00000000E+00
  0.00000000E+00  0.00000000E+00  0.00000000E+00
  0.00000000E+00  0.00000000E+00  0.00000000E+00
  0.00000000E+00  0.00000000E+00  0.00000000E+00
  0.00000000E+00  0.00000000E+00  0.00000000E+00
  0.00000000E+00  0.00000000E+00  0.00000000E+00
  0.00000000E+00  0.00000000E+00  0.00000000E+00
  0.00000000E+00  0.00000000E+00  0.00000000E+00
  0.00000000E+00  0.00000000E+00  0.00000000E+00
  0.00000000E+00  0.00000000E+00  0.00000000E+00
  0.00000000E+00  0.00000000E+00  0.00000000E+00
  0.00000000E+00  0.00000000E+00  0.00000000E+00
  0.00000000E+00  0.00000000E+00  0.00000000E+00
  0.00000000E+00  0.00000000E+00  0.00000000E+00
  0.00000000E+00  0.00000000E+00  0.00000000E+00
  0.00000000E+00  0.00000000E+00  0.00000000E+00
  0.00000000E+00  0.00000000E+00  0.00000000E+00
  0.00000000E+00  0.00000000E+00  0.00000000E+00
  0.00000000E+00  0.00000000E+00  0.00000000E+00
  0.00000000E+00  0.00000000E+00  0.00000000E+00
  0.00000000E+00  0.00000000E+00  0.00000000E+00
  0.00000000E+00  0.00000000E+00  0.00000000E+00
  0.00000000E+00  0.00000000E+00  0.00000000E+00
  0.00000000E+00  0.00000000E+00  0.00000000E+00
  0.00000000E+00  0.00000000E+00  0.00000000E+00
  0.00000000E+00  0.00000000E+00  0.00000000E+00
  0.00000000E+00  0.00000000E+00  0.00000000E+00
  0.00000000E+00  0.00000000E+00  0.00000000E+00
  0.00000000E+00  0.00000000E+00  0.00000000E+00
  0.00000000E+00  0.00000000E+00  0.00000000E+00
  0.00000000E+00  0.00000000E+00  0.00000000E+00
  0.00000000E+00  0.00000000E+00  0.00000000E+00
  0.00000000E+00  0.00000000E+00  0.00000000E+00
  0.00000000E+00  0.00000000E+00  0.00000000E+00
  0.00000000E+00  0.00000000E+00  0.00000000E+00
  0.00000000E+00  0.00000000E+00  0.00000000E+00
  0.00000000E+00  0.00000000E+00  0.00000000E+00
  0.00000000E+00  0.00000000E+00  0.00000000E+00
  0.00000000E+00  0.00000000E+00  0.00000000E+00
  0.00000000E+00  0.00000000E+00  0.00000000E+00
  0.00000000E+00  0.00000000E+00  0.00000000E+00
  0.00000000E+00  0.00000000E+00  0.00000000E+00
  0.00000000E+00  0.00000000E+00  0.00000000E+00
  0.00000000E+00  0.00000000E+00  0.00000000E+00
  0.00000000E+00  0.00000000E+00  0.00000000E+00
  0.00000000E+00  0.00000000E+00  0.00000000E+00
  0.00000000E+00  0.00000000E+00  0.00000000E+00
  0.00000000E+00  0.00000000E+00  0.00000000E+00
  0.00000000E+00  0.00000000E+00  0.00000000E+00
  0.00000000E+00  0.00000000E+00  0.00000000E+00
  0.00000000E+00  0.00000000E+00  0.00000000E+00
  0.00000000E+00  0.00000000E+00  0.00000000E+00
  0.00000000E+00  0.00000000E+00  0.00000000E+00
  0.00000000E+00  0.00000000E+00  0.00000000E+00
  0.00000000E+00  0.00000000E+00  0.00000000E+00
  0.00000000E+00  0.00000000E+00  0.00000000E+00
  0.00000000E+00  0.00000000E+00  0.00000000E+00
  0.00000000E+00  0.00000000E+00  0.00000000E+00
  0.00000000E+00  0.00000000E+00  0.00000000E+00
  0.00000000E+00  0.00000000E+00  0.00000000E+00
  0.00000000E+00  0.00000000E+00  0.00000000E+00
  0.00000000E+00  0.00000000E+00  0.00000000E+00
  0.00000000E+00  0.00000000E+00  0.00000000E+00
  0.00000000E+00  0.00000000E+00  0.00000000E+00
  0.00000000E+00  0.00000000E+00  0.00000000E+00
  0.00000000E+00  0.00000000E+00  0.00000000E+00
  0.00000000E+00  0.00000000E+00  0.00000000E+00
  0.00000000E+00  0.00000000E+00  0.00000000E+00
  0.00000000E+00  0.00000000E+00  0.00000000E+00
  0.00000000E+00  0.00000000E+00  0.00000000E+00
  0.00000000E+00  0.00000000E+00  0.00000000E+00
  0.00000000E+00  0.00000000E+00  0.00000000E+00
  0.00000000E+00  0.00000000E+00  0.00000000E+00
  0.00000000E+00  0.00000000E+00  0.00000000E+00
  0.00000000E+00  0.00000000E+00  0.00000000E+00
  0.00000000E+00  0.00000000E+00  0.00000000E+00
  0.00000000E+00  0.00000000E+00  0.00000000E+00
  0.00000000E+00  0.00000000E+00  0.00000000E+00
  0.00000000E+00  0.00000000E+00  0.00000000E+00
  0.00000000E+00  0.00000000E+00  0.00000000E+00
  0.00000000E+00  0.00000000E+00  0.00000000E+00
  0.00000000E+00  0.00000000E+00  0.00000000E+00
  0.00000000E+00  0.00000000E+00  0.00000000E+00
  0.00000000E+00  0.00000000E+00  0.00000000E+00
  0.00000000E+00  0.00000000E+00  0.00000000E+00
  0.00000000E+00  0.00000000E+00  0.00000000E+00
  0.00000000E+00  0.00000000E+00  0.00000000E+00
  0.00000000E+00  0.00000000E+00  0.00000000E+00
  0.00000000E+00  0.00000000E+00  0.00000000E+00
  0.00000000E+00  0.00000000E+00  0.00000000E+00
  0.00000000E+00  0.00000000E+00  0.00000000E+00
  0.00000000E+00  0.00000000E+00  0.00000000E+00
  0.00000000E+00  0.00000000E+00  0.00000000E+00
  0.00000000E+00  0.00000000E+00  0.00000000E+00
  0.00000000E+00  0.00000000E+00  0.00000000E+00
  0.00000000E+00  0.00000000E+00  0.00000000E+00
  0.00000000E+00  0.00000000E+00  0.00000000E+00
  0.00000000E+00  0.00000000E+00  0.00000000E+00
  0.00000000E+00  0.00000000E+00  0.00000000E+00
  0.00000000E+00  0.00000000E+00  0.00000000E+00
  0.00000000E+00  0.00000000E+00  0.00000000E+00
  0.00000000E+00  0.00000000E+00  0.00000000E+00
  0.00000000E+00  0.00000000E+00  0.00000000E+00
  0.00000000E+00  0.00000000E+00  0.00000000E+00
  0.00000000E+00  0.00000000E+00  0.00000000E+00
  0.00000000E+00  0.00000000E+00  0.00000000E+00
  0.00000000E+00  0.00000000E+00  0.00000000E+00
  0.00000000E+00  0.00000000E+00  0.00000000E+00
  0.00000000E+00  0.00000000E+00  0.00000000E+00
  0.00000000E+00  0.00000000E+00  0.00000000E+00
  0.00000000E+00  0.00000000E+00  0.00000000E+00
  0.00000000E+00  0.00000000E+00  0.00000000E+00
  0.00000000E+00  0.00000000E+00  0.00000000E+00
  0.00000000E+00  0.00000000E+00  0.00000000E+00
  0.00000000E+00  0.00000000E+00  0.00000000E+00
  0.00000000E+00  0.00000000E+00  0.00000000E+00
  0.00000000E+00  0.00000000E+00  0.00000000E+00
  0.00000000E+00  0.00000000E+00  0.00000000E+00
  0.00000000E+00  0.00000000E+00  0.00000000E+00
  0.00000000E+00  0.00000000E+00  0.00000000E+00
  0.00000000E+00  0.00000000E+00  0.00000000E+00
  0.00000000E+00  0.00000000E+00  0.00000000E+00
  0.00000000E+00  0.00000000E+00  0.00000000E+00
  0.00000000E+00  0.00000000E+00  0.00000000E+00
  0.00000000E+00  0.00000000E+00  0.00000000E+00
  0.00000000E+00  0.00000000E+00  0.00000000E+00
  0.00000000E+00  0.00000000E+00  0.00000000E+00
  0.00000000E+00  0.00000000E+00  0.00000000E+00
  0.00000000E+00  0.00000000E+00  0.00000000E+00
  0.00000000E+00  0.00000000E+00  0.00000000E+00
  0.00000000E+00  0.00000000E+00  0.00000000E+00
  0.00000000E+00  0.00000000E+00  0.00000000E+00
  0.00000000E+00  0.00000000E+00  0.00000000E+00
  0.00000000E+00  0.00000000E+00  0.00000000E+00
  0.00000000E+00  0.00000000E+00  0.00000000E+00
  0.00000000E+00  0.00000000E+00  0.00000000E+00
  0.00000000E+00  0.00000000E+00  0.00000000E+00
  0.00000000E+00  0.00000000E+00  0.00000000E+00
  0.00000000E+00  0.00000000E+00  0.00000000E+00
  0.00000000E+00  0.00000000E+00  0.00000000E+00
  0.00000000E+00  0.00000000E+00  0.00000000E+00
  0.00000000E+00  0.00000000E+00  0.00000000E+00
  0.00000000E+00  0.00000000E+00  0.00000000E+00
  0.00000000E+00  0.00000000E+00  0.00000000E+00
  0.00000000E+00  0.00000000E+00  0.00000000E+00
  0.00000000E+00  0.00000000E+00  0.00000000E+00
  0.00000000E+00  0.00000000E+00  0.00000000E+00
  0.00000000E+00  0.00000000E+00  0.00000000E+00
  0.00000000E+00  0.00000000E+00  0.00000000E+00
  0.00000000E+00  0.00000000E+00  0.00000000E+00
  0.00000000E+00  0.00000000E+00  0.00000000E+00
  0.00000000E+00  0.00000000E+00  0.00000000E+00
  0.00000000E+00  0.00000000E+00  0.00000000E+00
  0.00000000E+00  0.00000000E+00  0.00000000E+00
  0.00000000E+00  0.00000000E+00  0.00000000E+00
  0.00000000E+00  0.00000000E+00  0.00000000E+00
  0.00000000E+00  0.00000000E+00  0.00000000E+00
  0.00000000E+00  0.00000000E+00  0.00000000E+00
  0.00000000E+00  0.00000000E+00  0.00000000E+00
  0.00000000E+00  0.00000000E+00  0.00000000E+00
  0.00000000E+00  0.00000000E+00  0.00000000E+00
  0.00000000E+00  0.00000000E+00  0.00000000E+00
  0.00000000E+00  0.00000000E+00  0.00000000E+00
  0.00000000E+00  0.00000000E+00  0.00000000E+00
  0.00000000E+00  0.00000000E+00  0.00000000E+00
  0.00000000E+00  0.00000000E+00  0.00000000E+00
  0.00000000E+00  0.00000000E+00  0.00000000E+00
  0.00000000E+00  0.00000000E+00  0.00000000E+00
  0.00000000E+00  0.00000000E+00  0.00000000E+00
  0.00000000E+00  0.00000000E+00  0.00000000E+00
  0.00000000E+00  0.00000000E+00  0.00000000E+00
  0.00000000E+00  0.00000000E+00  0.00000000E+00
  0.00000000E+00  0.00000000E+00  0.00000000E+00
  0.00000000E+00  0.00000000E+00  0.00000000E+00
  0.00000000E+00  0.00000000E+00  0.00000000E+00
  0.00000000E+00  0.00000000E+00  0.00000000E+00
  0.00000000E+00  0.00000000E+00  0.00000000E+00
  0.00000000E+00  0.00000000E+00  0.00000000E+00
  0.00000000E+00  0.00000000E+00  0.00000000E+00
  0.00000000E+00  0.00000000E+00  0.00000000E+00
  0.00000000E+00  0.00000000E+00  0.00000000E+00
  0.00000000E+00  0.00000000E+00  0.00000000E+00
  0.00000000E+00  0.00000000E+00  0.00000000E+00
  0.00000000E+00  0.00000000E+00  0.00000000E+00
  0.00000000E+00  0.00000000E+00  0.00000000E+00
  0.00000000E+00  0.00000000E+00  0.00000000E+00
  0.00000000E+00  0.00000000E+00  0.00000000E+00
  0.00000000E+00  0.00000000E+00  0.00000000E+00
  0.00000000E+00  0.00000000E+00  0.00000000E+00
  0.00000000E+00  0.00000000E+00  0.00000000E+00
  0.00000000E+00  0.00000000E+00  0.00000000E+00
  0.00000000E+00  0.00000000E+00  0.00000000E+00
  0.00000000E+00  0.00000000E+00  0.00000000E+00
  0.00000000E+00  0.00000000E+00  0.00000000E+00
  0.00000000E+00  0.00000000E+00  0.00000000E+00
  0.00000000E+00  0.00000000E+00  0.00000000E+00
  0.00000000E+00  0.00000000E+00  0.00000000E+00
  0.00000000E+00  0.00000000E+00  0.00000000E+00
  0.00000000E+00  0.00000000E+00  0.00000000E+00
  0.00000000E+00  0.00000000E+00  0.00000000E+00
  0.00000000E+00  0.00000000E+00  0.00000000E+00
  0.00000000E+00  0.00000000E+00  0.00000000E+00
  0.00000000E+00  0.00000000E+00  0.00000000E+00
  0.00000000E+00  0.00000000E+00  0.00000000E+00
  0.00000000E+00  0.00000000E+00  0.00000000E+00
  0.00000000E+00  0.00000000E+00  0.00000000E+00
  0.00000000E+00  0.00000000E+00  0.00000000E+00
  0.00000000E+00  0.00000000E+00  0.00000000E+00
  0.00000000E+00  0.00000000E+00  0.00000000E+00
  0.00000000E+00  0.00000000E+00  0.00000000E+00
  0.00000000E+00  0.00000000E+00  0.00000000E+00
  0.00000000E+00  0.00000000E+00  0.00000000E+00
  0.00000000E+00  0.00000000E+00  0.00000000E+00
  0.00000000E+00  0.00000000E+00  0.00000000E+00
  0.00000000E+00  0.00000000E+00  0.00000000E+00
  0.00000000E+00  0.00000000E+00  0.00000000E+00
  0.00000000E+00  0.00000000E+00  0.00000000E+00
  0.00000000E+00  0.00000000E+00  0.00000000E+00
  0.00000000E+00  0.00000000E+00  0.00000000E+00
  0.00000000E+00  0.00000000E+00  0.00000000E+00
  0.00000000E+00  0.00000000E+00  0.00000000E+00
  0.00000000E+00  0.00000000E+00  0.00000000E+00
  0.00000000E+00  0.00000000E+00  0.00000000E+00
  0.00000000E+00  0.00000000E+00  0.00000000E+00
  0.00000000E+00  0.00000000E+00  0.00000000E+00
  0.00000000E+00  0.00000000E+00  0.00000000E+00
  0.00000000E+00  0.00000000E+00  0.00000000E+00
  0.00000000E+00  0.00000000E+00  0.00000000E+00
  0.00000000E+00  0.00000000E+00  0.00000000E+00
  0.00000000E+00  0.00000000E+00  0.00000000E+00
  0.00000000E+00  0.00000000E+00  0.00000000E+00
  0.00000000E+00  0.00000000E+00  0.00000000E+00
  0.00000000E+00  0.00000000E+00  0.00000000E+00
  0.00000000E+00  0.00000000E+00  0.00000000E+00
  0.00000000E+00  0.00000000E+00  0.00000000E+00
  0.00000000E+00  0.00000000E+00  0.00000000E+00
  0.00000000E+00  0.00000000E+00  0.00000000E+00
  0.00000000E+00  0.00000000E+00  0.00000000E+00
  0.00000000E+00  0.00000000E+00  0.00000000E+00
  0.00000000E+00  0.00000000E+00  0.00000000E+00
  0.00000000E+00  0.00000000E+00  0.00000000E+00
  0.00000000E+00  0.00000000E+00  0.00000000E+00
  0.00000000E+00  0.00000000E+00  0.00000000E+00
  0.00000000E+00  0.00000000E+00  0.00000000E+00
  0.00000000E+00  0.00000000E+00  0.00000000E+00
  0.00000000E+00  0.00000000E+00  0.00000000E+00
  0.00000000E+00  0.00000000E+00  0.00000000E+00
  0.00000000E+00  0.00000000E+00  0.00000000E+00
  0.00000000E+00  0.00000000E+00  0.00000000E+00
  0.00000000E+00  0.00000000E+00  0.00000000E+00
  0.00000000E+00  0.00000000E+00  0.00000000E+00
  0.00000000E+00  0.00000000E+00  0.00000000E+00
  0.00000000E+00  0.00000000E+00  0.00000000E+00
  0.00000000E+00  0.00000000E+00  0.00000000E+00
