# Supplementary material for: Brønsted acidity in zeolites measured by deprotonation energy
Source: Sci Rep. 2022 May 4;12:7301. doi: 10.1038/s41598-022-11354-x (PMC9068704; doi:10.1038/s41598-022-11354-x)
Supplement: Supplementary file 2 — Supplementary Information 2. [file 41598_2022_11354_MOESM2_ESM.zip › structures/periodic/mfi/Al3-O9.vasp]

Si Al O H                               
   1.00000000000000     
    19.8538999999999994    0.0000000000000000    0.0000000000000000
     0.0000000000000000   19.8699000000000012    0.0000000000000000
     0.0000000000000000    0.0000000000000000   13.2912999999999997
   Si   Al   O    H 
    95     1   192     1
Direct
  0.4232562905060994  0.0594454956362148  0.6511641679577069
  0.0768185735289446  0.5527813004072254  0.1272409765889404
  0.4235182713233525  0.4485109164194661  0.6279180590223408
  0.0818946849416355  0.9378010715160107  0.1604912273798301
  0.5761987808775411  0.9471562634481105  0.3614830364647241
  0.9233922678224159  0.4439735062699140  0.8513774070471737
  0.5765748494090779  0.5570400228160395  0.3520987195517556
  0.9191005243328056  0.0540721254291609  0.8607591067418821
  0.3094215007515670  0.0249440033247679  0.8008723628407018
  0.1991686520128488  0.5292196470209007  0.2707556420642608
  0.3001904601806203  0.4703912465775296  0.7713434152513921
  0.1954445933975864  0.9675463811051827  0.3113766438205128
  0.6992509108162966  0.9733276972317491  0.2173092936853133
  0.7998913880507875  0.4734615281852937  0.7117933982455317
  0.7000247802912377  0.5271167725643087  0.2127690220087228
  0.7979854913048759  0.0268883923717368  0.7171218704187715
  0.2180563258153178  0.5686011528742346  0.4913131035728049
  0.2817310666464822  0.4287407950101456 -0.0082123266634842
  0.2189072344546007  0.9458498742380590  0.5347437592392044
  0.7191046689703958  0.9323265575549335  0.9985097009655606
  0.7826893236128651  0.4371549217731203  0.4890499743745122
  0.7173634507138609  0.5629171132083641 -0.0106144505962829
  0.7801001745268278  0.0673670421808164  0.4986482825510904
  0.1199032747241903  0.0613442123917619  0.0151846716336389
  0.3792369739888369  0.5724182330366776  0.4923521334994980
  0.1202226812800325  0.4274248459330702 -0.0068834772281983
  0.3780926272327608  0.9393673355021736  0.5158701003512574
  0.8804101911703830  0.9307313025460783  0.9982723646931737
  0.6221327660044985  0.4348362248106715  0.4875007899698632
  0.8779406568280643  0.5654392003799261  0.9880248876666511
  0.6186841440947651  0.0689103267243340  0.5009375859781313
  0.0598220413996204  0.0330334670003618  0.8039872815990496
  0.4323853170762916  0.5288770067198514  0.2842381167913091
  0.0676192084079927  0.4711562859589905  0.7837790955294551
  0.4316153024527306  0.9689910024920172  0.3033876060585441
  0.9328786073811612  0.9729597490093160  0.2074615559833604
  0.5682444759546174  0.4716005614901643  0.6987760250548223
  0.9324122223767564  0.5287481300715556  0.1993420865797603
  0.5659843715368922  0.0295002383332731  0.7126345730556097
  0.1822896444447528  0.0665871475595614  0.6840685070281386
  0.3249754475970766  0.5496136053278829  0.1288300525983135
  0.1748467046499851  0.4478562256991643  0.6288614146916950
  0.3131705945984783  0.9326699498164200  0.1790517969349867
  0.8241261189359148  0.9493179786417533  0.3584770818720157
  0.6746922428076796  0.4454198660507493  0.8510177777500103
  0.8256974563317138  0.5549923301123093  0.3516397938818238
  0.6760384202539246  0.0514098218109901  0.8589389763809977
  0.4168101199039179  0.8277948238865085  0.6732595006441378
  0.0821439554082069  0.3247909186105954  0.1508358134675997
  0.4190465587884637  0.6743704225708278  0.6487935084638273
  0.0845769799133977  0.1705093886528319  0.1779971818374242
  0.5799683305537503  0.1720012023587624  0.3413888425607026
  0.9187685063936369  0.6727351043013168  0.8336819049679750
  0.5813822325521956  0.3266874004967507  0.3335381144915179
  0.9206748987484658  0.8273680825805486  0.8397799237068726
  0.3011248055132334  0.8659390738408930  0.8140627140545786
  0.2023812164616367  0.3735997550428566  0.2870123937872001
  0.2976257090234415  0.6275561368867093  0.7854641268064544
  0.2009945038399584  0.1270145638831444  0.3166093272345726
  0.6993133450859387  0.1304511237988818  0.1985343705701044
  0.7990977001155539  0.6310300822126452  0.6943791018022666
  0.7005451592287959  0.3693905585145136  0.1942258220417863
  0.8001936464447850  0.8699145669276694  0.6992735026786507
  0.2687044377994278  0.8276383430458979  0.0334824616203385
  0.2309149005864665  0.3280865086598586  0.5071871240904801
  0.2689576252074453  0.6698125293085737  0.0057083259238910
  0.2346717948815435  0.1699857131006309  0.5326225167809204
  0.7320373394854176  0.1721783039703702  0.9806024169873785
  0.7682861724824903  0.6732161956857756  0.4728736738267685
  0.7321635396267393  0.3277589745100242  0.9725846423483693
  0.7685185194717465  0.8288455868841410  0.4791318724225015
  0.1119774070073365  0.8258024422835687  0.0183208114511482
  0.3877764809037921  0.3286851199909354  0.4990030733905546
  0.1126508362954237  0.6717187148551224 -0.0035292904466738
  0.3916294968686572  0.1763123290484734  0.5188409732776669
  0.8881567945127549  0.1738164375189754  0.9928157880461095
  0.6122970839158018  0.6747475518274078  0.4841867075175506
  0.8882405397770226  0.3264625999080806  0.9836075284849283
  0.6123878454319522  0.8281176170638593  0.4917237969084944
  0.0627591211099097  0.8749824539017040  0.8009108153615973
  0.4384386228884292  0.3716385545159377  0.2880027961147948
  0.0613517135155250  0.6283644106736926  0.7863500343767258
  0.4381553785239970  0.1267214143926635  0.3040537224482389
  0.9374861752614310  0.1297445073869530  0.2055314146705377
  0.5615944734726979  0.6296496041580402  0.6977021958808163
  0.9392627956657085  0.3700610197778479  0.1982391296810930
  0.5625982798268180  0.8716198759297503  0.7062709866002640
  0.1812078065008098  0.8260079749621240  0.6780684207713089
  0.3242412077065861  0.3313416814382564  0.1560678221059748
  0.1746640085595416  0.6694159747344782  0.6520927475714058
  0.3198391536308456  0.1730898908010804  0.1802210303473449
  0.8205571689173135  0.1714393015462879  0.3356725619153330
  0.6763878408253341  0.6702522166347505  0.8309357167306423
  0.8232281917412047  0.3296099124843190  0.3303509293077905
  0.6785460950900638  0.8283930201895320  0.8367226605264005
  0.2878462342724855  0.0562777816312188  0.0239693358530105
  0.4859648572444218  0.0438045002323989  0.7253830764303012
  0.0125259917309377  0.5440959508642312  0.2010947828062414
  0.4878949121831785  0.4575660891996893  0.7014534031840042
  0.0133555605657821  0.9612457525301358  0.2157449754924611
  0.5120596361298072  0.9576963001574507  0.2877113926846133
  0.9873277514929831  0.4562391893273703  0.7778807238968926
  0.5124034326450226  0.5453272361117342  0.2788408264081670
  0.9804120823605104  0.0430726381998755  0.7805309521026225
  0.3534939088025748  0.0615788195603845  0.7145463049886930
  0.1437765655678447  0.5612425547118999  0.1954583727226708
  0.3566700337572508  0.4400702382679229  0.6963653403058383
  0.1401389585208037  0.9277446512883725  0.2438379155693495
  0.6440733645134696  0.9431869890265243  0.2943241580575356
  0.8555069062989270  0.4394158497470149  0.7845432942003490
  0.6443491745158947  0.5616573870944247  0.2848686952520986
  0.8494056117902293  0.0586244698091577  0.7987626564521753
  0.4349972695947414  0.1323638870946208  0.5988827850402769
  0.0657842434846262  0.6203523054461335  0.0603813004602382
  0.4344631297080147  0.3810426471953425  0.5611011497175287
  0.0683158370990488  0.8677526157641926  0.1008621028528171
  0.5665977885355339  0.8768380660941234  0.4220696368091854
  0.9340710848038413  0.3731589669246497  0.9106074240716089
  0.5662572043270742  0.6277056119519160  0.4119209703077917
  0.9314940562392047  0.1237876543183580  0.9214297382097387
  0.4202748502466099  0.0011834250304169  0.5654191497308422
  0.0824610174226945  0.4885996987182180  0.0517747652818882
  0.4178294640912470  0.5120797775204899  0.5515246183992663
  0.1058180777008513  0.9943373526797777  0.0788730395011456
  0.5799728748422464  0.0079449638967783  0.4434075971896814
  0.9186902095400125  0.5042871067719349  0.9340549362558173
  0.5813991818845191  0.4962055799646835  0.4339950302179486
  0.9189850786279575 -0.0077208730593049  0.9412543415846989
  0.3305622325615188  0.0455217997106235  0.9119578758094641
  0.2008926691627058  0.5738773825636224  0.3726278539254181
  0.2993372545396972  0.4251973147528108  0.8728953735724819
  0.1794869583541298  0.9505928192280136  0.4283864428875271
  0.6994694895132414  0.9271967607309468  0.1165453750827542
  0.7985444019689164  0.4306492302359109  0.6080358473382269
  0.7015850550514943  0.5691774437100718  0.1083518093013638
  0.8008137596757795  0.0729810641270790  0.6164558243810091
  0.3107113718325547  0.9441305357214649  0.7804918980098454
  0.1797569703649211  0.4518312954891907  0.2982587634793349
  0.3168642593012486  0.5485296256491112  0.7976513761206580
  0.1881738806228067  0.0481232831827355  0.2896827297381142
  0.6817066771950221  0.0509044952695546  0.1890261519652328
  0.8189803637026009  0.5517552254703850  0.6907558832292007
  0.6808061351774376  0.4487229864819430  0.1928958294585380
  0.8181435114463833  0.9495749714206039  0.6909027342398275
  0.2295213808229790  0.0513318359387029  0.7845335764315609
  0.2727537388408772  0.5314539378777048  0.2187052578797013
  0.2267703524644795  0.4664836803083149  0.7188311515484229
  0.2705246401064978  0.9405496245353012  0.2844239459284290
  0.7734108456047176  0.9709557374434951  0.2682541611549816
  0.7261025649326778  0.4703914724000217  0.7635545733566855
  0.7738874189664328  0.5306088940685374  0.2643431713484368
  0.7228437893970775  0.0281137685030675  0.7646225499347566
  0.2991107626984065  0.1316529273454944  0.0825748763402999
  0.1888891742827273  0.6364802425757873  0.5427872885698283
  0.3090890404153533  0.3600604369400446  0.0437296203596030
  0.2051992152030069  0.8729439520015960  0.5850878049448991
  0.6941168779625827  0.8637445450613713  0.9442236930320774
  0.8095002182889268  0.3691136748242824  0.4350526141533492
  0.6902267636307818  0.6309104102159995  0.9357267609915577
  0.8038789209544800  0.1358415504269282  0.4426559302568201
  0.1995749497415967  0.0600087210990205  0.9725343032389517
  0.2988159967607990  0.5637105970582675  0.5110780594641885
  0.2008446439071362  0.4352540639315102  0.0101738429832230
  0.2986332327193026  0.9584242574945468  0.5175767922089838
  0.7999989148975588  0.9407480913067288 -0.0164329749477383
  0.7022931570420606  0.4462116981458666  0.4689408942720724
  0.7978293039203260  0.5544595630832565  0.9689895582773532
  0.6992310691556728  0.0575268648500053  0.4871147529777006
  0.2872277610441031  0.9872468098520556  0.1000441725087465
  0.1819531515644568  0.5019517508159751  0.5377491359139190
  0.3188895596529486  0.4943752334368337  0.0392773823808245
  0.1893417124663436  0.0043875571876659  0.6073377928018727
  0.6824157577034712 -0.0018934382414443  0.9509604581603497
  0.8217340480907149  0.5031943729135362  0.4462061356790405
  0.6787610860201579  0.4967163623750180  0.9462013649044869
  0.8180149618088718  0.0021902931268144  0.4511683886476924
  0.1110825800152872  0.1283612959849638  0.0806853317302606
  0.4069548944794507  0.6434082909756627  0.5368944136714522
  0.0925610159964899  0.3565613066344412  0.0389089429863611
  0.3896333468418645  0.8700046763683971  0.5772908490362911
  0.9050972041736931  0.8600515989022296  0.9495096967625786
  0.5985293939220427  0.3636568496411944  0.4394708663846587
  0.9021693731176629  0.6366264376999589  0.9404598257468852
  0.5961093967634665  0.1400862481124722  0.4514592274576765
  0.0743234192067434  0.0647390848564207  0.9151172099602183
  0.3959989675295371  0.5718709791167040  0.3731472643667414
  0.1024887485774079  0.4281316493175908  0.8740785076993998
  0.4056706398922626  0.9285254434053456  0.4025958228996265
  0.9003531123811752  0.9290592771157355  0.1163747970339537
  0.6048109038758064  0.4321230510066238  0.6064975279779146
  0.8949851056697377  0.5674311815621533  0.1070703907143909
  0.5977735291515639  0.0715146767532374  0.6187453996572381
  0.1048280485849793  0.0735351265400380  0.7219791565614994
  0.4006414005352064  0.5486059722182217  0.1755459327741595
  0.0991694680122805  0.4500018291736075  0.6755274581994998
  0.3931564683337089  0.9402198240334186  0.2050675769763388
  0.9004339716223252  0.9504246707954804  0.3143260300859289
  0.5989017873917217  0.4453982158139469  0.8050827807611943
  0.9014512332820264  0.5548682644283180  0.3054459938189699
  0.5990689925975825  0.0531235118422099  0.8185110029673532
  0.0822072808392927  0.9545604658728893  0.8035338173910307
  0.4198947383259299  0.4498382368642134  0.3093989400280018
  0.0815244279300713  0.5503942435804946  0.8065591377426612
  0.4154338000910014  0.0487637214990855  0.3168844249816380
  0.9172062377244894  0.0518389152660230  0.1847616950471070
  0.5827162648685267  0.5514365788771619  0.6847720587792065
  0.9194006801071992  0.4486230855794667  0.1862597918897387
  0.5811804891228798  0.9504056116034196  0.6913281940703042
  0.2043138314427279  0.1374045300690729  0.6350411206544586
  0.3104908751218780  0.6241114181226375  0.0848518718388787
  0.1885208493723622  0.3725603967685652  0.5870767037829047
  0.3024617870127419  0.8568932396788526  0.1348978603157355
  0.8081729008263590  0.8738368523296446  0.3969956108312511
  0.6925729140254991  0.3696140126795279  0.8866485655945553
  0.8084690484773714  0.6307474947669011  0.3882001669972092
  0.6959984394030743  0.1261476923382628  0.8962835084068115
  0.4820426056980562  0.8641165739802513  0.7232152519952780
  0.0203305661861259  0.3612037210804113  0.2107381036058577
  0.4802706042471893  0.6367344282159738  0.7083995200514854
  0.0180192772103448  0.1352349852857997  0.2256434714535029
  0.5191184163928291  0.1319583476279534  0.2849640508411508
  0.9800543234720045  0.6348335700496125  0.7751590369087055
  0.5195230808860515  0.3639867357451962  0.2757492671062921
  0.9822031566153824  0.8665549274493988  0.7833868108142226
  0.3588207313154834  0.8216421347957751  0.7588087759701074
  0.1507220817760227  0.3340620724804744  0.2143614864069489
  0.3506460576150155  0.6653475334201797  0.7130792950098207
  0.1429809124373747  0.1722171558637880  0.2626613756221419
  0.6462491756529763  0.1677789525936982  0.2712158278751552
  0.8526170394763751  0.6719392104147444  0.7627242160918738
  0.6470548967491985  0.3276795863132951  0.2614164354646450
  0.8546525977464301  0.8321180803836945  0.7693835973417499
  0.4368859490516330  0.7531984576488009  0.6347669760651048
  0.0664921997075413  0.2452673622931211  0.1384479040193470
  0.5601286960715022  0.2500399139470925  0.3587897030026390
  0.9406470135549118  0.7494820119049409  0.8577401124917005
  0.3078206991147853  0.8565099266801307  0.9345848839309290
  0.1996238927737156  0.3367295961271716  0.3954006815947669
  0.3014631742693613  0.6634934451735588  0.8943280368946471
  0.1945457313697330  0.1380948220173029  0.4373856036715469
  0.6942547351396738  0.1648787456280910  0.0883269835752460
  0.8026694857883566  0.6621496955868592  0.5821837253562211
  0.6971075220770822  0.3396903030969813  0.0811483273991099
  0.8037870575286566  0.8360006875051060  0.5887699190136739
  0.2268926696568512  0.8400692747607540  0.7781065977489503
  0.2777280550837995  0.3704802422312113  0.2392346356441263
  0.2223426653665914  0.6350691157362564  0.7380373315240417
  0.2748122277936390  0.1517113622154265  0.2793181487977812
  0.7745233869665850  0.1402675899392634  0.2453195363081974
  0.7238631647314627  0.6405051323643560  0.7410287519496143
  0.7759118573956025  0.3593581564616400  0.2403251361479118
  0.7256786384643265  0.8600941892484658  0.7479798843491056
  0.2745379935978738  0.7468546220788475  0.0417161577291534
  0.2242265357600356  0.2503220514960912  0.5411227901549814
  0.7276641542308274  0.2491425382019374  0.9416351652616386
  0.7729991854102605  0.7516657082225723  0.4411061894355405
  0.1899224784486844  0.8501296306678360  0.0247435077963309
  0.3092833719749076  0.3523656711431933  0.5063880828477366
  0.1904275019619127  0.6458029851198785  0.0022182238115808
  0.3137850462865805  0.1509117265002479  0.5225115031818407
  0.8101319192962748  0.1487164790722864  0.9941661915306806
  0.6900476840074001  0.6487136333938258  0.4773736077501725
  0.8104283757007357  0.3523128791262074  0.9779392222264934
  0.6904692153285114  0.8535465400416955  0.4873685490608861
  0.1050857781707897  0.7464289435684731  0.0441189823219096
  0.3968568150047053  0.2550210303783060  0.5496666369089700
  0.8941535717013196  0.2489660793585224  0.9461536678896060
  0.6062780449022556  0.7522965181249825  0.4473695881691278
  0.0831019249131560  0.8401332803316540  0.9065053911695778
  0.4111713079819105  0.3264369014608250  0.3818897138148531
  0.0878974790579392  0.6740017593312138  0.8800263984391711
  0.4211780280140918  0.1671316797881504  0.4068048820282631
  0.9174069485689290  0.1736947251006859  0.1068810645715128
  0.5866781336040182  0.6711396733596318  0.5996274792995276
  0.9146404378631593  0.3299285486705514  0.0986332355689877
  0.5862341371349710  0.8297635970135580  0.6073468717781837
  0.1028488342985997  0.8402551439948304  0.7077805354106756
  0.4028015942453996  0.3459393959815202  0.1846937863808092
  0.0964560695897580  0.6558735757047988  0.6836139228002056
  0.3989431187242702  0.1611786579820511  0.2102626800951193
  0.8989269511593724  0.1582277073121107  0.3047904135746831
  0.5979378428934637  0.6606393170792626  0.7974465862253841
  0.9017113975548428  0.3388267865646510  0.2967540545935546
  0.6004502900802022  0.8415375567531274  0.8051823623289835
  0.1898084601156713  0.7489970895646577  0.6419021657025097
  0.3074081729752162  0.2523608606692866  0.1581351648382749
  0.8063900287060454  0.2509996662945465  0.3493226321646349
  0.6931923160694077  0.7488699325498193  0.8497057551594908
  0.2038683192773076  0.0601533364813898  0.8958836180304902
 
  0.00000000E+00  0.00000000E+00  0.00000000E+00
  0.00000000E+00  0.00000000E+00  0.00000000E+00
  0.00000000E+00  0.00000000E+00  0.00000000E+00
  0.00000000E+00  0.00000000E+00  0.00000000E+00
  0.00000000E+00  0.00000000E+00  0.00000000E+00
  0.00000000E+00  0.00000000E+00  0.00000000E+00
  0.00000000E+00  0.00000000E+00  0.00000000E+00
  0.00000000E+00  0.00000000E+00  0.00000000E+00
  0.00000000E+00  0.00000000E+00  0.00000000E+00
  0.00000000E+00  0.00000000E+00  0.00000000E+00
  0.00000000E+00  0.00000000E+00  0.00000000E+00
  0.00000000E+00  0.00000000E+00  0.00000000E+00
  0.00000000E+00  0.00000000E+00  0.00000000E+00
  0.00000000E+00  0.00000000E+00  0.00000000E+00
  0.00000000E+00  0.00000000E+00  0.00000000E+00
  0.00000000E+00  0.00000000E+00  0.00000000E+00
  0.00000000E+00  0.00000000E+00  0.00000000E+00
  0.00000000E+00  0.00000000E+00  0.00000000E+00
  0.00000000E+00  0.00000000E+00  0.00000000E+00
  0.00000000E+00  0.00000000E+00  0.00000000E+00
  0.00000000E+00  0.00000000E+00  0.00000000E+00
  0.00000000E+00  0.00000000E+00  0.00000000E+00
  0.00000000E+00  0.00000000E+00  0.00000000E+00
  0.00000000E+00  0.00000000E+00  0.00000000E+00
  0.00000000E+00  0.00000000E+00  0.00000000E+00
  0.00000000E+00  0.00000000E+00  0.00000000E+00
  0.00000000E+00  0.00000000E+00  0.00000000E+00
  0.00000000E+00  0.00000000E+00  0.00000000E+00
  0.00000000E+00  0.00000000E+00  0.00000000E+00
  0.00000000E+00  0.00000000E+00  0.00000000E+00
  0.00000000E+00  0.00000000E+00  0.00000000E+00
  0.00000000E+00  0.00000000E+00  0.00000000E+00
  0.00000000E+00  0.00000000E+00  0.00000000E+00
  0.00000000E+00  0.00000000E+00  0.00000000E+00
  0.00000000E+00  0.00000000E+00  0.00000000E+00
  0.00000000E+00  0.00000000E+00  0.00000000E+00
  0.00000000E+00  0.00000000E+00  0.00000000E+00
  0.00000000E+00  0.00000000E+00  0.00000000E+00
  0.00000000E+00  0.00000000E+00  0.00000000E+00
  0.00000000E+00  0.00000000E+00  0.00000000E+00
  0.00000000E+00  0.00000000E+00  0.00000000E+00
  0.00000000E+00  0.00000000E+00  0.00000000E+00
  0.00000000E+00  0.00000000E+00  0.00000000E+00
  0.00000000E+00  0.00000000E+00  0.00000000E+00
  0.00000000E+00  0.00000000E+00  0.00000000E+00
  0.00000000E+00  0.00000000E+00  0.00000000E+00
  0.00000000E+00  0.00000000E+00  0.00000000E+00
  0.00000000E+00  0.00000000E+00  0.00000000E+00
  0.00000000E+00  0.00000000E+00  0.00000000E+00
  0.00000000E+00  0.00000000E+00  0.00000000E+00
  0.00000000E+00  0.00000000E+00  0.00000000E+00
  0.00000000E+00  0.00000000E+00  0.00000000E+00
  0.00000000E+00  0.00000000E+00  0.00000000E+00
  0.00000000E+00  0.00000000E+00  0.00000000E+00
  0.00000000E+00  0.00000000E+00  0.00000000E+00
  0.00000000E+00  0.00000000E+00  0.00000000E+00
  0.00000000E+00  0.00000000E+00  0.00000000E+00
  0.00000000E+00  0.00000000E+00  0.00000000E+00
  0.00000000E+00  0.00000000E+00  0.00000000E+00
  0.00000000E+00  0.00000000E+00  0.00000000E+00
  0.00000000E+00  0.00000000E+00  0.00000000E+00
  0.00000000E+00  0.00000000E+00  0.00000000E+00
  0.00000000E+00  0.00000000E+00  0.00000000E+00
  0.00000000E+00  0.00000000E+00  0.00000000E+00
  0.00000000E+00  0.00000000E+00  0.00000000E+00
  0.00000000E+00  0.00000000E+00  0.00000000E+00
  0.00000000E+00  0.00000000E+00  0.00000000E+00
  0.00000000E+00  0.00000000E+00  0.00000000E+00
  0.00000000E+00  0.00000000E+00  0.00000000E+00
  0.00000000E+00  0.00000000E+00  0.00000000E+00
  0.00000000E+00  0.00000000E+00  0.00000000E+00
  0.00000000E+00  0.00000000E+00  0.00000000E+00
  0.00000000E+00  0.00000000E+00  0.00000000E+00
  0.00000000E+00  0.00000000E+00  0.00000000E+00
  0.00000000E+00  0.00000000E+00  0.00000000E+00
  0.00000000E+00  0.00000000E+00  0.00000000E+00
  0.00000000E+00  0.00000000E+00  0.00000000E+00
  0.00000000E+00  0.00000000E+00  0.00000000E+00
  0.00000000E+00  0.00000000E+00  0.00000000E+00
  0.00000000E+00  0.00000000E+00  0.00000000E+00
  0.00000000E+00  0.00000000E+00  0.00000000E+00
  0.00000000E+00  0.00000000E+00  0.00000000E+00
  0.00000000E+00  0.00000000E+00  0.00000000E+00
  0.00000000E+00  0.00000000E+00  0.00000000E+00
  0.00000000E+00  0.00000000E+00  0.00000000E+00
  0.00000000E+00  0.00000000E+00  0.00000000E+00
  0.00000000E+00  0.00000000E+00  0.00000000E+00
  0.00000000E+00  0.00000000E+00  0.00000000E+00
  0.00000000E+00  0.00000000E+00  0.00000000E+00
  0.00000000E+00  0.00000000E+00  0.00000000E+00
  0.00000000E+00  0.00000000E+00  0.00000000E+00
  0.00000000E+00  0.00000000E+00  0.00000000E+00
  0.00000000E+00  0.00000000E+00  0.00000000E+00
  0.00000000E+00  0.00000000E+00  0.00000000E+00
  0.00000000E+00  0.00000000E+00  0.00000000E+00
  0.00000000E+00  0.00000000E+00  0.00000000E+00
  0.00000000E+00  0.00000000E+00  0.00000000E+00
  0.00000000E+00  0.00000000E+00  0.00000000E+00
  0.00000000E+00  0.00000000E+00  0.00000000E+00
  0.00000000E+00  0.00000000E+00  0.00000000E+00
  0.00000000E+00  0.00000000E+00  0.00000000E+00
  0.00000000E+00  0.00000000E+00  0.00000000E+00
  0.00000000E+00  0.00000000E+00  0.00000000E+00
  0.00000000E+00  0.00000000E+00  0.00000000E+00
  0.00000000E+00  0.00000000E+00  0.00000000E+00
  0.00000000E+00  0.00000000E+00  0.00000000E+00
  0.00000000E+00  0.00000000E+00  0.00000000E+00
  0.00000000E+00  0.00000000E+00  0.00000000E+00
  0.00000000E+00  0.00000000E+00  0.00000000E+00
  0.00000000E+00  0.00000000E+00  0.00000000E+00
  0.00000000E+00  0.00000000E+00  0.00000000E+00
  0.00000000E+00  0.00000000E+00  0.00000000E+00
  0.00000000E+00  0.00000000E+00  0.00000000E+00
  0.00000000E+00  0.00000000E+00  0.00000000E+00
  0.00000000E+00  0.00000000E+00  0.00000000E+00
  0.00000000E+00  0.00000000E+00  0.00000000E+00
  0.00000000E+00  0.00000000E+00  0.00000000E+00
  0.00000000E+00  0.00000000E+00  0.00000000E+00
  0.00000000E+00  0.00000000E+00  0.00000000E+00
  0.00000000E+00  0.00000000E+00  0.00000000E+00
  0.00000000E+00  0.00000000E+00  0.00000000E+00
  0.00000000E+00  0.00000000E+00  0.00000000E+00
  0.00000000E+00  0.00000000E+00  0.00000000E+00
  0.00000000E+00  0.00000000E+00  0.00000000E+00
  0.00000000E+00  0.00000000E+00  0.00000000E+00
  0.00000000E+00  0.00000000E+00  0.00000000E+00
  0.00000000E+00  0.00000000E+00  0.00000000E+00
  0.00000000E+00  0.00000000E+00  0.00000000E+00
  0.00000000E+00  0.00000000E+00  0.00000000E+00
  0.00000000E+00  0.00000000E+00  0.00000000E+00
  0.00000000E+00  0.00000000E+00  0.00000000E+00
  0.00000000E+00  0.00000000E+00  0.00000000E+00
  0.00000000E+00  0.00000000E+00  0.00000000E+00
  0.00000000E+00  0.00000000E+00  0.00000000E+00
  0.00000000E+00  0.00000000E+00  0.00000000E+00
  0.00000000E+00  0.00000000E+00  0.00000000E+00
  0.00000000E+00  0.00000000E+00  0.00000000E+00
  0.00000000E+00  0.00000000E+00  0.00000000E+00
  0.00000000E+00  0.00000000E+00  0.00000000E+00
  0.00000000E+00  0.00000000E+00  0.00000000E+00
  0.00000000E+00  0.00000000E+00  0.00000000E+00
  0.00000000E+00  0.00000000E+00  0.00000000E+00
  0.00000000E+00  0.00000000E+00  0.00000000E+00
  0.00000000E+00  0.00000000E+00  0.00000000E+00
  0.00000000E+00  0.00000000E+00  0.00000000E+00
  0.00000000E+00  0.00000000E+00  0.00000000E+00
  0.00000000E+00  0.00000000E+00  0.00000000E+00
  0.00000000E+00  0.00000000E+00  0.00000000E+00
  0.00000000E+00  0.00000000E+00  0.00000000E+00
  0.00000000E+00  0.00000000E+00  0.00000000E+00
  0.00000000E+00  0.00000000E+00  0.00000000E+00
  0.00000000E+00  0.00000000E+00  0.00000000E+00
  0.00000000E+00  0.00000000E+00  0.00000000E+00
  0.00000000E+00  0.00000000E+00  0.00000000E+00
  0.00000000E+00  0.00000000E+00  0.00000000E+00
  0.00000000E+00  0.00000000E+00  0.00000000E+00
  0.00000000E+00  0.00000000E+00  0.00000000E+00
  0.00000000E+00  0.00000000E+00  0.00000000E+00
  0.00000000E+00  0.00000000E+00  0.00000000E+00
  0.00000000E+00  0.00000000E+00  0.00000000E+00
  0.00000000E+00  0.00000000E+00  0.00000000E+00
  0.00000000E+00  0.00000000E+00  0.00000000E+00
  0.00000000E+00  0.00000000E+00  0.00000000E+00
  0.00000000E+00  0.00000000E+00  0.00000000E+00
  0.00000000E+00  0.00000000E+00  0.00000000E+00
  0.00000000E+00  0.00000000E+00  0.00000000E+00
  0.00000000E+00  0.00000000E+00  0.00000000E+00
  0.00000000E+00  0.00000000E+00  0.00000000E+00
  0.00000000E+00  0.00000000E+00  0.00000000E+00
  0.00000000E+00  0.00000000E+00  0.00000000E+00
  0.00000000E+00  0.00000000E+00  0.00000000E+00
  0.00000000E+00  0.00000000E+00  0.00000000E+00
  0.00000000E+00  0.00000000E+00  0.00000000E+00
  0.00000000E+00  0.00000000E+00  0.00000000E+00
  0.00000000E+00  0.00000000E+00  0.00000000E+00
  0.00000000E+00  0.00000000E+00  0.00000000E+00
  0.00000000E+00  0.00000000E+00  0.00000000E+00
  0.00000000E+00  0.00000000E+00  0.00000000E+00
  0.00000000E+00  0.00000000E+00  0.00000000E+00
  0.00000000E+00  0.00000000E+00  0.00000000E+00
  0.00000000E+00  0.00000000E+00  0.00000000E+00
  0.00000000E+00  0.00000000E+00  0.00000000E+00
  0.00000000E+00  0.00000000E+00  0.00000000E+00
  0.00000000E+00  0.00000000E+00  0.00000000E+00
  0.00000000E+00  0.00000000E+00  0.00000000E+00
  0.00000000E+00  0.00000000E+00  0.00000000E+00
  0.00000000E+00  0.00000000E+00  0.00000000E+00
  0.00000000E+00  0.00000000E+00  0.00000000E+00
  0.00000000E+00  0.00000000E+00  0.00000000E+00
  0.00000000E+00  0.00000000E+00  0.00000000E+00
  0.00000000E+00  0.00000000E+00  0.00000000E+00
  0.00000000E+00  0.00000000E+00  0.00000000E+00
  0.00000000E+00  0.00000000E+00  0.00000000E+00
  0.00000000E+00  0.00000000E+00  0.00000000E+00
  0.00000000E+00  0.00000000E+00  0.00000000E+00
  0.00000000E+00  0.00000000E+00  0.00000000E+00
  0.00000000E+00  0.00000000E+00  0.00000000E+00
  0.00000000E+00  0.00000000E+00  0.00000000E+00
  0.00000000E+00  0.00000000E+00  0.00000000E+00
  0.00000000E+00  0.00000000E+00  0.00000000E+00
  0.00000000E+00  0.00000000E+00  0.00000000E+00
  0.00000000E+00  0.00000000E+00  0.00000000E+00
  0.00000000E+00  0.00000000E+00  0.00000000E+00
  0.00000000E+00  0.00000000E+00  0.00000000E+00
  0.00000000E+00  0.00000000E+00  0.00000000E+00
  0.00000000E+00  0.00000000E+00  0.00000000E+00
  0.00000000E+00  0.00000000E+00  0.00000000E+00
  0.00000000E+00  0.00000000E+00  0.00000000E+00
  0.00000000E+00  0.00000000E+00  0.00000000E+00
  0.00000000E+00  0.00000000E+00  0.00000000E+00
  0.00000000E+00  0.00000000E+00  0.00000000E+00
  0.00000000E+00  0.00000000E+00  0.00000000E+00
  0.00000000E+00  0.00000000E+00  0.00000000E+00
  0.00000000E+00  0.00000000E+00  0.00000000E+00
  0.00000000E+00  0.00000000E+00  0.00000000E+00
  0.00000000E+00  0.00000000E+00  0.00000000E+00
  0.00000000E+00  0.00000000E+00  0.00000000E+00
  0.00000000E+00  0.00000000E+00  0.00000000E+00
  0.00000000E+00  0.00000000E+00  0.00000000E+00
  0.00000000E+00  0.00000000E+00  0.00000000E+00
  0.00000000E+00  0.00000000E+00  0.00000000E+00
  0.00000000E+00  0.00000000E+00  0.00000000E+00
  0.00000000E+00  0.00000000E+00  0.00000000E+00
  0.00000000E+00  0.00000000E+00  0.00000000E+00
  0.00000000E+00  0.00000000E+00  0.00000000E+00
  0.00000000E+00  0.00000000E+00  0.00000000E+00
  0.00000000E+00  0.00000000E+00  0.00000000E+00
  0.00000000E+00  0.00000000E+00  0.00000000E+00
  0.00000000E+00  0.00000000E+00  0.00000000E+00
  0.00000000E+00  0.00000000E+00  0.00000000E+00
  0.00000000E+00  0.00000000E+00  0.00000000E+00
  0.00000000E+00  0.00000000E+00  0.00000000E+00
  0.00000000E+00  0.00000000E+00  0.00000000E+00
  0.00000000E+00  0.00000000E+00  0.00000000E+00
  0.00000000E+00  0.00000000E+00  0.00000000E+00
  0.00000000E+00  0.00000000E+00  0.00000000E+00
  0.00000000E+00  0.00000000E+00  0.00000000E+00
  0.00000000E+00  0.00000000E+00  0.00000000E+00
  0.00000000E+00  0.00000000E+00  0.00000000E+00
  0.00000000E+00  0.00000000E+00  0.00000000E+00
  0.00000000E+00  0.00000000E+00  0.00000000E+00
  0.00000000E+00  0.00000000E+00  0.00000000E+00
  0.00000000E+00  0.00000000E+00  0.00000000E+00
  0.00000000E+00  0.00000000E+00  0.00000000E+00
  0.00000000E+00  0.00000000E+00  0.00000000E+00
  0.00000000E+00  0.00000000E+00  0.00000000E+00
  0.00000000E+00  0.00000000E+00  0.00000000E+00
  0.00000000E+00  0.00000000E+00  0.00000000E+00
  0.00000000E+00  0.00000000E+00  0.00000000E+00
  0.00000000E+00  0.00000000E+00  0.00000000E+00
  0.00000000E+00  0.00000000E+00  0.00000000E+00
  0.00000000E+00  0.00000000E+00  0.00000000E+00
  0.00000000E+00  0.00000000E+00  0.00000000E+00
  0.00000000E+00  0.00000000E+00  0.00000000E+00
  0.00000000E+00  0.00000000E+00  0.00000000E+00
  0.00000000E+00  0.00000000E+00  0.00000000E+00
  0.00000000E+00  0.00000000E+00  0.00000000E+00
  0.00000000E+00  0.00000000E+00  0.00000000E+00
  0.00000000E+00  0.00000000E+00  0.00000000E+00
  0.00000000E+00  0.00000000E+00  0.00000000E+00
  0.00000000E+00  0.00000000E+00  0.00000000E+00
  0.00000000E+00  0.00000000E+00  0.00000000E+00
  0.00000000E+00  0.00000000E+00  0.00000000E+00
  0.00000000E+00  0.00000000E+00  0.00000000E+00
  0.00000000E+00  0.00000000E+00  0.00000000E+00
  0.00000000E+00  0.00000000E+00  0.00000000E+00
  0.00000000E+00  0.00000000E+00  0.00000000E+00
  0.00000000E+00  0.00000000E+00  0.00000000E+00
  0.00000000E+00  0.00000000E+00  0.00000000E+00
  0.00000000E+00  0.00000000E+00  0.00000000E+00
  0.00000000E+00  0.00000000E+00  0.00000000E+00
  0.00000000E+00  0.00000000E+00  0.00000000E+00
  0.00000000E+00  0.00000000E+00  0.00000000E+00
  0.00000000E+00  0.00000000E+00  0.00000000E+00
  0.00000000E+00  0.00000000E+00  0.00000000E+00
  0.00000000E+00  0.00000000E+00  0.00000000E+00
  0.00000000E+00  0.00000000E+00  0.00000000E+00
  0.00000000E+00  0.00000000E+00  0.00000000E+00
  0.00000000E+00  0.00000000E+00  0.00000000E+00
  0.00000000E+00  0.00000000E+00  0.00000000E+00
  0.00000000E+00  0.00000000E+00  0.00000000E+00
  0.00000000E+00  0.00000000E+00  0.00000000E+00
  0.00000000E+00  0.00000000E+00  0.00000000E+00
  0.00000000E+00  0.00000000E+00  0.00000000E+00
  0.00000000E+00  0.00000000E+00  0.00000000E+00
  0.00000000E+00  0.00000000E+00  0.00000000E+00
  0.00000000E+00  0.00000000E+00  0.00000000E+00
  0.00000000E+00  0.00000000E+00  0.00000000E+00
  0.00000000E+00  0.00000000E+00  0.00000000E+00
