# Supplementary material for: Brønsted acidity in zeolites measured by deprotonation energy
Source: Sci Rep. 2022 May 4;12:7301. doi: 10.1038/s41598-022-11354-x (PMC9068704; doi:10.1038/s41598-022-11354-x)
Supplement: Supplementary file 2 — Supplementary Information 2. [file 41598_2022_11354_MOESM2_ESM.zip › structures/periodic/mfi/Al5-O13.vasp]

Si Al O H                               
   1.00000000000000     
    19.8538999999999994    0.0000000000000000    0.0000000000000000
     0.0000000000000000   19.8699000000000012    0.0000000000000000
     0.0000000000000000    0.0000000000000000   13.2912999999999997
   Si   Al   O    H 
    95     1   192     1
Direct
  0.4182864690015634  0.0511525830246357  0.6880732563029082
  0.0785975493385752  0.5515146230665902  0.1880312481202457
  0.4358862842391298  0.4508146570713798  0.7012886542510898
  0.0645920862795706  0.9508811298791436  0.2012410838436780
  0.5567109829798249  0.9405295334422290  0.3051653694405181
  0.9429149347423561  0.4413685617301385  0.8056623529192765
  0.5843222810917648  0.5510477370547624  0.3051025105242416
  0.9125782738623136  0.0522854760892786  0.8027580660441440
  0.3121261463591867  0.0226278765690839  0.8438870416056073
  0.1882573591768307  0.5250439851578487  0.3363486646999074
  0.3364324326577152  0.4686318280136917  0.8681115364271151
  0.1618035245951431  0.9664732732958843  0.3686354874765859
  0.6682535881003023  0.9762773308199018  0.1571598493718130
  0.8311091422872089  0.4761304000615443  0.6583806181623690
  0.6800253122179074  0.5340594788258483  0.1352438341377145
  0.8154298531067282  0.0356316753586086  0.6352138246523562
  0.2670517194820234  0.0561419328130026  0.0591679669043867
  0.2349318717946652  0.5564657329522041  0.5527903785638723
  0.2929897594171267  0.4301234068047864  0.0757445134030011
  0.2091635586413263  0.9288654479002600  0.5747567971551364
  0.7097239002655776  0.9402081704295884  0.9430157854101128
  0.7888665448727046  0.4400905009477173  0.4441129806674430
  0.7330370308862192  0.5678980871859080  0.9268467764945173
  0.7645246806834136  0.0678239937727725  0.4255513394385146
  0.1122292433042662  0.0683870954498938  0.0540593221700532
  0.3895237805300150  0.5670848469461467  0.5508615938298966
  0.1342995918261145  0.4288119175735261  0.0572084647757953
  0.3660625482182053  0.9273956422043614  0.5588639215802247
  0.8655587154851069  0.9311925091756900  0.9359941453063253
  0.6328040259002545  0.4297922464043795  0.4375604223745823
  0.8886793180662074  0.5566020752557548  0.9455618936879276
  0.6089972833706548  0.0558845223590629  0.4457895884014174
  0.4323780327678095  0.5246345061618624  0.3378752539863313
  0.0867244820628967  0.4730291132128889  0.8478328196861465
  0.4143788544016990  0.9706427499756768  0.3512949246557294
  0.9122510136452157  0.9778582202524355  0.1466604433956792
  0.5876644193106699  0.4771825841014647  0.6477075536127130
  0.9253568191149888  0.5262126089406037  0.1606306065496204
  0.5717818584285833  0.0253514372330250  0.6612567943500629
  0.1957278548274793  0.0653947400901944  0.7029929485410573
  0.3109593598473359  0.5656499661930734  0.2058594439563728
  0.2182806337543786  0.4435363826211498  0.7200568636049260
  0.2817652847541975  0.9414058823217966  0.2247455080788304
  0.7941210170051749  0.9446828564648271  0.2884350044731806
  0.7054464096657875  0.4448010269818984  0.7895895816727987
  0.8005821855035492  0.5594715392561848  0.2882756596990116
  0.6957391881430444  0.0593818369597436  0.7874432593492612
  0.4344190027938795  0.8286736145458053  0.7147803787923589
  0.0661981892896030  0.3308839752226382  0.2127209506040595
  0.4411707218457739  0.6678487965716571  0.7125379140413199
  0.0593729385852448  0.1695059221952273  0.2128703926005938
  0.5623906718189180  0.1653105797131601  0.2845997032125290
  0.9357210363591314  0.6663998578129917  0.7854394805223754
  0.5692710074423611  0.3240141529588514  0.2981960654255206
  0.9301839484679169  0.8244474581761542  0.7976084194648733
  0.3225108901454065  0.8666953970174958  0.8524560511005944
  0.1794558571211528  0.3698243449557708  0.3476777377555090
  0.3253895590480900  0.6251223805948668  0.8483663420565390
  0.1731341160551157  0.1240686115943257  0.3489184080258350
  0.6697827153561309  0.1337783550874307  0.1297805739862103
  0.8302449473662251  0.6333571669985578  0.6312126673701952
  0.6737682958983079  0.3784799914630336  0.1474930351484725
  0.8263898610718580  0.8800741165591550  0.6477679721697566
  0.2708282534655869  0.8338978203637166  0.0700051078459838
  0.2309004637297627  0.3363776125316144  0.5660789704783397
  0.2730694176486240  0.6777232136236332  0.0534018889727786
  0.2300722711419142  0.1798514254222165  0.5509553312578579
  0.7247578809044593  0.1758054308226495  0.9251737079530887
  0.7736672229434099  0.6756625515873006  0.4272933920292563
  0.7309136926661713  0.3293722846197113  0.9424981290785024
  0.7685952692680422  0.8298136366519199  0.4430377459053369
  0.1134723049389603  0.8317613355529651  0.0728505528271745
  0.3886625816430753  0.3328790873623724  0.5737162957998958
  0.1159818173789934  0.6771016253039950  0.0616976922329947
  0.3870915311260091  0.1778107620402847  0.5590811497074650
  0.8801899374591229  0.1728309463965379  0.9509452511046678
  0.6184443734444772  0.6725554883683741  0.4515063804792269
  0.8887717567078949  0.3242006959686031  0.9290465991397585
  0.6108957377437787  0.8239848050100883  0.4291334334372505
  0.0786564048540542  0.8618763540425081  0.8535357131699625
  0.4238263874166120  0.3670452666881708  0.3565121969652274
  0.0787545116303038  0.6294055709641584  0.8501381612018369
  0.4226398389764916  0.1264998480962427  0.3516324912604951
  0.9112398211372961  0.1367206012007187  0.1693870398133194
  0.5885204801813783  0.6360648117825268  0.6692651127965916
  0.9215829778315141  0.3691046226265835  0.1432533043529805
  0.5782006352329627  0.8681370019423910  0.6432312242358803
  0.1995323354845403  0.8110598436950889  0.7328876138313084
  0.3023376073960300  0.3127849196471985  0.2328709687455124
  0.2039739324372064  0.6605940087518899  0.7060201747463467
  0.2974560434655401  0.1598753421601357  0.2125312194288545
  0.7786902820398719  0.1875367263227154  0.2792721916533566
  0.7209495410539080  0.6876520150078673  0.7802643126612737
  0.7986034324954445  0.3386986744991219  0.2786866982778662
  0.7013212057964902  0.8387622832813156  0.7781210030646267
  0.0633284512748726  0.0180977311868932  0.8409018928742156
  0.4949940786293012  0.0264942628191684  0.7021523716934447
  0.0013822375392871  0.5286320699666370  0.2035346175820834
  0.5162214550263240  0.4625679757576900  0.7013704034455520
 -0.0157397277187986  0.9626756159370764  0.1980177148185995
  0.4759025934486247  0.9404436213780051  0.2845432435778470
  0.0236018928316663  0.4423107087113285  0.7850434377086045
  0.5066384368845206  0.5289270675886444  0.2875409695717788
  0.9885274668364090  0.0307242393411749  0.7785292490711200
  0.3817678737609511  0.0521158259286819  0.7977727348657040
  0.1147876976457430  0.5500154740802470  0.2978220901275659
  0.4100328687675093  0.4633263549179563  0.8156110852379094
  0.0878492250759660  0.9591558213315733  0.3182333450892594
  0.5931108651003684  0.9683079245102880  0.2040824413217088
  0.9065722835539383  0.4680066692791174  0.7037717773801765
  0.6188960215136449  0.5697531405009812  0.1975289610317267
  0.8733260317657687  0.0742029153280191  0.6995771783367303
  0.4173990529366953  0.1266580707236303  0.6420792261405706
  0.0806962350069035  0.6268871753514732  0.1418004145747821
  0.4177414911315777  0.3739503087376633  0.6694293568285098
  0.0831882902871721  0.8749652966408005  0.1656228599864367
  0.5820220179317037  0.8650859016399196  0.3328335664934035
  0.9184472276053023  0.3656422602037899  0.8335642373015452
  0.5864844488829516  0.6150591725557553  0.3800736768495084
  0.9124323376503476  0.1154107644305668  0.8805179313205517
  0.3774417147700260 -0.0005362422161624  0.6150122032473332
  0.1174500845854761  0.4993639281806693  0.1135963297377573
  0.3980129169737913  0.5021722981168967  0.6244084190785720
  0.1047207840737552  0.0056221139112669  0.1330890008284229
  0.5723362118858146  0.9893384258112461  0.4007858515006900
  0.9258310864807666  0.4903077768670180  0.9005229543997869
  0.6268864583573919  0.4878460070941485  0.3512481787561852
  0.8692292991825542  0.9895768765762799  0.8503183150142718
  0.3122667210228720  0.0329728505588093  0.9637743859921396
  0.1907248718840349  0.5336706120236462  0.4569069614450078
  0.3403002161215726  0.4309625972114852  0.9760435640435144
  0.1591221902576297  0.9306478094648322  0.4785184591984067
  0.6669348212097403  0.9421931371156889  0.0466648930289912
  0.8313577110802221  0.4419724250700574  0.5479050338735477
  0.6885116798642226  0.5733807679144858  0.0290090448362677
  0.8081889123539674  0.0743589078436105  0.5281710983790638
  0.3038785572091461  0.9432672775722799  0.8173871075154563
  0.1997013122477297  0.4454396402485178  0.3108019605396893
  0.3160279672494480  0.5474224055889717  0.8841311278200635
  0.1818672350318753  0.0457436735187362  0.3815622738389797
  0.6895900535069180  0.0551378214926981  0.1474711454518909
  0.8095955796741702  0.5549000344057651  0.6488578069351665
  0.6617976244613940  0.4556781260002275  0.1117446434076964
  0.8364426851739162  0.9577328195897127  0.6129231875019963
  0.2481060427974232  0.0634845032597120  0.7949667796366414
  0.2464984612029103  0.5692515623169273  0.2814820100067035
  0.2797807884559149  0.4318618440953927  0.7985413708350358
  0.2186863438998936  0.9291776607301765  0.3003307151501540
  0.7215110034002911  0.9391776001996274  0.2318258396559705
  0.7784989610242733  0.4391920862996150  0.7343888034047109
  0.7500844103945097  0.5375004132097441  0.1983327393925099
  0.7436560420957532  0.0368377081908514  0.6946241692107041
  0.3075837989633450  0.1191175751367164  0.1082058235617388
  0.1947258791190187  0.6194870066490211  0.6017363874892621
  0.3140246241908148  0.3657342629264866  0.1426967904899883
  0.1875635956849877  0.8688049605390470  0.6489762016219799
  0.6745770188317696  0.8831947427033141  0.8725703980561976
  0.8240543828848318  0.3828911119176889  0.3741783249083722
  0.7386654986795106  0.6419431833008129  0.8773607729074707
  0.7583949779146825  0.1415411152834104  0.3749215830970887
  0.1917342142152177  0.0761199182913434  0.0230346586234892
  0.3111191519810865  0.5755780445907001  0.5173877552251227
  0.2149549740284031  0.4242887852491564  0.0406098987116386
  0.2860963432437707  0.9199143627780583  0.5361340088579795
  0.7875682281773407  0.9220747461897115  0.9708119479429658
  0.7108740897075889  0.4222604020234570  0.4717175455932321
  0.8083918346524116  0.5407671313372580  0.9531691414425706
  0.6892794510311991  0.0404510795457360  0.4519375767699161
  0.2608667078186199  0.9959106092976011  0.1401999302254447
  0.2413797848497896  0.4962734594446357  0.6341026608666249
  0.3062096639632930  0.4980172511430986  0.1390786884723168
  0.2013755445308178  0.0004242878810795  0.6332795231648541
  0.7067178394011711  0.0125594619400760  0.8863065762418548
  0.7913617463220411  0.5123523808193201  0.3872529404716227
  0.6973976193816950  0.5165455100175461  0.8476350030845060
  0.8008856242026023  0.0161654536763165  0.3476294361972067
  0.0896667738722332  0.1376101413448421  0.1103505214069833
  0.4141122878318241  0.6346034642463718  0.6082394975867098
  0.1084838216680288  0.3636780036681088  0.1197823434293879
  0.3913142915606395  0.8639570549990150  0.6249675766462458
  0.8935446635737148  0.8601745133418269  0.8930887322572103
  0.6065491960425330  0.3581685475760701  0.3943857702547874
  0.9015149635293864  0.6213958060325359  0.8742209907184837
  0.5955599543749182  0.1208271932649214  0.3747224299863376
  0.0675128876373326  0.0569960608886383  0.9557146874726544
  0.4354029131123933  0.5562900775062564  0.4508389983717534
  0.0976821536696401  0.4274771419022403  0.9479836671353848
  0.4067905525431870  0.9259134672911418  0.4531002678732445
  0.9127935771090593  0.9523130906080927  0.0307100980228255
  0.5853753135566885  0.4505450372146833  0.5321904989262846
  0.9184902949135316  0.5706590664186825  0.0577586651077159
  0.5792785825565783  0.0696588362141818  0.5582562371774719
  0.1171260066168352  0.0698583750637991  0.7531071924327793
  0.3802982775528348  0.5674040383526346  0.2697525384505621
  0.1526993462819140  0.4721958866227481  0.7770048394839815
  0.3460358983422812  0.9692032889469361  0.2861327650516643
  0.8541486510355095  0.9376730321004535  0.2071167662240179
  0.6463813714471743  0.4371386814448147  0.7067068547305316
  0.8773691366389991  0.5559648091514475  0.2480957394821745
  0.6180162722478812  0.0559479768779972  0.7502984928470360
  0.0984959742356137  0.9392875492484193  0.8346326531082087
  0.4072536265627766  0.4465901450224509  0.3416894726619510
  0.0718016354085890  0.5504425713493231  0.8810556368972782
  0.4301636279421551  0.0480613419330057  0.3841668607223173
  0.8961016137509006  0.0577154754950835  0.1501379625556628
  0.6037185921949110  0.5570777337764617  0.6491275924675948
  0.9042554459522196  0.4488309379213433  0.1363512446191544
  0.5938539089813271  0.9482334238966265  0.6376334365964114
  0.1965975374378334  0.1342650535481676  0.6397195319162068
  0.3125389397434114  0.6307456225371153  0.1330763100606670
  0.2007860617627832  0.3723557567554016  0.6660155373324012
  0.3002230676064359  0.8710013419298419  0.1696788554097741
  0.8022911868405105  0.8830272468688735  0.3665626645884362
  0.6965303501754854  0.3837047747787062  0.8684444103958734
  0.7856358897052632  0.6364399431206607  0.3219498507705446
  0.7116904869170294  0.1363720444093460  0.8202501292700359
  0.5118844619402307  0.8546060074508184  0.7120518385812219
 -0.0111249579828539  0.3574742956615785  0.2106290297726169
  0.5192241818709252  0.6473951225232993  0.7311404796973413
 -0.0187421648951248  0.1484640130895759  0.2289654710957231
  0.4822486392057802  0.1492289280758799  0.2753758781509902
  0.0162650864793732  0.6528072773673820  0.7798565959871028
  0.4907367188625993  0.3469490399992679  0.2935765404670009
  0.0097344274491140  0.8420992854283941  0.7941034714521076
  0.4002825077116761  0.8494754130501004  0.8223160082635628
  0.1012812488345532  0.3537410329640965  0.3188441741653055
  0.4018912484855355  0.6393469287894927  0.8112166945118889
  0.0970238235240030  0.1404302339585854  0.3129934374983805
  0.5950049787733711  0.1474426391567904  0.1755148507397527
  0.9055814987332809  0.6462809914362045  0.6752687022437700
  0.6045721941446111  0.3477019769168050  0.1936308610809854
  0.8962962820800872  0.8502846021580133  0.6927638210820255
  0.4315362892875991  0.7481414053891527  0.7007563530228231
  0.0681392508764633  0.2500926794468427  0.2038940491609287
  0.5751446985335136  0.2434740472109950  0.3120624387534387
  0.9192104758152218  0.7441482032172417  0.8106064507665419
  0.3143913299274049  0.8577500202143639  0.9727441466395126
  0.1887987165871681  0.3611153972355108  0.4681566642656023
  0.3074327465385821  0.6733712750364386  0.9427241720948000
  0.1896640358230343  0.1698671420240445  0.4468485550458137
  0.6703814811548745  0.1530140212591323  0.0109035787183103
  0.8282496558859170  0.6525324346282947  0.5123388197525952
  0.6954628495342220  0.3326877357639743  0.0522253289297902
  0.8048149500951413  0.8345749036770825  0.5519512954520062
  0.2716639015669989  0.8177384747081896  0.7905671765571309
  0.2288577280919535  0.3186652458743968  0.2867266972668154
  0.2772239640505189  0.6416221698364040  0.7527691679285338
  0.2227401103585684  0.1436638000316774  0.2563708736728263
  0.7243344398234302  0.1804473731010426  0.1883814535659026
  0.7768793685428524  0.6802883980546020  0.6917035512845745
  0.7333313144199582  0.3771667942835846  0.2317728373389358
  0.7671386278853279  0.8767993700927653  0.7325376767343211
  0.2794975493393299  0.7544800707100190  0.0915179042610900
  0.2214933343414914  0.2567060074605809  0.5862019261249437
  0.7178552775337715  0.2548695260066662  0.8973399971058736
  0.7809176978449289  0.7546442610551011  0.3998858132605357
  0.1918527248808816  0.8528876404912189  0.0508361576163109
  0.3105664613793794  0.3537311440824560  0.5501019017150794
  0.1944474480828963  0.6548984589831063  0.0464155705669920
  0.3083725994711316  0.1584811470869958  0.5378256202297237
  0.7999119704527069  0.1593736570954291  0.9681387822736296
  0.6984526518273168  0.6588219390357440  0.4703488412479504
  0.8110441981728890  0.3454288402242517  0.9527697837858173
  0.6883664344843903  0.8454637511384544  0.4538545916824874
  0.1099072911313341  0.7529495627326911  0.1053595227085200
  0.3936423593604085  0.2535862449973599  0.6024098797707629
  0.8932291838524253  0.2453749472650271  0.8977712854077663
  0.6062875156260245  0.7450242133521550  0.3981795233176553
  0.0682443078050612  0.8460390164003001  0.9733152359198474
  0.4344825279409785  0.3503280135147290  0.4754552149660976
  0.0780665839543416  0.6733988282147459  0.9532047271876898
  0.4278151766760993  0.1721132876430569  0.4532615330923786
  0.9157763330524076  0.1744680991514773  0.0610306317256675
  0.5816040027424327  0.6733591303483697  0.5606667259945675
  0.9329668316946098  0.3392799601563425  0.0303340218996644
  0.5662031810550041  0.8390686607634245  0.5299660452219510
  0.1390010841904843  0.8124847983313659  0.8144243981827145
  0.3603713287332482  0.3226045470655446  0.3177403507120645
  0.1478123628825451  0.6406772015808021  0.7886110219673131
  0.3507543990816688  0.1369911286339976  0.2977483970038933
  0.8528031057323007  0.1681348282942828  0.2392229849312973
  0.6478013379097823  0.6680899269617795  0.7363767958138592
  0.8582827139115498  0.3308525691730421  0.1958585008567822
  0.6426616784049910  0.8306348786766816  0.6936063400270996
  0.1995567308183093  0.7392261390394202  0.6756737373241818
  0.3072419249349700  0.2383310635630733  0.1849312563248248
  0.7773948234464404  0.2647064828169837  0.3182483934028209
  0.7215501730852240  0.7648040319438673  0.8189093421744916
  0.0886703418259412  0.1026890212323417  0.7185219506035717
 
  0.00000000E+00  0.00000000E+00  0.00000000E+00
  0.00000000E+00  0.00000000E+00  0.00000000E+00
  0.00000000E+00  0.00000000E+00  0.00000000E+00
  0.00000000E+00  0.00000000E+00  0.00000000E+00
  0.00000000E+00  0.00000000E+00  0.00000000E+00
  0.00000000E+00  0.00000000E+00  0.00000000E+00
  0.00000000E+00  0.00000000E+00  0.00000000E+00
  0.00000000E+00  0.00000000E+00  0.00000000E+00
  0.00000000E+00  0.00000000E+00  0.00000000E+00
  0.00000000E+00  0.00000000E+00  0.00000000E+00
  0.00000000E+00  0.00000000E+00  0.00000000E+00
  0.00000000E+00  0.00000000E+00  0.00000000E+00
  0.00000000E+00  0.00000000E+00  0.00000000E+00
  0.00000000E+00  0.00000000E+00  0.00000000E+00
  0.00000000E+00  0.00000000E+00  0.00000000E+00
  0.00000000E+00  0.00000000E+00  0.00000000E+00
  0.00000000E+00  0.00000000E+00  0.00000000E+00
  0.00000000E+00  0.00000000E+00  0.00000000E+00
  0.00000000E+00  0.00000000E+00  0.00000000E+00
  0.00000000E+00  0.00000000E+00  0.00000000E+00
  0.00000000E+00  0.00000000E+00  0.00000000E+00
  0.00000000E+00  0.00000000E+00  0.00000000E+00
  0.00000000E+00  0.00000000E+00  0.00000000E+00
  0.00000000E+00  0.00000000E+00  0.00000000E+00
  0.00000000E+00  0.00000000E+00  0.00000000E+00
  0.00000000E+00  0.00000000E+00  0.00000000E+00
  0.00000000E+00  0.00000000E+00  0.00000000E+00
  0.00000000E+00  0.00000000E+00  0.00000000E+00
  0.00000000E+00  0.00000000E+00  0.00000000E+00
  0.00000000E+00  0.00000000E+00  0.00000000E+00
  0.00000000E+00  0.00000000E+00  0.00000000E+00
  0.00000000E+00  0.00000000E+00  0.00000000E+00
  0.00000000E+00  0.00000000E+00  0.00000000E+00
  0.00000000E+00  0.00000000E+00  0.00000000E+00
  0.00000000E+00  0.00000000E+00  0.00000000E+00
  0.00000000E+00  0.00000000E+00  0.00000000E+00
  0.00000000E+00  0.00000000E+00  0.00000000E+00
  0.00000000E+00  0.00000000E+00  0.00000000E+00
  0.00000000E+00  0.00000000E+00  0.00000000E+00
  0.00000000E+00  0.00000000E+00  0.00000000E+00
  0.00000000E+00  0.00000000E+00  0.00000000E+00
  0.00000000E+00  0.00000000E+00  0.00000000E+00
  0.00000000E+00  0.00000000E+00  0.00000000E+00
  0.00000000E+00  0.00000000E+00  0.00000000E+00
  0.00000000E+00  0.00000000E+00  0.00000000E+00
  0.00000000E+00  0.00000000E+00  0.00000000E+00
  0.00000000E+00  0.00000000E+00  0.00000000E+00
  0.00000000E+00  0.00000000E+00  0.00000000E+00
  0.00000000E+00  0.00000000E+00  0.00000000E+00
  0.00000000E+00  0.00000000E+00  0.00000000E+00
  0.00000000E+00  0.00000000E+00  0.00000000E+00
  0.00000000E+00  0.00000000E+00  0.00000000E+00
  0.00000000E+00  0.00000000E+00  0.00000000E+00
  0.00000000E+00  0.00000000E+00  0.00000000E+00
  0.00000000E+00  0.00000000E+00  0.00000000E+00
  0.00000000E+00  0.00000000E+00  0.00000000E+00
  0.00000000E+00  0.00000000E+00  0.00000000E+00
  0.00000000E+00  0.00000000E+00  0.00000000E+00
  0.00000000E+00  0.00000000E+00  0.00000000E+00
  0.00000000E+00  0.00000000E+00  0.00000000E+00
  0.00000000E+00  0.00000000E+00  0.00000000E+00
  0.00000000E+00  0.00000000E+00  0.00000000E+00
  0.00000000E+00  0.00000000E+00  0.00000000E+00
  0.00000000E+00  0.00000000E+00  0.00000000E+00
  0.00000000E+00  0.00000000E+00  0.00000000E+00
  0.00000000E+00  0.00000000E+00  0.00000000E+00
  0.00000000E+00  0.00000000E+00  0.00000000E+00
  0.00000000E+00  0.00000000E+00  0.00000000E+00
  0.00000000E+00  0.00000000E+00  0.00000000E+00
  0.00000000E+00  0.00000000E+00  0.00000000E+00
  0.00000000E+00  0.00000000E+00  0.00000000E+00
  0.00000000E+00  0.00000000E+00  0.00000000E+00
  0.00000000E+00  0.00000000E+00  0.00000000E+00
  0.00000000E+00  0.00000000E+00  0.00000000E+00
  0.00000000E+00  0.00000000E+00  0.00000000E+00
  0.00000000E+00  0.00000000E+00  0.00000000E+00
  0.00000000E+00  0.00000000E+00  0.00000000E+00
  0.00000000E+00  0.00000000E+00  0.00000000E+00
  0.00000000E+00  0.00000000E+00  0.00000000E+00
  0.00000000E+00  0.00000000E+00  0.00000000E+00
  0.00000000E+00  0.00000000E+00  0.00000000E+00
  0.00000000E+00  0.00000000E+00  0.00000000E+00
  0.00000000E+00  0.00000000E+00  0.00000000E+00
  0.00000000E+00  0.00000000E+00  0.00000000E+00
  0.00000000E+00  0.00000000E+00  0.00000000E+00
  0.00000000E+00  0.00000000E+00  0.00000000E+00
  0.00000000E+00  0.00000000E+00  0.00000000E+00
  0.00000000E+00  0.00000000E+00  0.00000000E+00
  0.00000000E+00  0.00000000E+00  0.00000000E+00
  0.00000000E+00  0.00000000E+00  0.00000000E+00
  0.00000000E+00  0.00000000E+00  0.00000000E+00
  0.00000000E+00  0.00000000E+00  0.00000000E+00
  0.00000000E+00  0.00000000E+00  0.00000000E+00
  0.00000000E+00  0.00000000E+00  0.00000000E+00
  0.00000000E+00  0.00000000E+00  0.00000000E+00
  0.00000000E+00  0.00000000E+00  0.00000000E+00
  0.00000000E+00  0.00000000E+00  0.00000000E+00
  0.00000000E+00  0.00000000E+00  0.00000000E+00
  0.00000000E+00  0.00000000E+00  0.00000000E+00
  0.00000000E+00  0.00000000E+00  0.00000000E+00
  0.00000000E+00  0.00000000E+00  0.00000000E+00
  0.00000000E+00  0.00000000E+00  0.00000000E+00
  0.00000000E+00  0.00000000E+00  0.00000000E+00
  0.00000000E+00  0.00000000E+00  0.00000000E+00
  0.00000000E+00  0.00000000E+00  0.00000000E+00
  0.00000000E+00  0.00000000E+00  0.00000000E+00
  0.00000000E+00  0.00000000E+00  0.00000000E+00
  0.00000000E+00  0.00000000E+00  0.00000000E+00
  0.00000000E+00  0.00000000E+00  0.00000000E+00
  0.00000000E+00  0.00000000E+00  0.00000000E+00
  0.00000000E+00  0.00000000E+00  0.00000000E+00
  0.00000000E+00  0.00000000E+00  0.00000000E+00
  0.00000000E+00  0.00000000E+00  0.00000000E+00
  0.00000000E+00  0.00000000E+00  0.00000000E+00
  0.00000000E+00  0.00000000E+00  0.00000000E+00
  0.00000000E+00  0.00000000E+00  0.00000000E+00
  0.00000000E+00  0.00000000E+00  0.00000000E+00
  0.00000000E+00  0.00000000E+00  0.00000000E+00
  0.00000000E+00  0.00000000E+00  0.00000000E+00
  0.00000000E+00  0.00000000E+00  0.00000000E+00
  0.00000000E+00  0.00000000E+00  0.00000000E+00
  0.00000000E+00  0.00000000E+00  0.00000000E+00
  0.00000000E+00  0.00000000E+00  0.00000000E+00
  0.00000000E+00  0.00000000E+00  0.00000000E+00
  0.00000000E+00  0.00000000E+00  0.00000000E+00
  0.00000000E+00  0.00000000E+00  0.00000000E+00
  0.00000000E+00  0.00000000E+00  0.00000000E+00
  0.00000000E+00  0.00000000E+00  0.00000000E+00
  0.00000000E+00  0.00000000E+00  0.00000000E+00
  0.00000000E+00  0.00000000E+00  0.00000000E+00
  0.00000000E+00  0.00000000E+00  0.00000000E+00
  0.00000000E+00  0.00000000E+00  0.00000000E+00
  0.00000000E+00  0.00000000E+00  0.00000000E+00
  0.00000000E+00  0.00000000E+00  0.00000000E+00
  0.00000000E+00  0.00000000E+00  0.00000000E+00
  0.00000000E+00  0.00000000E+00  0.00000000E+00
  0.00000000E+00  0.00000000E+00  0.00000000E+00
  0.00000000E+00  0.00000000E+00  0.00000000E+00
  0.00000000E+00  0.00000000E+00  0.00000000E+00
  0.00000000E+00  0.00000000E+00  0.00000000E+00
  0.00000000E+00  0.00000000E+00  0.00000000E+00
  0.00000000E+00  0.00000000E+00  0.00000000E+00
  0.00000000E+00  0.00000000E+00  0.00000000E+00
  0.00000000E+00  0.00000000E+00  0.00000000E+00
  0.00000000E+00  0.00000000E+00  0.00000000E+00
  0.00000000E+00  0.00000000E+00  0.00000000E+00
  0.00000000E+00  0.00000000E+00  0.00000000E+00
  0.00000000E+00  0.00000000E+00  0.00000000E+00
  0.00000000E+00  0.00000000E+00  0.00000000E+00
  0.00000000E+00  0.00000000E+00  0.00000000E+00
  0.00000000E+00  0.00000000E+00  0.00000000E+00
  0.00000000E+00  0.00000000E+00  0.00000000E+00
  0.00000000E+00  0.00000000E+00  0.00000000E+00
  0.00000000E+00  0.00000000E+00  0.00000000E+00
  0.00000000E+00  0.00000000E+00  0.00000000E+00
  0.00000000E+00  0.00000000E+00  0.00000000E+00
  0.00000000E+00  0.00000000E+00  0.00000000E+00
  0.00000000E+00  0.00000000E+00  0.00000000E+00
  0.00000000E+00  0.00000000E+00  0.00000000E+00
  0.00000000E+00  0.00000000E+00  0.00000000E+00
  0.00000000E+00  0.00000000E+00  0.00000000E+00
  0.00000000E+00  0.00000000E+00  0.00000000E+00
  0.00000000E+00  0.00000000E+00  0.00000000E+00
  0.00000000E+00  0.00000000E+00  0.00000000E+00
  0.00000000E+00  0.00000000E+00  0.00000000E+00
  0.00000000E+00  0.00000000E+00  0.00000000E+00
  0.00000000E+00  0.00000000E+00  0.00000000E+00
  0.00000000E+00  0.00000000E+00  0.00000000E+00
  0.00000000E+00  0.00000000E+00  0.00000000E+00
  0.00000000E+00  0.00000000E+00  0.00000000E+00
  0.00000000E+00  0.00000000E+00  0.00000000E+00
  0.00000000E+00  0.00000000E+00  0.00000000E+00
  0.00000000E+00  0.00000000E+00  0.00000000E+00
  0.00000000E+00  0.00000000E+00  0.00000000E+00
  0.00000000E+00  0.00000000E+00  0.00000000E+00
  0.00000000E+00  0.00000000E+00  0.00000000E+00
  0.00000000E+00  0.00000000E+00  0.00000000E+00
  0.00000000E+00  0.00000000E+00  0.00000000E+00
  0.00000000E+00  0.00000000E+00  0.00000000E+00
  0.00000000E+00  0.00000000E+00  0.00000000E+00
  0.00000000E+00  0.00000000E+00  0.00000000E+00
  0.00000000E+00  0.00000000E+00  0.00000000E+00
  0.00000000E+00  0.00000000E+00  0.00000000E+00
  0.00000000E+00  0.00000000E+00  0.00000000E+00
  0.00000000E+00  0.00000000E+00  0.00000000E+00
  0.00000000E+00  0.00000000E+00  0.00000000E+00
  0.00000000E+00  0.00000000E+00  0.00000000E+00
  0.00000000E+00  0.00000000E+00  0.00000000E+00
  0.00000000E+00  0.00000000E+00  0.00000000E+00
  0.00000000E+00  0.00000000E+00  0.00000000E+00
  0.00000000E+00  0.00000000E+00  0.00000000E+00
  0.00000000E+00  0.00000000E+00  0.00000000E+00
  0.00000000E+00  0.00000000E+00  0.00000000E+00
  0.00000000E+00  0.00000000E+00  0.00000000E+00
  0.00000000E+00  0.00000000E+00  0.00000000E+00
  0.00000000E+00  0.00000000E+00  0.00000000E+00
  0.00000000E+00  0.00000000E+00  0.00000000E+00
  0.00000000E+00  0.00000000E+00  0.00000000E+00
  0.00000000E+00  0.00000000E+00  0.00000000E+00
  0.00000000E+00  0.00000000E+00  0.00000000E+00
  0.00000000E+00  0.00000000E+00  0.00000000E+00
  0.00000000E+00  0.00000000E+00  0.00000000E+00
  0.00000000E+00  0.00000000E+00  0.00000000E+00
  0.00000000E+00  0.00000000E+00  0.00000000E+00
  0.00000000E+00  0.00000000E+00  0.00000000E+00
  0.00000000E+00  0.00000000E+00  0.00000000E+00
  0.00000000E+00  0.00000000E+00  0.00000000E+00
  0.00000000E+00  0.00000000E+00  0.00000000E+00
  0.00000000E+00  0.00000000E+00  0.00000000E+00
  0.00000000E+00  0.00000000E+00  0.00000000E+00
  0.00000000E+00  0.00000000E+00  0.00000000E+00
  0.00000000E+00  0.00000000E+00  0.00000000E+00
  0.00000000E+00  0.00000000E+00  0.00000000E+00
  0.00000000E+00  0.00000000E+00  0.00000000E+00
  0.00000000E+00  0.00000000E+00  0.00000000E+00
  0.00000000E+00  0.00000000E+00  0.00000000E+00
  0.00000000E+00  0.00000000E+00  0.00000000E+00
  0.00000000E+00  0.00000000E+00  0.00000000E+00
  0.00000000E+00  0.00000000E+00  0.00000000E+00
  0.00000000E+00  0.00000000E+00  0.00000000E+00
  0.00000000E+00  0.00000000E+00  0.00000000E+00
  0.00000000E+00  0.00000000E+00  0.00000000E+00
  0.00000000E+00  0.00000000E+00  0.00000000E+00
  0.00000000E+00  0.00000000E+00  0.00000000E+00
  0.00000000E+00  0.00000000E+00  0.00000000E+00
  0.00000000E+00  0.00000000E+00  0.00000000E+00
  0.00000000E+00  0.00000000E+00  0.00000000E+00
  0.00000000E+00  0.00000000E+00  0.00000000E+00
  0.00000000E+00  0.00000000E+00  0.00000000E+00
  0.00000000E+00  0.00000000E+00  0.00000000E+00
  0.00000000E+00  0.00000000E+00  0.00000000E+00
  0.00000000E+00  0.00000000E+00  0.00000000E+00
  0.00000000E+00  0.00000000E+00  0.00000000E+00
  0.00000000E+00  0.00000000E+00  0.00000000E+00
  0.00000000E+00  0.00000000E+00  0.00000000E+00
  0.00000000E+00  0.00000000E+00  0.00000000E+00
  0.00000000E+00  0.00000000E+00  0.00000000E+00
  0.00000000E+00  0.00000000E+00  0.00000000E+00
  0.00000000E+00  0.00000000E+00  0.00000000E+00
  0.00000000E+00  0.00000000E+00  0.00000000E+00
  0.00000000E+00  0.00000000E+00  0.00000000E+00
  0.00000000E+00  0.00000000E+00  0.00000000E+00
  0.00000000E+00  0.00000000E+00  0.00000000E+00
  0.00000000E+00  0.00000000E+00  0.00000000E+00
  0.00000000E+00  0.00000000E+00  0.00000000E+00
  0.00000000E+00  0.00000000E+00  0.00000000E+00
  0.00000000E+00  0.00000000E+00  0.00000000E+00
  0.00000000E+00  0.00000000E+00  0.00000000E+00
  0.00000000E+00  0.00000000E+00  0.00000000E+00
  0.00000000E+00  0.00000000E+00  0.00000000E+00
  0.00000000E+00  0.00000000E+00  0.00000000E+00
  0.00000000E+00  0.00000000E+00  0.00000000E+00
  0.00000000E+00  0.00000000E+00  0.00000000E+00
  0.00000000E+00  0.00000000E+00  0.00000000E+00
  0.00000000E+00  0.00000000E+00  0.00000000E+00
  0.00000000E+00  0.00000000E+00  0.00000000E+00
  0.00000000E+00  0.00000000E+00  0.00000000E+00
  0.00000000E+00  0.00000000E+00  0.00000000E+00
  0.00000000E+00  0.00000000E+00  0.00000000E+00
  0.00000000E+00  0.00000000E+00  0.00000000E+00
  0.00000000E+00  0.00000000E+00  0.00000000E+00
  0.00000000E+00  0.00000000E+00  0.00000000E+00
  0.00000000E+00  0.00000000E+00  0.00000000E+00
  0.00000000E+00  0.00000000E+00  0.00000000E+00
  0.00000000E+00  0.00000000E+00  0.00000000E+00
  0.00000000E+00  0.00000000E+00  0.00000000E+00
  0.00000000E+00  0.00000000E+00  0.00000000E+00
  0.00000000E+00  0.00000000E+00  0.00000000E+00
  0.00000000E+00  0.00000000E+00  0.00000000E+00
  0.00000000E+00  0.00000000E+00  0.00000000E+00
  0.00000000E+00  0.00000000E+00  0.00000000E+00
  0.00000000E+00  0.00000000E+00  0.00000000E+00
  0.00000000E+00  0.00000000E+00  0.00000000E+00
  0.00000000E+00  0.00000000E+00  0.00000000E+00
  0.00000000E+00  0.00000000E+00  0.00000000E+00
  0.00000000E+00  0.00000000E+00  0.00000000E+00
  0.00000000E+00  0.00000000E+00  0.00000000E+00
  0.00000000E+00  0.00000000E+00  0.00000000E+00
  0.00000000E+00  0.00000000E+00  0.00000000E+00
  0.00000000E+00  0.00000000E+00  0.00000000E+00
  0.00000000E+00  0.00000000E+00  0.00000000E+00
  0.00000000E+00  0.00000000E+00  0.00000000E+00
  0.00000000E+00  0.00000000E+00  0.00000000E+00
  0.00000000E+00  0.00000000E+00  0.00000000E+00
  0.00000000E+00  0.00000000E+00  0.00000000E+00
  0.00000000E+00  0.00000000E+00  0.00000000E+00
  0.00000000E+00  0.00000000E+00  0.00000000E+00
  0.00000000E+00  0.00000000E+00  0.00000000E+00
  0.00000000E+00  0.00000000E+00  0.00000000E+00
