# Supplementary material for: Brønsted acidity in zeolites measured by deprotonation energy
Source: Sci Rep. 2022 May 4;12:7301. doi: 10.1038/s41598-022-11354-x (PMC9068704; doi:10.1038/s41598-022-11354-x)
Supplement: Supplementary file 2 — Supplementary Information 2. [file 41598_2022_11354_MOESM2_ESM.zip › structures/periodic/mfi/Al9-O22.vasp]

Si Al O H                               
   1.00000000000000     
    19.8538999999999994    0.0000000000000000    0.0000000000000000
     0.0000000000000000   19.8699000000000012    0.0000000000000000
     0.0000000000000000    0.0000000000000000   13.2912999999999997
   Si   Al   O    H 
    95     1   192     1
Direct
  0.4194705418743576  0.0635725559028838  0.7076766071652548
  0.0809477902265303  0.5403163330691821  0.1487324111179064
  0.4204211694902674  0.4505679338398580  0.6459272047988988
  0.0639803619025709  0.9300030906138054  0.2014026249740937
  0.5580786569784579  0.9346176462157475  0.3101449244635085
  0.9286060489578125  0.4543684678458920  0.8345514851712831
  0.5913141820358644  0.5483614322480624  0.3406750000867754
  0.9175103639814154  0.0565493791861605  0.8051157644546760
  0.3197288575985087  0.0225820341604967  0.8614008330992750
  0.2081698705999300  0.5252948265333047  0.2965674704346644
  0.3157738390711159  0.4647768253169784  0.8104792845599572
  0.1628758226825718  0.9638399312968169  0.3637407307139693
  0.6652149523108947  0.9799747875751179  0.1627612658071827
  0.8025143514595534  0.4775533050067873  0.6891223850045880
  0.6956863279708807  0.5380328610764030  0.1750703571126070
  0.8201826263232768  0.0386778371509934  0.6405331569989412
  0.2670457589438379  0.0392506701722788  0.0776734451122099
  0.2246952550569569  0.5767751530078833  0.5075191180903746
  0.2826655095436823  0.4186408804728288  0.0264568358037684
  0.2114185411184575  0.9431109788723252  0.5757027203245730
  0.7076950805875478  0.9518933943339566  0.9453208519415517
  0.7902466781995037  0.4286262893922150  0.4757981679576930
  0.7289328192759585  0.5752616023785136  0.9610860887355066
  0.7640397741168988  0.0666001949284327  0.4330213376499120
  0.1119373058637412  0.0519172927912694  0.0643121044975139
  0.3820700881121806  0.5757767954301407  0.5093897117509748
  0.1232084428743303  0.4231314909238217  0.0045275944555486
  0.3655666664304849  0.9493245287376471  0.5623850846935443
  0.8639718319499751  0.9418173323910261  0.9427682844193647
  0.6339300205173544  0.4246618691907888  0.4774591409030168
  0.8855075471323566  0.5643962275138436  0.9854796712452621
  0.6083283577881522  0.0525667085373110  0.4485571305227452
  0.0691264823614142  0.0231737976514762  0.8454848196624318
  0.4401162595980211  0.5134719768654261  0.3053703778271527
  0.0766902574048892  0.4795448825379227  0.8014771718862483
  0.4177289591201327  0.9754800938069613  0.3447505064418330
  0.9176893542707287  0.9779746384712042  0.1560629276755476
  0.5737791015088782  0.4822978899864305  0.6833796971015634
  0.9340490025641851  0.5192224948652706  0.1926548749772437
  0.5707158777728473  0.0308834893556837  0.6641473973409898
  0.1952457561088527  0.0676476760491269  0.7280678269066831
  0.3308767168901269  0.5429227474733033  0.1562721707180776
  0.1936538252923590  0.4554490485709137  0.6590329967546974
  0.2866539226759652  0.9237036190282103  0.2345063237107855
  0.7922976513302948  0.9440621413507402  0.2905659439851940
  0.6808109957418516  0.4514344452839716  0.8317512140887735
  0.8163338431019078  0.5499433436604674  0.3266939228351257
  0.6969779107247746  0.0709823492157843  0.7902027094354653
  0.4286386142241957  0.8324331529143055  0.6950011201592706
  0.0879306575009355  0.3238445566568241  0.1658212554061806
  0.4300275720485586  0.6774042493045866  0.6631162620517264
  0.0663210408505871  0.1710059986155171  0.2144411532146107
  0.5681234237852190  0.1729290211932003  0.2981423851894978
  0.9192126523920204  0.6693989256568729  0.8239973715238622
  0.5836631662284758  0.3240071575465518  0.3283160798657969
  0.9242775923757482  0.8287607984125197  0.8116702062000076
  0.3285849485098277  0.8634564319632576  0.8598099283949374
  0.2043749842716765  0.3678030539114165  0.3154184888251078
  0.3114599450111715  0.6217379651955889  0.8043091209152228
  0.1718403896706770  0.1247842612919465  0.3592464049930169
  0.6696002073254685  0.1391228122543225  0.1398941758711491
  0.8057885677325750  0.6335696603252493  0.6655152552300976
  0.6985743722080229  0.3829614814958902  0.1831894799217698
  0.8241021623109360  0.8796859397983945  0.6531175999250515
  0.2259057035444881  0.3291058044282027  0.5336722036818635
  0.2806744468728516  0.6598197025100112  0.0228819272353647
  0.2287019415856091  0.1739195758331497  0.5680839941165278
  0.7235852276614538  0.1806690378613581  0.9346483084729770
  0.7795637932639298  0.6737718700876640  0.4495181765873725
  0.7306172612256064  0.3347028213399374  0.9696749601055751
  0.7719456371364830  0.8276479435392414  0.4444265073507248
  0.1197902338549194  0.8194865165249106  0.0715954519091030
  0.3846462533544457  0.3272311576579464  0.5184330110951025
  0.1260962645536005  0.6656432137614083  0.0321773638872028
  0.3870431436789580  0.1771236087030307  0.5667123599726950
  0.8794094738569179  0.1743252612657540  0.9531937855372905
  0.6215916262753801  0.6708290118586824  0.4715696205887181
  0.8873224644336478  0.3273975850322813  0.9493624302556420
  0.6141041270491117  0.8220295655698733  0.4348555059360695
  0.0771487254886636  0.8636159431009190  0.8520483015205317
  0.4323379186977019  0.3545106169212091  0.3002169232718644
  0.0726422679021960  0.6347235656282723  0.8212606733229648
  0.4273944090578213  0.1334003638354053  0.3521438061825111
  0.9194667788935553  0.1388334436103621  0.1773716442398169
  0.5784549780827947  0.6412834835384175  0.6927614064705778
  0.9377656409844483  0.3621745397785157  0.1658793131949927
  0.5752746076814214  0.8726847599555088  0.6456637766062111
  0.2028995305459811  0.8185857542011007  0.7273447731877107
  0.3149904523776222  0.3062744818142222  0.1728425712249803
  0.1885825593452610  0.6675515793864686  0.6759024285292093
  0.2964559660099991  0.1594653974404547  0.2250487212950969
  0.7828519538018508  0.1858221924631578  0.2850457377367047
  0.6992079239418149  0.6909211374824082  0.8128599926770530
  0.8198774880917965  0.3354298857584732  0.3092685767047982
  0.6950376309887212  0.8420422917408229  0.7866194061886551
  0.2918771184342933  0.8150190758899685  0.0808801011381778
  0.4964259291020509  0.0373768160151038  0.7128009541088188
  0.0131381176965077  0.5326583280636218  0.2158233729136223
  0.4932015494843774  0.4734251283778818  0.6875718418651861
 -0.0167112227934571  0.9379981466190390  0.1973929033166117
  0.4769188374286952  0.9301449519537170  0.2941929484141385
 -0.0015170098927793  0.4647265703805095  0.7736164384744696
  0.5209430169399923  0.5209537774604357  0.2952703942710664
 -0.0050965663079915  0.0313621285712239  0.7963326500440548
  0.3874461026577257  0.0595998854957593  0.8200775613971837
  0.1457354812459309  0.5318956540692229  0.2200989990310829
  0.3735826733480879  0.4301618728580356  0.7411256491349251
  0.0898577847524860  0.9448596096132087  0.3149532637377621
  0.5907247071957815  0.9653807369874405  0.2079552437708758
  0.8667146291044699  0.4756570820828210  0.7630070182975599
  0.6391976089197686  0.5715130876668588  0.2478782569434828
  0.8865726635236709  0.0715251254104648  0.6938474147077147
  0.4149099975220170  0.1410155778253984  0.6682010546483069
  0.0795140068507605  0.6146073532528689  0.0969498002527084
  0.4287797797846429  0.3867153320163584  0.5704009429317829
  0.0848468497079670  0.8532708127724999  0.1691903909490785
  0.5875234116645757  0.8598616361984232  0.3339222182007599
  0.9238627784370785  0.3757342339415266  0.8677530167637687
  0.5786922226415049  0.6116504440007069  0.4161079944106369
  0.9142739518546550  0.1237486561756975  0.8734379085067675
  0.3760386163505988  0.0159230709244963  0.6316848468620994
  0.0813109365602901  0.4817853456079965  0.0630101660521703
  0.3850277148379549  0.5130869959463369  0.5878856126043912
  0.1018945293168751  0.9800043867786158  0.1218533896710343
  0.5758199009971176  0.9833231182940746  0.4054575496213556
  0.9280477413271118  0.5034659864432508  0.9330951893099150
  0.6288967194564639  0.4877005528469789  0.4000713029965016
  0.8707606762161826  0.9968587534428236  0.8526660068302020
  0.3169750095414720  0.0328302244759090  0.9823457898151381
  0.1904987663395350  0.5674155718736345  0.3976097750438812
  0.3165528657717454  0.4241879037254156  0.9161192227368168
  0.1584657927764134  0.9450912708847252  0.4823598825623415
  0.6644594084283706  0.9525615879670999  0.0482773587009608
  0.8215299836271526  0.4359762106166047  0.5879913293647053
  0.6942401473470734  0.5809366035543955  0.0712523376891258
  0.8109012430825393  0.0750596967594731  0.5322222669213507
  0.3222260798223045  0.9435364857437895  0.8323114168998664
  0.2217676691921966  0.4471683573981504  0.3268444673589445
  0.3311432070821944  0.5441998606277129  0.8308623871261969
  0.1780211463930446  0.0436241717937803  0.3451215979637714
  0.6833304167915027  0.0598915910956279  0.1638928217371165
  0.7838353524284745  0.5548268488324911  0.6596735548183649
  0.6794354550675890  0.4592699956271764  0.1494778455014601
  0.8311508882714395  0.9584659187149543  0.6236599704487694
  0.2532245366234797  0.0571327765611952  0.8123102033024654
  0.2756837273896499  0.5559833492693744  0.2450150059426658
  0.2429445141342632  0.4571930969512465  0.7564260639023351
  0.2218980086462136  0.9198661191502837  0.3100453530084522
  0.7202254967635924  0.9408916921659349  0.2324476468913668
  0.7375528834762590  0.4437670153563877  0.7437704234203033
  0.7694413017866972  0.5416611138734198  0.2273619597043854
  0.7529270941212906  0.0506983502679555  0.7073311004660744
  0.2993982218580251  0.0934306277027792  0.1540551962185072
  0.1862307164201387  0.6391370135774892  0.5614913539747530
  0.2929774776128727  0.3423326897726324  0.0681814360522862
  0.2017498270905276  0.8748817146755079  0.6396079049132583
  0.6736847748990800  0.8958007160219454  0.8726567724555615
  0.8343726873677537  0.3719360802554793  0.4167315864615503
  0.7273914233917037  0.6490678511839829  0.9089212026225900
  0.7586896034660293  0.1388269610793925  0.3776200215858228
  0.1918360129302121  0.0606839966483674  0.0398700947065183
  0.3037437086280914  0.5958637097787804  0.4939896017799982
  0.2031125999904378  0.4369306805322791  0.0190805503211024
  0.2870256471856032  0.9465249823419414  0.5288185553010252
  0.7855488525589684  0.9348190626239673 -0.0251017952697647
  0.7125615189545591  0.4031708410355574  0.4849752931979345
  0.8056790543318343  0.5479878190668239  0.9740052306317571
  0.6889202615506662  0.0414358362827461  0.4645321413576068
  0.2597068137535188  0.9660875237642389  0.1337397481180643
  0.2177052744993888  0.5077606764635323  0.5726139262078644
  0.3182768945887223  0.4694674311149332  0.1056450132135265
  0.1975538985078085  0.0078235935163945  0.6458763800552122
  0.7046959702399375  0.0246398037535408  0.8903223250688806
  0.7926914676201674  0.5007763830045792  0.4177785289511722
  0.6884884378281115  0.5228661420674817  0.8898966366988121
  0.7983046867913813  0.0115010532280882  0.3588572654820458
  0.0860098032581690  0.1134701958533496  0.1327746453200527
  0.4232112970894411  0.6400744618426156  0.5541716707465797
  0.1035820060523452  0.3493425567552071  0.0509675614051940
  0.3848563301113855  0.8811216042046274  0.6217856002211963
  0.8903096135515682  0.8689256252860212  0.9052584356158403
  0.5902854166270245  0.3607860135893686  0.4372912169896453
  0.9009207397734684  0.6367415152127143  0.9329754526284917
  0.5954827931952137  0.1137575315596318  0.3711762640876569
  0.0682698071972092  0.0504176509402398  0.9611685257248014
  0.4154163597326140  0.5548226479686607  0.4034006255262366
  0.1031395176628482  0.4258713140365374  0.8859002687215098
  0.4117812776231924  0.9547330566724243  0.4625081636602322
  0.9108351658101873  0.9672504120806904  0.0353052262980973
  0.6044212604143481  0.4450728202518295  0.5857765301197198
  0.9075748052009176  0.5686864222068275  0.1029034263861204
  0.5736291800354248  0.0699868021359990  0.5563240702512793
  0.1218039467206848  0.0680391264789726  0.7814418193491871
  0.4060083190401521  0.5443804491599326  0.2045696477756951
  0.1181116041228120  0.4734070601721587  0.6969314080950281
  0.3467817045267471  0.9656905239784375  0.2873681203195515
  0.8521060781560800  0.9456514524929444  0.2083773344824777
  0.6058392075108898  0.4483138078843210  0.7834855255283066
  0.8937545668396029  0.5335201250802168  0.2963888899863684
  0.6225314818002234  0.0644219667453419  0.7429287733225991
  0.0916318299182102  0.9441176212217517  0.8429734994123772
  0.4191173682362471  0.4346233457862194  0.3164431759661801
  0.0853893175687839  0.5555463123948723  0.8462103450456653
  0.4395084086253561  0.0537854409841798  0.3348723848643304
  0.9263021206698108  0.0573717191780056  0.1800751003287438
  0.5933987337962433  0.5615233397758249  0.6789785853152830
  0.9212358809440221  0.4417862993427394  0.1583457733345508
  0.5914151099653199  0.9527531820828842  0.6458782684795308
  0.2053352419989193  0.1398408979255950  0.6732025584131014
  0.3269583237439899  0.6011306957434528  0.0721799707808878
  0.1915204611175787  0.3800979415173663  0.6129323983999144
  0.3094079773493471  0.8508474955009572  0.1966263148984240
  0.8020066128241391  0.8773379502169337  0.3589659330629690
  0.6865939731178755  0.3894067190281906  0.9092838265255191
  0.8129956236357834  0.6275149956256365  0.3632050453602773
  0.7062730569321469  0.1487567433595764  0.8253704267927436
  0.5055021033830249  0.8593086075304253  0.7051101258323951
  0.0141843973675361  0.3487263797383369  0.2020290197592516
  0.4997919685485048  0.6550475061233882  0.7179079322871362
 -0.0147470289272181  0.1731405313610176  0.2286030186876187
  0.4864272987361352  0.1735580985952009  0.2926700251256229
 -0.0049503780233097  0.6490598230423648  0.7933381632882491
  0.5111007642107750  0.3399629810860486  0.2781666952564886
  0.0041841289532041  0.8444626269005826  0.8075062313277473
  0.3964294460994827  0.8329136464621384  0.8071647101336089
  0.1399902312764481  0.3595229364543807  0.2426219888244175
  0.3689099540408970  0.6556792287387048  0.7357746758036318
  0.0980118139143152  0.1519522737301388  0.3241148846420462
  0.5964778897208648  0.1612377448644021  0.1843376724656587
  0.8718940172851786  0.6395979751521700  0.7355614029456514
  0.6401238900980873  0.3525185730594952  0.2527974539612697
  0.8933645341833387  0.8522559047985511  0.7039000204561175
  0.4280636919204814  0.7579433994040978  0.6449369948466823
  0.0942422294758340  0.2424738532618851  0.1717980269982291
  0.5944655220339565  0.2438329363605388  0.3441907736665535
  0.9101528356543975  0.7499276050346314  0.8320941387673408
  0.3301502233073407  0.8513913044764351  0.9784108447308753
  0.1884813523515923  0.3351073037581894  0.4248747037349198
  0.3037126021260029  0.6664655248016856  0.9054194886016206
  0.1842262100902971  0.1432507901830668  0.4762284256325098
  0.6709028724817389  0.1539207217118514  0.0198096777351273
  0.8212351538599788  0.6634827446568170  0.5542161115902964
  0.7060029410587120  0.3342893911901594  0.0859619105243281
  0.8104326920432990  0.8378515995334456  0.5508579205577193
  0.2634248524459699  0.8276704984417952  0.8070827662316660
  0.2685742328675223  0.3290974466734865  0.2676147258534889
  0.2407994575298371  0.6219506895483092  0.7417939402469171
  0.2253878910855600  0.1621719668784626  0.2853047293396956
  0.7285412506993098  0.1832356885867243  0.1936635050013368
  0.7441348463701777  0.6769616696663957  0.7125850403940776
  0.7692372702770299  0.3841662591238955  0.2454679747276544
  0.7636748699898029  0.8690731197652093  0.7339552001003820
  0.2880117091591644  0.7294952839875437  0.0809961069044605
  0.2159828650289131  0.2540111869572411  0.5781063762129048
  0.7178672152922649  0.2613097770724950  0.9210443533197715
  0.7845497524241387  0.7505994659305457  0.4091803801022616
  0.2003141550441767  0.8486474553387736  0.0641581217536612
  0.3053567001243121  0.3479263466880517  0.5206386732757550
  0.2016082630184398  0.6348722778616891  0.0257401687331053
  0.3080582417293414  0.1586197923037122  0.5468341658397099
  0.7995546418818156  0.1581359981223723  0.9679804456066574
  0.7013074657244273  0.6518290178273493  0.4673200081605622
  0.8102839700231552  0.3538392153271920  0.9643852527594290
  0.6919333626834852  0.8425969746990141  0.4592713506040398
  0.1261938493938506  0.7395997881904153  0.0864136390832300
  0.3965074230885797  0.2577967434108226  0.5806984202026366
  0.8893052944453202  0.2501456936963835  0.9092828944520892
  0.6076288836314403  0.7417228423623932  0.4142468015887547
  0.0806837452955169  0.8423469035235199  0.9707875905718608
  0.4086999556474025  0.3157297461784269  0.4026243353469938
  0.0945136780155238  0.6774829340447430  0.9206276030439956
  0.4307921414269876  0.1500976971034179  0.4715827960447214
  0.9150645010374812  0.1652993703089461  0.0620105070185182
  0.5983576022298389  0.6790829096106438  0.5881251630049551
  0.9269696751123180  0.3288863079310369  0.0558443282812348
  0.5686280472427857  0.8443918109739416  0.5313030399668034
  0.1324260754956381  0.8215221472006249  0.7893510303361383
  0.3921048043155468  0.3255151401577678  0.2027743949619419
  0.1142287228051990  0.6599018235692917  0.7239548355546659
  0.3553243146395044  0.1569798550833262  0.3088018988770874
  0.8550273852400210  0.1610103901819001  0.2430520142789241
  0.6216506386490344  0.6708855999348398  0.7869522111132369
  0.8894292440312369  0.3256247617577084  0.2476334344792630
  0.6363071854292223  0.8337579533232694  0.7026570403384425
  0.2106697484723503  0.7459079588561687  0.6732150545723325
  0.3055959876654108  0.2258022044084834  0.1551091351225560
  0.7865462525015737  0.2620898753961045  0.3277173690882755
  0.7062734580141888  0.7699404919823976  0.8413647533027750
  0.2055065275447354  0.8979189595159450  0.0758438006761873
 
  0.00000000E+00  0.00000000E+00  0.00000000E+00
  0.00000000E+00  0.00000000E+00  0.00000000E+00
  0.00000000E+00  0.00000000E+00  0.00000000E+00
  0.00000000E+00  0.00000000E+00  0.00000000E+00
  0.00000000E+00  0.00000000E+00  0.00000000E+00
  0.00000000E+00  0.00000000E+00  0.00000000E+00
  0.00000000E+00  0.00000000E+00  0.00000000E+00
  0.00000000E+00  0.00000000E+00  0.00000000E+00
  0.00000000E+00  0.00000000E+00  0.00000000E+00
  0.00000000E+00  0.00000000E+00  0.00000000E+00
  0.00000000E+00  0.00000000E+00  0.00000000E+00
  0.00000000E+00  0.00000000E+00  0.00000000E+00
  0.00000000E+00  0.00000000E+00  0.00000000E+00
  0.00000000E+00  0.00000000E+00  0.00000000E+00
  0.00000000E+00  0.00000000E+00  0.00000000E+00
  0.00000000E+00  0.00000000E+00  0.00000000E+00
  0.00000000E+00  0.00000000E+00  0.00000000E+00
  0.00000000E+00  0.00000000E+00  0.00000000E+00
  0.00000000E+00  0.00000000E+00  0.00000000E+00
  0.00000000E+00  0.00000000E+00  0.00000000E+00
  0.00000000E+00  0.00000000E+00  0.00000000E+00
  0.00000000E+00  0.00000000E+00  0.00000000E+00
  0.00000000E+00  0.00000000E+00  0.00000000E+00
  0.00000000E+00  0.00000000E+00  0.00000000E+00
  0.00000000E+00  0.00000000E+00  0.00000000E+00
  0.00000000E+00  0.00000000E+00  0.00000000E+00
  0.00000000E+00  0.00000000E+00  0.00000000E+00
  0.00000000E+00  0.00000000E+00  0.00000000E+00
  0.00000000E+00  0.00000000E+00  0.00000000E+00
  0.00000000E+00  0.00000000E+00  0.00000000E+00
  0.00000000E+00  0.00000000E+00  0.00000000E+00
  0.00000000E+00  0.00000000E+00  0.00000000E+00
  0.00000000E+00  0.00000000E+00  0.00000000E+00
  0.00000000E+00  0.00000000E+00  0.00000000E+00
  0.00000000E+00  0.00000000E+00  0.00000000E+00
  0.00000000E+00  0.00000000E+00  0.00000000E+00
  0.00000000E+00  0.00000000E+00  0.00000000E+00
  0.00000000E+00  0.00000000E+00  0.00000000E+00
  0.00000000E+00  0.00000000E+00  0.00000000E+00
  0.00000000E+00  0.00000000E+00  0.00000000E+00
  0.00000000E+00  0.00000000E+00  0.00000000E+00
  0.00000000E+00  0.00000000E+00  0.00000000E+00
  0.00000000E+00  0.00000000E+00  0.00000000E+00
  0.00000000E+00  0.00000000E+00  0.00000000E+00
  0.00000000E+00  0.00000000E+00  0.00000000E+00
  0.00000000E+00  0.00000000E+00  0.00000000E+00
  0.00000000E+00  0.00000000E+00  0.00000000E+00
  0.00000000E+00  0.00000000E+00  0.00000000E+00
  0.00000000E+00  0.00000000E+00  0.00000000E+00
  0.00000000E+00  0.00000000E+00  0.00000000E+00
  0.00000000E+00  0.00000000E+00  0.00000000E+00
  0.00000000E+00  0.00000000E+00  0.00000000E+00
  0.00000000E+00  0.00000000E+00  0.00000000E+00
  0.00000000E+00  0.00000000E+00  0.00000000E+00
  0.00000000E+00  0.00000000E+00  0.00000000E+00
  0.00000000E+00  0.00000000E+00  0.00000000E+00
  0.00000000E+00  0.00000000E+00  0.00000000E+00
  0.00000000E+00  0.00000000E+00  0.00000000E+00
  0.00000000E+00  0.00000000E+00  0.00000000E+00
  0.00000000E+00  0.00000000E+00  0.00000000E+00
  0.00000000E+00  0.00000000E+00  0.00000000E+00
  0.00000000E+00  0.00000000E+00  0.00000000E+00
  0.00000000E+00  0.00000000E+00  0.00000000E+00
  0.00000000E+00  0.00000000E+00  0.00000000E+00
  0.00000000E+00  0.00000000E+00  0.00000000E+00
  0.00000000E+00  0.00000000E+00  0.00000000E+00
  0.00000000E+00  0.00000000E+00  0.00000000E+00
  0.00000000E+00  0.00000000E+00  0.00000000E+00
  0.00000000E+00  0.00000000E+00  0.00000000E+00
  0.00000000E+00  0.00000000E+00  0.00000000E+00
  0.00000000E+00  0.00000000E+00  0.00000000E+00
  0.00000000E+00  0.00000000E+00  0.00000000E+00
  0.00000000E+00  0.00000000E+00  0.00000000E+00
  0.00000000E+00  0.00000000E+00  0.00000000E+00
  0.00000000E+00  0.00000000E+00  0.00000000E+00
  0.00000000E+00  0.00000000E+00  0.00000000E+00
  0.00000000E+00  0.00000000E+00  0.00000000E+00
  0.00000000E+00  0.00000000E+00  0.00000000E+00
  0.00000000E+00  0.00000000E+00  0.00000000E+00
  0.00000000E+00  0.00000000E+00  0.00000000E+00
  0.00000000E+00  0.00000000E+00  0.00000000E+00
  0.00000000E+00  0.00000000E+00  0.00000000E+00
  0.00000000E+00  0.00000000E+00  0.00000000E+00
  0.00000000E+00  0.00000000E+00  0.00000000E+00
  0.00000000E+00  0.00000000E+00  0.00000000E+00
  0.00000000E+00  0.00000000E+00  0.00000000E+00
  0.00000000E+00  0.00000000E+00  0.00000000E+00
  0.00000000E+00  0.00000000E+00  0.00000000E+00
  0.00000000E+00  0.00000000E+00  0.00000000E+00
  0.00000000E+00  0.00000000E+00  0.00000000E+00
  0.00000000E+00  0.00000000E+00  0.00000000E+00
  0.00000000E+00  0.00000000E+00  0.00000000E+00
  0.00000000E+00  0.00000000E+00  0.00000000E+00
  0.00000000E+00  0.00000000E+00  0.00000000E+00
  0.00000000E+00  0.00000000E+00  0.00000000E+00
  0.00000000E+00  0.00000000E+00  0.00000000E+00
  0.00000000E+00  0.00000000E+00  0.00000000E+00
  0.00000000E+00  0.00000000E+00  0.00000000E+00
  0.00000000E+00  0.00000000E+00  0.00000000E+00
  0.00000000E+00  0.00000000E+00  0.00000000E+00
  0.00000000E+00  0.00000000E+00  0.00000000E+00
  0.00000000E+00  0.00000000E+00  0.00000000E+00
  0.00000000E+00  0.00000000E+00  0.00000000E+00
  0.00000000E+00  0.00000000E+00  0.00000000E+00
  0.00000000E+00  0.00000000E+00  0.00000000E+00
  0.00000000E+00  0.00000000E+00  0.00000000E+00
  0.00000000E+00  0.00000000E+00  0.00000000E+00
  0.00000000E+00  0.00000000E+00  0.00000000E+00
  0.00000000E+00  0.00000000E+00  0.00000000E+00
  0.00000000E+00  0.00000000E+00  0.00000000E+00
  0.00000000E+00  0.00000000E+00  0.00000000E+00
  0.00000000E+00  0.00000000E+00  0.00000000E+00
  0.00000000E+00  0.00000000E+00  0.00000000E+00
  0.00000000E+00  0.00000000E+00  0.00000000E+00
  0.00000000E+00  0.00000000E+00  0.00000000E+00
  0.00000000E+00  0.00000000E+00  0.00000000E+00
  0.00000000E+00  0.00000000E+00  0.00000000E+00
  0.00000000E+00  0.00000000E+00  0.00000000E+00
  0.00000000E+00  0.00000000E+00  0.00000000E+00
  0.00000000E+00  0.00000000E+00  0.00000000E+00
  0.00000000E+00  0.00000000E+00  0.00000000E+00
  0.00000000E+00  0.00000000E+00  0.00000000E+00
  0.00000000E+00  0.00000000E+00  0.00000000E+00
  0.00000000E+00  0.00000000E+00  0.00000000E+00
  0.00000000E+00  0.00000000E+00  0.00000000E+00
  0.00000000E+00  0.00000000E+00  0.00000000E+00
  0.00000000E+00  0.00000000E+00  0.00000000E+00
  0.00000000E+00  0.00000000E+00  0.00000000E+00
  0.00000000E+00  0.00000000E+00  0.00000000E+00
  0.00000000E+00  0.00000000E+00  0.00000000E+00
  0.00000000E+00  0.00000000E+00  0.00000000E+00
  0.00000000E+00  0.00000000E+00  0.00000000E+00
  0.00000000E+00  0.00000000E+00  0.00000000E+00
  0.00000000E+00  0.00000000E+00  0.00000000E+00
  0.00000000E+00  0.00000000E+00  0.00000000E+00
  0.00000000E+00  0.00000000E+00  0.00000000E+00
  0.00000000E+00  0.00000000E+00  0.00000000E+00
  0.00000000E+00  0.00000000E+00  0.00000000E+00
  0.00000000E+00  0.00000000E+00  0.00000000E+00
  0.00000000E+00  0.00000000E+00  0.00000000E+00
  0.00000000E+00  0.00000000E+00  0.00000000E+00
  0.00000000E+00  0.00000000E+00  0.00000000E+00
  0.00000000E+00  0.00000000E+00  0.00000000E+00
  0.00000000E+00  0.00000000E+00  0.00000000E+00
  0.00000000E+00  0.00000000E+00  0.00000000E+00
  0.00000000E+00  0.00000000E+00  0.00000000E+00
  0.00000000E+00  0.00000000E+00  0.00000000E+00
  0.00000000E+00  0.00000000E+00  0.00000000E+00
  0.00000000E+00  0.00000000E+00  0.00000000E+00
  0.00000000E+00  0.00000000E+00  0.00000000E+00
  0.00000000E+00  0.00000000E+00  0.00000000E+00
  0.00000000E+00  0.00000000E+00  0.00000000E+00
  0.00000000E+00  0.00000000E+00  0.00000000E+00
  0.00000000E+00  0.00000000E+00  0.00000000E+00
  0.00000000E+00  0.00000000E+00  0.00000000E+00
  0.00000000E+00  0.00000000E+00  0.00000000E+00
  0.00000000E+00  0.00000000E+00  0.00000000E+00
  0.00000000E+00  0.00000000E+00  0.00000000E+00
  0.00000000E+00  0.00000000E+00  0.00000000E+00
  0.00000000E+00  0.00000000E+00  0.00000000E+00
  0.00000000E+00  0.00000000E+00  0.00000000E+00
  0.00000000E+00  0.00000000E+00  0.00000000E+00
  0.00000000E+00  0.00000000E+00  0.00000000E+00
  0.00000000E+00  0.00000000E+00  0.00000000E+00
  0.00000000E+00  0.00000000E+00  0.00000000E+00
  0.00000000E+00  0.00000000E+00  0.00000000E+00
  0.00000000E+00  0.00000000E+00  0.00000000E+00
  0.00000000E+00  0.00000000E+00  0.00000000E+00
  0.00000000E+00  0.00000000E+00  0.00000000E+00
  0.00000000E+00  0.00000000E+00  0.00000000E+00
  0.00000000E+00  0.00000000E+00  0.00000000E+00
  0.00000000E+00  0.00000000E+00  0.00000000E+00
  0.00000000E+00  0.00000000E+00  0.00000000E+00
  0.00000000E+00  0.00000000E+00  0.00000000E+00
  0.00000000E+00  0.00000000E+00  0.00000000E+00
  0.00000000E+00  0.00000000E+00  0.00000000E+00
  0.00000000E+00  0.00000000E+00  0.00000000E+00
  0.00000000E+00  0.00000000E+00  0.00000000E+00
  0.00000000E+00  0.00000000E+00  0.00000000E+00
  0.00000000E+00  0.00000000E+00  0.00000000E+00
  0.00000000E+00  0.00000000E+00  0.00000000E+00
  0.00000000E+00  0.00000000E+00  0.00000000E+00
  0.00000000E+00  0.00000000E+00  0.00000000E+00
  0.00000000E+00  0.00000000E+00  0.00000000E+00
  0.00000000E+00  0.00000000E+00  0.00000000E+00
  0.00000000E+00  0.00000000E+00  0.00000000E+00
  0.00000000E+00  0.00000000E+00  0.00000000E+00
  0.00000000E+00  0.00000000E+00  0.00000000E+00
  0.00000000E+00  0.00000000E+00  0.00000000E+00
  0.00000000E+00  0.00000000E+00  0.00000000E+00
  0.00000000E+00  0.00000000E+00  0.00000000E+00
  0.00000000E+00  0.00000000E+00  0.00000000E+00
  0.00000000E+00  0.00000000E+00  0.00000000E+00
  0.00000000E+00  0.00000000E+00  0.00000000E+00
  0.00000000E+00  0.00000000E+00  0.00000000E+00
  0.00000000E+00  0.00000000E+00  0.00000000E+00
  0.00000000E+00  0.00000000E+00  0.00000000E+00
  0.00000000E+00  0.00000000E+00  0.00000000E+00
  0.00000000E+00  0.00000000E+00  0.00000000E+00
  0.00000000E+00  0.00000000E+00  0.00000000E+00
  0.00000000E+00  0.00000000E+00  0.00000000E+00
  0.00000000E+00  0.00000000E+00  0.00000000E+00
  0.00000000E+00  0.00000000E+00  0.00000000E+00
  0.00000000E+00  0.00000000E+00  0.00000000E+00
  0.00000000E+00  0.00000000E+00  0.00000000E+00
  0.00000000E+00  0.00000000E+00  0.00000000E+00
  0.00000000E+00  0.00000000E+00  0.00000000E+00
  0.00000000E+00  0.00000000E+00  0.00000000E+00
  0.00000000E+00  0.00000000E+00  0.00000000E+00
  0.00000000E+00  0.00000000E+00  0.00000000E+00
  0.00000000E+00  0.00000000E+00  0.00000000E+00
  0.00000000E+00  0.00000000E+00  0.00000000E+00
  0.00000000E+00  0.00000000E+00  0.00000000E+00
  0.00000000E+00  0.00000000E+00  0.00000000E+00
  0.00000000E+00  0.00000000E+00  0.00000000E+00
  0.00000000E+00  0.00000000E+00  0.00000000E+00
  0.00000000E+00  0.00000000E+00  0.00000000E+00
  0.00000000E+00  0.00000000E+00  0.00000000E+00
  0.00000000E+00  0.00000000E+00  0.00000000E+00
  0.00000000E+00  0.00000000E+00  0.00000000E+00
  0.00000000E+00  0.00000000E+00  0.00000000E+00
  0.00000000E+00  0.00000000E+00  0.00000000E+00
  0.00000000E+00  0.00000000E+00  0.00000000E+00
  0.00000000E+00  0.00000000E+00  0.00000000E+00
  0.00000000E+00  0.00000000E+00  0.00000000E+00
  0.00000000E+00  0.00000000E+00  0.00000000E+00
  0.00000000E+00  0.00000000E+00  0.00000000E+00
  0.00000000E+00  0.00000000E+00  0.00000000E+00
  0.00000000E+00  0.00000000E+00  0.00000000E+00
  0.00000000E+00  0.00000000E+00  0.00000000E+00
  0.00000000E+00  0.00000000E+00  0.00000000E+00
  0.00000000E+00  0.00000000E+00  0.00000000E+00
  0.00000000E+00  0.00000000E+00  0.00000000E+00
  0.00000000E+00  0.00000000E+00  0.00000000E+00
  0.00000000E+00  0.00000000E+00  0.00000000E+00
  0.00000000E+00  0.00000000E+00  0.00000000E+00
  0.00000000E+00  0.00000000E+00  0.00000000E+00
  0.00000000E+00  0.00000000E+00  0.00000000E+00
  0.00000000E+00  0.00000000E+00  0.00000000E+00
  0.00000000E+00  0.00000000E+00  0.00000000E+00
  0.00000000E+00  0.00000000E+00  0.00000000E+00
  0.00000000E+00  0.00000000E+00  0.00000000E+00
  0.00000000E+00  0.00000000E+00  0.00000000E+00
  0.00000000E+00  0.00000000E+00  0.00000000E+00
  0.00000000E+00  0.00000000E+00  0.00000000E+00
  0.00000000E+00  0.00000000E+00  0.00000000E+00
  0.00000000E+00  0.00000000E+00  0.00000000E+00
  0.00000000E+00  0.00000000E+00  0.00000000E+00
  0.00000000E+00  0.00000000E+00  0.00000000E+00
  0.00000000E+00  0.00000000E+00  0.00000000E+00
  0.00000000E+00  0.00000000E+00  0.00000000E+00
  0.00000000E+00  0.00000000E+00  0.00000000E+00
  0.00000000E+00  0.00000000E+00  0.00000000E+00
  0.00000000E+00  0.00000000E+00  0.00000000E+00
  0.00000000E+00  0.00000000E+00  0.00000000E+00
  0.00000000E+00  0.00000000E+00  0.00000000E+00
  0.00000000E+00  0.00000000E+00  0.00000000E+00
  0.00000000E+00  0.00000000E+00  0.00000000E+00
  0.00000000E+00  0.00000000E+00  0.00000000E+00
  0.00000000E+00  0.00000000E+00  0.00000000E+00
  0.00000000E+00  0.00000000E+00  0.00000000E+00
  0.00000000E+00  0.00000000E+00  0.00000000E+00
  0.00000000E+00  0.00000000E+00  0.00000000E+00
  0.00000000E+00  0.00000000E+00  0.00000000E+00
  0.00000000E+00  0.00000000E+00  0.00000000E+00
  0.00000000E+00  0.00000000E+00  0.00000000E+00
  0.00000000E+00  0.00000000E+00  0.00000000E+00
  0.00000000E+00  0.00000000E+00  0.00000000E+00
  0.00000000E+00  0.00000000E+00  0.00000000E+00
  0.00000000E+00  0.00000000E+00  0.00000000E+00
  0.00000000E+00  0.00000000E+00  0.00000000E+00
  0.00000000E+00  0.00000000E+00  0.00000000E+00
  0.00000000E+00  0.00000000E+00  0.00000000E+00
  0.00000000E+00  0.00000000E+00  0.00000000E+00
  0.00000000E+00  0.00000000E+00  0.00000000E+00
  0.00000000E+00  0.00000000E+00  0.00000000E+00
  0.00000000E+00  0.00000000E+00  0.00000000E+00
  0.00000000E+00  0.00000000E+00  0.00000000E+00
  0.00000000E+00  0.00000000E+00  0.00000000E+00
  0.00000000E+00  0.00000000E+00  0.00000000E+00
  0.00000000E+00  0.00000000E+00  0.00000000E+00
  0.00000000E+00  0.00000000E+00  0.00000000E+00
  0.00000000E+00  0.00000000E+00  0.00000000E+00
  0.00000000E+00  0.00000000E+00  0.00000000E+00
  0.00000000E+00  0.00000000E+00  0.00000000E+00
  0.00000000E+00  0.00000000E+00  0.00000000E+00
  0.00000000E+00  0.00000000E+00  0.00000000E+00
  0.00000000E+00  0.00000000E+00  0.00000000E+00
  0.00000000E+00  0.00000000E+00  0.00000000E+00
