# Supplementary material for: Brønsted acidity in zeolites measured by deprotonation energy
Source: Sci Rep. 2022 May 4;12:7301. doi: 10.1038/s41598-022-11354-x (PMC9068704; doi:10.1038/s41598-022-11354-x)
Supplement: Supplementary file 2 — Supplementary Information 2. [file 41598_2022_11354_MOESM2_ESM.zip › structures/periodic/mfi/Al1-O2.vasp]

Si Al O H                               
   1.00000000000000     
    19.8538999999999994    0.0000000000000000    0.0000000000000000
     0.0000000000000000   19.8699000000000012    0.0000000000000000
     0.0000000000000000    0.0000000000000000   13.2912999999999997
   Si   Al   O    H 
    95     1   192     1
Direct
  0.0762549672781211  0.5501142754897997  0.1969343882721805
  0.4382693125398655  0.4467926217366522  0.6933402075317993
  0.0597393266731746  0.9412863320823641  0.2003015723093652
  0.5686046388355338  0.9460974784142647  0.2972452112631535
  0.9313662376106631  0.4444352589780495  0.7917453079579163
  0.5728988472335411  0.5533950945915986  0.3044502037059347
  0.9316591593489570  0.0513233300875803  0.8046536054749874
  0.3261973204656960  0.0357711086999051  0.8756274545068996
  0.1719714401548907  0.5370100896027981  0.3644794528502413
  0.3274833381264109  0.4807810118611971  0.8400373639995031
  0.1691676428618680  0.9808341585927637  0.3476078364592274
  0.6643343600953163  0.9641979457094945  0.1302929235718208
  0.8354366539863103  0.4636914843595610  0.6249306988275491
  0.6848894053600830  0.5212791140322010  0.1598536349793052
  0.8176772954663257  0.0228683529662162  0.6641299164027993
  0.2679586308798544  0.0717390203108430  0.0800244916782239
  0.2280777292977963  0.5737517896673135  0.5705193133097514
  0.2824563638019373  0.4417807777986294  0.0524689173860002
  0.2148339839107593  0.9441185247879137  0.5607470409265821
  0.7151572541456901  0.9305786869465676  0.9223955165121618
  0.7860096669539948  0.4298055650706828  0.4171809858852811
  0.7322875496879395  0.5548556373583218  0.9422740860591188
  0.7691900390454088  0.0576344061292781  0.4472669600791774
  0.1124764730836623  0.0585363564162521  0.0612224129730850
  0.3842912850814422  0.5639063320638571  0.5545142009546545
  0.1267809999115484  0.4321243203105862  0.0609321567082064
  0.3692126965398114  0.9272666566237936  0.5679193924377126
  0.8724874769254191  0.9338813017455013  0.9435592976587841
  0.6276393697230762  0.4322852826528454  0.4397160541075417
  0.8879891658027899  0.5644627201450508  0.9365632139811311
  0.6131404899895224  0.0670003958353146  0.4388131737335907
  0.0780894020445907  0.0282619810257249  0.8466931051812148
  0.4252294090530243  0.5305423161879445  0.3425225947916220
  0.0802825247634468  0.4781686754883745  0.8493263284581506
  0.4183788875569684  0.9754869732166574  0.3580326249197763
  0.9148359368580715  0.9713757703573734  0.1568459349212010
  0.5857142135872284  0.4697372177326145  0.6517110334765028
  0.9253644907188923  0.5203125480726484  0.1515235674071440
  0.5791949664687642  0.0222947151976844  0.6542251548727390
  0.2090956545759593  0.0630679237666431  0.7154820799960802
  0.2956440788526377  0.5581843968443877  0.2101753361705535
  0.2018268017564377  0.4507160621764684  0.7080206447422143
  0.2957935049448079  0.9478352212083397  0.2166300727083945
  0.7853905552623470  0.9431880494607874  0.2869283320137063
  0.7153363120577153  0.4401307143684056  0.7814113539252845
  0.8096068217516728  0.5599057966371340  0.2897845277420619
  0.6941965524024537  0.0589683044300001  0.7938573738648347
  0.4321693340640606  0.8271032078123399  0.7055156359529803
  0.0655348266637421  0.3265801891972395  0.2016465067977531
  0.4388076620551884  0.6663179874345809  0.7156699307628798
  0.0605888595487526  0.1686504668563806  0.2169610718688950
  0.5577200517567193  0.1707672300049626  0.2876822831562423
  0.9405430753119630  0.6717647097786689  0.7877569955219385
  0.5689119624653324  0.3294369551077685  0.2863554670464464
  0.9269069097690269  0.8289115530982856  0.7921787468025707
  0.3259718053065583  0.8788979967003725  0.8578230404260538
  0.1706591535780254  0.3803826618540064  0.3521699465151061
  0.3313373182346061  0.6373450603813894  0.8660439230045981
  0.1650911207476209  0.1388346782006324  0.3711009706961924
  0.6676270697524591  0.1202221569954300  0.1472022923409830
  0.8331228722275983  0.6202969100798459  0.6444235112872334
  0.6742418502028064  0.3658117683168474  0.1371651858932233
  0.8235059046971700  0.8669544395014103  0.6383609706276401
  0.2697500218586570  0.8308027111597530  0.0631181543324543
  0.2262904404927510  0.3333784205245147  0.5571384983501536
  0.2773130551559064  0.6770205547315298  0.0768470088961936
  0.2206697435615454  0.1803893449456461  0.5769322511375856
  0.7234942590777035  0.1727627097763872  0.9466846908626239
  0.7786534701269526  0.6741018065014733  0.4447929634110437
  0.7240735756341207  0.3276289543629387  0.9252719126323827
  0.7775446894583666  0.8287121132122537  0.4261569117363257
  0.1130093164114578  0.8238868062365559  0.0771407257107633
  0.3830788838808759  0.3276314878947391  0.5722038054813059
  0.1204634358999425  0.6719063370227176  0.0579694400059545
  0.3765968064285400  0.1756087124482777  0.5591781389406847
  0.8806869797488427  0.1730377059239676  0.9322028168717902
  0.6218986978392268  0.6746530327495301  0.4337242093844311
  0.8805285261219388  0.3274328677252778  0.9287892908808885
  0.6209199103305055  0.8283059809120282  0.4336664113939505
  0.0714269205126209  0.8684255226481129  0.8659121024264836
  0.4270389946100401  0.3727036694203384  0.3626741673330619
  0.0862581327831158  0.6404262698172600  0.8352699425160688
  0.4125523871628662  0.1374028471275774  0.3420663517718359
  0.9208596688988174  0.1273983594501791  0.1423795783108049
  0.5799258559802736  0.6256939981505641  0.6400578088433289
  0.9177173691968834  0.3625045551470633  0.1462646652208810
  0.5809932466875887  0.8651885708684189  0.6512919373881876
  0.1977485320543440  0.8434944788819596  0.7275953794629078
  0.2991178448974862  0.3442150822559048  0.2237578074473238
  0.2198357198193543  0.6906965295098685  0.7207934972694584
  0.2792560550789300  0.1889690325253993  0.2291278462285671
  0.7932737551890567  0.1545658092131936  0.2805672794984206
  0.7071694995601472  0.6555980544535350  0.7796836210406846
  0.7910379802644084  0.3078316590966451  0.2639373306699757
  0.7069131440655479  0.8091769310852259  0.7693668207897502
  0.4269365102713906  0.0485769620995823  0.6932969996330376
  0.5104297454002601  0.0320166540151954  0.7152812982785244
  0.9981218031056758  0.5278052774955367  0.2053854473741490
  0.5191493412233514  0.4434851659271756  0.7106180382763359
  0.9787654089147791  0.9401719279674300  0.2170125621087928
  0.4877349513790337  0.9538996405962203  0.3026749764558905
  0.0122946626678906  0.4515954548003996  0.7955968018306045
  0.4925812636447663  0.5546787828647487  0.2844594609511710
  0.0121485029741467  0.0502210016834085  0.7831004649528925
  0.4015442372762686  0.0623831945280678  0.8296978306393553
  0.1040376607883473  0.5650586976324302  0.3100598951179234
  0.4037278261234639  0.4730267083005328  0.7971736466229848
  0.0939100399023881  0.9685207424297582  0.3034653192000522
  0.5908304686607911  0.9479145317599097  0.1790241625418202
  0.9086992549544615  0.4480754996334997  0.6742874753561482
  0.6087856289612833  0.5364643898783037  0.1977347441442540
  0.8953450920992073  0.0345361564230076  0.6981623114220312
  0.4072803897591353  0.1216863686560385  0.6343016829988090
  0.0834831830023850  0.6167632228837314  0.1280038938559598
  0.4105106103281291  0.3724182100068567  0.6655214328454301
  0.0859616996152382  0.8659888790202874  0.1735622024054302
  0.5913319823839877  0.8746666819761277  0.3444012056244999
  0.9082371384318000  0.3723691140648239  0.8365629603228032
  0.5964066732532262  0.6267737309885488  0.3434168930274438
  0.9099325875499855  0.1252717226823288  0.8440951292767004
  0.3783587068968665  0.9807098941786120  0.6578719995554390
  0.1210414517432835  0.4888156410150165  0.1494088223171973
  0.4217350079356355  0.4985166178571833  0.6016869511507770
  0.0787424947067072  0.9908686239038609  0.1069598314158440
  0.6070723960650473  0.0070874107188723  0.3556443206212850
  0.8939182931132742  0.5046171597514377  0.8535724507044432
  0.5904248007701488  0.4961643632407602  0.3878922721561199
  0.9129889667979861  0.9948474933454310  0.8890323583168999
  0.3144843219818536  0.0769596524589536  0.9785195122525485
  0.1834734030193507  0.5781427685203450  0.4684022012419866
  0.3248804396763437  0.4442248880343196  0.9486761895388707
  0.1703728708236382  0.9487013992535835  0.4591159642595316
  0.6729884381632940  0.9220294910129687  0.0265693887704669
  0.8289631946365726  0.4221705739913351  0.5205019085964346
  0.6903271194239206  0.5461356407274678  0.0450556035477141
  0.8090973710829199  0.0530766454761011  0.5525875387645508
  0.3331191357955181  0.9565114810874681  0.8979600306660962
  0.1637415060537746  0.4574995239901540  0.3909206931930403
  0.3065208609552627  0.5596813733275204  0.8524224703907567
  0.1871356765666728  0.0607282983802300  0.3527361941753706
  0.6705034911617891  0.0439739138476228  0.1035196257276231
  0.8283273845083451  0.5438926344217005  0.6016642272148172
  0.7010992778784979  0.4409690779456750  0.1657640897310165
  0.7986087063910998  0.9432326423852107  0.6631198389846762
  0.2750099131616050  0.0556265183036227  0.7879279261996782
  0.2354674111614528  0.5482787705156460  0.2901893904784645
  0.2757740919094608  0.4458316383951580  0.7605949094277774
  0.2232299944820216  0.9443899889376852  0.2732672482049691
  0.7224176715559409  0.9429336547090631  0.2098938826233877
  0.7765203770180551  0.4395717265450077  0.7013325341056244
  0.7374511599519994  0.5612715568575405  0.2318563313472443
  0.7697074318674771  0.0605100858466417  0.7458290907807268
  0.2627104645809197  0.1460963432077568  0.1279563586688955
  0.2324793008176958  0.6483561020105465  0.6186230186884566
  0.3184550447492948  0.3849857558840644  0.1220027062973545
  0.1762350112436192  0.8903852558241618  0.6330528114499110
  0.7135699097611554  0.8594682096733658  0.8641958114534429
  0.7904277060153212  0.3595764301429049  0.3571817045672845
  0.6919094990759016  0.6121392932230660  0.8800284161842453
  0.8103692077500183  0.1130369246253077  0.3820381923867226
  0.1933007911319956  0.0453342274414495  0.0493179679407730
  0.3040812275972173  0.5476718357245887  0.5459553503449199
  0.2045530151730131  0.4232759486332069  0.0261076353901588
  0.2908815426411107  0.9216887934731589  0.5310549629968077
  0.7927132299949964  0.9518447727217665  0.9468608088308930
  0.7079483529402280  0.4474075576941015  0.4430984719345985
  0.8096788158909192  0.5760811833187779  0.9677774759176637
  0.6915633259695186  0.0791617302965209  0.4685820628646369
  0.3035366666368385  0.0190254591563773  0.1564707950778766
  0.1927112953292740  0.5221161582843029  0.6494910028585933
  0.2835414049808618  0.5144215462148549  0.1085666705459306
  0.2175090545643417  0.0172002352193247  0.6158413755327624
  0.6806638552793038  0.9889456980378561  0.8542296421814525
  0.8188235024973576  0.4898611253811043  0.3508998114404910
  0.7343829195005590  0.4851383012774187  0.8790725395559041
  0.7689530755114623  0.9862435104189652  0.3877600999838290
  0.0988512281245161  0.1228566756440109  0.1328614896160296
  0.3974414476241880  0.6294124887060915  0.6248802426758332
  0.0996559792705949  0.3604695470415956  0.1027144055212757
  0.3916622097222563  0.8525392253411851  0.6063970113011612
  0.8847723426558948  0.8635669052493342  0.8839639710939386
  0.6121796118514222  0.3638078192175929  0.3771885254464787
  0.9189808103448138  0.6332664685883983  0.8907203909703638
  0.5826687179433149  0.1357017370168420  0.3915402768451874
  0.0815011761376147  0.0725305185335508  0.9499861146143914
  0.4131045340685158  0.5776074207434548  0.4416056151282647
  0.0802407370817352  0.4548042574019390  0.9664697492625208
  0.4170580210099136  0.9472776816598348  0.4724164928090838
  0.8998668930177630  0.9253519728394313  0.0580836505856337
  0.6000747408821908  0.4223343430515001  0.5540471135795605
  0.9318755398299213  0.5450832711147438  0.0354381702400471
  0.5697643967552549  0.0477660737261746  0.5380140182585915
  0.1439848069149537  0.0410255076297609  0.7789029363412213
  0.3649809970966273  0.5353639366400216  0.2621085875246489
  0.1444547615238454  0.4447423045931816  0.7937941474995253
  0.3562287114995473  0.9421152223140508  0.2969932863466402
  0.8508623318329659  0.9741161804778833  0.2316589334744539
  0.6479608741815625  0.4692458903562818  0.7297343710090139
  0.8707086609273160  0.5668845268299793  0.2094532851411990
  0.6393395405574737  0.0665714904817441  0.7048424770336552
  0.0755682612913970  0.9493545419570871  0.8763114101309050
  0.4312023764690638  0.4531706151412038  0.3797698340011661
  0.0835918766046947  0.5593222145068489  0.8433351025742790
  0.4124097400156282  0.0567263741879489  0.3591209935156213
  0.9313567755134264  0.0477136867684369  0.1205454271027692
  0.5757806201025018  0.5463804034038616  0.6122429283793633
  0.9006675312672729  0.4422905405703340  0.1552820965222025
  0.6034657314792737  0.9436095083283144  0.6528225068664808
  0.2028412470710484  0.1408725092823511  0.6808923096776539
  0.3006132640029629  0.6366478049008975  0.1769765263531155
  0.1923661283525903  0.3889113459703810  0.6301751695684915
  0.3023039580443458  0.8854906068281930  0.1388664897203878
  0.7998293059976549  0.8665013706728828  0.3229794530889642
  0.7023063816918916  0.3639215071741460  0.8208083763370652
  0.8135451607828410  0.6232106607237384  0.3656752055844862
  0.6859120713452437  0.1216970531198236  0.8705379731792329
  0.5087801463881023  0.8556282068672026  0.7064847550215064
  0.9861109320811433  0.3452691089605118  0.2074344120688827
  0.5178349889474708  0.6455701496775322  0.7135371386179057
  0.9799825318318606  0.1547663328104498  0.2162914871927257
  0.4768956491132549  0.1610694222820442  0.2750358013177444
  0.0217472720642642  0.6689961202954829  0.7736319703915355
  0.4897163535486240  0.3485278885165268  0.2932861308904308
  0.0062939497527436  0.8472841497235549  0.7996470012098397
  0.3960106981412252  0.8529383202257294  0.8092593109149659
  0.1000315027760523  0.3540810728963364  0.3048314828308837
  0.4083955930788754  0.6446643311794757  0.8252090075157861
  0.0888417791842952  0.1504988551863648  0.3289608481671228
  0.5924154862101938  0.1368353599587810  0.1885516130097308
  0.9077275208414237  0.6359674155049914  0.6889451595113090
  0.5974220865988106  0.3555467954523456  0.1777351101399208
  0.8988403111005685  0.8558032271356385  0.6840808056721260
  0.4315758153054101  0.7462278025075679  0.7012872393440015
  0.0762506516328295  0.2463441077088620  0.1902829239217350
  0.5785318017750645  0.2490888460739527  0.2945027658319395
  0.9150104110534060  0.7486289991087263  0.7986719833951005
  0.3077395260820048  0.8332837181229898  0.9549009406435846
  0.1897668869875401  0.3336448175572553  0.4477925886492301
  0.3274996682554811  0.6600312680299201  0.9832088536709301
  0.1672052722973962  0.1585494658621518  0.4894709594230184
  0.6872712427432627  0.1709040216681389  0.0563209231818741
  0.8174926801784712  0.6712538199883645  0.5522643253652075
  0.6755463441701660  0.3529973959322873  0.0166006953800522
  0.8261465459992041  0.8524559008161254  0.5183246273801446
  0.2652977165217063  0.8768869891191127  0.7761238399105613
  0.2291313203580052  0.3759036589776925  0.2664370865734034
  0.2828747299805031  0.6857227771018413  0.7986747202296423
  0.2167459964924425  0.1866275110596035  0.3080502694535615
  0.7200685196608938  0.1291036386125104  0.2403452193724014
  0.7795516938354811  0.6309420073433848  0.7355911961088981
  0.7239250276190620  0.3130633678849378  0.1941337120414273
  0.7697903619337059  0.8164353501683914  0.6914521026629061
  0.2808718834933775  0.7558693176561654  0.1079521509257071
  0.2142447084584249  0.2594735639328283  0.6054690814005228
  0.7152048230496999  0.2481765366096345  0.9032719320020286
  0.7862305816795326  0.7495846870540390  0.4012881740359380
  0.1897625314921083  0.8464345520958870  0.0482574694617820
  0.3061787725508124  0.3496641726951853  0.5431909038613105
  0.2006051852861257  0.6554245433347683  0.0452780916651609
  0.2961129177098080  0.1622096377235602  0.5372920161112700
  0.8028232755761837  0.1528998132566577  0.9574970639762792
  0.6995661411671005  0.6552675880214579  0.4618794538907514
  0.8021041692558843  0.3452713391997121  0.9551577494264999
  0.6997103188039013  0.8464511123285650  0.4570857838896186
  0.1103209927102122  0.7452355997964333  0.1097108303429068
  0.3856145834152404  0.2501256851222169  0.6086972203242423
  0.8864385440816414  0.2498057075426575  0.8923849273270604
  0.6156442877522895  0.7513395329134617  0.3938984656948749
  0.0657571773369592  0.8367278042494101  0.9785480094129899
  0.4304334012528705  0.3376779629517244  0.4729967956962828
  0.0857358973155281  0.6725718837479649  0.9475975126017803
  0.4144786440758039  0.1752351499209336  0.4499906039110998
  0.9250169744077509  0.1661619445043993  0.0349140195405089
  0.5755332697560579  0.6667542486069588  0.5343621183102152
  0.9261691321266197  0.3416935448039092  0.0283744599847990
  0.5765869360474229  0.8388458330585229  0.5353267754485541
  0.1384344926929837  0.8396182217290917  0.8110153655314221
  0.3576124945431139  0.3514202567817368  0.3074699728528719
  0.1529805204105324  0.6634582821058265  0.7760896000851443
  0.3458946171010336  0.1582751696685310  0.2802808103229678
  0.8484369157277939  0.1409148255916884  0.1935488107382181
  0.6500749407363910  0.6434074469050367  0.6952490073637213
  0.8568555327144036  0.3189737848050704  0.1940052607608462
  0.6363573160786337  0.8203760922260664  0.7107747715005247
  0.2127001927943680  0.7684505875731464  0.6867205706097786
  0.2899506273775291  0.2659197128068990  0.1939201496269214
  0.7924207925541142  0.2330806760187801  0.3113748497178716
  0.7089945811698499  0.7335200386925061  0.8137686032656254
  0.4398891336679063  0.0641354653983639  0.8755293189887029
 
  0.00000000E+00  0.00000000E+00  0.00000000E+00
  0.00000000E+00  0.00000000E+00  0.00000000E+00
  0.00000000E+00  0.00000000E+00  0.00000000E+00
  0.00000000E+00  0.00000000E+00  0.00000000E+00
  0.00000000E+00  0.00000000E+00  0.00000000E+00
  0.00000000E+00  0.00000000E+00  0.00000000E+00
  0.00000000E+00  0.00000000E+00  0.00000000E+00
  0.00000000E+00  0.00000000E+00  0.00000000E+00
  0.00000000E+00  0.00000000E+00  0.00000000E+00
  0.00000000E+00  0.00000000E+00  0.00000000E+00
  0.00000000E+00  0.00000000E+00  0.00000000E+00
  0.00000000E+00  0.00000000E+00  0.00000000E+00
  0.00000000E+00  0.00000000E+00  0.00000000E+00
  0.00000000E+00  0.00000000E+00  0.00000000E+00
  0.00000000E+00  0.00000000E+00  0.00000000E+00
  0.00000000E+00  0.00000000E+00  0.00000000E+00
  0.00000000E+00  0.00000000E+00  0.00000000E+00
  0.00000000E+00  0.00000000E+00  0.00000000E+00
  0.00000000E+00  0.00000000E+00  0.00000000E+00
  0.00000000E+00  0.00000000E+00  0.00000000E+00
  0.00000000E+00  0.00000000E+00  0.00000000E+00
  0.00000000E+00  0.00000000E+00  0.00000000E+00
  0.00000000E+00  0.00000000E+00  0.00000000E+00
  0.00000000E+00  0.00000000E+00  0.00000000E+00
  0.00000000E+00  0.00000000E+00  0.00000000E+00
  0.00000000E+00  0.00000000E+00  0.00000000E+00
  0.00000000E+00  0.00000000E+00  0.00000000E+00
  0.00000000E+00  0.00000000E+00  0.00000000E+00
  0.00000000E+00  0.00000000E+00  0.00000000E+00
  0.00000000E+00  0.00000000E+00  0.00000000E+00
  0.00000000E+00  0.00000000E+00  0.00000000E+00
  0.00000000E+00  0.00000000E+00  0.00000000E+00
  0.00000000E+00  0.00000000E+00  0.00000000E+00
  0.00000000E+00  0.00000000E+00  0.00000000E+00
  0.00000000E+00  0.00000000E+00  0.00000000E+00
  0.00000000E+00  0.00000000E+00  0.00000000E+00
  0.00000000E+00  0.00000000E+00  0.00000000E+00
  0.00000000E+00  0.00000000E+00  0.00000000E+00
  0.00000000E+00  0.00000000E+00  0.00000000E+00
  0.00000000E+00  0.00000000E+00  0.00000000E+00
  0.00000000E+00  0.00000000E+00  0.00000000E+00
  0.00000000E+00  0.00000000E+00  0.00000000E+00
  0.00000000E+00  0.00000000E+00  0.00000000E+00
  0.00000000E+00  0.00000000E+00  0.00000000E+00
  0.00000000E+00  0.00000000E+00  0.00000000E+00
  0.00000000E+00  0.00000000E+00  0.00000000E+00
  0.00000000E+00  0.00000000E+00  0.00000000E+00
  0.00000000E+00  0.00000000E+00  0.00000000E+00
  0.00000000E+00  0.00000000E+00  0.00000000E+00
  0.00000000E+00  0.00000000E+00  0.00000000E+00
  0.00000000E+00  0.00000000E+00  0.00000000E+00
  0.00000000E+00  0.00000000E+00  0.00000000E+00
  0.00000000E+00  0.00000000E+00  0.00000000E+00
  0.00000000E+00  0.00000000E+00  0.00000000E+00
  0.00000000E+00  0.00000000E+00  0.00000000E+00
  0.00000000E+00  0.00000000E+00  0.00000000E+00
  0.00000000E+00  0.00000000E+00  0.00000000E+00
  0.00000000E+00  0.00000000E+00  0.00000000E+00
  0.00000000E+00  0.00000000E+00  0.00000000E+00
  0.00000000E+00  0.00000000E+00  0.00000000E+00
  0.00000000E+00  0.00000000E+00  0.00000000E+00
  0.00000000E+00  0.00000000E+00  0.00000000E+00
  0.00000000E+00  0.00000000E+00  0.00000000E+00
  0.00000000E+00  0.00000000E+00  0.00000000E+00
  0.00000000E+00  0.00000000E+00  0.00000000E+00
  0.00000000E+00  0.00000000E+00  0.00000000E+00
  0.00000000E+00  0.00000000E+00  0.00000000E+00
  0.00000000E+00  0.00000000E+00  0.00000000E+00
  0.00000000E+00  0.00000000E+00  0.00000000E+00
  0.00000000E+00  0.00000000E+00  0.00000000E+00
  0.00000000E+00  0.00000000E+00  0.00000000E+00
  0.00000000E+00  0.00000000E+00  0.00000000E+00
  0.00000000E+00  0.00000000E+00  0.00000000E+00
  0.00000000E+00  0.00000000E+00  0.00000000E+00
  0.00000000E+00  0.00000000E+00  0.00000000E+00
  0.00000000E+00  0.00000000E+00  0.00000000E+00
  0.00000000E+00  0.00000000E+00  0.00000000E+00
  0.00000000E+00  0.00000000E+00  0.00000000E+00
  0.00000000E+00  0.00000000E+00  0.00000000E+00
  0.00000000E+00  0.00000000E+00  0.00000000E+00
  0.00000000E+00  0.00000000E+00  0.00000000E+00
  0.00000000E+00  0.00000000E+00  0.00000000E+00
  0.00000000E+00  0.00000000E+00  0.00000000E+00
  0.00000000E+00  0.00000000E+00  0.00000000E+00
  0.00000000E+00  0.00000000E+00  0.00000000E+00
  0.00000000E+00  0.00000000E+00  0.00000000E+00
  0.00000000E+00  0.00000000E+00  0.00000000E+00
  0.00000000E+00  0.00000000E+00  0.00000000E+00
  0.00000000E+00  0.00000000E+00  0.00000000E+00
  0.00000000E+00  0.00000000E+00  0.00000000E+00
  0.00000000E+00  0.00000000E+00  0.00000000E+00
  0.00000000E+00  0.00000000E+00  0.00000000E+00
  0.00000000E+00  0.00000000E+00  0.00000000E+00
  0.00000000E+00  0.00000000E+00  0.00000000E+00
  0.00000000E+00  0.00000000E+00  0.00000000E+00
  0.00000000E+00  0.00000000E+00  0.00000000E+00
  0.00000000E+00  0.00000000E+00  0.00000000E+00
  0.00000000E+00  0.00000000E+00  0.00000000E+00
  0.00000000E+00  0.00000000E+00  0.00000000E+00
  0.00000000E+00  0.00000000E+00  0.00000000E+00
  0.00000000E+00  0.00000000E+00  0.00000000E+00
  0.00000000E+00  0.00000000E+00  0.00000000E+00
  0.00000000E+00  0.00000000E+00  0.00000000E+00
  0.00000000E+00  0.00000000E+00  0.00000000E+00
  0.00000000E+00  0.00000000E+00  0.00000000E+00
  0.00000000E+00  0.00000000E+00  0.00000000E+00
  0.00000000E+00  0.00000000E+00  0.00000000E+00
  0.00000000E+00  0.00000000E+00  0.00000000E+00
  0.00000000E+00  0.00000000E+00  0.00000000E+00
  0.00000000E+00  0.00000000E+00  0.00000000E+00
  0.00000000E+00  0.00000000E+00  0.00000000E+00
  0.00000000E+00  0.00000000E+00  0.00000000E+00
  0.00000000E+00  0.00000000E+00  0.00000000E+00
  0.00000000E+00  0.00000000E+00  0.00000000E+00
  0.00000000E+00  0.00000000E+00  0.00000000E+00
  0.00000000E+00  0.00000000E+00  0.00000000E+00
  0.00000000E+00  0.00000000E+00  0.00000000E+00
  0.00000000E+00  0.00000000E+00  0.00000000E+00
  0.00000000E+00  0.00000000E+00  0.00000000E+00
  0.00000000E+00  0.00000000E+00  0.00000000E+00
  0.00000000E+00  0.00000000E+00  0.00000000E+00
  0.00000000E+00  0.00000000E+00  0.00000000E+00
  0.00000000E+00  0.00000000E+00  0.00000000E+00
  0.00000000E+00  0.00000000E+00  0.00000000E+00
  0.00000000E+00  0.00000000E+00  0.00000000E+00
  0.00000000E+00  0.00000000E+00  0.00000000E+00
  0.00000000E+00  0.00000000E+00  0.00000000E+00
  0.00000000E+00  0.00000000E+00  0.00000000E+00
  0.00000000E+00  0.00000000E+00  0.00000000E+00
  0.00000000E+00  0.00000000E+00  0.00000000E+00
  0.00000000E+00  0.00000000E+00  0.00000000E+00
  0.00000000E+00  0.00000000E+00  0.00000000E+00
  0.00000000E+00  0.00000000E+00  0.00000000E+00
  0.00000000E+00  0.00000000E+00  0.00000000E+00
  0.00000000E+00  0.00000000E+00  0.00000000E+00
  0.00000000E+00  0.00000000E+00  0.00000000E+00
  0.00000000E+00  0.00000000E+00  0.00000000E+00
  0.00000000E+00  0.00000000E+00  0.00000000E+00
  0.00000000E+00  0.00000000E+00  0.00000000E+00
  0.00000000E+00  0.00000000E+00  0.00000000E+00
  0.00000000E+00  0.00000000E+00  0.00000000E+00
  0.00000000E+00  0.00000000E+00  0.00000000E+00
  0.00000000E+00  0.00000000E+00  0.00000000E+00
  0.00000000E+00  0.00000000E+00  0.00000000E+00
  0.00000000E+00  0.00000000E+00  0.00000000E+00
  0.00000000E+00  0.00000000E+00  0.00000000E+00
  0.00000000E+00  0.00000000E+00  0.00000000E+00
  0.00000000E+00  0.00000000E+00  0.00000000E+00
  0.00000000E+00  0.00000000E+00  0.00000000E+00
  0.00000000E+00  0.00000000E+00  0.00000000E+00
  0.00000000E+00  0.00000000E+00  0.00000000E+00
  0.00000000E+00  0.00000000E+00  0.00000000E+00
  0.00000000E+00  0.00000000E+00  0.00000000E+00
  0.00000000E+00  0.00000000E+00  0.00000000E+00
  0.00000000E+00  0.00000000E+00  0.00000000E+00
  0.00000000E+00  0.00000000E+00  0.00000000E+00
  0.00000000E+00  0.00000000E+00  0.00000000E+00
  0.00000000E+00  0.00000000E+00  0.00000000E+00
  0.00000000E+00  0.00000000E+00  0.00000000E+00
  0.00000000E+00  0.00000000E+00  0.00000000E+00
  0.00000000E+00  0.00000000E+00  0.00000000E+00
  0.00000000E+00  0.00000000E+00  0.00000000E+00
  0.00000000E+00  0.00000000E+00  0.00000000E+00
  0.00000000E+00  0.00000000E+00  0.00000000E+00
  0.00000000E+00  0.00000000E+00  0.00000000E+00
  0.00000000E+00  0.00000000E+00  0.00000000E+00
  0.00000000E+00  0.00000000E+00  0.00000000E+00
  0.00000000E+00  0.00000000E+00  0.00000000E+00
  0.00000000E+00  0.00000000E+00  0.00000000E+00
  0.00000000E+00  0.00000000E+00  0.00000000E+00
  0.00000000E+00  0.00000000E+00  0.00000000E+00
  0.00000000E+00  0.00000000E+00  0.00000000E+00
  0.00000000E+00  0.00000000E+00  0.00000000E+00
  0.00000000E+00  0.00000000E+00  0.00000000E+00
  0.00000000E+00  0.00000000E+00  0.00000000E+00
  0.00000000E+00  0.00000000E+00  0.00000000E+00
  0.00000000E+00  0.00000000E+00  0.00000000E+00
  0.00000000E+00  0.00000000E+00  0.00000000E+00
  0.00000000E+00  0.00000000E+00  0.00000000E+00
  0.00000000E+00  0.00000000E+00  0.00000000E+00
  0.00000000E+00  0.00000000E+00  0.00000000E+00
  0.00000000E+00  0.00000000E+00  0.00000000E+00
  0.00000000E+00  0.00000000E+00  0.00000000E+00
  0.00000000E+00  0.00000000E+00  0.00000000E+00
  0.00000000E+00  0.00000000E+00  0.00000000E+00
  0.00000000E+00  0.00000000E+00  0.00000000E+00
  0.00000000E+00  0.00000000E+00  0.00000000E+00
  0.00000000E+00  0.00000000E+00  0.00000000E+00
  0.00000000E+00  0.00000000E+00  0.00000000E+00
  0.00000000E+00  0.00000000E+00  0.00000000E+00
  0.00000000E+00  0.00000000E+00  0.00000000E+00
  0.00000000E+00  0.00000000E+00  0.00000000E+00
  0.00000000E+00  0.00000000E+00  0.00000000E+00
  0.00000000E+00  0.00000000E+00  0.00000000E+00
  0.00000000E+00  0.00000000E+00  0.00000000E+00
  0.00000000E+00  0.00000000E+00  0.00000000E+00
  0.00000000E+00  0.00000000E+00  0.00000000E+00
  0.00000000E+00  0.00000000E+00  0.00000000E+00
  0.00000000E+00  0.00000000E+00  0.00000000E+00
  0.00000000E+00  0.00000000E+00  0.00000000E+00
  0.00000000E+00  0.00000000E+00  0.00000000E+00
  0.00000000E+00  0.00000000E+00  0.00000000E+00
  0.00000000E+00  0.00000000E+00  0.00000000E+00
  0.00000000E+00  0.00000000E+00  0.00000000E+00
  0.00000000E+00  0.00000000E+00  0.00000000E+00
  0.00000000E+00  0.00000000E+00  0.00000000E+00
  0.00000000E+00  0.00000000E+00  0.00000000E+00
  0.00000000E+00  0.00000000E+00  0.00000000E+00
  0.00000000E+00  0.00000000E+00  0.00000000E+00
  0.00000000E+00  0.00000000E+00  0.00000000E+00
  0.00000000E+00  0.00000000E+00  0.00000000E+00
  0.00000000E+00  0.00000000E+00  0.00000000E+00
  0.00000000E+00  0.00000000E+00  0.00000000E+00
  0.00000000E+00  0.00000000E+00  0.00000000E+00
  0.00000000E+00  0.00000000E+00  0.00000000E+00
  0.00000000E+00  0.00000000E+00  0.00000000E+00
  0.00000000E+00  0.00000000E+00  0.00000000E+00
  0.00000000E+00  0.00000000E+00  0.00000000E+00
  0.00000000E+00  0.00000000E+00  0.00000000E+00
  0.00000000E+00  0.00000000E+00  0.00000000E+00
  0.00000000E+00  0.00000000E+00  0.00000000E+00
  0.00000000E+00  0.00000000E+00  0.00000000E+00
  0.00000000E+00  0.00000000E+00  0.00000000E+00
  0.00000000E+00  0.00000000E+00  0.00000000E+00
  0.00000000E+00  0.00000000E+00  0.00000000E+00
  0.00000000E+00  0.00000000E+00  0.00000000E+00
  0.00000000E+00  0.00000000E+00  0.00000000E+00
  0.00000000E+00  0.00000000E+00  0.00000000E+00
  0.00000000E+00  0.00000000E+00  0.00000000E+00
  0.00000000E+00  0.00000000E+00  0.00000000E+00
  0.00000000E+00  0.00000000E+00  0.00000000E+00
  0.00000000E+00  0.00000000E+00  0.00000000E+00
  0.00000000E+00  0.00000000E+00  0.00000000E+00
  0.00000000E+00  0.00000000E+00  0.00000000E+00
  0.00000000E+00  0.00000000E+00  0.00000000E+00
  0.00000000E+00  0.00000000E+00  0.00000000E+00
  0.00000000E+00  0.00000000E+00  0.00000000E+00
  0.00000000E+00  0.00000000E+00  0.00000000E+00
  0.00000000E+00  0.00000000E+00  0.00000000E+00
  0.00000000E+00  0.00000000E+00  0.00000000E+00
  0.00000000E+00  0.00000000E+00  0.00000000E+00
  0.00000000E+00  0.00000000E+00  0.00000000E+00
  0.00000000E+00  0.00000000E+00  0.00000000E+00
  0.00000000E+00  0.00000000E+00  0.00000000E+00
  0.00000000E+00  0.00000000E+00  0.00000000E+00
  0.00000000E+00  0.00000000E+00  0.00000000E+00
  0.00000000E+00  0.00000000E+00  0.00000000E+00
  0.00000000E+00  0.00000000E+00  0.00000000E+00
  0.00000000E+00  0.00000000E+00  0.00000000E+00
  0.00000000E+00  0.00000000E+00  0.00000000E+00
  0.00000000E+00  0.00000000E+00  0.00000000E+00
  0.00000000E+00  0.00000000E+00  0.00000000E+00
  0.00000000E+00  0.00000000E+00  0.00000000E+00
  0.00000000E+00  0.00000000E+00  0.00000000E+00
  0.00000000E+00  0.00000000E+00  0.00000000E+00
  0.00000000E+00  0.00000000E+00  0.00000000E+00
  0.00000000E+00  0.00000000E+00  0.00000000E+00
  0.00000000E+00  0.00000000E+00  0.00000000E+00
  0.00000000E+00  0.00000000E+00  0.00000000E+00
  0.00000000E+00  0.00000000E+00  0.00000000E+00
  0.00000000E+00  0.00000000E+00  0.00000000E+00
  0.00000000E+00  0.00000000E+00  0.00000000E+00
  0.00000000E+00  0.00000000E+00  0.00000000E+00
  0.00000000E+00  0.00000000E+00  0.00000000E+00
  0.00000000E+00  0.00000000E+00  0.00000000E+00
  0.00000000E+00  0.00000000E+00  0.00000000E+00
  0.00000000E+00  0.00000000E+00  0.00000000E+00
  0.00000000E+00  0.00000000E+00  0.00000000E+00
  0.00000000E+00  0.00000000E+00  0.00000000E+00
  0.00000000E+00  0.00000000E+00  0.00000000E+00
  0.00000000E+00  0.00000000E+00  0.00000000E+00
  0.00000000E+00  0.00000000E+00  0.00000000E+00
  0.00000000E+00  0.00000000E+00  0.00000000E+00
  0.00000000E+00  0.00000000E+00  0.00000000E+00
  0.00000000E+00  0.00000000E+00  0.00000000E+00
  0.00000000E+00  0.00000000E+00  0.00000000E+00
  0.00000000E+00  0.00000000E+00  0.00000000E+00
  0.00000000E+00  0.00000000E+00  0.00000000E+00
  0.00000000E+00  0.00000000E+00  0.00000000E+00
  0.00000000E+00  0.00000000E+00  0.00000000E+00
  0.00000000E+00  0.00000000E+00  0.00000000E+00
  0.00000000E+00  0.00000000E+00  0.00000000E+00
  0.00000000E+00  0.00000000E+00  0.00000000E+00
  0.00000000E+00  0.00000000E+00  0.00000000E+00
  0.00000000E+00  0.00000000E+00  0.00000000E+00
  0.00000000E+00  0.00000000E+00  0.00000000E+00
  0.00000000E+00  0.00000000E+00  0.00000000E+00
  0.00000000E+00  0.00000000E+00  0.00000000E+00
  0.00000000E+00  0.00000000E+00  0.00000000E+00
