# Supplementary material for: Brønsted acidity in zeolites measured by deprotonation energy
Source: Sci Rep. 2022 May 4;12:7301. doi: 10.1038/s41598-022-11354-x (PMC9068704; doi:10.1038/s41598-022-11354-x)
Supplement: Supplementary file 2 — Supplementary Information 2. [file 41598_2022_11354_MOESM2_ESM.zip › structures/periodic/mfi/Al3-O5.vasp]

Si Al O H                               
   1.00000000000000     
    19.8538999999999994    0.0000000000000000    0.0000000000000000
     0.0000000000000000   19.8699000000000012    0.0000000000000000
     0.0000000000000000    0.0000000000000000   13.2912999999999997
   Si   Al   O    H 
    95     1   192     1
Direct
  0.4260619579019972  0.0557010368173674  0.6363343111112059
  0.0765717162795887  0.5545950006115692  0.1361070555222978
  0.4234674767755018  0.4458160820055503  0.6352709945279699
  0.0766111059878918  0.9445837119927302  0.1410894803961706
  0.5769719208968253  0.9466432830303738  0.3656922745743340
  0.9233994068056748  0.4435507118331846  0.8584906517642219
  0.5770301043399579  0.5565097742175641  0.3585811799287587
  0.9219860340900158  0.0536072398237663  0.8625388422467537
  0.2998434415587108  0.0265674119495886  0.7721045863024372
  0.1992257367317009  0.5276819727293346  0.2792117991513351
  0.3005934610197646  0.4721442024283092  0.7771106998083126
  0.2024950218863927  0.9728403905026848  0.2806050112762722
  0.7004389152302661  0.9729966270562178  0.2230491954467620
  0.8002024470372694  0.4732722408460590  0.7181437222218816
  0.6999753413636416  0.5267625030078013  0.2178309863522004
  0.7985933700925014  0.0267770219459738  0.7215081019766827
  0.2180860994803239  0.5674345429496065  0.4993754970208933
  0.2818452608536045  0.4333498021730625 -0.0012484686098122
  0.2180265573820097  0.9349448201435083  0.5030154863185109
  0.7181275896863177  0.9326978141248965  0.0022389985330113
  0.7826622856000066  0.4368312476078989  0.4955419820410557
  0.7178950095587979  0.5631189283641300  0.9953030038620139
  0.7826883256122317  0.0672637070405833  0.5009667550720381
  0.1169749803333369  0.0661906734445567  0.0035548409956459
  0.3790913245874443  0.5697461416713071  0.5011132746807587
  0.1207460753083246  0.4318002807951661 -0.0002366354727401
  0.3785384579077874  0.9337708472635193  0.5034640709793741
  0.8793203855390084  0.9316617695363951  0.0010495839678848
  0.6218665602477149  0.4341814364077186  0.4941447658327653
  0.8786438049332502  0.5654336166063512  0.9943387868789441
  0.6221678883239075  0.0690602509678061  0.5009627048196827
  0.0649799320619177  0.0293656146351726  0.7916997806868299
  0.4327546994838731  0.5299416285763424  0.2920698389480860
  0.0672776068838013  0.4712216463721638  0.7897067844065080
  0.4321879296572321  0.9703576126823141  0.2930333775052414
  0.9333913750618851  0.9709863676922614  0.2116516743845165
  0.5678391736948730  0.4705037021319223  0.7052814832406675
  0.9321598316422199  0.5292801388604174  0.2053943931074312
  0.5691521260591487  0.0291103023245355  0.7104300891239221
  0.1721699418884126  0.0547567015988987  0.6379688298792739
  0.3246021633283190  0.5512194865926957  0.1388650549432384
  0.1748865799712080  0.4481393447064613  0.6370674107043882
  0.3273677888652105  0.9428128887565513  0.1401293473946344
  0.8258175318199683  0.9480381191250941  0.3639756122303547
  0.6750759581727722  0.4452889410797751  0.8569087607722738
  0.8250630724776065  0.5545378535015745  0.3568688955383065
  0.6748368109280748  0.0515894463943995  0.8635911460575983
  0.4195269634357057  0.8289319978882909  0.6621654327774084
  0.0810647864412865  0.3274992644641303  0.1576801303259475
  0.4192247806741437  0.6739374534869543  0.6590156779823229
  0.0806584675656279  0.1721961454195581  0.1611373952270005
  0.5810017010723733  0.1727999146045127  0.3442147900804714
  0.9189587260598965  0.6728347120464842  0.8382224157020673
  0.5812509145830035  0.3271978528015330  0.3382977374827091
  0.9199170636613402  0.8272595888025025  0.8443043887343318
  0.2983239948247888  0.8701414295291646  0.8022186723821695
  0.2012464340204354  0.3715019090106674  0.2960795568914700
  0.2991559110562218  0.6292580209178710  0.7959106125519343
  0.2045636771229268  0.1303252498291377  0.2951163110247086
  0.7014611369296920  0.1303426116667935  0.2046984522833870
  0.7993772285097340  0.6309947687681450  0.6995037937598987
  0.7008019085939327  0.3692373819026992  0.1993487113141187
  0.7986412967688761  0.8695853862366886  0.7053816872262725
  0.2684999902286953  0.8264182643979717  0.0230453672381421
  0.2320692986403287  0.3285071174291935  0.5162205608876597
  0.2673342395358970  0.6698080825639490  0.0170870667854368
  0.2324216412447593  0.1732926648929687  0.5172847847534869
  0.7329227668017196  0.1714022043885768 -0.0158456374564128
  0.7678954349677823  0.6726056839381213  0.4784319446412055
  0.7328248916815567  0.3271572368294666  0.9781976198458975
  0.7682817787881744  0.8281618989195746  0.4847819630307786
  0.1129265570249184  0.8264398946893128  0.0108998129143335
  0.3880614889235561  0.3274401664168622  0.5041861071515431
  0.1118884943336305  0.6726691712869559  0.0054279396099518
  0.3882830871228698  0.1742925219013579  0.5093024283272372
  0.8892040381368106  0.1721546603072603 -0.0055212333911294
  0.6119250527279824  0.6742473660815232  0.4907828378356187
  0.8889072008991141  0.3256014610178770  0.9898855433079754
  0.6124616588608964  0.8274690594128206  0.4953718003497719
  0.0623587813098797  0.8716348484095409  0.7961710069212314
  0.4386876724583926  0.3728531316089281  0.2934375349438669
  0.0615542120460088  0.6290005990879325  0.7923448961859076
  0.4385249561818914  0.1282246513315180  0.2955986756153398
  0.9394762887885969  0.1291485990392806  0.2093012221808392
  0.5614977404209441  0.6284881774986767  0.7041065359515319
  0.9386489857893338  0.3715981090166632  0.2036480274541120
  0.5626812334996067  0.8716691110196051  0.7082142624924307
  0.1769643870153127  0.8292027822523841  0.6637791354417852
  0.3238802752426775  0.3321310686535003  0.1611410623275498
  0.1768933053738658  0.6707882266406994  0.6606158942731936
  0.3270896489354093  0.1729908710849135  0.1600835359086796
  0.8235881695519092  0.1717446359419099  0.3408463752241329
  0.6766683719566264  0.6702371965881192  0.8362719927202060
  0.8235143230608970  0.3299553756540421  0.3361992635651447
  0.6763572109993694  0.8287715181905230  0.8420073622668841
  0.2816066625839282  0.0640355798699018  0.0118989451291597
  0.4884002182761178  0.0433778644276089  0.7123523229121419
  0.0125667703520612  0.5430591981387407  0.2096143651383004
  0.4874900649041307  0.4560783074330086  0.7092176387347700
  0.0133478119935468  0.9550893224757994  0.2168124687090008
  0.5129023663493670  0.9578734842171237  0.2926595294107882
  0.9870255427685694  0.4563235571098077  0.7845598822879857
  0.5128969150858130  0.5451562682339968  0.2851586797253264
 -0.0158912048570823  0.0408999261690089  0.7855121238182478
  0.3570734773072133  0.0593429371716320  0.7025944858075929
  0.1441363200148527  0.5599191927101307  0.2037416284333534
  0.3558519458889119  0.4390385499792532  0.7025990319598294
  0.1452588636624102  0.9428355122786816  0.2066761224468787
  0.6445775125049005  0.9417440846613790  0.2981742909899411
  0.8553141698011787  0.4394131539712957  0.7919251101304895
  0.6448424637665408  0.5608298706765350  0.2914411014980937
  0.8530691846041660  0.0586491848119750  0.7980946678084178
  0.4356641512760766  0.1276487356694587  0.5808854772166411
  0.0652286740368551  0.6246056712066181  0.0752241665504573
  0.4347222710778154  0.3766806647456230  0.5720218422016041
  0.0670390530467882  0.8725791898856512  0.0843756379486482
  0.5662403064476216  0.8765496652665286  0.4266953065889769
  0.9345478999565660  0.3725598815330808  0.9168806254356205
  0.5662835738315481  0.6270941344787250  0.4182363416744391
  0.9340082271244163  0.1238521607304809  0.9223926556321950
  0.4202608215772057 -0.0041037895998849  0.5540514086004567
  0.0817201800756454  0.4935963878716446  0.0548186381330232
  0.4184392142648060  0.5082176965204224  0.5564286028024225
  0.0765684371036311  0.0036586872229091  0.0564679594903345
  0.5818014275781110  0.0076358965961847  0.4472153644120556
  0.9189477950432751  0.5034104534715171  0.9419170423268342
  0.5815147625633749  0.4958200245187795  0.4407038711103433
  0.9179256280074528  0.9931976810355749  0.9448539769868717
  0.3041599180468677  0.0760448763089148  0.8761476476984359
  0.2008072799310940  0.5730022706528952  0.3806653184804601
  0.2996821397588460  0.4284400222168430  0.8800865154876016
  0.2022468601549656  0.9288365240676744  0.3841006203587724
  0.7010469893452047  0.9280910134884702  0.1211315945896019
  0.7996532962382882  0.4306020766020965  0.6142274104577132
  0.7008928355747688  0.5695097094710347  0.1139721666256942
  0.7985353842983779  0.0722401070066560  0.6202054739744856
  0.3149069258362617  0.9509495365203230  0.8074813647619753
  0.1798829717235998  0.4502142145616317  0.3061533358901132
  0.3197699095703179  0.5501916866780067  0.7999223108131217
  0.1860882583144299  0.0510959073388713  0.3070104757167482
  0.6827582778911810  0.0509291921672575  0.1967826133575440
  0.8190520514628624  0.5516544271486772  0.6975951165799887
  0.6807628061269888  0.4485085074375380  0.1967780168745918
  0.8169705691710568  0.9490111835740448  0.6950688505381504
  0.2253486787413684  0.0344166289960749  0.7274086622468594
  0.2731460617696154  0.5287123742488214  0.2276398331238967
  0.2265117185292557  0.4695152130117049  0.7262900388335093
  0.2760598803576457  0.9677099731382807  0.2291763897346013
  0.7741429762136414  0.9698081889751416  0.2750050402386199
  0.7259838204494350  0.4699554822590777  0.7686058348050664
  0.7740535372624942  0.5296825288599986  0.2687858855931124
  0.7244881607431217  0.0289090229740599  0.7725659998174437
  0.3151328046929999  0.1393593638749707  0.0519815656543722
  0.1916026130031151  0.6358988013867762  0.5525832944189706
  0.3078977636911033  0.3645444261180797  0.0515019513062536
  0.1926214251682964  0.8665179969057595  0.5577217909653870
  0.6911361311935020  0.8641135863534556  0.9497565711783559
  0.8090636332093794  0.3687642026081289  0.4412930800883998
  0.6919156205868614  0.6313357130380389  0.9409804976303718
  0.8091216053216919  0.1360021794101245  0.4484962842875756
  0.1961498874105116  0.0565969710772583  0.0183452204453907
  0.2987249646531552  0.5593285833706446  0.5180629446276906
  0.2011914581328143  0.4417031495449687  0.0165855435728745
  0.2984953686405898  0.9456249639427610  0.5241691829936228
  0.7987498467785151  0.9403727202103355 -0.0167665003466988
  0.7020769188005749  0.4455645466218325  0.4769146464577830
  0.7984383330328356  0.5541251170062459 -0.0232867783471290
  0.7021861727927864  0.0585715493538376  0.4812218878204928
  0.3232995500819396  0.9916751653370600  0.0444922654083707
  0.1800327947775252  0.5016904416179968  0.5450142689974610
  0.3200315371455033  0.4986883243582280  0.0454038917877378
  0.1779274358311949 -0.0002184709533132  0.5482692016468724
  0.6799583692628421  0.9981887070538681  0.9557668248938829
  0.8209549033568249  0.5030077611707422  0.4517134009505918
  0.6792710436742126  0.4971252137941392  0.9514017674142605
  0.8215012706078868  0.0019386769922261  0.4557063374950698
  0.0897239966047959  0.1361131774071082  0.0528891721264917
  0.4040738047373106  0.6403631630410214  0.5498832743325001
  0.0952179595524032  0.3613339435944032  0.0482620244533776
  0.4031841185378528  0.8639210891165872  0.5545027255839641
  0.9056821573830184  0.8611431305329362  0.9535093574801462
  0.5981691029244595  0.3634259992665501  0.4448244942910906
  0.9027718148063758  0.6357397930654227  0.9442331302887705
  0.5968583266879209  0.1400072496472564  0.4538064840656255
  0.0972720012311566  0.0707253581214816  0.8847450103915703
  0.3973271931169204  0.5724881481025544  0.3823743624240779
  0.1027635134811687  0.4296763409972026  0.8809098688304247
  0.3955328135270312  0.9300885229829046  0.3849427791865492
  0.8970564323166803  0.9306197552278640  0.1198666776511017
  0.6037501224152437  0.4306059158722908  0.6128424920944689
  0.8964869165392330  0.5695532166169538  0.1130681630712236
  0.6052896612437089  0.0710927281985296  0.6203397887657175
  0.0972084346908214  0.0553618209086022  0.6858224560665196
  0.4005063848034503  0.5510628577136401  0.1844125139072683
  0.0989689078653248  0.4481269335018840  0.6825164157790564
  0.4032363749541701  0.9424388341444685  0.1873942257991103
  0.9015907041747657  0.9471251056722265  0.3183717667407672
  0.5990739850664621  0.4449814864446201  0.8115661401278544
  0.9010451963939061  0.5548869122170729  0.3116830355633848
  0.5984189730921242  0.0525922705806014  0.8189887945163160
  0.0827354672631303  0.9502001113580968  0.8066514691932545
  0.4196408056422721  0.4507823703976647  0.3154523157482925
  0.0814931423351039  0.5507044796180839  0.8087998244719138
  0.4162121270878708  0.0501050880086251  0.3068402935377000
  0.9196143980101753  0.0507145712533996  0.1944750903977713
  0.5821413213032922  0.5502577951932643  0.6896028865942434
  0.9171475029589244  0.4496700979593465  0.1896193484276999
  0.5837788922621607  0.9497377694764522  0.6916971764789316
  0.1892351714757685  0.1293560276257512  0.5970959763288406
  0.3075218292015688  0.6265231103558166  0.1006390084419183
  0.1912154416110156  0.3729082868288184  0.5976283352408213
  0.3094400902741827  0.8654266268154530  0.1099652125290535
  0.8092490041184860  0.8731392819056871  0.4043681098528526
  0.6932336845968470  0.3696295885757359  0.8928596871824650
  0.8068738684433199  0.6302344586628869  0.3924912253794840
  0.6927562612121340  0.1265389888743192  0.9023573222519752
  0.4812612215909088  0.8664893301865794  0.7201296767761268
  0.0199069773412215  0.3656052572189862  0.2167184983802079
  0.4803109593222987  0.6354487340741259  0.7173197279085219
  0.0202454320432677  0.1370320069585824  0.2258494639488540
  0.5201765849823098  0.1331185460326818  0.2875289843299506
  0.9804693417375899  0.6360242847901699  0.7785183714850057
  0.5197158229909467  0.3650094448212776  0.2802291550360496
  0.9811368878968473  0.8645463653996101  0.7846013083538511
  0.3534948787314300  0.8328142000476056  0.7330477464943900
  0.1485232898501727  0.3318785076412912  0.2252962944051406
  0.3522464292980419  0.6706980330421930  0.7278440950258703
  0.1496373944297698  0.1681891078526807  0.2255627948481201
  0.6475474382382018  0.1691690230455714  0.2745657309533003
  0.8527863256582384  0.6722274555171417  0.7673807563360220
  0.6470610384873445  0.3280090401650636  0.2667105416330434
  0.8527798283776303  0.8318217332184011  0.7760414734784342
  0.4396647862343984  0.7516459159048980  0.6400607796285412
  0.0611279458746996  0.2498536161840181  0.1392906607023584
  0.5599306394382590  0.2503965655196415  0.3628000135690622
  0.9397117813919831  0.7495167660391397  0.8640845095151936
  0.3030517681396631  0.8387903579928180  0.9135901165242639
  0.1986245004197330  0.3362512955282469  0.4057240457298159
  0.3023527327392837  0.6606790719318349  0.9078364724846079
  0.2019198357457237  0.1654345583785226  0.4052167714095679
  0.6981216569542585  0.1640590179630527  0.0939998236837141
  0.8034897515049302  0.6610354851018222  0.5867108645118230
  0.6976083978650716  0.3387099844618603  0.0867779567106693
  0.8018038977177795  0.8344804403748431  0.5956497661709967
  0.2239406112275902  0.8602492969942560  0.7535526828157463
  0.2763961738281823  0.3659585754713727  0.2478619656255593
  0.2240521107383596  0.6379068433889429  0.7484178380817916
  0.2791238478838060  0.1385387077479401  0.2465611323441241
  0.7762549837066488  0.1394825593605378  0.2528262647533870
  0.7240965863847696  0.6414167305164190  0.7456483993046700
  0.7758893990095787  0.3595312514609589  0.2463722537620335
  0.7239135308308124  0.8607823070426295  0.7540527986927137
  0.2714294163570786  0.7474627601459535  0.0515029086725170
  0.2274755644491074  0.2509705816897009  0.5531680112502048
  0.7281820215818180  0.2486885003785811  0.9465096753832070
  0.7724401886905279  0.7510088990957594  0.4465561611520192
  0.1906998604334889  0.8521832853185776  0.0174774690771088
  0.3102816333995506  0.3531911496336249  0.5112388482279768
  0.1892008262831854  0.6450564995254822  0.0103566921915159
  0.3106798223307822  0.1480354056832593  0.5193735113939960
  0.8110313243768622  0.1467830963244801 -0.0086696234063319
  0.6896788227435451  0.6482510769502192  0.4853442023754378
  0.8110640525753935  0.3514962521269862  0.9840207743865572
  0.6902561582740963  0.8534043909118273  0.4901895354982124
  0.1069672157911857  0.7488904434872853  0.0480075072350038
  0.3946146108662814  0.2514157110125710  0.5480201243379312
  0.8949703958576591  0.2483919380299895  0.9517364977017932
  0.6060938960207596  0.7514357470249530  0.4520663167915924
  0.0873349999819354  0.8311142458139719  0.8952596570686150
  0.4127632469549109  0.3276953955947446  0.3879032773514942
  0.0859381627254496  0.6718685702572391  0.8897622894222318
  0.4128993465556025  0.1695769978290452  0.3939239268400791
  0.9161908530886032  0.1703906403928740  0.1095268522954893
  0.5854434324400321  0.6706343123079592  0.6058930733751943
  0.9150089514165453  0.3295834064071376  0.1051357726373768
  0.5870250035575540  0.8282529031416832  0.6113647786732638
  0.0986523744477764  0.8401775014694973  0.6965370951952083
  0.4021644475740799  0.3472756152088056  0.1907868340139251
  0.0985360770977652  0.6586140162534604  0.6922735291458849
  0.4052330155751380  0.1621533899005633  0.1963117218174940
  0.9016527496215597  0.1598567994209001  0.3079046710256438
  0.5983278037266568  0.6588172192597455  0.8037373674538707
  0.9018249554421279  0.3406788287745089  0.3029669034435252
  0.5982046693321255  0.8418160019363520  0.8092162729752040
  0.1930512676476024  0.7501543874304700  0.6489015652669341
  0.3098452594057068  0.2526133989710865  0.1546663856650709
  0.8078144027654941  0.2510581299883422  0.3543044315906893
  0.6912818311385742  0.7492912535386776  0.8547698170796861
  0.3297956203252035  0.1176540033246127  0.8679225508874905
 
  0.00000000E+00  0.00000000E+00  0.00000000E+00
  0.00000000E+00  0.00000000E+00  0.00000000E+00
  0.00000000E+00  0.00000000E+00  0.00000000E+00
  0.00000000E+00  0.00000000E+00  0.00000000E+00
  0.00000000E+00  0.00000000E+00  0.00000000E+00
  0.00000000E+00  0.00000000E+00  0.00000000E+00
  0.00000000E+00  0.00000000E+00  0.00000000E+00
  0.00000000E+00  0.00000000E+00  0.00000000E+00
  0.00000000E+00  0.00000000E+00  0.00000000E+00
  0.00000000E+00  0.00000000E+00  0.00000000E+00
  0.00000000E+00  0.00000000E+00  0.00000000E+00
  0.00000000E+00  0.00000000E+00  0.00000000E+00
  0.00000000E+00  0.00000000E+00  0.00000000E+00
  0.00000000E+00  0.00000000E+00  0.00000000E+00
  0.00000000E+00  0.00000000E+00  0.00000000E+00
  0.00000000E+00  0.00000000E+00  0.00000000E+00
  0.00000000E+00  0.00000000E+00  0.00000000E+00
  0.00000000E+00  0.00000000E+00  0.00000000E+00
  0.00000000E+00  0.00000000E+00  0.00000000E+00
  0.00000000E+00  0.00000000E+00  0.00000000E+00
  0.00000000E+00  0.00000000E+00  0.00000000E+00
  0.00000000E+00  0.00000000E+00  0.00000000E+00
  0.00000000E+00  0.00000000E+00  0.00000000E+00
  0.00000000E+00  0.00000000E+00  0.00000000E+00
  0.00000000E+00  0.00000000E+00  0.00000000E+00
  0.00000000E+00  0.00000000E+00  0.00000000E+00
  0.00000000E+00  0.00000000E+00  0.00000000E+00
  0.00000000E+00  0.00000000E+00  0.00000000E+00
  0.00000000E+00  0.00000000E+00  0.00000000E+00
  0.00000000E+00  0.00000000E+00  0.00000000E+00
  0.00000000E+00  0.00000000E+00  0.00000000E+00
  0.00000000E+00  0.00000000E+00  0.00000000E+00
  0.00000000E+00  0.00000000E+00  0.00000000E+00
  0.00000000E+00  0.00000000E+00  0.00000000E+00
  0.00000000E+00  0.00000000E+00  0.00000000E+00
  0.00000000E+00  0.00000000E+00  0.00000000E+00
  0.00000000E+00  0.00000000E+00  0.00000000E+00
  0.00000000E+00  0.00000000E+00  0.00000000E+00
  0.00000000E+00  0.00000000E+00  0.00000000E+00
  0.00000000E+00  0.00000000E+00  0.00000000E+00
  0.00000000E+00  0.00000000E+00  0.00000000E+00
  0.00000000E+00  0.00000000E+00  0.00000000E+00
  0.00000000E+00  0.00000000E+00  0.00000000E+00
  0.00000000E+00  0.00000000E+00  0.00000000E+00
  0.00000000E+00  0.00000000E+00  0.00000000E+00
  0.00000000E+00  0.00000000E+00  0.00000000E+00
  0.00000000E+00  0.00000000E+00  0.00000000E+00
  0.00000000E+00  0.00000000E+00  0.00000000E+00
  0.00000000E+00  0.00000000E+00  0.00000000E+00
  0.00000000E+00  0.00000000E+00  0.00000000E+00
  0.00000000E+00  0.00000000E+00  0.00000000E+00
  0.00000000E+00  0.00000000E+00  0.00000000E+00
  0.00000000E+00  0.00000000E+00  0.00000000E+00
  0.00000000E+00  0.00000000E+00  0.00000000E+00
  0.00000000E+00  0.00000000E+00  0.00000000E+00
  0.00000000E+00  0.00000000E+00  0.00000000E+00
  0.00000000E+00  0.00000000E+00  0.00000000E+00
  0.00000000E+00  0.00000000E+00  0.00000000E+00
  0.00000000E+00  0.00000000E+00  0.00000000E+00
  0.00000000E+00  0.00000000E+00  0.00000000E+00
  0.00000000E+00  0.00000000E+00  0.00000000E+00
  0.00000000E+00  0.00000000E+00  0.00000000E+00
  0.00000000E+00  0.00000000E+00  0.00000000E+00
  0.00000000E+00  0.00000000E+00  0.00000000E+00
  0.00000000E+00  0.00000000E+00  0.00000000E+00
  0.00000000E+00  0.00000000E+00  0.00000000E+00
  0.00000000E+00  0.00000000E+00  0.00000000E+00
  0.00000000E+00  0.00000000E+00  0.00000000E+00
  0.00000000E+00  0.00000000E+00  0.00000000E+00
  0.00000000E+00  0.00000000E+00  0.00000000E+00
  0.00000000E+00  0.00000000E+00  0.00000000E+00
  0.00000000E+00  0.00000000E+00  0.00000000E+00
  0.00000000E+00  0.00000000E+00  0.00000000E+00
  0.00000000E+00  0.00000000E+00  0.00000000E+00
  0.00000000E+00  0.00000000E+00  0.00000000E+00
  0.00000000E+00  0.00000000E+00  0.00000000E+00
  0.00000000E+00  0.00000000E+00  0.00000000E+00
  0.00000000E+00  0.00000000E+00  0.00000000E+00
  0.00000000E+00  0.00000000E+00  0.00000000E+00
  0.00000000E+00  0.00000000E+00  0.00000000E+00
  0.00000000E+00  0.00000000E+00  0.00000000E+00
  0.00000000E+00  0.00000000E+00  0.00000000E+00
  0.00000000E+00  0.00000000E+00  0.00000000E+00
  0.00000000E+00  0.00000000E+00  0.00000000E+00
  0.00000000E+00  0.00000000E+00  0.00000000E+00
  0.00000000E+00  0.00000000E+00  0.00000000E+00
  0.00000000E+00  0.00000000E+00  0.00000000E+00
  0.00000000E+00  0.00000000E+00  0.00000000E+00
  0.00000000E+00  0.00000000E+00  0.00000000E+00
  0.00000000E+00  0.00000000E+00  0.00000000E+00
  0.00000000E+00  0.00000000E+00  0.00000000E+00
  0.00000000E+00  0.00000000E+00  0.00000000E+00
  0.00000000E+00  0.00000000E+00  0.00000000E+00
  0.00000000E+00  0.00000000E+00  0.00000000E+00
  0.00000000E+00  0.00000000E+00  0.00000000E+00
  0.00000000E+00  0.00000000E+00  0.00000000E+00
  0.00000000E+00  0.00000000E+00  0.00000000E+00
  0.00000000E+00  0.00000000E+00  0.00000000E+00
  0.00000000E+00  0.00000000E+00  0.00000000E+00
  0.00000000E+00  0.00000000E+00  0.00000000E+00
  0.00000000E+00  0.00000000E+00  0.00000000E+00
  0.00000000E+00  0.00000000E+00  0.00000000E+00
  0.00000000E+00  0.00000000E+00  0.00000000E+00
  0.00000000E+00  0.00000000E+00  0.00000000E+00
  0.00000000E+00  0.00000000E+00  0.00000000E+00
  0.00000000E+00  0.00000000E+00  0.00000000E+00
  0.00000000E+00  0.00000000E+00  0.00000000E+00
  0.00000000E+00  0.00000000E+00  0.00000000E+00
  0.00000000E+00  0.00000000E+00  0.00000000E+00
  0.00000000E+00  0.00000000E+00  0.00000000E+00
  0.00000000E+00  0.00000000E+00  0.00000000E+00
  0.00000000E+00  0.00000000E+00  0.00000000E+00
  0.00000000E+00  0.00000000E+00  0.00000000E+00
  0.00000000E+00  0.00000000E+00  0.00000000E+00
  0.00000000E+00  0.00000000E+00  0.00000000E+00
  0.00000000E+00  0.00000000E+00  0.00000000E+00
  0.00000000E+00  0.00000000E+00  0.00000000E+00
  0.00000000E+00  0.00000000E+00  0.00000000E+00
  0.00000000E+00  0.00000000E+00  0.00000000E+00
  0.00000000E+00  0.00000000E+00  0.00000000E+00
  0.00000000E+00  0.00000000E+00  0.00000000E+00
  0.00000000E+00  0.00000000E+00  0.00000000E+00
  0.00000000E+00  0.00000000E+00  0.00000000E+00
  0.00000000E+00  0.00000000E+00  0.00000000E+00
  0.00000000E+00  0.00000000E+00  0.00000000E+00
  0.00000000E+00  0.00000000E+00  0.00000000E+00
  0.00000000E+00  0.00000000E+00  0.00000000E+00
  0.00000000E+00  0.00000000E+00  0.00000000E+00
  0.00000000E+00  0.00000000E+00  0.00000000E+00
  0.00000000E+00  0.00000000E+00  0.00000000E+00
  0.00000000E+00  0.00000000E+00  0.00000000E+00
  0.00000000E+00  0.00000000E+00  0.00000000E+00
  0.00000000E+00  0.00000000E+00  0.00000000E+00
  0.00000000E+00  0.00000000E+00  0.00000000E+00
  0.00000000E+00  0.00000000E+00  0.00000000E+00
  0.00000000E+00  0.00000000E+00  0.00000000E+00
  0.00000000E+00  0.00000000E+00  0.00000000E+00
  0.00000000E+00  0.00000000E+00  0.00000000E+00
  0.00000000E+00  0.00000000E+00  0.00000000E+00
  0.00000000E+00  0.00000000E+00  0.00000000E+00
  0.00000000E+00  0.00000000E+00  0.00000000E+00
  0.00000000E+00  0.00000000E+00  0.00000000E+00
  0.00000000E+00  0.00000000E+00  0.00000000E+00
  0.00000000E+00  0.00000000E+00  0.00000000E+00
  0.00000000E+00  0.00000000E+00  0.00000000E+00
  0.00000000E+00  0.00000000E+00  0.00000000E+00
  0.00000000E+00  0.00000000E+00  0.00000000E+00
  0.00000000E+00  0.00000000E+00  0.00000000E+00
  0.00000000E+00  0.00000000E+00  0.00000000E+00
  0.00000000E+00  0.00000000E+00  0.00000000E+00
  0.00000000E+00  0.00000000E+00  0.00000000E+00
  0.00000000E+00  0.00000000E+00  0.00000000E+00
  0.00000000E+00  0.00000000E+00  0.00000000E+00
  0.00000000E+00  0.00000000E+00  0.00000000E+00
  0.00000000E+00  0.00000000E+00  0.00000000E+00
  0.00000000E+00  0.00000000E+00  0.00000000E+00
  0.00000000E+00  0.00000000E+00  0.00000000E+00
  0.00000000E+00  0.00000000E+00  0.00000000E+00
  0.00000000E+00  0.00000000E+00  0.00000000E+00
  0.00000000E+00  0.00000000E+00  0.00000000E+00
  0.00000000E+00  0.00000000E+00  0.00000000E+00
  0.00000000E+00  0.00000000E+00  0.00000000E+00
  0.00000000E+00  0.00000000E+00  0.00000000E+00
  0.00000000E+00  0.00000000E+00  0.00000000E+00
  0.00000000E+00  0.00000000E+00  0.00000000E+00
  0.00000000E+00  0.00000000E+00  0.00000000E+00
  0.00000000E+00  0.00000000E+00  0.00000000E+00
  0.00000000E+00  0.00000000E+00  0.00000000E+00
  0.00000000E+00  0.00000000E+00  0.00000000E+00
  0.00000000E+00  0.00000000E+00  0.00000000E+00
  0.00000000E+00  0.00000000E+00  0.00000000E+00
  0.00000000E+00  0.00000000E+00  0.00000000E+00
  0.00000000E+00  0.00000000E+00  0.00000000E+00
  0.00000000E+00  0.00000000E+00  0.00000000E+00
  0.00000000E+00  0.00000000E+00  0.00000000E+00
  0.00000000E+00  0.00000000E+00  0.00000000E+00
  0.00000000E+00  0.00000000E+00  0.00000000E+00
  0.00000000E+00  0.00000000E+00  0.00000000E+00
  0.00000000E+00  0.00000000E+00  0.00000000E+00
  0.00000000E+00  0.00000000E+00  0.00000000E+00
  0.00000000E+00  0.00000000E+00  0.00000000E+00
  0.00000000E+00  0.00000000E+00  0.00000000E+00
  0.00000000E+00  0.00000000E+00  0.00000000E+00
  0.00000000E+00  0.00000000E+00  0.00000000E+00
  0.00000000E+00  0.00000000E+00  0.00000000E+00
  0.00000000E+00  0.00000000E+00  0.00000000E+00
  0.00000000E+00  0.00000000E+00  0.00000000E+00
  0.00000000E+00  0.00000000E+00  0.00000000E+00
  0.00000000E+00  0.00000000E+00  0.00000000E+00
  0.00000000E+00  0.00000000E+00  0.00000000E+00
  0.00000000E+00  0.00000000E+00  0.00000000E+00
  0.00000000E+00  0.00000000E+00  0.00000000E+00
  0.00000000E+00  0.00000000E+00  0.00000000E+00
  0.00000000E+00  0.00000000E+00  0.00000000E+00
  0.00000000E+00  0.00000000E+00  0.00000000E+00
  0.00000000E+00  0.00000000E+00  0.00000000E+00
  0.00000000E+00  0.00000000E+00  0.00000000E+00
  0.00000000E+00  0.00000000E+00  0.00000000E+00
  0.00000000E+00  0.00000000E+00  0.00000000E+00
  0.00000000E+00  0.00000000E+00  0.00000000E+00
  0.00000000E+00  0.00000000E+00  0.00000000E+00
  0.00000000E+00  0.00000000E+00  0.00000000E+00
  0.00000000E+00  0.00000000E+00  0.00000000E+00
  0.00000000E+00  0.00000000E+00  0.00000000E+00
  0.00000000E+00  0.00000000E+00  0.00000000E+00
  0.00000000E+00  0.00000000E+00  0.00000000E+00
  0.00000000E+00  0.00000000E+00  0.00000000E+00
  0.00000000E+00  0.00000000E+00  0.00000000E+00
  0.00000000E+00  0.00000000E+00  0.00000000E+00
  0.00000000E+00  0.00000000E+00  0.00000000E+00
  0.00000000E+00  0.00000000E+00  0.00000000E+00
  0.00000000E+00  0.00000000E+00  0.00000000E+00
  0.00000000E+00  0.00000000E+00  0.00000000E+00
  0.00000000E+00  0.00000000E+00  0.00000000E+00
  0.00000000E+00  0.00000000E+00  0.00000000E+00
  0.00000000E+00  0.00000000E+00  0.00000000E+00
  0.00000000E+00  0.00000000E+00  0.00000000E+00
  0.00000000E+00  0.00000000E+00  0.00000000E+00
  0.00000000E+00  0.00000000E+00  0.00000000E+00
  0.00000000E+00  0.00000000E+00  0.00000000E+00
  0.00000000E+00  0.00000000E+00  0.00000000E+00
  0.00000000E+00  0.00000000E+00  0.00000000E+00
  0.00000000E+00  0.00000000E+00  0.00000000E+00
  0.00000000E+00  0.00000000E+00  0.00000000E+00
  0.00000000E+00  0.00000000E+00  0.00000000E+00
  0.00000000E+00  0.00000000E+00  0.00000000E+00
  0.00000000E+00  0.00000000E+00  0.00000000E+00
  0.00000000E+00  0.00000000E+00  0.00000000E+00
  0.00000000E+00  0.00000000E+00  0.00000000E+00
  0.00000000E+00  0.00000000E+00  0.00000000E+00
  0.00000000E+00  0.00000000E+00  0.00000000E+00
  0.00000000E+00  0.00000000E+00  0.00000000E+00
  0.00000000E+00  0.00000000E+00  0.00000000E+00
  0.00000000E+00  0.00000000E+00  0.00000000E+00
  0.00000000E+00  0.00000000E+00  0.00000000E+00
  0.00000000E+00  0.00000000E+00  0.00000000E+00
  0.00000000E+00  0.00000000E+00  0.00000000E+00
  0.00000000E+00  0.00000000E+00  0.00000000E+00
  0.00000000E+00  0.00000000E+00  0.00000000E+00
  0.00000000E+00  0.00000000E+00  0.00000000E+00
  0.00000000E+00  0.00000000E+00  0.00000000E+00
  0.00000000E+00  0.00000000E+00  0.00000000E+00
  0.00000000E+00  0.00000000E+00  0.00000000E+00
  0.00000000E+00  0.00000000E+00  0.00000000E+00
  0.00000000E+00  0.00000000E+00  0.00000000E+00
  0.00000000E+00  0.00000000E+00  0.00000000E+00
  0.00000000E+00  0.00000000E+00  0.00000000E+00
  0.00000000E+00  0.00000000E+00  0.00000000E+00
  0.00000000E+00  0.00000000E+00  0.00000000E+00
  0.00000000E+00  0.00000000E+00  0.00000000E+00
  0.00000000E+00  0.00000000E+00  0.00000000E+00
  0.00000000E+00  0.00000000E+00  0.00000000E+00
  0.00000000E+00  0.00000000E+00  0.00000000E+00
  0.00000000E+00  0.00000000E+00  0.00000000E+00
  0.00000000E+00  0.00000000E+00  0.00000000E+00
  0.00000000E+00  0.00000000E+00  0.00000000E+00
  0.00000000E+00  0.00000000E+00  0.00000000E+00
  0.00000000E+00  0.00000000E+00  0.00000000E+00
  0.00000000E+00  0.00000000E+00  0.00000000E+00
  0.00000000E+00  0.00000000E+00  0.00000000E+00
  0.00000000E+00  0.00000000E+00  0.00000000E+00
  0.00000000E+00  0.00000000E+00  0.00000000E+00
  0.00000000E+00  0.00000000E+00  0.00000000E+00
  0.00000000E+00  0.00000000E+00  0.00000000E+00
  0.00000000E+00  0.00000000E+00  0.00000000E+00
  0.00000000E+00  0.00000000E+00  0.00000000E+00
  0.00000000E+00  0.00000000E+00  0.00000000E+00
  0.00000000E+00  0.00000000E+00  0.00000000E+00
  0.00000000E+00  0.00000000E+00  0.00000000E+00
  0.00000000E+00  0.00000000E+00  0.00000000E+00
  0.00000000E+00  0.00000000E+00  0.00000000E+00
  0.00000000E+00  0.00000000E+00  0.00000000E+00
  0.00000000E+00  0.00000000E+00  0.00000000E+00
  0.00000000E+00  0.00000000E+00  0.00000000E+00
  0.00000000E+00  0.00000000E+00  0.00000000E+00
  0.00000000E+00  0.00000000E+00  0.00000000E+00
  0.00000000E+00  0.00000000E+00  0.00000000E+00
  0.00000000E+00  0.00000000E+00  0.00000000E+00
  0.00000000E+00  0.00000000E+00  0.00000000E+00
  0.00000000E+00  0.00000000E+00  0.00000000E+00
  0.00000000E+00  0.00000000E+00  0.00000000E+00
  0.00000000E+00  0.00000000E+00  0.00000000E+00
  0.00000000E+00  0.00000000E+00  0.00000000E+00
  0.00000000E+00  0.00000000E+00  0.00000000E+00
  0.00000000E+00  0.00000000E+00  0.00000000E+00
  0.00000000E+00  0.00000000E+00  0.00000000E+00
  0.00000000E+00  0.00000000E+00  0.00000000E+00
  0.00000000E+00  0.00000000E+00  0.00000000E+00
  0.00000000E+00  0.00000000E+00  0.00000000E+00
