# Supplementary material for: Brønsted acidity in zeolites measured by deprotonation energy
Source: Sci Rep. 2022 May 4;12:7301. doi: 10.1038/s41598-022-11354-x (PMC9068704; doi:10.1038/s41598-022-11354-x)
Supplement: Supplementary file 2 — Supplementary Information 2. [file 41598_2022_11354_MOESM2_ESM.zip › structures/periodic/mfi/Al9-O19.vasp]

Si Al O H                               
   1.00000000000000     
    19.8538999999999994    0.0000000000000000    0.0000000000000000
     0.0000000000000000   19.8699000000000012    0.0000000000000000
     0.0000000000000000    0.0000000000000000   13.2912999999999997
   Si   Al   O    H 
    95     1   192     1
Direct
  0.4133486227367505  0.0524168412955367  0.6966391758603464
  0.0890235490484004  0.5537263509732284  0.1856019259536771
  0.4439252136607594  0.4370835273079720  0.6955750451559360
  0.0540612326239252  0.9326028604384561  0.2001877124507769
  0.5522932462246369  0.9375583267583838  0.3007874099941049
  0.9486593012665191  0.4382698371801014  0.8009171022521339
  0.5906861276257258  0.5505398857820721  0.2969123159909476
  0.9135926210495084  0.0512834640934580  0.8000567123888188
  0.3169146765045918  0.0357112189101794  0.8648364880402043
  0.1846638902320613  0.5355725124633380  0.3527929134670259
  0.3489612105281413  0.4667508484415702  0.8630636510155582
  0.1502907386048182  0.9673845273540257  0.3647044358332182
  0.6587375409338567  0.9744761350695530  0.1499995735727210
  0.8404429876869003  0.4749541803441616  0.6502884922664549
  0.6872655417812054  0.5344476262870156  0.1292849775954667
  0.8172981201049404  0.0348999107897140  0.6319831879292322
  0.2562164276921561  0.0729497814269605  0.0657551575254318
  0.2467486032570544  0.5730253090478882  0.5534586880008963
  0.2980893676047007  0.4207968900596933  0.0622835636255234
  0.2063068376331103  0.9288423718320620  0.5658713482262641
  0.7037410358720912  0.9392677828832507  0.9368407109443740
  0.7984789157054912  0.4391013042924974  0.4369210722730512
  0.7433863552288791  0.5698158560037301  0.9243637501326526
  0.7583579910934218  0.0704219978407407  0.4289211007078128
  0.1007698383714850  0.0552050905814633  0.0565705161315321
  0.4019197848947240  0.5589499682242870  0.5479713871616343
  0.1416167264423746  0.4325456398041194  0.0564954415331515
  0.3630335884173968  0.9339811533011564  0.5629987725181461
  0.8609651949336560  0.9324903486207882  0.9327084134060885
  0.6419374827795242  0.4342472077532608  0.4333759904687316
  0.8992826987090029  0.5561131542274033  0.9411340939562227
  0.6026954929299130  0.0560068434226161  0.4418512686495774
  0.0634750352091463  0.0207803693929012  0.8396063878755951
  0.4414484747484367  0.5201752825008271  0.3361233055096345
  0.0900997735656001  0.4773537336306468  0.8445220199299600
  0.4133095990593265  0.9801907348214887  0.3536916746213395
  0.9112645796524546  0.9727409226672129  0.1459385116934720
  0.5888982106528445  0.4734584449025945  0.6456193836572162
  0.9370731455067531  0.5282539284946750  0.1563489221326667
  0.5647776455546861  0.0277860142597874  0.6566157204230706
  0.1908845620248616  0.0539043260115282  0.7161721291794396
  0.3145017939844297  0.5466304111692873  0.2094544279106495
  0.2228404810940857  0.4533382979511733  0.7132888725593294
  0.2818002187314426  0.9553974680225987  0.2250810432062756
  0.7842010041990584  0.9475031195203764  0.2828072811699773
  0.7152503634847375  0.4464075004498430  0.7822496770757178
  0.8091609595660694  0.5593741927793822  0.2797705881516864
  0.6939541770916186  0.0595686679714542  0.7808957758971786
  0.4253911521525496  0.8268083334311940  0.6969444750161230
  0.0776938784071641  0.3275571351504074  0.1955060896902572
  0.4408982450392063  0.6699291831162858  0.7089551275967072
  0.0602014097936511  0.1715691116297556  0.2107254893393005
  0.5646905595936690  0.1712167168581481  0.2808531498831149
  0.9377146348039783  0.6695219435825087  0.7779366538044395
  0.5797643906637360  0.3247655026176665  0.2994038021155702
  0.9234232291072664  0.8243335753730954  0.7959616220139699
  0.3284565868991663  0.8807122531049956  0.8627742564751629
  0.1751957535153968  0.3801243527746129  0.3616092711349346
  0.3380159843111087  0.6222598043588141  0.8717324223380274
  0.1607504866994274  0.1242365254395063  0.3780857670501326
  0.6669475208249065  0.1334054110959916  0.1237831331920662
  0.8330252373921958  0.6329320240250829  0.6226308678259714
  0.6801132868288724  0.3787991571696606  0.1409907414533514
  0.8230346788717012  0.8791824881857903  0.6392163069131223
  0.2297362175932366  0.3298619637473625  0.5687607434824526
  0.2811217585628024  0.6729572152425223  0.0689341625336645
  0.2205365121153849  0.1765768628940258  0.5741532469103084
  0.7251576624167172  0.1758107609775698  0.9203918001735401
  0.7766306392320108  0.6752359307362424  0.4189334566526368
  0.7339952683137428  0.3296764883314705  0.9344710797108214
  0.7678395559066964  0.8295627660170173  0.4320345446909494
  0.1138174226401782  0.8233267294714508  0.0669497656701582
  0.3864555911343995  0.3222154945927547  0.5685961831005418
  0.1254172576652869  0.6725572917120060  0.0391607872305288
  0.3760982219014036  0.1724030132370926  0.5476811774502421
  0.8804651895501994  0.1709876610623644  0.9489540271368684
  0.6213263791469363  0.6698833780296161  0.4469162317042905
  0.8917474780877255  0.3239765856883944  0.9241144277546358
  0.6098358419066159  0.8231336122774299  0.4223038490937975
  0.0711776889009527  0.8619485731387014  0.8540103180438529
  0.4307898413595830  0.3612557383332415  0.3542205906127419
  0.0837659207545614  0.6363083494916784  0.8212859678396394
  0.4197691996003741  0.1378769906488853  0.3288192474943724
  0.9162153448912848  0.1333307123008771  0.1703667318707005
  0.5855395566990476  0.6340905976824257  0.6701461534139032
  0.9315121433753706  0.3700359776939504  0.1366631918658111
  0.5715921777837714  0.8684025531009317  0.6358519745277488
  0.2035471504665552  0.8258822989723150  0.7405142598242176
  0.2973868059294026  0.3251064983947781  0.2390942714606047
  0.2231423802181403  0.6699833461860409  0.7215220238765429
  0.2778919595899815  0.1694660174456610  0.2332368446942051
  0.7795308829010964  0.1820332898004487  0.2737625829168088
  0.7225374539340843  0.6835027716431979  0.7724719059868216
  0.8069805515939008  0.3360068574462366  0.2697484175069926
  0.6966794700164378  0.8368753359704092  0.7688190284143311
  0.2695893296474383  0.8283561083300351  0.0869638406583744
  0.4921332484142670  0.0344621174955702  0.7114522164016771
  0.0114232711559572  0.5326766948935426  0.2060731383343337
  0.5253610070296064  0.4322043537783121  0.6910971585571313
  0.9722073485486501  0.9318039555188110  0.1990374382549008
  0.4703110136070925  0.9367594533966894  0.2936717685769322
  0.0301305933744314  0.4366672111114109  0.7871409311296872
  0.5137921037045519  0.5254960002916327  0.2794064148440509
  0.9909915484916484  0.0276373776184483  0.7837863121824675
  0.3797123479917814  0.0704570872711762  0.8052161583618737
  0.1255127130612015  0.5748732438013914  0.2908278724398985
  0.4221799677443860  0.4558887960560959  0.8102786272353971
  0.0780219210345005  0.9483138915884659  0.3148303902643521
  0.5827826267057463  0.9650150621650422  0.1944892677626598
  0.9156323749281176  0.4674304922215926  0.6975974518761072
  0.6256110320122387  0.5704957139712826  0.1901156760708536
  0.8793389583944839  0.0706064662476718  0.6923553015394247
  0.4069519413498313  0.1136662076582205  0.6176575697712251
  0.0895936912683414  0.6141652925115388  0.1046953376398810
  0.4112955289030958  0.3650198961362103  0.6653385456192780
  0.0830169840202261  0.8600529007926495  0.1662232162532709
  0.5798541284476985  0.8619429792470530  0.3243801127827321
  0.9205352272726974  0.3630743722752638  0.8255324634952065
  0.5896477687295880  0.6144853965770206  0.3718591380534596
  0.9129252003009553  0.1151017177389010  0.8753403299962194
  0.3723737312567715  0.9865643680980701  0.6560768297614484
  0.1312668261678708  0.4895115867498557  0.1428246576713482
  0.4162943982229508  0.4935776110223812  0.6174659623665171
  0.0823727172116985  0.9897924598823158  0.1234486858602102
  0.5759227028299303  0.9862024707407350  0.3928212742734878
  0.9298409518888090  0.4868411311329855  0.8954185696564559
  0.6362615449632912  0.4893703106557072  0.3429506639567783
  0.8686271638506339  0.9894358777845140  0.8452144028423870
  0.3048329345576778  0.0774054379639042  0.9675241489414076
  0.1965183370316353  0.5756614790175348  0.4576693384055819
  0.3435697509033266  0.4174812820009258  0.9604097804212208
  0.1604117543556918  0.9220606972564487  0.4655665872016408
  0.6606127062334032  0.9388257719676807  0.0403911809182599
  0.8420699599855771  0.4404087779012053  0.5399610138732798
  0.6961053518702138  0.5745944036612496  0.0237467883076276
  0.8067118135145609  0.0755312761968886  0.5271665620229806
  0.3362450476245255  0.9579081597382599  0.8966695861873019
  0.1602304608281186  0.4594437326815910  0.3799786080260343
  0.3415872467037734  0.5436943935510737  0.9044474455061003
  0.1491484701400987  0.0452963233395680  0.4015179812368120
  0.6801158866595628  0.0531207398325938  0.1376979415600241
  0.8171316200606997  0.5532528573668880  0.6389695240409999
  0.6688892990762513  0.4561820105238129  0.1056616747680691
  0.8354522896891504  0.9568505332871772  0.6063669159876772
  0.2498192049467154  0.0342559340296587  0.7956483390894554
  0.2540870473120473  0.5332156361477096  0.2887720926199810
  0.2919894672319464  0.4507994630310194  0.7783220665861130
  0.2089442131717153  0.9546089508986240  0.2819265073091035
  0.7106794151174218  0.9396443734303133  0.2295100091996453
  0.7877852624496114  0.4378624484651313  0.7263736167386089
  0.7572745297807514  0.5361759799563324  0.1924291689257907
  0.7482084113667714  0.0359085165196629  0.6973453991927389
  0.2578802155034432  0.1464043127882854  0.1197940656453945
  0.2425975556573223  0.6459808579632729  0.6085803297360142
  0.3079170696622411  0.3505794414843109  0.1236545184888690
  0.1930587158225919  0.8613654238032034  0.6320495336170548
  0.6732546475838194  0.8793212690033396  0.8671349071982228
  0.8286715064412093  0.3780469284719504  0.3693642566854931
  0.7471859013262420  0.6433345919560431  0.8719626731746224
  0.7552159458606609  0.1434104887883543  0.3748625975810427
  0.1804287320038151  0.0546497696724314  0.0282910153973237
  0.3232493823287039  0.5595740527352741  0.5145482999143351
  0.2204298884994063  0.4305104990134514  0.0251462746423247
  0.2847367162236246  0.9330393367017635  0.5296939118576633
  0.7824920147356216  0.9268244148278992  0.9653981569157293
  0.7199087755579223  0.4271187186524582  0.4676391336337448
  0.8186297495365296  0.5461624442591861  0.9569144896237639
  0.6829479737187617  0.0486464302366355  0.4640447361994934
  0.2833059275372370  0.0165208219936856  0.1432440925036428
  0.2252957418929404  0.5135218777376445  0.6309328047686469
  0.3215913842647927  0.4829532225139520  0.1334358037944157
  0.1870507568630413  0.9960870700444252  0.6296596115153636
  0.6956569593764892  0.0108821396392676  0.8791787067468290
  0.8052728171437560  0.5099376684766826  0.3769607179174102
  0.7115923505763294  0.5163303467606087  0.8451305136860369
  0.7881313438080250  0.0153132271937167  0.3505138302464467
  0.0831813518556943  0.1227613155961186  0.1191318572433265
  0.4199157235032124  0.6264984690697940  0.6106308557045764
  0.1197111405463087  0.3600787798757727  0.1021858244862673
  0.3842123749512150  0.8595672559773144  0.6034245996255985
  0.8857929886627066  0.8600737601324453  0.8905799905069498
  0.6154386497540082  0.3615168157305281  0.3948269448380660
  0.9129925857091307  0.6185057257134742  0.8658811078532361
  0.5894166801710015  0.1184662725912364  0.3665471841737865
  0.0582161992288990  0.0534459085749314  0.9519111029281865
  0.4474532942594836  0.5558723583284747  0.4464688740567986
  0.0953160353699802  0.4502621169546356  0.9596735369162198
  0.4118648903709093  0.9559912702593718  0.4711491092337622
  0.9079824757994721  0.9539418064039571  0.0270284430311037
  0.5947824933638519  0.4597027749792747  0.5254366811547053
  0.9344054497277061  0.5694225316220057  0.0499679959554163
  0.5642161510497203  0.0674252272664154  0.5489105894599066
  0.1192783598861779  0.0605041461948693  0.7735478643115803
  0.3850638266387689  0.5576613096025582  0.2687862945928650
  0.1608729662516536  0.4655978618838090  0.7889468727617222
  0.3389542284450634  0.9711688335235094  0.3090262512190959
  0.8405602392342988  0.9511594104500894  0.1958493874347625
  0.6569313724626735  0.4467681516795318  0.6979047782576689
  0.8851034901638604  0.5610209374637724  0.2360509110215573
  0.6194632405494863  0.0604378572032505  0.7319131578507747
  0.0857529181205150  0.9422392608818925  0.8459635826532393
  0.4195859847143605  0.4420058061687527  0.3498056677526413
  0.0724273671650501  0.5570576909817899  0.8450396395571177
  0.4351667478355916  0.0588223679672622  0.3482582584337814
  0.9245381211322182  0.0527389039203161  0.1579043647262154
  0.5772360589712109  0.5530897923244423  0.6649982898662807
  0.9161045658368766  0.4502566350784217  0.1361987768770822
  0.5832129918653405  0.9490928425905113  0.6375295556003423
  0.2061742351281051  0.1274910858752343  0.6687689106773301
  0.3010061545061004  0.6150150602766498  0.1481167446214751
  0.2104415330072678  0.3819358976857443  0.6576279132462685
  0.2985295161313115  0.8854391682145486  0.1719812430100759
  0.7992748887664800  0.8823451827259619  0.3522991697829340
  0.7020535423837452  0.3832804758731825  0.8564558546734781
  0.7903176323089445  0.6351396799689905  0.3150905515435629
  0.7108320759633945  0.1356525481927880  0.8167083140353664
  0.5035467444241095  0.8497559877359927  0.6977354137919154
  0.0008629215357105  0.3557826293127127  0.1973515911137012
  0.5214287355850489  0.6667270354640452  0.7281593109970392
  0.9799590994076032  0.1638213593014518  0.2315007243097667
  0.4833422804961490  0.1718854334758688  0.2719076985909121
  0.0186178781956795  0.6669655370833713  0.7644458430339970
  0.4998131879391190  0.3411887327110872  0.2969269455071333
  0.0027684082505070  0.8435298561679780  0.7935697864927971
  0.3933198338796347  0.8510985543029641  0.8047630438301346
  0.1122620361699454  0.3455649064390436  0.3031513082782012
  0.4057333676598858  0.6426111801930170  0.8110980395099806
  0.0976478535251450  0.1541594881138971  0.3157348065608169
  0.5932415011056841  0.1511932071234705  0.1698873651718677
  0.9068911688160611  0.6492597601720104  0.6685983974297911
  0.6119630479364923  0.3504586961313948  0.1935517555999250
  0.8909197458866791  0.8487152305669259  0.6895977452527692
  0.4170029477053085  0.7464762535767168  0.6881775969786537
  0.0785558277863561  0.2473550745996788  0.1768269487021730
  0.5924331812521997  0.2447720157624346  0.3134783917904181
  0.9129820751016867  0.7440961381623441  0.8102027130876932
  0.3264905641935608  0.8339676102470889  0.9704477110290537
  0.1839035565109295  0.3423863511896483  0.4692809369030423
  0.3326857101958977  0.6701130941870426  0.9710479224161859
  0.1664551675193827  0.1643398008980439  0.4842324520221484
  0.6699863608304253  0.1549806725513496  0.0059099825748991
  0.8314402023204432  0.6533199540643272  0.5042606585133402
  0.6961889016851580  0.3335562850827354  0.0424947398239432
  0.8051871207205941  0.8353885944134816  0.5400655678716001
  0.2587135490653152  0.8701868479834586  0.8034480976982573
  0.2441048605504680  0.3746291790931411  0.2952202252802729
  0.2722724860363936  0.6326359676148599  0.8012500085402295
  0.2300595959596827  0.1316029662609738  0.3141972124082751
  0.7241496952680199  0.1753717585846764  0.1844715703452267
  0.7766852384286543  0.6773133680217897  0.6814400839648106
  0.7427771261300347  0.3745841160923686  0.2198798506690506
  0.7609743225315991  0.8753140813490626  0.7193596609923826
  0.2873296789966178  0.7461374344186178  0.1177638943126800
  0.2159397458162520  0.2543299105046388  0.6115630113547128
  0.7212326429943490  0.2547347895212128  0.8905921290127735
  0.7812729601898988  0.7542442939159677  0.3901648961565360
  0.1899972628026544  0.8456878610844673  0.0413575997800649
  0.3088181284804346  0.3400625637992490  0.5377703169456415
  0.2054281479361217  0.6567834795033308  0.0267740676000706
  0.2957989271546566  0.1605979764650383  0.5310321264871439
  0.8000005223688372  0.1574395674714553  0.9632158293523123
  0.7017543290203621  0.6572828575647174  0.4619411442395164
  0.8140700867531444  0.3454658142118685  0.9486133327991748
  0.6875628193765936  0.8447206134193940  0.4455041303855843
  0.1107671349742266  0.7433647510733360  0.0945464374473615
  0.3914762701455455  0.2437602335318650  0.6023825357976861
  0.8952341346108476  0.2440901951311897  0.8992014040621401
  0.6058535723086057  0.7431819700713947  0.3983830364339335
  0.0644565059983572  0.8396853206990643  0.9710000392474339
  0.4342098457491821  0.3377841353638272  0.4716605119002203
  0.0933268021788473  0.6757981223412796  0.9269243702136697
  0.4109791247510134  0.1740074548249341  0.4376019237790971
  0.9145838614392916  0.1680556328781095  0.0596319705148746
  0.5869044575873479  0.6651111259402728  0.5571884276927006
  0.9379504278820849  0.3421584516210708  0.0218612983097311
  0.5643803194244505  0.8415364191877086  0.5208611825590137
  0.1332799370000915  0.8216929742774771  0.8012825380612882
  0.3688305006661599  0.3237390063564163  0.2980391617845717
  0.1465570092863006  0.6479977623761581  0.7458285775679598
  0.3551981441530588  0.1489165000297622  0.2568286211332254
  0.8496758076604561  0.1500340770204184  0.2351000344325922
  0.6513825732728648  0.6534456035951004  0.7344566509452759
  0.8694205994514879  0.3311690169597787  0.1913011068181491
  0.6352652480802269  0.8311973205996295  0.6884989083752058
  0.2339050901877701  0.7507666207119268  0.7277790114329811
  0.2661537863982289  0.2498845743900980  0.2403967196933643
  0.7867994248838701  0.2605328686206546  0.3032746814894853
  0.7166845408005371  0.7617364967129379  0.8043384223941237
  0.3515907763604686  0.7914646981907651  0.9653595221759300
 
  0.00000000E+00  0.00000000E+00  0.00000000E+00
  0.00000000E+00  0.00000000E+00  0.00000000E+00
  0.00000000E+00  0.00000000E+00  0.00000000E+00
  0.00000000E+00  0.00000000E+00  0.00000000E+00
  0.00000000E+00  0.00000000E+00  0.00000000E+00
  0.00000000E+00  0.00000000E+00  0.00000000E+00
  0.00000000E+00  0.00000000E+00  0.00000000E+00
  0.00000000E+00  0.00000000E+00  0.00000000E+00
  0.00000000E+00  0.00000000E+00  0.00000000E+00
  0.00000000E+00  0.00000000E+00  0.00000000E+00
  0.00000000E+00  0.00000000E+00  0.00000000E+00
  0.00000000E+00  0.00000000E+00  0.00000000E+00
  0.00000000E+00  0.00000000E+00  0.00000000E+00
  0.00000000E+00  0.00000000E+00  0.00000000E+00
  0.00000000E+00  0.00000000E+00  0.00000000E+00
  0.00000000E+00  0.00000000E+00  0.00000000E+00
  0.00000000E+00  0.00000000E+00  0.00000000E+00
  0.00000000E+00  0.00000000E+00  0.00000000E+00
  0.00000000E+00  0.00000000E+00  0.00000000E+00
  0.00000000E+00  0.00000000E+00  0.00000000E+00
  0.00000000E+00  0.00000000E+00  0.00000000E+00
  0.00000000E+00  0.00000000E+00  0.00000000E+00
  0.00000000E+00  0.00000000E+00  0.00000000E+00
  0.00000000E+00  0.00000000E+00  0.00000000E+00
  0.00000000E+00  0.00000000E+00  0.00000000E+00
  0.00000000E+00  0.00000000E+00  0.00000000E+00
  0.00000000E+00  0.00000000E+00  0.00000000E+00
  0.00000000E+00  0.00000000E+00  0.00000000E+00
  0.00000000E+00  0.00000000E+00  0.00000000E+00
  0.00000000E+00  0.00000000E+00  0.00000000E+00
  0.00000000E+00  0.00000000E+00  0.00000000E+00
  0.00000000E+00  0.00000000E+00  0.00000000E+00
  0.00000000E+00  0.00000000E+00  0.00000000E+00
  0.00000000E+00  0.00000000E+00  0.00000000E+00
  0.00000000E+00  0.00000000E+00  0.00000000E+00
  0.00000000E+00  0.00000000E+00  0.00000000E+00
  0.00000000E+00  0.00000000E+00  0.00000000E+00
  0.00000000E+00  0.00000000E+00  0.00000000E+00
  0.00000000E+00  0.00000000E+00  0.00000000E+00
  0.00000000E+00  0.00000000E+00  0.00000000E+00
  0.00000000E+00  0.00000000E+00  0.00000000E+00
  0.00000000E+00  0.00000000E+00  0.00000000E+00
  0.00000000E+00  0.00000000E+00  0.00000000E+00
  0.00000000E+00  0.00000000E+00  0.00000000E+00
  0.00000000E+00  0.00000000E+00  0.00000000E+00
  0.00000000E+00  0.00000000E+00  0.00000000E+00
  0.00000000E+00  0.00000000E+00  0.00000000E+00
  0.00000000E+00  0.00000000E+00  0.00000000E+00
  0.00000000E+00  0.00000000E+00  0.00000000E+00
  0.00000000E+00  0.00000000E+00  0.00000000E+00
  0.00000000E+00  0.00000000E+00  0.00000000E+00
  0.00000000E+00  0.00000000E+00  0.00000000E+00
  0.00000000E+00  0.00000000E+00  0.00000000E+00
  0.00000000E+00  0.00000000E+00  0.00000000E+00
  0.00000000E+00  0.00000000E+00  0.00000000E+00
  0.00000000E+00  0.00000000E+00  0.00000000E+00
  0.00000000E+00  0.00000000E+00  0.00000000E+00
  0.00000000E+00  0.00000000E+00  0.00000000E+00
  0.00000000E+00  0.00000000E+00  0.00000000E+00
  0.00000000E+00  0.00000000E+00  0.00000000E+00
  0.00000000E+00  0.00000000E+00  0.00000000E+00
  0.00000000E+00  0.00000000E+00  0.00000000E+00
  0.00000000E+00  0.00000000E+00  0.00000000E+00
  0.00000000E+00  0.00000000E+00  0.00000000E+00
  0.00000000E+00  0.00000000E+00  0.00000000E+00
  0.00000000E+00  0.00000000E+00  0.00000000E+00
  0.00000000E+00  0.00000000E+00  0.00000000E+00
  0.00000000E+00  0.00000000E+00  0.00000000E+00
  0.00000000E+00  0.00000000E+00  0.00000000E+00
  0.00000000E+00  0.00000000E+00  0.00000000E+00
  0.00000000E+00  0.00000000E+00  0.00000000E+00
  0.00000000E+00  0.00000000E+00  0.00000000E+00
  0.00000000E+00  0.00000000E+00  0.00000000E+00
  0.00000000E+00  0.00000000E+00  0.00000000E+00
  0.00000000E+00  0.00000000E+00  0.00000000E+00
  0.00000000E+00  0.00000000E+00  0.00000000E+00
  0.00000000E+00  0.00000000E+00  0.00000000E+00
  0.00000000E+00  0.00000000E+00  0.00000000E+00
  0.00000000E+00  0.00000000E+00  0.00000000E+00
  0.00000000E+00  0.00000000E+00  0.00000000E+00
  0.00000000E+00  0.00000000E+00  0.00000000E+00
  0.00000000E+00  0.00000000E+00  0.00000000E+00
  0.00000000E+00  0.00000000E+00  0.00000000E+00
  0.00000000E+00  0.00000000E+00  0.00000000E+00
  0.00000000E+00  0.00000000E+00  0.00000000E+00
  0.00000000E+00  0.00000000E+00  0.00000000E+00
  0.00000000E+00  0.00000000E+00  0.00000000E+00
  0.00000000E+00  0.00000000E+00  0.00000000E+00
  0.00000000E+00  0.00000000E+00  0.00000000E+00
  0.00000000E+00  0.00000000E+00  0.00000000E+00
  0.00000000E+00  0.00000000E+00  0.00000000E+00
  0.00000000E+00  0.00000000E+00  0.00000000E+00
  0.00000000E+00  0.00000000E+00  0.00000000E+00
  0.00000000E+00  0.00000000E+00  0.00000000E+00
  0.00000000E+00  0.00000000E+00  0.00000000E+00
  0.00000000E+00  0.00000000E+00  0.00000000E+00
  0.00000000E+00  0.00000000E+00  0.00000000E+00
  0.00000000E+00  0.00000000E+00  0.00000000E+00
  0.00000000E+00  0.00000000E+00  0.00000000E+00
  0.00000000E+00  0.00000000E+00  0.00000000E+00
  0.00000000E+00  0.00000000E+00  0.00000000E+00
  0.00000000E+00  0.00000000E+00  0.00000000E+00
  0.00000000E+00  0.00000000E+00  0.00000000E+00
  0.00000000E+00  0.00000000E+00  0.00000000E+00
  0.00000000E+00  0.00000000E+00  0.00000000E+00
  0.00000000E+00  0.00000000E+00  0.00000000E+00
  0.00000000E+00  0.00000000E+00  0.00000000E+00
  0.00000000E+00  0.00000000E+00  0.00000000E+00
  0.00000000E+00  0.00000000E+00  0.00000000E+00
  0.00000000E+00  0.00000000E+00  0.00000000E+00
  0.00000000E+00  0.00000000E+00  0.00000000E+00
  0.00000000E+00  0.00000000E+00  0.00000000E+00
  0.00000000E+00  0.00000000E+00  0.00000000E+00
  0.00000000E+00  0.00000000E+00  0.00000000E+00
  0.00000000E+00  0.00000000E+00  0.00000000E+00
  0.00000000E+00  0.00000000E+00  0.00000000E+00
  0.00000000E+00  0.00000000E+00  0.00000000E+00
  0.00000000E+00  0.00000000E+00  0.00000000E+00
  0.00000000E+00  0.00000000E+00  0.00000000E+00
  0.00000000E+00  0.00000000E+00  0.00000000E+00
  0.00000000E+00  0.00000000E+00  0.00000000E+00
  0.00000000E+00  0.00000000E+00  0.00000000E+00
  0.00000000E+00  0.00000000E+00  0.00000000E+00
  0.00000000E+00  0.00000000E+00  0.00000000E+00
  0.00000000E+00  0.00000000E+00  0.00000000E+00
  0.00000000E+00  0.00000000E+00  0.00000000E+00
  0.00000000E+00  0.00000000E+00  0.00000000E+00
  0.00000000E+00  0.00000000E+00  0.00000000E+00
  0.00000000E+00  0.00000000E+00  0.00000000E+00
  0.00000000E+00  0.00000000E+00  0.00000000E+00
  0.00000000E+00  0.00000000E+00  0.00000000E+00
  0.00000000E+00  0.00000000E+00  0.00000000E+00
  0.00000000E+00  0.00000000E+00  0.00000000E+00
  0.00000000E+00  0.00000000E+00  0.00000000E+00
  0.00000000E+00  0.00000000E+00  0.00000000E+00
  0.00000000E+00  0.00000000E+00  0.00000000E+00
  0.00000000E+00  0.00000000E+00  0.00000000E+00
  0.00000000E+00  0.00000000E+00  0.00000000E+00
  0.00000000E+00  0.00000000E+00  0.00000000E+00
  0.00000000E+00  0.00000000E+00  0.00000000E+00
  0.00000000E+00  0.00000000E+00  0.00000000E+00
  0.00000000E+00  0.00000000E+00  0.00000000E+00
  0.00000000E+00  0.00000000E+00  0.00000000E+00
  0.00000000E+00  0.00000000E+00  0.00000000E+00
  0.00000000E+00  0.00000000E+00  0.00000000E+00
  0.00000000E+00  0.00000000E+00  0.00000000E+00
  0.00000000E+00  0.00000000E+00  0.00000000E+00
  0.00000000E+00  0.00000000E+00  0.00000000E+00
  0.00000000E+00  0.00000000E+00  0.00000000E+00
  0.00000000E+00  0.00000000E+00  0.00000000E+00
  0.00000000E+00  0.00000000E+00  0.00000000E+00
  0.00000000E+00  0.00000000E+00  0.00000000E+00
  0.00000000E+00  0.00000000E+00  0.00000000E+00
  0.00000000E+00  0.00000000E+00  0.00000000E+00
  0.00000000E+00  0.00000000E+00  0.00000000E+00
  0.00000000E+00  0.00000000E+00  0.00000000E+00
  0.00000000E+00  0.00000000E+00  0.00000000E+00
  0.00000000E+00  0.00000000E+00  0.00000000E+00
  0.00000000E+00  0.00000000E+00  0.00000000E+00
  0.00000000E+00  0.00000000E+00  0.00000000E+00
  0.00000000E+00  0.00000000E+00  0.00000000E+00
  0.00000000E+00  0.00000000E+00  0.00000000E+00
  0.00000000E+00  0.00000000E+00  0.00000000E+00
  0.00000000E+00  0.00000000E+00  0.00000000E+00
  0.00000000E+00  0.00000000E+00  0.00000000E+00
  0.00000000E+00  0.00000000E+00  0.00000000E+00
  0.00000000E+00  0.00000000E+00  0.00000000E+00
  0.00000000E+00  0.00000000E+00  0.00000000E+00
  0.00000000E+00  0.00000000E+00  0.00000000E+00
  0.00000000E+00  0.00000000E+00  0.00000000E+00
  0.00000000E+00  0.00000000E+00  0.00000000E+00
  0.00000000E+00  0.00000000E+00  0.00000000E+00
  0.00000000E+00  0.00000000E+00  0.00000000E+00
  0.00000000E+00  0.00000000E+00  0.00000000E+00
  0.00000000E+00  0.00000000E+00  0.00000000E+00
  0.00000000E+00  0.00000000E+00  0.00000000E+00
  0.00000000E+00  0.00000000E+00  0.00000000E+00
  0.00000000E+00  0.00000000E+00  0.00000000E+00
  0.00000000E+00  0.00000000E+00  0.00000000E+00
  0.00000000E+00  0.00000000E+00  0.00000000E+00
  0.00000000E+00  0.00000000E+00  0.00000000E+00
  0.00000000E+00  0.00000000E+00  0.00000000E+00
  0.00000000E+00  0.00000000E+00  0.00000000E+00
  0.00000000E+00  0.00000000E+00  0.00000000E+00
  0.00000000E+00  0.00000000E+00  0.00000000E+00
  0.00000000E+00  0.00000000E+00  0.00000000E+00
  0.00000000E+00  0.00000000E+00  0.00000000E+00
  0.00000000E+00  0.00000000E+00  0.00000000E+00
  0.00000000E+00  0.00000000E+00  0.00000000E+00
  0.00000000E+00  0.00000000E+00  0.00000000E+00
  0.00000000E+00  0.00000000E+00  0.00000000E+00
  0.00000000E+00  0.00000000E+00  0.00000000E+00
  0.00000000E+00  0.00000000E+00  0.00000000E+00
  0.00000000E+00  0.00000000E+00  0.00000000E+00
  0.00000000E+00  0.00000000E+00  0.00000000E+00
  0.00000000E+00  0.00000000E+00  0.00000000E+00
  0.00000000E+00  0.00000000E+00  0.00000000E+00
  0.00000000E+00  0.00000000E+00  0.00000000E+00
  0.00000000E+00  0.00000000E+00  0.00000000E+00
  0.00000000E+00  0.00000000E+00  0.00000000E+00
  0.00000000E+00  0.00000000E+00  0.00000000E+00
  0.00000000E+00  0.00000000E+00  0.00000000E+00
  0.00000000E+00  0.00000000E+00  0.00000000E+00
  0.00000000E+00  0.00000000E+00  0.00000000E+00
  0.00000000E+00  0.00000000E+00  0.00000000E+00
  0.00000000E+00  0.00000000E+00  0.00000000E+00
  0.00000000E+00  0.00000000E+00  0.00000000E+00
  0.00000000E+00  0.00000000E+00  0.00000000E+00
  0.00000000E+00  0.00000000E+00  0.00000000E+00
  0.00000000E+00  0.00000000E+00  0.00000000E+00
  0.00000000E+00  0.00000000E+00  0.00000000E+00
  0.00000000E+00  0.00000000E+00  0.00000000E+00
  0.00000000E+00  0.00000000E+00  0.00000000E+00
  0.00000000E+00  0.00000000E+00  0.00000000E+00
  0.00000000E+00  0.00000000E+00  0.00000000E+00
  0.00000000E+00  0.00000000E+00  0.00000000E+00
  0.00000000E+00  0.00000000E+00  0.00000000E+00
  0.00000000E+00  0.00000000E+00  0.00000000E+00
  0.00000000E+00  0.00000000E+00  0.00000000E+00
  0.00000000E+00  0.00000000E+00  0.00000000E+00
  0.00000000E+00  0.00000000E+00  0.00000000E+00
  0.00000000E+00  0.00000000E+00  0.00000000E+00
  0.00000000E+00  0.00000000E+00  0.00000000E+00
  0.00000000E+00  0.00000000E+00  0.00000000E+00
  0.00000000E+00  0.00000000E+00  0.00000000E+00
  0.00000000E+00  0.00000000E+00  0.00000000E+00
  0.00000000E+00  0.00000000E+00  0.00000000E+00
  0.00000000E+00  0.00000000E+00  0.00000000E+00
  0.00000000E+00  0.00000000E+00  0.00000000E+00
  0.00000000E+00  0.00000000E+00  0.00000000E+00
  0.00000000E+00  0.00000000E+00  0.00000000E+00
  0.00000000E+00  0.00000000E+00  0.00000000E+00
  0.00000000E+00  0.00000000E+00  0.00000000E+00
  0.00000000E+00  0.00000000E+00  0.00000000E+00
  0.00000000E+00  0.00000000E+00  0.00000000E+00
  0.00000000E+00  0.00000000E+00  0.00000000E+00
  0.00000000E+00  0.00000000E+00  0.00000000E+00
  0.00000000E+00  0.00000000E+00  0.00000000E+00
  0.00000000E+00  0.00000000E+00  0.00000000E+00
  0.00000000E+00  0.00000000E+00  0.00000000E+00
  0.00000000E+00  0.00000000E+00  0.00000000E+00
  0.00000000E+00  0.00000000E+00  0.00000000E+00
  0.00000000E+00  0.00000000E+00  0.00000000E+00
  0.00000000E+00  0.00000000E+00  0.00000000E+00
  0.00000000E+00  0.00000000E+00  0.00000000E+00
  0.00000000E+00  0.00000000E+00  0.00000000E+00
  0.00000000E+00  0.00000000E+00  0.00000000E+00
  0.00000000E+00  0.00000000E+00  0.00000000E+00
  0.00000000E+00  0.00000000E+00  0.00000000E+00
  0.00000000E+00  0.00000000E+00  0.00000000E+00
  0.00000000E+00  0.00000000E+00  0.00000000E+00
  0.00000000E+00  0.00000000E+00  0.00000000E+00
  0.00000000E+00  0.00000000E+00  0.00000000E+00
  0.00000000E+00  0.00000000E+00  0.00000000E+00
  0.00000000E+00  0.00000000E+00  0.00000000E+00
  0.00000000E+00  0.00000000E+00  0.00000000E+00
  0.00000000E+00  0.00000000E+00  0.00000000E+00
  0.00000000E+00  0.00000000E+00  0.00000000E+00
  0.00000000E+00  0.00000000E+00  0.00000000E+00
  0.00000000E+00  0.00000000E+00  0.00000000E+00
  0.00000000E+00  0.00000000E+00  0.00000000E+00
  0.00000000E+00  0.00000000E+00  0.00000000E+00
  0.00000000E+00  0.00000000E+00  0.00000000E+00
  0.00000000E+00  0.00000000E+00  0.00000000E+00
  0.00000000E+00  0.00000000E+00  0.00000000E+00
  0.00000000E+00  0.00000000E+00  0.00000000E+00
  0.00000000E+00  0.00000000E+00  0.00000000E+00
  0.00000000E+00  0.00000000E+00  0.00000000E+00
  0.00000000E+00  0.00000000E+00  0.00000000E+00
  0.00000000E+00  0.00000000E+00  0.00000000E+00
  0.00000000E+00  0.00000000E+00  0.00000000E+00
  0.00000000E+00  0.00000000E+00  0.00000000E+00
  0.00000000E+00  0.00000000E+00  0.00000000E+00
  0.00000000E+00  0.00000000E+00  0.00000000E+00
  0.00000000E+00  0.00000000E+00  0.00000000E+00
  0.00000000E+00  0.00000000E+00  0.00000000E+00
  0.00000000E+00  0.00000000E+00  0.00000000E+00
  0.00000000E+00  0.00000000E+00  0.00000000E+00
  0.00000000E+00  0.00000000E+00  0.00000000E+00
  0.00000000E+00  0.00000000E+00  0.00000000E+00
  0.00000000E+00  0.00000000E+00  0.00000000E+00
  0.00000000E+00  0.00000000E+00  0.00000000E+00
  0.00000000E+00  0.00000000E+00  0.00000000E+00
  0.00000000E+00  0.00000000E+00  0.00000000E+00
  0.00000000E+00  0.00000000E+00  0.00000000E+00
  0.00000000E+00  0.00000000E+00  0.00000000E+00
  0.00000000E+00  0.00000000E+00  0.00000000E+00
  0.00000000E+00  0.00000000E+00  0.00000000E+00
  0.00000000E+00  0.00000000E+00  0.00000000E+00
