# Supplementary material for: Brønsted acidity in zeolites measured by deprotonation energy
Source: Sci Rep. 2022 May 4;12:7301. doi: 10.1038/s41598-022-11354-x (PMC9068704; doi:10.1038/s41598-022-11354-x)
Supplement: Supplementary file 2 — Supplementary Information 2. [file 41598_2022_11354_MOESM2_ESM.zip › structures/periodic/mfi/Al8-O19.vasp]

Si Al O H                               
   1.00000000000000     
    19.8538999999999994    0.0000000000000000    0.0000000000000000
     0.0000000000000000   19.8699000000000012    0.0000000000000000
     0.0000000000000000    0.0000000000000000   13.2912999999999997
   Si   Al   O    H 
    95     1   192     1
Direct
  0.4235132487152541  0.0517748184029330  0.6406368775641262
  0.0776334005187700  0.5539656245246182  0.1315400876162784
  0.4221258551694115  0.4530079017123024  0.6304024478239801
  0.0832669269512460  0.9391295495516159  0.1421200868225977
  0.5787448445959441  0.9478829313077616  0.3639592461633364
  0.9221286348090351  0.4454753642562599  0.8590421677277005
  0.5764814405300294  0.5571724124513686  0.3587419227657627
  0.9227208329945008  0.0545471043377904  0.8651527527622221
  0.2967033704907098  0.0250433289774833  0.7797618842560023
  0.2061456121729358  0.5298247076138390  0.2596156623057208
  0.2991254805718226  0.4766605110821355  0.7785822598957903
  0.1986575596997784  0.9694416658344241  0.2863636009322693
  0.7032947028525461  0.9713770685705105  0.2290141493749026
  0.7967802443335642  0.4708731758383186  0.7242510181997679
  0.7011592446607092  0.5302229038775089  0.2232304252968167
  0.8005728909492341  0.0307407041840936  0.7266177838875790
  0.2883124225722585  0.0525390973219361  0.0053686293277674
  0.2174403335819126  0.5595828239955619  0.4948164347146370
  0.2863942560602543  0.4304693681395306  0.9965274842780972
  0.2182553623139170  0.9445496269071287  0.5144719732511174
  0.7149837953967524  0.9456259691023693  0.9988668636609880
  0.7855879506525870  0.4464470031590636  0.4935532773796286
  0.7129153464470362  0.5536771758932774  0.9917546104684706
  0.7867317771653159  0.0551536966700932  0.4982139898785312
  0.1261015729858154  0.0677873943430888  0.0111490698948321
  0.3780151783511314  0.5739057555968541  0.4934802961366245
  0.1251450923839394  0.4285768841355107  0.0000510269464120
  0.3786700307796693  0.9316359025838262  0.5061218063200876
  0.8766441750359832  0.9280690175961533  0.9951684966173270
  0.6236635435416529  0.4328838812725216  0.4905902582648901
  0.8742354519625378  0.5701282318527198  0.9885682399728383
  0.6265484855994811  0.0712640057893096  0.4970597619442111
  0.0675246098677628  0.0327143771168136  0.8003821462717209
  0.4310532380970338  0.5317551796969552  0.2853649473334770
  0.0670251105277511  0.4665060993776086  0.7929102366581193
  0.4337270065011297  0.9660681715195110  0.2990679124087998
  0.9371107410141764  0.9632604080218902  0.2033364431099923
  0.5669985147961575  0.4659949719629561  0.7008371093852673
  0.9312395778577290  0.5367273048163725  0.1979287322426893
  0.5686082730796076  0.0356578696664652  0.7058350767351695
  0.1749330501441514  0.0685182537087785  0.6547140329251748
  0.3313707333345342  0.5560593255384413  0.1253979264429654
  0.1753870861285566  0.4409281431040686  0.6442977998317719
  0.3232113774586701  0.9356193619783024  0.1580111413328694
  0.8279762898680595  0.9332896208657077  0.3512118203857968
  0.6728037703272024  0.4302193034117781  0.8474534502178596
  0.8254371979956089  0.5693466289421931  0.3473611830929226
  0.6770712019839804  0.0683477803858189  0.8499272758658510
  0.4252914072636684  0.8275470703181669  0.6647838479027119
  0.0781572876104724  0.3289018955799225  0.1630659311145511
  0.4265448594587528  0.6736728363989298  0.6478160353103275
  0.0808403265038252  0.1731809145550025  0.1723898494552132
  0.5836282256408188  0.1728888106751633  0.3378902607141147
  0.9180884644556723  0.6717689885232435  0.8249961124287970
  0.5804358519703727  0.3288226188121894  0.3263465580169174
  0.9186818832205426  0.8274070992479677  0.8291170679268571
  0.2043537698242400  0.3715528919200046  0.2823207052508873
  0.2953885425563446  0.6371987915628217  0.7750123763625657
  0.2037518485961018  0.1265160266974190  0.2919891930877470
  0.7074453056566377  0.1288470060009353  0.2191595301666579
  0.7904762565087470  0.6290953027008666  0.7139994884517243
  0.7081449731893116  0.3720706545797477  0.2148906284209297
  0.7919032095489222  0.8726221997424265  0.7187152940033296
  0.2709479183069752  0.8206867938402657  0.0332501393372241
  0.2297638893813907  0.3315062395505459  0.5072835689604323
  0.2701154675632230  0.6684343701575411  0.9975312561897907
  0.2289396308211122  0.1753116387701310  0.5146336268528726
  0.7326664088445430  0.1717437996548356  0.9970456092504681
  0.7683669988630346  0.6734520694546136  0.4911201622339351
  0.7312906308155466  0.3273447675141953  0.9921551187085531
  0.7698696158621356  0.8289521806182107  0.4944484239151354
  0.1167826541312906  0.8236531074063804  0.0029764175243073
  0.3893861742790496  0.3270035557501066  0.5081758244730535
  0.1165676591917696  0.6692974927661669  0.9979384896247201
  0.3878333028733222  0.1770467853287347  0.5198207720431713
  0.8919249977237688  0.1749986885330268  0.9969950372823526
  0.6116341226604747  0.6774578119154776  0.4864851603479967
  0.8880275935282279  0.3247659965879617  0.9885892577021024
  0.6137760513606312  0.8272541165937630  0.4926938796323644
  0.0646918624756330  0.8751937146382386  0.7940206047102042
  0.4318634160581253  0.3731303440590180  0.2896571459193012
  0.0650029923919500  0.6232890690948643  0.7896482114120780
  0.4352338532290503  0.1233619235416360  0.3094218885992931
  0.9357248503496726  0.1221855471046218  0.2097485925761126
  0.5699847783902180  0.6232717717711761  0.6997049411910684
  0.9299451624747734  0.3788798468849867  0.1996331498624363
  0.5721279618063823  0.8785992414394144  0.7036961585618369
  0.1726926812815842  0.8228338371456401  0.6541958888971520
  0.3237825742301782  0.3186624235950436  0.1451639597971908
  0.1678815403503111  0.6696362313212325  0.6314272419735618
  0.3321122443745118  0.1636296355024388  0.1548922598856123
  0.8283659662265430  0.1729438167715587  0.3590090855227203
  0.6700835554203117  0.6739566439438932  0.8564266500476951
  0.8297537343666078  0.3283326677483759  0.3566432984556779
  0.6701756604973413  0.8287088271191987  0.8620343783974748
  0.2955070357564909  0.8600971048256296  0.7884547371382962
  0.4873761911193709  0.0408530698854083  0.7150636624315742
  0.0123831366343896  0.5438436528226637  0.2026639704831783
  0.4853972002818411  0.4628275007666983  0.7059999241854306
  0.0177921132667786  0.9517463653034260  0.2121425733299247
  0.5144757619836088  0.9560915130097900  0.2897428470072178
  0.9862460452498449  0.4556793428362612  0.7853583044832659
  0.5115581203416211  0.5434000682645163  0.2883703784932903
  0.9867076247606809  0.0427137552146994  0.7921400482080780
  0.3548941017428927  0.0518794038623970  0.7044308902384188
  0.1421007845772762  0.5637015379721450  0.2043126182609570
  0.3534016374111643  0.4530218266601485  0.6952828012030012
  0.1485217941072861  0.9271246081632583  0.2135934058850529
  0.6449412667463180  0.9359555546955436  0.2953629915749869
  0.8553731728765183  0.4361975165068149  0.7909681043124942
  0.6419440079485219  0.5656095118235481  0.2877635353393098
  0.8566053687963469  0.0670404237467935  0.7964570165620813
  0.4318489228571755  0.1244840688996579  0.5855403776061113
  0.0670800154564802  0.6215095510806753  0.0635451692055164
  0.4319129388070596  0.3821699841180630  0.5713918440662240
  0.0721262140394350  0.8707989800860727  0.0765237257039949
  0.5675369898121259  0.8824326967100663  0.4354190064030011
  0.9335561174155543  0.3780628641989210  0.9262828611851114
  0.5650750779197952  0.6263886655571107  0.4215549687812086
  0.9358741356748851  0.1207674628455858  0.9341284688920004
  0.4227271633845505  0.9924241112928189  0.5558250680898211
  0.0866334052383619  0.4899539362125618  0.0568334288595770
  0.4195017774711255  0.5128849698778367  0.5469706979094331
  0.0937279267238178  0.0022704153934347  0.0663130273180309
  0.5855318214612321  0.0139795026368834  0.4348694642697504
  0.9155319400620359  0.5094309231812155  0.9345667592962545
  0.5853147609851886  0.4958778702494016  0.4381127964152847
  0.9140555225261878  0.9899325917705009  0.9385450441075672
  0.3163390679860252  0.0504031898645288  0.8920289491966963
  0.2032796764568806  0.5476731732588335  0.3772126140623930
  0.3138614669065825  0.4359514401255710  0.8819581388782660
  0.1874051428785760  0.9457907791924833  0.4011058309981812
  0.6870620050711426  0.9599499734778066  0.1112583228721344
  0.8129457079754479  0.4582032413331132  0.6068239000940682
  0.6862625872565919  0.5427922619804696  0.1055164833768721
  0.8179927430606194  0.0446030872076989  0.6097154332143577
  0.2888672316694398  0.9451319935832541  0.7755786087407150
  0.2051501329362915  0.4488294079498433  0.2421397747767351
  0.3035506260759747  0.5573282251624184  0.7993295298709847
  0.1827450909354808  0.0488938896184889  0.2689837704733083
  0.7048263462697609  0.0511706847627268  0.2573495839455437
  0.7947844117833995  0.5510335487091280  0.7502334057175949
  0.7023656965833314  0.4502171472261430  0.2502411496176662
  0.8011167691097869  0.9506377632487826  0.7525229862770759
  0.2265066187018095  0.0622198949182645  0.7489252615708653
  0.2743229403939987  0.5616659979848074  0.2124877521414702
  0.2243201704153225  0.4571214888137765  0.7393876162655356
  0.2763519025441109  0.9546381086168938  0.2538570899335663
  0.7755334361446357  0.9377244293786389  0.2567842188230584
  0.7250467126159726  0.4365038480530806  0.7530466831240562
  0.7728648972412419  0.5639899345857984  0.2533326235106011
  0.7270852039258674  0.0621488425775284  0.7529117895996535
  0.3264760415449425  0.1145504330682082  0.0588432784281792
  0.1790457052311272  0.6283578191693429  0.5271806004040740
  0.3055618629446138  0.3571154177772273  0.0409858076556290
  0.1977478723183775  0.8739844258233558  0.5661337056167127
  0.6835408094931349  0.8745161322070251  0.9610936268902053
  0.8143650206729209  0.3746015562792049  0.4544870668020913
  0.6838944958609147  0.6252208364504549  0.9520205672957107
  0.8094896237889314  0.1287340112489761  0.4576046009576720
  0.2073733860076273  0.0619373522093796  0.0105262105357545
  0.2980371128792572  0.5654601725332166  0.5170036281120555
  0.2055901296768866  0.4431006679947617  0.9995642432620192
  0.2996387917244508  0.9519742634890677  0.5095761486401881
  0.7964619079891717  0.9421190682211124  0.9999954946703329
  0.7039531473652220  0.4467627125438973  0.4925336050990681
  0.7945383984309138  0.5528858375177226  0.9890601661958508
  0.7052410372135717  0.0499917572504305  0.5030548014615394
  0.3074302333064133  0.9818848664499952  0.0608402539862071
  0.1866518196772526  0.4966814665253216  0.5571215335043038
  0.3244551543696692  0.4860234779012734  0.0649677457532729
  0.1875433276153879  0.0085971173687091  0.5740116067149098
  0.6903739080003592  0.0061729890108236  0.9262615700062971
  0.8138152070297404  0.5067639413742068  0.4234741197127158
  0.6839446252855723  0.4927955055473561  0.9236701386660642
  0.8162431056729739  0.9966295434165453  0.4259273811107714
  0.1043920232002419  0.1362786065897773  0.0692081643287639
  0.4057787803773958  0.6450660558646744  0.5372112155970538
  0.1086681441303780  0.3584218925188622  0.0581242653279507
  0.3911575774606335  0.8613487710725892  0.5650804203330210
  0.8916551482920081  0.8581904410791182  0.9354326527928135
  0.6070336929912845  0.3644146394058077  0.4290246778866717
  0.8884607709744673  0.6401045631722589  0.9290244147615478
  0.6175747676291170  0.1435475315175294  0.4406910028326548
  0.0973667661009931  0.0724566707033954  0.8974648788435369
  0.3922355641831139  0.5730611556821951  0.3736018391743631
  0.0979243900452931  0.4224845974697475  0.8853114830944744
  0.4031354506334876  0.9211145529880895  0.3904076495613563
  0.9069657953795252  0.9216507609238406  0.1080822642198183
  0.5951380509186075  0.4244924037774846  0.6041469921891207
  0.9011245416106028  0.5786403419840466  0.1030136074693415
  0.5952298718632358  0.0782415432670698  0.6091383960551591
  0.0984770094377992  0.0635144896553187  0.6973641536151158
  0.4053232143699065  0.5595931000819865  0.1769631059779295
  0.0984519024045093  0.4425532680314284  0.6858753733412215
  0.4013424691938766  0.9415798994841915  0.1923517814171799
  0.9041181299832682  0.9352717736090754  0.3070196322701707
  0.5965123431001769  0.4320659240489526  0.8031009623765695
  0.9014173108752663  0.5672071825694169  0.3022532130164698
  0.6000725862929427  0.0666603050175257  0.8088794686887397
  0.0863054393195233  0.9532001206241514  0.8116403793819078
  0.4125259897259755  0.4524174240771833  0.2981947966093988
  0.0848710355818096  0.5454714077075101  0.8126638109725511
  0.4148820993704510  0.0445247761362047  0.3190930813763579
  0.9201188375958497  0.0429799856786145  0.1894245717325763
  0.5912497157190200  0.5442884813000725  0.6933606531782840
  0.9101528444444014  0.4578121317623285  0.1869471605693903
  0.5925707488852120  0.9575725808435749  0.6932887319377892
  0.1831660123895688  0.1419050995297180  0.6021313495175118
  0.3244879354150403  0.6185805136632960  0.0478457924224509
  0.1890155921629230  0.3663670076313024  0.5991016087944702
  0.3088147580955470  0.8577588297218286  0.1244877756628490
  0.8184827382983725  0.8624750611176554  0.4103276404943065
  0.6833178802692017  0.3590729211425238  0.9054945735827672
  0.8161604069930603  0.6406026044396865  0.4053479697314267
  0.6889840406377924  0.1398215335617958  0.9059664538431051
  0.4912783253352425  0.8710223799552187  0.6974678455223536
  0.0111071407604219  0.3701009386774284  0.1963935334679263
  0.4885285337847426  0.6305963581279836  0.6959781663570952
  0.0164151346515717  0.1340835844567884  0.2205978146345038
  0.5164296525166152  0.1305224160350070  0.3097718607264036
  0.9836758854346440  0.6305902408298725  0.7857045885133672
  0.5131482269203020  0.3651569581589790  0.2824958596415815
  0.9832094561930467  0.8694225866784911  0.7879601273317567
  0.3726571985212707  0.8261936198644397  0.7562118184121752
  0.1333248184674384  0.3365896617597553  0.2526164951893873
  0.3622704129851964  0.6659212768288563  0.7216027963641197
  0.1424485017498530  0.1740897115619150  0.2532860240339199
  0.6370184345742728  0.1662954569485638  0.2456756541909952
  0.8610367183849799  0.6673551696377832  0.7374371694893707
  0.6381510331952681  0.3331112049251587  0.2397471863111356
  0.8602650441696015  0.8313426994370525  0.7438134508551293
  0.4492819829656237  0.7514339446644079  0.6358120887256216
  0.0598250979557315  0.2501745959084006  0.1464678852835323
  0.5637045294662264  0.2511490902949687  0.3537029111221845
  0.9390323034043137  0.7492598967433216  0.8467509007098393
  0.3131249659392749  0.8384080502822007  0.9250909051306817
  0.2120315693434062  0.3705781828674194  0.4033601996538925
  0.2880261675619388  0.6790034879043291  0.8798535329911250
  0.2148311946501563  0.1346674040852261  0.4113053253671153
  0.7174207506593950  0.1292859849083505  0.0986095978406588
  0.7764104620334282  0.6305247025998367  0.5942367207357601
  0.7217571718444210  0.3703757446044975  0.0949546046330871
  0.7779877732763190  0.8700540148013356  0.5990696738619833
  0.2242228722326545  0.8196237883682660  0.7477968356938398
  0.2667062940037577  0.3312771117002812  0.2312550674116636
  0.2288461419646477  0.6500731350203927  0.7080225880375929
  0.2735469931069171  0.1457769785872587  0.2359685918852432
  0.7698355961069734  0.1670452494904653  0.2734691654594242
  0.7298937849228077  0.6666731026002649  0.7733970896375710
  0.7696007160633446  0.3358385652603014  0.2741185203040967
  0.7297264729396071  0.8392295652779658  0.7796062616009303
  0.2767940631881544  0.7412370116950080  0.0532996838440226
  0.2072834402765451  0.2533550488023679  0.4998431649295639
  0.7101942899774283  0.2496071573306120  0.0118546047904201
  0.7913070208082875  0.7508207936886416  0.5098955199444728
  0.1961393429139705  0.8476934107881744  0.0098479995871473
  0.3097557941518344  0.3382275092890178  0.5296329191193179
  0.1935279790548434  0.6407267978094490  0.0108042801580176
  0.3080558619912864  0.1689783120820748  0.5448523216353206
  0.8123914766416288  0.1655230621548928  0.9716230613416436
  0.6903407533536463  0.6692764216607607  0.4540862233614041
  0.8093802390656224  0.3322361550127407  0.9557472567803867
  0.6919775127024245  0.8347219448682845  0.4575110296115687
  0.1115158833282030  0.7460182682941084  0.0397772131161830
  0.4125469006304248  0.2529710613385744  0.5467372341398291
  0.9156748833429164  0.2498224697965496  0.9629258616527608
  0.5858232314613083  0.7532181217161821  0.4623304587662364
  0.0915729414464845  0.8304288969836545  0.8883845111049055
  0.4034853147808881  0.3338808020251114  0.3881587231246932
  0.0958477582953915  0.6694086484175851  0.8799238733074582
  0.4001650035375525  0.1644591696334910  0.4006409815907182
  0.9047947138511776  0.1657032885369726  0.1169696493336188
  0.6048516257049772  0.6627868888849022  0.6062648257600426
  0.8941816021454148  0.3372216063169579  0.1090777394953741
  0.6092406020745779  0.8369173253096425  0.6139910708538007
  0.0974795254312573  0.8464438120883168  0.6909998264047584
  0.3968946587344879  0.3418666560358991  0.1892167938309088
  0.0966074430875738  0.6477106414854016  0.6831164666488952
  0.4062054000704363  0.1540497248104640  0.2049078162201386
  0.8997484795084105  0.1466400143789278  0.3132237052933154
  0.5980303637341735  0.6552903286355412  0.8043410007025289
  0.9012417173151976  0.3505798098337000  0.3061127559080777
  0.5982997312736263  0.8491761337186317  0.8111680473447661
  0.1663755860090929  0.7485888655692479  0.6028250223399344
  0.3247104874863230  0.2399832044146373  0.1155260295807995
  0.8347626511582923  0.2508356715405993  0.3939458471219765
  0.6678544245750261  0.7507033578769473  0.8978553605435989
  0.3592971540181579  0.8210022539594046  0.9200434576047282
 
  0.00000000E+00  0.00000000E+00  0.00000000E+00
  0.00000000E+00  0.00000000E+00  0.00000000E+00
  0.00000000E+00  0.00000000E+00  0.00000000E+00
  0.00000000E+00  0.00000000E+00  0.00000000E+00
  0.00000000E+00  0.00000000E+00  0.00000000E+00
  0.00000000E+00  0.00000000E+00  0.00000000E+00
  0.00000000E+00  0.00000000E+00  0.00000000E+00
  0.00000000E+00  0.00000000E+00  0.00000000E+00
  0.00000000E+00  0.00000000E+00  0.00000000E+00
  0.00000000E+00  0.00000000E+00  0.00000000E+00
  0.00000000E+00  0.00000000E+00  0.00000000E+00
  0.00000000E+00  0.00000000E+00  0.00000000E+00
  0.00000000E+00  0.00000000E+00  0.00000000E+00
  0.00000000E+00  0.00000000E+00  0.00000000E+00
  0.00000000E+00  0.00000000E+00  0.00000000E+00
  0.00000000E+00  0.00000000E+00  0.00000000E+00
  0.00000000E+00  0.00000000E+00  0.00000000E+00
  0.00000000E+00  0.00000000E+00  0.00000000E+00
  0.00000000E+00  0.00000000E+00  0.00000000E+00
  0.00000000E+00  0.00000000E+00  0.00000000E+00
  0.00000000E+00  0.00000000E+00  0.00000000E+00
  0.00000000E+00  0.00000000E+00  0.00000000E+00
  0.00000000E+00  0.00000000E+00  0.00000000E+00
  0.00000000E+00  0.00000000E+00  0.00000000E+00
  0.00000000E+00  0.00000000E+00  0.00000000E+00
  0.00000000E+00  0.00000000E+00  0.00000000E+00
  0.00000000E+00  0.00000000E+00  0.00000000E+00
  0.00000000E+00  0.00000000E+00  0.00000000E+00
  0.00000000E+00  0.00000000E+00  0.00000000E+00
  0.00000000E+00  0.00000000E+00  0.00000000E+00
  0.00000000E+00  0.00000000E+00  0.00000000E+00
  0.00000000E+00  0.00000000E+00  0.00000000E+00
  0.00000000E+00  0.00000000E+00  0.00000000E+00
  0.00000000E+00  0.00000000E+00  0.00000000E+00
  0.00000000E+00  0.00000000E+00  0.00000000E+00
  0.00000000E+00  0.00000000E+00  0.00000000E+00
  0.00000000E+00  0.00000000E+00  0.00000000E+00
  0.00000000E+00  0.00000000E+00  0.00000000E+00
  0.00000000E+00  0.00000000E+00  0.00000000E+00
  0.00000000E+00  0.00000000E+00  0.00000000E+00
  0.00000000E+00  0.00000000E+00  0.00000000E+00
  0.00000000E+00  0.00000000E+00  0.00000000E+00
  0.00000000E+00  0.00000000E+00  0.00000000E+00
  0.00000000E+00  0.00000000E+00  0.00000000E+00
  0.00000000E+00  0.00000000E+00  0.00000000E+00
  0.00000000E+00  0.00000000E+00  0.00000000E+00
  0.00000000E+00  0.00000000E+00  0.00000000E+00
  0.00000000E+00  0.00000000E+00  0.00000000E+00
  0.00000000E+00  0.00000000E+00  0.00000000E+00
  0.00000000E+00  0.00000000E+00  0.00000000E+00
  0.00000000E+00  0.00000000E+00  0.00000000E+00
  0.00000000E+00  0.00000000E+00  0.00000000E+00
  0.00000000E+00  0.00000000E+00  0.00000000E+00
  0.00000000E+00  0.00000000E+00  0.00000000E+00
  0.00000000E+00  0.00000000E+00  0.00000000E+00
  0.00000000E+00  0.00000000E+00  0.00000000E+00
  0.00000000E+00  0.00000000E+00  0.00000000E+00
  0.00000000E+00  0.00000000E+00  0.00000000E+00
  0.00000000E+00  0.00000000E+00  0.00000000E+00
  0.00000000E+00  0.00000000E+00  0.00000000E+00
  0.00000000E+00  0.00000000E+00  0.00000000E+00
  0.00000000E+00  0.00000000E+00  0.00000000E+00
  0.00000000E+00  0.00000000E+00  0.00000000E+00
  0.00000000E+00  0.00000000E+00  0.00000000E+00
  0.00000000E+00  0.00000000E+00  0.00000000E+00
  0.00000000E+00  0.00000000E+00  0.00000000E+00
  0.00000000E+00  0.00000000E+00  0.00000000E+00
  0.00000000E+00  0.00000000E+00  0.00000000E+00
  0.00000000E+00  0.00000000E+00  0.00000000E+00
  0.00000000E+00  0.00000000E+00  0.00000000E+00
  0.00000000E+00  0.00000000E+00  0.00000000E+00
  0.00000000E+00  0.00000000E+00  0.00000000E+00
  0.00000000E+00  0.00000000E+00  0.00000000E+00
  0.00000000E+00  0.00000000E+00  0.00000000E+00
  0.00000000E+00  0.00000000E+00  0.00000000E+00
  0.00000000E+00  0.00000000E+00  0.00000000E+00
  0.00000000E+00  0.00000000E+00  0.00000000E+00
  0.00000000E+00  0.00000000E+00  0.00000000E+00
  0.00000000E+00  0.00000000E+00  0.00000000E+00
  0.00000000E+00  0.00000000E+00  0.00000000E+00
  0.00000000E+00  0.00000000E+00  0.00000000E+00
  0.00000000E+00  0.00000000E+00  0.00000000E+00
  0.00000000E+00  0.00000000E+00  0.00000000E+00
  0.00000000E+00  0.00000000E+00  0.00000000E+00
  0.00000000E+00  0.00000000E+00  0.00000000E+00
  0.00000000E+00  0.00000000E+00  0.00000000E+00
  0.00000000E+00  0.00000000E+00  0.00000000E+00
  0.00000000E+00  0.00000000E+00  0.00000000E+00
  0.00000000E+00  0.00000000E+00  0.00000000E+00
  0.00000000E+00  0.00000000E+00  0.00000000E+00
  0.00000000E+00  0.00000000E+00  0.00000000E+00
  0.00000000E+00  0.00000000E+00  0.00000000E+00
  0.00000000E+00  0.00000000E+00  0.00000000E+00
  0.00000000E+00  0.00000000E+00  0.00000000E+00
  0.00000000E+00  0.00000000E+00  0.00000000E+00
  0.00000000E+00  0.00000000E+00  0.00000000E+00
  0.00000000E+00  0.00000000E+00  0.00000000E+00
  0.00000000E+00  0.00000000E+00  0.00000000E+00
  0.00000000E+00  0.00000000E+00  0.00000000E+00
  0.00000000E+00  0.00000000E+00  0.00000000E+00
  0.00000000E+00  0.00000000E+00  0.00000000E+00
  0.00000000E+00  0.00000000E+00  0.00000000E+00
  0.00000000E+00  0.00000000E+00  0.00000000E+00
  0.00000000E+00  0.00000000E+00  0.00000000E+00
  0.00000000E+00  0.00000000E+00  0.00000000E+00
  0.00000000E+00  0.00000000E+00  0.00000000E+00
  0.00000000E+00  0.00000000E+00  0.00000000E+00
  0.00000000E+00  0.00000000E+00  0.00000000E+00
  0.00000000E+00  0.00000000E+00  0.00000000E+00
  0.00000000E+00  0.00000000E+00  0.00000000E+00
  0.00000000E+00  0.00000000E+00  0.00000000E+00
  0.00000000E+00  0.00000000E+00  0.00000000E+00
  0.00000000E+00  0.00000000E+00  0.00000000E+00
  0.00000000E+00  0.00000000E+00  0.00000000E+00
  0.00000000E+00  0.00000000E+00  0.00000000E+00
  0.00000000E+00  0.00000000E+00  0.00000000E+00
  0.00000000E+00  0.00000000E+00  0.00000000E+00
  0.00000000E+00  0.00000000E+00  0.00000000E+00
  0.00000000E+00  0.00000000E+00  0.00000000E+00
  0.00000000E+00  0.00000000E+00  0.00000000E+00
  0.00000000E+00  0.00000000E+00  0.00000000E+00
  0.00000000E+00  0.00000000E+00  0.00000000E+00
  0.00000000E+00  0.00000000E+00  0.00000000E+00
  0.00000000E+00  0.00000000E+00  0.00000000E+00
  0.00000000E+00  0.00000000E+00  0.00000000E+00
  0.00000000E+00  0.00000000E+00  0.00000000E+00
  0.00000000E+00  0.00000000E+00  0.00000000E+00
  0.00000000E+00  0.00000000E+00  0.00000000E+00
  0.00000000E+00  0.00000000E+00  0.00000000E+00
  0.00000000E+00  0.00000000E+00  0.00000000E+00
  0.00000000E+00  0.00000000E+00  0.00000000E+00
  0.00000000E+00  0.00000000E+00  0.00000000E+00
  0.00000000E+00  0.00000000E+00  0.00000000E+00
  0.00000000E+00  0.00000000E+00  0.00000000E+00
  0.00000000E+00  0.00000000E+00  0.00000000E+00
  0.00000000E+00  0.00000000E+00  0.00000000E+00
  0.00000000E+00  0.00000000E+00  0.00000000E+00
  0.00000000E+00  0.00000000E+00  0.00000000E+00
  0.00000000E+00  0.00000000E+00  0.00000000E+00
  0.00000000E+00  0.00000000E+00  0.00000000E+00
  0.00000000E+00  0.00000000E+00  0.00000000E+00
  0.00000000E+00  0.00000000E+00  0.00000000E+00
  0.00000000E+00  0.00000000E+00  0.00000000E+00
  0.00000000E+00  0.00000000E+00  0.00000000E+00
  0.00000000E+00  0.00000000E+00  0.00000000E+00
  0.00000000E+00  0.00000000E+00  0.00000000E+00
  0.00000000E+00  0.00000000E+00  0.00000000E+00
  0.00000000E+00  0.00000000E+00  0.00000000E+00
  0.00000000E+00  0.00000000E+00  0.00000000E+00
  0.00000000E+00  0.00000000E+00  0.00000000E+00
  0.00000000E+00  0.00000000E+00  0.00000000E+00
  0.00000000E+00  0.00000000E+00  0.00000000E+00
  0.00000000E+00  0.00000000E+00  0.00000000E+00
  0.00000000E+00  0.00000000E+00  0.00000000E+00
  0.00000000E+00  0.00000000E+00  0.00000000E+00
  0.00000000E+00  0.00000000E+00  0.00000000E+00
  0.00000000E+00  0.00000000E+00  0.00000000E+00
  0.00000000E+00  0.00000000E+00  0.00000000E+00
  0.00000000E+00  0.00000000E+00  0.00000000E+00
  0.00000000E+00  0.00000000E+00  0.00000000E+00
  0.00000000E+00  0.00000000E+00  0.00000000E+00
  0.00000000E+00  0.00000000E+00  0.00000000E+00
  0.00000000E+00  0.00000000E+00  0.00000000E+00
  0.00000000E+00  0.00000000E+00  0.00000000E+00
  0.00000000E+00  0.00000000E+00  0.00000000E+00
  0.00000000E+00  0.00000000E+00  0.00000000E+00
  0.00000000E+00  0.00000000E+00  0.00000000E+00
  0.00000000E+00  0.00000000E+00  0.00000000E+00
  0.00000000E+00  0.00000000E+00  0.00000000E+00
  0.00000000E+00  0.00000000E+00  0.00000000E+00
  0.00000000E+00  0.00000000E+00  0.00000000E+00
  0.00000000E+00  0.00000000E+00  0.00000000E+00
  0.00000000E+00  0.00000000E+00  0.00000000E+00
  0.00000000E+00  0.00000000E+00  0.00000000E+00
  0.00000000E+00  0.00000000E+00  0.00000000E+00
  0.00000000E+00  0.00000000E+00  0.00000000E+00
  0.00000000E+00  0.00000000E+00  0.00000000E+00
  0.00000000E+00  0.00000000E+00  0.00000000E+00
  0.00000000E+00  0.00000000E+00  0.00000000E+00
  0.00000000E+00  0.00000000E+00  0.00000000E+00
  0.00000000E+00  0.00000000E+00  0.00000000E+00
  0.00000000E+00  0.00000000E+00  0.00000000E+00
  0.00000000E+00  0.00000000E+00  0.00000000E+00
  0.00000000E+00  0.00000000E+00  0.00000000E+00
  0.00000000E+00  0.00000000E+00  0.00000000E+00
  0.00000000E+00  0.00000000E+00  0.00000000E+00
  0.00000000E+00  0.00000000E+00  0.00000000E+00
  0.00000000E+00  0.00000000E+00  0.00000000E+00
  0.00000000E+00  0.00000000E+00  0.00000000E+00
  0.00000000E+00  0.00000000E+00  0.00000000E+00
  0.00000000E+00  0.00000000E+00  0.00000000E+00
  0.00000000E+00  0.00000000E+00  0.00000000E+00
  0.00000000E+00  0.00000000E+00  0.00000000E+00
  0.00000000E+00  0.00000000E+00  0.00000000E+00
  0.00000000E+00  0.00000000E+00  0.00000000E+00
  0.00000000E+00  0.00000000E+00  0.00000000E+00
  0.00000000E+00  0.00000000E+00  0.00000000E+00
  0.00000000E+00  0.00000000E+00  0.00000000E+00
  0.00000000E+00  0.00000000E+00  0.00000000E+00
  0.00000000E+00  0.00000000E+00  0.00000000E+00
  0.00000000E+00  0.00000000E+00  0.00000000E+00
  0.00000000E+00  0.00000000E+00  0.00000000E+00
  0.00000000E+00  0.00000000E+00  0.00000000E+00
  0.00000000E+00  0.00000000E+00  0.00000000E+00
  0.00000000E+00  0.00000000E+00  0.00000000E+00
  0.00000000E+00  0.00000000E+00  0.00000000E+00
  0.00000000E+00  0.00000000E+00  0.00000000E+00
  0.00000000E+00  0.00000000E+00  0.00000000E+00
  0.00000000E+00  0.00000000E+00  0.00000000E+00
  0.00000000E+00  0.00000000E+00  0.00000000E+00
  0.00000000E+00  0.00000000E+00  0.00000000E+00
  0.00000000E+00  0.00000000E+00  0.00000000E+00
  0.00000000E+00  0.00000000E+00  0.00000000E+00
  0.00000000E+00  0.00000000E+00  0.00000000E+00
  0.00000000E+00  0.00000000E+00  0.00000000E+00
  0.00000000E+00  0.00000000E+00  0.00000000E+00
  0.00000000E+00  0.00000000E+00  0.00000000E+00
  0.00000000E+00  0.00000000E+00  0.00000000E+00
  0.00000000E+00  0.00000000E+00  0.00000000E+00
  0.00000000E+00  0.00000000E+00  0.00000000E+00
  0.00000000E+00  0.00000000E+00  0.00000000E+00
  0.00000000E+00  0.00000000E+00  0.00000000E+00
  0.00000000E+00  0.00000000E+00  0.00000000E+00
  0.00000000E+00  0.00000000E+00  0.00000000E+00
  0.00000000E+00  0.00000000E+00  0.00000000E+00
  0.00000000E+00  0.00000000E+00  0.00000000E+00
  0.00000000E+00  0.00000000E+00  0.00000000E+00
  0.00000000E+00  0.00000000E+00  0.00000000E+00
  0.00000000E+00  0.00000000E+00  0.00000000E+00
  0.00000000E+00  0.00000000E+00  0.00000000E+00
  0.00000000E+00  0.00000000E+00  0.00000000E+00
  0.00000000E+00  0.00000000E+00  0.00000000E+00
  0.00000000E+00  0.00000000E+00  0.00000000E+00
  0.00000000E+00  0.00000000E+00  0.00000000E+00
  0.00000000E+00  0.00000000E+00  0.00000000E+00
  0.00000000E+00  0.00000000E+00  0.00000000E+00
  0.00000000E+00  0.00000000E+00  0.00000000E+00
  0.00000000E+00  0.00000000E+00  0.00000000E+00
  0.00000000E+00  0.00000000E+00  0.00000000E+00
  0.00000000E+00  0.00000000E+00  0.00000000E+00
  0.00000000E+00  0.00000000E+00  0.00000000E+00
  0.00000000E+00  0.00000000E+00  0.00000000E+00
  0.00000000E+00  0.00000000E+00  0.00000000E+00
  0.00000000E+00  0.00000000E+00  0.00000000E+00
  0.00000000E+00  0.00000000E+00  0.00000000E+00
  0.00000000E+00  0.00000000E+00  0.00000000E+00
  0.00000000E+00  0.00000000E+00  0.00000000E+00
  0.00000000E+00  0.00000000E+00  0.00000000E+00
  0.00000000E+00  0.00000000E+00  0.00000000E+00
  0.00000000E+00  0.00000000E+00  0.00000000E+00
  0.00000000E+00  0.00000000E+00  0.00000000E+00
  0.00000000E+00  0.00000000E+00  0.00000000E+00
  0.00000000E+00  0.00000000E+00  0.00000000E+00
  0.00000000E+00  0.00000000E+00  0.00000000E+00
  0.00000000E+00  0.00000000E+00  0.00000000E+00
  0.00000000E+00  0.00000000E+00  0.00000000E+00
  0.00000000E+00  0.00000000E+00  0.00000000E+00
  0.00000000E+00  0.00000000E+00  0.00000000E+00
  0.00000000E+00  0.00000000E+00  0.00000000E+00
  0.00000000E+00  0.00000000E+00  0.00000000E+00
  0.00000000E+00  0.00000000E+00  0.00000000E+00
  0.00000000E+00  0.00000000E+00  0.00000000E+00
  0.00000000E+00  0.00000000E+00  0.00000000E+00
  0.00000000E+00  0.00000000E+00  0.00000000E+00
  0.00000000E+00  0.00000000E+00  0.00000000E+00
  0.00000000E+00  0.00000000E+00  0.00000000E+00
  0.00000000E+00  0.00000000E+00  0.00000000E+00
  0.00000000E+00  0.00000000E+00  0.00000000E+00
  0.00000000E+00  0.00000000E+00  0.00000000E+00
  0.00000000E+00  0.00000000E+00  0.00000000E+00
  0.00000000E+00  0.00000000E+00  0.00000000E+00
  0.00000000E+00  0.00000000E+00  0.00000000E+00
  0.00000000E+00  0.00000000E+00  0.00000000E+00
  0.00000000E+00  0.00000000E+00  0.00000000E+00
  0.00000000E+00  0.00000000E+00  0.00000000E+00
  0.00000000E+00  0.00000000E+00  0.00000000E+00
  0.00000000E+00  0.00000000E+00  0.00000000E+00
  0.00000000E+00  0.00000000E+00  0.00000000E+00
  0.00000000E+00  0.00000000E+00  0.00000000E+00
  0.00000000E+00  0.00000000E+00  0.00000000E+00
  0.00000000E+00  0.00000000E+00  0.00000000E+00
  0.00000000E+00  0.00000000E+00  0.00000000E+00
  0.00000000E+00  0.00000000E+00  0.00000000E+00
  0.00000000E+00  0.00000000E+00  0.00000000E+00
  0.00000000E+00  0.00000000E+00  0.00000000E+00
  0.00000000E+00  0.00000000E+00  0.00000000E+00
  0.00000000E+00  0.00000000E+00  0.00000000E+00
  0.00000000E+00  0.00000000E+00  0.00000000E+00
  0.00000000E+00  0.00000000E+00  0.00000000E+00
