# Supplementary material for: Brønsted acidity in zeolites measured by deprotonation energy
Source: Sci Rep. 2022 May 4;12:7301. doi: 10.1038/s41598-022-11354-x (PMC9068704; doi:10.1038/s41598-022-11354-x)
Supplement: Supplementary file 2 — Supplementary Information 2. [file 41598_2022_11354_MOESM2_ESM.zip › structures/periodic/mfi/Al5-O1.vasp]

Si Al O H                               
   1.00000000000000     
    19.8538999999999994    0.0000000000000000    0.0000000000000000
     0.0000000000000000   19.8699000000000012    0.0000000000000000
     0.0000000000000000    0.0000000000000000   13.2912999999999997
   Si   Al   O    H 
    95     1   192     1
Direct
  0.4351374822300418  0.0503162511279841  0.6969625806845737
  0.0646519019544582  0.5510510262161755  0.2002500664149041
  0.4192851794929044  0.4506377312606852  0.6869441092697637
  0.0824099362243624  0.9507609303696174  0.1853349387246593
  0.5866641490341087  0.9501856567956208  0.3016830861852862
  0.9146797793881823  0.4513505145070046  0.8050277723665960
  0.5575183876762408  0.5606586833588526  0.3063992591860322
  0.9379003454142251  0.0624937425657678  0.8034851557766205
  0.3354303399408096  0.0304148120806553  0.8641266572909853
  0.1657758283877521  0.5316849865556944  0.3648570008144208
  0.3118431938283679  0.4756325403845393  0.8400069709719378
  0.1889388520242419  0.9747877917578740  0.3378466567837181
  0.6832335052437918  0.9669728351733253  0.1326174338844776
  0.8181431911505275  0.4667771784407382  0.6348888035109649
  0.6689039225832124  0.5253631923082200  0.1586576654599240
  0.8297988462111807  0.0250492796309927  0.6538699372944303
  0.2941405921501605  0.0696118004336654  0.0723505122995412
  0.2082322740149458  0.5692198177963202  0.5739254960397782
  0.2646360842717049  0.4427022494230852  0.0539546863426311
  0.2382895487081257  0.9425534231239132  0.5518313852669993
  0.7368484774522801  0.9343829429453574  0.9236706497875184
  0.7661091431509820  0.4327839187895757  0.4269760263911493
  0.7104741088058651  0.5617718023863835  0.9448227361813576
  0.7903276186083994  0.0606412307389984  0.4399416867449270
  0.1360480209210712  0.0760718784216222  0.0575409447079459
  0.3656125896721333  0.5743839655591184  0.5572210296622521
  0.1098048337963201  0.4354546964206818  0.0476604730801983
  0.3920688671700445  0.9328529223569247  0.5458825931325092
  0.8929475639084440  0.9455674027112070  0.9429163644577290
  0.6104287641588798  0.4450002070958072  0.4463332116179230
  0.8662476718594565  0.5714029263740702  0.9392795343117328
  0.6344137926355187  0.0707325266887267  0.4356097778057653
  0.4144564010382316  0.5290480412193314  0.3492690011340215
  0.0661967567183152  0.4798922724170973  0.8358054881807050
  0.4351375824487642  0.9764659546784883  0.3347103652408224
  0.9290667794412294  0.9763336242875376  0.1588694945506089
  0.5727029330698991  0.4765448940372127  0.6606223366089026
  0.9126518376665707  0.5247887150337451  0.1491222010429628
  0.5874388758887295  0.0246467982060454  0.6466875631117611
  0.2191477100465922  0.0548660441436948  0.7156231481779763
  0.2831075278340552  0.5566250060909239  0.2202580597215170
  0.1902897153334853  0.4353920322929717  0.7071316930640621
  0.3114018965923575  0.9350213080470093  0.2045864673853443
  0.8038171819350709  0.9414476630235077  0.2851217875003448
  0.6974137828167304  0.4430763618508570  0.7878598889694594
  0.7944419018545404  0.5564253184550042  0.2906128566406643
  0.7057043858247349  0.0576650305983571  0.7875053998846261
  0.4423214085831297  0.8331942869504200  0.7117975000127420
  0.0594469094880176  0.3349832265491103  0.2115368365055285
  0.4339289191895825  0.6723937573476041  0.7124294589579125
  0.0683203651909293  0.1738572142813182  0.2123175336760280
  0.5709182288638839  0.1770805747492068  0.2980689696791533
  0.9283146756534102  0.6776367892061033  0.7993422027417727
  0.5635828989413342  0.3355279144396991  0.2853589682397728
  0.9371824527708368  0.8336084733736853  0.7822545375782910
  0.3263590840396661  0.8736640716674086  0.8482853997630702
  0.1754189229266865  0.3748453601158597  0.3483056795882718
  0.3206276043109594  0.6320046968458131  0.8466779060029425
  0.1798104437103004  0.1318952722362563  0.3463179624697942
  0.6743321190501482  0.1224078677292974  0.1457297189361315
  0.8263361674131242  0.6219018142715801  0.6475821704578587
  0.6700094268331771  0.3682183431992962  0.1311050722705272
  0.8316837441981998  0.8676701933618162  0.6280685206377699
  0.2752825113469882  0.8214596126573714  0.0542978565368681
  0.2254285251661804  0.3223821956754333  0.5562993191384616
  0.2707207465788295  0.6652310145768198  0.0668094296951898
  0.2309004076880836  0.1658196976984830  0.5650794634691644
  0.7310827900781374  0.1730742378120116  0.9419447507718953
  0.7693581801466117  0.6721098803419249  0.4440069489895606
  0.7256693857465240  0.3270892367159576  0.9261288082830774
  0.7758055550609322  0.8257082293968611  0.4238883964557830
  0.1181918851786364  0.8231494128406284  0.0584491441648443
  0.3831219868057453  0.3245781253716509  0.5593024424028828
  0.1136875594447053  0.6702127285300552  0.0774708433061718
  0.3880734155700268  0.1700483188682969  0.5739723272733208
  0.8882428624835853  0.1793132757131801  0.9296437271810546
  0.6116548386991169  0.6780191787597385  0.4297016915297741
  0.8810465363900549  0.3305393620035120  0.9512358183917177
  0.6204244863310270  0.8295050042101295  0.4493830211924003
  0.0779730504906465  0.8672766918135110  0.8491250788972327
  0.4211063068874161  0.3737967389699884  0.3486280522855645
  0.0754104266176426  0.6384799936695903  0.8596161083805970
  0.4257020512800714  0.1346358725507650  0.3588813499355482
  0.9239943960639774  0.1336500616698726  0.1416602081691206
  0.5782065170045299  0.6337825743794281  0.6435598124689947
  0.9115478672520380  0.3659614568100784  0.1697789651596039
  0.5897477437596566  0.8652888514861510  0.6688552476019793
  0.2039348351094821  0.8376624261440450  0.7074158528403297
  0.2972526872305156  0.3374802286967936  0.2071424874482680
  0.1965832936307436  0.6863582569092471  0.7301173625298429
  0.3051037860914818  0.1850971749630343  0.2309626026159284
  0.8001101698664639  0.1627823818837829  0.2756803116893372
  0.7018802446631002  0.6630664057265128  0.7788437218573078
  0.7792212052475033  0.3137365192695661  0.2797350599361081
  0.7232201934758707  0.8140636185965385  0.7776936164835219
  0.0905877658386127  0.0229096664926919  0.8529183967265449
  0.5160312983946720  0.0413569608418316  0.6983703834345069
  0.9841442750728359  0.5396457056153703  0.2022541561541915
  0.4963693264699000  0.4743578982030432  0.7022229826369155
  0.0049626320435405  0.9738142774932950  0.2013519166106216
  0.5092395335919195  0.9724849346039480  0.2832490248448808
  0.9917502268633512  0.4746487154533110  0.7858270700174245
  0.4769348058124079  0.5602488884504788  0.2855059279454151
  0.0212676203258056  0.0630021788851610  0.7766916342543282
  0.4087167746433451  0.0337554278360480  0.8097530609798488
  0.0918398243323011  0.5356004714083503  0.3131030935514574
  0.3837832199814181  0.4490583841864081  0.7972386714924579
  0.1170714742934309  0.9469843813243614  0.2963864305122137
  0.6222822767109986  0.9310157283755690  0.1948497286371178
  0.8790431389634435  0.4317941965276014  0.6985434260091731
  0.5937296022445565  0.5331566903983597  0.2049515449236873
  0.9053483172878827  0.0345628724326645  0.7007179535993512
  0.4154589312263479  0.1276068141639334  0.6696549163041823
  0.0828805370108281  0.6283380166581515  0.1714956155362163
  0.4182995956363172  0.3761861595859960  0.6373731528951880
  0.0829695952516654  0.8771824693019683  0.1327755504595606
  0.5883993758621238  0.8865004800119233  0.3772468558665797
  0.9144082303590798  0.3872032535898006  0.8800394664686780
  0.5827862589027910  0.6361393224093396  0.3342022010245935
  0.9158975040852791  0.1381817998259796  0.8312368689833455
  0.4010795989087828 -0.0001010108559504  0.6149499340051096
  0.1005850496437185  0.5011070280754335  0.1193552514483727
  0.3792657981402356  0.5035996533379594  0.6152016485245491
  0.1228957534032214  0.0056566424795808  0.1184223261468456
  0.6290775291334846  0.0134919825040482  0.3480783462685646
  0.8714255339624353  0.5134824668011526  0.8526598246626086
  0.5742017821985513  0.5117577088210303  0.4014595266971913
  0.9298809299056409  0.0132507899978201  0.8983738135246806
  0.3416714977377199  0.0671791006753479  0.9727366780945057
  0.1604767992369212  0.5666557627164138  0.4747564076813450
  0.3112721537517287  0.4665641716457002  0.9608484613707452
  0.1911340463920638  0.9646258874682081  0.4582684808361312
  0.6932015778703136  0.9278013776438888  0.0264656300919626
  0.8103843141459507  0.4264136375835960  0.5293387485746371
  0.6674850899626831  0.5594737429855672  0.0481409367220126
  0.8330308809507728  0.0590912345494923  0.5438478977872208
  0.3131915343431841  0.9518336001539510  0.8786650952683774
  0.1896718814046570  0.4533886966375406  0.3753023451611992
  0.3019925969940110  0.5551804315290613  0.8139810638906730
  0.1969523008444866  0.0548558561503752  0.3137022874667018
  0.6642887862858695  0.0451583355844742  0.1088895530147324
  0.8359857202643991  0.5449103925171204  0.6094227728487460
  0.6907190514042416  0.4466180855620707  0.1487438137816949
  0.8098728205738080  0.9461096346469438  0.6459074364479397
  0.2790780994372412  0.0689971342364456  0.7968141125716144
  0.2212002526111806  0.5717469370008393  0.2970687561424522
  0.2511119361869502  0.4326507601576678  0.7890959215247026
  0.2497380906446328  0.9331382701574271  0.2849711518713945
  0.7534007110998884  0.9640117524318146  0.1954944255839008
  0.7477080282180394  0.4641393713621030  0.6971784051580199
  0.7218515747273088  0.5623205301569533  0.2341003732252509
  0.7781270073644356  0.0629191632138053  0.7296893204966222
  0.3196552132235532  0.1306650516680284  0.1434483582379964
  0.1823888598180611  0.6296682193191554  0.6454514124619487
  0.3003163366863464  0.3760868515278342  0.0999323621146464
  0.1993566904239005  0.8796178003866140  0.6032509882302315
  0.7429228088870740  0.8607571429060904  0.8729893166979446
  0.7602648428304674  0.3588636866108905  0.3768655347888545
  0.6762649406377250  0.6195980391852557  0.8749730773751786
  0.8257367327978367  0.1176458258830894  0.3701571153199453
  0.2168178267333269  0.0815384548045290  0.0383897090988800
  0.2854063994798367  0.5821400335625075  0.5383661872421891
  0.1883585692767309  0.4275270938689488  0.0150263098341390
  0.3137283156640355  0.9227786680647798  0.5129554152078371
  0.8126015914054152  0.9620310473304168  0.9475427259649959
  0.6908853239643882  0.4599424901926343  0.4536002838785368
  0.7883253166261698  0.5787156545793929  0.9742885761781557
  0.7127049810932984  0.0782071349095966  0.4692174633125373
  0.3023861608962848 -0.0007726875748239  0.1317202084038895
  0.2023488988665152  0.4982669868642050  0.6323333765917138
  0.2595530592381233  0.5003464670679761  0.1395283749263447
  0.2482973251360816  0.0039293040140644  0.6301728298259087
  0.6997333678228198  0.9862527707306854  0.8467293878710404
  0.8018742126553408  0.4844158635543651  0.3482811182697895
  0.7078348009612593  0.4898924920031471  0.8868395742863124
  0.7935389433924678  0.9880384575033977  0.3845323239362730
  0.1126015528015352  0.1413854702696306  0.1225161995182933
  0.3928721474629237  0.6389139980281409  0.6192651149833452
  0.0855032760698192  0.3682830654176817  0.1065778782333420
  0.4171413071656359  0.8669531217726402  0.6069636564213878
  0.9069195770538409  0.8818783663157390  0.8706681853503058
  0.5970491428100319  0.3801592127883172  0.3751041865976618
  0.8921233172981008  0.6429425898972477  0.8959007378477204
  0.6083541252702642  0.1427705301937570  0.3940535808542108
  0.0960896232680230  0.0764649945424558  0.9531224883160387
  0.4041284174986109  0.5743430620054470  0.4495900718664571
  0.0645705350634174  0.4447497026125199  0.9466102028951838
  0.4378367644378880  0.9407998548454974  0.4450058173048592
  0.9216316616362186  0.9323799879577352  0.0554004907719607
  0.5805816749720251  0.4313572020913964  0.5585890318197219
  0.9142552230857978  0.5509427377072748  0.0333269776959201
  0.5873677502509360  0.0490816928787298  0.5300211947149402
  0.1526542411780762  0.0244036200380725  0.7644975492145190
  0.3479127946204086  0.5289012887200738  0.2801750453470082
  0.1183435536429428  0.4405380404653846  0.7634974339980211
  0.3828406156633744  0.9371880829493551  0.2628743304828388
  0.8807031459771342  0.9460089446139339  0.2456470606402995
  0.6203481329492959  0.4474138382327154  0.7491231913762633
  0.8540617527265658  0.5645670063779932  0.2088128645096440
  0.6459935013870329  0.0649453194995894  0.7060468159426707
  0.0630238282409600  0.9434674494411421  0.8818308788211061
  0.4307753988623872  0.4518105342930588  0.3827873181719392
  0.0887755032499583  0.5582938098672666  0.8445068719652320
  0.4116138142445823  0.0545675063658847  0.3456392767842431
  0.9075890408649919  0.0537398527550587  0.1351353466238378
  0.5939962036120805  0.5537753957937788  0.6357870417974438
  0.8962971126767836  0.4449201160655749  0.1503022734393757
  0.6031038172632648  0.9448316483385258  0.6515197316189006
  0.2010407274614195  0.1263396379484931  0.6617209519284143
  0.3026365773323423  0.6255884431911941  0.1623151875044038
  0.1886063686827824  0.3664807918236856  0.6423992000407924
  0.3122801823149981  0.8667495784132002  0.1385618432114161
  0.7891449346941508  0.8642760662112795  0.3182581306594082
  0.7120015499052823  0.3659227974068554  0.8211032423131588
  0.8028806764177774  0.6171962587289117  0.3701502304520967
  0.6982457552957264  0.1194841821729506  0.8652924072604137
  0.5210439754676817  0.8512426665415382  0.7306256841687355
  0.9811227186881710  0.3544967166312284  0.2304461055769104
  0.5117022205510857  0.6468738935907246  0.7118526009915473
  0.9908301178918825  0.1470945145553627  0.2086107679505370
  0.4920405884634214  0.1559669308331016  0.2952144086989922
  0.0083087337997874  0.6611110058054804  0.7988248160039200
  0.4831782039929710  0.3491551207537036  0.2782150745093885
  0.0183546107667071  0.8385385155242027  0.7759183145092388
  0.4032110383460228  0.8631417171755380  0.8094716514863233
  0.0986210135466245  0.3646854365663211  0.3094358420271035
  0.3986296147916203  0.6493108644970547  0.8179814728004270
  0.1018971949111394  0.1513561248303731  0.3195708260863837
  0.6050270900730548  0.1515204029031513  0.1934232228238111
  0.8966776292673163  0.6491988450995646  0.6945735922677558
  0.5949222413818903  0.3552057879968059  0.1758663071283060
  0.9070470345687698  0.8561808125145002  0.6728945301165958
  0.4309428135289314  0.7530952290596663  0.7013366657711493
  0.0693801697557797  0.2547473448666829  0.2018535812119757
  0.5792494238553719  0.2575040767504180  0.3104919986862681
  0.9140814424402051  0.7575551185996892  0.8085485807386575
  0.3134089159203600  0.8274029019877832  0.9466761697777771
  0.1876281738652112  0.3305778624292752  0.4487921706008196
  0.3111394120337699  0.6427873162900170  0.9662699663207340
  0.1891794063010296  0.1427154562234903  0.4660197598746575
  0.6940568442560017  0.1689858974785229  0.0502104526822813
  0.8055606077287714  0.6692416599716188  0.5533262646449522
  0.6713723655591161  0.3490180838306116  0.0121806368413393
  0.8303665929145955  0.8490037579149312  0.5090959594620169
  0.2780161443651028  0.8501546501280361  0.7562642139407002
  0.2235263173762300  0.3489519853524778  0.2573759866221917
  0.2706364775011246  0.6803585041416598  0.7820939001956625
  0.2306867494870622  0.1795067671570049  0.2817514739900952
  0.7348088816870515  0.1247008536134200  0.2284606243269530
  0.7670379516221014  0.6241825682077282  0.7323316553758409
  0.7238078000268769  0.3210150470429786  0.1903973148424601
  0.7784419291940430  0.8202727106483846  0.6877673458427315
  0.2803542550283074  0.7441420791081262  0.0907243930570917
  0.2197672987768316  0.2446132388264144  0.5894063028215775
  0.7197487258132901  0.2480226966427848  0.8979624210714647
  0.7823180486797329  0.7464287020861561  0.3978767905356005
  0.1969004755717590  0.8443010012750392  0.0422272594414695
  0.3040718752135628  0.3448214834349142  0.5454663052695429
  0.1909918131332162  0.6468609444112194  0.0530556578792866
  0.3105645722279586  0.1495379521714638  0.5469963760882589
  0.8112231062528591  0.1568858177770426  0.9545513859003492
  0.6891600359251823  0.6568251165775582  0.4552380257780037
  0.8009689630860010  0.3448486073532143  0.9680810691852554
  0.7006781006460024  0.8434336553825954  0.4662548631647013
  0.1118800189024643  0.7490495974977782  0.1093838891397737
  0.3921140516291676  0.2491853086236555  0.6038648626263898
  0.8927807217415265  0.2578296290430088  0.8977385737767173
  0.6076995019640505  0.7567453919649633  0.3972665989448390
  0.0808288366794124  0.8198922969377226  0.9496936553424029
  0.4196539498463346  0.3276824467234603  0.4496551450568135
  0.0672240983212748  0.6552619332305238  0.9787796515322548
  0.4358307270624833  0.1530840344051972  0.4772981167950845
  0.9343455742545229  0.1630979254409146  0.0279384436133174
  0.5669757010527042  0.6640187998850935  0.5307748245639913
  0.9170530890560523  0.3287170516258583  0.0608364125125554
  0.5844403180348158  0.8294185752973245  0.5590621398679143
  0.1484073074709427  0.8613253011117636  0.7884049306203605
  0.3522665671500960  0.3668304386468130  0.2853720743212628
  0.1396191656573236  0.6802338083867066  0.8173736039251643
  0.3612499849392997  0.1768509230488806  0.3189191675799326
  0.8597938477179697  0.1712940568800128  0.1930608214335800
  0.6424577831309454  0.6707727777275377  0.6956817395545528
  0.8526169914459986  0.3338382431818548  0.2376079281846868
  0.6500053635358374  0.8342323482633422  0.7352166182382930
  0.1928175815198437  0.7594221892351747  0.6769930585538599
  0.3113251608289762  0.2592800314068072  0.1819980614832413
  0.7790035576061991  0.2362545196719416  0.3173037210254038
  0.7232950116322985  0.7372215360238100  0.8176903035053265
  0.0353377805302510  0.0783003739593847  0.7102028043433474
 
  0.00000000E+00  0.00000000E+00  0.00000000E+00
  0.00000000E+00  0.00000000E+00  0.00000000E+00
  0.00000000E+00  0.00000000E+00  0.00000000E+00
  0.00000000E+00  0.00000000E+00  0.00000000E+00
  0.00000000E+00  0.00000000E+00  0.00000000E+00
  0.00000000E+00  0.00000000E+00  0.00000000E+00
  0.00000000E+00  0.00000000E+00  0.00000000E+00
  0.00000000E+00  0.00000000E+00  0.00000000E+00
  0.00000000E+00  0.00000000E+00  0.00000000E+00
  0.00000000E+00  0.00000000E+00  0.00000000E+00
  0.00000000E+00  0.00000000E+00  0.00000000E+00
  0.00000000E+00  0.00000000E+00  0.00000000E+00
  0.00000000E+00  0.00000000E+00  0.00000000E+00
  0.00000000E+00  0.00000000E+00  0.00000000E+00
  0.00000000E+00  0.00000000E+00  0.00000000E+00
  0.00000000E+00  0.00000000E+00  0.00000000E+00
  0.00000000E+00  0.00000000E+00  0.00000000E+00
  0.00000000E+00  0.00000000E+00  0.00000000E+00
  0.00000000E+00  0.00000000E+00  0.00000000E+00
  0.00000000E+00  0.00000000E+00  0.00000000E+00
  0.00000000E+00  0.00000000E+00  0.00000000E+00
  0.00000000E+00  0.00000000E+00  0.00000000E+00
  0.00000000E+00  0.00000000E+00  0.00000000E+00
  0.00000000E+00  0.00000000E+00  0.00000000E+00
  0.00000000E+00  0.00000000E+00  0.00000000E+00
  0.00000000E+00  0.00000000E+00  0.00000000E+00
  0.00000000E+00  0.00000000E+00  0.00000000E+00
  0.00000000E+00  0.00000000E+00  0.00000000E+00
  0.00000000E+00  0.00000000E+00  0.00000000E+00
  0.00000000E+00  0.00000000E+00  0.00000000E+00
  0.00000000E+00  0.00000000E+00  0.00000000E+00
  0.00000000E+00  0.00000000E+00  0.00000000E+00
  0.00000000E+00  0.00000000E+00  0.00000000E+00
  0.00000000E+00  0.00000000E+00  0.00000000E+00
  0.00000000E+00  0.00000000E+00  0.00000000E+00
  0.00000000E+00  0.00000000E+00  0.00000000E+00
  0.00000000E+00  0.00000000E+00  0.00000000E+00
  0.00000000E+00  0.00000000E+00  0.00000000E+00
  0.00000000E+00  0.00000000E+00  0.00000000E+00
  0.00000000E+00  0.00000000E+00  0.00000000E+00
  0.00000000E+00  0.00000000E+00  0.00000000E+00
  0.00000000E+00  0.00000000E+00  0.00000000E+00
  0.00000000E+00  0.00000000E+00  0.00000000E+00
  0.00000000E+00  0.00000000E+00  0.00000000E+00
  0.00000000E+00  0.00000000E+00  0.00000000E+00
  0.00000000E+00  0.00000000E+00  0.00000000E+00
  0.00000000E+00  0.00000000E+00  0.00000000E+00
  0.00000000E+00  0.00000000E+00  0.00000000E+00
  0.00000000E+00  0.00000000E+00  0.00000000E+00
  0.00000000E+00  0.00000000E+00  0.00000000E+00
  0.00000000E+00  0.00000000E+00  0.00000000E+00
  0.00000000E+00  0.00000000E+00  0.00000000E+00
  0.00000000E+00  0.00000000E+00  0.00000000E+00
  0.00000000E+00  0.00000000E+00  0.00000000E+00
  0.00000000E+00  0.00000000E+00  0.00000000E+00
  0.00000000E+00  0.00000000E+00  0.00000000E+00
  0.00000000E+00  0.00000000E+00  0.00000000E+00
  0.00000000E+00  0.00000000E+00  0.00000000E+00
  0.00000000E+00  0.00000000E+00  0.00000000E+00
  0.00000000E+00  0.00000000E+00  0.00000000E+00
  0.00000000E+00  0.00000000E+00  0.00000000E+00
  0.00000000E+00  0.00000000E+00  0.00000000E+00
  0.00000000E+00  0.00000000E+00  0.00000000E+00
  0.00000000E+00  0.00000000E+00  0.00000000E+00
  0.00000000E+00  0.00000000E+00  0.00000000E+00
  0.00000000E+00  0.00000000E+00  0.00000000E+00
  0.00000000E+00  0.00000000E+00  0.00000000E+00
  0.00000000E+00  0.00000000E+00  0.00000000E+00
  0.00000000E+00  0.00000000E+00  0.00000000E+00
  0.00000000E+00  0.00000000E+00  0.00000000E+00
  0.00000000E+00  0.00000000E+00  0.00000000E+00
  0.00000000E+00  0.00000000E+00  0.00000000E+00
  0.00000000E+00  0.00000000E+00  0.00000000E+00
  0.00000000E+00  0.00000000E+00  0.00000000E+00
  0.00000000E+00  0.00000000E+00  0.00000000E+00
  0.00000000E+00  0.00000000E+00  0.00000000E+00
  0.00000000E+00  0.00000000E+00  0.00000000E+00
  0.00000000E+00  0.00000000E+00  0.00000000E+00
  0.00000000E+00  0.00000000E+00  0.00000000E+00
  0.00000000E+00  0.00000000E+00  0.00000000E+00
  0.00000000E+00  0.00000000E+00  0.00000000E+00
  0.00000000E+00  0.00000000E+00  0.00000000E+00
  0.00000000E+00  0.00000000E+00  0.00000000E+00
  0.00000000E+00  0.00000000E+00  0.00000000E+00
  0.00000000E+00  0.00000000E+00  0.00000000E+00
  0.00000000E+00  0.00000000E+00  0.00000000E+00
  0.00000000E+00  0.00000000E+00  0.00000000E+00
  0.00000000E+00  0.00000000E+00  0.00000000E+00
  0.00000000E+00  0.00000000E+00  0.00000000E+00
  0.00000000E+00  0.00000000E+00  0.00000000E+00
  0.00000000E+00  0.00000000E+00  0.00000000E+00
  0.00000000E+00  0.00000000E+00  0.00000000E+00
  0.00000000E+00  0.00000000E+00  0.00000000E+00
  0.00000000E+00  0.00000000E+00  0.00000000E+00
  0.00000000E+00  0.00000000E+00  0.00000000E+00
  0.00000000E+00  0.00000000E+00  0.00000000E+00
  0.00000000E+00  0.00000000E+00  0.00000000E+00
  0.00000000E+00  0.00000000E+00  0.00000000E+00
  0.00000000E+00  0.00000000E+00  0.00000000E+00
  0.00000000E+00  0.00000000E+00  0.00000000E+00
  0.00000000E+00  0.00000000E+00  0.00000000E+00
  0.00000000E+00  0.00000000E+00  0.00000000E+00
  0.00000000E+00  0.00000000E+00  0.00000000E+00
  0.00000000E+00  0.00000000E+00  0.00000000E+00
  0.00000000E+00  0.00000000E+00  0.00000000E+00
  0.00000000E+00  0.00000000E+00  0.00000000E+00
  0.00000000E+00  0.00000000E+00  0.00000000E+00
  0.00000000E+00  0.00000000E+00  0.00000000E+00
  0.00000000E+00  0.00000000E+00  0.00000000E+00
  0.00000000E+00  0.00000000E+00  0.00000000E+00
  0.00000000E+00  0.00000000E+00  0.00000000E+00
  0.00000000E+00  0.00000000E+00  0.00000000E+00
  0.00000000E+00  0.00000000E+00  0.00000000E+00
  0.00000000E+00  0.00000000E+00  0.00000000E+00
  0.00000000E+00  0.00000000E+00  0.00000000E+00
  0.00000000E+00  0.00000000E+00  0.00000000E+00
  0.00000000E+00  0.00000000E+00  0.00000000E+00
  0.00000000E+00  0.00000000E+00  0.00000000E+00
  0.00000000E+00  0.00000000E+00  0.00000000E+00
  0.00000000E+00  0.00000000E+00  0.00000000E+00
  0.00000000E+00  0.00000000E+00  0.00000000E+00
  0.00000000E+00  0.00000000E+00  0.00000000E+00
  0.00000000E+00  0.00000000E+00  0.00000000E+00
  0.00000000E+00  0.00000000E+00  0.00000000E+00
  0.00000000E+00  0.00000000E+00  0.00000000E+00
  0.00000000E+00  0.00000000E+00  0.00000000E+00
  0.00000000E+00  0.00000000E+00  0.00000000E+00
  0.00000000E+00  0.00000000E+00  0.00000000E+00
  0.00000000E+00  0.00000000E+00  0.00000000E+00
  0.00000000E+00  0.00000000E+00  0.00000000E+00
  0.00000000E+00  0.00000000E+00  0.00000000E+00
  0.00000000E+00  0.00000000E+00  0.00000000E+00
  0.00000000E+00  0.00000000E+00  0.00000000E+00
  0.00000000E+00  0.00000000E+00  0.00000000E+00
  0.00000000E+00  0.00000000E+00  0.00000000E+00
  0.00000000E+00  0.00000000E+00  0.00000000E+00
  0.00000000E+00  0.00000000E+00  0.00000000E+00
  0.00000000E+00  0.00000000E+00  0.00000000E+00
  0.00000000E+00  0.00000000E+00  0.00000000E+00
  0.00000000E+00  0.00000000E+00  0.00000000E+00
  0.00000000E+00  0.00000000E+00  0.00000000E+00
  0.00000000E+00  0.00000000E+00  0.00000000E+00
  0.00000000E+00  0.00000000E+00  0.00000000E+00
  0.00000000E+00  0.00000000E+00  0.00000000E+00
  0.00000000E+00  0.00000000E+00  0.00000000E+00
  0.00000000E+00  0.00000000E+00  0.00000000E+00
  0.00000000E+00  0.00000000E+00  0.00000000E+00
  0.00000000E+00  0.00000000E+00  0.00000000E+00
  0.00000000E+00  0.00000000E+00  0.00000000E+00
  0.00000000E+00  0.00000000E+00  0.00000000E+00
  0.00000000E+00  0.00000000E+00  0.00000000E+00
  0.00000000E+00  0.00000000E+00  0.00000000E+00
  0.00000000E+00  0.00000000E+00  0.00000000E+00
  0.00000000E+00  0.00000000E+00  0.00000000E+00
  0.00000000E+00  0.00000000E+00  0.00000000E+00
  0.00000000E+00  0.00000000E+00  0.00000000E+00
  0.00000000E+00  0.00000000E+00  0.00000000E+00
  0.00000000E+00  0.00000000E+00  0.00000000E+00
  0.00000000E+00  0.00000000E+00  0.00000000E+00
  0.00000000E+00  0.00000000E+00  0.00000000E+00
  0.00000000E+00  0.00000000E+00  0.00000000E+00
  0.00000000E+00  0.00000000E+00  0.00000000E+00
  0.00000000E+00  0.00000000E+00  0.00000000E+00
  0.00000000E+00  0.00000000E+00  0.00000000E+00
  0.00000000E+00  0.00000000E+00  0.00000000E+00
  0.00000000E+00  0.00000000E+00  0.00000000E+00
  0.00000000E+00  0.00000000E+00  0.00000000E+00
  0.00000000E+00  0.00000000E+00  0.00000000E+00
  0.00000000E+00  0.00000000E+00  0.00000000E+00
  0.00000000E+00  0.00000000E+00  0.00000000E+00
  0.00000000E+00  0.00000000E+00  0.00000000E+00
  0.00000000E+00  0.00000000E+00  0.00000000E+00
  0.00000000E+00  0.00000000E+00  0.00000000E+00
  0.00000000E+00  0.00000000E+00  0.00000000E+00
  0.00000000E+00  0.00000000E+00  0.00000000E+00
  0.00000000E+00  0.00000000E+00  0.00000000E+00
  0.00000000E+00  0.00000000E+00  0.00000000E+00
  0.00000000E+00  0.00000000E+00  0.00000000E+00
  0.00000000E+00  0.00000000E+00  0.00000000E+00
  0.00000000E+00  0.00000000E+00  0.00000000E+00
  0.00000000E+00  0.00000000E+00  0.00000000E+00
  0.00000000E+00  0.00000000E+00  0.00000000E+00
  0.00000000E+00  0.00000000E+00  0.00000000E+00
  0.00000000E+00  0.00000000E+00  0.00000000E+00
  0.00000000E+00  0.00000000E+00  0.00000000E+00
  0.00000000E+00  0.00000000E+00  0.00000000E+00
  0.00000000E+00  0.00000000E+00  0.00000000E+00
  0.00000000E+00  0.00000000E+00  0.00000000E+00
  0.00000000E+00  0.00000000E+00  0.00000000E+00
  0.00000000E+00  0.00000000E+00  0.00000000E+00
  0.00000000E+00  0.00000000E+00  0.00000000E+00
  0.00000000E+00  0.00000000E+00  0.00000000E+00
  0.00000000E+00  0.00000000E+00  0.00000000E+00
  0.00000000E+00  0.00000000E+00  0.00000000E+00
  0.00000000E+00  0.00000000E+00  0.00000000E+00
  0.00000000E+00  0.00000000E+00  0.00000000E+00
  0.00000000E+00  0.00000000E+00  0.00000000E+00
  0.00000000E+00  0.00000000E+00  0.00000000E+00
  0.00000000E+00  0.00000000E+00  0.00000000E+00
  0.00000000E+00  0.00000000E+00  0.00000000E+00
  0.00000000E+00  0.00000000E+00  0.00000000E+00
  0.00000000E+00  0.00000000E+00  0.00000000E+00
  0.00000000E+00  0.00000000E+00  0.00000000E+00
  0.00000000E+00  0.00000000E+00  0.00000000E+00
  0.00000000E+00  0.00000000E+00  0.00000000E+00
  0.00000000E+00  0.00000000E+00  0.00000000E+00
  0.00000000E+00  0.00000000E+00  0.00000000E+00
  0.00000000E+00  0.00000000E+00  0.00000000E+00
  0.00000000E+00  0.00000000E+00  0.00000000E+00
  0.00000000E+00  0.00000000E+00  0.00000000E+00
  0.00000000E+00  0.00000000E+00  0.00000000E+00
  0.00000000E+00  0.00000000E+00  0.00000000E+00
  0.00000000E+00  0.00000000E+00  0.00000000E+00
  0.00000000E+00  0.00000000E+00  0.00000000E+00
  0.00000000E+00  0.00000000E+00  0.00000000E+00
  0.00000000E+00  0.00000000E+00  0.00000000E+00
  0.00000000E+00  0.00000000E+00  0.00000000E+00
  0.00000000E+00  0.00000000E+00  0.00000000E+00
  0.00000000E+00  0.00000000E+00  0.00000000E+00
  0.00000000E+00  0.00000000E+00  0.00000000E+00
  0.00000000E+00  0.00000000E+00  0.00000000E+00
  0.00000000E+00  0.00000000E+00  0.00000000E+00
  0.00000000E+00  0.00000000E+00  0.00000000E+00
  0.00000000E+00  0.00000000E+00  0.00000000E+00
  0.00000000E+00  0.00000000E+00  0.00000000E+00
  0.00000000E+00  0.00000000E+00  0.00000000E+00
  0.00000000E+00  0.00000000E+00  0.00000000E+00
  0.00000000E+00  0.00000000E+00  0.00000000E+00
  0.00000000E+00  0.00000000E+00  0.00000000E+00
  0.00000000E+00  0.00000000E+00  0.00000000E+00
  0.00000000E+00  0.00000000E+00  0.00000000E+00
  0.00000000E+00  0.00000000E+00  0.00000000E+00
  0.00000000E+00  0.00000000E+00  0.00000000E+00
  0.00000000E+00  0.00000000E+00  0.00000000E+00
  0.00000000E+00  0.00000000E+00  0.00000000E+00
  0.00000000E+00  0.00000000E+00  0.00000000E+00
  0.00000000E+00  0.00000000E+00  0.00000000E+00
  0.00000000E+00  0.00000000E+00  0.00000000E+00
  0.00000000E+00  0.00000000E+00  0.00000000E+00
  0.00000000E+00  0.00000000E+00  0.00000000E+00
  0.00000000E+00  0.00000000E+00  0.00000000E+00
  0.00000000E+00  0.00000000E+00  0.00000000E+00
  0.00000000E+00  0.00000000E+00  0.00000000E+00
  0.00000000E+00  0.00000000E+00  0.00000000E+00
  0.00000000E+00  0.00000000E+00  0.00000000E+00
  0.00000000E+00  0.00000000E+00  0.00000000E+00
  0.00000000E+00  0.00000000E+00  0.00000000E+00
  0.00000000E+00  0.00000000E+00  0.00000000E+00
  0.00000000E+00  0.00000000E+00  0.00000000E+00
  0.00000000E+00  0.00000000E+00  0.00000000E+00
  0.00000000E+00  0.00000000E+00  0.00000000E+00
  0.00000000E+00  0.00000000E+00  0.00000000E+00
  0.00000000E+00  0.00000000E+00  0.00000000E+00
  0.00000000E+00  0.00000000E+00  0.00000000E+00
  0.00000000E+00  0.00000000E+00  0.00000000E+00
  0.00000000E+00  0.00000000E+00  0.00000000E+00
  0.00000000E+00  0.00000000E+00  0.00000000E+00
  0.00000000E+00  0.00000000E+00  0.00000000E+00
  0.00000000E+00  0.00000000E+00  0.00000000E+00
  0.00000000E+00  0.00000000E+00  0.00000000E+00
  0.00000000E+00  0.00000000E+00  0.00000000E+00
  0.00000000E+00  0.00000000E+00  0.00000000E+00
  0.00000000E+00  0.00000000E+00  0.00000000E+00
  0.00000000E+00  0.00000000E+00  0.00000000E+00
  0.00000000E+00  0.00000000E+00  0.00000000E+00
  0.00000000E+00  0.00000000E+00  0.00000000E+00
  0.00000000E+00  0.00000000E+00  0.00000000E+00
  0.00000000E+00  0.00000000E+00  0.00000000E+00
  0.00000000E+00  0.00000000E+00  0.00000000E+00
  0.00000000E+00  0.00000000E+00  0.00000000E+00
  0.00000000E+00  0.00000000E+00  0.00000000E+00
  0.00000000E+00  0.00000000E+00  0.00000000E+00
  0.00000000E+00  0.00000000E+00  0.00000000E+00
  0.00000000E+00  0.00000000E+00  0.00000000E+00
  0.00000000E+00  0.00000000E+00  0.00000000E+00
  0.00000000E+00  0.00000000E+00  0.00000000E+00
  0.00000000E+00  0.00000000E+00  0.00000000E+00
  0.00000000E+00  0.00000000E+00  0.00000000E+00
  0.00000000E+00  0.00000000E+00  0.00000000E+00
  0.00000000E+00  0.00000000E+00  0.00000000E+00
  0.00000000E+00  0.00000000E+00  0.00000000E+00
  0.00000000E+00  0.00000000E+00  0.00000000E+00
  0.00000000E+00  0.00000000E+00  0.00000000E+00
  0.00000000E+00  0.00000000E+00  0.00000000E+00
  0.00000000E+00  0.00000000E+00  0.00000000E+00
  0.00000000E+00  0.00000000E+00  0.00000000E+00
  0.00000000E+00  0.00000000E+00  0.00000000E+00
  0.00000000E+00  0.00000000E+00  0.00000000E+00
  0.00000000E+00  0.00000000E+00  0.00000000E+00
