# Supplementary material for: Brønsted acidity in zeolites measured by deprotonation energy
Source: Sci Rep. 2022 May 4;12:7301. doi: 10.1038/s41598-022-11354-x (PMC9068704; doi:10.1038/s41598-022-11354-x)
Supplement: Supplementary file 2 — Supplementary Information 2. [file 41598_2022_11354_MOESM2_ESM.zip › structures/periodic/mfi/Al2-O5.vasp]

Si Al O H                               
   1.00000000000000     
    19.8538999999999994    0.0000000000000000    0.0000000000000000
     0.0000000000000000   19.8699000000000012    0.0000000000000000
     0.0000000000000000    0.0000000000000000   13.2912999999999997
   Si   Al   O    H 
    95     1   192     1
Direct
  0.4235580125563917  0.0553604763181023  0.6330924013624032
  0.0777465923582251  0.5536476150469684  0.1363171151098712
  0.4227218947689182  0.4464154356759978  0.6373327418211174
  0.0776550498096788  0.9458518427197831  0.1371453402397266
  0.5760048088741656  0.9452373171279588  0.3619040874167135
  0.9240377509639522  0.4448167901720642  0.8602631511309052
  0.5767196618275535  0.5545593413263542  0.3601487020394966
  0.9221181594910380  0.0542827384380342  0.8600973150649913
  0.1997430766972385  0.5252511102017412  0.2782995101345588
  0.2994197088560837  0.4751873624545621  0.7791366295686117
  0.2004472613615373  0.9735423264384555  0.2793817879025628
  0.7007464783115949  0.9695548556895428  0.2256249935500522
  0.7993217364394094  0.4697241177745755  0.7245885379372811
  0.7015286594991669  0.5295810774625351  0.2246928793199012
  0.7979773614284471  0.0295508086782605  0.7251745801955594
  0.2814616653302057  0.0661644184593052  0.0053724005280019
  0.2180359411554489  0.5633639259250152  0.4990755460075529
  0.2822325517569634  0.4347775513756157 -0.0004401226459727
  0.2176155744079429  0.9368364974553386  0.5013188158129187
  0.7137846113361233  0.9451451277900081 -0.0046463064377765
  0.7860016540110158  0.4460053936504719  0.4944856426072506
  0.7145637361708566  0.5534629001315211  0.9944521553745099
  0.7870879497169394  0.0537589809937179  0.4943042242685189
  0.1205143861001426  0.0680228414019969 -0.0022490664500851
  0.3780782352254213  0.5681646585714636  0.5022221765622787
  0.1219874561548039  0.4305628895442983  0.0022849416669832
  0.3774823999832490  0.9314729363077413  0.5036893099153552
  0.8755689070688617  0.9293849833648982 -0.0076968229668393
  0.6244386990224341  0.4300371944369670  0.4918961973323026
  0.8762554374330369  0.5692424552597432  0.9921162021255189
  0.6253712122556698  0.0697926252926636  0.4922784552557375
  0.0659774059824625  0.0292484747866763  0.7891367281058745
  0.4317044604801085  0.5295628085217623  0.2943576995309098
  0.0691625259675137  0.4706203316567634  0.7938048961753160
  0.4302590583800069  0.9710832938077636  0.2955188130528308
  0.9327294483720533  0.9636804439938080  0.2028356641692462
  0.5674884881728139  0.4634945288811711  0.7026489442955153
  0.9335440753789950  0.5357764867880075  0.2028820346769208
  0.5680243342171465  0.0362567066457131  0.7027500318203854
  0.1714316183147005  0.0520992181467367  0.6395383611407802
  0.3251587140233743  0.5507019995637544  0.1402950357719986
  0.1746966541153695  0.4476437258373415  0.6391358858228788
  0.3259632612595222  0.9475461435705388  0.1387235093756143
  0.8248591082034683  0.9298088283459328  0.3489004651239043
  0.6759337766200648  0.4299971885963310  0.8480210520380825
  0.8249415831467413  0.5693650459045451  0.3481981629749103
  0.6752018080854091  0.0689100178238908  0.8492655482452539
  0.4228502415122449  0.8261884583154777  0.6576919066924436
  0.0769970385305371  0.3263986867407724  0.1578282908277590
  0.4237942269761903  0.6720572788698232  0.6587119630376556
  0.0774291089586100  0.1713938000071974  0.1571458371828937
  0.5828009995964365  0.1720806884972639  0.3273401513075794
  0.9177507629579822  0.6715357447717624  0.8263599640498172
  0.5832682455653573  0.3276935485896402  0.3266843278755442
  0.9174525808829187  0.8270724029152654  0.8269791708397434
  0.3034806304874366  0.8640120690993844  0.8009098302283939
  0.1964560262858270  0.3685064382213574  0.2989708823528335
  0.3034216715960626  0.6330007694236165  0.8010031625847277
  0.1968138542932949  0.1313439965736702  0.3005479106504649
  0.7103497146107340  0.1273510261444069  0.2168716182264639
  0.7902500867415653  0.6273790919328621  0.7160753590627281
  0.7103769315337171  0.3719293479286745  0.2158896313070186
  0.7897986505912744  0.8718127691477394  0.7169354291005157
  0.2691869064889857  0.8252390043885033  0.0208891325812330
  0.2308970248884974  0.3274967856818286  0.5206642244820222
  0.2686561345651485  0.6718483498304837  0.0231470349123814
  0.2304207478539332  0.1717681128470886  0.5217205977686937
  0.7334422204328938  0.1718962300810143  0.9942728199646045
  0.7671475992712626  0.6718184738927458  0.4938685337209868
  0.7335918463421576  0.3274576008169567  0.9938032677316669
  0.7669140795659781  0.8274337152042385  0.4945770944846078
  0.1131961810819850  0.8262553679709550  0.0086591763613947
  0.3870972590208080  0.3261250180364527  0.5090333114301483
  0.1126623440725158  0.6735093666884281  0.0078110903741895
  0.3867463670626012  0.1737438877979794  0.5052424719820966
  0.8907590890644648  0.1745666486353086 -0.0098223976562067
  0.6101619855854212  0.6746449067147380  0.4906271673167854
  0.8909308140283753  0.3245966058971640  0.9904972128169706
  0.6096557850619181  0.8247809288742667  0.4914117091902481
  0.0641998811923887  0.8721500902382325  0.7955159167860282
  0.4365597102308305  0.3728873199026747  0.2979261776807103
  0.0647071897790020  0.6275016531923969  0.7959627575110151
  0.4354762797340607  0.1280843858805458  0.2957580501084703
  0.9326711824788199  0.1214591316912294  0.2034754768506827
  0.5685320976055775  0.6212753556286748  0.7035762902591849
  0.9327813978281133  0.3775664720009761  0.2041329721318454
  0.5669536980055910  0.8777939934810440  0.7042712436241911
  0.1787103826524773  0.8287979320523859  0.6595840799625555
  0.3217245047875109  0.3310301577364514  0.1614783993704161
  0.1792776977600943  0.6706464500093744  0.6591209858181257
  0.3211756477693050  0.1719909841187410  0.1637939196451902
  0.8317343621552715  0.1721921345290130  0.3586645339682136
  0.6696479243278389  0.6720412112794032  0.8585380707673755
  0.8307306360344059  0.3272436545522207  0.3584688897730500
  0.6685801294661833  0.8271956750086547  0.8587362380091887
  0.2994142419230590  0.0205348142028775  0.7701630558405685
  0.4873765716553805  0.0459745368436456  0.7084155532279011
  0.0146958046879994  0.5430548344326981  0.2120998093314606
  0.4862930366888094  0.4568967349252828  0.7121800255741966
  0.0140164352826269  0.9577167897288454  0.2111580585897473
  0.5105541362017930  0.9573866065992894  0.2917013155867049
 -0.0111601622050376  0.4569768594893224  0.7888668656485375
  0.5119800005139588  0.5433159216269933  0.2881736275550140
  0.9852449661509450  0.0411290732624373  0.7861595081095895
  0.3567775821693256  0.0636081897612461  0.6989376115184783
  0.1463368516055789  0.5589608310504947  0.2015562116457237
  0.3545100749893874  0.4431246205933270  0.7035656593061979
  0.1452302215292676  0.9409975026068773  0.2045754057221248
  0.6411158240715743  0.9350125949789652  0.2904809761025338
  0.8584088072215603  0.4346425006502806  0.7899336314210683
  0.6424958802554258  0.5646725395044926  0.2901087969408535
  0.8556329699106089  0.0656395366121853  0.7920307664505843
  0.4360525552766247  0.1234281182759067  0.5664212652413201
  0.0663583398308402  0.6235421701794046  0.0750869469833349
  0.4326658178780042  0.3753609386313421  0.5784625208417163
  0.0669440480045351  0.8754577986609192  0.0773187782233928
  0.5641091298047625  0.8776151810677016  0.4282353500116080
  0.9362775125389381  0.3773302025153858  0.9268881700041879
  0.5646560009847694  0.6217109761652793  0.4275661116991815
  0.9359357059566121  0.1215873836588010  0.9266725969938878
  0.4211542330433364  0.9912506909593106  0.5557359595855521
  0.0808030528882981  0.4913954415505278  0.0565237155685604
  0.4201650520861494  0.5074247199313541  0.5554668460903129
  0.0822735182606836  0.0069755979477002  0.0553577068609822
  0.5857866601423678  0.0082794987082389  0.4379212660770964
  0.9150741993576855  0.5077203199905315  0.9366971515410758
  0.5852009547813504  0.4909702377674325  0.4355888121006072
  0.9134167390192237  0.9914542937387252  0.9368152270838362
  0.3051880813725754  0.0771395433723179  0.8839513456631072
  0.2010884532120573  0.5700560453316619  0.3802552443283750
  0.2981462003083311  0.4293107103820872  0.8803418497082128
  0.2036152203658695  0.9293297201070240  0.3814178008621598
  0.6853391086334224  0.9578028707636144  0.1078084991808197
  0.8150167178893751  0.4584014101567059  0.6067204562449000
  0.6858242112228341  0.5407255539215667  0.1067917020495751
  0.8140930680905958  0.0411517179844459  0.6075429923657182
  0.3207156318575063  0.9423448503938574  0.8131532479340338
  0.1780470336073665  0.4481078277679707  0.3031618852743121
  0.3182880491450257  0.5525435790043569  0.8062022839561656
  0.1810423347269842  0.0512803748341718  0.3035759300601975
  0.7034014330436322  0.0494990265908429  0.2527781423600457
  0.7967026520568161  0.5495439718482288  0.7527135086855848
  0.7040046220036630  0.4496993499815712  0.2527875838737407
  0.7967894366628692  0.9496756257692486  0.7531466792511677
  0.2179993470616391  0.0261168360154554  0.7299682375161890
  0.2741712748311596  0.5249047575563787  0.2279639130056897
  0.2257562730845783  0.4735326511647406  0.7266119326512029
  0.2734803511294713  0.9721394113151445  0.2246281651773790
  0.7722518973232756  0.9349218600472758  0.2548415437694770
  0.7277369515663229  0.4349114019248110  0.7529651621001101
  0.7731212793484894  0.5643547928903634  0.2531241203244737
  0.7258724410363196  0.0633735766807068  0.7529619129568796
  0.3042549559313627  0.1361243967792247  0.0558933815067355
  0.1933640522361480  0.6315087621571512  0.5542413827246628
  0.3083948332981981  0.3661854442958334  0.0531673284766331
  0.1918374778115506  0.8683846349586493  0.5547379800724105
  0.6836892001994637  0.8739037169216142  0.9561742992407675
  0.8146890233315797  0.3741288533733066  0.4553405029838561
  0.6854279126896058  0.6252286267749804  0.9556533040195014
  0.8175267164944217  0.1251294088239433  0.4559738680066238
  0.2016856581861703  0.0538206541646799  0.0065116905423064
  0.2983858968418949  0.5528411052262732  0.5174661089878659
  0.2019168770380056  0.4435387655710045  0.0199684458382117
  0.2979389020382490  0.9466306374886987  0.5231840167850571
  0.7953391470626895  0.9432942130581203 -0.0036232673488783
  0.7043633218008234  0.4458503586471601  0.4961560109463525
  0.7961821890463312  0.5541187534217223  0.9958707304301065
  0.7055506791091420  0.0552194327679877  0.4921451778026454
  0.3220262066572634  0.0014446824988396  0.0453802974052175
  0.1785694440629886  0.4978137796972169  0.5427744292103834
  0.3214314156165014  0.5000154930812661  0.0444365881907454
  0.1769676714126128  0.0025262394776444  0.5415043232549195
  0.6880228169727609  0.0061996084898775  0.9246608207836563
  0.8127371433515859  0.5062711237758403  0.4231431736292805
  0.6880285288775733  0.4930901686792761  0.9230207259073079
  0.8140095498276623 -0.0070026855381333  0.4240648209891057
  0.1024905762603870  0.1393524253474679  0.0506725808639827
  0.3981028241285198  0.6395774282334002  0.5531580487067802
  0.0998527521073346  0.3588700712445411  0.0508540860532967
  0.3986903740857630  0.8592441491754831  0.5514953920467293
  0.8914521880558562  0.8600413318524007  0.9322060907292498
  0.6103216787958334  0.3603475355959940  0.4314870139107896
  0.8912376739794103  0.6385162156597634  0.9312749254381335
  0.6089119750519177  0.1392253058659050  0.4324237620639105
  0.0993156993671863  0.0729203424275283  0.8807427664779554
  0.3967542506216143  0.5733247314166375  0.3836790053504439
  0.1045095536916589  0.4272086228892072  0.8833032835419330
  0.3933981478069794  0.9279746901730259  0.3837406103052832
  0.9050440288689469  0.9225767702022586  0.1055857377615616
  0.5948443255099961  0.4223589028008264  0.6050216154493826
  0.9055070338443572  0.5766587864165998  0.1054839419859006
  0.5989292953474564  0.0768839426624128  0.6070012973505193
  0.0936861942023976  0.0532846045454887  0.6801170009051921
  0.4010132048401409  0.5506373244503635  0.1857380212591224
  0.0990172692370759  0.4481631596776439  0.6852424109258086
  0.4011707272730094  0.9490210214636543  0.1859075761208986
  0.9010226486758944  0.9312597980935750  0.3044949594893048
  0.5995479749770369  0.4315817773574428  0.8045226470055807
  0.9013259199901981  0.5673870753705620  0.3048009832899279
  0.5986477011892239  0.0670255930326909  0.8066335671478639
  0.0833780301032494  0.9507131601739862  0.8116806269106032
  0.4163714069761431  0.4507340016383979  0.3180270077039111
  0.0850522424596764  0.5495184142498767  0.8158874086000505
  0.4147783350071062  0.0503426598306600  0.3162927053991437
  0.9113118415321999  0.0427150716586704  0.1936830720395117
  0.5890340624153072  0.5423570697651171  0.6924106595372380
  0.9130380444789522  0.4565954403351539  0.1927145206711291
  0.5873828936176694  0.9567247200496605  0.6934464402576185
  0.1906108449392079  0.1283209411745861  0.6049708944800080
  0.3073442042066459  0.6265404684442387  0.1058605687262484
  0.1920616948333842  0.3714914117972076  0.6049241648397168
  0.3103591278310888  0.8726685764416386  0.0987426640956052
  0.8145545328738232  0.8589189364762951  0.4074758814782644
  0.6862066541324144  0.3590215935927911  0.9064744222322727
  0.8148179089718935  0.6403168805135405  0.4067647698096568
  0.6859801504928315  0.1400214159532576  0.9072544332152833
  0.4856901733654048  0.8689466949880957  0.7038032361436021
  0.0140929788423113  0.3682120929065025  0.2050413753810100
  0.4872073595523826  0.6294004585906846  0.7028683958929502
  0.0142762671446520  0.1288232810490660  0.2020711462555823
  0.5165420758024467  0.1337257859364840  0.2834002290255804
  0.9836388743459820  0.6329543168057280  0.7820527972246607
  0.5174515161294974  0.3668111100240579  0.2831946068615839
  0.9831228551973870  0.8656167295399753  0.7823748087037247
  0.3608861342521138  0.8251873339663447  0.7360618295078865
  0.1396623895868570  0.3283889596965031  0.2356679065241247
  0.3631834599434852  0.6700951730684178  0.7399518874202107
  0.1394302424582862  0.1695348133071158  0.2360186479801395
  0.6410780438852172  0.1672927251667640  0.2418903649543300
  0.8596170566515507  0.6671099713652384  0.7406695528027594
  0.6410844031413806  0.3320035152569255  0.2405281195995976
  0.8586877940461926  0.8314616004740909  0.7422394149914360
  0.4466656269181127  0.7490918289898690  0.6372103418830720
  0.0550101108806893  0.2488169370864829  0.1381815565643938
  0.5640821443494426  0.2499830624193917  0.3488878816997122
  0.9363295708000955  0.7492808173231712  0.8491390426203873
  0.3022701920673737  0.8272369601022238  0.9101425111016691
  0.1962204668745354  0.3372311150292542  0.4112075451803783
  0.3036426536309184  0.6638015608209343  0.9136575062736176
  0.1952967300171578  0.1627744683301761  0.4122351418680352
  0.7233935839885494  0.1288950075094879  0.0968746160756634
  0.7770454142021490  0.6283418083117978  0.5960884273585817
  0.7234096691349752  0.3709958707627003  0.0958926520724158
  0.7770778087505311  0.8707024846622233  0.5968644830884461
  0.2301702123657461  0.8530174489830802  0.7472435060941157
  0.2701827782964205  0.3587530380704665  0.2471868251993468
  0.2310137397272242  0.6461000153547439  0.7471022359115997
  0.2707116905738495  0.1434118198631336  0.2497953475318872
  0.7725417862138532  0.1629496744472491  0.2750759081250678
  0.7284762234402165  0.6637259047353292  0.7741997354322621
  0.7722270136414391  0.3354485011290989  0.2736277754713337
  0.7273983062214636  0.8362418347972169  0.7745789307970019
  0.2733167040565896  0.7487909355544137  0.0629472482373328
  0.2257244434843997  0.2498517755251648  0.5558770219697506
  0.7118814875896686  0.2497331811389720  0.0127649336213598
  0.7883692428564310  0.7496085361070541  0.5132535274795198
  0.1912617759457458  0.8509693415152795  0.0166339532854013
  0.3092012647531238  0.3514578263890807  0.5141488019589737
  0.1904055875772037  0.6479830239907984  0.0147228247330905
  0.3089384705977947  0.1483660174368411  0.5139255262736502
  0.8117875553046866  0.1666652917836754  0.9596190620277019
  0.6888958901247522  0.6664217156628836  0.4586894904887727
  0.8120257245262401  0.3327274121386173  0.9595051994722873
  0.6885287745798361  0.8331232561195547  0.4600922264876087
  0.1051374841670850  0.7497781378617362  0.0501174314669693
  0.3941682768109063  0.2495193188033310  0.5502988268595406
  0.9171115421499696  0.2495722969298714  0.9624465516501751
  0.5838248154231531  0.7496702193064834  0.4630679330153454
  0.0886899052286651  0.8290874864726918  0.8926222005584520
  0.4127095321688029  0.3279736730529889  0.3932685604371504
  0.0883238070889486  0.6724940858042826  0.8914784602067770
  0.4088358131141484  0.1748746425432450  0.3874366785080013
  0.8990595969174753  0.1624496615522791  0.1104239943425600
  0.6026919476082703  0.6624045805978125  0.6109847948502135
  0.8991630173880667  0.3367014725553504  0.1108127816414213
  0.6014221894098075  0.8368207800858404  0.6116266475716413
  0.1014522625454236  0.8426854000185496  0.6959604060464673
  0.3988241359452934  0.3455883668877838  0.1969842442169885
  0.1023720518754627  0.6551660376584427  0.6955154168707561
  0.3987808255333571  0.1545117425853081  0.1929227855341318
  0.9040100748198089  0.1524153663643630  0.3082940231049796
  0.5975682301102382  0.6509045237703323  0.8090285138030385
  0.9029427970658522  0.3481324419262746  0.3091819159900756
  0.5963294080590192  0.8477707982462191  0.8093876218806207
  0.1890770818302053  0.7496555544575806  0.6360876549149099
  0.3102439289209537  0.2511797916505295  0.1457033550646965
  0.8336332160047005  0.2497581709842916  0.3965377130655895
  0.6664839073704658  0.7495561574957696  0.8963548570475486
  0.3350626114397520  0.1152546328962481  0.8713191392344912
 
  0.00000000E+00  0.00000000E+00  0.00000000E+00
  0.00000000E+00  0.00000000E+00  0.00000000E+00
  0.00000000E+00  0.00000000E+00  0.00000000E+00
  0.00000000E+00  0.00000000E+00  0.00000000E+00
  0.00000000E+00  0.00000000E+00  0.00000000E+00
  0.00000000E+00  0.00000000E+00  0.00000000E+00
  0.00000000E+00  0.00000000E+00  0.00000000E+00
  0.00000000E+00  0.00000000E+00  0.00000000E+00
  0.00000000E+00  0.00000000E+00  0.00000000E+00
  0.00000000E+00  0.00000000E+00  0.00000000E+00
  0.00000000E+00  0.00000000E+00  0.00000000E+00
  0.00000000E+00  0.00000000E+00  0.00000000E+00
  0.00000000E+00  0.00000000E+00  0.00000000E+00
  0.00000000E+00  0.00000000E+00  0.00000000E+00
  0.00000000E+00  0.00000000E+00  0.00000000E+00
  0.00000000E+00  0.00000000E+00  0.00000000E+00
  0.00000000E+00  0.00000000E+00  0.00000000E+00
  0.00000000E+00  0.00000000E+00  0.00000000E+00
  0.00000000E+00  0.00000000E+00  0.00000000E+00
  0.00000000E+00  0.00000000E+00  0.00000000E+00
  0.00000000E+00  0.00000000E+00  0.00000000E+00
  0.00000000E+00  0.00000000E+00  0.00000000E+00
  0.00000000E+00  0.00000000E+00  0.00000000E+00
  0.00000000E+00  0.00000000E+00  0.00000000E+00
  0.00000000E+00  0.00000000E+00  0.00000000E+00
  0.00000000E+00  0.00000000E+00  0.00000000E+00
  0.00000000E+00  0.00000000E+00  0.00000000E+00
  0.00000000E+00  0.00000000E+00  0.00000000E+00
  0.00000000E+00  0.00000000E+00  0.00000000E+00
  0.00000000E+00  0.00000000E+00  0.00000000E+00
  0.00000000E+00  0.00000000E+00  0.00000000E+00
  0.00000000E+00  0.00000000E+00  0.00000000E+00
  0.00000000E+00  0.00000000E+00  0.00000000E+00
  0.00000000E+00  0.00000000E+00  0.00000000E+00
  0.00000000E+00  0.00000000E+00  0.00000000E+00
  0.00000000E+00  0.00000000E+00  0.00000000E+00
  0.00000000E+00  0.00000000E+00  0.00000000E+00
  0.00000000E+00  0.00000000E+00  0.00000000E+00
  0.00000000E+00  0.00000000E+00  0.00000000E+00
  0.00000000E+00  0.00000000E+00  0.00000000E+00
  0.00000000E+00  0.00000000E+00  0.00000000E+00
  0.00000000E+00  0.00000000E+00  0.00000000E+00
  0.00000000E+00  0.00000000E+00  0.00000000E+00
  0.00000000E+00  0.00000000E+00  0.00000000E+00
  0.00000000E+00  0.00000000E+00  0.00000000E+00
  0.00000000E+00  0.00000000E+00  0.00000000E+00
  0.00000000E+00  0.00000000E+00  0.00000000E+00
  0.00000000E+00  0.00000000E+00  0.00000000E+00
  0.00000000E+00  0.00000000E+00  0.00000000E+00
  0.00000000E+00  0.00000000E+00  0.00000000E+00
  0.00000000E+00  0.00000000E+00  0.00000000E+00
  0.00000000E+00  0.00000000E+00  0.00000000E+00
  0.00000000E+00  0.00000000E+00  0.00000000E+00
  0.00000000E+00  0.00000000E+00  0.00000000E+00
  0.00000000E+00  0.00000000E+00  0.00000000E+00
  0.00000000E+00  0.00000000E+00  0.00000000E+00
  0.00000000E+00  0.00000000E+00  0.00000000E+00
  0.00000000E+00  0.00000000E+00  0.00000000E+00
  0.00000000E+00  0.00000000E+00  0.00000000E+00
  0.00000000E+00  0.00000000E+00  0.00000000E+00
  0.00000000E+00  0.00000000E+00  0.00000000E+00
  0.00000000E+00  0.00000000E+00  0.00000000E+00
  0.00000000E+00  0.00000000E+00  0.00000000E+00
  0.00000000E+00  0.00000000E+00  0.00000000E+00
  0.00000000E+00  0.00000000E+00  0.00000000E+00
  0.00000000E+00  0.00000000E+00  0.00000000E+00
  0.00000000E+00  0.00000000E+00  0.00000000E+00
  0.00000000E+00  0.00000000E+00  0.00000000E+00
  0.00000000E+00  0.00000000E+00  0.00000000E+00
  0.00000000E+00  0.00000000E+00  0.00000000E+00
  0.00000000E+00  0.00000000E+00  0.00000000E+00
  0.00000000E+00  0.00000000E+00  0.00000000E+00
  0.00000000E+00  0.00000000E+00  0.00000000E+00
  0.00000000E+00  0.00000000E+00  0.00000000E+00
  0.00000000E+00  0.00000000E+00  0.00000000E+00
  0.00000000E+00  0.00000000E+00  0.00000000E+00
  0.00000000E+00  0.00000000E+00  0.00000000E+00
  0.00000000E+00  0.00000000E+00  0.00000000E+00
  0.00000000E+00  0.00000000E+00  0.00000000E+00
  0.00000000E+00  0.00000000E+00  0.00000000E+00
  0.00000000E+00  0.00000000E+00  0.00000000E+00
  0.00000000E+00  0.00000000E+00  0.00000000E+00
  0.00000000E+00  0.00000000E+00  0.00000000E+00
  0.00000000E+00  0.00000000E+00  0.00000000E+00
  0.00000000E+00  0.00000000E+00  0.00000000E+00
  0.00000000E+00  0.00000000E+00  0.00000000E+00
  0.00000000E+00  0.00000000E+00  0.00000000E+00
  0.00000000E+00  0.00000000E+00  0.00000000E+00
  0.00000000E+00  0.00000000E+00  0.00000000E+00
  0.00000000E+00  0.00000000E+00  0.00000000E+00
  0.00000000E+00  0.00000000E+00  0.00000000E+00
  0.00000000E+00  0.00000000E+00  0.00000000E+00
  0.00000000E+00  0.00000000E+00  0.00000000E+00
  0.00000000E+00  0.00000000E+00  0.00000000E+00
  0.00000000E+00  0.00000000E+00  0.00000000E+00
  0.00000000E+00  0.00000000E+00  0.00000000E+00
  0.00000000E+00  0.00000000E+00  0.00000000E+00
  0.00000000E+00  0.00000000E+00  0.00000000E+00
  0.00000000E+00  0.00000000E+00  0.00000000E+00
  0.00000000E+00  0.00000000E+00  0.00000000E+00
  0.00000000E+00  0.00000000E+00  0.00000000E+00
  0.00000000E+00  0.00000000E+00  0.00000000E+00
  0.00000000E+00  0.00000000E+00  0.00000000E+00
  0.00000000E+00  0.00000000E+00  0.00000000E+00
  0.00000000E+00  0.00000000E+00  0.00000000E+00
  0.00000000E+00  0.00000000E+00  0.00000000E+00
  0.00000000E+00  0.00000000E+00  0.00000000E+00
  0.00000000E+00  0.00000000E+00  0.00000000E+00
  0.00000000E+00  0.00000000E+00  0.00000000E+00
  0.00000000E+00  0.00000000E+00  0.00000000E+00
  0.00000000E+00  0.00000000E+00  0.00000000E+00
  0.00000000E+00  0.00000000E+00  0.00000000E+00
  0.00000000E+00  0.00000000E+00  0.00000000E+00
  0.00000000E+00  0.00000000E+00  0.00000000E+00
  0.00000000E+00  0.00000000E+00  0.00000000E+00
  0.00000000E+00  0.00000000E+00  0.00000000E+00
  0.00000000E+00  0.00000000E+00  0.00000000E+00
  0.00000000E+00  0.00000000E+00  0.00000000E+00
  0.00000000E+00  0.00000000E+00  0.00000000E+00
  0.00000000E+00  0.00000000E+00  0.00000000E+00
  0.00000000E+00  0.00000000E+00  0.00000000E+00
  0.00000000E+00  0.00000000E+00  0.00000000E+00
  0.00000000E+00  0.00000000E+00  0.00000000E+00
  0.00000000E+00  0.00000000E+00  0.00000000E+00
  0.00000000E+00  0.00000000E+00  0.00000000E+00
  0.00000000E+00  0.00000000E+00  0.00000000E+00
  0.00000000E+00  0.00000000E+00  0.00000000E+00
  0.00000000E+00  0.00000000E+00  0.00000000E+00
  0.00000000E+00  0.00000000E+00  0.00000000E+00
  0.00000000E+00  0.00000000E+00  0.00000000E+00
  0.00000000E+00  0.00000000E+00  0.00000000E+00
  0.00000000E+00  0.00000000E+00  0.00000000E+00
  0.00000000E+00  0.00000000E+00  0.00000000E+00
  0.00000000E+00  0.00000000E+00  0.00000000E+00
  0.00000000E+00  0.00000000E+00  0.00000000E+00
  0.00000000E+00  0.00000000E+00  0.00000000E+00
  0.00000000E+00  0.00000000E+00  0.00000000E+00
  0.00000000E+00  0.00000000E+00  0.00000000E+00
  0.00000000E+00  0.00000000E+00  0.00000000E+00
  0.00000000E+00  0.00000000E+00  0.00000000E+00
  0.00000000E+00  0.00000000E+00  0.00000000E+00
  0.00000000E+00  0.00000000E+00  0.00000000E+00
  0.00000000E+00  0.00000000E+00  0.00000000E+00
  0.00000000E+00  0.00000000E+00  0.00000000E+00
  0.00000000E+00  0.00000000E+00  0.00000000E+00
  0.00000000E+00  0.00000000E+00  0.00000000E+00
  0.00000000E+00  0.00000000E+00  0.00000000E+00
  0.00000000E+00  0.00000000E+00  0.00000000E+00
  0.00000000E+00  0.00000000E+00  0.00000000E+00
  0.00000000E+00  0.00000000E+00  0.00000000E+00
  0.00000000E+00  0.00000000E+00  0.00000000E+00
  0.00000000E+00  0.00000000E+00  0.00000000E+00
  0.00000000E+00  0.00000000E+00  0.00000000E+00
  0.00000000E+00  0.00000000E+00  0.00000000E+00
  0.00000000E+00  0.00000000E+00  0.00000000E+00
  0.00000000E+00  0.00000000E+00  0.00000000E+00
  0.00000000E+00  0.00000000E+00  0.00000000E+00
  0.00000000E+00  0.00000000E+00  0.00000000E+00
  0.00000000E+00  0.00000000E+00  0.00000000E+00
  0.00000000E+00  0.00000000E+00  0.00000000E+00
  0.00000000E+00  0.00000000E+00  0.00000000E+00
  0.00000000E+00  0.00000000E+00  0.00000000E+00
  0.00000000E+00  0.00000000E+00  0.00000000E+00
  0.00000000E+00  0.00000000E+00  0.00000000E+00
  0.00000000E+00  0.00000000E+00  0.00000000E+00
  0.00000000E+00  0.00000000E+00  0.00000000E+00
  0.00000000E+00  0.00000000E+00  0.00000000E+00
  0.00000000E+00  0.00000000E+00  0.00000000E+00
  0.00000000E+00  0.00000000E+00  0.00000000E+00
  0.00000000E+00  0.00000000E+00  0.00000000E+00
  0.00000000E+00  0.00000000E+00  0.00000000E+00
  0.00000000E+00  0.00000000E+00  0.00000000E+00
  0.00000000E+00  0.00000000E+00  0.00000000E+00
  0.00000000E+00  0.00000000E+00  0.00000000E+00
  0.00000000E+00  0.00000000E+00  0.00000000E+00
  0.00000000E+00  0.00000000E+00  0.00000000E+00
  0.00000000E+00  0.00000000E+00  0.00000000E+00
  0.00000000E+00  0.00000000E+00  0.00000000E+00
  0.00000000E+00  0.00000000E+00  0.00000000E+00
  0.00000000E+00  0.00000000E+00  0.00000000E+00
  0.00000000E+00  0.00000000E+00  0.00000000E+00
  0.00000000E+00  0.00000000E+00  0.00000000E+00
  0.00000000E+00  0.00000000E+00  0.00000000E+00
  0.00000000E+00  0.00000000E+00  0.00000000E+00
  0.00000000E+00  0.00000000E+00  0.00000000E+00
  0.00000000E+00  0.00000000E+00  0.00000000E+00
  0.00000000E+00  0.00000000E+00  0.00000000E+00
  0.00000000E+00  0.00000000E+00  0.00000000E+00
  0.00000000E+00  0.00000000E+00  0.00000000E+00
  0.00000000E+00  0.00000000E+00  0.00000000E+00
  0.00000000E+00  0.00000000E+00  0.00000000E+00
  0.00000000E+00  0.00000000E+00  0.00000000E+00
  0.00000000E+00  0.00000000E+00  0.00000000E+00
  0.00000000E+00  0.00000000E+00  0.00000000E+00
  0.00000000E+00  0.00000000E+00  0.00000000E+00
  0.00000000E+00  0.00000000E+00  0.00000000E+00
  0.00000000E+00  0.00000000E+00  0.00000000E+00
  0.00000000E+00  0.00000000E+00  0.00000000E+00
  0.00000000E+00  0.00000000E+00  0.00000000E+00
  0.00000000E+00  0.00000000E+00  0.00000000E+00
  0.00000000E+00  0.00000000E+00  0.00000000E+00
  0.00000000E+00  0.00000000E+00  0.00000000E+00
  0.00000000E+00  0.00000000E+00  0.00000000E+00
  0.00000000E+00  0.00000000E+00  0.00000000E+00
  0.00000000E+00  0.00000000E+00  0.00000000E+00
  0.00000000E+00  0.00000000E+00  0.00000000E+00
  0.00000000E+00  0.00000000E+00  0.00000000E+00
  0.00000000E+00  0.00000000E+00  0.00000000E+00
  0.00000000E+00  0.00000000E+00  0.00000000E+00
  0.00000000E+00  0.00000000E+00  0.00000000E+00
  0.00000000E+00  0.00000000E+00  0.00000000E+00
  0.00000000E+00  0.00000000E+00  0.00000000E+00
  0.00000000E+00  0.00000000E+00  0.00000000E+00
  0.00000000E+00  0.00000000E+00  0.00000000E+00
  0.00000000E+00  0.00000000E+00  0.00000000E+00
  0.00000000E+00  0.00000000E+00  0.00000000E+00
  0.00000000E+00  0.00000000E+00  0.00000000E+00
  0.00000000E+00  0.00000000E+00  0.00000000E+00
  0.00000000E+00  0.00000000E+00  0.00000000E+00
  0.00000000E+00  0.00000000E+00  0.00000000E+00
  0.00000000E+00  0.00000000E+00  0.00000000E+00
  0.00000000E+00  0.00000000E+00  0.00000000E+00
  0.00000000E+00  0.00000000E+00  0.00000000E+00
  0.00000000E+00  0.00000000E+00  0.00000000E+00
  0.00000000E+00  0.00000000E+00  0.00000000E+00
  0.00000000E+00  0.00000000E+00  0.00000000E+00
  0.00000000E+00  0.00000000E+00  0.00000000E+00
  0.00000000E+00  0.00000000E+00  0.00000000E+00
  0.00000000E+00  0.00000000E+00  0.00000000E+00
  0.00000000E+00  0.00000000E+00  0.00000000E+00
  0.00000000E+00  0.00000000E+00  0.00000000E+00
  0.00000000E+00  0.00000000E+00  0.00000000E+00
  0.00000000E+00  0.00000000E+00  0.00000000E+00
  0.00000000E+00  0.00000000E+00  0.00000000E+00
  0.00000000E+00  0.00000000E+00  0.00000000E+00
  0.00000000E+00  0.00000000E+00  0.00000000E+00
  0.00000000E+00  0.00000000E+00  0.00000000E+00
  0.00000000E+00  0.00000000E+00  0.00000000E+00
  0.00000000E+00  0.00000000E+00  0.00000000E+00
  0.00000000E+00  0.00000000E+00  0.00000000E+00
  0.00000000E+00  0.00000000E+00  0.00000000E+00
  0.00000000E+00  0.00000000E+00  0.00000000E+00
  0.00000000E+00  0.00000000E+00  0.00000000E+00
  0.00000000E+00  0.00000000E+00  0.00000000E+00
  0.00000000E+00  0.00000000E+00  0.00000000E+00
  0.00000000E+00  0.00000000E+00  0.00000000E+00
  0.00000000E+00  0.00000000E+00  0.00000000E+00
  0.00000000E+00  0.00000000E+00  0.00000000E+00
  0.00000000E+00  0.00000000E+00  0.00000000E+00
  0.00000000E+00  0.00000000E+00  0.00000000E+00
  0.00000000E+00  0.00000000E+00  0.00000000E+00
  0.00000000E+00  0.00000000E+00  0.00000000E+00
  0.00000000E+00  0.00000000E+00  0.00000000E+00
  0.00000000E+00  0.00000000E+00  0.00000000E+00
  0.00000000E+00  0.00000000E+00  0.00000000E+00
  0.00000000E+00  0.00000000E+00  0.00000000E+00
  0.00000000E+00  0.00000000E+00  0.00000000E+00
  0.00000000E+00  0.00000000E+00  0.00000000E+00
  0.00000000E+00  0.00000000E+00  0.00000000E+00
  0.00000000E+00  0.00000000E+00  0.00000000E+00
  0.00000000E+00  0.00000000E+00  0.00000000E+00
  0.00000000E+00  0.00000000E+00  0.00000000E+00
  0.00000000E+00  0.00000000E+00  0.00000000E+00
  0.00000000E+00  0.00000000E+00  0.00000000E+00
  0.00000000E+00  0.00000000E+00  0.00000000E+00
  0.00000000E+00  0.00000000E+00  0.00000000E+00
  0.00000000E+00  0.00000000E+00  0.00000000E+00
  0.00000000E+00  0.00000000E+00  0.00000000E+00
  0.00000000E+00  0.00000000E+00  0.00000000E+00
  0.00000000E+00  0.00000000E+00  0.00000000E+00
  0.00000000E+00  0.00000000E+00  0.00000000E+00
  0.00000000E+00  0.00000000E+00  0.00000000E+00
  0.00000000E+00  0.00000000E+00  0.00000000E+00
  0.00000000E+00  0.00000000E+00  0.00000000E+00
  0.00000000E+00  0.00000000E+00  0.00000000E+00
  0.00000000E+00  0.00000000E+00  0.00000000E+00
  0.00000000E+00  0.00000000E+00  0.00000000E+00
  0.00000000E+00  0.00000000E+00  0.00000000E+00
  0.00000000E+00  0.00000000E+00  0.00000000E+00
  0.00000000E+00  0.00000000E+00  0.00000000E+00
  0.00000000E+00  0.00000000E+00  0.00000000E+00
  0.00000000E+00  0.00000000E+00  0.00000000E+00
  0.00000000E+00  0.00000000E+00  0.00000000E+00
  0.00000000E+00  0.00000000E+00  0.00000000E+00
  0.00000000E+00  0.00000000E+00  0.00000000E+00
  0.00000000E+00  0.00000000E+00  0.00000000E+00
  0.00000000E+00  0.00000000E+00  0.00000000E+00
  0.00000000E+00  0.00000000E+00  0.00000000E+00
  0.00000000E+00  0.00000000E+00  0.00000000E+00
