# Supplementary material for: Brønsted acidity in zeolites measured by deprotonation energy
Source: Sci Rep. 2022 May 4;12:7301. doi: 10.1038/s41598-022-11354-x (PMC9068704; doi:10.1038/s41598-022-11354-x)
Supplement: Supplementary file 2 — Supplementary Information 2. [file 41598_2022_11354_MOESM2_ESM.zip › structures/periodic/mfi/Al1-O3.vasp]

Si Al O H                               
   1.00000000000000     
    19.8538999999999994    0.0000000000000000    0.0000000000000000
     0.0000000000000000   19.8699000000000012    0.0000000000000000
     0.0000000000000000    0.0000000000000000   13.2912999999999997
   Si   Al   O    H 
    95     1   192     1
Direct
  0.0630022959075836  0.5502135574017410  0.2006768354505747
  0.4193123022398761  0.4514517478046368  0.6869155227413855
  0.0798653151248078  0.9501795878268737  0.1902994220984850
  0.5837380212773094  0.9496951890341875  0.3021795780862778
  0.9139753891052588  0.4507328801817487  0.8050105784276802
  0.5564263101771652  0.5605111508259181  0.3061344850685594
  0.9439839475850867  0.0619671516985310  0.8013932907298047
  0.3358937073290011  0.0322007807374821  0.8714109600748082
  0.1640533805496345  0.5303416593682850  0.3652041848292574
  0.3112487185551730  0.4747354423073520  0.8393117221083563
  0.1855237092809264  0.9770735580210645  0.3459006542503469
  0.6789142413948089  0.9670262534234274  0.1334526190107068
  0.8184304469155784  0.4677162601368470  0.6345590056440746
  0.6676303113327461  0.5254865317124710  0.1581758326053987
  0.8356353489590105  0.0267186403293894  0.6544361308981004
  0.2879813536122111  0.0685574794049607  0.0792741131972189
  0.2061578705014728  0.5698615845348393  0.5749253251325267
  0.2632167922572646  0.4406423284606588  0.0526747091382295
  0.2335704933280899  0.9447208234114006  0.5583462814285453
  0.7333485195835603  0.9346233440183492  0.9252881106225332
  0.7659449103836340  0.4332099549209317  0.4263807018196914
  0.7096607827169911  0.5622783579567181  0.9443466784915647
  0.7905840361220197  0.0605787577212880  0.4395681244074733
  0.1318062210558778  0.0752627820662817  0.0611831862419642
  0.3646600573032788  0.5765482677107271  0.5584001251415174
  0.1084521688403551  0.4345655141423401  0.0485953849683209
  0.3877307590308849  0.9339372715457998  0.5469227060780190
  0.8888151110424772  0.9457749256484859  0.9421806771747363
  0.6101474836992165  0.4447534753999603  0.4455567401195442
  0.8654990612696485  0.5714028383663965  0.9386855457422904
  0.6340417193671192  0.0706665490901494  0.4330871657073978
  0.0858073684483643  0.0298445004857486  0.8523730133281138
  0.4127186228697292  0.5301843765182727  0.3501730435550191
  0.0652123637643762  0.4776244005887699  0.8377138077773119
  0.4315082779392245  0.9744145029367796  0.3349561528244229
  0.9266710551944615  0.9748206864844629  0.1576279542030017
  0.5729449588933521  0.4753389943604965  0.6604527185421318
  0.9109092906462175  0.5248435886502223  0.1485796407215283
  0.5934109916007562  0.0255523205508235  0.6454217130111923
  0.2185272990180051  0.0579074198767081  0.7262836769851960
  0.2814321764658202  0.5552469533485626  0.2192179500386025
  0.1884578601854061  0.4353798985007943  0.7080385021473278
  0.3049018965948075  0.9343463466360251  0.2100473702917778
  0.8008088559913299  0.9410282511919474  0.2844208588720917
  0.6980282007907314  0.4429165400997403  0.7875449433032612
  0.7931680483277339  0.5569324080578071  0.2899041787849636
  0.7111384525248622  0.0577311119228620  0.7848656731197097
  0.4393267458713567  0.8358026080223542  0.7114596389810871
  0.0573161535949441  0.3348311634724481  0.2120958786089699
  0.4331222680899626  0.6738335035921017  0.7126957934201301
  0.0630500446156698  0.1736536142892898  0.2153348530438017
  0.5689344135437342  0.1771614224236633  0.2974820228805548
  0.9290124312377567  0.6771206377797949  0.7990329366333224
  0.5623287000360383  0.3360749369832233  0.2845286542284063
  0.9353330152542644  0.8352429273747486  0.7837874680575423
  0.3247595301109040  0.8755392996419891  0.8521506832174155
  0.1735676459939430  0.3735113574341209  0.3488409408801535
  0.3191516794100973  0.6316234840240288  0.8455459586920782
  0.1761527947366322  0.1335111524483266  0.3519205785076005
  0.6714042629962116  0.1227898192948680  0.1449716906468788
  0.8250818084656244  0.6230044163734690  0.6476484216982260
  0.6692753388197877  0.3681174571828823  0.1309608589528319
  0.8298162002455111  0.8684300727499005  0.6279572162996131
  0.2718815291894540  0.8211456990434430  0.0564963873402814
  0.2233595152561923  0.3227465179495549  0.5559027878058614
  0.2676874982924787  0.6644619641739932  0.0651791825066272
  0.2271201794969878  0.1660303483987581  0.5708012574997517
  0.7313387389900028  0.1722204020964665  0.9402462446860398
  0.7674136874843357  0.6723254561257250  0.4436048472711029
  0.7261477301764423  0.3265827223558274  0.9266878876483831
  0.7730662494619934  0.8256952297339819  0.4244441049116186
  0.1148498994962355  0.8238872728792089  0.0594068003552589
  0.3804264317611783  0.3272379285108925  0.5558835012118156
  0.1103453420147954  0.6691319314384976  0.0757486996774279
  0.3838080377068030  0.1724087143550503  0.5715782625112280
  0.8891731867909712  0.1772957651067931  0.9279811460146479
  0.6097009821615423  0.6778898788909856  0.4298384024805627
  0.8813374974954978  0.3291491922834960  0.9510943927690290
  0.6177675104159810  0.8292605772697228  0.4506786004927589
  0.0763387303966283  0.8742481291589667  0.8515836104832304
  0.4193916196863343  0.3754759017488939  0.3465022947880422
  0.0743508385347228  0.6350349928301336  0.8592293039656789
  0.4239619726067628  0.1323871253084058  0.3615366198079631
  0.9207545775626917  0.1328795539893847  0.1419841042596409
  0.5767910433057573  0.6328632256167768  0.6436789443478206
  0.9101354896029136  0.3665684914043338  0.1688029197287063
  0.5878821832904688  0.8673682309746926  0.6680137697818482
  0.2016353343289713  0.8385508983920182  0.7122210025973149
  0.2955498275781933  0.3364319589517441  0.2066310191914572
  0.1942716843691633  0.6863635339600950  0.7308836767856430
  0.3022834595748811  0.1844353618423363  0.2384650549935828
  0.7974057375693460  0.1624608555601877  0.2748844016205369
  0.7006963681899286  0.6634656763993473  0.7783625604227754
  0.7786184082473528  0.3135094402806384  0.2798917079642027
  0.7189799823659935  0.8152998836059656  0.7778668856496570
  0.4412807396400959  0.0446886122992371  0.7056896523553113
  0.5268684611428209  0.0453056194359156  0.7050669895180278
  0.9826331220241946  0.5381947747535194  0.2021656575305701
  0.4969805848361386  0.4718627709749159  0.7037251053761419
  0.0019056011862693  0.9713660601345314  0.2035689872631596
  0.5059083595101271  0.9711853865675544  0.2848508094177255
  0.9911925272541524  0.4741785790327651  0.7864869413455785
  0.4756954625544424  0.5599098402210823  0.2862416026586516
  0.0251351966084043  0.0616618671533369  0.7858204765814942
  0.4098375569620664  0.0386147931124756  0.8253253649641004
  0.0900484513996007  0.5349453099123442  0.3137654297651191
  0.3833254159471079  0.4481673379425582  0.7967475095093158
  0.1141926321796570  0.9500424447699612  0.3014802613820146
  0.6182533946398447  0.9298858350432210  0.1948795123565115
  0.8790795488129189  0.4320120974556216  0.6977277660777229
  0.5923134375399666  0.5334308436207178  0.2041813322977246
  0.9121587211440229  0.0362220217315446  0.6955053580083482
  0.4153907270401622  0.1351337843177068  0.6763304751944803
  0.0808467923209640  0.6275823518265122  0.1711193788406733
  0.4163731309208599  0.3776473539288717  0.6342682400298749
  0.0845328190195353  0.8756057782900386  0.1416798890216551
  0.5862573122834500  0.8866809765228041  0.3788599360510703
  0.9133929602618223  0.3861859039202596  0.8789488011562678
  0.5812202149306644  0.6360280816276894  0.3339940868000564
  0.9182821952354732  0.1371049380012971  0.8309664584610069
  0.4013276668430029  0.0005448791758802  0.6123250031862435
  0.0997448756780590  0.5001431666054476  0.1206161848759211
  0.3810607035728729  0.5065841317545159  0.6172045408453262
  0.1187849337301399  0.0044438838001720  0.1192862899275218
  0.6265359446789416  0.0137001312091662  0.3453482342748433
  0.8708512468818010  0.5129336152818759  0.8528838277458926
  0.5734769295964438  0.5112699269394376  0.4006996239434711
  0.9236653013786902  0.0119858421783317  0.8934863596070329
  0.3368840866148424  0.0671886302599902  0.9821839986116155
  0.1597792780580996  0.5661579751652379  0.4744900852621505
  0.3103357835769332  0.4644292933650971  0.9599853404890240
  0.1852208949187457  0.9688922623556223  0.4668772361258988
  0.6877150556938367  0.9289326717275257  0.0263015980311244
  0.8105572178765257  0.4280891388466528  0.5284587326467823
  0.6665565825353994  0.5593554559007651  0.0475506434730607
  0.8321083391453744  0.0611398194667372  0.5442729899363936
  0.3102879747047739  0.9539407866363802  0.8794428380641102
  0.1873544489832215  0.4518780722959376  0.3775535450459256
  0.3016178316215824  0.5543044383602670  0.8138156300200485
  0.1945059293012414  0.0568235123820311  0.3190287393163078
  0.6595157219496309  0.0452932640817678  0.1112805958700623
  0.8368337491188760  0.5459852075941294  0.6107676098789890
  0.6891917845669050  0.4466529283539650  0.1490779302680885
  0.8143540462119465  0.9479717114775917  0.6449285585944509
  0.2807791899547599  0.0730661248802543  0.8019952270323354
  0.2192045959326583  0.5693430016779625  0.2957349276388442
  0.2510420931929362  0.4317230927267036  0.7869588896450630
  0.2472869840979105  0.9345179384074821  0.2971376839120438
  0.7489740718313611  0.9643531705768985  0.1969016953025235
  0.7479981755336430  0.4646068807809544  0.6968162282648719
  0.7205172813690620  0.5626023902151770  0.2335026542399997
  0.7866948521961206  0.0623498252077694  0.7371478110427787
  0.3142840458089564  0.1270517982739084  0.1545930136200951
  0.1798860406606517  0.6319622152959870  0.6429460334283307
  0.2968241611708630  0.3722925340533597  0.0971219992335788
  0.1969236386234833  0.8795885858665585  0.6073710840404066
  0.7379998672300800  0.8608097580678931  0.8746488724994869
  0.7607245929749923  0.3590177254441624  0.3771507030845215
  0.6755217910973784  0.6206409650151357  0.8755005696062931
  0.8251146291275818  0.1171201597494037  0.3676133634864687
  0.2117592375428751  0.0845611035503937  0.0423187553974692
  0.2840058732899871  0.5813008703816547  0.5416446749408276
  0.1866589539558291  0.4277109928503909  0.0133332573215235
  0.3082128651393053  0.9275593123588465  0.5159197843520781
  0.8086659775269013  0.9600761691150995  0.9554791978659707
  0.6904893170753559  0.4598393265915793  0.4532265405338527
  0.7876105018780684  0.5788404445377521  0.9738043430741258
  0.7124617244978414  0.0780545822761805  0.4647715782473558
  0.2903757120344118 -0.0036672722101170  0.1344949326569242
  0.1979761636929724  0.5002667173551344  0.6364424084633548
  0.2599422060675916  0.4972873375230373  0.1398460792596686
  0.2408990751198938  0.0032187473174173  0.6425775141121985
  0.7002228204352620  0.9873351844330298  0.8457713701706949
  0.8009557464239563  0.4847127155433792  0.3468213637206645
  0.7068519832323633  0.4906448344858015  0.8857813481206590
  0.7947651706346621  0.9877524245636841  0.3844796438127696
  0.1047418487805400  0.1398329721208019  0.1233422353390877
  0.3908005490653811  0.6424014328808291  0.6186312334489438
  0.0859348122421422  0.3669677540034037  0.1078621006558002
  0.4085373600344162  0.8656528134747570  0.6074540228504143
  0.8998314905322005  0.8806871008364168  0.8706628582682105
  0.5969932177390582  0.3799384974457077  0.3740679516227540
  0.8913353706402329  0.6428096810772315  0.8946452381284568
  0.6080769499756459  0.1430744465900771  0.3916930141880520
  0.0933964768575765  0.0748562701507795  0.9535909934465950
  0.4020257416229210  0.5760688734970766  0.4498044598526491
  0.0617933235412429  0.4432450251586831  0.9489341398627552
  0.4314212752951823  0.9360285547573771  0.4426273807278587
  0.9222208127977281  0.9326742719248688  0.0523660653947228
  0.5799747549344475  0.4307961715392591  0.5576056311979307
  0.9134915968860078  0.5514716975542717  0.0330825286543311
  0.5878472627163723  0.0492218876165047  0.5279602594808820
  0.1540990106614642  0.0299248585943283  0.7869641972186794
  0.3467199394813724  0.5300814281607112  0.2801636887305734
  0.1175413407636022  0.4368792667020555  0.7674193765783580
  0.3793340653080715  0.9389339364674626  0.2583671178847921
  0.8768291627917814  0.9428811733891165  0.2408959845282363
  0.6210676918974631  0.4455848103068875  0.7477397050112580
  0.8529038181678207  0.5655071495380409  0.2082789800276822
  0.6582357281659089  0.0636335950034871  0.6934912629521862
  0.0684886081085764  0.9526658024538074  0.8846408743353076
  0.4276455280122029  0.4527297686402504  0.3848633749589079
  0.0904150462420069  0.5552754638983881  0.8460247412139236
  0.4090008744915362  0.0529622968294184  0.3485476437492445
  0.9058166388333634  0.0526841038763694  0.1366195555899381
  0.5931763104455983  0.5528707035637156  0.6363629416434272
  0.8931011203597340  0.4452284316741575  0.1491371940651753
  0.6082650877216951  0.9448547774890871  0.6473352336232933
  0.1986783286948616  0.1277227482606656  0.6693309290448513
  0.2992290134914316  0.6241944978057666  0.1602581601930194
  0.1864622644477371  0.3678531791881873  0.6401192716164553
  0.3027111073692037  0.8644657810592343  0.1481856687182353
  0.7849764224044028  0.8643034987078129  0.3185693897855286
  0.7136855830422878  0.3662332660372598  0.8218694395487216
  0.8011981173712710  0.6173415786121869  0.3700459566163377
  0.6988150594777081  0.1200437136945473  0.8610222192361960
  0.5166645048444370  0.8602854576492392  0.7262679968997457
  0.9798499143630185  0.3573469094873361  0.2302519312341624
  0.5097827624675449  0.6450971644153869  0.7113367600408188
  0.9856128877409024  0.1473186953017985  0.2136429557834505
  0.4900374033404194  0.1546094285015150  0.2986933402226509
  0.0076892268517428  0.6547828940078877  0.7954571936516451
  0.4823205764181866  0.3523684759285872  0.2771509940828601
  0.0153839333354122  0.8514020945240919  0.7777329086275824
  0.4008193491708155  0.8644342482785644  0.8108542163828711
  0.0969166614890985  0.3633424356719618  0.3103104842176083
  0.3969043890475615  0.6500052234567518  0.8173795058570309
  0.0988159769936598  0.1523079823188896  0.3216215536948767
  0.6019683458616627  0.1539236319270924  0.1908205659696993
  0.8944530583191560  0.6531259637845593  0.6940251180032498
  0.5939493461690620  0.3543992895981939  0.1747901118583717
  0.9040338185088858  0.8511288607485359  0.6730690037447666
  0.4336540220898366  0.7546755161446441  0.7049921535806382
  0.0650544640266751  0.2543215591489645  0.2026852558559756
  0.5747221207892758  0.2577551857049068  0.3109659337361491
  0.9222624594276370  0.7574676284358598  0.8132140236369136
  0.3143728866599684  0.8312761758020424  0.9535015433678964
  0.1854731827899956  0.3278430122196611  0.4483058874312087
  0.3084541523094285  0.6422526048528800  0.9648997365083251
  0.1848285272369403  0.1436382052781646  0.4723030710649597
  0.6933185878476156  0.1669426175901137  0.0479689795814370
  0.8033776252131269  0.6694381790782211  0.5530252839032470
  0.6714600041293703  0.3491732480392714  0.0120292651616442
  0.8278429007353505  0.8488967656423871  0.5091827410049078
  0.2751175342297748  0.8492983693738613  0.7630985482289739
  0.2223920228640907  0.3484861051340546  0.2582417124373544
  0.2689421780301690  0.6793105977511756  0.7802785536237360
  0.2280750114295631  0.1820523923187468  0.2905743948753632
  0.7307781035160572  0.1256719298978882  0.2294657574948150
  0.7655144393805564  0.6238303463709707  0.7319950953713874
  0.7226366209242145  0.3212050686979870  0.1913903238665955
  0.7728788497732300  0.8250909468657872  0.6870272471382636
  0.2775899565661882  0.7431969228724780  0.0894282296267844
  0.2204615284245246  0.2455005057786279  0.5932117348782029
  0.7192107674849366  0.2477701536255109  0.8983538808179987
  0.7802540434240948  0.7465265658794819  0.3974278105224638
  0.1935111596248350  0.8418839535247086  0.0369344454728386
  0.3014895219706104  0.3469232032987815  0.5428960668612643
  0.1878670263416594  0.6466170953105381  0.0512733913142776
  0.3072950499109515  0.1475633095082769  0.5533062731098762
  0.8114431049714036  0.1564045721141187  0.9529443901394442
  0.6872721386930487  0.6568220177333425  0.4548782316091856
  0.8013344292888911  0.3433272747331728  0.9697154506345711
  0.6980458035430680  0.8424115417908704  0.4678891757980644
  0.1068694354281277  0.7484148318210642  0.1044259297464723
  0.3881699249036975  0.2511507716347632  0.6014537891769296
  0.8936556805884567  0.2565542616355379  0.8985250448802667
  0.6048100390642422  0.7565927281279685  0.3980416588650700
  0.0738074719042212  0.8287220290025686  0.9534401115207900
  0.4168555399221078  0.3277574680196513  0.4464274206248822
  0.0637320954584230  0.6527759138376016  0.9777066137282283
  0.4334023364923744  0.1495374509625839  0.4819510530752525
  0.9338921109694504  0.1614754522203473  0.0286437261831045
  0.5652226692428106  0.6627021723830493  0.5307753381497331
  0.9179446039373107  0.3291604210570919  0.0604456429430780
  0.5815016448896572  0.8288311690102230  0.5600953386030268
  0.1464373162016269  0.8645324553686826  0.7926173760418631
  0.3513907323511070  0.3685369575887287  0.2811892077056438
  0.1383313202814914  0.6781104308329817  0.8192077554553612
  0.3592577662440438  0.1762021655819058  0.3256954219163165
  0.8552573999651301  0.1705700669489425  0.1892349519241568
  0.6406908271984544  0.6702321696748963  0.6958952266788616
  0.8518059446391728  0.3330048511741788  0.2361707336556508
  0.6439521026233013  0.8320702548599264  0.7385413152060585
  0.1886875844611157  0.7606401550736765  0.6825180742004909
  0.3103347767265093  0.2575555539571264  0.1863252564263551
  0.7779241217306063  0.2361779113833732  0.3177218506696179
  0.7228118274804557  0.7377699516720716  0.8150836124361273
  0.4154717938062424  0.1638553556055165  0.7359180238799297
 
  0.00000000E+00  0.00000000E+00  0.00000000E+00
  0.00000000E+00  0.00000000E+00  0.00000000E+00
  0.00000000E+00  0.00000000E+00  0.00000000E+00
  0.00000000E+00  0.00000000E+00  0.00000000E+00
  0.00000000E+00  0.00000000E+00  0.00000000E+00
  0.00000000E+00  0.00000000E+00  0.00000000E+00
  0.00000000E+00  0.00000000E+00  0.00000000E+00
  0.00000000E+00  0.00000000E+00  0.00000000E+00
  0.00000000E+00  0.00000000E+00  0.00000000E+00
  0.00000000E+00  0.00000000E+00  0.00000000E+00
  0.00000000E+00  0.00000000E+00  0.00000000E+00
  0.00000000E+00  0.00000000E+00  0.00000000E+00
  0.00000000E+00  0.00000000E+00  0.00000000E+00
  0.00000000E+00  0.00000000E+00  0.00000000E+00
  0.00000000E+00  0.00000000E+00  0.00000000E+00
  0.00000000E+00  0.00000000E+00  0.00000000E+00
  0.00000000E+00  0.00000000E+00  0.00000000E+00
  0.00000000E+00  0.00000000E+00  0.00000000E+00
  0.00000000E+00  0.00000000E+00  0.00000000E+00
  0.00000000E+00  0.00000000E+00  0.00000000E+00
  0.00000000E+00  0.00000000E+00  0.00000000E+00
  0.00000000E+00  0.00000000E+00  0.00000000E+00
  0.00000000E+00  0.00000000E+00  0.00000000E+00
  0.00000000E+00  0.00000000E+00  0.00000000E+00
  0.00000000E+00  0.00000000E+00  0.00000000E+00
  0.00000000E+00  0.00000000E+00  0.00000000E+00
  0.00000000E+00  0.00000000E+00  0.00000000E+00
  0.00000000E+00  0.00000000E+00  0.00000000E+00
  0.00000000E+00  0.00000000E+00  0.00000000E+00
  0.00000000E+00  0.00000000E+00  0.00000000E+00
  0.00000000E+00  0.00000000E+00  0.00000000E+00
  0.00000000E+00  0.00000000E+00  0.00000000E+00
  0.00000000E+00  0.00000000E+00  0.00000000E+00
  0.00000000E+00  0.00000000E+00  0.00000000E+00
  0.00000000E+00  0.00000000E+00  0.00000000E+00
  0.00000000E+00  0.00000000E+00  0.00000000E+00
  0.00000000E+00  0.00000000E+00  0.00000000E+00
  0.00000000E+00  0.00000000E+00  0.00000000E+00
  0.00000000E+00  0.00000000E+00  0.00000000E+00
  0.00000000E+00  0.00000000E+00  0.00000000E+00
  0.00000000E+00  0.00000000E+00  0.00000000E+00
  0.00000000E+00  0.00000000E+00  0.00000000E+00
  0.00000000E+00  0.00000000E+00  0.00000000E+00
  0.00000000E+00  0.00000000E+00  0.00000000E+00
  0.00000000E+00  0.00000000E+00  0.00000000E+00
  0.00000000E+00  0.00000000E+00  0.00000000E+00
  0.00000000E+00  0.00000000E+00  0.00000000E+00
  0.00000000E+00  0.00000000E+00  0.00000000E+00
  0.00000000E+00  0.00000000E+00  0.00000000E+00
  0.00000000E+00  0.00000000E+00  0.00000000E+00
  0.00000000E+00  0.00000000E+00  0.00000000E+00
  0.00000000E+00  0.00000000E+00  0.00000000E+00
  0.00000000E+00  0.00000000E+00  0.00000000E+00
  0.00000000E+00  0.00000000E+00  0.00000000E+00
  0.00000000E+00  0.00000000E+00  0.00000000E+00
  0.00000000E+00  0.00000000E+00  0.00000000E+00
  0.00000000E+00  0.00000000E+00  0.00000000E+00
  0.00000000E+00  0.00000000E+00  0.00000000E+00
  0.00000000E+00  0.00000000E+00  0.00000000E+00
  0.00000000E+00  0.00000000E+00  0.00000000E+00
  0.00000000E+00  0.00000000E+00  0.00000000E+00
  0.00000000E+00  0.00000000E+00  0.00000000E+00
  0.00000000E+00  0.00000000E+00  0.00000000E+00
  0.00000000E+00  0.00000000E+00  0.00000000E+00
  0.00000000E+00  0.00000000E+00  0.00000000E+00
  0.00000000E+00  0.00000000E+00  0.00000000E+00
  0.00000000E+00  0.00000000E+00  0.00000000E+00
  0.00000000E+00  0.00000000E+00  0.00000000E+00
  0.00000000E+00  0.00000000E+00  0.00000000E+00
  0.00000000E+00  0.00000000E+00  0.00000000E+00
  0.00000000E+00  0.00000000E+00  0.00000000E+00
  0.00000000E+00  0.00000000E+00  0.00000000E+00
  0.00000000E+00  0.00000000E+00  0.00000000E+00
  0.00000000E+00  0.00000000E+00  0.00000000E+00
  0.00000000E+00  0.00000000E+00  0.00000000E+00
  0.00000000E+00  0.00000000E+00  0.00000000E+00
  0.00000000E+00  0.00000000E+00  0.00000000E+00
  0.00000000E+00  0.00000000E+00  0.00000000E+00
  0.00000000E+00  0.00000000E+00  0.00000000E+00
  0.00000000E+00  0.00000000E+00  0.00000000E+00
  0.00000000E+00  0.00000000E+00  0.00000000E+00
  0.00000000E+00  0.00000000E+00  0.00000000E+00
  0.00000000E+00  0.00000000E+00  0.00000000E+00
  0.00000000E+00  0.00000000E+00  0.00000000E+00
  0.00000000E+00  0.00000000E+00  0.00000000E+00
  0.00000000E+00  0.00000000E+00  0.00000000E+00
  0.00000000E+00  0.00000000E+00  0.00000000E+00
  0.00000000E+00  0.00000000E+00  0.00000000E+00
  0.00000000E+00  0.00000000E+00  0.00000000E+00
  0.00000000E+00  0.00000000E+00  0.00000000E+00
  0.00000000E+00  0.00000000E+00  0.00000000E+00
  0.00000000E+00  0.00000000E+00  0.00000000E+00
  0.00000000E+00  0.00000000E+00  0.00000000E+00
  0.00000000E+00  0.00000000E+00  0.00000000E+00
  0.00000000E+00  0.00000000E+00  0.00000000E+00
  0.00000000E+00  0.00000000E+00  0.00000000E+00
  0.00000000E+00  0.00000000E+00  0.00000000E+00
  0.00000000E+00  0.00000000E+00  0.00000000E+00
  0.00000000E+00  0.00000000E+00  0.00000000E+00
  0.00000000E+00  0.00000000E+00  0.00000000E+00
  0.00000000E+00  0.00000000E+00  0.00000000E+00
  0.00000000E+00  0.00000000E+00  0.00000000E+00
  0.00000000E+00  0.00000000E+00  0.00000000E+00
  0.00000000E+00  0.00000000E+00  0.00000000E+00
  0.00000000E+00  0.00000000E+00  0.00000000E+00
  0.00000000E+00  0.00000000E+00  0.00000000E+00
  0.00000000E+00  0.00000000E+00  0.00000000E+00
  0.00000000E+00  0.00000000E+00  0.00000000E+00
  0.00000000E+00  0.00000000E+00  0.00000000E+00
  0.00000000E+00  0.00000000E+00  0.00000000E+00
  0.00000000E+00  0.00000000E+00  0.00000000E+00
  0.00000000E+00  0.00000000E+00  0.00000000E+00
  0.00000000E+00  0.00000000E+00  0.00000000E+00
  0.00000000E+00  0.00000000E+00  0.00000000E+00
  0.00000000E+00  0.00000000E+00  0.00000000E+00
  0.00000000E+00  0.00000000E+00  0.00000000E+00
  0.00000000E+00  0.00000000E+00  0.00000000E+00
  0.00000000E+00  0.00000000E+00  0.00000000E+00
  0.00000000E+00  0.00000000E+00  0.00000000E+00
  0.00000000E+00  0.00000000E+00  0.00000000E+00
  0.00000000E+00  0.00000000E+00  0.00000000E+00
  0.00000000E+00  0.00000000E+00  0.00000000E+00
  0.00000000E+00  0.00000000E+00  0.00000000E+00
  0.00000000E+00  0.00000000E+00  0.00000000E+00
  0.00000000E+00  0.00000000E+00  0.00000000E+00
  0.00000000E+00  0.00000000E+00  0.00000000E+00
  0.00000000E+00  0.00000000E+00  0.00000000E+00
  0.00000000E+00  0.00000000E+00  0.00000000E+00
  0.00000000E+00  0.00000000E+00  0.00000000E+00
  0.00000000E+00  0.00000000E+00  0.00000000E+00
  0.00000000E+00  0.00000000E+00  0.00000000E+00
  0.00000000E+00  0.00000000E+00  0.00000000E+00
  0.00000000E+00  0.00000000E+00  0.00000000E+00
  0.00000000E+00  0.00000000E+00  0.00000000E+00
  0.00000000E+00  0.00000000E+00  0.00000000E+00
  0.00000000E+00  0.00000000E+00  0.00000000E+00
  0.00000000E+00  0.00000000E+00  0.00000000E+00
  0.00000000E+00  0.00000000E+00  0.00000000E+00
  0.00000000E+00  0.00000000E+00  0.00000000E+00
  0.00000000E+00  0.00000000E+00  0.00000000E+00
  0.00000000E+00  0.00000000E+00  0.00000000E+00
  0.00000000E+00  0.00000000E+00  0.00000000E+00
  0.00000000E+00  0.00000000E+00  0.00000000E+00
  0.00000000E+00  0.00000000E+00  0.00000000E+00
  0.00000000E+00  0.00000000E+00  0.00000000E+00
  0.00000000E+00  0.00000000E+00  0.00000000E+00
  0.00000000E+00  0.00000000E+00  0.00000000E+00
  0.00000000E+00  0.00000000E+00  0.00000000E+00
  0.00000000E+00  0.00000000E+00  0.00000000E+00
  0.00000000E+00  0.00000000E+00  0.00000000E+00
  0.00000000E+00  0.00000000E+00  0.00000000E+00
  0.00000000E+00  0.00000000E+00  0.00000000E+00
  0.00000000E+00  0.00000000E+00  0.00000000E+00
  0.00000000E+00  0.00000000E+00  0.00000000E+00
  0.00000000E+00  0.00000000E+00  0.00000000E+00
  0.00000000E+00  0.00000000E+00  0.00000000E+00
  0.00000000E+00  0.00000000E+00  0.00000000E+00
  0.00000000E+00  0.00000000E+00  0.00000000E+00
  0.00000000E+00  0.00000000E+00  0.00000000E+00
  0.00000000E+00  0.00000000E+00  0.00000000E+00
  0.00000000E+00  0.00000000E+00  0.00000000E+00
  0.00000000E+00  0.00000000E+00  0.00000000E+00
  0.00000000E+00  0.00000000E+00  0.00000000E+00
  0.00000000E+00  0.00000000E+00  0.00000000E+00
  0.00000000E+00  0.00000000E+00  0.00000000E+00
  0.00000000E+00  0.00000000E+00  0.00000000E+00
  0.00000000E+00  0.00000000E+00  0.00000000E+00
  0.00000000E+00  0.00000000E+00  0.00000000E+00
  0.00000000E+00  0.00000000E+00  0.00000000E+00
  0.00000000E+00  0.00000000E+00  0.00000000E+00
  0.00000000E+00  0.00000000E+00  0.00000000E+00
  0.00000000E+00  0.00000000E+00  0.00000000E+00
  0.00000000E+00  0.00000000E+00  0.00000000E+00
  0.00000000E+00  0.00000000E+00  0.00000000E+00
  0.00000000E+00  0.00000000E+00  0.00000000E+00
  0.00000000E+00  0.00000000E+00  0.00000000E+00
  0.00000000E+00  0.00000000E+00  0.00000000E+00
  0.00000000E+00  0.00000000E+00  0.00000000E+00
  0.00000000E+00  0.00000000E+00  0.00000000E+00
  0.00000000E+00  0.00000000E+00  0.00000000E+00
  0.00000000E+00  0.00000000E+00  0.00000000E+00
  0.00000000E+00  0.00000000E+00  0.00000000E+00
  0.00000000E+00  0.00000000E+00  0.00000000E+00
  0.00000000E+00  0.00000000E+00  0.00000000E+00
  0.00000000E+00  0.00000000E+00  0.00000000E+00
  0.00000000E+00  0.00000000E+00  0.00000000E+00
  0.00000000E+00  0.00000000E+00  0.00000000E+00
  0.00000000E+00  0.00000000E+00  0.00000000E+00
  0.00000000E+00  0.00000000E+00  0.00000000E+00
  0.00000000E+00  0.00000000E+00  0.00000000E+00
  0.00000000E+00  0.00000000E+00  0.00000000E+00
  0.00000000E+00  0.00000000E+00  0.00000000E+00
  0.00000000E+00  0.00000000E+00  0.00000000E+00
  0.00000000E+00  0.00000000E+00  0.00000000E+00
  0.00000000E+00  0.00000000E+00  0.00000000E+00
  0.00000000E+00  0.00000000E+00  0.00000000E+00
  0.00000000E+00  0.00000000E+00  0.00000000E+00
  0.00000000E+00  0.00000000E+00  0.00000000E+00
  0.00000000E+00  0.00000000E+00  0.00000000E+00
  0.00000000E+00  0.00000000E+00  0.00000000E+00
  0.00000000E+00  0.00000000E+00  0.00000000E+00
  0.00000000E+00  0.00000000E+00  0.00000000E+00
  0.00000000E+00  0.00000000E+00  0.00000000E+00
  0.00000000E+00  0.00000000E+00  0.00000000E+00
  0.00000000E+00  0.00000000E+00  0.00000000E+00
  0.00000000E+00  0.00000000E+00  0.00000000E+00
  0.00000000E+00  0.00000000E+00  0.00000000E+00
  0.00000000E+00  0.00000000E+00  0.00000000E+00
  0.00000000E+00  0.00000000E+00  0.00000000E+00
  0.00000000E+00  0.00000000E+00  0.00000000E+00
  0.00000000E+00  0.00000000E+00  0.00000000E+00
  0.00000000E+00  0.00000000E+00  0.00000000E+00
  0.00000000E+00  0.00000000E+00  0.00000000E+00
  0.00000000E+00  0.00000000E+00  0.00000000E+00
  0.00000000E+00  0.00000000E+00  0.00000000E+00
  0.00000000E+00  0.00000000E+00  0.00000000E+00
  0.00000000E+00  0.00000000E+00  0.00000000E+00
  0.00000000E+00  0.00000000E+00  0.00000000E+00
  0.00000000E+00  0.00000000E+00  0.00000000E+00
  0.00000000E+00  0.00000000E+00  0.00000000E+00
  0.00000000E+00  0.00000000E+00  0.00000000E+00
  0.00000000E+00  0.00000000E+00  0.00000000E+00
  0.00000000E+00  0.00000000E+00  0.00000000E+00
  0.00000000E+00  0.00000000E+00  0.00000000E+00
  0.00000000E+00  0.00000000E+00  0.00000000E+00
  0.00000000E+00  0.00000000E+00  0.00000000E+00
  0.00000000E+00  0.00000000E+00  0.00000000E+00
  0.00000000E+00  0.00000000E+00  0.00000000E+00
  0.00000000E+00  0.00000000E+00  0.00000000E+00
  0.00000000E+00  0.00000000E+00  0.00000000E+00
  0.00000000E+00  0.00000000E+00  0.00000000E+00
  0.00000000E+00  0.00000000E+00  0.00000000E+00
  0.00000000E+00  0.00000000E+00  0.00000000E+00
  0.00000000E+00  0.00000000E+00  0.00000000E+00
  0.00000000E+00  0.00000000E+00  0.00000000E+00
  0.00000000E+00  0.00000000E+00  0.00000000E+00
  0.00000000E+00  0.00000000E+00  0.00000000E+00
  0.00000000E+00  0.00000000E+00  0.00000000E+00
  0.00000000E+00  0.00000000E+00  0.00000000E+00
  0.00000000E+00  0.00000000E+00  0.00000000E+00
  0.00000000E+00  0.00000000E+00  0.00000000E+00
  0.00000000E+00  0.00000000E+00  0.00000000E+00
  0.00000000E+00  0.00000000E+00  0.00000000E+00
  0.00000000E+00  0.00000000E+00  0.00000000E+00
  0.00000000E+00  0.00000000E+00  0.00000000E+00
  0.00000000E+00  0.00000000E+00  0.00000000E+00
  0.00000000E+00  0.00000000E+00  0.00000000E+00
  0.00000000E+00  0.00000000E+00  0.00000000E+00
  0.00000000E+00  0.00000000E+00  0.00000000E+00
  0.00000000E+00  0.00000000E+00  0.00000000E+00
  0.00000000E+00  0.00000000E+00  0.00000000E+00
  0.00000000E+00  0.00000000E+00  0.00000000E+00
  0.00000000E+00  0.00000000E+00  0.00000000E+00
  0.00000000E+00  0.00000000E+00  0.00000000E+00
  0.00000000E+00  0.00000000E+00  0.00000000E+00
  0.00000000E+00  0.00000000E+00  0.00000000E+00
  0.00000000E+00  0.00000000E+00  0.00000000E+00
  0.00000000E+00  0.00000000E+00  0.00000000E+00
  0.00000000E+00  0.00000000E+00  0.00000000E+00
  0.00000000E+00  0.00000000E+00  0.00000000E+00
  0.00000000E+00  0.00000000E+00  0.00000000E+00
  0.00000000E+00  0.00000000E+00  0.00000000E+00
  0.00000000E+00  0.00000000E+00  0.00000000E+00
  0.00000000E+00  0.00000000E+00  0.00000000E+00
  0.00000000E+00  0.00000000E+00  0.00000000E+00
  0.00000000E+00  0.00000000E+00  0.00000000E+00
  0.00000000E+00  0.00000000E+00  0.00000000E+00
  0.00000000E+00  0.00000000E+00  0.00000000E+00
  0.00000000E+00  0.00000000E+00  0.00000000E+00
  0.00000000E+00  0.00000000E+00  0.00000000E+00
  0.00000000E+00  0.00000000E+00  0.00000000E+00
  0.00000000E+00  0.00000000E+00  0.00000000E+00
  0.00000000E+00  0.00000000E+00  0.00000000E+00
  0.00000000E+00  0.00000000E+00  0.00000000E+00
  0.00000000E+00  0.00000000E+00  0.00000000E+00
  0.00000000E+00  0.00000000E+00  0.00000000E+00
  0.00000000E+00  0.00000000E+00  0.00000000E+00
  0.00000000E+00  0.00000000E+00  0.00000000E+00
  0.00000000E+00  0.00000000E+00  0.00000000E+00
  0.00000000E+00  0.00000000E+00  0.00000000E+00
  0.00000000E+00  0.00000000E+00  0.00000000E+00
  0.00000000E+00  0.00000000E+00  0.00000000E+00
  0.00000000E+00  0.00000000E+00  0.00000000E+00
  0.00000000E+00  0.00000000E+00  0.00000000E+00
  0.00000000E+00  0.00000000E+00  0.00000000E+00
  0.00000000E+00  0.00000000E+00  0.00000000E+00
  0.00000000E+00  0.00000000E+00  0.00000000E+00
  0.00000000E+00  0.00000000E+00  0.00000000E+00
  0.00000000E+00  0.00000000E+00  0.00000000E+00
