# Supplementary material for: Brønsted acidity in zeolites measured by deprotonation energy
Source: Sci Rep. 2022 May 4;12:7301. doi: 10.1038/s41598-022-11354-x (PMC9068704; doi:10.1038/s41598-022-11354-x)
Supplement: Supplementary file 2 — Supplementary Information 2. [file 41598_2022_11354_MOESM2_ESM.zip › structures/periodic/mfi/Al4-O12.vasp]

Si Al O H                               
   1.00000000000000     
    19.8538999999999994    0.0000000000000000    0.0000000000000000
     0.0000000000000000   19.8699000000000012    0.0000000000000000
     0.0000000000000000    0.0000000000000000   13.2912999999999997
   Si   Al   O    H 
    95     1   192     1
Direct
  0.4172906954117660  0.0678672395602906  0.6601784453224804
  0.0840415332602945  0.5470234966193794  0.1164156590005605
  0.4213965705822311  0.4591715286945040  0.6190583455896164
  0.0774991839443832  0.9357319235529840  0.1684648516939418
  0.5845497514227738  0.9494787347600290  0.3826312596502490
  0.9168562601153870  0.4319663681375346  0.8376319632912155
  0.5778256512001158  0.5602028482025926  0.3302055345973766
  0.9197826160689707  0.0403485133924664  0.8784079251392330
  0.2986131598789549  0.0379852443411662  0.8063232535430335
  0.1994513677661986  0.5273329646589804  0.2722156899383043
  0.2903445381512034  0.4702578535769494  0.7599354634278602
  0.2023367272102806  0.9787037015854856  0.2962940307964603
  0.6992690181565758  0.9730167236232571  0.2284500492512059
  0.7991320389110285  0.4620572906442210  0.6913379160777026
  0.7013879291802481  0.5213630079091207  0.1965299470844707
  0.7891090078337702  0.0293221631199916  0.7374972724463253
  0.2891337595084884  0.0533881896920314  0.0308764078591702
  0.2227364497754812  0.5719032125021383  0.4892515813984422
  0.2842861906741794  0.4258258579998860 -0.0197616519858940
  0.2190448646261937  0.9504130233686450  0.5295064730829907
  0.7225706913464186  0.9283485095496614  0.0106778729699102
  0.7834634285385538  0.4452478334988837  0.4644947777808588
  0.7147822189594721  0.5480075857153236  0.9652612567926578
  0.7842656633925429  0.0724306577791566  0.5180693680239462
  0.3819624862886276  0.5773498826115220  0.4779130394353902
  0.1222092271617608  0.4192872638983807 -0.0206024080978332
  0.3801762793690042  0.9386574919065590  0.5352676908470315
  0.8815916844564240  0.9228165775831745  0.0211066716236779
  0.6243478208963116  0.4447880708975687  0.4755949956077595
  0.8760631783554040  0.5623278114710655  0.9621864998493047
  0.6218153974234619  0.0765830293662479  0.5213726903248852
  0.0634704939385575  0.0288361328441308  0.8041085387438527
  0.4338571719617895  0.5303413423202864  0.2728411219508535
  0.0616465234474690  0.4727760422280193  0.7756508749511364
  0.4370073677653762  0.9667120645643621  0.3233838681645994
  0.9354677778769255  0.9664477196115574  0.2273981643574137
  0.5655560220555855  0.4712346138167511  0.6924225273189857
  0.9344911086468393  0.5326127201780327  0.1728482950005823
  0.5602840451754882  0.0251078101257943  0.7264592954558299
  0.1784207144328314  0.0717924625764561  0.6758791732909238
  0.3208963460563455  0.5486497371479688  0.1275080620823867
  0.1695324010267806  0.4474759560533916  0.6197462289573585
  0.3315776618609066  0.9374444050474848  0.1713039788040180
  0.8207121746236156  0.9500371704901206  0.3704666628955281
  0.6777340253530486  0.4250421060322515  0.8209619525115502
  0.8281241642390449  0.5630332344671704  0.3212297116605868
  0.6692273746093710  0.0516209114644920  0.8786376643899725
  0.4185465198907186  0.8274432708530891  0.6991792711335532
  0.0754295177580260  0.3265289044987431  0.1371177933574156
  0.4168517714913123  0.6726107669365203  0.6404582133200423
  0.0830088783142171  0.1737465902170376  0.1715602263775620
  0.5774683001356490  0.1750112748290589  0.3668453882073799
  0.9180870457951174  0.6733093990655447  0.7996444940391215
  0.5830161468424121  0.3280627438014712  0.3318740338464997
  0.9182071682784143  0.8299868292126884  0.8554235102439320
  0.2932902941218278  0.8770149875488358  0.8150311343296487
  0.2020764524759913  0.3702849882778860  0.2691491939389009
  0.2983066234405978  0.6270103524564348  0.7804176544942294
  0.1993922614249195  0.1378749384509296  0.3107226335144045
  0.7014170932389014  0.1300669832745718  0.2312589144926223
  0.7941083606355984  0.6225749663618626  0.6829537535653317
  0.6991220567704863  0.3609889420280132  0.1865561939522807
  0.7982421087266682  0.8727912576373252  0.7167556206660977
  0.2719627165882209  0.8257021026583462  0.0390773427694519
  0.2225134776565230  0.3317123953708562  0.4900263877948169
  0.2785593190877597  0.6731563652334518  0.0009170120136819
  0.2250078836046237  0.1777512857899355  0.5337528908180197
  0.7243112776933825  0.1663955744604291  0.0097715203454096
  0.7715643381450261  0.6728717127394772  0.4590386423740409
  0.7252526540584333  0.3201712208173978  0.9649310870663378
  0.7766654002324224  0.8251519978580468  0.4959575398159200
  0.1161611376226647  0.8177804709266001  0.0425890560370684
  0.3788205825587400  0.3348475655398484  0.4967123014689941
  0.1161997487082238  0.6721761903805716 -0.0129585489485257
  0.3827181095903282  0.1820056885440875  0.5271438083888783
  0.8806415885778659  0.1641402973498574  0.0027500383259229
  0.6151088478303932  0.6769706885830562  0.4612103157332559
  0.8825049333686728  0.3178119256842201  0.9748612105445689
  0.6144380244816658  0.8240800041857098  0.5124636369294344
  0.0727122987613833  0.8726570308262133  0.8296049250134720
  0.4365055758522674  0.3741933503976871  0.2891685775444162
  0.0667519299631026  0.6331732731388152  0.7725443889817957
  0.4353262393416650  0.1257046811537207  0.3170199248727262
  0.9390608696443919  0.1233758908873053  0.2120074601720757
  0.5709005662605698  0.6296599887650358  0.6766711275996339
  0.9338290834740686  0.3751761050367078  0.1833700839062287
  0.5671572659191177  0.8636419417044705  0.7300896785892111
  0.1724756191032183  0.8346330654576892  0.6664024673417411
  0.3303987695398327  0.3302943492563936  0.1410463333161035
  0.1842629841686772  0.6815847043427473  0.6393034023397772
  0.3233468417406097  0.1734121829321115  0.1787596558717616
  0.8303826152873506  0.1686660641754083  0.3573431802560576
  0.6730082635008948  0.6666322449561584  0.8303382978489786
  0.8215788896509271  0.3255319203771400  0.3196234458972620
  0.6865526061122905  0.8169578216779032  0.8628055543179411
  0.1282797029425884  0.0542826490169099  0.0337628993553649
  0.4816777808736351  0.0474244973121499  0.7287785131812614
  0.0153900660441641  0.5405765873049592  0.1809019572776240
  0.4847181470161909  0.4602316880503868  0.6960116367942727
  0.0141749885254646  0.9484858978269952  0.2442791753438556
  0.5178568687395593  0.9577551975429022  0.3142842800724243
  0.9830257969588682  0.4509044598263008  0.7721789484512938
  0.5136457946890116  0.5455250256201348  0.2580894241281821
 -0.0171320461623726  0.0371271476530073  0.7989875899126146
  0.3506846304828459  0.0731368625757120  0.7292846142423206
  0.1461813810900059  0.5589591743463953  0.1930561563486343
  0.3530397563415462  0.4637272602602935  0.6838498761573097
  0.1457803821832941  0.9366160477228493  0.2361806365162581
  0.6486578822687504  0.9387731875297547  0.3091189757463023
  0.8534376198467832  0.4244156948432638  0.7622685486486594
  0.6455686973445534  0.5604164445619567  0.2629241947177986
  0.8511902955741123  0.0359599622469074  0.8150607647091412
  0.4290979143121950  0.1408867771731464  0.6073881587410900
  0.0779426934883397  0.6096766477706211  0.0394360557838403
  0.4244214803526221  0.3892414859713307  0.5562204804223665
  0.0693989386016979  0.8604367472670041  0.1191630920837674
  0.5761012239747278  0.8849919109315718  0.4559399730705268
  0.9279496831657221  0.3602826960362403  0.8949975291964262
  0.5691432313817656  0.6336132236231230  0.3835424280609533
  0.9259703666114967  0.1119555273496887  0.9368152634077334
  0.4058487277015462  0.0123567488656680  0.5718413475306655
  0.0956295004138105  0.4796509037681829  0.0508184915008633
  0.4263782315541549  0.5219438397633078  0.5401824425711822
  0.0785547713653761  0.9909669324647418  0.0801618885789055
  0.5944929385174960  0.0157982173182539  0.4513755668655098
  0.9023965671352576  0.4898590905889205  0.9213299049850528
  0.5816771966973147  0.5025431473060629  0.4170643872922762
  0.9252454563082955  0.9791945803391983  0.9590433140874698
  0.3192992645172559  0.0623540117798006  0.9176488949254904
  0.1932626703636632  0.5699887255992369  0.3756321334374755
  0.3078861168597664  0.4313157179055128  0.8637732554983329
  0.1962190686219356  0.9615383693632786  0.4147086630435501
  0.6920582857884880  0.9321905780745713  0.1235342272242519
  0.8150295438168741  0.4404546736465704  0.5765500926518582
  0.6893926721339583  0.5396655770300571  0.0798521365924589
  0.8083231190095834  0.0684473191940363  0.6345907213269828
  0.3022270130715461  0.9567583597812683  0.7927688695563656
  0.1843552374972410  0.4483105077536482  0.2953749990931137
  0.2735227180498641  0.5490294077486885  0.7826961413274208
  0.1906755334134486  0.0591720066921475  0.2781834731574255
  0.6815271072958003  0.0520068900866252  0.2091470321912433
  0.8050711991816475  0.5431312509189413  0.7075136507771550
  0.6944031867070328  0.4405913875593126  0.2150265852862092
  0.7730621620810577  0.9506321170678872  0.7139537196660408
  0.2222332106343887  0.0633252031131746  0.7788057278794557
  0.2747776010060737  0.5341261035308349  0.2262122201582638
  0.2241604129988864  0.4360111665301882  0.7096270315872841
  0.2767099655137451  0.9568502007950055  0.2577776452128399
  0.7754929152159192  0.9672070086434801  0.2715791250144333
  0.7238791708189528  0.4363723570351713  0.7208650309855964
  0.7756100363574846  0.5472285897398649  0.2300027491413465
  0.7226233229019580  0.0632797060220357  0.7869939864049550
  0.2998841690546681  0.1247844117291091  0.0882761189407691
  0.2083836970418599  0.6460125786630052  0.5355691569659173
  0.3224569998151454  0.3610216561780626  0.0282647476437729
  0.1747513830544487  0.8894508804699950  0.5762900181028207
  0.7091457712931903  0.8535568464872146  0.9664983039046020
  0.7938729328053552  0.3734165891762568  0.4091728095480778
  0.6708439772315856  0.6076440242229530  0.9142801735964778
  0.8209023845231508  0.1380710082852250  0.4699310669032246
  0.2113142366937769  0.0318861993428339  0.0255365400122591
  0.3031134152444963  0.5567802404616329  0.4885105053097429
  0.2034354125960524  0.4143553479658304 -0.0125236531965443
  0.2986770589548542  0.9332232529265809  0.5376573086984416
  0.8028227723234055  0.9440514064458461  0.0127699830073793
  0.7038549244075910  0.4644878918434342  0.4713248110094138
  0.7944844968776438  0.5660085444211564 -0.0387765823321679
  0.7030643393583172  0.0809747202673127  0.5120062959913707
  0.3340273569029724 -0.0047370549091715  0.0854454459633162
  0.1858424892531289  0.5160041461176984  0.5585060837865228
  0.3046624793271962  0.4949054335543666  0.0387402417775511
  0.2031906801099932  0.0186242236874644  0.5921011178138157
  0.6860838739743453  0.9823884756690794  0.9377540075096064
  0.8235498809989747  0.5039614881325865  0.4051100535523833
  0.7009717940054886  0.4779372691100180  0.9069975747521978
  0.8063614048542804  0.0037092969813678  0.4601906075024609
  0.1121175485204294  0.1349278028286544  0.0751363317098348
  0.3962349379150950  0.6516700349715960  0.5256983028767495
  0.0864609662824681  0.3505409547287658  0.0203206438427956
  0.4110433342938180  0.8812387181885151  0.6081882154520228
  0.8947595578435064  0.8493587930177554  0.9696007045006155
  0.6132719700865166  0.3715888647468227  0.4245886645794411
  0.9053696710133159  0.6225850684963936  0.8931012388599944
  0.5876153493389947  0.1461103121214893  0.4809082934063726
  0.0910603790483952  0.0736112364739754  0.9053875712572542
  0.4036148500579969  0.5793695852513782  0.3602394753228249
  0.1005258016421942  0.4316891029926579  0.8637872696319530
  0.4079983871678267  0.9275676968311722  0.4219179471530308
  0.9045610474046465  0.9192664287544854  0.1378141478381594
  0.5970287642555251  0.4401819885498070  0.5898173274146362
  0.9047634365464894  0.5722217599330516  0.0754241697270118
  0.5997831671296616  0.0641647473962154  0.6367780301870524
  0.0988459833847354  0.0604808583769756  0.7055411867563488
  0.3988978263700248  0.5433363202040087  0.1640236899038429
  0.0944999413009144  0.4533408096255812  0.6676227214319715
  0.4052053882055386  0.9326739784849835  0.2235662051078095
  0.8988457816342476  0.9528932937122760  0.3349628240174511
  0.5992247666196842  0.4337462105996865  0.7888871456337887
  0.9035453322786474  0.5652588452574616  0.2746962125165839
  0.5934469211908773  0.0468815114222263  0.8334155127932839
  0.0879874136867773  0.9536728912431780  0.8272671496164938
  0.4201703399713916  0.4531947150776768  0.3086841009918804
  0.0685377880752351  0.5530726706692993  0.7973412140048817
  0.4175719462961456  0.0463140101911234  0.3295395715930547
  0.9230992156525246  0.0442537650857315  0.1934580321192027
  0.5821678842562171  0.5507894580655143  0.7012778064261749
  0.9134444782917917  0.4534528090306712  0.1655946783339570
  0.5669997724425205  0.9443227800955776  0.7095651724848391
  0.1854338876597310  0.1470633867930070  0.6306380077008664
  0.3080737209518091  0.6243750732999290  0.0875261023007005
  0.1710713987763999  0.3833911522107527  0.5444550472354842
  0.3165445996719499  0.8641150821924330  0.1229172542805476
  0.8049004698256713  0.8745296516859119  0.4092283183824982
  0.6875146424633815  0.3499499541146571  0.8664151945132643
  0.8145011827497128  0.6357938850087163  0.3718697795308663
  0.6730647257617765  0.1147123168619453  0.9552893216806965
  0.4915260422970362  0.8365659606189954  0.7526812518406938
  0.0152640369645401  0.3683195950642635  0.1930832323897339
  0.4928031210221543  0.6492346648037319  0.6650738140091743
  0.0194075727171327  0.1340789370297736  0.2216960125555375
  0.5164766734727347  0.1364268608642651  0.3084573234669472
  0.9905462624305352  0.6577186335715605  0.7481073113596155
  0.5174040608743692  0.3645765985401712  0.2841070558053221
  0.9931718394437200  0.8584364928620352  0.8346131957733002
  0.3624939355315065  0.8381841750574399  0.7864373226616408
  0.1452306816849908  0.3394105840125528  0.1963956748740471
  0.3682014831105743  0.6325545474741189  0.7184049206171942
  0.1401957372794708  0.1820181599855911  0.2588527027827889
  0.6465532135308057  0.1638867971480424  0.3046726456502770
  0.8616388474744208  0.6642217893546746  0.7123647622172281
  0.6393509175807643  0.3206682972718647  0.2439898389253615
  0.8696661520975345  0.8681223258366570  0.7751765149403054
  0.4096108951586169  0.7530991361420791  0.6511780364268857
  0.0565213862007391  0.2476611168280052  0.1369021487724187
  0.5617246420670194  0.2547709163195097  0.3748163077552200
  0.9154158062357967  0.7494016623327380  0.8429870095706191
  0.2764946810257120  0.8654566448195007  0.9325338050109596
  0.2034326988951691  0.3261287375301644  0.3716673351011411
  0.3119583406786557  0.6535828178913661  0.8934479311810833
  0.1933559036559787  0.1456404247539861  0.4319115232288653
  0.7030424796343161  0.1726699683247205  0.1272442194766612
  0.7790741877296262  0.6317855656193839  0.5641771156323888
  0.6905271573048595  0.3499952985506382  0.0664484374225406
  0.8093054179576772  0.8455347273550675  0.6035529319893180
  0.2330335872904171  0.8470985472793984  0.7460542310804418
  0.2751555280884702  0.3661122652804862  0.2145833495985367
  0.2397672849793948  0.6723688900736202  0.7285968989493919
  0.2729315712172112  0.1656810880925119  0.2753487522661846
  0.7753654417137921  0.1335196295144483  0.2830306231103352
  0.7320816774550724  0.6517265683162999  0.7488027307193580
  0.7719899564944931  0.3311853010600025  0.2217505928890116
  0.7413330067517615  0.8279998218739303  0.7729686765709670
  0.3003260145941635  0.7495351534469160  0.0280266680044442
  0.2139204965967414  0.2582109037878085  0.5402660751393257
  0.7172491601383407  0.2393708946327082  0.9577037156819161
  0.7999258162484278  0.7489923109583324  0.4698170123887327
  0.1943226909768214  0.8235248069966715  0.0772619800978060
  0.2999902154054046  0.3579796423491693  0.5027158250146111
  0.1973128600694218  0.6643573779636983 -0.0049213257569909
  0.3045565628581429  0.1585550771405016  0.5398183461068058
  0.8020515222397722  0.1397879767886410  0.9996560977367077
  0.6930719666364127  0.6742054338148221  0.4245968633059918
  0.8044372072916975  0.3416162156350549  0.9639347395197256
  0.6953005945674774  0.8312698355244050  0.5005251438640355
  0.0912056367748061  0.7398844398292141  0.0444088242848865
  0.3894453789782288  0.2619909740551101  0.5495023133607663
  0.8894401756401406  0.2378074978011479  0.9514059548684425
  0.5880536652190228  0.7541670180055942  0.4623005545914007
  0.1118167302126068  0.8440280320011735  0.9266925609068843
  0.4029070493039468  0.3304104239865293  0.3798333263140108
  0.0953470213837498  0.6750970105198261  0.8687948208812115
  0.4075944591932630  0.1669033943883315  0.4136389192577914
  0.9074289366674423  0.1659802630115347  0.1180801774262836
  0.6118331357732660  0.6459560577761152  0.5739882870194688
  0.9083037712019211  0.3307344979470728  0.0885623924717876
  0.5964692209011215  0.8249887597182201  0.6314913798555581
  0.1010479969435424  0.8398449778679427  0.7262648612201102
  0.4052621492145092  0.3486586017531887  0.1828200536355132
  0.1126535235813784  0.6495336592565454  0.6745074892032266
  0.3995791426635452  0.1553118403779134  0.2159872735893824
  0.9050441314110163  0.1499101658878018  0.3160892981796608
  0.6016518368178860  0.6722067744460634  0.7705783101636283
  0.8974752946296133  0.3471917680431182  0.2852800835535861
  0.6136831644120030  0.8457474328460705  0.8269640567007858
  0.1774392856761036  0.7610513417808220  0.6152208783579635
  0.3202635608492449  0.2497826205830687  0.1363325547195033
  0.8210450493254323  0.2494083961174255  0.3627076175980272
  0.6847084723916510  0.7373104966937770  0.8883049646582812
  0.0775613477980838  0.1209771547579849  0.9090459539327285
 
  0.00000000E+00  0.00000000E+00  0.00000000E+00
  0.00000000E+00  0.00000000E+00  0.00000000E+00
  0.00000000E+00  0.00000000E+00  0.00000000E+00
  0.00000000E+00  0.00000000E+00  0.00000000E+00
  0.00000000E+00  0.00000000E+00  0.00000000E+00
  0.00000000E+00  0.00000000E+00  0.00000000E+00
  0.00000000E+00  0.00000000E+00  0.00000000E+00
  0.00000000E+00  0.00000000E+00  0.00000000E+00
  0.00000000E+00  0.00000000E+00  0.00000000E+00
  0.00000000E+00  0.00000000E+00  0.00000000E+00
  0.00000000E+00  0.00000000E+00  0.00000000E+00
  0.00000000E+00  0.00000000E+00  0.00000000E+00
  0.00000000E+00  0.00000000E+00  0.00000000E+00
  0.00000000E+00  0.00000000E+00  0.00000000E+00
  0.00000000E+00  0.00000000E+00  0.00000000E+00
  0.00000000E+00  0.00000000E+00  0.00000000E+00
  0.00000000E+00  0.00000000E+00  0.00000000E+00
  0.00000000E+00  0.00000000E+00  0.00000000E+00
  0.00000000E+00  0.00000000E+00  0.00000000E+00
  0.00000000E+00  0.00000000E+00  0.00000000E+00
  0.00000000E+00  0.00000000E+00  0.00000000E+00
  0.00000000E+00  0.00000000E+00  0.00000000E+00
  0.00000000E+00  0.00000000E+00  0.00000000E+00
  0.00000000E+00  0.00000000E+00  0.00000000E+00
  0.00000000E+00  0.00000000E+00  0.00000000E+00
  0.00000000E+00  0.00000000E+00  0.00000000E+00
  0.00000000E+00  0.00000000E+00  0.00000000E+00
  0.00000000E+00  0.00000000E+00  0.00000000E+00
  0.00000000E+00  0.00000000E+00  0.00000000E+00
  0.00000000E+00  0.00000000E+00  0.00000000E+00
  0.00000000E+00  0.00000000E+00  0.00000000E+00
  0.00000000E+00  0.00000000E+00  0.00000000E+00
  0.00000000E+00  0.00000000E+00  0.00000000E+00
  0.00000000E+00  0.00000000E+00  0.00000000E+00
  0.00000000E+00  0.00000000E+00  0.00000000E+00
  0.00000000E+00  0.00000000E+00  0.00000000E+00
  0.00000000E+00  0.00000000E+00  0.00000000E+00
  0.00000000E+00  0.00000000E+00  0.00000000E+00
  0.00000000E+00  0.00000000E+00  0.00000000E+00
  0.00000000E+00  0.00000000E+00  0.00000000E+00
  0.00000000E+00  0.00000000E+00  0.00000000E+00
  0.00000000E+00  0.00000000E+00  0.00000000E+00
  0.00000000E+00  0.00000000E+00  0.00000000E+00
  0.00000000E+00  0.00000000E+00  0.00000000E+00
  0.00000000E+00  0.00000000E+00  0.00000000E+00
  0.00000000E+00  0.00000000E+00  0.00000000E+00
  0.00000000E+00  0.00000000E+00  0.00000000E+00
  0.00000000E+00  0.00000000E+00  0.00000000E+00
  0.00000000E+00  0.00000000E+00  0.00000000E+00
  0.00000000E+00  0.00000000E+00  0.00000000E+00
  0.00000000E+00  0.00000000E+00  0.00000000E+00
  0.00000000E+00  0.00000000E+00  0.00000000E+00
  0.00000000E+00  0.00000000E+00  0.00000000E+00
  0.00000000E+00  0.00000000E+00  0.00000000E+00
  0.00000000E+00  0.00000000E+00  0.00000000E+00
  0.00000000E+00  0.00000000E+00  0.00000000E+00
  0.00000000E+00  0.00000000E+00  0.00000000E+00
  0.00000000E+00  0.00000000E+00  0.00000000E+00
  0.00000000E+00  0.00000000E+00  0.00000000E+00
  0.00000000E+00  0.00000000E+00  0.00000000E+00
  0.00000000E+00  0.00000000E+00  0.00000000E+00
  0.00000000E+00  0.00000000E+00  0.00000000E+00
  0.00000000E+00  0.00000000E+00  0.00000000E+00
  0.00000000E+00  0.00000000E+00  0.00000000E+00
  0.00000000E+00  0.00000000E+00  0.00000000E+00
  0.00000000E+00  0.00000000E+00  0.00000000E+00
  0.00000000E+00  0.00000000E+00  0.00000000E+00
  0.00000000E+00  0.00000000E+00  0.00000000E+00
  0.00000000E+00  0.00000000E+00  0.00000000E+00
  0.00000000E+00  0.00000000E+00  0.00000000E+00
  0.00000000E+00  0.00000000E+00  0.00000000E+00
  0.00000000E+00  0.00000000E+00  0.00000000E+00
  0.00000000E+00  0.00000000E+00  0.00000000E+00
  0.00000000E+00  0.00000000E+00  0.00000000E+00
  0.00000000E+00  0.00000000E+00  0.00000000E+00
  0.00000000E+00  0.00000000E+00  0.00000000E+00
  0.00000000E+00  0.00000000E+00  0.00000000E+00
  0.00000000E+00  0.00000000E+00  0.00000000E+00
  0.00000000E+00  0.00000000E+00  0.00000000E+00
  0.00000000E+00  0.00000000E+00  0.00000000E+00
  0.00000000E+00  0.00000000E+00  0.00000000E+00
  0.00000000E+00  0.00000000E+00  0.00000000E+00
  0.00000000E+00  0.00000000E+00  0.00000000E+00
  0.00000000E+00  0.00000000E+00  0.00000000E+00
  0.00000000E+00  0.00000000E+00  0.00000000E+00
  0.00000000E+00  0.00000000E+00  0.00000000E+00
  0.00000000E+00  0.00000000E+00  0.00000000E+00
  0.00000000E+00  0.00000000E+00  0.00000000E+00
  0.00000000E+00  0.00000000E+00  0.00000000E+00
  0.00000000E+00  0.00000000E+00  0.00000000E+00
  0.00000000E+00  0.00000000E+00  0.00000000E+00
  0.00000000E+00  0.00000000E+00  0.00000000E+00
  0.00000000E+00  0.00000000E+00  0.00000000E+00
  0.00000000E+00  0.00000000E+00  0.00000000E+00
  0.00000000E+00  0.00000000E+00  0.00000000E+00
  0.00000000E+00  0.00000000E+00  0.00000000E+00
  0.00000000E+00  0.00000000E+00  0.00000000E+00
  0.00000000E+00  0.00000000E+00  0.00000000E+00
  0.00000000E+00  0.00000000E+00  0.00000000E+00
  0.00000000E+00  0.00000000E+00  0.00000000E+00
  0.00000000E+00  0.00000000E+00  0.00000000E+00
  0.00000000E+00  0.00000000E+00  0.00000000E+00
  0.00000000E+00  0.00000000E+00  0.00000000E+00
  0.00000000E+00  0.00000000E+00  0.00000000E+00
  0.00000000E+00  0.00000000E+00  0.00000000E+00
  0.00000000E+00  0.00000000E+00  0.00000000E+00
  0.00000000E+00  0.00000000E+00  0.00000000E+00
  0.00000000E+00  0.00000000E+00  0.00000000E+00
  0.00000000E+00  0.00000000E+00  0.00000000E+00
  0.00000000E+00  0.00000000E+00  0.00000000E+00
  0.00000000E+00  0.00000000E+00  0.00000000E+00
  0.00000000E+00  0.00000000E+00  0.00000000E+00
  0.00000000E+00  0.00000000E+00  0.00000000E+00
  0.00000000E+00  0.00000000E+00  0.00000000E+00
  0.00000000E+00  0.00000000E+00  0.00000000E+00
  0.00000000E+00  0.00000000E+00  0.00000000E+00
  0.00000000E+00  0.00000000E+00  0.00000000E+00
  0.00000000E+00  0.00000000E+00  0.00000000E+00
  0.00000000E+00  0.00000000E+00  0.00000000E+00
  0.00000000E+00  0.00000000E+00  0.00000000E+00
  0.00000000E+00  0.00000000E+00  0.00000000E+00
  0.00000000E+00  0.00000000E+00  0.00000000E+00
  0.00000000E+00  0.00000000E+00  0.00000000E+00
  0.00000000E+00  0.00000000E+00  0.00000000E+00
  0.00000000E+00  0.00000000E+00  0.00000000E+00
  0.00000000E+00  0.00000000E+00  0.00000000E+00
  0.00000000E+00  0.00000000E+00  0.00000000E+00
  0.00000000E+00  0.00000000E+00  0.00000000E+00
  0.00000000E+00  0.00000000E+00  0.00000000E+00
  0.00000000E+00  0.00000000E+00  0.00000000E+00
  0.00000000E+00  0.00000000E+00  0.00000000E+00
  0.00000000E+00  0.00000000E+00  0.00000000E+00
  0.00000000E+00  0.00000000E+00  0.00000000E+00
  0.00000000E+00  0.00000000E+00  0.00000000E+00
  0.00000000E+00  0.00000000E+00  0.00000000E+00
  0.00000000E+00  0.00000000E+00  0.00000000E+00
  0.00000000E+00  0.00000000E+00  0.00000000E+00
  0.00000000E+00  0.00000000E+00  0.00000000E+00
  0.00000000E+00  0.00000000E+00  0.00000000E+00
  0.00000000E+00  0.00000000E+00  0.00000000E+00
  0.00000000E+00  0.00000000E+00  0.00000000E+00
  0.00000000E+00  0.00000000E+00  0.00000000E+00
  0.00000000E+00  0.00000000E+00  0.00000000E+00
  0.00000000E+00  0.00000000E+00  0.00000000E+00
  0.00000000E+00  0.00000000E+00  0.00000000E+00
  0.00000000E+00  0.00000000E+00  0.00000000E+00
  0.00000000E+00  0.00000000E+00  0.00000000E+00
  0.00000000E+00  0.00000000E+00  0.00000000E+00
  0.00000000E+00  0.00000000E+00  0.00000000E+00
  0.00000000E+00  0.00000000E+00  0.00000000E+00
  0.00000000E+00  0.00000000E+00  0.00000000E+00
  0.00000000E+00  0.00000000E+00  0.00000000E+00
  0.00000000E+00  0.00000000E+00  0.00000000E+00
  0.00000000E+00  0.00000000E+00  0.00000000E+00
  0.00000000E+00  0.00000000E+00  0.00000000E+00
  0.00000000E+00  0.00000000E+00  0.00000000E+00
  0.00000000E+00  0.00000000E+00  0.00000000E+00
  0.00000000E+00  0.00000000E+00  0.00000000E+00
  0.00000000E+00  0.00000000E+00  0.00000000E+00
  0.00000000E+00  0.00000000E+00  0.00000000E+00
  0.00000000E+00  0.00000000E+00  0.00000000E+00
  0.00000000E+00  0.00000000E+00  0.00000000E+00
  0.00000000E+00  0.00000000E+00  0.00000000E+00
  0.00000000E+00  0.00000000E+00  0.00000000E+00
  0.00000000E+00  0.00000000E+00  0.00000000E+00
  0.00000000E+00  0.00000000E+00  0.00000000E+00
  0.00000000E+00  0.00000000E+00  0.00000000E+00
  0.00000000E+00  0.00000000E+00  0.00000000E+00
  0.00000000E+00  0.00000000E+00  0.00000000E+00
  0.00000000E+00  0.00000000E+00  0.00000000E+00
  0.00000000E+00  0.00000000E+00  0.00000000E+00
  0.00000000E+00  0.00000000E+00  0.00000000E+00
  0.00000000E+00  0.00000000E+00  0.00000000E+00
  0.00000000E+00  0.00000000E+00  0.00000000E+00
  0.00000000E+00  0.00000000E+00  0.00000000E+00
  0.00000000E+00  0.00000000E+00  0.00000000E+00
  0.00000000E+00  0.00000000E+00  0.00000000E+00
  0.00000000E+00  0.00000000E+00  0.00000000E+00
  0.00000000E+00  0.00000000E+00  0.00000000E+00
  0.00000000E+00  0.00000000E+00  0.00000000E+00
  0.00000000E+00  0.00000000E+00  0.00000000E+00
  0.00000000E+00  0.00000000E+00  0.00000000E+00
  0.00000000E+00  0.00000000E+00  0.00000000E+00
  0.00000000E+00  0.00000000E+00  0.00000000E+00
  0.00000000E+00  0.00000000E+00  0.00000000E+00
  0.00000000E+00  0.00000000E+00  0.00000000E+00
  0.00000000E+00  0.00000000E+00  0.00000000E+00
  0.00000000E+00  0.00000000E+00  0.00000000E+00
  0.00000000E+00  0.00000000E+00  0.00000000E+00
  0.00000000E+00  0.00000000E+00  0.00000000E+00
  0.00000000E+00  0.00000000E+00  0.00000000E+00
  0.00000000E+00  0.00000000E+00  0.00000000E+00
  0.00000000E+00  0.00000000E+00  0.00000000E+00
  0.00000000E+00  0.00000000E+00  0.00000000E+00
  0.00000000E+00  0.00000000E+00  0.00000000E+00
  0.00000000E+00  0.00000000E+00  0.00000000E+00
  0.00000000E+00  0.00000000E+00  0.00000000E+00
  0.00000000E+00  0.00000000E+00  0.00000000E+00
  0.00000000E+00  0.00000000E+00  0.00000000E+00
  0.00000000E+00  0.00000000E+00  0.00000000E+00
  0.00000000E+00  0.00000000E+00  0.00000000E+00
  0.00000000E+00  0.00000000E+00  0.00000000E+00
  0.00000000E+00  0.00000000E+00  0.00000000E+00
  0.00000000E+00  0.00000000E+00  0.00000000E+00
  0.00000000E+00  0.00000000E+00  0.00000000E+00
  0.00000000E+00  0.00000000E+00  0.00000000E+00
  0.00000000E+00  0.00000000E+00  0.00000000E+00
  0.00000000E+00  0.00000000E+00  0.00000000E+00
  0.00000000E+00  0.00000000E+00  0.00000000E+00
  0.00000000E+00  0.00000000E+00  0.00000000E+00
  0.00000000E+00  0.00000000E+00  0.00000000E+00
  0.00000000E+00  0.00000000E+00  0.00000000E+00
  0.00000000E+00  0.00000000E+00  0.00000000E+00
  0.00000000E+00  0.00000000E+00  0.00000000E+00
  0.00000000E+00  0.00000000E+00  0.00000000E+00
  0.00000000E+00  0.00000000E+00  0.00000000E+00
  0.00000000E+00  0.00000000E+00  0.00000000E+00
  0.00000000E+00  0.00000000E+00  0.00000000E+00
  0.00000000E+00  0.00000000E+00  0.00000000E+00
  0.00000000E+00  0.00000000E+00  0.00000000E+00
  0.00000000E+00  0.00000000E+00  0.00000000E+00
  0.00000000E+00  0.00000000E+00  0.00000000E+00
  0.00000000E+00  0.00000000E+00  0.00000000E+00
  0.00000000E+00  0.00000000E+00  0.00000000E+00
  0.00000000E+00  0.00000000E+00  0.00000000E+00
  0.00000000E+00  0.00000000E+00  0.00000000E+00
  0.00000000E+00  0.00000000E+00  0.00000000E+00
  0.00000000E+00  0.00000000E+00  0.00000000E+00
  0.00000000E+00  0.00000000E+00  0.00000000E+00
  0.00000000E+00  0.00000000E+00  0.00000000E+00
  0.00000000E+00  0.00000000E+00  0.00000000E+00
  0.00000000E+00  0.00000000E+00  0.00000000E+00
  0.00000000E+00  0.00000000E+00  0.00000000E+00
  0.00000000E+00  0.00000000E+00  0.00000000E+00
  0.00000000E+00  0.00000000E+00  0.00000000E+00
  0.00000000E+00  0.00000000E+00  0.00000000E+00
  0.00000000E+00  0.00000000E+00  0.00000000E+00
  0.00000000E+00  0.00000000E+00  0.00000000E+00
  0.00000000E+00  0.00000000E+00  0.00000000E+00
  0.00000000E+00  0.00000000E+00  0.00000000E+00
  0.00000000E+00  0.00000000E+00  0.00000000E+00
  0.00000000E+00  0.00000000E+00  0.00000000E+00
  0.00000000E+00  0.00000000E+00  0.00000000E+00
  0.00000000E+00  0.00000000E+00  0.00000000E+00
  0.00000000E+00  0.00000000E+00  0.00000000E+00
  0.00000000E+00  0.00000000E+00  0.00000000E+00
  0.00000000E+00  0.00000000E+00  0.00000000E+00
  0.00000000E+00  0.00000000E+00  0.00000000E+00
  0.00000000E+00  0.00000000E+00  0.00000000E+00
  0.00000000E+00  0.00000000E+00  0.00000000E+00
  0.00000000E+00  0.00000000E+00  0.00000000E+00
  0.00000000E+00  0.00000000E+00  0.00000000E+00
  0.00000000E+00  0.00000000E+00  0.00000000E+00
  0.00000000E+00  0.00000000E+00  0.00000000E+00
  0.00000000E+00  0.00000000E+00  0.00000000E+00
  0.00000000E+00  0.00000000E+00  0.00000000E+00
  0.00000000E+00  0.00000000E+00  0.00000000E+00
  0.00000000E+00  0.00000000E+00  0.00000000E+00
  0.00000000E+00  0.00000000E+00  0.00000000E+00
  0.00000000E+00  0.00000000E+00  0.00000000E+00
  0.00000000E+00  0.00000000E+00  0.00000000E+00
  0.00000000E+00  0.00000000E+00  0.00000000E+00
  0.00000000E+00  0.00000000E+00  0.00000000E+00
  0.00000000E+00  0.00000000E+00  0.00000000E+00
  0.00000000E+00  0.00000000E+00  0.00000000E+00
  0.00000000E+00  0.00000000E+00  0.00000000E+00
  0.00000000E+00  0.00000000E+00  0.00000000E+00
  0.00000000E+00  0.00000000E+00  0.00000000E+00
  0.00000000E+00  0.00000000E+00  0.00000000E+00
  0.00000000E+00  0.00000000E+00  0.00000000E+00
  0.00000000E+00  0.00000000E+00  0.00000000E+00
  0.00000000E+00  0.00000000E+00  0.00000000E+00
  0.00000000E+00  0.00000000E+00  0.00000000E+00
  0.00000000E+00  0.00000000E+00  0.00000000E+00
  0.00000000E+00  0.00000000E+00  0.00000000E+00
  0.00000000E+00  0.00000000E+00  0.00000000E+00
  0.00000000E+00  0.00000000E+00  0.00000000E+00
  0.00000000E+00  0.00000000E+00  0.00000000E+00
  0.00000000E+00  0.00000000E+00  0.00000000E+00
  0.00000000E+00  0.00000000E+00  0.00000000E+00
  0.00000000E+00  0.00000000E+00  0.00000000E+00
  0.00000000E+00  0.00000000E+00  0.00000000E+00
  0.00000000E+00  0.00000000E+00  0.00000000E+00
  0.00000000E+00  0.00000000E+00  0.00000000E+00
  0.00000000E+00  0.00000000E+00  0.00000000E+00
  0.00000000E+00  0.00000000E+00  0.00000000E+00
  0.00000000E+00  0.00000000E+00  0.00000000E+00
  0.00000000E+00  0.00000000E+00  0.00000000E+00
  0.00000000E+00  0.00000000E+00  0.00000000E+00
