# Supplementary material for: Brønsted acidity in zeolites measured by deprotonation energy
Source: Sci Rep. 2022 May 4;12:7301. doi: 10.1038/s41598-022-11354-x (PMC9068704; doi:10.1038/s41598-022-11354-x)
Supplement: Supplementary file 2 — Supplementary Information 2. [file 41598_2022_11354_MOESM2_ESM.zip › structures/periodic/mfi/Al5-O12.vasp]

Si Al O H                               
   1.00000000000000     
    19.8538999999999994    0.0000000000000000    0.0000000000000000
     0.0000000000000000   19.8699000000000012    0.0000000000000000
     0.0000000000000000    0.0000000000000000   13.2912999999999997
   Si   Al   O    H 
    95     1   192     1
Direct
  0.4140696738662753  0.0485328263644859  0.6836958808935164
  0.0844993495801708  0.5486196919269388  0.1872525112007523
  0.4378625060121236  0.4473677889439692  0.6972762401241320
  0.0640735720115367  0.9446576258796134  0.1983353417225136
  0.5554237203290114  0.9394650362841247  0.3092909460607329
  0.9463645891310039  0.4379468483009937  0.8054717325879283
  0.5897304214677835  0.5487848189717611  0.3051172373850555
  0.9085098462979245  0.0489405218899407  0.8100660622843193
  0.3065443937249627  0.0257472756338155  0.8366269809790450
  0.1944534699743793  0.5271385520430499  0.3369911530827641
  0.3370624148798663  0.4705580446662288  0.8625383076900021
  0.1656523180052792  0.9698466236043226  0.3643024047965942
  0.6671884157511202  0.9760061751345215  0.1623215003599824
  0.8349744528470873  0.4743319408430961  0.6580118972210879
  0.6861596280050607  0.5323569546039051  0.1364002391021011
  0.8110613891496953  0.0362756814101436  0.6455351255408956
  0.2568649926347268  0.0576992385834947  0.0505370587576571
  0.2410270322996819  0.5590013943074719  0.5514783055141252
  0.2968736419689494  0.4325898990466989  0.0724638525266430
  0.2051462557669181  0.9317287036796158  0.5739492191804226
  0.7063981007338090  0.9373230936630930  0.9500169030148721
  0.7937538322094243  0.4381988992612960  0.4434164534960056
  0.7382485599521708  0.5660855935793377  0.9277970318799731
  0.7606356721303449  0.0674843406423447  0.4355785661468164
  0.1020658541094454  0.0670732542664963  0.0506354562743556
  0.3956744157231341  0.5647622369583850  0.5457459089120252
  0.1394031592899852  0.4274885314736894  0.0532917190469516
  0.3615012900161376  0.9254995070649354  0.5523844056209756
  0.8613852531905500  0.9305559227508347  0.9434192550657154
  0.6379314059028632  0.4282995884156067  0.4382308839630342
  0.8939950056532994  0.5533286480105817  0.9470667629724758
  0.6049151528634634  0.0540192773652984  0.4507367363675229
  0.4382997837843759  0.5212925313505793  0.3343299118980977
  0.0891197742401537  0.4744048860232666  0.8443363172992137
  0.4114455189541526  0.9727772928177003  0.3417608239590820
  0.9162415946689705  0.9750742138461815  0.1519134073859499
  0.5892995702820997  0.4750610563068350  0.6483136391829756
  0.9317205144473293  0.5218542608345763  0.1618928902497734
  0.5674740080513417  0.0220572427553624  0.6637550897735578
  0.1873187653327097  0.0671806638566985  0.7007586458026124
  0.3155811796960509  0.5669147865784567  0.2051293653349915
  0.2205382231548171  0.4459902377426267  0.7173353556249524
  0.2807807816145252  0.9452935524657236  0.2152437365646575
  0.7927119679137287  0.9465035805579666  0.2942005604576647
  0.7094170896105071  0.4431953487939908  0.7890434737624654
  0.8072024277274631  0.5581384568099458  0.2886439228154574
  0.6895970740593877  0.0555307538087343  0.7934215068489393
  0.4326451702866583  0.8278875043172867  0.7055203463688667
  0.0727212027054059  0.3297193847903083  0.2080552664342450
  0.4429303445216028  0.6681197554198937  0.7093092670952291
  0.0587780704116817  0.1715620986998660  0.2154102744150605
  0.5624960579057574  0.1643160938877128  0.2861635744670730
  0.9378457300407211  0.6671138902913317  0.7892642359757778
  0.5742359270293976  0.3219038449076445  0.2994302303174290
  0.9270571659750370  0.8239369327571554  0.8031862358686590
  0.3188728472522825  0.8693341887772356  0.8422731814798187
  0.1847778770834276  0.3722227457245260  0.3429725101483265
  0.3268981634922574  0.6277490032253386  0.8447644312660990
  0.1735529993178062  0.1268717966475044  0.3480462738424961
  0.6708103540774917  0.1327637764905155  0.1333297823350098
  0.8337092484547968  0.6320792809431595  0.6333143477174025
  0.6786032933006039  0.3755435610734792  0.1482647453197695
  0.8255585385812247  0.8810802341211320  0.6521825880320241
  0.2718136430014078  0.8343993348701787  0.0611448386368292
  0.2321401757983054  0.3374194744543045  0.5625173230912078
  0.2792446119162907  0.6781742302641223  0.0549552455133765
  0.2251158221070882  0.1808532599786190  0.5520300638627728
  0.7249628905698292  0.1730421326672114  0.9246902911687686
  0.7791018232702679  0.6743059011762997  0.4277963286883558
  0.7344068080616969  0.3272119022186247  0.9413489092505052
  0.7713063476581012  0.8295423672770257  0.4431147746490583
  0.1163346803339156  0.8262524094200902  0.0746855175738729
  0.3890124203086319  0.3297856090959810  0.5724679540281591
  0.1226470622545045  0.6736644217593983  0.0613032069819747
  0.3821106947035131  0.1754103528912587  0.5541687122743093
  0.8811504470963275  0.1694183489135314  0.9533318239449948
  0.6228803827282310  0.6706815850100681  0.4501593163958065
  0.8921396232816314  0.3207275143624073  0.9277901965407866
  0.6131986468195560  0.8220883257332200  0.4278394460334460
  0.0746713131416992  0.8602004361077072  0.8637743875768048
  0.4280755137315622  0.3638431635193906  0.3566288408684271
  0.0822439752589987  0.6305602676731119  0.8466545763424942
  0.4197330840482696  0.1279133422348766  0.3425844351993773
  0.9138637619178210  0.1363352639093000  0.1762679646334587
  0.5904471312462057  0.6358348816353830  0.6701113056712040
  0.9263564562888380  0.3645575918133021  0.1423968401577953
  0.5781853174656453  0.8653785567489883  0.6432407448584064
  0.1926085320665899  0.8154233929622997  0.7297282325155569
  0.3075796630149642  0.3149569921901526  0.2274948560580819
  0.2055139199906593  0.6655881649221627  0.7017842222340103
  0.2940393782721232  0.1635220352842497  0.2031891940773130
  0.7788406795235391  0.1827571051636264  0.2852795714027780
  0.7238909933470502  0.6854151944332911  0.7814393041932202
  0.8042734164112781  0.3345886648349733  0.2796127768856944
  0.7007798507936475  0.8369036377536498  0.7815843174436301
  0.0616458935414425  0.0158443983272021  0.8222138055834030
  0.4900386303874913  0.0217910530363107  0.7006891108809673
  0.0080295869795575  0.5233994020138066  0.2041654044122524
  0.5187638224787433  0.4547734646644840  0.7004006896326825
  0.9827187192484910  0.9431346576482604  0.2039688118803551
  0.4752381462725377  0.9382023590968012  0.2851322922571780
  0.0268248919576603  0.4399608262092689  0.7841029985650689
  0.5129546347793615  0.5245562299401174  0.2850136284450260
  0.9798780007937336  0.0186714815958532  0.7803750735236942
  0.3786350019915571  0.0524280596516888  0.7940590101778098
  0.1212500057043337  0.5517047142457265  0.2964868438656721
  0.4103179291024786  0.4651800782713969  0.8090719464777064
  0.0931431869097465  0.9664013130965806  0.3075387244294521
  0.5925243955287113  0.9713806493207299  0.2113291905221810
  0.9099853117522519  0.4653429754845180  0.7042456547041234
  0.6252275128272085  0.5683102471552085  0.1985911588412148
  0.8655644417101521  0.0775366298424524  0.7142081628301092
  0.4155474524567859  0.1225167359969217  0.6321504517403891
  0.0838897146888037  0.6224017070378788  0.1359347853317263
  0.4174107630148505  0.3703825968080665  0.6693534303150925
  0.0922770527269774  0.8706142314439558  0.1706191086147626
  0.5824138568121563  0.8639128240187468  0.3333548153539042
  0.9224583731836683  0.3615930138680095  0.8322568116687404
  0.5898093979371982  0.6128044361561373  0.3803163043554041
  0.9224359946625901  0.1103146326664763  0.8929990424572192
  0.3732926631970495  0.9962541058410237  0.6115891155059059
  0.1250584269474666  0.4963348302893626  0.1153039013082093
  0.4042479589273645  0.4978979506570064  0.6150450479851957
  0.0882836803430885  0.9987521794798673  0.1124075344406645
  0.5690001985819285  0.9863551732610354  0.4078588491469362
  0.9287951652523720  0.4859804434970948  0.9012038229791731
  0.6331421542716690  0.4863543561346744  0.3518373569335619
  0.8605713464169379  0.9915324393332501  0.8615332634657110
  0.3036615624948137  0.0343589391369572  0.9578480619425294
  0.1951782144908032  0.5345556830164757  0.4579490800807037
  0.3441346125343793  0.4365687854106872  0.9729462693736692
  0.1582024099841976  0.9339289956490640  0.4732193064949444
  0.6634664067158562  0.9390403747350752  0.0537625493824609
  0.8364094741300184  0.4410297905132134  0.5469795708920671
  0.6931419446323138  0.5709550852004636  0.0293761988122176
  0.8032396967424312  0.0755983898942988  0.5390737431795425
  0.2985385632559100  0.9459357997552507  0.8117594520114655
  0.2065846452771520  0.4480088000419291  0.3097200664305901
  0.3133213588952540  0.5489832329821568  0.8715632627378719
  0.1881771728025134  0.0485954035806886  0.3761107164671658
  0.6913191555066879  0.0539230629191544  0.1477547418916746
  0.8137786106313929  0.5533363032748223  0.6505487600174937
  0.6686849065048335  0.4535081438148403  0.1150904387915207
  0.8370652342006807  0.9598323066593133  0.6233379709258204
  0.2465200676474504  0.0689914634190880  0.7862468993842829
  0.2536649035821161  0.5719221527907588  0.2853619458023368
  0.2802821853379183  0.4301904822855573  0.7976133961452860
  0.2234109887596068  0.9306760447301826  0.2996770066812584
  0.7198758287472935  0.9397125681124998  0.2388738643349622
  0.7818352507324003  0.4366283291417699  0.7323296299247432
  0.7567491710283000  0.5374373558966510  0.1979252563643717
  0.7382244641187587  0.0327532640648825  0.7014306202557952
  0.2926370263454451  0.1242282479048267  0.0963669702949911
  0.2038513788871877  0.6250838492076511  0.5961143867178584
  0.3224463552182860  0.3706830489822355  0.1417056857264712
  0.1758556496557041  0.8748365641864391  0.6497581950714965
  0.6740029880650916  0.8794478052884894  0.8781969470999701
  0.8288567451441715  0.3806926669105897  0.3736123615978817
  0.7437486172074160  0.6402021995225414  0.8782949901878285
  0.7546477985134029  0.1407374399801976  0.3829403142035697
  0.1792650607351639  0.0728275015873874  0.0132161926230569
  0.3173172888358762  0.5744802453480784  0.5130878175928576
  0.2197435028511188  0.4199206862371478  0.0366922133845247
  0.2814991607450653  0.9119007227353871  0.5412995319366249
  0.7841606960244301  0.9204304651639253  0.9808925149740991
  0.7160156597960042  0.4200984807878224  0.4721986151348168
  0.8134388505020501  0.5393154227008510  0.9555222439956313
  0.6853546357923186  0.0395487275549630  0.4586808450170490
  0.2506866900620098 -0.0001879142005209  0.1358751064590032
  0.2468443977816274  0.5014887783014833  0.6372696631854281
  0.3032599385588334  0.5025006031816552  0.1333022016637856
  0.2044465263184642  0.0053818973230876  0.6245201776761776
  0.7015422021830314  0.0097438874452277  0.8932863264432559
  0.7959235308391995  0.5104680260083988  0.3865548570938757
  0.7031994018732122  0.5145049125316613  0.8484432923585212
  0.7983087446340276  0.0149720095192901  0.3606373049569322
  0.0767357410109102  0.1332734904511348  0.1094719188967565
  0.4208153714934159  0.6309709242545459  0.6055325342577480
  0.1110239960206283  0.3615643932008653  0.1112278554347469
  0.3960261616095157  0.8622324260745872  0.6091766679135228
  0.8890231825914008  0.8605709062559286  0.8968406675610640
  0.6115167747336518  0.3567305868391524  0.3950560614631601
  0.9077403700857203  0.6184093780198004  0.8768675284370629
  0.5911237075539220  0.1176067937367459  0.3771975228243823
  0.0543272867678756  0.0653379220688224  0.9447997318896895
  0.4411521504926187  0.5560848902644023  0.4450655250959645
  0.1022257950908518  0.4303094912966653  0.9450542261192548
  0.3944808753018103  0.9289681887283898  0.4410703325800539
  0.9113378940642535  0.9517758367414954  0.0351527686826727
  0.5902093169045811  0.4498217262373496  0.5320119770009976
  0.9248635137404390  0.5661264524257882  0.0589434215505819
  0.5757443009407569  0.0687570271713582  0.5631325285119545
  0.1146548604899849  0.0620073902726737  0.7498754837450402
  0.3869543837387040  0.5621525877093632  0.2628787026925896
  0.1545941044273126  0.4751781134396065  0.7728581581590814
  0.3483537328714014  0.9754711032089982  0.2652252910747656
  0.8505443493475132  0.9480529752217686  0.2093726408575499
  0.6497490359475495  0.4376850092082117  0.7071216020491968
  0.8841292490595103  0.5522969887011500  0.2493965015817225
  0.6120444897408439  0.0509150338414225  0.7562141229883130
  0.0919845910726613  0.9389070973643591  0.8585633569793343
  0.4126604165341854  0.4436706547967087  0.3425644022400191
  0.0710245398185669  0.5516170443278462  0.8755313673773530
  0.4296691153109490  0.0496071026440951  0.3749235148064244
  0.9221139259009905  0.0564611679341555  0.1560522992596617
  0.5992725850724876  0.5557538494187562  0.6521499722739424
  0.9100671541633389  0.4445155695777822  0.1379500425763053
  0.5917345025950627  0.9458829380403779  0.6376436196870109
  0.1897525174022909  0.1372782682113894  0.6385575756359442
  0.3197536752330110  0.6345823160895366  0.1378214739449168
  0.2017243992753295  0.3769743588127529  0.6590487164212778
  0.2992402212979002  0.8760250897012083  0.1577472153842888
  0.8054481397094454  0.8813501071811309  0.3643642215622757
  0.7002378337352280  0.3812181324152275  0.8665817251809597
  0.7942047391794583  0.6355006568046102  0.3228022024572290
  0.7045341162698613  0.1333864718501184  0.8229963506561169
  0.5113420854903212  0.8499031573785674  0.7094864924230081
 -0.0062774030164139  0.3503595295427433  0.2081160706204127
  0.5221256520791453  0.6542194796604075  0.7306188590244949
  0.9785554824049121  0.1658642147990878  0.2362645579926662
  0.4818095555218049  0.1538948130814436  0.2731534338242362
  0.0190454098808347  0.6593018027467615  0.7824144670319519
  0.4956182831619895  0.3439770424072323  0.2951271815558211
  0.0064082196936809  0.8418916746817691  0.8016944269581777
  0.3960880005626992  0.8528730666621549  0.8088612425148769
  0.1067400308968742  0.3575825295001662  0.3116709711394537
  0.4039433378336499  0.6377613369425829  0.8069179866017523
  0.0962019925416804  0.1354115275515489  0.3094445562320883
  0.5955707756366665  0.1445600691622896  0.1779113221610675
  0.9083950211595377  0.6460461675110809  0.6790182038381493
  0.6090027261160418  0.3455910543622930  0.1942602993182004
  0.8945054676918005  0.8491406336832152  0.6971022658374278
  0.4267223520913178  0.7471368686056356  0.6952276475183270
  0.0815816756490427  0.2488384185164360  0.2024323267932488
  0.5808938019179727  0.2413947563233918  0.3141128027257249
  0.9161333188528418  0.7434588304176670  0.8167839981695130
  0.3140468700203974  0.8571249406733532  0.9624850497750461
  0.1915529376313779  0.3614367814252870  0.4629112633864141
  0.3141332111365182  0.6719947070949456  0.9450837725534001
  0.1852146001953182  0.1734108354393077  0.4459395750631831
  0.6732390064983078  0.1540302527569515  0.0155021270113489
  0.8324334251429784  0.6508619779247076  0.5143574263730520
  0.6989982668276845  0.3309095306378092  0.0510106277051777
  0.8051254181269584  0.8384400401565205  0.5530746936708050
  0.2671326125077780  0.8213771284316098  0.7805089030662125
  0.2339244540900639  0.3219473393659139  0.2802949180830119
  0.2787117945129792  0.6539706156166019  0.7541183140645150
  0.2210446657669261  0.1526751269651473  0.2562140631983396
  0.7238151404630242  0.1797749349031770  0.1948328053052865
  0.7793847825248696  0.6789509201371250  0.6920474719424916
  0.7380353335104276  0.3709041579477001  0.2323945130814820
  0.7656442202883413  0.8764377452505785  0.7357471394001827
  0.2833005006668673  0.7560944948166305  0.0885081143738911
  0.2210395388878065  0.2587157329245625  0.5854985033468928
  0.7221267881995476  0.2522744869434696  0.8970055882926284
  0.7860677736052656  0.7538439155563421  0.4038289029034146
  0.1921054146742498  0.8494175413837259  0.0411534800449871
  0.3121179744352074  0.3534996478094926  0.5465517102633423
  0.2014799816859459  0.6518470812679555  0.0497728666198443
  0.3030516588854200  0.1572933185397219  0.5366651427984032
  0.8014095417156368  0.1515479611148084  0.9580726577972041
  0.7030823011503493  0.6564621337001241  0.4662767736423503
  0.8146971226517057  0.3428263947866744  0.9513924796029313
  0.6907855112739264  0.8443192074949635  0.4503308667898784
  0.1163167277364013  0.7481225940987890  0.1102326865961728
  0.3913581666709941  0.2503471107446546  0.6005593411024782
  0.8954118667875506  0.2410477950030084  0.8986129304574424
  0.6100006777691205  0.7430401748328881  0.3964941218544847
  0.0648772496631572  0.8370494036636719  0.9812037724378144
  0.4367279765105365  0.3461754605095965  0.4755502274735258
  0.0878396245539965  0.6731914947574703  0.9506088328611414
  0.4191640835698706  0.1728022501939325  0.4448819375962564
  0.9104540656070065  0.1736096484067972  0.0672093918645482
  0.5878305594579790  0.6722072233445991  0.5604922331020745
  0.9365695853070011  0.3353921324131865  0.0288190981516825
  0.5693187996479939  0.8358077467302016  0.5296825771451775
  0.1358326255605172  0.8148836884916919  0.8172647231956632
  0.3651792430036563  0.3201675833722400  0.3138880548644175
  0.1494787194927290  0.6376499911623640  0.7796260248103501
  0.3507630705861230  0.1347723114086285  0.2791340195208719
  0.8488041045654626  0.1513324885834860  0.2443889617801151
  0.6513904010088424  0.6631478887243312  0.7385037636591533
  0.8631642924406994  0.3265368380541457  0.1955515166400690
  0.6423025712052054  0.8292973307336794  0.6969147137873951
  0.1918163046673698  0.7433876500391885  0.6722764459124465
  0.3093937325341028  0.2412939147486930  0.1757825729927478
  0.7864970510736747  0.2601002375700495  0.3210809706375169
  0.7224728308474551  0.7626710607239912  0.8196183965675021
  0.0110418173055957  0.0904690157506255  0.9450447458225792
 
  0.00000000E+00  0.00000000E+00  0.00000000E+00
  0.00000000E+00  0.00000000E+00  0.00000000E+00
  0.00000000E+00  0.00000000E+00  0.00000000E+00
  0.00000000E+00  0.00000000E+00  0.00000000E+00
  0.00000000E+00  0.00000000E+00  0.00000000E+00
  0.00000000E+00  0.00000000E+00  0.00000000E+00
  0.00000000E+00  0.00000000E+00  0.00000000E+00
  0.00000000E+00  0.00000000E+00  0.00000000E+00
  0.00000000E+00  0.00000000E+00  0.00000000E+00
  0.00000000E+00  0.00000000E+00  0.00000000E+00
  0.00000000E+00  0.00000000E+00  0.00000000E+00
  0.00000000E+00  0.00000000E+00  0.00000000E+00
  0.00000000E+00  0.00000000E+00  0.00000000E+00
  0.00000000E+00  0.00000000E+00  0.00000000E+00
  0.00000000E+00  0.00000000E+00  0.00000000E+00
  0.00000000E+00  0.00000000E+00  0.00000000E+00
  0.00000000E+00  0.00000000E+00  0.00000000E+00
  0.00000000E+00  0.00000000E+00  0.00000000E+00
  0.00000000E+00  0.00000000E+00  0.00000000E+00
  0.00000000E+00  0.00000000E+00  0.00000000E+00
  0.00000000E+00  0.00000000E+00  0.00000000E+00
  0.00000000E+00  0.00000000E+00  0.00000000E+00
  0.00000000E+00  0.00000000E+00  0.00000000E+00
  0.00000000E+00  0.00000000E+00  0.00000000E+00
  0.00000000E+00  0.00000000E+00  0.00000000E+00
  0.00000000E+00  0.00000000E+00  0.00000000E+00
  0.00000000E+00  0.00000000E+00  0.00000000E+00
  0.00000000E+00  0.00000000E+00  0.00000000E+00
  0.00000000E+00  0.00000000E+00  0.00000000E+00
  0.00000000E+00  0.00000000E+00  0.00000000E+00
  0.00000000E+00  0.00000000E+00  0.00000000E+00
  0.00000000E+00  0.00000000E+00  0.00000000E+00
  0.00000000E+00  0.00000000E+00  0.00000000E+00
  0.00000000E+00  0.00000000E+00  0.00000000E+00
  0.00000000E+00  0.00000000E+00  0.00000000E+00
  0.00000000E+00  0.00000000E+00  0.00000000E+00
  0.00000000E+00  0.00000000E+00  0.00000000E+00
  0.00000000E+00  0.00000000E+00  0.00000000E+00
  0.00000000E+00  0.00000000E+00  0.00000000E+00
  0.00000000E+00  0.00000000E+00  0.00000000E+00
  0.00000000E+00  0.00000000E+00  0.00000000E+00
  0.00000000E+00  0.00000000E+00  0.00000000E+00
  0.00000000E+00  0.00000000E+00  0.00000000E+00
  0.00000000E+00  0.00000000E+00  0.00000000E+00
  0.00000000E+00  0.00000000E+00  0.00000000E+00
  0.00000000E+00  0.00000000E+00  0.00000000E+00
  0.00000000E+00  0.00000000E+00  0.00000000E+00
  0.00000000E+00  0.00000000E+00  0.00000000E+00
  0.00000000E+00  0.00000000E+00  0.00000000E+00
  0.00000000E+00  0.00000000E+00  0.00000000E+00
  0.00000000E+00  0.00000000E+00  0.00000000E+00
  0.00000000E+00  0.00000000E+00  0.00000000E+00
  0.00000000E+00  0.00000000E+00  0.00000000E+00
  0.00000000E+00  0.00000000E+00  0.00000000E+00
  0.00000000E+00  0.00000000E+00  0.00000000E+00
  0.00000000E+00  0.00000000E+00  0.00000000E+00
  0.00000000E+00  0.00000000E+00  0.00000000E+00
  0.00000000E+00  0.00000000E+00  0.00000000E+00
  0.00000000E+00  0.00000000E+00  0.00000000E+00
  0.00000000E+00  0.00000000E+00  0.00000000E+00
  0.00000000E+00  0.00000000E+00  0.00000000E+00
  0.00000000E+00  0.00000000E+00  0.00000000E+00
  0.00000000E+00  0.00000000E+00  0.00000000E+00
  0.00000000E+00  0.00000000E+00  0.00000000E+00
  0.00000000E+00  0.00000000E+00  0.00000000E+00
  0.00000000E+00  0.00000000E+00  0.00000000E+00
  0.00000000E+00  0.00000000E+00  0.00000000E+00
  0.00000000E+00  0.00000000E+00  0.00000000E+00
  0.00000000E+00  0.00000000E+00  0.00000000E+00
  0.00000000E+00  0.00000000E+00  0.00000000E+00
  0.00000000E+00  0.00000000E+00  0.00000000E+00
  0.00000000E+00  0.00000000E+00  0.00000000E+00
  0.00000000E+00  0.00000000E+00  0.00000000E+00
  0.00000000E+00  0.00000000E+00  0.00000000E+00
  0.00000000E+00  0.00000000E+00  0.00000000E+00
  0.00000000E+00  0.00000000E+00  0.00000000E+00
  0.00000000E+00  0.00000000E+00  0.00000000E+00
  0.00000000E+00  0.00000000E+00  0.00000000E+00
  0.00000000E+00  0.00000000E+00  0.00000000E+00
  0.00000000E+00  0.00000000E+00  0.00000000E+00
  0.00000000E+00  0.00000000E+00  0.00000000E+00
  0.00000000E+00  0.00000000E+00  0.00000000E+00
  0.00000000E+00  0.00000000E+00  0.00000000E+00
  0.00000000E+00  0.00000000E+00  0.00000000E+00
  0.00000000E+00  0.00000000E+00  0.00000000E+00
  0.00000000E+00  0.00000000E+00  0.00000000E+00
  0.00000000E+00  0.00000000E+00  0.00000000E+00
  0.00000000E+00  0.00000000E+00  0.00000000E+00
  0.00000000E+00  0.00000000E+00  0.00000000E+00
  0.00000000E+00  0.00000000E+00  0.00000000E+00
  0.00000000E+00  0.00000000E+00  0.00000000E+00
  0.00000000E+00  0.00000000E+00  0.00000000E+00
  0.00000000E+00  0.00000000E+00  0.00000000E+00
  0.00000000E+00  0.00000000E+00  0.00000000E+00
  0.00000000E+00  0.00000000E+00  0.00000000E+00
  0.00000000E+00  0.00000000E+00  0.00000000E+00
  0.00000000E+00  0.00000000E+00  0.00000000E+00
  0.00000000E+00  0.00000000E+00  0.00000000E+00
  0.00000000E+00  0.00000000E+00  0.00000000E+00
  0.00000000E+00  0.00000000E+00  0.00000000E+00
  0.00000000E+00  0.00000000E+00  0.00000000E+00
  0.00000000E+00  0.00000000E+00  0.00000000E+00
  0.00000000E+00  0.00000000E+00  0.00000000E+00
  0.00000000E+00  0.00000000E+00  0.00000000E+00
  0.00000000E+00  0.00000000E+00  0.00000000E+00
  0.00000000E+00  0.00000000E+00  0.00000000E+00
  0.00000000E+00  0.00000000E+00  0.00000000E+00
  0.00000000E+00  0.00000000E+00  0.00000000E+00
  0.00000000E+00  0.00000000E+00  0.00000000E+00
  0.00000000E+00  0.00000000E+00  0.00000000E+00
  0.00000000E+00  0.00000000E+00  0.00000000E+00
  0.00000000E+00  0.00000000E+00  0.00000000E+00
  0.00000000E+00  0.00000000E+00  0.00000000E+00
  0.00000000E+00  0.00000000E+00  0.00000000E+00
  0.00000000E+00  0.00000000E+00  0.00000000E+00
  0.00000000E+00  0.00000000E+00  0.00000000E+00
  0.00000000E+00  0.00000000E+00  0.00000000E+00
  0.00000000E+00  0.00000000E+00  0.00000000E+00
  0.00000000E+00  0.00000000E+00  0.00000000E+00
  0.00000000E+00  0.00000000E+00  0.00000000E+00
  0.00000000E+00  0.00000000E+00  0.00000000E+00
  0.00000000E+00  0.00000000E+00  0.00000000E+00
  0.00000000E+00  0.00000000E+00  0.00000000E+00
  0.00000000E+00  0.00000000E+00  0.00000000E+00
  0.00000000E+00  0.00000000E+00  0.00000000E+00
  0.00000000E+00  0.00000000E+00  0.00000000E+00
  0.00000000E+00  0.00000000E+00  0.00000000E+00
  0.00000000E+00  0.00000000E+00  0.00000000E+00
  0.00000000E+00  0.00000000E+00  0.00000000E+00
  0.00000000E+00  0.00000000E+00  0.00000000E+00
  0.00000000E+00  0.00000000E+00  0.00000000E+00
  0.00000000E+00  0.00000000E+00  0.00000000E+00
  0.00000000E+00  0.00000000E+00  0.00000000E+00
  0.00000000E+00  0.00000000E+00  0.00000000E+00
  0.00000000E+00  0.00000000E+00  0.00000000E+00
  0.00000000E+00  0.00000000E+00  0.00000000E+00
  0.00000000E+00  0.00000000E+00  0.00000000E+00
  0.00000000E+00  0.00000000E+00  0.00000000E+00
  0.00000000E+00  0.00000000E+00  0.00000000E+00
  0.00000000E+00  0.00000000E+00  0.00000000E+00
  0.00000000E+00  0.00000000E+00  0.00000000E+00
  0.00000000E+00  0.00000000E+00  0.00000000E+00
  0.00000000E+00  0.00000000E+00  0.00000000E+00
  0.00000000E+00  0.00000000E+00  0.00000000E+00
  0.00000000E+00  0.00000000E+00  0.00000000E+00
  0.00000000E+00  0.00000000E+00  0.00000000E+00
  0.00000000E+00  0.00000000E+00  0.00000000E+00
  0.00000000E+00  0.00000000E+00  0.00000000E+00
  0.00000000E+00  0.00000000E+00  0.00000000E+00
  0.00000000E+00  0.00000000E+00  0.00000000E+00
  0.00000000E+00  0.00000000E+00  0.00000000E+00
  0.00000000E+00  0.00000000E+00  0.00000000E+00
  0.00000000E+00  0.00000000E+00  0.00000000E+00
  0.00000000E+00  0.00000000E+00  0.00000000E+00
  0.00000000E+00  0.00000000E+00  0.00000000E+00
  0.00000000E+00  0.00000000E+00  0.00000000E+00
  0.00000000E+00  0.00000000E+00  0.00000000E+00
  0.00000000E+00  0.00000000E+00  0.00000000E+00
  0.00000000E+00  0.00000000E+00  0.00000000E+00
  0.00000000E+00  0.00000000E+00  0.00000000E+00
  0.00000000E+00  0.00000000E+00  0.00000000E+00
  0.00000000E+00  0.00000000E+00  0.00000000E+00
  0.00000000E+00  0.00000000E+00  0.00000000E+00
  0.00000000E+00  0.00000000E+00  0.00000000E+00
  0.00000000E+00  0.00000000E+00  0.00000000E+00
  0.00000000E+00  0.00000000E+00  0.00000000E+00
  0.00000000E+00  0.00000000E+00  0.00000000E+00
  0.00000000E+00  0.00000000E+00  0.00000000E+00
  0.00000000E+00  0.00000000E+00  0.00000000E+00
  0.00000000E+00  0.00000000E+00  0.00000000E+00
  0.00000000E+00  0.00000000E+00  0.00000000E+00
  0.00000000E+00  0.00000000E+00  0.00000000E+00
  0.00000000E+00  0.00000000E+00  0.00000000E+00
  0.00000000E+00  0.00000000E+00  0.00000000E+00
  0.00000000E+00  0.00000000E+00  0.00000000E+00
  0.00000000E+00  0.00000000E+00  0.00000000E+00
  0.00000000E+00  0.00000000E+00  0.00000000E+00
  0.00000000E+00  0.00000000E+00  0.00000000E+00
  0.00000000E+00  0.00000000E+00  0.00000000E+00
  0.00000000E+00  0.00000000E+00  0.00000000E+00
  0.00000000E+00  0.00000000E+00  0.00000000E+00
  0.00000000E+00  0.00000000E+00  0.00000000E+00
  0.00000000E+00  0.00000000E+00  0.00000000E+00
  0.00000000E+00  0.00000000E+00  0.00000000E+00
  0.00000000E+00  0.00000000E+00  0.00000000E+00
  0.00000000E+00  0.00000000E+00  0.00000000E+00
  0.00000000E+00  0.00000000E+00  0.00000000E+00
  0.00000000E+00  0.00000000E+00  0.00000000E+00
  0.00000000E+00  0.00000000E+00  0.00000000E+00
  0.00000000E+00  0.00000000E+00  0.00000000E+00
  0.00000000E+00  0.00000000E+00  0.00000000E+00
  0.00000000E+00  0.00000000E+00  0.00000000E+00
  0.00000000E+00  0.00000000E+00  0.00000000E+00
  0.00000000E+00  0.00000000E+00  0.00000000E+00
  0.00000000E+00  0.00000000E+00  0.00000000E+00
  0.00000000E+00  0.00000000E+00  0.00000000E+00
  0.00000000E+00  0.00000000E+00  0.00000000E+00
  0.00000000E+00  0.00000000E+00  0.00000000E+00
  0.00000000E+00  0.00000000E+00  0.00000000E+00
  0.00000000E+00  0.00000000E+00  0.00000000E+00
  0.00000000E+00  0.00000000E+00  0.00000000E+00
  0.00000000E+00  0.00000000E+00  0.00000000E+00
  0.00000000E+00  0.00000000E+00  0.00000000E+00
  0.00000000E+00  0.00000000E+00  0.00000000E+00
  0.00000000E+00  0.00000000E+00  0.00000000E+00
  0.00000000E+00  0.00000000E+00  0.00000000E+00
  0.00000000E+00  0.00000000E+00  0.00000000E+00
  0.00000000E+00  0.00000000E+00  0.00000000E+00
  0.00000000E+00  0.00000000E+00  0.00000000E+00
  0.00000000E+00  0.00000000E+00  0.00000000E+00
  0.00000000E+00  0.00000000E+00  0.00000000E+00
  0.00000000E+00  0.00000000E+00  0.00000000E+00
  0.00000000E+00  0.00000000E+00  0.00000000E+00
  0.00000000E+00  0.00000000E+00  0.00000000E+00
  0.00000000E+00  0.00000000E+00  0.00000000E+00
  0.00000000E+00  0.00000000E+00  0.00000000E+00
  0.00000000E+00  0.00000000E+00  0.00000000E+00
  0.00000000E+00  0.00000000E+00  0.00000000E+00
  0.00000000E+00  0.00000000E+00  0.00000000E+00
  0.00000000E+00  0.00000000E+00  0.00000000E+00
  0.00000000E+00  0.00000000E+00  0.00000000E+00
  0.00000000E+00  0.00000000E+00  0.00000000E+00
  0.00000000E+00  0.00000000E+00  0.00000000E+00
  0.00000000E+00  0.00000000E+00  0.00000000E+00
  0.00000000E+00  0.00000000E+00  0.00000000E+00
  0.00000000E+00  0.00000000E+00  0.00000000E+00
  0.00000000E+00  0.00000000E+00  0.00000000E+00
  0.00000000E+00  0.00000000E+00  0.00000000E+00
  0.00000000E+00  0.00000000E+00  0.00000000E+00
  0.00000000E+00  0.00000000E+00  0.00000000E+00
  0.00000000E+00  0.00000000E+00  0.00000000E+00
  0.00000000E+00  0.00000000E+00  0.00000000E+00
  0.00000000E+00  0.00000000E+00  0.00000000E+00
  0.00000000E+00  0.00000000E+00  0.00000000E+00
  0.00000000E+00  0.00000000E+00  0.00000000E+00
  0.00000000E+00  0.00000000E+00  0.00000000E+00
  0.00000000E+00  0.00000000E+00  0.00000000E+00
  0.00000000E+00  0.00000000E+00  0.00000000E+00
  0.00000000E+00  0.00000000E+00  0.00000000E+00
  0.00000000E+00  0.00000000E+00  0.00000000E+00
  0.00000000E+00  0.00000000E+00  0.00000000E+00
  0.00000000E+00  0.00000000E+00  0.00000000E+00
  0.00000000E+00  0.00000000E+00  0.00000000E+00
  0.00000000E+00  0.00000000E+00  0.00000000E+00
  0.00000000E+00  0.00000000E+00  0.00000000E+00
  0.00000000E+00  0.00000000E+00  0.00000000E+00
  0.00000000E+00  0.00000000E+00  0.00000000E+00
  0.00000000E+00  0.00000000E+00  0.00000000E+00
  0.00000000E+00  0.00000000E+00  0.00000000E+00
  0.00000000E+00  0.00000000E+00  0.00000000E+00
  0.00000000E+00  0.00000000E+00  0.00000000E+00
  0.00000000E+00  0.00000000E+00  0.00000000E+00
  0.00000000E+00  0.00000000E+00  0.00000000E+00
  0.00000000E+00  0.00000000E+00  0.00000000E+00
  0.00000000E+00  0.00000000E+00  0.00000000E+00
  0.00000000E+00  0.00000000E+00  0.00000000E+00
  0.00000000E+00  0.00000000E+00  0.00000000E+00
  0.00000000E+00  0.00000000E+00  0.00000000E+00
  0.00000000E+00  0.00000000E+00  0.00000000E+00
  0.00000000E+00  0.00000000E+00  0.00000000E+00
  0.00000000E+00  0.00000000E+00  0.00000000E+00
  0.00000000E+00  0.00000000E+00  0.00000000E+00
  0.00000000E+00  0.00000000E+00  0.00000000E+00
  0.00000000E+00  0.00000000E+00  0.00000000E+00
  0.00000000E+00  0.00000000E+00  0.00000000E+00
  0.00000000E+00  0.00000000E+00  0.00000000E+00
  0.00000000E+00  0.00000000E+00  0.00000000E+00
  0.00000000E+00  0.00000000E+00  0.00000000E+00
  0.00000000E+00  0.00000000E+00  0.00000000E+00
  0.00000000E+00  0.00000000E+00  0.00000000E+00
  0.00000000E+00  0.00000000E+00  0.00000000E+00
  0.00000000E+00  0.00000000E+00  0.00000000E+00
  0.00000000E+00  0.00000000E+00  0.00000000E+00
  0.00000000E+00  0.00000000E+00  0.00000000E+00
  0.00000000E+00  0.00000000E+00  0.00000000E+00
  0.00000000E+00  0.00000000E+00  0.00000000E+00
  0.00000000E+00  0.00000000E+00  0.00000000E+00
  0.00000000E+00  0.00000000E+00  0.00000000E+00
  0.00000000E+00  0.00000000E+00  0.00000000E+00
  0.00000000E+00  0.00000000E+00  0.00000000E+00
  0.00000000E+00  0.00000000E+00  0.00000000E+00
  0.00000000E+00  0.00000000E+00  0.00000000E+00
  0.00000000E+00  0.00000000E+00  0.00000000E+00
  0.00000000E+00  0.00000000E+00  0.00000000E+00
  0.00000000E+00  0.00000000E+00  0.00000000E+00
  0.00000000E+00  0.00000000E+00  0.00000000E+00
  0.00000000E+00  0.00000000E+00  0.00000000E+00
  0.00000000E+00  0.00000000E+00  0.00000000E+00
  0.00000000E+00  0.00000000E+00  0.00000000E+00
