# Supplementary material for: Brønsted acidity in zeolites measured by deprotonation energy
Source: Sci Rep. 2022 May 4;12:7301. doi: 10.1038/s41598-022-11354-x (PMC9068704; doi:10.1038/s41598-022-11354-x)
Supplement: Supplementary file 2 — Supplementary Information 2. [file 41598_2022_11354_MOESM2_ESM.zip › structures/periodic/mfi/Al6-O7.vasp]

Si Al O H                               
   1.00000000000000     
    19.8538999999999994    0.0000000000000000    0.0000000000000000
     0.0000000000000000   19.8699000000000012    0.0000000000000000
     0.0000000000000000    0.0000000000000000   13.2912999999999997
   Si   Al   O    H 
    95     1   192     1
Direct
  0.4205288418679561  0.0557283221833886  0.6378651855789170
  0.0782599196233051  0.5553364862009671  0.1376348509626419
  0.4269679093621934  0.4461400143396371  0.6356529655287383
  0.0777688802611109  0.9461646041204049  0.1358631730226805
  0.5800192237870523  0.9475812262060767  0.3625740733576736
  0.9247765992423230  0.4449608816011891  0.8594234864228349
  0.5799872582439728  0.5550147266088684  0.3612426424946702
  0.9221117415968646  0.0526255289563590  0.8684884724289561
  0.3013013396491405  0.0309690498939200  0.7793299411678640
  0.2026126489346786  0.5317294653259230  0.2714856893586739
  0.3017654839741944  0.4706813243739866  0.7706705016138574
  0.2046184390839598  0.9702171513715144  0.2723527017994528
  0.7024326611100542  0.9750132540397521  0.2211570126484041
  0.8016741376566952  0.4741203751809834  0.7181883916294839
  0.7028494195926172  0.5263491866845581  0.2204246911498217
  0.8001767780717794  0.0269053475099459  0.7241528105771065
  0.2891492804986065  0.0543526967050097  0.0092708858310122
  0.2164116225626684  0.5546965039539753  0.5023881315680734
  0.2888624555359161  0.4474979944137845  0.0009748733501776
  0.2174254407314236  0.9439260535436879  0.5015533530100890
  0.7168219575405959  0.9342033621362512  0.0007989797319298
  0.7846354368672175  0.4357432128617081  0.4967961494910977
  0.7199155569048500  0.5638078289957692 -0.0015690933179979
  0.7823973614104632  0.0660898795060072  0.5023402991005078
  0.1263787985419416  0.0687809317510113  0.0021752826744794
  0.3779895715360234  0.5705613542191038  0.5049493479410878
  0.1274159230412595  0.4310087199913021  0.0055409433254811
  0.3781619787186205  0.9275627910476832  0.5029941343624309
  0.8770518656040958  0.9293450490272630  0.0009922801339141
  0.6243902869908106  0.4315463743811624  0.4944163845711401
  0.8802395736232729  0.5667671670281633 -0.0040608513418251
  0.6210610833753578  0.0705057017907404  0.4993713905784724
  0.0671490363429706  0.0335737415592126  0.7906283541994127
  0.4354842891952104  0.5375651290093378  0.2942763096331893
  0.0696382911493043  0.4641781878550696  0.7943952532902342
  0.4374306876973279  0.9645902479658707  0.2918389207525985
  0.9322707896862146  0.9717646345726795  0.2061755937727923
  0.5721276418558175  0.4713870111295514  0.7031493113942769
  0.9333759432989585  0.5288681231285980  0.2055591470308321
  0.5661697219898926  0.0286244330498704  0.7067411234965524
  0.3269675331684579  0.5703906669082278  0.1484553940508382
  0.1782022487916111  0.4308377588077261  0.6479419535789575
  0.3272829493113593  0.9282215743596375  0.1502050198710336
  0.8269625640568965  0.9494846119405054  0.3600450911826444
  0.6768124979640838  0.4476761180779810  0.8585199730457732
  0.8278269317677840  0.5535639637106264  0.3596327845809065
  0.6728063215944720  0.0519421863880609  0.8609467704256686
  0.4203796141776189  0.8275640780075352  0.6708117093047635
  0.0867471997922243  0.3277652551936935  0.1697657581459339
  0.4195658016435801  0.6716506523065532  0.6716115205209886
  0.0842724634114523  0.1715230365961148  0.1662154322835423
  0.5790752145823468  0.1735181159534162  0.3419468435727875
  0.9251882934009235  0.6715781719936368  0.8405516382848098
  0.5789458125673848  0.3281941649136581  0.3385389125203731
  0.9227177461943922  0.8264724704742293  0.8444790114012960
  0.2891628800643967  0.8734138831201951  0.7786878793222821
  0.2125872987443410  0.3752634020472753  0.2791163670149805
  0.2918067570930027  0.6278456632888846  0.7802121115295788
  0.2135852220252057  0.1279801247884040  0.2807265692555281
  0.7005149003373413  0.1322670984808922  0.2033532946322289
  0.8045326210640311  0.6313867687865820  0.6995459843371821
  0.7002755665759246  0.3685731777399252  0.1999688058377984
  0.8036836312356512  0.8691092495907787  0.7028307454709468
  0.2685294678530533  0.8274172862291277  0.0018304421632272
  0.2372572267419699  0.3317820768014933  0.4984631480752724
  0.2681503603655223  0.6715332570837054  0.0021507956430377
  0.2343686479073585  0.1770550549497976  0.5006360052097273
  0.7303562592444447  0.1723357903724550  0.9807280353114095
  0.7715087814203156  0.6737945416590643  0.4783996208652646
  0.7324219199625126  0.3276674977415456 -0.0226034806049796
  0.7708377196193799  0.8294196117586082  0.4801756828979585
  0.1113090954432871  0.8245638059013587  0.0084252428270690
  0.3941541161194023  0.3265372742561243  0.5046066274440107
  0.1111337411212117  0.6745141106723452  0.0065416116230055
  0.3928030996793281  0.1762821201720205  0.5058069316054216
  0.8862629360250471  0.1732946952334076  0.9939541299204820
  0.6150395252367595  0.6749806195650463  0.4902094063443355
  0.8889570654347817  0.3255652051747603  0.9880924765011315
  0.6140434174477681  0.8274788479227215  0.4920323722067851
  0.0668702344348747  0.8760503375722507  0.7956609996472505
  0.4358332313396528  0.3795140502354807  0.2910360058661162
  0.0697992137200955  0.6224247660183959  0.7924677892898613
  0.4369615539037189  0.1227340963429353  0.2913716486214208
  0.9363837982513930  0.1285089670351050  0.2035960019847132
  0.5665874215749535  0.6279298554734801  0.7014261146314907
  0.9392485462241169  0.3714414957103257  0.2007212786442168
  0.5648194130549713  0.8715198497699004  0.7054261560584525
  0.1666338622969539  0.8287997649687147  0.6376313726738910
  0.3334932054253721  0.3298035815833882  0.1370183549984960
  0.1717186000840711  0.6734968350762368  0.6378963770758791
  0.3338709743312616  0.1750731574837832  0.1414514403007197
  0.8243295333080535  0.1704304765491305  0.3417993999188938
  0.6803253934401076  0.6698108700667543  0.8384972930807280
  0.8251177125789207  0.3290793240501410  0.3373400639542229
  0.6798926571179453  0.8284189205031611  0.8405570059643893
  0.1729807197416183  0.0733386074863583  0.6383512823476276
  0.4849790147289222  0.0397281937954977  0.7091279903551942
  0.0136217583285519  0.5430701776087150  0.2093149811205607
  0.4917557529465997  0.4581689057388723  0.7071229470337236
  0.0129818019871660  0.9592071071958697  0.2070103086475923
  0.5187292906653932  0.9575115844888111  0.2830648318834791
 -0.0115337871683885  0.4568005460129337  0.7852973986516786
  0.5166557086333357  0.5449420950391660  0.2858281503256413
  0.9863511286014640  0.0422687186598366  0.7961354054502910
  0.3548893976491627  0.0692410950069331  0.7092755149326588
  0.1434562756222138  0.5683390366782316  0.2080151693120113
  0.3614492730200484  0.4358776807735451  0.7062357726827405
  0.1439802760587044  0.9391514188013300  0.2053589456039819
  0.6501138401441846  0.9431920498701170  0.3011431928747051
  0.8568446256551758  0.4412003999303973  0.7926820092200270
  0.6482919407581309  0.5599284015273042  0.2954060303481265
  0.8544268728263997  0.0592435497582424  0.8011418989213571
  0.4357526755062360  0.1232937473698644  0.5734892332764532
  0.0650708930853876  0.6214739741296482  0.0684171048321024
  0.4397898513372548  0.3790343076001385  0.5684251177096944
  0.0661071179777275  0.8771505814634053  0.0727257540134664
  0.5687382198552764  0.8776197742269444  0.4235972743772979
  0.9349193987469814  0.3736343172001632  0.9174139380181741
  0.5691549836747534  0.6250564585014906  0.4223704194981121
  0.9337267908492628  0.1218899390498607  0.9312776197451281
  0.4051041731374295  0.9939530712861725  0.5622093019404526
  0.0885237777218898  0.4914009057579723  0.0634901072348522
  0.4176427143499301  0.5094244760377257  0.5599645991242137
  0.0863431563189786  0.0071592364728502  0.0547231515047069
  0.5810100141549145  0.0097790584677665  0.4426090642164169
  0.9210169649366774  0.5052323852070002  0.9425380678732332
  0.5832696607074956  0.4929607883067070  0.4413182310033049
  0.9183013581825015 -0.0100242241531804  0.9469042928691973
  0.3179868793274203  0.0420594799824010  0.8962187177114620
  0.1879628351107866  0.5417697359867227  0.3899149558030874
  0.3175354743792697  0.4607352556722972  0.8888111171575640
  0.1879306094196079  0.9592063224396703  0.3895217295108550
  0.6996576720306660  0.9296951406015617  0.1197417643603973
  0.7993650741287203  0.4293080671440670  0.6162310609623102
  0.7038731442993217  0.5700524177950055  0.1174270606237093
  0.8005798690400110  0.0705854593634937  0.6209733204100646
  0.2963303247140510  0.9527434951601221  0.7480306873359790
  0.2030918891731057  0.4523201838626869  0.2400880569407418
  0.2979771663257632  0.5503964205890706  0.7417914699192919
  0.2123463644633634  0.0498082861709387  0.2440538078805028
  0.6827905738465710  0.0525751526257678  0.1957790251379986
  0.8214744654632020  0.5515557546751974  0.6925868789480434
  0.6832935702781185  0.4485140786088704  0.1973505309171003
  0.8201806919186962  0.9491510683587256  0.7009677247348967
  0.2255494626706921  0.0683707077010026  0.7590482143153260
  0.2747081767547749  0.5654744530457593  0.2429621247017571
  0.2306400316949219  0.4349627723234873  0.7424286774172366
  0.2743875976914569  0.9315509075611420  0.2437230786909355
  0.7775882966177527  0.9730035712650462  0.2688258081862174
  0.7282530864337655  0.4730564502042581  0.7713432422827158
  0.7768745657081362  0.5286595172931152  0.2715173965398590
  0.7252471384727762  0.0299681949237690  0.7728089642646618
  0.3179596496561961  0.1262412429486958  0.0463023698601320
  0.1877554253215521  0.6268525129040609  0.5406683216121517
  0.3180699253690032  0.3754406981502379  0.0386181761500653
  0.1778643680504313  0.8768250122665283  0.5410506382693838
  0.6925949925174442  0.8648271768998216  0.9480911708285223
  0.8126933077929760  0.3683383532941417  0.4426320649252211
  0.6936835974241788  0.6320732339208035  0.9446945857673720
  0.8089581217118242  0.1343883920715408  0.4488285356077436
  0.2073672451740195  0.0560183425281793  0.0035281263026183
  0.2980671360479823  0.5547656801164107  0.5012993766218306
  0.2072554489275282  0.4469903637346416 -0.0003052040132213
  0.2973666338092155  0.9262458997197103  0.4937354783556408
  0.7973781639869766  0.9436975921795696 -0.0164754997562639
  0.7043114513139451  0.4433840597894388  0.4747592032024719
  0.8002253021697068  0.5545636070397203  0.9780060185132898
  0.7014891668234264  0.0585775390402003  0.4852876695492891
  0.3150641049755199 -0.0068697740733283  0.0781763194412058
  0.1891449111296844  0.4951095462713200  0.5746429840366756
  0.3156463621672972  0.5070575381473688  0.0736438747102715
  0.2066754222570143  0.0072914967844533  0.5733472677531801
  0.6773557097621938 -0.0014367818793357  0.9534133897908006
  0.8229503872084513  0.5025225698000944  0.4549675778124849
  0.6808296073164274  0.4980562166465861  0.9546928810727902
  0.8198188991931645  0.0005313786831347  0.4549349407064897
  0.1074558633816075  0.1384794224581200  0.0589764076750081
  0.3923882298349152  0.6399239268008066  0.5661616049515591
  0.1138061057290201  0.3609543269442651  0.0652601420747954
  0.4031552963923266  0.8607353663158810  0.5624150822163945
  0.8986702549471549  0.8576100454606842  0.9519517046051978
  0.6006298871543763  0.3602858354265924  0.4463030479834839
  0.9034258210598249  0.6379027242917372  0.9470516736548773
  0.5984619041291021  0.1422433702054821  0.4513268898901920
  0.1068457912179511  0.0742854568376182  0.8828753743638331
  0.4070665623269459  0.5783605658197467  0.3915213810064244
  0.0971531279189792  0.4239763819627077  0.8927265408199787
  0.4114109280920769  0.9261422226556079  0.3919483474219809
  0.8955951135654789  0.9266105164589800  0.1197721831893968
  0.6080642459313825  0.4283653935600496  0.6138091507774317
  0.8974062220988248  0.5705964999320948  0.1149599165934728
  0.6008236955044594  0.0725110485402587  0.6174174706538308
  0.0935588681969797  0.0630119453844974  0.6864876218123763
  0.4032398122426254  0.5692730162757028  0.1923885839241511
  0.1021789206321607  0.4318716262193901  0.6930983207523952
  0.4038488530130375  0.9298739528962157  0.1929798159358594
  0.9035833820815989  0.9509378607751072  0.3165250200058773
  0.6012486370466998  0.4486193989698993  0.8120281139117996
  0.9035861161196724  0.5525364936946199  0.3136714382902557
  0.5968595636329951  0.0519163076204858  0.8146669602659062
  0.0878422888291521  0.9546482038199134  0.8059485102447146
  0.4152154699810643  0.4582819193566836  0.3036022838051851
  0.0900471662964182  0.5434540115881840  0.8037599731530880
  0.4160458613111113  0.0437053126635806  0.2966799537126276
  0.9162461859825061  0.0505471906984752  0.1827761977994993
  0.5883748203878614  0.5503514625906872  0.6819317517752007
  0.9181294697388872  0.4496040772724689  0.1860347637237282
  0.5839800684874111  0.9499098963456378  0.6866310077879194
  0.1876396086062678  0.1520064209619505  0.5907521868253157
  0.3164278641507969  0.6410621393638254  0.0892382311519578
  0.1890050513413625  0.3608592526407523  0.5870422124350506
  0.3173584663668595  0.8587938683779600  0.0876699684980659
  0.8095452603600805  0.8736961618182875  0.3960297071117078
  0.6935619618989163  0.3714556371723222  0.8929768929763954
  0.8109940004540013  0.6296713250544650  0.3948867650497273
  0.6887606444438598  0.1272034191691605  0.9008872388907359
  0.4841978339905086  0.8649203564249357  0.7234521072935990
  0.0203795850016345  0.3659360573929562  0.2131806689093621
  0.4853809198447391  0.6320939397942203  0.7141221181525172
  0.0177532609939365  0.1346829518392791  0.2114700322580469
  0.5184460347724796  0.1304705204514550  0.2903562954319284
  0.9884066323948820  0.6311093545504228  0.7914999338507880
  0.5172832219902710  0.3709944784199069  0.2893480206581440
  0.9854152486407547  0.8692138836031973  0.7988800494571394
  0.3572216135873568  0.8338430498641900  0.7477901702087485
  0.1445782526922433  0.3324938136605726  0.2561062507457029
  0.3617317286165045  0.6672135342259917  0.7577401005911285
  0.1435645676675479  0.1641149652392007  0.2489056986332754
  0.6445146962598663  0.1708759724976258  0.2698161736877843
  0.8622011773169306  0.6695060607730554  0.7635568124096609
  0.6428010621756596  0.3292984955504770  0.2629790265997125
  0.8606823713648949  0.8290977111395483  0.7656819298748355
  0.4388413301715721  0.7494598399022760  0.6514160081524325
  0.0682093964524314  0.2500739567187542  0.1458631516694948
  0.5554784388225059  0.2509719213507380  0.3570927609322917
  0.9460353440925247  0.7491662116267327  0.8618583807659149
  0.2785962496011801  0.8703487680721681  0.8990943168167316
  0.2270533406585192  0.3780552360623445  0.3987447472809187
  0.2780547939144122  0.6278867954030498  0.9001114102451201
  0.2223988806923063  0.1306759920601746  0.4008983915266052
  0.6982332758861586  0.1653392598795479  0.0922902210193201
  0.8055058073390345  0.6639415274031096  0.5881553658830631
  0.6984853942686665  0.3386371674409039  0.0869427368020620
  0.8054230488682691  0.8395044176542152  0.5895736679008468
  0.2255165468371797  0.8407411969029508  0.7213912524056375
  0.2752046032959803  0.3400057662488736  0.2215053591271296
  0.2307139672760938  0.6654429167915563  0.7222105899982042
  0.2757641157434247  0.1667969675744811  0.2265598754550996
  0.7744859227837319  0.1420610372778500  0.2538755181993391
  0.7310914567505264  0.6422292086665581  0.7513840804583897
  0.7740092394634397  0.3561700469639952  0.2501966553048762
  0.7301044948673302  0.8572951157032588  0.7537034449525790
  0.2888513211808299  0.7494635669950983 -0.0176623036453351
  0.2175074976820192  0.2550111618605908  0.4713849126195769
  0.7255835990729863  0.2497165656586633  0.9436135263725619
  0.7771119458327778  0.7517930822099357  0.4446595768265642
  0.1904866084025117  0.8340220419359975  0.0377208720220368
  0.3154022797843096  0.3370008754441038  0.5348522135491234
  0.1899877245091367  0.6653744255007600  0.0373729335505101
  0.3135993782362734  0.1700413469842151  0.5323898250463570
  0.8085886535870165  0.1478385343025321  0.9842046643282609
  0.6930587269097142  0.6502035735001446  0.4832869169875189
  0.8110270920050587  0.3508114053766668 -0.0175103772856711
  0.6922003868852366  0.8522290347859857  0.4875880154643886
  0.0860623905084333  0.7494245269294020  0.0373496750776457
  0.4196295741652632  0.2513003819056945  0.5330036601699863
  0.8951464051863810  0.2485347114045262  0.9482650708810608
  0.6069468190537114  0.7514003479322869  0.4485219655741056
  0.1018631871123772  0.8355265014671588  0.8882480398613839
  0.4031315211419399  0.3378203176912474  0.3841716222073391
  0.1028426546445855  0.6637254067220292  0.8859477952327730
  0.4046107525320042  0.1616898419489761  0.3869628920864389
  0.9084530738150133  0.1744046698821166  0.1114445570025816
  0.5905601768953986  0.6733317801238990  0.6065156009417937
  0.9150276814482458  0.3286656933686813  0.1033945632342114
  0.5878697318961121  0.8283806621391299  0.6076272722049759
  0.0940995011692875  0.8446605414485617  0.6902825268562260
  0.4059704187027391  0.3502337566610617  0.1858183669926544
  0.0997961389871601  0.6520021716076222  0.6876547356557210
  0.4069953639981709  0.1557811919956883  0.1887507738334978
  0.9017820416916200  0.1548439257254287  0.3076253731016846
  0.6029706964125602  0.6562397329517302  0.8027340673852470
  0.9024321383395818  0.3412319546871628  0.3003981971311282
  0.6028147819573313  0.8426146888126848  0.8047476089580972
  0.1682825142429977  0.7510149041530040  0.6002969302676197
  0.3352224464118159  0.2518583546333325  0.1005004948979572
  0.8123671723123079  0.2500359607360154  0.3580265823142395
  0.6928555322544654  0.7490725500732148  0.8571890259531872
  0.1965182072101402  0.0763097436507881  0.8185882609091746
 
  0.00000000E+00  0.00000000E+00  0.00000000E+00
  0.00000000E+00  0.00000000E+00  0.00000000E+00
  0.00000000E+00  0.00000000E+00  0.00000000E+00
  0.00000000E+00  0.00000000E+00  0.00000000E+00
  0.00000000E+00  0.00000000E+00  0.00000000E+00
  0.00000000E+00  0.00000000E+00  0.00000000E+00
  0.00000000E+00  0.00000000E+00  0.00000000E+00
  0.00000000E+00  0.00000000E+00  0.00000000E+00
  0.00000000E+00  0.00000000E+00  0.00000000E+00
  0.00000000E+00  0.00000000E+00  0.00000000E+00
  0.00000000E+00  0.00000000E+00  0.00000000E+00
  0.00000000E+00  0.00000000E+00  0.00000000E+00
  0.00000000E+00  0.00000000E+00  0.00000000E+00
  0.00000000E+00  0.00000000E+00  0.00000000E+00
  0.00000000E+00  0.00000000E+00  0.00000000E+00
  0.00000000E+00  0.00000000E+00  0.00000000E+00
  0.00000000E+00  0.00000000E+00  0.00000000E+00
  0.00000000E+00  0.00000000E+00  0.00000000E+00
  0.00000000E+00  0.00000000E+00  0.00000000E+00
  0.00000000E+00  0.00000000E+00  0.00000000E+00
  0.00000000E+00  0.00000000E+00  0.00000000E+00
  0.00000000E+00  0.00000000E+00  0.00000000E+00
  0.00000000E+00  0.00000000E+00  0.00000000E+00
  0.00000000E+00  0.00000000E+00  0.00000000E+00
  0.00000000E+00  0.00000000E+00  0.00000000E+00
  0.00000000E+00  0.00000000E+00  0.00000000E+00
  0.00000000E+00  0.00000000E+00  0.00000000E+00
  0.00000000E+00  0.00000000E+00  0.00000000E+00
  0.00000000E+00  0.00000000E+00  0.00000000E+00
  0.00000000E+00  0.00000000E+00  0.00000000E+00
  0.00000000E+00  0.00000000E+00  0.00000000E+00
  0.00000000E+00  0.00000000E+00  0.00000000E+00
  0.00000000E+00  0.00000000E+00  0.00000000E+00
  0.00000000E+00  0.00000000E+00  0.00000000E+00
  0.00000000E+00  0.00000000E+00  0.00000000E+00
  0.00000000E+00  0.00000000E+00  0.00000000E+00
  0.00000000E+00  0.00000000E+00  0.00000000E+00
  0.00000000E+00  0.00000000E+00  0.00000000E+00
  0.00000000E+00  0.00000000E+00  0.00000000E+00
  0.00000000E+00  0.00000000E+00  0.00000000E+00
  0.00000000E+00  0.00000000E+00  0.00000000E+00
  0.00000000E+00  0.00000000E+00  0.00000000E+00
  0.00000000E+00  0.00000000E+00  0.00000000E+00
  0.00000000E+00  0.00000000E+00  0.00000000E+00
  0.00000000E+00  0.00000000E+00  0.00000000E+00
  0.00000000E+00  0.00000000E+00  0.00000000E+00
  0.00000000E+00  0.00000000E+00  0.00000000E+00
  0.00000000E+00  0.00000000E+00  0.00000000E+00
  0.00000000E+00  0.00000000E+00  0.00000000E+00
  0.00000000E+00  0.00000000E+00  0.00000000E+00
  0.00000000E+00  0.00000000E+00  0.00000000E+00
  0.00000000E+00  0.00000000E+00  0.00000000E+00
  0.00000000E+00  0.00000000E+00  0.00000000E+00
  0.00000000E+00  0.00000000E+00  0.00000000E+00
  0.00000000E+00  0.00000000E+00  0.00000000E+00
  0.00000000E+00  0.00000000E+00  0.00000000E+00
  0.00000000E+00  0.00000000E+00  0.00000000E+00
  0.00000000E+00  0.00000000E+00  0.00000000E+00
  0.00000000E+00  0.00000000E+00  0.00000000E+00
  0.00000000E+00  0.00000000E+00  0.00000000E+00
  0.00000000E+00  0.00000000E+00  0.00000000E+00
  0.00000000E+00  0.00000000E+00  0.00000000E+00
  0.00000000E+00  0.00000000E+00  0.00000000E+00
  0.00000000E+00  0.00000000E+00  0.00000000E+00
  0.00000000E+00  0.00000000E+00  0.00000000E+00
  0.00000000E+00  0.00000000E+00  0.00000000E+00
  0.00000000E+00  0.00000000E+00  0.00000000E+00
  0.00000000E+00  0.00000000E+00  0.00000000E+00
  0.00000000E+00  0.00000000E+00  0.00000000E+00
  0.00000000E+00  0.00000000E+00  0.00000000E+00
  0.00000000E+00  0.00000000E+00  0.00000000E+00
  0.00000000E+00  0.00000000E+00  0.00000000E+00
  0.00000000E+00  0.00000000E+00  0.00000000E+00
  0.00000000E+00  0.00000000E+00  0.00000000E+00
  0.00000000E+00  0.00000000E+00  0.00000000E+00
  0.00000000E+00  0.00000000E+00  0.00000000E+00
  0.00000000E+00  0.00000000E+00  0.00000000E+00
  0.00000000E+00  0.00000000E+00  0.00000000E+00
  0.00000000E+00  0.00000000E+00  0.00000000E+00
  0.00000000E+00  0.00000000E+00  0.00000000E+00
  0.00000000E+00  0.00000000E+00  0.00000000E+00
  0.00000000E+00  0.00000000E+00  0.00000000E+00
  0.00000000E+00  0.00000000E+00  0.00000000E+00
  0.00000000E+00  0.00000000E+00  0.00000000E+00
  0.00000000E+00  0.00000000E+00  0.00000000E+00
  0.00000000E+00  0.00000000E+00  0.00000000E+00
  0.00000000E+00  0.00000000E+00  0.00000000E+00
  0.00000000E+00  0.00000000E+00  0.00000000E+00
  0.00000000E+00  0.00000000E+00  0.00000000E+00
  0.00000000E+00  0.00000000E+00  0.00000000E+00
  0.00000000E+00  0.00000000E+00  0.00000000E+00
  0.00000000E+00  0.00000000E+00  0.00000000E+00
  0.00000000E+00  0.00000000E+00  0.00000000E+00
  0.00000000E+00  0.00000000E+00  0.00000000E+00
  0.00000000E+00  0.00000000E+00  0.00000000E+00
  0.00000000E+00  0.00000000E+00  0.00000000E+00
  0.00000000E+00  0.00000000E+00  0.00000000E+00
  0.00000000E+00  0.00000000E+00  0.00000000E+00
  0.00000000E+00  0.00000000E+00  0.00000000E+00
  0.00000000E+00  0.00000000E+00  0.00000000E+00
  0.00000000E+00  0.00000000E+00  0.00000000E+00
  0.00000000E+00  0.00000000E+00  0.00000000E+00
  0.00000000E+00  0.00000000E+00  0.00000000E+00
  0.00000000E+00  0.00000000E+00  0.00000000E+00
  0.00000000E+00  0.00000000E+00  0.00000000E+00
  0.00000000E+00  0.00000000E+00  0.00000000E+00
  0.00000000E+00  0.00000000E+00  0.00000000E+00
  0.00000000E+00  0.00000000E+00  0.00000000E+00
  0.00000000E+00  0.00000000E+00  0.00000000E+00
  0.00000000E+00  0.00000000E+00  0.00000000E+00
  0.00000000E+00  0.00000000E+00  0.00000000E+00
  0.00000000E+00  0.00000000E+00  0.00000000E+00
  0.00000000E+00  0.00000000E+00  0.00000000E+00
  0.00000000E+00  0.00000000E+00  0.00000000E+00
  0.00000000E+00  0.00000000E+00  0.00000000E+00
  0.00000000E+00  0.00000000E+00  0.00000000E+00
  0.00000000E+00  0.00000000E+00  0.00000000E+00
  0.00000000E+00  0.00000000E+00  0.00000000E+00
  0.00000000E+00  0.00000000E+00  0.00000000E+00
  0.00000000E+00  0.00000000E+00  0.00000000E+00
  0.00000000E+00  0.00000000E+00  0.00000000E+00
  0.00000000E+00  0.00000000E+00  0.00000000E+00
  0.00000000E+00  0.00000000E+00  0.00000000E+00
  0.00000000E+00  0.00000000E+00  0.00000000E+00
  0.00000000E+00  0.00000000E+00  0.00000000E+00
  0.00000000E+00  0.00000000E+00  0.00000000E+00
  0.00000000E+00  0.00000000E+00  0.00000000E+00
  0.00000000E+00  0.00000000E+00  0.00000000E+00
  0.00000000E+00  0.00000000E+00  0.00000000E+00
  0.00000000E+00  0.00000000E+00  0.00000000E+00
  0.00000000E+00  0.00000000E+00  0.00000000E+00
  0.00000000E+00  0.00000000E+00  0.00000000E+00
  0.00000000E+00  0.00000000E+00  0.00000000E+00
  0.00000000E+00  0.00000000E+00  0.00000000E+00
  0.00000000E+00  0.00000000E+00  0.00000000E+00
  0.00000000E+00  0.00000000E+00  0.00000000E+00
  0.00000000E+00  0.00000000E+00  0.00000000E+00
  0.00000000E+00  0.00000000E+00  0.00000000E+00
  0.00000000E+00  0.00000000E+00  0.00000000E+00
  0.00000000E+00  0.00000000E+00  0.00000000E+00
  0.00000000E+00  0.00000000E+00  0.00000000E+00
  0.00000000E+00  0.00000000E+00  0.00000000E+00
  0.00000000E+00  0.00000000E+00  0.00000000E+00
  0.00000000E+00  0.00000000E+00  0.00000000E+00
  0.00000000E+00  0.00000000E+00  0.00000000E+00
  0.00000000E+00  0.00000000E+00  0.00000000E+00
  0.00000000E+00  0.00000000E+00  0.00000000E+00
  0.00000000E+00  0.00000000E+00  0.00000000E+00
  0.00000000E+00  0.00000000E+00  0.00000000E+00
  0.00000000E+00  0.00000000E+00  0.00000000E+00
  0.00000000E+00  0.00000000E+00  0.00000000E+00
  0.00000000E+00  0.00000000E+00  0.00000000E+00
  0.00000000E+00  0.00000000E+00  0.00000000E+00
  0.00000000E+00  0.00000000E+00  0.00000000E+00
  0.00000000E+00  0.00000000E+00  0.00000000E+00
  0.00000000E+00  0.00000000E+00  0.00000000E+00
  0.00000000E+00  0.00000000E+00  0.00000000E+00
  0.00000000E+00  0.00000000E+00  0.00000000E+00
  0.00000000E+00  0.00000000E+00  0.00000000E+00
  0.00000000E+00  0.00000000E+00  0.00000000E+00
  0.00000000E+00  0.00000000E+00  0.00000000E+00
  0.00000000E+00  0.00000000E+00  0.00000000E+00
  0.00000000E+00  0.00000000E+00  0.00000000E+00
  0.00000000E+00  0.00000000E+00  0.00000000E+00
  0.00000000E+00  0.00000000E+00  0.00000000E+00
  0.00000000E+00  0.00000000E+00  0.00000000E+00
  0.00000000E+00  0.00000000E+00  0.00000000E+00
  0.00000000E+00  0.00000000E+00  0.00000000E+00
  0.00000000E+00  0.00000000E+00  0.00000000E+00
  0.00000000E+00  0.00000000E+00  0.00000000E+00
  0.00000000E+00  0.00000000E+00  0.00000000E+00
  0.00000000E+00  0.00000000E+00  0.00000000E+00
  0.00000000E+00  0.00000000E+00  0.00000000E+00
  0.00000000E+00  0.00000000E+00  0.00000000E+00
  0.00000000E+00  0.00000000E+00  0.00000000E+00
  0.00000000E+00  0.00000000E+00  0.00000000E+00
  0.00000000E+00  0.00000000E+00  0.00000000E+00
  0.00000000E+00  0.00000000E+00  0.00000000E+00
  0.00000000E+00  0.00000000E+00  0.00000000E+00
  0.00000000E+00  0.00000000E+00  0.00000000E+00
  0.00000000E+00  0.00000000E+00  0.00000000E+00
  0.00000000E+00  0.00000000E+00  0.00000000E+00
  0.00000000E+00  0.00000000E+00  0.00000000E+00
  0.00000000E+00  0.00000000E+00  0.00000000E+00
  0.00000000E+00  0.00000000E+00  0.00000000E+00
  0.00000000E+00  0.00000000E+00  0.00000000E+00
  0.00000000E+00  0.00000000E+00  0.00000000E+00
  0.00000000E+00  0.00000000E+00  0.00000000E+00
  0.00000000E+00  0.00000000E+00  0.00000000E+00
  0.00000000E+00  0.00000000E+00  0.00000000E+00
  0.00000000E+00  0.00000000E+00  0.00000000E+00
  0.00000000E+00  0.00000000E+00  0.00000000E+00
  0.00000000E+00  0.00000000E+00  0.00000000E+00
  0.00000000E+00  0.00000000E+00  0.00000000E+00
  0.00000000E+00  0.00000000E+00  0.00000000E+00
  0.00000000E+00  0.00000000E+00  0.00000000E+00
  0.00000000E+00  0.00000000E+00  0.00000000E+00
  0.00000000E+00  0.00000000E+00  0.00000000E+00
  0.00000000E+00  0.00000000E+00  0.00000000E+00
  0.00000000E+00  0.00000000E+00  0.00000000E+00
  0.00000000E+00  0.00000000E+00  0.00000000E+00
  0.00000000E+00  0.00000000E+00  0.00000000E+00
  0.00000000E+00  0.00000000E+00  0.00000000E+00
  0.00000000E+00  0.00000000E+00  0.00000000E+00
  0.00000000E+00  0.00000000E+00  0.00000000E+00
  0.00000000E+00  0.00000000E+00  0.00000000E+00
  0.00000000E+00  0.00000000E+00  0.00000000E+00
  0.00000000E+00  0.00000000E+00  0.00000000E+00
  0.00000000E+00  0.00000000E+00  0.00000000E+00
  0.00000000E+00  0.00000000E+00  0.00000000E+00
  0.00000000E+00  0.00000000E+00  0.00000000E+00
  0.00000000E+00  0.00000000E+00  0.00000000E+00
  0.00000000E+00  0.00000000E+00  0.00000000E+00
  0.00000000E+00  0.00000000E+00  0.00000000E+00
  0.00000000E+00  0.00000000E+00  0.00000000E+00
  0.00000000E+00  0.00000000E+00  0.00000000E+00
  0.00000000E+00  0.00000000E+00  0.00000000E+00
  0.00000000E+00  0.00000000E+00  0.00000000E+00
  0.00000000E+00  0.00000000E+00  0.00000000E+00
  0.00000000E+00  0.00000000E+00  0.00000000E+00
  0.00000000E+00  0.00000000E+00  0.00000000E+00
  0.00000000E+00  0.00000000E+00  0.00000000E+00
  0.00000000E+00  0.00000000E+00  0.00000000E+00
  0.00000000E+00  0.00000000E+00  0.00000000E+00
  0.00000000E+00  0.00000000E+00  0.00000000E+00
  0.00000000E+00  0.00000000E+00  0.00000000E+00
  0.00000000E+00  0.00000000E+00  0.00000000E+00
  0.00000000E+00  0.00000000E+00  0.00000000E+00
  0.00000000E+00  0.00000000E+00  0.00000000E+00
  0.00000000E+00  0.00000000E+00  0.00000000E+00
  0.00000000E+00  0.00000000E+00  0.00000000E+00
  0.00000000E+00  0.00000000E+00  0.00000000E+00
  0.00000000E+00  0.00000000E+00  0.00000000E+00
  0.00000000E+00  0.00000000E+00  0.00000000E+00
  0.00000000E+00  0.00000000E+00  0.00000000E+00
  0.00000000E+00  0.00000000E+00  0.00000000E+00
  0.00000000E+00  0.00000000E+00  0.00000000E+00
  0.00000000E+00  0.00000000E+00  0.00000000E+00
  0.00000000E+00  0.00000000E+00  0.00000000E+00
  0.00000000E+00  0.00000000E+00  0.00000000E+00
  0.00000000E+00  0.00000000E+00  0.00000000E+00
  0.00000000E+00  0.00000000E+00  0.00000000E+00
  0.00000000E+00  0.00000000E+00  0.00000000E+00
  0.00000000E+00  0.00000000E+00  0.00000000E+00
  0.00000000E+00  0.00000000E+00  0.00000000E+00
  0.00000000E+00  0.00000000E+00  0.00000000E+00
  0.00000000E+00  0.00000000E+00  0.00000000E+00
  0.00000000E+00  0.00000000E+00  0.00000000E+00
  0.00000000E+00  0.00000000E+00  0.00000000E+00
  0.00000000E+00  0.00000000E+00  0.00000000E+00
  0.00000000E+00  0.00000000E+00  0.00000000E+00
  0.00000000E+00  0.00000000E+00  0.00000000E+00
  0.00000000E+00  0.00000000E+00  0.00000000E+00
  0.00000000E+00  0.00000000E+00  0.00000000E+00
  0.00000000E+00  0.00000000E+00  0.00000000E+00
  0.00000000E+00  0.00000000E+00  0.00000000E+00
  0.00000000E+00  0.00000000E+00  0.00000000E+00
  0.00000000E+00  0.00000000E+00  0.00000000E+00
  0.00000000E+00  0.00000000E+00  0.00000000E+00
  0.00000000E+00  0.00000000E+00  0.00000000E+00
  0.00000000E+00  0.00000000E+00  0.00000000E+00
  0.00000000E+00  0.00000000E+00  0.00000000E+00
  0.00000000E+00  0.00000000E+00  0.00000000E+00
  0.00000000E+00  0.00000000E+00  0.00000000E+00
  0.00000000E+00  0.00000000E+00  0.00000000E+00
  0.00000000E+00  0.00000000E+00  0.00000000E+00
  0.00000000E+00  0.00000000E+00  0.00000000E+00
  0.00000000E+00  0.00000000E+00  0.00000000E+00
  0.00000000E+00  0.00000000E+00  0.00000000E+00
  0.00000000E+00  0.00000000E+00  0.00000000E+00
  0.00000000E+00  0.00000000E+00  0.00000000E+00
  0.00000000E+00  0.00000000E+00  0.00000000E+00
  0.00000000E+00  0.00000000E+00  0.00000000E+00
  0.00000000E+00  0.00000000E+00  0.00000000E+00
  0.00000000E+00  0.00000000E+00  0.00000000E+00
  0.00000000E+00  0.00000000E+00  0.00000000E+00
  0.00000000E+00  0.00000000E+00  0.00000000E+00
  0.00000000E+00  0.00000000E+00  0.00000000E+00
  0.00000000E+00  0.00000000E+00  0.00000000E+00
  0.00000000E+00  0.00000000E+00  0.00000000E+00
  0.00000000E+00  0.00000000E+00  0.00000000E+00
  0.00000000E+00  0.00000000E+00  0.00000000E+00
  0.00000000E+00  0.00000000E+00  0.00000000E+00
  0.00000000E+00  0.00000000E+00  0.00000000E+00
  0.00000000E+00  0.00000000E+00  0.00000000E+00
  0.00000000E+00  0.00000000E+00  0.00000000E+00
  0.00000000E+00  0.00000000E+00  0.00000000E+00
  0.00000000E+00  0.00000000E+00  0.00000000E+00
  0.00000000E+00  0.00000000E+00  0.00000000E+00
