# Supplementary material for: Brønsted acidity in zeolites measured by deprotonation energy
Source: Sci Rep. 2022 May 4;12:7301. doi: 10.1038/s41598-022-11354-x (PMC9068704; doi:10.1038/s41598-022-11354-x)
Supplement: Supplementary file 2 — Supplementary Information 2. [file 41598_2022_11354_MOESM2_ESM.zip › structures/periodic/mfi/Al9-O15.vasp]

Si Al O H                               
   1.00000000000000     
    19.8538999999999994    0.0000000000000000    0.0000000000000000
     0.0000000000000000   19.8699000000000012    0.0000000000000000
     0.0000000000000000    0.0000000000000000   13.2912999999999997
   Si   Al   O    H 
    95     1   192     1
Direct
  0.4231062957312449  0.0524001506603264  0.6886342118705472
  0.0776220708644167  0.5508260942627182  0.1866173233313986
  0.4354414272342420  0.4523396260640010  0.6987728319636026
  0.0607827707375207  0.9488138869798413  0.2050714322473949
  0.5580121483682243  0.9412940350438469  0.3042557377341261
  0.9424608737108787  0.4418643406621502  0.8041007905301182
  0.5839917213491439  0.5513806992934820  0.3038027168229816
  0.9180382463775483  0.0514315849435245  0.8047668254857412
  0.3152853616956820  0.0248483326602111  0.8374112964245702
  0.1864622554392399  0.5241235725229058  0.3365590552699544
  0.3360767142093731  0.4703498742398719  0.8653226723340468
  0.1597288062698660  0.9685872975347524  0.3736138947843979
  0.6684141720865548  0.9764544178801439  0.1571393757066108
  0.8307951433866750  0.4768864527535415  0.6568075637936548
  0.6792751931993305  0.5347018666436093  0.1334926970054595
  0.8227043287682740  0.0342425682164167  0.6343126766574017
  0.2685835390071388  0.0511674795713135  0.0553559454907494
  0.2339080768902013  0.5595749591297189  0.5514409178787895
  0.2927669831789863  0.4271095344539774  0.0728403628554211
  0.2081588690487900  0.9321303757562883  0.5796877427684218
  0.7126203743895255  0.9406943697339861  0.9428226909060908
  0.7889339842290847  0.4409272920855356  0.4424725053900584
  0.7324333333206861  0.5682223762726242  0.9253727134047687
  0.7689787548797957  0.0687694645854586  0.4265736396315734
  0.1127362693482187  0.0632595322428749  0.0563675522381204
  0.3884609468828832  0.5689116385296321  0.5497597830530314
  0.1340230414392628  0.4278709374561826  0.0560639693084943
  0.3663011019236787  0.9285415605698186  0.5609942106706368
  0.8688593975456230  0.9303844739991300  0.9369290964141432
  0.6330408852640202  0.4306812543324969  0.4363156525890469
  0.8882121712179639  0.5569052426665715  0.9444469391951570
  0.6130526261607457  0.0574340222583131  0.4436615851966035
  0.0699300642457409  0.0229447788876360  0.8418036656542809
  0.4321347522542548  0.5250225517924700  0.3385622173941663
  0.0860527552668769  0.4722286993752315  0.8484238397366537
  0.4159810904153083  0.9734781625791593  0.3551440404372447
  0.9108201241388667  0.9786515808912247  0.1474645390421813
  0.5878786107133773  0.4780636834423077  0.6465915330410086
  0.9248324845866056  0.5262573027340360  0.1592958902941780
  0.5761263139688148  0.0268062867651762  0.6581276340746516
  0.1914568115792550  0.0673723854586807  0.7100082371733147
  0.3104694463924162  0.5606365533825258  0.2053928303210423
  0.2175710327399664  0.4457010467255739  0.7186348410330879
  0.2831635788025063  0.9454905278587874  0.2307814705625088
  0.7940096507857958  0.9451795791536252  0.2891460144188124
  0.7051148790652391  0.4447282024466215  0.7882053383134965
  0.7999102410188907  0.5600473679853104  0.2865375599801295
  0.7013797785992767  0.0598537290268394  0.7870087077042649
  0.4355801475788731  0.8301172851326859  0.7133504427650768
  0.0658877187335312  0.3288213546156444  0.2090325883111000
  0.4408768297085789  0.6688613053521218  0.7119873211609614
  0.0587677934504046  0.1679516609725397  0.2112686497297059
  0.5634033902418469  0.1664283604843028  0.2844087438768268
  0.9365228609147412  0.6657031339565029  0.7841891160182892
  0.5693137926568298  0.3250663291802139  0.2971857818061300
  0.9322191543802757  0.8242063908530591  0.7968496508296513
  0.3240589158197102  0.8702496219767376  0.8511857897455444
  0.1783983999322035  0.3669527904434601  0.3459683072135846
  0.3243278070346455  0.6276434044376409  0.8477345083860408
  0.1718040053876051  0.1262066951451952  0.3537123813496936
  0.6694952119808764  0.1343738972221253  0.1304841352607061
  0.8295770095865054  0.6341949271782998  0.6298876691612760
  0.6739681699394697  0.3792055776583528  0.1462762489001320
  0.8274804686935422  0.8786200147409510  0.6465265229748315
  0.2302508213933984  0.3360132962483927  0.5657947340918259
  0.2724855209370174  0.6765335317318605  0.0557389490655130
  0.2274269611920580  0.1795569539450611  0.5578023095163952
  0.7270351740804148  0.1760770399187411  0.9262480241819813
  0.7733944463535988  0.6760208988744358  0.4257299387835526
  0.7316419530089048  0.3298895907894648  0.9419197977388443
  0.7687299232488688  0.8297039034683815  0.4422801976908155
  0.1076946937620516  0.8319369860049085  0.0769716075562207
  0.3873390937107100  0.3328598195550182  0.5724738557272521
  0.1139733351124110  0.6772031075736482  0.0600376286948366
  0.3844981800856922  0.1782398779089727  0.5628736124482938
  0.8821451464592063  0.1733533965404277  0.9495946347434593
  0.6182155919369738  0.6727670379255694  0.4504239642824366
  0.8890805082835161  0.3248881855242551  0.9275180215550654
  0.6110977538356928  0.8241978202184411  0.4282682707378124
  0.0766697215257978  0.8650179280859790  0.8590408692794198
  0.4232623577244232  0.3667526793634516  0.3543598612760270
  0.0787540389220591  0.6273527009877206  0.8489831565215992
  0.4228846697154612  0.1274608841350781  0.3553382925793749
  0.9111954437088783  0.1363310272871645  0.1667075345642643
  0.5881897737416324  0.6361028396694037  0.6682015943789453
  0.9218189591149913  0.3695065937653353  0.1413313300469188
  0.5791637586423105  0.8697284459702240  0.6415745836940629
  0.1996150289029219  0.8144370703552760  0.7375965557436539
  0.3017489619580486  0.3102537951236325  0.2273318382053251
  0.2029281297807112  0.6623673976157919  0.7060742395313311
  0.2969907424932404  0.1556531947628228  0.2147333145979043
  0.7800962884245242  0.1886300701785992  0.2791885480683762
  0.7200105218913866  0.6883411846138349  0.7786936370875613
  0.7991190513219326  0.3397010596099226  0.2771144479379554
  0.7022227285799325  0.8395886955606625  0.7773881272780192
  0.2676000080679330  0.8321664168961510  0.0649021290437763
  0.5005579391927601  0.0300507210254136  0.7024247811798039
  0.0004881961914492  0.5278120750655038  0.2033674281121630
  0.5156882998485174  0.4650153778688472  0.6986474745117193
 -0.0182916165237584  0.9678892419739283  0.2047905008969523
  0.4766075814235612  0.9427245170349653  0.2874239420057911
  0.0231098624766353  0.4427264216329642  0.7839182863071338
  0.5062993118637461  0.5289947491919645  0.2876415039751063
 -0.0040084439948108  0.0294249959905355  0.7908070573069322
  0.3882051533022282  0.0517887311000295  0.7991165488087679
  0.1139715936840733  0.5508212547844612  0.2963718033302337
  0.4098712846112991  0.4641496122762893  0.8133919565956595
  0.0873432086314253  0.9579005385395898  0.3202951554900811
  0.5923568026231387  0.9667805878988144  0.2002772789199615
  0.9061735304975161  0.4687988361151253  0.7023889432265912
  0.6178504141711105  0.5699793597930343  0.1956566784632960
  0.8849600849727975  0.0687392372222429  0.6955486410352619
  0.4199600189619294  0.1276749901737868  0.6420002134007314
  0.0784083456825406  0.6252489406403874  0.1375934564447335
  0.4182280123347552  0.3756272411739204  0.6652540970639083
  0.0722734489978861  0.8716191265967462  0.1706396171626641
  0.5816639946563281  0.8654291145737407  0.3323337170357563
  0.9179782335450219  0.3660386960514622  0.8314161433628754
  0.5864302578214530  0.6156165483213641  0.3783288272107956
  0.9144062009371120  0.1164799625700164  0.8775369676495337
  0.3838353981273480 -0.0004098888657998  0.6153940326722762
  0.1163804783260947  0.4975739904776318  0.1139283072766310
  0.3968552391369387  0.5039086933804089  0.6230652964779699
  0.1030557379736186 -0.0001208172597471  0.1324269037871150
  0.5772257665884946  0.9907087880623581  0.3974845390229934
  0.9248755286215524  0.4904249417962837  0.8991965633374122
  0.6272910185527987  0.4885906845976624  0.3497390546709891
  0.8746936574924898  0.9889914985013787  0.8514353451877457
  0.3133948311415035  0.0340600508665627  0.9580966636634859
  0.1891141199354876  0.5351602472606294  0.4568653916229219
  0.3400130651763916  0.4332187886717197  0.9736899137001451
  0.1596737910648667  0.9302117397371280  0.4808612559109192
  0.6703859616390573  0.9422909322326805  0.0468864072877459
  0.8314711200610887  0.4430319060795206  0.5461532395058594
  0.6876661422896582  0.5740909048678506  0.0272899416316978
  0.8138216302952603  0.0739748232449606  0.5284142820715343
  0.3055435086139299  0.9458295841696297  0.8087402424911960
  0.1955037143332757  0.4440227695629194  0.3131864780493571
  0.3156216313757562  0.5491138279893995  0.8801146807577458
  0.1761844906756701  0.0480191667922720  0.3891486888748195
  0.6883265751115494  0.0555867417295364  0.1483691647175939
  0.8093351263905696  0.5556874995756276  0.6477498869178674
  0.6616732383160780  0.4561926650423697  0.1098950845615121
  0.8392812916425915  0.9556722609759778  0.6099438357757738
  0.2562342109224366  0.0692885733361615  0.7848205126716563
  0.2459874947500775  0.5660450860171258  0.2807423140737936
  0.2798876419317445  0.4330112998727534  0.7954657336074193
  0.2194898717322183  0.9357391797376131  0.3036860684678975
  0.7203055421545734  0.9406890814757516  0.2354927245592157
  0.7778887852224666  0.4396876934679943  0.7320638566703390
  0.7492173453100343  0.5383948879873072  0.1967468462556032
  0.7532088901743638  0.0384980849705582  0.6985930198404960
  0.3058109542245635  0.1131070787013681  0.1116621941207313
  0.1959827555026243  0.6249678246094162  0.5979699186000771
  0.3115104260810116  0.3577617346898341  0.1299627050460478
  0.1870316446602232  0.8705637093312982  0.6515890337596523
  0.6767358205115936  0.8842044455257910  0.8724051281401350
  0.8246363338345735  0.3842106582961708  0.3722099324899230
  0.7377841743582346  0.6420554850984470  0.8750952506403631
  0.7641481999266861  0.1427555434216765  0.3767605097048329
  0.1916251984761638  0.0686510976704749  0.0237365756463077
  0.3103343394476493  0.5765477366832115  0.5144691581514639
  0.2145696155855225  0.4257245198417025  0.0373252855087461
  0.2857554921891087  0.9246582088495728  0.5418216250918489
  0.7905282244984824  0.9223691214595465 -0.0301292070984157
  0.7110973630339710  0.4225258067434652  0.4702305424894533
  0.8078250368704186  0.5415917706832993  0.9524183501174147
  0.6933271955778880  0.0426831619554711  0.4533969105382972
  0.2665567454290110  0.9856420553364339  0.1296214980164086
  0.2392247025461988  0.5011860322195822  0.6357807256372965
  0.3081571527221960  0.4890176885197486  0.1478959228174751
  0.1967275817066916  0.0028361298799239  0.6365615635546800
  0.7100529082811785  0.0132033070341832  0.8866014523526595
  0.7905865620183330  0.5132483420015870  0.3858035827268161
  0.6970962723723561  0.5162885894122482  0.8467442679195472
  0.8035353780850377  0.0166593829195001  0.3474575136190152
  0.0904575457905576  0.1324871797831573  0.1115498571867548
  0.4117495981458920  0.6366324853938905  0.6080087576941855
  0.1102083680967000  0.3619205910197409  0.1186017646193778
  0.3913569634941970  0.8630267238576232  0.6223921487660453
  0.8957510501626776  0.8593711892316442  0.8929714868682227
  0.6063474745151261  0.3591781579116631  0.3935033607465079
  0.9010151075225438  0.6216318166027247  0.8728386107370699
  0.5999370015038632  0.1219842677252062  0.3717100160895344
  0.0671508578160349  0.0530536994634235  0.9559428220673210
  0.4352963617823142  0.5584859572865969  0.4504606122505078
  0.0960914521828121  0.4257536634397673  0.9478434116092643
  0.4040226596234384  0.9255870424849084  0.4520565050470320
  0.9155247012932441  0.9509274788744430  0.0326617088793895
  0.5857948375389875  0.4518006477003447  0.5308817412290815
  0.9183215416346180  0.5708382447266740  0.0564746514674264
  0.5821313452796818  0.0713726983142904  0.5551666119054977
  0.1226175936029212  0.0660850205426566  0.7750041423147394
  0.3796447708214359  0.5667596460216896  0.2696190581789952
  0.1523213996939757  0.4720905390041994  0.7786498648899197
  0.3479493018579655  0.9749929441568589  0.2871337703671149
  0.8521641852960614  0.9373400785682495  0.2048982698972718
  0.6453930427058793  0.4367260659487695  0.7063997021230010
  0.8765850911213333  0.5561552385985652  0.2463181147762828
  0.6251642865721677  0.0556705154939236  0.7447890865040593
  0.0935740302165044  0.9446639570331202  0.8436673391914485
  0.4077341285851565  0.4468586986006893  0.3451228006449802
  0.0711261137828603  0.5492284930772094  0.8839490743192390
  0.4329016279883870  0.0496327131150392  0.3914409831008132
  0.8919929250520695  0.0581279630240985  0.1464955083256115
  0.6061370666207911  0.5575669030264820  0.6486852452445158
  0.9035249330399990  0.4489775067568247  0.1344767934873612
  0.5962384130361476  0.9494169667031485  0.6325841964127933
  0.1894601522671969  0.1349518478199338  0.6420905542705652
  0.3105686819078575  0.6216332567003807  0.1257548792813204
  0.1995932854670487  0.3757314857947023  0.6619615045104065
  0.3025313453596700  0.8680729847166352  0.1860125888073748
  0.8028300811655006  0.8837080235862619  0.3673903538887887
  0.6970235672415203  0.3833313551222580  0.8667870477109967
  0.7852113618029102  0.6370423679640894  0.3202401247307985
  0.7148345172116569  0.1369999718652429  0.8209405211608674
  0.5123962120324234  0.8583403704826812  0.7097575673118811
 -0.0105021544794596  0.3581254609568842  0.2078923599302334
  0.5181673220631334  0.6447905501524501  0.7290237853630438
 -0.0185639365323405  0.1439902089117622  0.2274692782392698
  0.4831902003330764  0.1498540240225895  0.2802017360442428
  0.0163969400880369  0.6492261567363780  0.7770049716310069
  0.4908107117086376  0.3477941785501763  0.2919410993467377
  0.0112186014972214  0.8452470077686646  0.7916590639103523
  0.4016862200120774  0.8516161925620499  0.8199345460571473
  0.1008722703266006  0.3480128107178624  0.3166410443973920
  0.4010321286336887  0.6426521529237506  0.8114489832668530
  0.0970105303608286  0.1448488752388369  0.3140252477579673
  0.5940602364239388  0.1489017240452370  0.1736901737609943
  0.9046397465071930  0.6478947600092089  0.6743219145816277
  0.6048914058931656  0.3484455750628577  0.1926989115278637
  0.8969234789749858  0.8482664878210230  0.6922215778536637
  0.4356029846453127  0.7494880876889446  0.6998229984242733
  0.0645621095039184  0.2481617110791064  0.1942610889637942
  0.5756707017857736  0.2445878953205284  0.3115835649710064
  0.9238258173966322  0.7439319749380268  0.8111303643575346
  0.3158330095557012  0.8650802826635536  0.9702590898805820
  0.1880494167988192  0.3563380544936099  0.4657883735936900
  0.3049616437272843  0.6743306916018992  0.9428419598956523
  0.1908180851312357  0.1729819571505732  0.4489901301910521
  0.6724240929161042  0.1535238466155066  0.0116827800828573
  0.8280081520815170  0.6531623561397661  0.5108720608187250
  0.6956809685970384  0.3331971569815766  0.0512336222982295
  0.8048369220557162  0.8329621211748860  0.5514924136392017
  0.2733269327632386  0.8195813980525321  0.7900035426970651
  0.2289217086881488  0.3185099463103347  0.2821267509025298
  0.2769260737931976  0.6452041249825180  0.7514702639280340
  0.2228445529571036  0.1392301989639697  0.2600814731990296
  0.7234631886355056  0.1800001238066615  0.1918707613787351
  0.7754360716614547  0.6807829997605037  0.6894523982610652
  0.7337786805722478  0.3780745175767151  0.2301898748160383
  0.7682311004550264  0.8772810983358480  0.7313614239940351
  0.2824668977338616  0.7503779634150889  0.1015128460368829
  0.2223696448148674  0.2571397930102850  0.5922226651917427
  0.7199198009603289  0.2549195134875402  0.8978892966571694
  0.7806302939716672  0.7549490859621064  0.3976254874825891
  0.1843025513894775  0.8557089175215967  0.0608605624631508
  0.3096029879850386  0.3548420509563678  0.5485757030157931
  0.1927771887987194  0.6564491795591935  0.0475361776370833
  0.3059554149642654  0.1563337859807006  0.5472528029226728
  0.8022426850378430  0.1591486302098628  0.9692339801944461
  0.6982643308602938  0.6593239995203796  0.4692694239855486
  0.8116206373490737  0.3464285799324151  0.9524828778684648
  0.6885733154622735  0.8458036091676396  0.4526664821012393
  0.1032929441072765  0.7521446533387290  0.1046515361694764
  0.3905873865921815  0.2542549365393972  0.6057368152085022
  0.8935003793796006  0.2459620533994543  0.8964515307591611
  0.6061555256821758  0.7453435656001894  0.3971660556144020
  0.0623174153123222  0.8481238262288586  0.9765707399038432
  0.4325835387105954  0.3464027429597316  0.4722118718177674
  0.0781586133195638  0.6737456705425979  0.9495241820932866
  0.4231921572124087  0.1749765832867111  0.4546474517511246
  0.9194144353757783  0.1738348220545935  0.0584640585451696
  0.5810940678191973  0.6731864954293566  0.5593612744874434
  0.9335643561939169  0.3396366142359865  0.0285033014882713
  0.5667207348809928  0.8392112030261230  0.5292387964928913
  0.1413684168021867  0.8212745437495732  0.8228265959577887
  0.3603725136243058  0.3242051279700724  0.3097130981625486
  0.1476541590075503  0.6360547167964108  0.7861374624840919
  0.3518015722199797  0.1328074754778846  0.2976482670186811
  0.8534953681385452  0.1710051003167420  0.2342515583530608
  0.6461854361910533  0.6702736664079265  0.7357656182542284
  0.8587155761454218  0.3310717689927049  0.1943092958487681
  0.6431305896685094  0.8322372389825160  0.6935007697765369
  0.1938207026279493  0.7417138806226852  0.6837199160854152
  0.3066732799916581  0.2337995780045461  0.1864878097889374
  0.7778945212619747  0.2658757065590346  0.3174649797956710
  0.7219634137578184  0.7654286988366813  0.8178404842184274
  0.3151411486726864  0.8317468283395244  0.2317294683123549
 
  0.00000000E+00  0.00000000E+00  0.00000000E+00
  0.00000000E+00  0.00000000E+00  0.00000000E+00
  0.00000000E+00  0.00000000E+00  0.00000000E+00
  0.00000000E+00  0.00000000E+00  0.00000000E+00
  0.00000000E+00  0.00000000E+00  0.00000000E+00
  0.00000000E+00  0.00000000E+00  0.00000000E+00
  0.00000000E+00  0.00000000E+00  0.00000000E+00
  0.00000000E+00  0.00000000E+00  0.00000000E+00
  0.00000000E+00  0.00000000E+00  0.00000000E+00
  0.00000000E+00  0.00000000E+00  0.00000000E+00
  0.00000000E+00  0.00000000E+00  0.00000000E+00
  0.00000000E+00  0.00000000E+00  0.00000000E+00
  0.00000000E+00  0.00000000E+00  0.00000000E+00
  0.00000000E+00  0.00000000E+00  0.00000000E+00
  0.00000000E+00  0.00000000E+00  0.00000000E+00
  0.00000000E+00  0.00000000E+00  0.00000000E+00
  0.00000000E+00  0.00000000E+00  0.00000000E+00
  0.00000000E+00  0.00000000E+00  0.00000000E+00
  0.00000000E+00  0.00000000E+00  0.00000000E+00
  0.00000000E+00  0.00000000E+00  0.00000000E+00
  0.00000000E+00  0.00000000E+00  0.00000000E+00
  0.00000000E+00  0.00000000E+00  0.00000000E+00
  0.00000000E+00  0.00000000E+00  0.00000000E+00
  0.00000000E+00  0.00000000E+00  0.00000000E+00
  0.00000000E+00  0.00000000E+00  0.00000000E+00
  0.00000000E+00  0.00000000E+00  0.00000000E+00
  0.00000000E+00  0.00000000E+00  0.00000000E+00
  0.00000000E+00  0.00000000E+00  0.00000000E+00
  0.00000000E+00  0.00000000E+00  0.00000000E+00
  0.00000000E+00  0.00000000E+00  0.00000000E+00
  0.00000000E+00  0.00000000E+00  0.00000000E+00
  0.00000000E+00  0.00000000E+00  0.00000000E+00
  0.00000000E+00  0.00000000E+00  0.00000000E+00
  0.00000000E+00  0.00000000E+00  0.00000000E+00
  0.00000000E+00  0.00000000E+00  0.00000000E+00
  0.00000000E+00  0.00000000E+00  0.00000000E+00
  0.00000000E+00  0.00000000E+00  0.00000000E+00
  0.00000000E+00  0.00000000E+00  0.00000000E+00
  0.00000000E+00  0.00000000E+00  0.00000000E+00
  0.00000000E+00  0.00000000E+00  0.00000000E+00
  0.00000000E+00  0.00000000E+00  0.00000000E+00
  0.00000000E+00  0.00000000E+00  0.00000000E+00
  0.00000000E+00  0.00000000E+00  0.00000000E+00
  0.00000000E+00  0.00000000E+00  0.00000000E+00
  0.00000000E+00  0.00000000E+00  0.00000000E+00
  0.00000000E+00  0.00000000E+00  0.00000000E+00
  0.00000000E+00  0.00000000E+00  0.00000000E+00
  0.00000000E+00  0.00000000E+00  0.00000000E+00
  0.00000000E+00  0.00000000E+00  0.00000000E+00
  0.00000000E+00  0.00000000E+00  0.00000000E+00
  0.00000000E+00  0.00000000E+00  0.00000000E+00
  0.00000000E+00  0.00000000E+00  0.00000000E+00
  0.00000000E+00  0.00000000E+00  0.00000000E+00
  0.00000000E+00  0.00000000E+00  0.00000000E+00
  0.00000000E+00  0.00000000E+00  0.00000000E+00
  0.00000000E+00  0.00000000E+00  0.00000000E+00
  0.00000000E+00  0.00000000E+00  0.00000000E+00
  0.00000000E+00  0.00000000E+00  0.00000000E+00
  0.00000000E+00  0.00000000E+00  0.00000000E+00
  0.00000000E+00  0.00000000E+00  0.00000000E+00
  0.00000000E+00  0.00000000E+00  0.00000000E+00
  0.00000000E+00  0.00000000E+00  0.00000000E+00
  0.00000000E+00  0.00000000E+00  0.00000000E+00
  0.00000000E+00  0.00000000E+00  0.00000000E+00
  0.00000000E+00  0.00000000E+00  0.00000000E+00
  0.00000000E+00  0.00000000E+00  0.00000000E+00
  0.00000000E+00  0.00000000E+00  0.00000000E+00
  0.00000000E+00  0.00000000E+00  0.00000000E+00
  0.00000000E+00  0.00000000E+00  0.00000000E+00
  0.00000000E+00  0.00000000E+00  0.00000000E+00
  0.00000000E+00  0.00000000E+00  0.00000000E+00
  0.00000000E+00  0.00000000E+00  0.00000000E+00
  0.00000000E+00  0.00000000E+00  0.00000000E+00
  0.00000000E+00  0.00000000E+00  0.00000000E+00
  0.00000000E+00  0.00000000E+00  0.00000000E+00
  0.00000000E+00  0.00000000E+00  0.00000000E+00
  0.00000000E+00  0.00000000E+00  0.00000000E+00
  0.00000000E+00  0.00000000E+00  0.00000000E+00
  0.00000000E+00  0.00000000E+00  0.00000000E+00
  0.00000000E+00  0.00000000E+00  0.00000000E+00
  0.00000000E+00  0.00000000E+00  0.00000000E+00
  0.00000000E+00  0.00000000E+00  0.00000000E+00
  0.00000000E+00  0.00000000E+00  0.00000000E+00
  0.00000000E+00  0.00000000E+00  0.00000000E+00
  0.00000000E+00  0.00000000E+00  0.00000000E+00
  0.00000000E+00  0.00000000E+00  0.00000000E+00
  0.00000000E+00  0.00000000E+00  0.00000000E+00
  0.00000000E+00  0.00000000E+00  0.00000000E+00
  0.00000000E+00  0.00000000E+00  0.00000000E+00
  0.00000000E+00  0.00000000E+00  0.00000000E+00
  0.00000000E+00  0.00000000E+00  0.00000000E+00
  0.00000000E+00  0.00000000E+00  0.00000000E+00
  0.00000000E+00  0.00000000E+00  0.00000000E+00
  0.00000000E+00  0.00000000E+00  0.00000000E+00
  0.00000000E+00  0.00000000E+00  0.00000000E+00
  0.00000000E+00  0.00000000E+00  0.00000000E+00
  0.00000000E+00  0.00000000E+00  0.00000000E+00
  0.00000000E+00  0.00000000E+00  0.00000000E+00
  0.00000000E+00  0.00000000E+00  0.00000000E+00
  0.00000000E+00  0.00000000E+00  0.00000000E+00
  0.00000000E+00  0.00000000E+00  0.00000000E+00
  0.00000000E+00  0.00000000E+00  0.00000000E+00
  0.00000000E+00  0.00000000E+00  0.00000000E+00
  0.00000000E+00  0.00000000E+00  0.00000000E+00
  0.00000000E+00  0.00000000E+00  0.00000000E+00
  0.00000000E+00  0.00000000E+00  0.00000000E+00
  0.00000000E+00  0.00000000E+00  0.00000000E+00
  0.00000000E+00  0.00000000E+00  0.00000000E+00
  0.00000000E+00  0.00000000E+00  0.00000000E+00
  0.00000000E+00  0.00000000E+00  0.00000000E+00
  0.00000000E+00  0.00000000E+00  0.00000000E+00
  0.00000000E+00  0.00000000E+00  0.00000000E+00
  0.00000000E+00  0.00000000E+00  0.00000000E+00
  0.00000000E+00  0.00000000E+00  0.00000000E+00
  0.00000000E+00  0.00000000E+00  0.00000000E+00
  0.00000000E+00  0.00000000E+00  0.00000000E+00
  0.00000000E+00  0.00000000E+00  0.00000000E+00
  0.00000000E+00  0.00000000E+00  0.00000000E+00
  0.00000000E+00  0.00000000E+00  0.00000000E+00
  0.00000000E+00  0.00000000E+00  0.00000000E+00
  0.00000000E+00  0.00000000E+00  0.00000000E+00
  0.00000000E+00  0.00000000E+00  0.00000000E+00
  0.00000000E+00  0.00000000E+00  0.00000000E+00
  0.00000000E+00  0.00000000E+00  0.00000000E+00
  0.00000000E+00  0.00000000E+00  0.00000000E+00
  0.00000000E+00  0.00000000E+00  0.00000000E+00
  0.00000000E+00  0.00000000E+00  0.00000000E+00
  0.00000000E+00  0.00000000E+00  0.00000000E+00
  0.00000000E+00  0.00000000E+00  0.00000000E+00
  0.00000000E+00  0.00000000E+00  0.00000000E+00
  0.00000000E+00  0.00000000E+00  0.00000000E+00
  0.00000000E+00  0.00000000E+00  0.00000000E+00
  0.00000000E+00  0.00000000E+00  0.00000000E+00
  0.00000000E+00  0.00000000E+00  0.00000000E+00
  0.00000000E+00  0.00000000E+00  0.00000000E+00
  0.00000000E+00  0.00000000E+00  0.00000000E+00
  0.00000000E+00  0.00000000E+00  0.00000000E+00
  0.00000000E+00  0.00000000E+00  0.00000000E+00
  0.00000000E+00  0.00000000E+00  0.00000000E+00
  0.00000000E+00  0.00000000E+00  0.00000000E+00
  0.00000000E+00  0.00000000E+00  0.00000000E+00
  0.00000000E+00  0.00000000E+00  0.00000000E+00
  0.00000000E+00  0.00000000E+00  0.00000000E+00
  0.00000000E+00  0.00000000E+00  0.00000000E+00
  0.00000000E+00  0.00000000E+00  0.00000000E+00
  0.00000000E+00  0.00000000E+00  0.00000000E+00
  0.00000000E+00  0.00000000E+00  0.00000000E+00
  0.00000000E+00  0.00000000E+00  0.00000000E+00
  0.00000000E+00  0.00000000E+00  0.00000000E+00
  0.00000000E+00  0.00000000E+00  0.00000000E+00
  0.00000000E+00  0.00000000E+00  0.00000000E+00
  0.00000000E+00  0.00000000E+00  0.00000000E+00
  0.00000000E+00  0.00000000E+00  0.00000000E+00
  0.00000000E+00  0.00000000E+00  0.00000000E+00
  0.00000000E+00  0.00000000E+00  0.00000000E+00
  0.00000000E+00  0.00000000E+00  0.00000000E+00
  0.00000000E+00  0.00000000E+00  0.00000000E+00
  0.00000000E+00  0.00000000E+00  0.00000000E+00
  0.00000000E+00  0.00000000E+00  0.00000000E+00
  0.00000000E+00  0.00000000E+00  0.00000000E+00
  0.00000000E+00  0.00000000E+00  0.00000000E+00
  0.00000000E+00  0.00000000E+00  0.00000000E+00
  0.00000000E+00  0.00000000E+00  0.00000000E+00
  0.00000000E+00  0.00000000E+00  0.00000000E+00
  0.00000000E+00  0.00000000E+00  0.00000000E+00
  0.00000000E+00  0.00000000E+00  0.00000000E+00
  0.00000000E+00  0.00000000E+00  0.00000000E+00
  0.00000000E+00  0.00000000E+00  0.00000000E+00
  0.00000000E+00  0.00000000E+00  0.00000000E+00
  0.00000000E+00  0.00000000E+00  0.00000000E+00
  0.00000000E+00  0.00000000E+00  0.00000000E+00
  0.00000000E+00  0.00000000E+00  0.00000000E+00
  0.00000000E+00  0.00000000E+00  0.00000000E+00
  0.00000000E+00  0.00000000E+00  0.00000000E+00
  0.00000000E+00  0.00000000E+00  0.00000000E+00
  0.00000000E+00  0.00000000E+00  0.00000000E+00
  0.00000000E+00  0.00000000E+00  0.00000000E+00
  0.00000000E+00  0.00000000E+00  0.00000000E+00
  0.00000000E+00  0.00000000E+00  0.00000000E+00
  0.00000000E+00  0.00000000E+00  0.00000000E+00
  0.00000000E+00  0.00000000E+00  0.00000000E+00
  0.00000000E+00  0.00000000E+00  0.00000000E+00
  0.00000000E+00  0.00000000E+00  0.00000000E+00
  0.00000000E+00  0.00000000E+00  0.00000000E+00
  0.00000000E+00  0.00000000E+00  0.00000000E+00
  0.00000000E+00  0.00000000E+00  0.00000000E+00
  0.00000000E+00  0.00000000E+00  0.00000000E+00
  0.00000000E+00  0.00000000E+00  0.00000000E+00
  0.00000000E+00  0.00000000E+00  0.00000000E+00
  0.00000000E+00  0.00000000E+00  0.00000000E+00
  0.00000000E+00  0.00000000E+00  0.00000000E+00
  0.00000000E+00  0.00000000E+00  0.00000000E+00
  0.00000000E+00  0.00000000E+00  0.00000000E+00
  0.00000000E+00  0.00000000E+00  0.00000000E+00
  0.00000000E+00  0.00000000E+00  0.00000000E+00
  0.00000000E+00  0.00000000E+00  0.00000000E+00
  0.00000000E+00  0.00000000E+00  0.00000000E+00
  0.00000000E+00  0.00000000E+00  0.00000000E+00
  0.00000000E+00  0.00000000E+00  0.00000000E+00
  0.00000000E+00  0.00000000E+00  0.00000000E+00
  0.00000000E+00  0.00000000E+00  0.00000000E+00
  0.00000000E+00  0.00000000E+00  0.00000000E+00
  0.00000000E+00  0.00000000E+00  0.00000000E+00
  0.00000000E+00  0.00000000E+00  0.00000000E+00
  0.00000000E+00  0.00000000E+00  0.00000000E+00
  0.00000000E+00  0.00000000E+00  0.00000000E+00
  0.00000000E+00  0.00000000E+00  0.00000000E+00
  0.00000000E+00  0.00000000E+00  0.00000000E+00
  0.00000000E+00  0.00000000E+00  0.00000000E+00
  0.00000000E+00  0.00000000E+00  0.00000000E+00
  0.00000000E+00  0.00000000E+00  0.00000000E+00
  0.00000000E+00  0.00000000E+00  0.00000000E+00
  0.00000000E+00  0.00000000E+00  0.00000000E+00
  0.00000000E+00  0.00000000E+00  0.00000000E+00
  0.00000000E+00  0.00000000E+00  0.00000000E+00
  0.00000000E+00  0.00000000E+00  0.00000000E+00
  0.00000000E+00  0.00000000E+00  0.00000000E+00
  0.00000000E+00  0.00000000E+00  0.00000000E+00
  0.00000000E+00  0.00000000E+00  0.00000000E+00
  0.00000000E+00  0.00000000E+00  0.00000000E+00
  0.00000000E+00  0.00000000E+00  0.00000000E+00
  0.00000000E+00  0.00000000E+00  0.00000000E+00
  0.00000000E+00  0.00000000E+00  0.00000000E+00
  0.00000000E+00  0.00000000E+00  0.00000000E+00
  0.00000000E+00  0.00000000E+00  0.00000000E+00
  0.00000000E+00  0.00000000E+00  0.00000000E+00
  0.00000000E+00  0.00000000E+00  0.00000000E+00
  0.00000000E+00  0.00000000E+00  0.00000000E+00
  0.00000000E+00  0.00000000E+00  0.00000000E+00
  0.00000000E+00  0.00000000E+00  0.00000000E+00
  0.00000000E+00  0.00000000E+00  0.00000000E+00
  0.00000000E+00  0.00000000E+00  0.00000000E+00
  0.00000000E+00  0.00000000E+00  0.00000000E+00
  0.00000000E+00  0.00000000E+00  0.00000000E+00
  0.00000000E+00  0.00000000E+00  0.00000000E+00
  0.00000000E+00  0.00000000E+00  0.00000000E+00
  0.00000000E+00  0.00000000E+00  0.00000000E+00
  0.00000000E+00  0.00000000E+00  0.00000000E+00
  0.00000000E+00  0.00000000E+00  0.00000000E+00
  0.00000000E+00  0.00000000E+00  0.00000000E+00
  0.00000000E+00  0.00000000E+00  0.00000000E+00
  0.00000000E+00  0.00000000E+00  0.00000000E+00
  0.00000000E+00  0.00000000E+00  0.00000000E+00
  0.00000000E+00  0.00000000E+00  0.00000000E+00
  0.00000000E+00  0.00000000E+00  0.00000000E+00
  0.00000000E+00  0.00000000E+00  0.00000000E+00
  0.00000000E+00  0.00000000E+00  0.00000000E+00
  0.00000000E+00  0.00000000E+00  0.00000000E+00
  0.00000000E+00  0.00000000E+00  0.00000000E+00
  0.00000000E+00  0.00000000E+00  0.00000000E+00
  0.00000000E+00  0.00000000E+00  0.00000000E+00
  0.00000000E+00  0.00000000E+00  0.00000000E+00
  0.00000000E+00  0.00000000E+00  0.00000000E+00
  0.00000000E+00  0.00000000E+00  0.00000000E+00
  0.00000000E+00  0.00000000E+00  0.00000000E+00
  0.00000000E+00  0.00000000E+00  0.00000000E+00
  0.00000000E+00  0.00000000E+00  0.00000000E+00
  0.00000000E+00  0.00000000E+00  0.00000000E+00
  0.00000000E+00  0.00000000E+00  0.00000000E+00
  0.00000000E+00  0.00000000E+00  0.00000000E+00
  0.00000000E+00  0.00000000E+00  0.00000000E+00
  0.00000000E+00  0.00000000E+00  0.00000000E+00
  0.00000000E+00  0.00000000E+00  0.00000000E+00
  0.00000000E+00  0.00000000E+00  0.00000000E+00
  0.00000000E+00  0.00000000E+00  0.00000000E+00
  0.00000000E+00  0.00000000E+00  0.00000000E+00
  0.00000000E+00  0.00000000E+00  0.00000000E+00
  0.00000000E+00  0.00000000E+00  0.00000000E+00
  0.00000000E+00  0.00000000E+00  0.00000000E+00
  0.00000000E+00  0.00000000E+00  0.00000000E+00
  0.00000000E+00  0.00000000E+00  0.00000000E+00
  0.00000000E+00  0.00000000E+00  0.00000000E+00
  0.00000000E+00  0.00000000E+00  0.00000000E+00
  0.00000000E+00  0.00000000E+00  0.00000000E+00
  0.00000000E+00  0.00000000E+00  0.00000000E+00
  0.00000000E+00  0.00000000E+00  0.00000000E+00
  0.00000000E+00  0.00000000E+00  0.00000000E+00
  0.00000000E+00  0.00000000E+00  0.00000000E+00
  0.00000000E+00  0.00000000E+00  0.00000000E+00
  0.00000000E+00  0.00000000E+00  0.00000000E+00
  0.00000000E+00  0.00000000E+00  0.00000000E+00
  0.00000000E+00  0.00000000E+00  0.00000000E+00
  0.00000000E+00  0.00000000E+00  0.00000000E+00
  0.00000000E+00  0.00000000E+00  0.00000000E+00
  0.00000000E+00  0.00000000E+00  0.00000000E+00
  0.00000000E+00  0.00000000E+00  0.00000000E+00
  0.00000000E+00  0.00000000E+00  0.00000000E+00
  0.00000000E+00  0.00000000E+00  0.00000000E+00
  0.00000000E+00  0.00000000E+00  0.00000000E+00
