# Supplementary material for: Brønsted acidity in zeolites measured by deprotonation energy
Source: Sci Rep. 2022 May 4;12:7301. doi: 10.1038/s41598-022-11354-x (PMC9068704; doi:10.1038/s41598-022-11354-x)
Supplement: Supplementary file 2 — Supplementary Information 2. [file 41598_2022_11354_MOESM2_ESM.zip › structures/periodic/mfi/Al3-O8.vasp]

Si Al O H                               
   1.00000000000000     
    19.8538999999999994    0.0000000000000000    0.0000000000000000
     0.0000000000000000   19.8699000000000012    0.0000000000000000
     0.0000000000000000    0.0000000000000000   13.2912999999999997
   Si   Al   O    H 
    95     1   192     1
Direct
  0.4225403416380722  0.0533035392018273  0.6325926982757080
  0.0770868259494186  0.5550872432121263  0.1384219196370604
  0.4217874427654127  0.4441226477970692  0.6395005803906123
  0.0782495277953262  0.9459430295179583  0.1339080447988185
  0.5777263903687316  0.9456361330829062  0.3615896738440778
  0.9214614027268798  0.4453318649686632  0.8637712342622687
  0.5775244147611173  0.5555798676441717  0.3632223373873872
  0.9212358504444879  0.0557009622292981  0.8609849641978655
  0.2965658034202583  0.0290192278742260  0.7647315960622122
  0.2023078499144174  0.5298156176280949  0.2738355067467685
  0.2979574802324829  0.4696713145005258  0.7747025089583528
  0.2022861946432914  0.9646715085921932  0.2723576752359028
  0.7025334818341078  0.9710276854922901  0.2274111083117420
  0.7977018105604338  0.4706398731684309  0.7279759486297742
  0.7011463715292977  0.5301529912380728  0.2277361048551125
  0.7977738368486733  0.0302523008654410  0.7263240558246792
  0.2137063044860792  0.5529614998950522  0.5039952487027513
  0.2844021913020332  0.4472935629688732  0.0052646190075672
  0.2149447598496888  0.9426617091965949  0.5012619993865660
  0.7139768378143651  0.9461977776592375  0.9965892198363345
  0.7851775260044938  0.4466446926853224  0.4980337681963604
  0.7140143673418222  0.5546353870772615 -0.0023039062718712
  0.7852598783460464  0.0536214154970175  0.4967152055015746
  0.1193509405879484  0.0749542299716481  0.0037657454479301
  0.3751367575106854  0.5690342276681383  0.5074551694723883
  0.1229454119585362  0.4298555149150116  0.0077820482056108
  0.3760294045896448  0.9291197479971313  0.5037391353592470
  0.8759067964209610  0.9301460505352794  0.9928285648465565
  0.6238660531307120  0.4308018845654421  0.4951596628762521
  0.8754083386644248  0.5706932421153608 -0.0052401976565506
  0.6246551364098510  0.0688224374110543  0.4949282249007469
  0.0647845505663508  0.0359900990099559  0.7915422232103561
  0.4330731830071456  0.5374031217256586  0.2970708376661222
  0.0660698531116937  0.4628382402043643  0.7977043543777390
  0.4333844711901410  0.9622254930053187  0.2933240287104839
  0.9341919616828046  0.9637625207571484  0.2037980292459548
  0.5662900539379845  0.4649227430540780  0.7056871356897458
  0.9325436831684638  0.5366137512136996  0.2052140404708563
  0.5657662206067449  0.0362997006571031  0.7050960406434144
  0.1719218163661851  0.0665558646731353  0.6418933478609515
  0.3247227085321608  0.5707869834465601  0.1507122440729856
  0.1741595971175875  0.4305879837022827  0.6514330094469986
  0.3251514277661712  0.9282054622937344  0.1503377092384271
  0.8265158192864328  0.9316748802360134  0.3503845965636385
  0.6743098068292795  0.4317698404071333  0.8510964577033093
  0.8249602253235585  0.5690811504390670  0.3511070557518587
  0.6744110206215121  0.0689733824302091  0.8494541525823645
  0.4184644363288841  0.8277983163873247  0.6673202835997130
  0.0793256520210608  0.3300946966115946  0.1742130742055792
  0.4188232931471699  0.6714836471644875  0.6711650691653586
  0.0767779727124087  0.1729997558638879  0.1684083694723102
  0.5810605850204511  0.1714842892149509  0.3347408119792689
  0.9196472025762999  0.6718137178882008  0.8317356607526610
  0.5803454442329450  0.3277873615078981  0.3343059399492598
  0.9196837102661714  0.8279641825563298  0.8295208067889415
  0.2914801104259661  0.8716766431226612  0.7806019514869145
  0.2084268777701359  0.3721732861935769  0.2842453968227165
  0.2920210833353386  0.6272581748008318  0.7830017165916892
  0.2095943360306206  0.1245153218579699  0.2722567494602269
  0.7060884849214853  0.1288586206029002  0.2178984537829257
  0.7923503112302448  0.6285881363186249  0.7191281374441594
  0.7063127241341997  0.3721045253460877  0.2193938239389660
  0.7917292770883364  0.8722328314066927  0.7187487403296895
  0.2683520549950082  0.8279700165725797  0.0019350138897782
  0.2317745058382742  0.3274523543409800  0.5063713500266279
  0.2676347731231979  0.6725869186901331  0.0037838728905218
  0.2315234350825763  0.1720617015700745  0.4983631853710396
  0.7316969224920027  0.1722552712392319  0.9955926305659566
  0.7677595801317284  0.6727384387107948  0.4965394581115912
  0.7312366824987736  0.3280365536532761  0.9966737241629700
  0.7680421634326650  0.8282614800713478  0.4957092048722583
  0.1099640644382488  0.8257008965771985  0.0027240441456764
  0.3892389363431649  0.3240592766774497  0.5092623842527390
  0.1101897187958765  0.6757078314946768  0.0080547845295554
  0.3881323946732993  0.1739437908687357  0.5049686909063728
  0.8905309795698326  0.1750248626611002  0.9947141068461088
  0.6097599361353782  0.6757476732082981  0.4947199679440680
  0.8895954177637039  0.3252171172536569 -0.0041740746652649
  0.6104085939280961  0.8254982783043728  0.4926386194117928
  0.0667057097751862  0.8776524464904458  0.7900555662807328
  0.4325999665080898  0.3790105072646353  0.2979896787860412
  0.0671358648699643  0.6209142960861057  0.7964137495428617
  0.4332822635064108  0.1207105811508643  0.2960591844407485
  0.9325320731342595  0.1223125955065645  0.2095827473950465
  0.5669816885583667  0.6231339246491737  0.7075687424102404
  0.9319970835578920  0.3789221911013621  0.2084703354289316
  0.5665486742503424  0.8776166485861162  0.7053296155701059
  0.1716724420976223  0.8254534611411647  0.6414797380659079
  0.3295054965046370  0.3297295259635446  0.1435338116796278
  0.1699451324207633  0.6705786075740919  0.6416893855848788
  0.3360464078597080  0.1747427323293628  0.1392262215427399
  0.8261791267962372  0.1732849205697192  0.3597529939678028
  0.6708810833199746  0.6732100306674990  0.8604893006210166
  0.8281395326633278  0.3282784541786531  0.3606757875152066
  0.6693391845890846  0.8282560499135990  0.8599398692192673
  0.2823936497734859  0.0503772843964978 -0.0020933670937470
  0.4846493417555968  0.0457515118191580  0.7111880060788129
  0.0136334585367380  0.5441132394609099  0.2130703692470776
  0.4852594938929754  0.4564987013082670  0.7136198794401674
  0.0151034710680395  0.9548218287443028  0.2102603320122675
  0.5146731701203039  0.9559577917164427  0.2860836450255872
 -0.0149401299786986  0.4549726811003512  0.7889021920743489
  0.5140030015531118  0.5459557536956592  0.2881554717892079
  0.9834823119285656  0.0441431835713656  0.7841757897357123
  0.3532362171627603  0.0634498306376094  0.6932618806759959
  0.1440286224754466  0.5639564787694252  0.2062129284330287
  0.3554565028035269  0.4329609628233405  0.7081599000538610
  0.1450139741671361  0.9321867046519042  0.2006716925816203
  0.6449873978867950  0.9351954553383466  0.2948173784108206
  0.8546229928111138  0.4344082222874693  0.7961676010213586
  0.6443419878907996  0.5667659566466213  0.2957427896274660
  0.8535602741306850  0.0674531505116165  0.7953324622017497
  0.4348213337980563  0.1199404385753970  0.5636186250908393
  0.0652888997189728  0.6228598624469834  0.0723669005007724
  0.4346888844568069  0.3762837468508139  0.5736598213156693
  0.0650892570540998  0.8802878163604215  0.0633421717730362
  0.5654556498124111  0.8787746169936279  0.4295494862391562
  0.9339522974993124  0.3790368526349722  0.9327889205738904
  0.5650495354279705  0.6217265001329070  0.4325614230903759
  0.9345537450620979  0.1222731387232928  0.9292308310090474
  0.4190903499593918 -0.0121698240311197  0.5598953509832045
  0.0833871653563029  0.4914091678179607  0.0623381685976890
  0.4139770200819986  0.5072113615576198  0.5627769449920680
  0.0842094658704780  0.0116156442596335  0.0623209672033752
  0.5834434430884946  0.0101959399139609  0.4361118642685318
  0.9148437601250700  0.5102603627883117  0.9372130109686581
  0.5839678148477897  0.4903672907221223  0.4362846581906147
  0.9140930233360535 -0.0085367647208684  0.9357110196701751
  0.3150667962771191  0.0435693020814694  0.8792284676347575
  0.1851982110180597  0.5408378032419098  0.3913072885985411
  0.3134690461367895  0.4576357098198705  0.8926042577341925
  0.1843529121086913  0.9501822684927018  0.3889445087145382
  0.6866427872978889  0.9588910562905458  0.1097619251951337
  0.8141358675142096  0.4581085243000639  0.6105723440509931
  0.6851241135324900  0.5428996882816161  0.1102624277217656
  0.8148196678033618  0.0431906276174655  0.6091553622886835
  0.2935621492933977  0.9484342275817358  0.7386032238664793
  0.2064098308312911  0.4498501507321475  0.2462529321056007
  0.2985222176656944  0.5493741844966685  0.7464398438452705
  0.2030032103902021  0.0452115565830177  0.2500425755464755
  0.7029552013985754  0.0509999030287183  0.2550347393687992
  0.7972174001111507  0.5505611504382319  0.7552039683061844
  0.7002808540419199  0.4501577873528870  0.2548332045481470
  0.7988152662660745  0.9503157473543820  0.7535833339824668
  0.2244174076684646  0.0630429010299535  0.7356509476164954
  0.2736799875022134  0.5653911235099578  0.2466517971974371
  0.2253359239524997  0.4368905674776138  0.7470896790803001
  0.2747984255336992  0.9307630339419929  0.2482855048966353
  0.7749828714389386  0.9380742230465373  0.2551810245957502
  0.7248924893163797  0.4379687954207320  0.7548150105561622
  0.7741210016289033  0.5621363395944873  0.2551833948965627
  0.7241954020521303  0.0616758222605336  0.7523872212980850
  0.3292087617278866  0.1309451572460836  0.0301503254073726
  0.1851903255451471  0.6246362097777400  0.5434766905101449
  0.3132294706433637  0.3757247453707477  0.0463251887398863
  0.1921128414968850  0.8698099604360342  0.5440280313045101
  0.6832684405244909  0.8751577071677670  0.9575727335741332
  0.8122188826833857  0.3743332784998086  0.4584782282993386
  0.6861291057274390  0.6266038857332884  0.9579860015035213
  0.8087875554310863  0.1271020059443161  0.4568456244736240
  0.1994596469647897  0.0708292175927285  0.0092342569419612
  0.2953223268920003  0.5527375153499564  0.5031854206047243
  0.2028887305637498  0.4462857797145854  0.0045208035314602
  0.2967158394146382  0.9489049202375269  0.5002809523563165
  0.7955323887885885  0.9442838671707111 -0.0049091562436983
  0.7035025551096992  0.4481175215814920  0.4985239007853622
  0.7956186139243230  0.5540165227124388 -0.0016686049079722
  0.7036820654050129  0.0488471762686531  0.4984817036289069
  0.3115739917995524  0.9917317725689312  0.0799497489940789
  0.1863384798958882  0.4926826886610416  0.5748187685105279
  0.3115740852177238  0.5081205378470208  0.0750132833263859
  0.1827660973482693  0.0021840693964833  0.5689356549951464
  0.6870693709818905  0.0071517582406557  0.9264782642614116
  0.8134161813156189  0.5065963424457076  0.4273916635961852
  0.6864744555760135  0.4941673578850543  0.9272818448679454
  0.8157085445823513 -0.0051209482000762  0.4257835988782303
  0.0927169435988660  0.1443328058989986  0.0568530269081406
  0.3893789423195096  0.6386069012200121  0.5679137045426504
  0.1088870210901093  0.3603130248061522  0.0689628099467406
  0.3882763323798494  0.8583944380116125  0.5627875571306515
  0.8921235031030079  0.8600198153448240  0.9345311176201929
  0.6102617383637933  0.3596419716855627  0.4379763423211494
  0.8894751977125236  0.6411945374338762  0.9362440508809573
  0.6134886499204040  0.1403163610711639  0.4371854901244223
  0.0929067013190945  0.0768632867640126  0.8880484429075454
  0.4042838548444994  0.5778169488647797  0.3942350479716823
  0.0946044532431438  0.4212069920665421  0.8941470494491874
  0.4050456492749984  0.9216508763478787  0.3905391054686067
  0.9040699428952992  0.9240488466157659  0.1068047612013502
  0.5948423123344138  0.4242079226794425  0.6086287974125197
  0.9042488307561242  0.5776723891032861  0.1083097698829030
  0.5954056038436775  0.0764485924599615  0.6081341342637301
  0.0960364189111161  0.0662581016475253  0.6876974790339865
  0.4011209442665558  0.5676209206419058  0.1940004537076218
  0.0977571274229027  0.4323592881784107  0.6945859321926646
  0.4024119285367715  0.9292477535682988  0.1922167795838403
  0.9027670757930579  0.9322037052939876  0.3065054169505265
  0.5976663027037604  0.4336306930674784  0.8084996238521734
  0.9014594829176910  0.5679287614413461  0.3081500245391852
  0.5973224934424138  0.0675395446954880  0.8080357115423618
  0.0850564263175391  0.9568090629191179  0.8030492335329837
  0.4137914433131285  0.4580630822877521  0.3093153094966071
  0.0863524652049684  0.5418581199209725  0.8099366662827221
  0.4126776298008447  0.0419205285362152  0.3023381733704747
  0.9144527861616474  0.0431864232339959  0.1951390930095880
  0.5864572024199045  0.5440667879131410  0.6949919097676097
  0.9113753012079574  0.4576066935672801  0.1947117105296406
  0.5853502482022329  0.9569836389383383  0.6957818343689812
  0.1820757009007185  0.1358451398506886  0.5785040920121688
  0.3146851548023532  0.6418769534125665  0.0925897289289178
  0.1851323033298555  0.3592536439253003  0.5943038794600768
  0.3144714677396406  0.8565959152615420  0.0925240134676084
  0.8147590427532351  0.8607983565263396  0.4084211842730656
  0.6856988541025240  0.3603543930103703  0.9077314286493022
  0.8134014390116509  0.6403701792978850  0.4078553814624736
  0.6867596937319079  0.1405428450278931  0.9054096659186548
  0.4853985723236569  0.8683431231160573  0.7033290210213617
  0.0135427352620952  0.3721259253075784  0.2111824550910573
  0.4856613646520184  0.6315681492559331  0.7091864985185869
  0.0133841005757986  0.1332826214573964  0.2186030507196153
  0.5141232653049727  0.1296799610634710  0.3020145241152183
  0.9858781460044137  0.6301226263488060  0.7957476041492307
  0.5135521219926652  0.3683666678972257  0.2975446294746905
  0.9854135879854089  0.8680764796574191  0.7880684838056119
  0.3620568691666830  0.8337940353842953  0.7553375187772269
  0.1371104565283074  0.3355596760810861  0.2608355252392899
  0.3618698853638225  0.6667073330759685  0.7589353946855860
  0.1413955297413717  0.1643551701652443  0.2427967370456296
  0.6352885132565491  0.1662953575145246  0.2433923876902198
  0.8627946541753568  0.6665926295544572  0.7439113236546395
  0.6368000102499644  0.3327329088705417  0.2460011317613663
  0.8609160795414627  0.8321860440894537  0.7443703040794528
  0.4378168632149924  0.7494057304509595  0.6492754092449646
  0.0583795072547287  0.2522426500303190  0.1581826129740154
  0.5609925532699589  0.2495547444736300  0.3541622718558300
  0.9396017604844619  0.7499417371776435  0.8497752556049719
  0.2814746107708340  0.8725553084581762  0.9013976071491367
  0.2221082739049003  0.3710668595129109  0.4040635019335311
  0.2785540045500037  0.6277559812713582  0.9029572047661627
  0.2262445668010945  0.1355956055738840  0.3897536600105324
  0.7175619129878357  0.1297605238601796  0.0975902674236133
  0.7796700513720081  0.6301558069141846  0.5990547551482087
  0.7178158799079070  0.3701858243118860  0.0991485491456968
  0.7787577268157299  0.8705880274984796  0.5987164568036295
  0.2292259003166456  0.8316033552446946  0.7284760016328550
  0.2690699086975843  0.3328873588393567  0.2260336126706221
  0.2297778688336790  0.6626065213359856  0.7246381742580242
  0.2717252191921046  0.1539696330796939  0.2044478229381821
  0.7674214993263540  0.1671899009971198  0.2745237169457908
  0.7303879294465420  0.6651844872325468  0.7768717165362957
  0.7692893911639717  0.3367567545195592  0.2761633491160507
  0.7289073965075791  0.8375149327930040  0.7768570507287891
  0.2888415608593753  0.7498918923943682 -0.0185427745647446
  0.2089651126812675  0.2502297406769229  0.4873073399334115
  0.7094620993919689  0.2500626306083430  0.0120768941932864
  0.7900890440715280  0.7504688154863167  0.5129541560727707
  0.1890975142426422  0.8338518718368423  0.0315970235170555
  0.3103735094581803  0.3317051357610096  0.5403100633490084
  0.1892140976828137  0.6673261558646704  0.0381800711700473
  0.3093036103602124  0.1667410957670639  0.5366398850947327
  0.8110299882023717  0.1665564226059874  0.9675112250601128
  0.6888157195767254  0.6673993013913522  0.4653394391418282
  0.8103947327717316  0.3339508918765528  0.9672399881221336
  0.6894268231448899  0.8331813346862534  0.4623196582784521
  0.0841604776424338  0.7510179319240631  0.0346734486690005
  0.4154032706383257  0.2484847590504061  0.5342566065045170
  0.9152792084613884  0.2504309003396224  0.9655163394340561
  0.5838433906704210  0.7505200429963188  0.4644830703743588
  0.1000531075825156  0.8354602664485871  0.8822379900133570
  0.3973951859567553  0.3377122585941585  0.3893208133175945
  0.1013107375744676  0.6627080900541524  0.8881130485239010
  0.3949021427769759  0.1626000690799165  0.3839618193041380
  0.9016091263988171  0.1634738836089114  0.1145046398799528
  0.6002700717013195  0.6648476540544150  0.6149748634154715
  0.8998728238012180  0.3362161213528891  0.1159455867694940
  0.6019311387145284  0.8375744764899593  0.6127914607337024
  0.0989552041665614  0.8497186584200614  0.6855647342721543
  0.4013193151409949  0.3509747109178725  0.1927780263411593
  0.0980544033059522  0.6486460086439804  0.6910655376817496
  0.4068322039039991  0.1528615064756191  0.1894103976439711
  0.8980228547269018  0.1503212775839427  0.3121542024811809
  0.5985548613280256  0.6519130251432834  0.8118259065216741
  0.9006051254200534  0.3498770823495436  0.3127973971596006
  0.5968804670720835  0.8477766991065885  0.8099148373444897
  0.1661197249432202  0.7479562850264364  0.6045232809409528
  0.3362041073572129  0.2521913426780558  0.1038370517591063
  0.8309159992309729  0.2506622933063929  0.3977338360408982
  0.6676138738515901  0.7507355627432872  0.8979652038394833
  0.3572733365794503  0.1449273312358947 -0.0264380219311396
 
  0.00000000E+00  0.00000000E+00  0.00000000E+00
  0.00000000E+00  0.00000000E+00  0.00000000E+00
  0.00000000E+00  0.00000000E+00  0.00000000E+00
  0.00000000E+00  0.00000000E+00  0.00000000E+00
  0.00000000E+00  0.00000000E+00  0.00000000E+00
  0.00000000E+00  0.00000000E+00  0.00000000E+00
  0.00000000E+00  0.00000000E+00  0.00000000E+00
  0.00000000E+00  0.00000000E+00  0.00000000E+00
  0.00000000E+00  0.00000000E+00  0.00000000E+00
  0.00000000E+00  0.00000000E+00  0.00000000E+00
  0.00000000E+00  0.00000000E+00  0.00000000E+00
  0.00000000E+00  0.00000000E+00  0.00000000E+00
  0.00000000E+00  0.00000000E+00  0.00000000E+00
  0.00000000E+00  0.00000000E+00  0.00000000E+00
  0.00000000E+00  0.00000000E+00  0.00000000E+00
  0.00000000E+00  0.00000000E+00  0.00000000E+00
  0.00000000E+00  0.00000000E+00  0.00000000E+00
  0.00000000E+00  0.00000000E+00  0.00000000E+00
  0.00000000E+00  0.00000000E+00  0.00000000E+00
  0.00000000E+00  0.00000000E+00  0.00000000E+00
  0.00000000E+00  0.00000000E+00  0.00000000E+00
  0.00000000E+00  0.00000000E+00  0.00000000E+00
  0.00000000E+00  0.00000000E+00  0.00000000E+00
  0.00000000E+00  0.00000000E+00  0.00000000E+00
  0.00000000E+00  0.00000000E+00  0.00000000E+00
  0.00000000E+00  0.00000000E+00  0.00000000E+00
  0.00000000E+00  0.00000000E+00  0.00000000E+00
  0.00000000E+00  0.00000000E+00  0.00000000E+00
  0.00000000E+00  0.00000000E+00  0.00000000E+00
  0.00000000E+00  0.00000000E+00  0.00000000E+00
  0.00000000E+00  0.00000000E+00  0.00000000E+00
  0.00000000E+00  0.00000000E+00  0.00000000E+00
  0.00000000E+00  0.00000000E+00  0.00000000E+00
  0.00000000E+00  0.00000000E+00  0.00000000E+00
  0.00000000E+00  0.00000000E+00  0.00000000E+00
  0.00000000E+00  0.00000000E+00  0.00000000E+00
  0.00000000E+00  0.00000000E+00  0.00000000E+00
  0.00000000E+00  0.00000000E+00  0.00000000E+00
  0.00000000E+00  0.00000000E+00  0.00000000E+00
  0.00000000E+00  0.00000000E+00  0.00000000E+00
  0.00000000E+00  0.00000000E+00  0.00000000E+00
  0.00000000E+00  0.00000000E+00  0.00000000E+00
  0.00000000E+00  0.00000000E+00  0.00000000E+00
  0.00000000E+00  0.00000000E+00  0.00000000E+00
  0.00000000E+00  0.00000000E+00  0.00000000E+00
  0.00000000E+00  0.00000000E+00  0.00000000E+00
  0.00000000E+00  0.00000000E+00  0.00000000E+00
  0.00000000E+00  0.00000000E+00  0.00000000E+00
  0.00000000E+00  0.00000000E+00  0.00000000E+00
  0.00000000E+00  0.00000000E+00  0.00000000E+00
  0.00000000E+00  0.00000000E+00  0.00000000E+00
  0.00000000E+00  0.00000000E+00  0.00000000E+00
  0.00000000E+00  0.00000000E+00  0.00000000E+00
  0.00000000E+00  0.00000000E+00  0.00000000E+00
  0.00000000E+00  0.00000000E+00  0.00000000E+00
  0.00000000E+00  0.00000000E+00  0.00000000E+00
  0.00000000E+00  0.00000000E+00  0.00000000E+00
  0.00000000E+00  0.00000000E+00  0.00000000E+00
  0.00000000E+00  0.00000000E+00  0.00000000E+00
  0.00000000E+00  0.00000000E+00  0.00000000E+00
  0.00000000E+00  0.00000000E+00  0.00000000E+00
  0.00000000E+00  0.00000000E+00  0.00000000E+00
  0.00000000E+00  0.00000000E+00  0.00000000E+00
  0.00000000E+00  0.00000000E+00  0.00000000E+00
  0.00000000E+00  0.00000000E+00  0.00000000E+00
  0.00000000E+00  0.00000000E+00  0.00000000E+00
  0.00000000E+00  0.00000000E+00  0.00000000E+00
  0.00000000E+00  0.00000000E+00  0.00000000E+00
  0.00000000E+00  0.00000000E+00  0.00000000E+00
  0.00000000E+00  0.00000000E+00  0.00000000E+00
  0.00000000E+00  0.00000000E+00  0.00000000E+00
  0.00000000E+00  0.00000000E+00  0.00000000E+00
  0.00000000E+00  0.00000000E+00  0.00000000E+00
  0.00000000E+00  0.00000000E+00  0.00000000E+00
  0.00000000E+00  0.00000000E+00  0.00000000E+00
  0.00000000E+00  0.00000000E+00  0.00000000E+00
  0.00000000E+00  0.00000000E+00  0.00000000E+00
  0.00000000E+00  0.00000000E+00  0.00000000E+00
  0.00000000E+00  0.00000000E+00  0.00000000E+00
  0.00000000E+00  0.00000000E+00  0.00000000E+00
  0.00000000E+00  0.00000000E+00  0.00000000E+00
  0.00000000E+00  0.00000000E+00  0.00000000E+00
  0.00000000E+00  0.00000000E+00  0.00000000E+00
  0.00000000E+00  0.00000000E+00  0.00000000E+00
  0.00000000E+00  0.00000000E+00  0.00000000E+00
  0.00000000E+00  0.00000000E+00  0.00000000E+00
  0.00000000E+00  0.00000000E+00  0.00000000E+00
  0.00000000E+00  0.00000000E+00  0.00000000E+00
  0.00000000E+00  0.00000000E+00  0.00000000E+00
  0.00000000E+00  0.00000000E+00  0.00000000E+00
  0.00000000E+00  0.00000000E+00  0.00000000E+00
  0.00000000E+00  0.00000000E+00  0.00000000E+00
  0.00000000E+00  0.00000000E+00  0.00000000E+00
  0.00000000E+00  0.00000000E+00  0.00000000E+00
  0.00000000E+00  0.00000000E+00  0.00000000E+00
  0.00000000E+00  0.00000000E+00  0.00000000E+00
  0.00000000E+00  0.00000000E+00  0.00000000E+00
  0.00000000E+00  0.00000000E+00  0.00000000E+00
  0.00000000E+00  0.00000000E+00  0.00000000E+00
  0.00000000E+00  0.00000000E+00  0.00000000E+00
  0.00000000E+00  0.00000000E+00  0.00000000E+00
  0.00000000E+00  0.00000000E+00  0.00000000E+00
  0.00000000E+00  0.00000000E+00  0.00000000E+00
  0.00000000E+00  0.00000000E+00  0.00000000E+00
  0.00000000E+00  0.00000000E+00  0.00000000E+00
  0.00000000E+00  0.00000000E+00  0.00000000E+00
  0.00000000E+00  0.00000000E+00  0.00000000E+00
  0.00000000E+00  0.00000000E+00  0.00000000E+00
  0.00000000E+00  0.00000000E+00  0.00000000E+00
  0.00000000E+00  0.00000000E+00  0.00000000E+00
  0.00000000E+00  0.00000000E+00  0.00000000E+00
  0.00000000E+00  0.00000000E+00  0.00000000E+00
  0.00000000E+00  0.00000000E+00  0.00000000E+00
  0.00000000E+00  0.00000000E+00  0.00000000E+00
  0.00000000E+00  0.00000000E+00  0.00000000E+00
  0.00000000E+00  0.00000000E+00  0.00000000E+00
  0.00000000E+00  0.00000000E+00  0.00000000E+00
  0.00000000E+00  0.00000000E+00  0.00000000E+00
  0.00000000E+00  0.00000000E+00  0.00000000E+00
  0.00000000E+00  0.00000000E+00  0.00000000E+00
  0.00000000E+00  0.00000000E+00  0.00000000E+00
  0.00000000E+00  0.00000000E+00  0.00000000E+00
  0.00000000E+00  0.00000000E+00  0.00000000E+00
  0.00000000E+00  0.00000000E+00  0.00000000E+00
  0.00000000E+00  0.00000000E+00  0.00000000E+00
  0.00000000E+00  0.00000000E+00  0.00000000E+00
  0.00000000E+00  0.00000000E+00  0.00000000E+00
  0.00000000E+00  0.00000000E+00  0.00000000E+00
  0.00000000E+00  0.00000000E+00  0.00000000E+00
  0.00000000E+00  0.00000000E+00  0.00000000E+00
  0.00000000E+00  0.00000000E+00  0.00000000E+00
  0.00000000E+00  0.00000000E+00  0.00000000E+00
  0.00000000E+00  0.00000000E+00  0.00000000E+00
  0.00000000E+00  0.00000000E+00  0.00000000E+00
  0.00000000E+00  0.00000000E+00  0.00000000E+00
  0.00000000E+00  0.00000000E+00  0.00000000E+00
  0.00000000E+00  0.00000000E+00  0.00000000E+00
  0.00000000E+00  0.00000000E+00  0.00000000E+00
  0.00000000E+00  0.00000000E+00  0.00000000E+00
  0.00000000E+00  0.00000000E+00  0.00000000E+00
  0.00000000E+00  0.00000000E+00  0.00000000E+00
  0.00000000E+00  0.00000000E+00  0.00000000E+00
  0.00000000E+00  0.00000000E+00  0.00000000E+00
  0.00000000E+00  0.00000000E+00  0.00000000E+00
  0.00000000E+00  0.00000000E+00  0.00000000E+00
  0.00000000E+00  0.00000000E+00  0.00000000E+00
  0.00000000E+00  0.00000000E+00  0.00000000E+00
  0.00000000E+00  0.00000000E+00  0.00000000E+00
  0.00000000E+00  0.00000000E+00  0.00000000E+00
  0.00000000E+00  0.00000000E+00  0.00000000E+00
  0.00000000E+00  0.00000000E+00  0.00000000E+00
  0.00000000E+00  0.00000000E+00  0.00000000E+00
  0.00000000E+00  0.00000000E+00  0.00000000E+00
  0.00000000E+00  0.00000000E+00  0.00000000E+00
  0.00000000E+00  0.00000000E+00  0.00000000E+00
  0.00000000E+00  0.00000000E+00  0.00000000E+00
  0.00000000E+00  0.00000000E+00  0.00000000E+00
  0.00000000E+00  0.00000000E+00  0.00000000E+00
  0.00000000E+00  0.00000000E+00  0.00000000E+00
  0.00000000E+00  0.00000000E+00  0.00000000E+00
  0.00000000E+00  0.00000000E+00  0.00000000E+00
  0.00000000E+00  0.00000000E+00  0.00000000E+00
  0.00000000E+00  0.00000000E+00  0.00000000E+00
  0.00000000E+00  0.00000000E+00  0.00000000E+00
  0.00000000E+00  0.00000000E+00  0.00000000E+00
  0.00000000E+00  0.00000000E+00  0.00000000E+00
  0.00000000E+00  0.00000000E+00  0.00000000E+00
  0.00000000E+00  0.00000000E+00  0.00000000E+00
  0.00000000E+00  0.00000000E+00  0.00000000E+00
  0.00000000E+00  0.00000000E+00  0.00000000E+00
  0.00000000E+00  0.00000000E+00  0.00000000E+00
  0.00000000E+00  0.00000000E+00  0.00000000E+00
  0.00000000E+00  0.00000000E+00  0.00000000E+00
  0.00000000E+00  0.00000000E+00  0.00000000E+00
  0.00000000E+00  0.00000000E+00  0.00000000E+00
  0.00000000E+00  0.00000000E+00  0.00000000E+00
  0.00000000E+00  0.00000000E+00  0.00000000E+00
  0.00000000E+00  0.00000000E+00  0.00000000E+00
  0.00000000E+00  0.00000000E+00  0.00000000E+00
  0.00000000E+00  0.00000000E+00  0.00000000E+00
  0.00000000E+00  0.00000000E+00  0.00000000E+00
  0.00000000E+00  0.00000000E+00  0.00000000E+00
  0.00000000E+00  0.00000000E+00  0.00000000E+00
  0.00000000E+00  0.00000000E+00  0.00000000E+00
  0.00000000E+00  0.00000000E+00  0.00000000E+00
  0.00000000E+00  0.00000000E+00  0.00000000E+00
  0.00000000E+00  0.00000000E+00  0.00000000E+00
  0.00000000E+00  0.00000000E+00  0.00000000E+00
  0.00000000E+00  0.00000000E+00  0.00000000E+00
  0.00000000E+00  0.00000000E+00  0.00000000E+00
  0.00000000E+00  0.00000000E+00  0.00000000E+00
  0.00000000E+00  0.00000000E+00  0.00000000E+00
  0.00000000E+00  0.00000000E+00  0.00000000E+00
  0.00000000E+00  0.00000000E+00  0.00000000E+00
  0.00000000E+00  0.00000000E+00  0.00000000E+00
  0.00000000E+00  0.00000000E+00  0.00000000E+00
  0.00000000E+00  0.00000000E+00  0.00000000E+00
  0.00000000E+00  0.00000000E+00  0.00000000E+00
  0.00000000E+00  0.00000000E+00  0.00000000E+00
  0.00000000E+00  0.00000000E+00  0.00000000E+00
  0.00000000E+00  0.00000000E+00  0.00000000E+00
  0.00000000E+00  0.00000000E+00  0.00000000E+00
  0.00000000E+00  0.00000000E+00  0.00000000E+00
  0.00000000E+00  0.00000000E+00  0.00000000E+00
  0.00000000E+00  0.00000000E+00  0.00000000E+00
  0.00000000E+00  0.00000000E+00  0.00000000E+00
  0.00000000E+00  0.00000000E+00  0.00000000E+00
  0.00000000E+00  0.00000000E+00  0.00000000E+00
  0.00000000E+00  0.00000000E+00  0.00000000E+00
  0.00000000E+00  0.00000000E+00  0.00000000E+00
  0.00000000E+00  0.00000000E+00  0.00000000E+00
  0.00000000E+00  0.00000000E+00  0.00000000E+00
  0.00000000E+00  0.00000000E+00  0.00000000E+00
  0.00000000E+00  0.00000000E+00  0.00000000E+00
  0.00000000E+00  0.00000000E+00  0.00000000E+00
  0.00000000E+00  0.00000000E+00  0.00000000E+00
  0.00000000E+00  0.00000000E+00  0.00000000E+00
  0.00000000E+00  0.00000000E+00  0.00000000E+00
  0.00000000E+00  0.00000000E+00  0.00000000E+00
  0.00000000E+00  0.00000000E+00  0.00000000E+00
  0.00000000E+00  0.00000000E+00  0.00000000E+00
  0.00000000E+00  0.00000000E+00  0.00000000E+00
  0.00000000E+00  0.00000000E+00  0.00000000E+00
  0.00000000E+00  0.00000000E+00  0.00000000E+00
  0.00000000E+00  0.00000000E+00  0.00000000E+00
  0.00000000E+00  0.00000000E+00  0.00000000E+00
  0.00000000E+00  0.00000000E+00  0.00000000E+00
  0.00000000E+00  0.00000000E+00  0.00000000E+00
  0.00000000E+00  0.00000000E+00  0.00000000E+00
  0.00000000E+00  0.00000000E+00  0.00000000E+00
  0.00000000E+00  0.00000000E+00  0.00000000E+00
  0.00000000E+00  0.00000000E+00  0.00000000E+00
  0.00000000E+00  0.00000000E+00  0.00000000E+00
  0.00000000E+00  0.00000000E+00  0.00000000E+00
  0.00000000E+00  0.00000000E+00  0.00000000E+00
  0.00000000E+00  0.00000000E+00  0.00000000E+00
  0.00000000E+00  0.00000000E+00  0.00000000E+00
  0.00000000E+00  0.00000000E+00  0.00000000E+00
  0.00000000E+00  0.00000000E+00  0.00000000E+00
  0.00000000E+00  0.00000000E+00  0.00000000E+00
  0.00000000E+00  0.00000000E+00  0.00000000E+00
  0.00000000E+00  0.00000000E+00  0.00000000E+00
  0.00000000E+00  0.00000000E+00  0.00000000E+00
  0.00000000E+00  0.00000000E+00  0.00000000E+00
  0.00000000E+00  0.00000000E+00  0.00000000E+00
  0.00000000E+00  0.00000000E+00  0.00000000E+00
  0.00000000E+00  0.00000000E+00  0.00000000E+00
  0.00000000E+00  0.00000000E+00  0.00000000E+00
  0.00000000E+00  0.00000000E+00  0.00000000E+00
  0.00000000E+00  0.00000000E+00  0.00000000E+00
  0.00000000E+00  0.00000000E+00  0.00000000E+00
  0.00000000E+00  0.00000000E+00  0.00000000E+00
  0.00000000E+00  0.00000000E+00  0.00000000E+00
  0.00000000E+00  0.00000000E+00  0.00000000E+00
  0.00000000E+00  0.00000000E+00  0.00000000E+00
  0.00000000E+00  0.00000000E+00  0.00000000E+00
  0.00000000E+00  0.00000000E+00  0.00000000E+00
  0.00000000E+00  0.00000000E+00  0.00000000E+00
  0.00000000E+00  0.00000000E+00  0.00000000E+00
  0.00000000E+00  0.00000000E+00  0.00000000E+00
  0.00000000E+00  0.00000000E+00  0.00000000E+00
  0.00000000E+00  0.00000000E+00  0.00000000E+00
  0.00000000E+00  0.00000000E+00  0.00000000E+00
  0.00000000E+00  0.00000000E+00  0.00000000E+00
  0.00000000E+00  0.00000000E+00  0.00000000E+00
  0.00000000E+00  0.00000000E+00  0.00000000E+00
  0.00000000E+00  0.00000000E+00  0.00000000E+00
  0.00000000E+00  0.00000000E+00  0.00000000E+00
  0.00000000E+00  0.00000000E+00  0.00000000E+00
  0.00000000E+00  0.00000000E+00  0.00000000E+00
  0.00000000E+00  0.00000000E+00  0.00000000E+00
  0.00000000E+00  0.00000000E+00  0.00000000E+00
  0.00000000E+00  0.00000000E+00  0.00000000E+00
  0.00000000E+00  0.00000000E+00  0.00000000E+00
  0.00000000E+00  0.00000000E+00  0.00000000E+00
  0.00000000E+00  0.00000000E+00  0.00000000E+00
  0.00000000E+00  0.00000000E+00  0.00000000E+00
  0.00000000E+00  0.00000000E+00  0.00000000E+00
  0.00000000E+00  0.00000000E+00  0.00000000E+00
  0.00000000E+00  0.00000000E+00  0.00000000E+00
  0.00000000E+00  0.00000000E+00  0.00000000E+00
  0.00000000E+00  0.00000000E+00  0.00000000E+00
  0.00000000E+00  0.00000000E+00  0.00000000E+00
  0.00000000E+00  0.00000000E+00  0.00000000E+00
  0.00000000E+00  0.00000000E+00  0.00000000E+00
  0.00000000E+00  0.00000000E+00  0.00000000E+00
  0.00000000E+00  0.00000000E+00  0.00000000E+00
  0.00000000E+00  0.00000000E+00  0.00000000E+00
  0.00000000E+00  0.00000000E+00  0.00000000E+00
