# Supplementary material for: Brønsted acidity in zeolites measured by deprotonation energy
Source: Sci Rep. 2022 May 4;12:7301. doi: 10.1038/s41598-022-11354-x (PMC9068704; doi:10.1038/s41598-022-11354-x)
Supplement: Supplementary file 2 — Supplementary Information 2. [file 41598_2022_11354_MOESM2_ESM.zip › structures/periodic/mfi/Al7-O17.vasp]

Si Al O H                               
   1.00000000000000     
    19.8538999999999994    0.0000000000000000    0.0000000000000000
     0.0000000000000000   19.8699000000000012    0.0000000000000000
     0.0000000000000000    0.0000000000000000   13.2912999999999997
   Si   Al   O    H 
    95     1   192     1
Direct
  0.4268421647301387  0.0529827466112745  0.6853505275224384
  0.0830531237173443  0.5516732711875154  0.1891070906025567
  0.4388328535488026  0.4498879337576911  0.7022864442701565
  0.0661698692486795  0.9525169905163717  0.1981885070421257
  0.5598971726760774  0.9402400703868511  0.3012468102528537
  0.9451536041688633  0.4431733849820975  0.8063727566368917
  0.5865685643321170  0.5510972210212025  0.3051784062561848
  0.9194134765574482  0.0535456450846227  0.8006548915089063
  0.3164975515688574  0.0287965928834980  0.8343757820041280
  0.1887449147490924  0.5227551198478563  0.3437765979221198
  0.3376957311080554  0.4661776052374015  0.8676751721012704
  0.1645103379002825  0.9727638120111627  0.3662237514379763
  0.6708850038492213  0.9759161558329174  0.1537383468410745
  0.8340555452330316  0.4772967294119849  0.6584965400947231
  0.6827840561777938  0.5343755236154016  0.1346281751000566
  0.8244636590695982  0.0346000282280991  0.6309423886334491
  0.2688890862412837  0.0590943001698343  0.0514501842966302
  0.2370011285606951  0.5559605196273240  0.5574749415465823
  0.2944029837784734  0.4320212984692409  0.0763861927380241
  0.2095614747358441  0.9337840381607666  0.5720325653925754
  0.7138879246278202  0.9419487073401653  0.9383721862549401
  0.7912972881981680  0.4405312733659134  0.4445453706457817
  0.7348345216659358  0.5692827966997476  0.9263609834464841
  0.7705426083652577  0.0673886783169014  0.4223884887646828
  0.1140070078872264  0.0699555394047724  0.0508537867030537
  0.3916810609509257  0.5643748336689884  0.5502707395189779
  0.1365814957915048  0.4265056260434925  0.0603734298920109
  0.3664399170647241  0.9322726295089820  0.5558821374322284
  0.8702816189627762  0.9313720333551152  0.9320522564692024
  0.6351177158013132  0.4299147041356055  0.4388830970080924
  0.8905772135231715  0.5597612010735420  0.9446099247162100
  0.6146558043367101  0.0561617703595703  0.4404478542835617
  0.0709247837782500  0.0295981218893382  0.8394613199711024
  0.4345212378603880  0.5235646032574046  0.3359017750115232
  0.0888930647427212  0.4702368818607487  0.8530447034828854
  0.4168496743328947  0.9724695504839714  0.3482617729382634
  0.9139610338035740  0.9770116534296250  0.1434810991085310
  0.5906452397966483  0.4767055975657351  0.6490124147502857
  0.9283099011450694  0.5296447478317621  0.1592884702050619
  0.5794550360878168  0.0278597472021116  0.6559491391499811
  0.1919226934666762  0.0666914257507490  0.7056776280811592
  0.3104745212528336  0.5661680458812580  0.2096621458555741
  0.2200931229698296  0.4413470165643844  0.7234887940978197
  0.2845344806517106  0.9460293510910769  0.2206784492421176
  0.7968835579303599  0.9437789990409150  0.2848605472429081
  0.7084103405626681  0.4453484003902152  0.7903684433984074
  0.8031574580044976  0.5597035204075910  0.2872949770295387
  0.7038140670325627  0.0618665054617189  0.7834472024553937
  0.0667602164213995  0.3301427190540592  0.2149015963236575
  0.4433362502028506  0.6633537065699967  0.7143240353514236
  0.0603093524283779  0.1692999348062501  0.2127966301667037
  0.5664497792652538  0.1661110093040700  0.2811638906358594
  0.9402485568511675  0.6665202909895221  0.7839317206333508
  0.5724642809119881  0.3241495676518606  0.2988695666197230
  0.9356643874618427  0.8261324780886065  0.7935897844448762
  0.3188807331167589  0.8734897558209351  0.8514568903726522
  0.1806285134772464  0.3656806951081261  0.3512219300626682
  0.3292285860895502  0.6218994143077282  0.8517782627805728
  0.1777468778460514  0.1299660314981327  0.3473539208152564
  0.6723979171794282  0.1338508435937294  0.1272724877489683
  0.8327311960771606  0.6347824044085086  0.6309506100048757
  0.6759837791791420  0.3791687311690500  0.1478215819632790
  0.8309257595109599  0.8788194268412129  0.6440679541201593
  0.2719967566405972  0.8367059704730875  0.0697544627090629
  0.2331952972958841  0.3334274169993149  0.5704018892251725
  0.2772960863313150  0.6794451810194078  0.0551396247994360
  0.2321419746856892  0.1780938501547492  0.5531082153118650
  0.7306827842842537  0.1767486698453443  0.9248917100055708
  0.7752638014945560  0.6757498602016788  0.4267426112190408
  0.7345126915415908  0.3300398584730734  0.9448014769308416
  0.7712863799804770  0.8295949064573513  0.4395906298385981
  0.1139812164279332  0.8328769253239958  0.0726019823246177
  0.3905975299720266  0.3330229534208796  0.5760405151049196
  0.1190622485952773  0.6782380842164303  0.0586939654642340
  0.3890019878615682  0.1773450721543798  0.5599473945105202
  0.8855447771274020  0.1741134189065568  0.9499097159721707
  0.6199941928899642  0.6729054249484661  0.4515261842525075
  0.8922419516232508  0.3259938374359112  0.9319831714405417
  0.6134378415848176  0.8248279381971412  0.4262099200951625
  0.0800207743827110  0.8713756089795611  0.8547428986369965
  0.4261609856832382  0.3661354506352510  0.3579355078099705
  0.0810294188837638  0.6251559133268637  0.8521388433587633
  0.4247371019548374  0.1281025697158923  0.3486190532750951
  0.9145562292384172  0.1345766349684637  0.1661611941447549
  0.5909746908319919  0.6345780080238843  0.6684933463875602
  0.9247870731602645  0.3725841204384612  0.1442555958487275
  0.5835828226159697  0.8715326137906977  0.6402746251843712
  0.2021999831588338  0.8151663992205730  0.7283939897089002
  0.3051665897257531  0.3143189244974130  0.2337846816248977
  0.2065491072966691  0.6609140270514076  0.7127428849533362
  0.3002188154282570  0.1626152648935242  0.2066394901572232
  0.7827529332247657  0.1877065624505733  0.2758701593142533
  0.7224711184542203  0.6887288770358236  0.7790884803176543
  0.8011319150898043  0.3396350862949338  0.2785119201686643
  0.7057374601298815  0.8399735672518852  0.7739353250441843
  0.4382340554695190  0.8276570900977878  0.7027466919417472
  0.5037873007618312  0.0291487729924668  0.7011073703897397
  0.0044551916372296  0.5331590261359160  0.2013920570784882
  0.5189492414201823  0.4638857422837772  0.7032380854523307
  0.9858126740176867  0.9640975273844515  0.1969388218116389
  0.4788949763196427  0.9415630828583507  0.2830083574830659
  0.0259873509523749  0.4420922402274112  0.7872557469736261
  0.5089928369001222  0.5290097541848715  0.2863940832230805
 -0.0021618032992282  0.0332320074220047  0.7855543592727356
  0.3906147890489360  0.0510025377202215  0.7957748654086612
  0.1169702655362860  0.5495389173021791  0.3005468639592158
  0.4116524039435459  0.4630272302323973  0.8159382923822128
  0.0913094529245924  0.9659066672704788  0.3126998698389053
  0.5951971383326384  0.9662072496263253  0.1979234536532148
  0.9096654405660183  0.4688194276437798  0.7033307895847704
  0.6218475459042461  0.5694123234053555  0.1979456507638986
  0.8859183670194496  0.0708406813682218  0.6918670259894415
  0.4257324051560535  0.1290732821828169  0.6412175905851343
  0.0901560646310728  0.6265489279740377  0.1419398352473536
  0.4220257365111680  0.3723544185857531  0.6719893314799169
  0.0844218588545234  0.8755718413856189  0.1664699651885259
  0.5842923351681896  0.8644110777758873  0.3284250590306622
  0.9193675012594289  0.3682778001865074  0.8359490361978076
  0.5886333746478885  0.6155681918725509  0.3791260692392734
  0.9153395474394495  0.1179805944948955  0.8743700226917955
  0.3867369437936103  0.0033983396172658  0.6095567854704378
  0.1207916456764225  0.4972389100527730  0.1171592107451678
  0.4006277390867334  0.4987415412307933  0.6222996421791803
  0.1046083418578062  0.0039214969322629  0.1218990049482490
  0.5787762708231126  0.9893159572686695  0.3951081805088148
  0.9284042770675776  0.4940283009082719  0.8990880211472110
  0.6285963727927915  0.4880837023345700  0.3528646784722078
  0.8774853571324579  0.9899441785721942  0.8467803844819368
  0.3136089124195004  0.0380822009721834  0.9547591491648558
  0.1896695361146864  0.5332123062139207  0.4643708599434928
  0.3425472382988983  0.4309278259586047  0.9775599419932142
  0.1596881303622202  0.9360753978328558  0.4750031806998839
  0.6715588192105286  0.9428936017087852  0.0424482178101621
  0.8341182417259762  0.4433908211442707  0.5479267609280806
  0.6905822888788753  0.5744060966081487  0.0288529406563254
  0.8155585677208580  0.0729544653269469  0.5240334245880175
  0.3040455326157096  0.9484489450711435  0.8112261806481973
  0.1980395585447887  0.4429067323573739  0.3192800239263497
  0.3126419657336507  0.5439972643345211  0.8801604855318422
  0.1847283018793392  0.0516673419523439  0.3811210838726089
  0.6910874967287859  0.0550949171423017  0.1461452131666056
  0.8131986002926804  0.5562473260354002  0.6498502310960015
  0.6649118618307553  0.4560696007368584  0.1101597543660034
  0.8427078522651308  0.9561160417239144  0.6087842739192640
  0.2586501857659243  0.0716664787587178  0.7770330104261975
  0.2496098229784511  0.5645323355016191  0.2913522334737376
  0.2827743053392282  0.4262089819811938  0.7988091847911228
  0.2215552154505903  0.9363564345184665  0.2969233114163710
  0.7237743484012558  0.9390913313734213  0.2294848164768045
  0.7812581052547376  0.4405062727850028  0.7343260116065200
  0.7532519901350728  0.5373347123116928  0.1968382564949700
  0.7548483566618260  0.0385395815224224  0.6949738842216856
  0.3074753887357531  0.1230465433959249  0.1005490104582876
  0.2015415692673341  0.6219826591333364  0.6060069581285206
  0.3175388934382237  0.3713983284423079  0.1495010487261869
  0.1964243796247905  0.8644865644586790  0.6328047885162101
  0.6786893902294975  0.8853546684556793  0.8674478222147021
  0.8257519345454410  0.3822095186615084  0.3760090537304199
  0.7395797301804121  0.6433396747380583  0.8768331679662505
  0.7657643336708667  0.1413566683998337  0.3724632189116659
  0.1923494949724278  0.0762061884921497  0.0155939278204087
  0.3128872571972417  0.5716142384409576  0.5176445887978997
  0.2169111858095196  0.4216610081456805  0.0404871395404611
  0.2861772194919440  0.9374669266212943  0.5310251962608901
  0.7920320959115806  0.9244078372044285  0.9654963496214362
  0.7133053287489631  0.4236466110400714  0.4731238628978002
  0.8105590755282710  0.5430338722794222  0.9525353929284479
  0.6950463616217194  0.0413516713349318  0.4498583533648535
  0.2645683012254446  0.9980644907894707  0.1317567908580872
  0.2423400030866776  0.4973763768725473  0.6415931165248213
  0.3031130969206514  0.5034283296377097  0.1330481360939325
  0.1919173626961513  0.9958961864365189  0.6460945648251210
  0.7106747608592084  0.0145422927435729  0.8826920201590073
  0.7946379797655793  0.5119539469645384  0.3856020973353864
  0.6997321671819129  0.5173754157213593  0.8474737204598128
  0.8053303795977036  0.0153756006998202  0.3432613117338661
  0.0927232181541300  0.1374981289444605  0.1109076296985716
  0.4160957336133330  0.6313307443631699  0.6084444966992675
  0.1123374541029841  0.3617159953676689  0.1247968126574639
  0.3827429946139936  0.8681485860064192  0.6242797074070850
  0.8963751838409894  0.8598628019991615  0.8883401809170579
  0.6099253545951533  0.3581042275328736  0.3950030564284982
  0.9023883167171085  0.6250148808073729  0.8733184780371787
  0.6019819928095499  0.1202415410235032  0.3674725773236602
  0.0664698312766461  0.0621826133532895  0.9518070564339123
  0.4366637087557642  0.5548887869914044  0.4489452777876444
  0.0975097502565350  0.4240430669794172  0.9530613068994780
  0.4061591408730047  0.9272194251657280  0.4484677651349015
  0.9173352340376681  0.9510554503464029  0.0276993544707264
  0.5874826590045329  0.4490630734407140  0.5339711428517043
  0.9205636336725184  0.5742302763013557  0.0566450541589758
  0.5835866372081757  0.0712639284023143  0.5515089815450328
  0.1245942916247968  0.0722498054191002  0.7737168159210502
  0.3825766904778958  0.5655321674655944  0.2662373199494016
  0.1558860226337500  0.4689538254442420  0.7849125393066443
  0.3501761887686626  0.9733142672750761  0.2785638078519145
  0.8559836509533767  0.9355515530821050  0.2019690494775459
  0.6487118969142219  0.4360024284182643  0.7088573357382371
  0.8801640752020331  0.5583052898078266  0.2474417073717875
  0.6275315516089631  0.0609746113153924  0.7409497559584325
  0.0954588317808614  0.9515115763574160  0.8465783627464009
  0.4100588903354520  0.4453550082596138  0.3389143542297803
  0.0747969175846468  0.5474127879023752  0.8887468327214623
  0.4334405599420763  0.0497490946324311  0.3809842258615834
  0.8953359797824850  0.0564472120531804  0.1459537375846526
  0.6094203762785294  0.5561099100427548  0.6478454106277101
  0.9076457675676703  0.4521840137105132  0.1345594320340284
  0.6032212637544877  0.9512783066253091  0.6330333577012428
  0.1908007080606973  0.1291235635048057  0.6279183854301831
  0.3073330858766126  0.6359158963265702  0.1471143864638639
  0.2004494184370178  0.3720835015695434  0.6661551559342400
  0.3010091438078589  0.8735713108027738  0.1693019404530171
  0.8058477200529114  0.8824824239916175  0.3633444567807662
  0.7012448634579127  0.3848181843864409  0.8705661350476211
  0.7864389533008094  0.6360422214453083  0.3217213309385503
  0.7208622267927911  0.1381561416156668  0.8185565508961198
  0.5183483036951017  0.8598128768531640  0.7087857236923096
 -0.0083215344915856  0.3626511256686327  0.2132636719063762
  0.5216890693895824  0.6416564538374804  0.7308148091858121
  0.9843060310088022  0.1411986807053173  0.2286988116590220
  0.4859948857707758  0.1516205391380784  0.2757369738257301
  0.0192861348078284  0.6457392055402249  0.7784369838013153
  0.4933059877762074  0.3446708280611603  0.2965598000498872
  0.0134357120401985  0.8519373566036385  0.7906801019408907
  0.4013772372641874  0.8553292202670362  0.8289356826149192
  0.1028632244043373  0.3473760040494354  0.3223956320499576
  0.4055487966524609  0.6290615802241236  0.8111582429764965
  0.1011082329932501  0.1465752633829295  0.3133247500640132
  0.5970705077624088  0.1489664195179149  0.1701964336313348
  0.9081047092024895  0.6493064222077991  0.6740998674840459
  0.6062348954794800  0.3499436507303658  0.1942125025566131
  0.9008820656732734  0.8476713944086555  0.6875097569414385
  0.4322684964987520  0.7425596480047516  0.7112183388669536
  0.0613131668156927  0.2499043207992427  0.1993176559219820
  0.5809881006700192  0.2436926545991346  0.3101878855675779
  0.9324342690335327  0.7456442138330918  0.8090170057386170
  0.3134078646609464  0.8651454366561829  0.9717335351546743
  0.1909304142353462  0.3539640625803407  0.4705404662231711
  0.3193229793920633  0.6672231012689742  0.9522787798683595
  0.1986351001629175  0.1769947745675315  0.4417277858314089
  0.6753627153472463  0.1524292270764821  0.0081850386707365
  0.8300893934532342  0.6530423939713131  0.5117772147597952
  0.6974071168295346  0.3323320973376631  0.0534157418053766
  0.8071323747428679  0.8340336376200173  0.5489277415570951
  0.2748720691947644  0.8208101341712085  0.7873288387668563
  0.2312037729497319  0.3180430324123632  0.2862297804229034
  0.2799920371071670  0.6484169308786657  0.7625390444668325
  0.2256425054815466  0.1465107874096371  0.2512737003506697
  0.7266928699968632  0.1797431715626703  0.1876649074594594
  0.7791657857474544  0.6813273580564472  0.6915126090056307
  0.7354356146406600  0.3778599014827061  0.2324096222102749
  0.7734437024458732  0.8766634360749251  0.7313726996569192
  0.2862355217133275  0.7578049194169448  0.0850317176747314
  0.2267559832403705  0.2540827315861948  0.5953539076689536
  0.7226111791331175  0.2557967014157925  0.8980372212992003
  0.7834430362650965  0.7542866680316558  0.3972069377854749
  0.1926679916290178  0.8527889474255231  0.0510931596044720
  0.3122037842347924  0.3544766217073793  0.5552432688110028
  0.1981916261479549  0.6619696550925679  0.0366481903466153
  0.3105329002241016  0.1543798168772195  0.5469689760203761
  0.8055488329479175  0.1612198908615977  0.9704740503935457
  0.7001674752644794  0.6598463655261315  0.4707704819613663
  0.8145144095262098  0.3456612654777398  0.9583122614323499
  0.6913597793582641  0.8460376264946327  0.4482803363125024
  0.1088471697582390  0.7538625183792177  0.1022242648204914
  0.3947566693036850  0.2534968523454901  0.6018350966056131
  0.8982419380464046  0.2474196622477322  0.8997075782036887
  0.6077732144223729  0.7453827585060039  0.3984045339495169
  0.0702565848781821  0.8499274075679756  0.9721144028025062
  0.4357716869224805  0.3517402387978135  0.4775218416347868
  0.0786497960551103  0.6722962459956311  0.9523606412541380
  0.4258512894151492  0.1734179255734410  0.4505298556478553
  0.9240128450453305  0.1716795243834428  0.0578102900806406
  0.5827439931367906  0.6722917962599956  0.5602633796574376
  0.9372674563642716  0.3413448290702022  0.0323494417178761
  0.5700175380841440  0.8426611401038639  0.5265644641606799
  0.1443519267059321  0.8306164270175237  0.8110451098372057
  0.3626867012204069  0.3212330931228002  0.3200676145835453
  0.1506753693598679  0.6345964702956493  0.7916951963725599
  0.3545591728520645  0.1374304280358479  0.2889242677851928
  0.8564618141838077  0.1700860018746041  0.2318772530053040
  0.6495751709857307  0.6691120966224507  0.7346220814544976
  0.8612949078767580  0.3343639398176877  0.1961108965800214
  0.6493546062329236  0.8327591602776577  0.6865364254393042
  0.1949226148021688  0.7395073898122088  0.6871832205220770
  0.3107751710413382  0.2413486567498292  0.1805096052512247
  0.7809802021009087  0.2647204759851073  0.3149946979782197
  0.7236209254769833  0.7659984782140892  0.8173364044344826
  0.4294008482496799  0.8497288760398570  0.8885947162942981
 
  0.00000000E+00  0.00000000E+00  0.00000000E+00
  0.00000000E+00  0.00000000E+00  0.00000000E+00
  0.00000000E+00  0.00000000E+00  0.00000000E+00
  0.00000000E+00  0.00000000E+00  0.00000000E+00
  0.00000000E+00  0.00000000E+00  0.00000000E+00
  0.00000000E+00  0.00000000E+00  0.00000000E+00
  0.00000000E+00  0.00000000E+00  0.00000000E+00
  0.00000000E+00  0.00000000E+00  0.00000000E+00
  0.00000000E+00  0.00000000E+00  0.00000000E+00
  0.00000000E+00  0.00000000E+00  0.00000000E+00
  0.00000000E+00  0.00000000E+00  0.00000000E+00
  0.00000000E+00  0.00000000E+00  0.00000000E+00
  0.00000000E+00  0.00000000E+00  0.00000000E+00
  0.00000000E+00  0.00000000E+00  0.00000000E+00
  0.00000000E+00  0.00000000E+00  0.00000000E+00
  0.00000000E+00  0.00000000E+00  0.00000000E+00
  0.00000000E+00  0.00000000E+00  0.00000000E+00
  0.00000000E+00  0.00000000E+00  0.00000000E+00
  0.00000000E+00  0.00000000E+00  0.00000000E+00
  0.00000000E+00  0.00000000E+00  0.00000000E+00
  0.00000000E+00  0.00000000E+00  0.00000000E+00
  0.00000000E+00  0.00000000E+00  0.00000000E+00
  0.00000000E+00  0.00000000E+00  0.00000000E+00
  0.00000000E+00  0.00000000E+00  0.00000000E+00
  0.00000000E+00  0.00000000E+00  0.00000000E+00
  0.00000000E+00  0.00000000E+00  0.00000000E+00
  0.00000000E+00  0.00000000E+00  0.00000000E+00
  0.00000000E+00  0.00000000E+00  0.00000000E+00
  0.00000000E+00  0.00000000E+00  0.00000000E+00
  0.00000000E+00  0.00000000E+00  0.00000000E+00
  0.00000000E+00  0.00000000E+00  0.00000000E+00
  0.00000000E+00  0.00000000E+00  0.00000000E+00
  0.00000000E+00  0.00000000E+00  0.00000000E+00
  0.00000000E+00  0.00000000E+00  0.00000000E+00
  0.00000000E+00  0.00000000E+00  0.00000000E+00
  0.00000000E+00  0.00000000E+00  0.00000000E+00
  0.00000000E+00  0.00000000E+00  0.00000000E+00
  0.00000000E+00  0.00000000E+00  0.00000000E+00
  0.00000000E+00  0.00000000E+00  0.00000000E+00
  0.00000000E+00  0.00000000E+00  0.00000000E+00
  0.00000000E+00  0.00000000E+00  0.00000000E+00
  0.00000000E+00  0.00000000E+00  0.00000000E+00
  0.00000000E+00  0.00000000E+00  0.00000000E+00
  0.00000000E+00  0.00000000E+00  0.00000000E+00
  0.00000000E+00  0.00000000E+00  0.00000000E+00
  0.00000000E+00  0.00000000E+00  0.00000000E+00
  0.00000000E+00  0.00000000E+00  0.00000000E+00
  0.00000000E+00  0.00000000E+00  0.00000000E+00
  0.00000000E+00  0.00000000E+00  0.00000000E+00
  0.00000000E+00  0.00000000E+00  0.00000000E+00
  0.00000000E+00  0.00000000E+00  0.00000000E+00
  0.00000000E+00  0.00000000E+00  0.00000000E+00
  0.00000000E+00  0.00000000E+00  0.00000000E+00
  0.00000000E+00  0.00000000E+00  0.00000000E+00
  0.00000000E+00  0.00000000E+00  0.00000000E+00
  0.00000000E+00  0.00000000E+00  0.00000000E+00
  0.00000000E+00  0.00000000E+00  0.00000000E+00
  0.00000000E+00  0.00000000E+00  0.00000000E+00
  0.00000000E+00  0.00000000E+00  0.00000000E+00
  0.00000000E+00  0.00000000E+00  0.00000000E+00
  0.00000000E+00  0.00000000E+00  0.00000000E+00
  0.00000000E+00  0.00000000E+00  0.00000000E+00
  0.00000000E+00  0.00000000E+00  0.00000000E+00
  0.00000000E+00  0.00000000E+00  0.00000000E+00
  0.00000000E+00  0.00000000E+00  0.00000000E+00
  0.00000000E+00  0.00000000E+00  0.00000000E+00
  0.00000000E+00  0.00000000E+00  0.00000000E+00
  0.00000000E+00  0.00000000E+00  0.00000000E+00
  0.00000000E+00  0.00000000E+00  0.00000000E+00
  0.00000000E+00  0.00000000E+00  0.00000000E+00
  0.00000000E+00  0.00000000E+00  0.00000000E+00
  0.00000000E+00  0.00000000E+00  0.00000000E+00
  0.00000000E+00  0.00000000E+00  0.00000000E+00
  0.00000000E+00  0.00000000E+00  0.00000000E+00
  0.00000000E+00  0.00000000E+00  0.00000000E+00
  0.00000000E+00  0.00000000E+00  0.00000000E+00
  0.00000000E+00  0.00000000E+00  0.00000000E+00
  0.00000000E+00  0.00000000E+00  0.00000000E+00
  0.00000000E+00  0.00000000E+00  0.00000000E+00
  0.00000000E+00  0.00000000E+00  0.00000000E+00
  0.00000000E+00  0.00000000E+00  0.00000000E+00
  0.00000000E+00  0.00000000E+00  0.00000000E+00
  0.00000000E+00  0.00000000E+00  0.00000000E+00
  0.00000000E+00  0.00000000E+00  0.00000000E+00
  0.00000000E+00  0.00000000E+00  0.00000000E+00
  0.00000000E+00  0.00000000E+00  0.00000000E+00
  0.00000000E+00  0.00000000E+00  0.00000000E+00
  0.00000000E+00  0.00000000E+00  0.00000000E+00
  0.00000000E+00  0.00000000E+00  0.00000000E+00
  0.00000000E+00  0.00000000E+00  0.00000000E+00
  0.00000000E+00  0.00000000E+00  0.00000000E+00
  0.00000000E+00  0.00000000E+00  0.00000000E+00
  0.00000000E+00  0.00000000E+00  0.00000000E+00
  0.00000000E+00  0.00000000E+00  0.00000000E+00
  0.00000000E+00  0.00000000E+00  0.00000000E+00
  0.00000000E+00  0.00000000E+00  0.00000000E+00
  0.00000000E+00  0.00000000E+00  0.00000000E+00
  0.00000000E+00  0.00000000E+00  0.00000000E+00
  0.00000000E+00  0.00000000E+00  0.00000000E+00
  0.00000000E+00  0.00000000E+00  0.00000000E+00
  0.00000000E+00  0.00000000E+00  0.00000000E+00
  0.00000000E+00  0.00000000E+00  0.00000000E+00
  0.00000000E+00  0.00000000E+00  0.00000000E+00
  0.00000000E+00  0.00000000E+00  0.00000000E+00
  0.00000000E+00  0.00000000E+00  0.00000000E+00
  0.00000000E+00  0.00000000E+00  0.00000000E+00
  0.00000000E+00  0.00000000E+00  0.00000000E+00
  0.00000000E+00  0.00000000E+00  0.00000000E+00
  0.00000000E+00  0.00000000E+00  0.00000000E+00
  0.00000000E+00  0.00000000E+00  0.00000000E+00
  0.00000000E+00  0.00000000E+00  0.00000000E+00
  0.00000000E+00  0.00000000E+00  0.00000000E+00
  0.00000000E+00  0.00000000E+00  0.00000000E+00
  0.00000000E+00  0.00000000E+00  0.00000000E+00
  0.00000000E+00  0.00000000E+00  0.00000000E+00
  0.00000000E+00  0.00000000E+00  0.00000000E+00
  0.00000000E+00  0.00000000E+00  0.00000000E+00
  0.00000000E+00  0.00000000E+00  0.00000000E+00
  0.00000000E+00  0.00000000E+00  0.00000000E+00
  0.00000000E+00  0.00000000E+00  0.00000000E+00
  0.00000000E+00  0.00000000E+00  0.00000000E+00
  0.00000000E+00  0.00000000E+00  0.00000000E+00
  0.00000000E+00  0.00000000E+00  0.00000000E+00
  0.00000000E+00  0.00000000E+00  0.00000000E+00
  0.00000000E+00  0.00000000E+00  0.00000000E+00
  0.00000000E+00  0.00000000E+00  0.00000000E+00
  0.00000000E+00  0.00000000E+00  0.00000000E+00
  0.00000000E+00  0.00000000E+00  0.00000000E+00
  0.00000000E+00  0.00000000E+00  0.00000000E+00
  0.00000000E+00  0.00000000E+00  0.00000000E+00
  0.00000000E+00  0.00000000E+00  0.00000000E+00
  0.00000000E+00  0.00000000E+00  0.00000000E+00
  0.00000000E+00  0.00000000E+00  0.00000000E+00
  0.00000000E+00  0.00000000E+00  0.00000000E+00
  0.00000000E+00  0.00000000E+00  0.00000000E+00
  0.00000000E+00  0.00000000E+00  0.00000000E+00
  0.00000000E+00  0.00000000E+00  0.00000000E+00
  0.00000000E+00  0.00000000E+00  0.00000000E+00
  0.00000000E+00  0.00000000E+00  0.00000000E+00
  0.00000000E+00  0.00000000E+00  0.00000000E+00
  0.00000000E+00  0.00000000E+00  0.00000000E+00
  0.00000000E+00  0.00000000E+00  0.00000000E+00
  0.00000000E+00  0.00000000E+00  0.00000000E+00
  0.00000000E+00  0.00000000E+00  0.00000000E+00
  0.00000000E+00  0.00000000E+00  0.00000000E+00
  0.00000000E+00  0.00000000E+00  0.00000000E+00
  0.00000000E+00  0.00000000E+00  0.00000000E+00
  0.00000000E+00  0.00000000E+00  0.00000000E+00
  0.00000000E+00  0.00000000E+00  0.00000000E+00
  0.00000000E+00  0.00000000E+00  0.00000000E+00
  0.00000000E+00  0.00000000E+00  0.00000000E+00
  0.00000000E+00  0.00000000E+00  0.00000000E+00
  0.00000000E+00  0.00000000E+00  0.00000000E+00
  0.00000000E+00  0.00000000E+00  0.00000000E+00
  0.00000000E+00  0.00000000E+00  0.00000000E+00
  0.00000000E+00  0.00000000E+00  0.00000000E+00
  0.00000000E+00  0.00000000E+00  0.00000000E+00
  0.00000000E+00  0.00000000E+00  0.00000000E+00
  0.00000000E+00  0.00000000E+00  0.00000000E+00
  0.00000000E+00  0.00000000E+00  0.00000000E+00
  0.00000000E+00  0.00000000E+00  0.00000000E+00
  0.00000000E+00  0.00000000E+00  0.00000000E+00
  0.00000000E+00  0.00000000E+00  0.00000000E+00
  0.00000000E+00  0.00000000E+00  0.00000000E+00
  0.00000000E+00  0.00000000E+00  0.00000000E+00
  0.00000000E+00  0.00000000E+00  0.00000000E+00
  0.00000000E+00  0.00000000E+00  0.00000000E+00
  0.00000000E+00  0.00000000E+00  0.00000000E+00
  0.00000000E+00  0.00000000E+00  0.00000000E+00
  0.00000000E+00  0.00000000E+00  0.00000000E+00
  0.00000000E+00  0.00000000E+00  0.00000000E+00
  0.00000000E+00  0.00000000E+00  0.00000000E+00
  0.00000000E+00  0.00000000E+00  0.00000000E+00
  0.00000000E+00  0.00000000E+00  0.00000000E+00
  0.00000000E+00  0.00000000E+00  0.00000000E+00
  0.00000000E+00  0.00000000E+00  0.00000000E+00
  0.00000000E+00  0.00000000E+00  0.00000000E+00
  0.00000000E+00  0.00000000E+00  0.00000000E+00
  0.00000000E+00  0.00000000E+00  0.00000000E+00
  0.00000000E+00  0.00000000E+00  0.00000000E+00
  0.00000000E+00  0.00000000E+00  0.00000000E+00
  0.00000000E+00  0.00000000E+00  0.00000000E+00
  0.00000000E+00  0.00000000E+00  0.00000000E+00
  0.00000000E+00  0.00000000E+00  0.00000000E+00
  0.00000000E+00  0.00000000E+00  0.00000000E+00
  0.00000000E+00  0.00000000E+00  0.00000000E+00
  0.00000000E+00  0.00000000E+00  0.00000000E+00
  0.00000000E+00  0.00000000E+00  0.00000000E+00
  0.00000000E+00  0.00000000E+00  0.00000000E+00
  0.00000000E+00  0.00000000E+00  0.00000000E+00
  0.00000000E+00  0.00000000E+00  0.00000000E+00
  0.00000000E+00  0.00000000E+00  0.00000000E+00
  0.00000000E+00  0.00000000E+00  0.00000000E+00
  0.00000000E+00  0.00000000E+00  0.00000000E+00
  0.00000000E+00  0.00000000E+00  0.00000000E+00
  0.00000000E+00  0.00000000E+00  0.00000000E+00
  0.00000000E+00  0.00000000E+00  0.00000000E+00
  0.00000000E+00  0.00000000E+00  0.00000000E+00
  0.00000000E+00  0.00000000E+00  0.00000000E+00
  0.00000000E+00  0.00000000E+00  0.00000000E+00
  0.00000000E+00  0.00000000E+00  0.00000000E+00
  0.00000000E+00  0.00000000E+00  0.00000000E+00
  0.00000000E+00  0.00000000E+00  0.00000000E+00
  0.00000000E+00  0.00000000E+00  0.00000000E+00
  0.00000000E+00  0.00000000E+00  0.00000000E+00
  0.00000000E+00  0.00000000E+00  0.00000000E+00
  0.00000000E+00  0.00000000E+00  0.00000000E+00
  0.00000000E+00  0.00000000E+00  0.00000000E+00
  0.00000000E+00  0.00000000E+00  0.00000000E+00
  0.00000000E+00  0.00000000E+00  0.00000000E+00
  0.00000000E+00  0.00000000E+00  0.00000000E+00
  0.00000000E+00  0.00000000E+00  0.00000000E+00
  0.00000000E+00  0.00000000E+00  0.00000000E+00
  0.00000000E+00  0.00000000E+00  0.00000000E+00
  0.00000000E+00  0.00000000E+00  0.00000000E+00
  0.00000000E+00  0.00000000E+00  0.00000000E+00
  0.00000000E+00  0.00000000E+00  0.00000000E+00
  0.00000000E+00  0.00000000E+00  0.00000000E+00
  0.00000000E+00  0.00000000E+00  0.00000000E+00
  0.00000000E+00  0.00000000E+00  0.00000000E+00
  0.00000000E+00  0.00000000E+00  0.00000000E+00
  0.00000000E+00  0.00000000E+00  0.00000000E+00
  0.00000000E+00  0.00000000E+00  0.00000000E+00
  0.00000000E+00  0.00000000E+00  0.00000000E+00
  0.00000000E+00  0.00000000E+00  0.00000000E+00
  0.00000000E+00  0.00000000E+00  0.00000000E+00
  0.00000000E+00  0.00000000E+00  0.00000000E+00
  0.00000000E+00  0.00000000E+00  0.00000000E+00
  0.00000000E+00  0.00000000E+00  0.00000000E+00
  0.00000000E+00  0.00000000E+00  0.00000000E+00
  0.00000000E+00  0.00000000E+00  0.00000000E+00
  0.00000000E+00  0.00000000E+00  0.00000000E+00
  0.00000000E+00  0.00000000E+00  0.00000000E+00
  0.00000000E+00  0.00000000E+00  0.00000000E+00
  0.00000000E+00  0.00000000E+00  0.00000000E+00
  0.00000000E+00  0.00000000E+00  0.00000000E+00
  0.00000000E+00  0.00000000E+00  0.00000000E+00
  0.00000000E+00  0.00000000E+00  0.00000000E+00
  0.00000000E+00  0.00000000E+00  0.00000000E+00
  0.00000000E+00  0.00000000E+00  0.00000000E+00
  0.00000000E+00  0.00000000E+00  0.00000000E+00
  0.00000000E+00  0.00000000E+00  0.00000000E+00
  0.00000000E+00  0.00000000E+00  0.00000000E+00
  0.00000000E+00  0.00000000E+00  0.00000000E+00
  0.00000000E+00  0.00000000E+00  0.00000000E+00
  0.00000000E+00  0.00000000E+00  0.00000000E+00
  0.00000000E+00  0.00000000E+00  0.00000000E+00
  0.00000000E+00  0.00000000E+00  0.00000000E+00
  0.00000000E+00  0.00000000E+00  0.00000000E+00
  0.00000000E+00  0.00000000E+00  0.00000000E+00
  0.00000000E+00  0.00000000E+00  0.00000000E+00
  0.00000000E+00  0.00000000E+00  0.00000000E+00
  0.00000000E+00  0.00000000E+00  0.00000000E+00
  0.00000000E+00  0.00000000E+00  0.00000000E+00
  0.00000000E+00  0.00000000E+00  0.00000000E+00
  0.00000000E+00  0.00000000E+00  0.00000000E+00
  0.00000000E+00  0.00000000E+00  0.00000000E+00
  0.00000000E+00  0.00000000E+00  0.00000000E+00
  0.00000000E+00  0.00000000E+00  0.00000000E+00
  0.00000000E+00  0.00000000E+00  0.00000000E+00
  0.00000000E+00  0.00000000E+00  0.00000000E+00
  0.00000000E+00  0.00000000E+00  0.00000000E+00
  0.00000000E+00  0.00000000E+00  0.00000000E+00
  0.00000000E+00  0.00000000E+00  0.00000000E+00
  0.00000000E+00  0.00000000E+00  0.00000000E+00
  0.00000000E+00  0.00000000E+00  0.00000000E+00
  0.00000000E+00  0.00000000E+00  0.00000000E+00
  0.00000000E+00  0.00000000E+00  0.00000000E+00
  0.00000000E+00  0.00000000E+00  0.00000000E+00
  0.00000000E+00  0.00000000E+00  0.00000000E+00
  0.00000000E+00  0.00000000E+00  0.00000000E+00
  0.00000000E+00  0.00000000E+00  0.00000000E+00
  0.00000000E+00  0.00000000E+00  0.00000000E+00
  0.00000000E+00  0.00000000E+00  0.00000000E+00
  0.00000000E+00  0.00000000E+00  0.00000000E+00
  0.00000000E+00  0.00000000E+00  0.00000000E+00
  0.00000000E+00  0.00000000E+00  0.00000000E+00
  0.00000000E+00  0.00000000E+00  0.00000000E+00
  0.00000000E+00  0.00000000E+00  0.00000000E+00
  0.00000000E+00  0.00000000E+00  0.00000000E+00
  0.00000000E+00  0.00000000E+00  0.00000000E+00
  0.00000000E+00  0.00000000E+00  0.00000000E+00
  0.00000000E+00  0.00000000E+00  0.00000000E+00
  0.00000000E+00  0.00000000E+00  0.00000000E+00
  0.00000000E+00  0.00000000E+00  0.00000000E+00
  0.00000000E+00  0.00000000E+00  0.00000000E+00
  0.00000000E+00  0.00000000E+00  0.00000000E+00
  0.00000000E+00  0.00000000E+00  0.00000000E+00
  0.00000000E+00  0.00000000E+00  0.00000000E+00
