# Supplementary material for: Brønsted acidity in zeolites measured by deprotonation energy
Source: Sci Rep. 2022 May 4;12:7301. doi: 10.1038/s41598-022-11354-x (PMC9068704; doi:10.1038/s41598-022-11354-x)
Supplement: Supplementary file 2 — Supplementary Information 2. [file 41598_2022_11354_MOESM2_ESM.zip › structures/periodic/mfi/Al11-O25.vasp]

Si Al O H                               
   1.00000000000000     
    19.8538999999999994    0.0000000000000000    0.0000000000000000
     0.0000000000000000   19.8699000000000012    0.0000000000000000
     0.0000000000000000    0.0000000000000000   13.2912999999999997
   Si   Al   O    H 
    95     1   192     1
Direct
  0.4274045432079189  0.0640413792708837  0.7026411071364392
  0.0735427512210875  0.5467288564139722  0.1445147844042880
  0.4203774558757946  0.4486875024282067  0.6412472173222385
  0.0680666066843980  0.9331589099630971  0.2021859123767083
  0.5672815848179297  0.9325238904812501  0.3001729570487833
  0.9214766202482383  0.4509590399490227  0.8609696432163606
  0.5744388007345240  0.5460148976060564  0.3628091521787309
  0.9291346461000460  0.0625717379383673  0.7985864175509818
  0.3308425427990843  0.0281855783330946  0.8626545709696389
  0.1960193563264423  0.5268094324148174  0.2886999926188318
  0.2994142891777582  0.4690824872721797  0.7883524445687664
  0.1653009853600219  0.9720612477165212  0.3594907379122394
  0.6640940205197441  0.9696423936923673  0.1398280676625809
  0.7987001390676334  0.4690459768843013  0.7116688689619658
  0.6951860749509133  0.5267953290201626  0.2141280868025885
  0.8302935254726515  0.0256927271039195  0.6412876550021498
  0.2805827865801065  0.0470505389842357  0.0766878178321147
  0.2154992727072519  0.5729032734340341  0.5063434316683971
  0.2789114124302147  0.4234836223100252  0.0059009440920385
  0.2151936651770966  0.9526688042182120  0.5738215872202821
  0.7133203408565235  0.9503586502260424  0.9254387354688912
  0.7795953052201113  0.4200051613751007  0.4972300849665127
  0.7160526817479234  0.5741984714332202 -0.0029176529641974
  0.7798338228970993  0.0469995002665340  0.4267301416799570
  0.1260023698736731  0.0519386680269541  0.0626560862345494
  0.3771439145657434  0.5751034473253459  0.5075705638625301
  0.1174774349950935  0.4232167904016186  0.0068551081903476
  0.3691240080531145  0.9442313379135733  0.5641569533038246
  0.8676539219681911  0.9440778631641642  0.9363835356200048
  0.6176218531168197  0.4195835205786941  0.4970229654374167
  0.8776835560930399  0.5739643099161038 -0.0005525753668413
  0.6254953351606826  0.0522813508013073  0.4360423745918226
  0.0813859415909068  0.0330220953336803  0.8455604337813334
  0.4284822358760452  0.5227667387012730  0.3011826617624498
  0.0672387672766606  0.4770732904765430  0.7979790870662051
  0.4163885462768621  0.9645265541457566  0.3496063614777651
  0.9160802401160231  0.9624192237600043  0.1523741557116643
  0.5657694237302441  0.4721696170715668  0.7035609629228277
  0.9284066327438668  0.5234245304851975  0.2061351676189740
  0.5781041135329201  0.0339550454026041  0.6511400271703742
  0.2067817284856499  0.0748221960182257  0.7323833158890534
  0.3221150556614548  0.5437906624376060  0.1449828123382826
  0.1740301533928371  0.4515174766048570  0.6448382684217300
  0.2894315925068497  0.9229780007691578  0.2324659243394950
  0.7882889975019490  0.9234063476189849  0.2695166964556764
  0.6736608449950298  0.4523997002211300  0.8577893543710098
  0.8201340340102781  0.5432277167957099  0.3595770692254064
  0.7053757202427531  0.0733445208946560  0.7685785004829688
  0.4212597221078699  0.8316779799274920  0.7004025427693965
  0.0776381665386286  0.3203603510538838  0.1612362763122113
  0.4182586152213518  0.6761833716217908  0.6648836910705195
  0.0699208186944275  0.1648534313061265  0.2000277200012975
  0.5692788226942619  0.1648904229809726  0.2977087721531065
  0.9168296390261621  0.6752976616924578  0.8397724632309034
  0.5769143396780494  0.3200024583096091  0.3376802677033002
  0.9188954829952730  0.8304076997764477  0.7978666594962309
  0.3188698726848804  0.8685067887484155  0.8566787131420658
  0.1968133320683249  0.3706679006089325  0.3029812041510957
  0.2987681315376352  0.6249992751155362  0.8042799259098699
  0.1738645549492581  0.1311931951650203  0.3532442978894587
  0.6732486368720160  0.1293793358221003  0.1463789389224591
  0.7967723649942132  0.6244272920069520  0.6971790419863909
  0.6977263736061858  0.3707181717777023  0.1995590448952612
  0.8152561542133320  0.8664061397493389  0.6452907983675432
  0.2651262736572810  0.8220922323583676  0.0625205383093476
  0.2280486512707763  0.3290767979201858  0.5229138729646543
  0.2675479105912258  0.6667369744376044  0.0255432441355347
  0.2305115101790350  0.1736940728209018  0.5574593899149367
  0.7293581746365868  0.1737965980602618  0.9405340826019939
  0.7662402216536850  0.6680080850592247  0.4791348750850714
  0.7287146171184058  0.3290259669972783  0.9782747578699210
  0.7629278771926741  0.8223466801724870  0.4394046072337099
  0.1085378436495282  0.8218273071632987  0.0584831539338791
  0.3852034516072840  0.3264587519084283  0.5145977229055212
  0.1106474680106819  0.6697074102271284  0.0223220056241723
  0.3857199693116948  0.1733990389077084  0.5522552105224989
  0.8862177703606154  0.1726219975499860  0.9451336301410186
  0.6082923172193049  0.6694511714618999  0.4881592724307862
  0.8863347694889795  0.3264481138552903  0.9821990303874356
  0.6059101994941675  0.8221590493245418  0.4496302883318976
  0.4328070710859894  0.3659603398603213  0.3028222477234147
  0.0643689879295664  0.6354891931338279  0.8059887495305174
  0.4237005469006017  0.1218202091926041  0.3429295248708039
  0.9235474947741341  0.1205112422526613  0.1567868450849809
  0.5622484805383789  0.6296363741106636  0.7012851591677510
  0.9330007786396891  0.3659887159002203  0.1971272865440275
  0.5673402107988174  0.8763479492710212  0.6619497219851121
  0.1993430062397041  0.8240367246287366  0.7115853658078839
  0.3174287764494842  0.3255271868994974  0.1692666555290500
  0.1808663980937643  0.6724321413574940  0.6697179636673345
  0.3000802570414997  0.1734727725512999  0.2204131041980107
  0.8001659908889205  0.1715266946537415  0.2811272894959684
  0.6778510395937443  0.6712041436295806  0.8333547018706551
  0.8181260552661391  0.3242642449718975  0.3319945248625030
  0.6906357769193995  0.8249071009137399  0.7828499481687258
  0.0657879094670259  0.8769145127083433  0.8442094164924525
  0.5078506264381574  0.0540073972949858  0.7040048716202140
  0.0086528209628402  0.5371547604136999  0.2166388468686680
  0.4854467435914997  0.4586852587897377  0.7129456413084563
  0.9879193905822601  0.9454919230118146  0.2024375693174844
  0.4877678987576162  0.9489963291451115  0.2968938773533361
  0.9866495226905322  0.4658149808122147  0.7909581735478912
  0.5086976376232519  0.5359877011226237  0.2924925144098188
  0.0091631457636091  0.0509214829445914  0.7955525889960379
  0.4012447951872160  0.0577286814159413  0.8181158521698779
  0.1397632836398444  0.5570331866498616  0.2135294428633653
  0.3544965025569066  0.4386806264003242  0.7112994597569152
  0.0940037865080037  0.9434659946372200  0.3174930914440292
  0.5951105405598573  0.9372774123189168  0.1853919583603000
  0.8560069291273250  0.4445443041977981  0.7896698780432880
  0.6394640902169727  0.5562286156791431  0.2912458133861958
  0.9014507111144694  0.0543583033602821  0.6839727572041295
  0.4083561971123288  0.1374556760213864  0.6565339272193764
  0.0633771194603452  0.6134120828818043  0.0754065677757316
  0.4310408445564435  0.3818387056872297  0.5726497924146616
  0.0859614539759328  0.8577593835268382  0.1635904545333991
  0.5795056662109844  0.8578341587216758  0.3469793458563900
  0.9322369098465525  0.3807301992118753  0.9216351635446901
  0.5633588762401505  0.6127783010329342  0.4315090480121812
  0.9113649574647255  0.1374065796280173  0.8416550572542650
  0.3904583344848718  0.0061284008291624  0.6362377788489676
  0.0801601010501814  0.4814499275785909  0.0718644649135975
  0.4127985087469567  0.5139840411301378  0.5686246111894304
  0.1065459537688144 -0.0125055523791098  0.1312446357126083
  0.6081220926235461 -0.0131571611540400  0.3681969847384958
  0.9140873935513032  0.5118498186966466  0.9415046855159606
  0.5827005814325069  0.4809304324483404  0.4353937626639041
  0.8912252989826415  0.0078847560416560  0.8695598865325119
  0.3327057537297503  0.0387469381542309  0.9834163188946358
  0.1977280544527150  0.5746249399591273  0.3877321746210116
  0.2978917136879979  0.4216681192815623  0.8874240924324740
  0.1636457874680730  0.9631968127744102  0.4810044730415634
  0.6615341176567667  0.9600240082801118  0.0188229951272984
  0.7993831819983247  0.4187032951735060  0.6155696263169128
  0.6954976144163041  0.5744234070261093  0.1150444691970881
  0.8310004243494163  0.0364415405340476  0.5203289150443350
  0.3237100182145460  0.9484750862643266  0.8351414866823892
  0.1779154796785251  0.4496164757830145  0.3195695212873879
  0.3183542942257179  0.5462961365700068  0.8193145132791378
  0.1752488244686891  0.0509228804082069  0.3295490542189088
  0.6695792466848077  0.0490995649194723  0.1687174397072443
  0.8127216711689880  0.5457024638292284  0.6736329683232930
  0.6777958568057081  0.4493865867505825  0.1826146048861226
  0.8211854906439201  0.9464245003954762  0.6692056399314106
  0.2687649715546909  0.0685087513685597  0.8112830057817974
  0.2690782515396175  0.5285632679901749  0.2350187625379429
  0.2258750282111131  0.4683552587023623  0.7358122679308302
  0.2265287774385166  0.9290665181515668  0.3099007454574807
  0.7280922498984858  0.9303427763114132  0.1878537237251018
  0.7258314202040311  0.4656952301847903  0.7659618483327162
  0.7685412987063672  0.5292864477901154  0.2671352458540979
  0.7694576563471774  0.0677275857403148  0.6936679742562222
  0.2964682789165413  0.1174255449610109  0.1327162753044883
  0.1845706242964587  0.6408459276066187  0.5577288966094416
  0.3050484639840848  0.3538371688173672  0.0561195025006617
  0.1990844144730908  0.8796067468043746  0.6245917567967297
  0.6988401096895260  0.8779445668828907  0.8742318344767210
  0.8083090385626674  0.3513920120073444  0.4464736958818157
  0.6905865168070097  0.6445354732288832  0.9474742586499687
  0.7977652945498228  0.1174401969917628  0.3719208076352476
  0.2047541172185935  0.0455434963392471  0.0303107957688998
  0.2962541132379162  0.5705304599946240  0.5250617567549242
  0.1981566754531847  0.4309321658565380  0.0224067906217414
  0.2914288333310032  0.9544071522377371  0.5285265096755731
  0.7895997863447629  0.9551196806996981  0.9701356016592377
  0.6984964024201020  0.4242310587261445  0.4824707275170425
  0.7970420172349870  0.5672933699544517 -0.0167194068038887
  0.7034524785359999  0.0474009241780809  0.4722165569631350
  0.2907703364560200 -0.0141156741074958  0.1552283641211312
  0.1806745815057978  0.5072331610503424  0.5562848005449337
  0.3161327198584234  0.4875228389862002  0.0572572790996456
  0.2056218322637473  0.0099378607643570  0.6580159860497433
  0.7012609324389876  0.0090464916846107  0.8432008318597015
  0.8135067178303185  0.4854887742505780  0.4449168664422135
  0.6799161541578463  0.5107855596159970  0.9423264324059918
  0.7876737227830067  0.9863338466297109  0.3468205526069865
  0.1178698767080859  0.1219414129754940  0.1245149741400216
  0.4047670670437051  0.6466506558920604  0.5518544505704632
  0.0919270096662604  0.3500354023361216  0.0481067938857064
  0.3725219819263552  0.8723830227303475  0.6225527674938589
  0.8715130576831959  0.8741986133535687  0.8743097336363067
  0.5901140592164367  0.3483007017591700  0.4515768959246088
  0.9050361895348189  0.6447026173543123  0.9524679272106342
  0.6167883861605633  0.1219035516806607  0.3739475547478984
  0.0775626955041592  0.0533928346648288  0.9647950997287948
  0.3950026620637822  0.5694953496496414  0.3889121760947507
  0.0988706222049577  0.4321248456469211  0.8888222484579431
  0.4195106404584142  0.9432959053816869  0.4679811581260795
  0.9161649187209485  0.9402547362761420  0.0346905524958681
  0.5980844511955613  0.4253994845399632  0.6151443116374906
  0.8962313954051451  0.5706853282239033  0.1181437688468515
  0.5748192904604398  0.0526332997372712  0.5320248039203257
  0.1366860156775559  0.0817123578044077  0.7923518870966060
  0.3973046547706839  0.5423622595800522  0.1923849366806679
  0.0983427854683296  0.4532337958345631  0.6909015409062347
  0.3590379750345948  0.9200033947148277  0.2953326417063508
  0.8596796559343871  0.9195309132803202  0.2118476633090853
  0.5979459371306830  0.4526024823470731  0.8117169269244970
  0.8960567858168004  0.5424897085233454  0.3143664161111691
  0.6370588751648101  0.0776886317021569  0.7028354673169845
  0.1013802840410473  0.9551657977863114  0.8304898763467202
  0.4132772020295921  0.4439413621294243  0.3267931138328232
  0.0852852906506284  0.5567721788851264  0.8154023692684322
  0.3982386080267699  0.0441019444277392  0.3388616337301836
  0.8995782342219633  0.0424709155415570  0.1627516846992612
  0.5803348039912833  0.5512252073882234  0.6783020348186756
  0.9138167701273753  0.4446979818766136  0.1790371673766689
  0.5931004209970747  0.9539152181308178  0.6653600511773345
  0.2156198203582834  0.1431035085885335  0.6674925437085678
  0.3103362164199995  0.6175719851183306  0.0976497610675335
  0.1873025662920558  0.3777290128932535  0.5987128577548619
  0.2844810284146383  0.8526193178553959  0.1714590904946892
  0.7794784963647003  0.8531289553476801  0.3297555704051763
  0.6861173343755465  0.3796160234177619  0.9080864475756206
  0.8073607913529519  0.6163161047341505  0.4087813650876804
  0.7104420976494402  0.1428615954601112  0.8317526613805106
  0.4923354196855582  0.8712880635024769  0.7106346368243507
  0.0137940031366746  0.3584584681372984  0.2128247926979138
  0.4815205877562325  0.6381002652579291  0.7177296243317552
 -0.0033436272287112  0.1292991981763743  0.2098455729644210
  0.4961957798779295  0.1287799950208035  0.2874816135838614
  0.9841069231606738  0.6425092446382034  0.7882139006614761
  0.5135355971409822  0.3590106246144679  0.2860740952786435
  0.9913134880374946  0.8637465058031570  0.7816789331180414
  0.3843146094668665  0.8299376337540361  0.8101612768616878
  0.1428874818274294  0.3336771589682664  0.2311537626405859
  0.3524295072970666  0.6637073367905116  0.7340747210792431
  0.1042807252066386  0.1649294792607547  0.3117649681774110
  0.6045431059610500  0.1656376560465977  0.1868556897033476
  0.8538355297966216  0.6559522872278567  0.7689857549858612
  0.6427004525075746  0.3329988191439374  0.2688830814808724
  0.8799189558798435  0.8259278391856004  0.6894100339409457
  0.4327089408954238  0.7562941913675716  0.6571801617800781
  0.0629768930057127  0.2403397164138260  0.1544918466973454
  0.5612326945973443  0.2401144911677091  0.3432861004578728
  0.9251552207504752  0.7556265574081882  0.8474746360132970
  0.3140584958599271  0.8539249320828179  0.9760919340518877
  0.1960331136273144  0.3325575937326623  0.4106804141857515
  0.2965895678966642  0.6636087893883162  0.9112465540803971
  0.1791898043097405  0.1426856378098713  0.4740648858929326
  0.6803107024491633  0.1420383942153887  0.0262717384057512
  0.7960359493867346  0.6668577523471383  0.5930346706596751
  0.7003374116043111  0.3315850418022206  0.0927665243408144
  0.8115630214262315  0.8555926233810954  0.5241991767226218
  0.2508972269957587  0.8392466908226232  0.8016132901343719
  0.2708980212054990  0.3656696632378979  0.2510720277996495
  0.2250847979209669  0.6292411369646024  0.7496565538998268
  0.2370535719007045  0.1672633480842997  0.2974513792382256
  0.7372404372208251  0.1618223753541499  0.2047934667379081
  0.7241332992292021  0.6293556366409714  0.7533400209967747
  0.7708404938059533  0.3672564524480292  0.2545876170829371
  0.7472095387344614  0.8366008060714361  0.6967760235959597
  0.2769218755055680  0.7417404351573148  0.0692457546771150
  0.2202450957651472  0.2539935578698458  0.5668382851323005
  0.7186329972434925  0.2542923198438010  0.9332102333979381
  0.7757022662336436  0.7421351673263756  0.4317177479309703
  0.1876919992869178  0.8395988723369494  0.0338966766510160
  0.3069913205582460  0.3512187609301723  0.5185800410270230
  0.1887073882963642  0.6440713742469584  0.0250446256106179
  0.3076348659885344  0.1557721200748301  0.5239816093526342
  0.8072588792397029  0.1558809520255186  0.9687742924826285
  0.6869724170223991  0.6471504087004689  0.4812119762080925
  0.8079176966367282  0.3504026559206835  0.9766884956262536
  0.6850550099621494  0.8386373298448725  0.4699628973056482
  0.1022071969318099  0.7408938180364556  0.0793266521921669
  0.3946949560218278  0.2538985771671295  0.5686927061400586
  0.8965487690218422  0.2531718465300746  0.9310678606409422
  0.5951104270835810  0.7417257601308561  0.4350054227268704
  0.0642316406357726  0.8452902931717992  0.9644714902386041
  0.4093194676759733  0.3198544061920089  0.3980826569866792
  0.0875165880303867  0.6775628238325996  0.9050348191026646
  0.4319262860719186  0.1463627033783045  0.4593833998558698
  0.9298180501067872  0.1447400847462574  0.0401484399635939
  0.5861286525144248  0.6750933194248628  0.6056773095622955
  0.9095917144534870  0.3224490440326913  0.0993384420416516
  0.5636464813459902  0.8498287543715775  0.5461517954573444
  0.1215631232167802  0.8199173746073576  0.7655328300896468
  0.3955354908509324  0.3388047980056718  0.2015101836149499
  0.1027691180248062  0.6736591716272028  0.7111998489105955
  0.3695012470617940  0.1681963109941932  0.2842537675967357
  0.8695133238508630  0.1662940294128598  0.2171415968759638
  0.5996006866254411  0.6570872729788637  0.8023079431640505
  0.8959132662231910  0.3360365240493293  0.2968625441988018
  0.6171327252549179  0.8304973107514090  0.7297361021783886
  0.2079982476405780  0.7498580212776362  0.6632338836272658
  0.2984963303105681  0.2465258209052484  0.1666954395518483
  0.7970363001527645  0.2457445746601730  0.3311924003448328
  0.6970213776156992  0.7501998328778426  0.8306933662033296
  0.0985294783159502  0.7775169625962804  0.7478431511496645
 
  0.00000000E+00  0.00000000E+00  0.00000000E+00
  0.00000000E+00  0.00000000E+00  0.00000000E+00
  0.00000000E+00  0.00000000E+00  0.00000000E+00
  0.00000000E+00  0.00000000E+00  0.00000000E+00
  0.00000000E+00  0.00000000E+00  0.00000000E+00
  0.00000000E+00  0.00000000E+00  0.00000000E+00
  0.00000000E+00  0.00000000E+00  0.00000000E+00
  0.00000000E+00  0.00000000E+00  0.00000000E+00
  0.00000000E+00  0.00000000E+00  0.00000000E+00
  0.00000000E+00  0.00000000E+00  0.00000000E+00
  0.00000000E+00  0.00000000E+00  0.00000000E+00
  0.00000000E+00  0.00000000E+00  0.00000000E+00
  0.00000000E+00  0.00000000E+00  0.00000000E+00
  0.00000000E+00  0.00000000E+00  0.00000000E+00
  0.00000000E+00  0.00000000E+00  0.00000000E+00
  0.00000000E+00  0.00000000E+00  0.00000000E+00
  0.00000000E+00  0.00000000E+00  0.00000000E+00
  0.00000000E+00  0.00000000E+00  0.00000000E+00
  0.00000000E+00  0.00000000E+00  0.00000000E+00
  0.00000000E+00  0.00000000E+00  0.00000000E+00
  0.00000000E+00  0.00000000E+00  0.00000000E+00
  0.00000000E+00  0.00000000E+00  0.00000000E+00
  0.00000000E+00  0.00000000E+00  0.00000000E+00
  0.00000000E+00  0.00000000E+00  0.00000000E+00
  0.00000000E+00  0.00000000E+00  0.00000000E+00
  0.00000000E+00  0.00000000E+00  0.00000000E+00
  0.00000000E+00  0.00000000E+00  0.00000000E+00
  0.00000000E+00  0.00000000E+00  0.00000000E+00
  0.00000000E+00  0.00000000E+00  0.00000000E+00
  0.00000000E+00  0.00000000E+00  0.00000000E+00
  0.00000000E+00  0.00000000E+00  0.00000000E+00
  0.00000000E+00  0.00000000E+00  0.00000000E+00
  0.00000000E+00  0.00000000E+00  0.00000000E+00
  0.00000000E+00  0.00000000E+00  0.00000000E+00
  0.00000000E+00  0.00000000E+00  0.00000000E+00
  0.00000000E+00  0.00000000E+00  0.00000000E+00
  0.00000000E+00  0.00000000E+00  0.00000000E+00
  0.00000000E+00  0.00000000E+00  0.00000000E+00
  0.00000000E+00  0.00000000E+00  0.00000000E+00
  0.00000000E+00  0.00000000E+00  0.00000000E+00
  0.00000000E+00  0.00000000E+00  0.00000000E+00
  0.00000000E+00  0.00000000E+00  0.00000000E+00
  0.00000000E+00  0.00000000E+00  0.00000000E+00
  0.00000000E+00  0.00000000E+00  0.00000000E+00
  0.00000000E+00  0.00000000E+00  0.00000000E+00
  0.00000000E+00  0.00000000E+00  0.00000000E+00
  0.00000000E+00  0.00000000E+00  0.00000000E+00
  0.00000000E+00  0.00000000E+00  0.00000000E+00
  0.00000000E+00  0.00000000E+00  0.00000000E+00
  0.00000000E+00  0.00000000E+00  0.00000000E+00
  0.00000000E+00  0.00000000E+00  0.00000000E+00
  0.00000000E+00  0.00000000E+00  0.00000000E+00
  0.00000000E+00  0.00000000E+00  0.00000000E+00
  0.00000000E+00  0.00000000E+00  0.00000000E+00
  0.00000000E+00  0.00000000E+00  0.00000000E+00
  0.00000000E+00  0.00000000E+00  0.00000000E+00
  0.00000000E+00  0.00000000E+00  0.00000000E+00
  0.00000000E+00  0.00000000E+00  0.00000000E+00
  0.00000000E+00  0.00000000E+00  0.00000000E+00
  0.00000000E+00  0.00000000E+00  0.00000000E+00
  0.00000000E+00  0.00000000E+00  0.00000000E+00
  0.00000000E+00  0.00000000E+00  0.00000000E+00
  0.00000000E+00  0.00000000E+00  0.00000000E+00
  0.00000000E+00  0.00000000E+00  0.00000000E+00
  0.00000000E+00  0.00000000E+00  0.00000000E+00
  0.00000000E+00  0.00000000E+00  0.00000000E+00
  0.00000000E+00  0.00000000E+00  0.00000000E+00
  0.00000000E+00  0.00000000E+00  0.00000000E+00
  0.00000000E+00  0.00000000E+00  0.00000000E+00
  0.00000000E+00  0.00000000E+00  0.00000000E+00
  0.00000000E+00  0.00000000E+00  0.00000000E+00
  0.00000000E+00  0.00000000E+00  0.00000000E+00
  0.00000000E+00  0.00000000E+00  0.00000000E+00
  0.00000000E+00  0.00000000E+00  0.00000000E+00
  0.00000000E+00  0.00000000E+00  0.00000000E+00
  0.00000000E+00  0.00000000E+00  0.00000000E+00
  0.00000000E+00  0.00000000E+00  0.00000000E+00
  0.00000000E+00  0.00000000E+00  0.00000000E+00
  0.00000000E+00  0.00000000E+00  0.00000000E+00
  0.00000000E+00  0.00000000E+00  0.00000000E+00
  0.00000000E+00  0.00000000E+00  0.00000000E+00
  0.00000000E+00  0.00000000E+00  0.00000000E+00
  0.00000000E+00  0.00000000E+00  0.00000000E+00
  0.00000000E+00  0.00000000E+00  0.00000000E+00
  0.00000000E+00  0.00000000E+00  0.00000000E+00
  0.00000000E+00  0.00000000E+00  0.00000000E+00
  0.00000000E+00  0.00000000E+00  0.00000000E+00
  0.00000000E+00  0.00000000E+00  0.00000000E+00
  0.00000000E+00  0.00000000E+00  0.00000000E+00
  0.00000000E+00  0.00000000E+00  0.00000000E+00
  0.00000000E+00  0.00000000E+00  0.00000000E+00
  0.00000000E+00  0.00000000E+00  0.00000000E+00
  0.00000000E+00  0.00000000E+00  0.00000000E+00
  0.00000000E+00  0.00000000E+00  0.00000000E+00
  0.00000000E+00  0.00000000E+00  0.00000000E+00
  0.00000000E+00  0.00000000E+00  0.00000000E+00
  0.00000000E+00  0.00000000E+00  0.00000000E+00
  0.00000000E+00  0.00000000E+00  0.00000000E+00
  0.00000000E+00  0.00000000E+00  0.00000000E+00
  0.00000000E+00  0.00000000E+00  0.00000000E+00
  0.00000000E+00  0.00000000E+00  0.00000000E+00
  0.00000000E+00  0.00000000E+00  0.00000000E+00
  0.00000000E+00  0.00000000E+00  0.00000000E+00
  0.00000000E+00  0.00000000E+00  0.00000000E+00
  0.00000000E+00  0.00000000E+00  0.00000000E+00
  0.00000000E+00  0.00000000E+00  0.00000000E+00
  0.00000000E+00  0.00000000E+00  0.00000000E+00
  0.00000000E+00  0.00000000E+00  0.00000000E+00
  0.00000000E+00  0.00000000E+00  0.00000000E+00
  0.00000000E+00  0.00000000E+00  0.00000000E+00
  0.00000000E+00  0.00000000E+00  0.00000000E+00
  0.00000000E+00  0.00000000E+00  0.00000000E+00
  0.00000000E+00  0.00000000E+00  0.00000000E+00
  0.00000000E+00  0.00000000E+00  0.00000000E+00
  0.00000000E+00  0.00000000E+00  0.00000000E+00
  0.00000000E+00  0.00000000E+00  0.00000000E+00
  0.00000000E+00  0.00000000E+00  0.00000000E+00
  0.00000000E+00  0.00000000E+00  0.00000000E+00
  0.00000000E+00  0.00000000E+00  0.00000000E+00
  0.00000000E+00  0.00000000E+00  0.00000000E+00
  0.00000000E+00  0.00000000E+00  0.00000000E+00
  0.00000000E+00  0.00000000E+00  0.00000000E+00
  0.00000000E+00  0.00000000E+00  0.00000000E+00
  0.00000000E+00  0.00000000E+00  0.00000000E+00
  0.00000000E+00  0.00000000E+00  0.00000000E+00
  0.00000000E+00  0.00000000E+00  0.00000000E+00
  0.00000000E+00  0.00000000E+00  0.00000000E+00
  0.00000000E+00  0.00000000E+00  0.00000000E+00
  0.00000000E+00  0.00000000E+00  0.00000000E+00
  0.00000000E+00  0.00000000E+00  0.00000000E+00
  0.00000000E+00  0.00000000E+00  0.00000000E+00
  0.00000000E+00  0.00000000E+00  0.00000000E+00
  0.00000000E+00  0.00000000E+00  0.00000000E+00
  0.00000000E+00  0.00000000E+00  0.00000000E+00
  0.00000000E+00  0.00000000E+00  0.00000000E+00
  0.00000000E+00  0.00000000E+00  0.00000000E+00
  0.00000000E+00  0.00000000E+00  0.00000000E+00
  0.00000000E+00  0.00000000E+00  0.00000000E+00
  0.00000000E+00  0.00000000E+00  0.00000000E+00
  0.00000000E+00  0.00000000E+00  0.00000000E+00
  0.00000000E+00  0.00000000E+00  0.00000000E+00
  0.00000000E+00  0.00000000E+00  0.00000000E+00
  0.00000000E+00  0.00000000E+00  0.00000000E+00
  0.00000000E+00  0.00000000E+00  0.00000000E+00
  0.00000000E+00  0.00000000E+00  0.00000000E+00
  0.00000000E+00  0.00000000E+00  0.00000000E+00
  0.00000000E+00  0.00000000E+00  0.00000000E+00
  0.00000000E+00  0.00000000E+00  0.00000000E+00
  0.00000000E+00  0.00000000E+00  0.00000000E+00
  0.00000000E+00  0.00000000E+00  0.00000000E+00
  0.00000000E+00  0.00000000E+00  0.00000000E+00
  0.00000000E+00  0.00000000E+00  0.00000000E+00
  0.00000000E+00  0.00000000E+00  0.00000000E+00
  0.00000000E+00  0.00000000E+00  0.00000000E+00
  0.00000000E+00  0.00000000E+00  0.00000000E+00
  0.00000000E+00  0.00000000E+00  0.00000000E+00
  0.00000000E+00  0.00000000E+00  0.00000000E+00
  0.00000000E+00  0.00000000E+00  0.00000000E+00
  0.00000000E+00  0.00000000E+00  0.00000000E+00
  0.00000000E+00  0.00000000E+00  0.00000000E+00
  0.00000000E+00  0.00000000E+00  0.00000000E+00
  0.00000000E+00  0.00000000E+00  0.00000000E+00
  0.00000000E+00  0.00000000E+00  0.00000000E+00
  0.00000000E+00  0.00000000E+00  0.00000000E+00
  0.00000000E+00  0.00000000E+00  0.00000000E+00
  0.00000000E+00  0.00000000E+00  0.00000000E+00
  0.00000000E+00  0.00000000E+00  0.00000000E+00
  0.00000000E+00  0.00000000E+00  0.00000000E+00
  0.00000000E+00  0.00000000E+00  0.00000000E+00
  0.00000000E+00  0.00000000E+00  0.00000000E+00
  0.00000000E+00  0.00000000E+00  0.00000000E+00
  0.00000000E+00  0.00000000E+00  0.00000000E+00
  0.00000000E+00  0.00000000E+00  0.00000000E+00
  0.00000000E+00  0.00000000E+00  0.00000000E+00
  0.00000000E+00  0.00000000E+00  0.00000000E+00
  0.00000000E+00  0.00000000E+00  0.00000000E+00
  0.00000000E+00  0.00000000E+00  0.00000000E+00
  0.00000000E+00  0.00000000E+00  0.00000000E+00
  0.00000000E+00  0.00000000E+00  0.00000000E+00
  0.00000000E+00  0.00000000E+00  0.00000000E+00
  0.00000000E+00  0.00000000E+00  0.00000000E+00
  0.00000000E+00  0.00000000E+00  0.00000000E+00
  0.00000000E+00  0.00000000E+00  0.00000000E+00
  0.00000000E+00  0.00000000E+00  0.00000000E+00
  0.00000000E+00  0.00000000E+00  0.00000000E+00
  0.00000000E+00  0.00000000E+00  0.00000000E+00
  0.00000000E+00  0.00000000E+00  0.00000000E+00
  0.00000000E+00  0.00000000E+00  0.00000000E+00
  0.00000000E+00  0.00000000E+00  0.00000000E+00
  0.00000000E+00  0.00000000E+00  0.00000000E+00
  0.00000000E+00  0.00000000E+00  0.00000000E+00
  0.00000000E+00  0.00000000E+00  0.00000000E+00
  0.00000000E+00  0.00000000E+00  0.00000000E+00
  0.00000000E+00  0.00000000E+00  0.00000000E+00
  0.00000000E+00  0.00000000E+00  0.00000000E+00
  0.00000000E+00  0.00000000E+00  0.00000000E+00
  0.00000000E+00  0.00000000E+00  0.00000000E+00
  0.00000000E+00  0.00000000E+00  0.00000000E+00
  0.00000000E+00  0.00000000E+00  0.00000000E+00
  0.00000000E+00  0.00000000E+00  0.00000000E+00
  0.00000000E+00  0.00000000E+00  0.00000000E+00
  0.00000000E+00  0.00000000E+00  0.00000000E+00
  0.00000000E+00  0.00000000E+00  0.00000000E+00
  0.00000000E+00  0.00000000E+00  0.00000000E+00
  0.00000000E+00  0.00000000E+00  0.00000000E+00
  0.00000000E+00  0.00000000E+00  0.00000000E+00
  0.00000000E+00  0.00000000E+00  0.00000000E+00
  0.00000000E+00  0.00000000E+00  0.00000000E+00
  0.00000000E+00  0.00000000E+00  0.00000000E+00
  0.00000000E+00  0.00000000E+00  0.00000000E+00
  0.00000000E+00  0.00000000E+00  0.00000000E+00
  0.00000000E+00  0.00000000E+00  0.00000000E+00
  0.00000000E+00  0.00000000E+00  0.00000000E+00
  0.00000000E+00  0.00000000E+00  0.00000000E+00
  0.00000000E+00  0.00000000E+00  0.00000000E+00
  0.00000000E+00  0.00000000E+00  0.00000000E+00
  0.00000000E+00  0.00000000E+00  0.00000000E+00
  0.00000000E+00  0.00000000E+00  0.00000000E+00
  0.00000000E+00  0.00000000E+00  0.00000000E+00
  0.00000000E+00  0.00000000E+00  0.00000000E+00
  0.00000000E+00  0.00000000E+00  0.00000000E+00
  0.00000000E+00  0.00000000E+00  0.00000000E+00
  0.00000000E+00  0.00000000E+00  0.00000000E+00
  0.00000000E+00  0.00000000E+00  0.00000000E+00
  0.00000000E+00  0.00000000E+00  0.00000000E+00
  0.00000000E+00  0.00000000E+00  0.00000000E+00
  0.00000000E+00  0.00000000E+00  0.00000000E+00
  0.00000000E+00  0.00000000E+00  0.00000000E+00
  0.00000000E+00  0.00000000E+00  0.00000000E+00
  0.00000000E+00  0.00000000E+00  0.00000000E+00
  0.00000000E+00  0.00000000E+00  0.00000000E+00
  0.00000000E+00  0.00000000E+00  0.00000000E+00
  0.00000000E+00  0.00000000E+00  0.00000000E+00
  0.00000000E+00  0.00000000E+00  0.00000000E+00
  0.00000000E+00  0.00000000E+00  0.00000000E+00
  0.00000000E+00  0.00000000E+00  0.00000000E+00
  0.00000000E+00  0.00000000E+00  0.00000000E+00
  0.00000000E+00  0.00000000E+00  0.00000000E+00
  0.00000000E+00  0.00000000E+00  0.00000000E+00
  0.00000000E+00  0.00000000E+00  0.00000000E+00
  0.00000000E+00  0.00000000E+00  0.00000000E+00
  0.00000000E+00  0.00000000E+00  0.00000000E+00
  0.00000000E+00  0.00000000E+00  0.00000000E+00
  0.00000000E+00  0.00000000E+00  0.00000000E+00
  0.00000000E+00  0.00000000E+00  0.00000000E+00
  0.00000000E+00  0.00000000E+00  0.00000000E+00
  0.00000000E+00  0.00000000E+00  0.00000000E+00
  0.00000000E+00  0.00000000E+00  0.00000000E+00
  0.00000000E+00  0.00000000E+00  0.00000000E+00
  0.00000000E+00  0.00000000E+00  0.00000000E+00
  0.00000000E+00  0.00000000E+00  0.00000000E+00
  0.00000000E+00  0.00000000E+00  0.00000000E+00
  0.00000000E+00  0.00000000E+00  0.00000000E+00
  0.00000000E+00  0.00000000E+00  0.00000000E+00
  0.00000000E+00  0.00000000E+00  0.00000000E+00
  0.00000000E+00  0.00000000E+00  0.00000000E+00
  0.00000000E+00  0.00000000E+00  0.00000000E+00
  0.00000000E+00  0.00000000E+00  0.00000000E+00
  0.00000000E+00  0.00000000E+00  0.00000000E+00
  0.00000000E+00  0.00000000E+00  0.00000000E+00
  0.00000000E+00  0.00000000E+00  0.00000000E+00
  0.00000000E+00  0.00000000E+00  0.00000000E+00
  0.00000000E+00  0.00000000E+00  0.00000000E+00
  0.00000000E+00  0.00000000E+00  0.00000000E+00
  0.00000000E+00  0.00000000E+00  0.00000000E+00
  0.00000000E+00  0.00000000E+00  0.00000000E+00
  0.00000000E+00  0.00000000E+00  0.00000000E+00
  0.00000000E+00  0.00000000E+00  0.00000000E+00
  0.00000000E+00  0.00000000E+00  0.00000000E+00
  0.00000000E+00  0.00000000E+00  0.00000000E+00
  0.00000000E+00  0.00000000E+00  0.00000000E+00
  0.00000000E+00  0.00000000E+00  0.00000000E+00
  0.00000000E+00  0.00000000E+00  0.00000000E+00
  0.00000000E+00  0.00000000E+00  0.00000000E+00
  0.00000000E+00  0.00000000E+00  0.00000000E+00
  0.00000000E+00  0.00000000E+00  0.00000000E+00
  0.00000000E+00  0.00000000E+00  0.00000000E+00
  0.00000000E+00  0.00000000E+00  0.00000000E+00
  0.00000000E+00  0.00000000E+00  0.00000000E+00
  0.00000000E+00  0.00000000E+00  0.00000000E+00
  0.00000000E+00  0.00000000E+00  0.00000000E+00
  0.00000000E+00  0.00000000E+00  0.00000000E+00
  0.00000000E+00  0.00000000E+00  0.00000000E+00
  0.00000000E+00  0.00000000E+00  0.00000000E+00
  0.00000000E+00  0.00000000E+00  0.00000000E+00
  0.00000000E+00  0.00000000E+00  0.00000000E+00
  0.00000000E+00  0.00000000E+00  0.00000000E+00
  0.00000000E+00  0.00000000E+00  0.00000000E+00
  0.00000000E+00  0.00000000E+00  0.00000000E+00
