# Supplementary material for: Brønsted acidity in zeolites measured by deprotonation energy
Source: Sci Rep. 2022 May 4;12:7301. doi: 10.1038/s41598-022-11354-x (PMC9068704; doi:10.1038/s41598-022-11354-x)
Supplement: Supplementary file 2 — Supplementary Information 2. [file 41598_2022_11354_MOESM2_ESM.zip › structures/periodic/mfi/Al10-O3.vasp]

Si Al O H                               
   1.00000000000000     
    19.8538999999999994    0.0000000000000000    0.0000000000000000
     0.0000000000000000   19.8699000000000012    0.0000000000000000
     0.0000000000000000    0.0000000000000000   13.2912999999999997
   Si   Al   O    H 
    95     1   192     1
Direct
  0.4192321992630557  0.0518695062459551  0.6902908836035172
  0.0805265935991178  0.5482102270114040  0.1879166758855548
  0.4359907349372417  0.4491853173481541  0.7000406087577193
  0.0596280831300071  0.9540490654612378  0.2075375542557696
  0.5549510597073402  0.9398085527921922  0.3039057964696690
  0.9435804199226625  0.4409460707745335  0.8058953352938452
  0.5859527159948690  0.5500131392121148  0.3059503418560643
  0.9150649927788377  0.0519141163899304  0.8043012551764512
  0.3133429261863853  0.0247589706956127  0.8438064803202416
  0.1889333532507583  0.5251541303616128  0.3396704479780006
  0.3361897904548615  0.4703820645160425  0.8661601493041682
  0.1639817670606851  0.9700487222641785  0.3687920695717134
  0.6662052756320244  0.9759732498507430  0.1575464804233180
  0.8325341093426285  0.4765571043425197  0.6581875858018369
  0.6817226212155114  0.5341969142571831  0.1360654209231313
  0.8185375755088959  0.0341061045390271  0.6353828577180172
  0.2643686936800705  0.0562770609592958  0.0572617858889604
  0.2367030806009823  0.5588807129820004  0.5537578767432675
  0.2942058022068674  0.4320145299150940  0.0748619675067875
  0.2075557727453396  0.9336558170287393  0.5777097246343738
  0.7100273638462169  0.9401083561185840  0.9431283329141903
  0.7907817509681706  0.4397373929105657  0.4446213029885651
  0.7347307389047496  0.5685245445178640  0.9280676518949638
  0.7653397037966888  0.0679131171219185  0.4270940547269518
  0.1090893973503199  0.0616911689179999  0.0491796232597063
  0.3914462391477071  0.5659972440718902  0.5490879947363867
  0.1361932639041013  0.4247628579502417  0.0569779467104781
  0.3645479334255695  0.9281110925675978  0.5605070691697410
  0.8667923904829437  0.9296102757294934  0.9365963498079278
  0.6349228211734838  0.4292177006131603  0.4386711642621262
  0.8905520589405601  0.5559784363061709  0.9469565538771559
  0.6096748277853365  0.0551930972837081  0.4441097263668926
  0.0668415045523843  0.0244888461750049  0.8336660981168934
  0.4342400277350637  0.5240424804815345  0.3371420279677289
  0.0873090946391265  0.4718539865916408  0.8493206335688057
  0.4129996224874913  0.9719058655814572  0.3535944932601157
  0.9088976791912871  0.9777444992566832  0.1470359365043878
  0.5875988652033247  0.4761332615529129  0.6481805651268584
  0.9275873235766384  0.5241775115945931  0.1617819352599147
  0.5723980241410832  0.0258695574203008  0.6594076335985886
  0.1909627462747316  0.0678367847315529  0.7118108464379799
  0.3110137398159557  0.5667631051168045  0.2071972961017629
  0.2186785512906595  0.4450823215004603  0.7201479175988676
  0.2815212465244079  0.9427331390767894  0.2254042238207282
  0.7916296038789580  0.9450225369684133  0.2893479512930874
  0.7068727660553020  0.4454913203125493  0.7898048656100083
  0.8026612899633654  0.5588344388451402  0.2884976613567413
  0.6975492324440045  0.0593528807599402  0.7872779915055096
  0.4316959922204576  0.8280937311241624  0.7117695358949064
  0.0680251780327900  0.3261526043319475  0.2089345350821390
  0.4413825258232498  0.6676730652429232  0.7134271379212256
  0.0584386974168331  0.1651629090421591  0.2113757324835713
  0.5624338723013255  0.1655061401749911  0.2843944339491157
  0.9381399369098563  0.6651683127153593  0.7860158526570188
  0.5715722788282941  0.3237304596020180  0.3001658327231239
  0.9293684565256134  0.8236232521549672  0.7963442448310687
  0.3220903876437917  0.8683541331738293  0.8528065313409176
  0.1802736645995462  0.3684159508199630  0.3461800692403672
  0.3258869074605881  0.6275703218719174  0.8504076738463279
  0.1737199641737463  0.1273025922240564  0.3506127627872271
  0.6685566520541606  0.1337686817708784  0.1302288306911767
  0.8312742731254453  0.6338934171200129  0.6315752513064602
  0.6749932929984793  0.3787199569767379  0.1479041595777760
  0.8238046820955319  0.8784951665317599  0.6470425930255210
  0.2718755489997672  0.8372792006780432  0.0698129885861129
  0.2306252179341000  0.3363510358774382  0.5654377834145476
  0.2738595217536449  0.6799992719716125  0.0573736570261600
  0.2260476008376337  0.1795595893918082  0.5565890924886910
  0.7252519908768396  0.1758860637983991  0.9257339507110239
  0.7746116564473385  0.6756567302575673  0.4267592979972492
  0.7314443721998458  0.3295956501284157  0.9425670879447188
  0.7669673525162817  0.8292820623434194  0.4410641663293788
  0.3873834731706893  0.3317754261433928  0.5749618529968623
  0.1165697935484128  0.6759991903567860  0.0618276461452585
  0.3826613345282580  0.1768853455836890  0.5584642926512108
  0.8805525336819867  0.1729438690906336  0.9507505390683101
  0.6189339351849055  0.6719387431913106  0.4517493299376234
  0.8890859502065412  0.3239444388927560  0.9281613965265499
  0.6091476295698890  0.8230660069788771  0.4268005163723296
  0.0727635433049173  0.8684871914952068  0.8534965359685031
  0.4259950969901720  0.3666080989167363  0.3599983131788310
  0.0805724383277459  0.6270632676457136  0.8498797887917962
  0.4206529117796701  0.1272041157415638  0.3494479559210552
  0.9100860873580235  0.1363602330148897  0.1685693892530613
  0.5885484380545081  0.6358735265864686  0.6700917289703544
  0.9231156211521561  0.3670524533583008  0.1429302329209405
  0.5761262535106848  0.8682939046993926  0.6415601235387801
  0.1964324147318874  0.8154268620346039  0.7356647908954821
  0.3060794067692671  0.3153114655991371  0.2320318101424099
  0.2045305373347523  0.6633349969458353  0.7077296982695237
  0.2961192697507755  0.1636304842283336  0.2091734629856421
  0.7781283758087085  0.1874228981083774  0.2803565215359569
  0.7216273699015925  0.6872996921127021  0.7807269481043921
  0.7999678524194032  0.3383606990213904  0.2786255452506887
  0.6991232759341154  0.8387343040065101  0.7779489038754677
  0.1134765942657691  0.8311928884078679  0.0653968134832484
  0.4968396016731280  0.0297464361997106  0.7036295239825291
  0.0033770765133638  0.5252282199542231  0.2055517927801589
  0.5167723960819178  0.4582690670164285  0.7013724839690670
  0.9795931838746006  0.9638699187429350  0.2061100367741746
  0.4739645139023184  0.9414767222668200  0.2857788671420180
  0.0242459881202277  0.4412551777557331  0.7861792352949802
  0.5086253625858683  0.5274016488075423  0.2868452925725382
  0.9927499017693405  0.0317329157895838  0.7834796802821437
  0.3849306770621165  0.0528627987878747  0.8015162882743910
  0.1166793453676200  0.5513831620922468  0.2978278277125384
  0.4096552715937065  0.4658093214803085  0.8129382782178221
  0.0880945527121774  0.9657590157293007  0.3198144897789197
  0.5903998649616869  0.9667260535438955  0.2012943253206940
  0.9078069544881957  0.4689416011474441  0.7043653980023719
  0.6211347690992478  0.5699801339367419  0.1993053283555517
  0.8788623470422497  0.0707662815946835  0.6980027215199452
  0.4157514116161617  0.1258938116934658  0.6393990159757500
  0.0811268916627091  0.6213314623963444  0.1354918767987758
  0.4157286526529301  0.3721245454679059  0.6721000347421322
  0.0761068527337732  0.8719173163015526  0.1805832526847027
  0.5790247548546519  0.8637535782649268  0.3309127668307594
  0.9182229253287473  0.3652171889804269  0.8323186181430388
  0.5871764365339353  0.6134187835043199  0.3821237271559370
  0.9131623145423012  0.1151419083635203  0.8807750264936849
  0.3795031068705295  0.9977266875058018  0.6204543582610006
  0.1196213815178142  0.4933798524765584  0.1183082050599422
  0.4007875176689550  0.4992232489338229  0.6185277656366397
  0.0991016288596524  0.9952420016086175  0.1218493348310331
  0.5741488141595235  0.9882107486255408  0.3986021300027474
  0.9261639148208504  0.4890109553135121  0.9015555259683590
  0.6287837149060537  0.4867921357621183  0.3516357835274763
  0.8739540028576122  0.9880828613345786  0.8512827748860592
  0.3120184781590836  0.0337746574647119  0.9647514630054750
  0.1904199059542890  0.5346802773255687  0.4604412442619499
  0.3415600676027359  0.4342103656758034  0.9752383513869972
  0.1587827735640187  0.9354803645913191  0.4788315794968349
  0.6681294055864687  0.9415576503023796  0.0474647207348153
  0.8336724023733787  0.4418460019116262  0.5480506279081614
  0.6898318171884100  0.5737222038465128  0.0299152583229901
  0.8102163344628965  0.0731792591272086  0.5288490953592878
  0.3045274545619921  0.9451856339326271  0.8178915197102183
  0.1981729964626187  0.4453949630473049  0.3139785777664022
  0.3138433868335415  0.5488642205442219  0.8791401258265795
  0.1876031327578188  0.0482336994740864  0.3759137120320369
  0.6872284288758805  0.0548709538800760  0.1480699833780222
  0.8107206649484570  0.5552396261649936  0.6475687672868814
  0.6629395244156568  0.4559458923981816  0.1123997587024692
  0.8374349728743140  0.9557751431945817  0.6125753182743590
  0.2525830299740202  0.0673083175600933  0.7922443063609728
  0.2492072272621950  0.5680783579193418  0.2876797589950850
  0.2800118587291785  0.4313453316966622  0.7983894118073651
  0.2162898540119513  0.9285872159906543  0.2977323405770475
  0.7182222207578125  0.9398583876524601  0.2355387339231727
  0.7797348242319195  0.4397264408062511  0.7340520152469914
  0.7521342486731516  0.5372345061304914  0.1983914257443345
  0.7482693802532104  0.0371350486898590  0.6978065376904090
  0.2972188212297629  0.1245529519083159  0.1023676899201432
  0.2005344357722251  0.6252199772663197  0.5999613782325641
  0.3194777858247244  0.3706516135006163  0.1453706447971909
  0.1865449878214506  0.8707022388999155  0.6473494822629386
  0.6742966118648970  0.8829007334172980  0.8738330631338352
  0.8254506973887412  0.3823573843581903  0.3743188373869303
  0.7402358595921303  0.6427096869298161  0.8787043765181568
  0.7598192798581646  0.1419566321510248  0.3774810928782136
  0.1875665095211264  0.0683443187587192  0.0173738021236203
  0.3130840422753649  0.5742759105645370  0.5154644138442465
  0.2167947704995907  0.4198953767958923  0.0399214663917702
  0.2843826300287655  0.9254326356873624  0.5373312953312637
  0.7883651474092137  0.9229414526357834 -0.0302914783278172
  0.7129262119970895  0.4224056312747029  0.4735015274412847
  0.8100018288212146  0.5416978813595792  0.9552974675347446
  0.6901422130350355  0.0406897028131907  0.4536926864235453
  0.2606021828674155 -0.0001388054878146  0.1443952673025977
  0.2421071056915056  0.5009997535187334  0.6389397440977054
  0.3017460304288586  0.5023405923919794  0.1342953102333868
  0.1974886993375092  0.0032678522033128  0.6383888446382495
  0.7066037355562792  0.0124733227660597  0.8865680785164808
  0.7930626315162428  0.5119125407613034  0.3875459165965853
  0.6995659188708166  0.5170841097439556  0.8484669908636651
  0.8008345882567833  0.0164798171120218  0.3476544470846740
  0.0853953755374254  0.1283579674350473  0.1094406459820931
  0.4153359704477066  0.6321287987827349  0.6103529755286869
  0.1103877147541434  0.3580017584643237  0.1157467762589381
  0.3867356017708465  0.8615951226786533  0.6224121964096824
  0.8925492362981805  0.8581532255820078  0.8929603486249938
  0.6100315381034626  0.3570018044311752  0.3959492662980904
  0.9039054049948945  0.6206001800394099  0.8753390614764808
  0.5969400915141171  0.1195213909873804  0.3716727038179370
  0.0631025872650098  0.0518871535867293  0.9496265459169345
  0.4371965821203389  0.5585925413145096  0.4482378743537198
  0.0987499275136631  0.4256390976439012  0.9485234442267459
  0.4062208782096779  0.9272705134929579  0.4554190308369465
  0.9135731275255941  0.9495725503154568  0.0329171165102945
  0.5867878917357766  0.4498242660345434  0.5324464798787231
  0.9210893588129553  0.5688719326348900  0.0590294855296594
  0.5789047389963553  0.0695132016699020  0.5556365234586542
  0.1194828146208009  0.0697198013459868  0.7702014689026736
  0.3823985902305670  0.5643630969518911  0.2657313764608660
  0.1529640843005245  0.4720727910195881  0.7783181042919438
  0.3434378287277661  0.9708753117830966  0.2915361380686380
  0.8500301073504453  0.9377094110752169  0.2050973417520340
  0.6476723183568444  0.4382901047724047  0.7072638900025487
  0.8794769569544933  0.5547092783066814  0.2486385313626244
  0.6210919055931703  0.0557358529007539  0.7459697405028723
  0.0916998808616538  0.9469406985387145  0.8290324582061610
  0.4094550955819998  0.4461574755277469  0.3460503551499535
  0.0718149665645391  0.5488396482747725  0.8842699163740796
  0.4297051663650268  0.0494315980625714  0.3848952134910592
  0.8938756245454644  0.0576161732529564  0.1466296685870142
  0.6006027748503497  0.5564931100381152  0.6495883716470027
  0.9059811275840219  0.4468485602063901  0.1378186766355583
  0.5926640908930912  0.9482275312651671  0.6355821811495097
  0.1927008256967162  0.1359446254333309  0.6457072812930427
  0.3120863328662241  0.6349847591924977  0.1413108904397431
  0.2005598199454815  0.3755687296600717  0.6624608011797100
  0.3035925539278596  0.8741290396503317  0.1692985774655510
  0.8017968902736367  0.8832743901210324  0.3666778334512813
  0.6977142625539084  0.3840278332406770  0.8680993964331997
  0.7880568685533725  0.6358835218788408  0.3223150711301589
  0.7124379410522158  0.1363914301406587  0.8208618433636636
  0.5085894756921924  0.8557860944406317  0.7075597120225486
 -0.0091066350413623  0.3534366912781412  0.2082942336265141
  0.5200254346671007  0.6496631721178276  0.7325272978917394
  0.9800575394744941  0.1456294672695782  0.2295077543901513
  0.4821737955529696  0.1508009456592958  0.2772821061646550
  0.0182381913632749  0.6500938023515420  0.7785417423781795
  0.4933021522574466  0.3472509998365658  0.2974805030303634
  0.0070333567102298  0.8477469347103169  0.7867832110987213
  0.3988267235217416  0.8491432036286072  0.8195700537091304
  0.1033005266411535  0.3487199040732983  0.3148066765052268
  0.4027948053518872  0.6398163440135042  0.8129937090674066
  0.0970202944092128  0.1370046743926427  0.3108597039675576
  0.5934248237360490  0.1482930250705638  0.1738185805598366
  0.9065156672847227  0.6465365417155194  0.6761233097905915
  0.6063025315712572  0.3477306319907945  0.1952728011858437
  0.8919668961286094  0.8456645111180019  0.6924698581363438
  0.4303204245715931  0.7475039594703061  0.6983653128755555
  0.0690518392772437  0.2450798125253040  0.1977270291063873
  0.5770816906906898  0.2430973720151635  0.3131635243328363
  0.9238662567671615  0.7432115862772511  0.8125177153753843
  0.3177517537659736  0.8588847168739678  0.9731432915529000
  0.1882597101374902  0.3581421159897183  0.4662959575442185
  0.3108732194545752  0.6728958453556338  0.9487618416695627
  0.1844685905779751  0.1705065330193942  0.4522934381258669
  0.6710110562687794  0.1531686678384967  0.0115110715230562
  0.8290618239692845  0.6540585335863389  0.5129603375667185
  0.6957380598284039  0.3329485452925371  0.0520641248312214
  0.8014371075062134  0.8337214787722984  0.5511129339364214
  0.2687539206596044  0.8206002300505044  0.7929071647105065
  0.2320173619048909  0.3205749905679416  0.2838182441702753
  0.2782949659516197  0.6500138505856914  0.7567724464395041
  0.2226028515214656  0.1537960927277452  0.2612132484329781
  0.7228631109423804  0.1794633506354442  0.1910380853268392
  0.7780115575344019  0.6805388370469347  0.6927231363866645
  0.7354697350525349  0.3774845884451235  0.2307449152568366
  0.7639154964153609  0.8778167376539312  0.7307169363451925
  0.2793213982977451  0.7574354072447457  0.0920482063421507
  0.2215352287937938  0.2573809376784035  0.5896208966744217
  0.7185533825858870  0.2548980485374199  0.8977867202670142
  0.7810035543269651  0.7545546345842534  0.3974496402416697
  0.1948616184474307  0.8596864653460831  0.0525388893929123
  0.3101668066436574  0.3543310417898813  0.5483385727377889
  0.1959299105087432  0.6554060123044051  0.0477469316870978
  0.3040317900987812  0.1567866006948194  0.5393455359459233
  0.8005060295955948  0.1589195950931254  0.9685052052130330
  0.6992742064954751  0.6589343147756362  0.4691476350550562
  0.8116114277352524  0.3452183969875289  0.9532637824910114
  0.6868173517462006  0.8450489553507621  0.4492457398686485
  0.1066521311965749  0.7497101555154535  0.1084534169930233
  0.3899287132083935  0.2523686410149841  0.6030653297403575
  0.8931592890162122  0.2450162540474717  0.8966866846850503
  0.6053777961235371  0.7438274489761713  0.3972166141186944
  0.0598930958477810  0.8575131861471970  0.9715796260376922
  0.4354817273076064  0.3488213437006534  0.4787664255273654
  0.0813506095415005  0.6731869629542616  0.9504182272184595
  0.4212391637675035  0.1735905658984661  0.4503619138481837
  0.9165699536019081  0.1744660992457540  0.0606983442875697
  0.5831444676626251  0.6735434018912996  0.5615911438306512
  0.9336029700424366  0.3381864307522774  0.0292541371357370
  0.5656395477246986  0.8385258438705256  0.5284395104296019
  0.1363548061223773  0.8223987935459847  0.8174827221375226
  0.3630187895288562  0.3224982331441131  0.3189492401314390
  0.1491827960119758  0.6347212304305501  0.7858927196668223
  0.3512884208744730  0.1342741806117449  0.2871925078591229
  0.8517251687590519  0.1678155760039851  0.2379114864385054
  0.6492214761849693  0.6654454791911202  0.7369489360129402
  0.8599187627625375  0.3290663295975242  0.1964925067935279
  0.6394145170254646  0.8305929240064627  0.6952313772220414
  0.1924895210513330  0.7420443700990074  0.6833010541194424
  0.3113064926884652  0.2413760973977315  0.1819118455451602
  0.7773950690261602  0.2647295134763897  0.3182781642448726
  0.7205551600340965  0.7648705248800870  0.8176215705337728
  0.0657151034533094  0.8385159465403267  0.2321958974441991
 
  0.00000000E+00  0.00000000E+00  0.00000000E+00
  0.00000000E+00  0.00000000E+00  0.00000000E+00
  0.00000000E+00  0.00000000E+00  0.00000000E+00
  0.00000000E+00  0.00000000E+00  0.00000000E+00
  0.00000000E+00  0.00000000E+00  0.00000000E+00
  0.00000000E+00  0.00000000E+00  0.00000000E+00
  0.00000000E+00  0.00000000E+00  0.00000000E+00
  0.00000000E+00  0.00000000E+00  0.00000000E+00
  0.00000000E+00  0.00000000E+00  0.00000000E+00
  0.00000000E+00  0.00000000E+00  0.00000000E+00
  0.00000000E+00  0.00000000E+00  0.00000000E+00
  0.00000000E+00  0.00000000E+00  0.00000000E+00
  0.00000000E+00  0.00000000E+00  0.00000000E+00
  0.00000000E+00  0.00000000E+00  0.00000000E+00
  0.00000000E+00  0.00000000E+00  0.00000000E+00
  0.00000000E+00  0.00000000E+00  0.00000000E+00
  0.00000000E+00  0.00000000E+00  0.00000000E+00
  0.00000000E+00  0.00000000E+00  0.00000000E+00
  0.00000000E+00  0.00000000E+00  0.00000000E+00
  0.00000000E+00  0.00000000E+00  0.00000000E+00
  0.00000000E+00  0.00000000E+00  0.00000000E+00
  0.00000000E+00  0.00000000E+00  0.00000000E+00
  0.00000000E+00  0.00000000E+00  0.00000000E+00
  0.00000000E+00  0.00000000E+00  0.00000000E+00
  0.00000000E+00  0.00000000E+00  0.00000000E+00
  0.00000000E+00  0.00000000E+00  0.00000000E+00
  0.00000000E+00  0.00000000E+00  0.00000000E+00
  0.00000000E+00  0.00000000E+00  0.00000000E+00
  0.00000000E+00  0.00000000E+00  0.00000000E+00
  0.00000000E+00  0.00000000E+00  0.00000000E+00
  0.00000000E+00  0.00000000E+00  0.00000000E+00
  0.00000000E+00  0.00000000E+00  0.00000000E+00
  0.00000000E+00  0.00000000E+00  0.00000000E+00
  0.00000000E+00  0.00000000E+00  0.00000000E+00
  0.00000000E+00  0.00000000E+00  0.00000000E+00
  0.00000000E+00  0.00000000E+00  0.00000000E+00
  0.00000000E+00  0.00000000E+00  0.00000000E+00
  0.00000000E+00  0.00000000E+00  0.00000000E+00
  0.00000000E+00  0.00000000E+00  0.00000000E+00
  0.00000000E+00  0.00000000E+00  0.00000000E+00
  0.00000000E+00  0.00000000E+00  0.00000000E+00
  0.00000000E+00  0.00000000E+00  0.00000000E+00
  0.00000000E+00  0.00000000E+00  0.00000000E+00
  0.00000000E+00  0.00000000E+00  0.00000000E+00
  0.00000000E+00  0.00000000E+00  0.00000000E+00
  0.00000000E+00  0.00000000E+00  0.00000000E+00
  0.00000000E+00  0.00000000E+00  0.00000000E+00
  0.00000000E+00  0.00000000E+00  0.00000000E+00
  0.00000000E+00  0.00000000E+00  0.00000000E+00
  0.00000000E+00  0.00000000E+00  0.00000000E+00
  0.00000000E+00  0.00000000E+00  0.00000000E+00
  0.00000000E+00  0.00000000E+00  0.00000000E+00
  0.00000000E+00  0.00000000E+00  0.00000000E+00
  0.00000000E+00  0.00000000E+00  0.00000000E+00
  0.00000000E+00  0.00000000E+00  0.00000000E+00
  0.00000000E+00  0.00000000E+00  0.00000000E+00
  0.00000000E+00  0.00000000E+00  0.00000000E+00
  0.00000000E+00  0.00000000E+00  0.00000000E+00
  0.00000000E+00  0.00000000E+00  0.00000000E+00
  0.00000000E+00  0.00000000E+00  0.00000000E+00
  0.00000000E+00  0.00000000E+00  0.00000000E+00
  0.00000000E+00  0.00000000E+00  0.00000000E+00
  0.00000000E+00  0.00000000E+00  0.00000000E+00
  0.00000000E+00  0.00000000E+00  0.00000000E+00
  0.00000000E+00  0.00000000E+00  0.00000000E+00
  0.00000000E+00  0.00000000E+00  0.00000000E+00
  0.00000000E+00  0.00000000E+00  0.00000000E+00
  0.00000000E+00  0.00000000E+00  0.00000000E+00
  0.00000000E+00  0.00000000E+00  0.00000000E+00
  0.00000000E+00  0.00000000E+00  0.00000000E+00
  0.00000000E+00  0.00000000E+00  0.00000000E+00
  0.00000000E+00  0.00000000E+00  0.00000000E+00
  0.00000000E+00  0.00000000E+00  0.00000000E+00
  0.00000000E+00  0.00000000E+00  0.00000000E+00
  0.00000000E+00  0.00000000E+00  0.00000000E+00
  0.00000000E+00  0.00000000E+00  0.00000000E+00
  0.00000000E+00  0.00000000E+00  0.00000000E+00
  0.00000000E+00  0.00000000E+00  0.00000000E+00
  0.00000000E+00  0.00000000E+00  0.00000000E+00
  0.00000000E+00  0.00000000E+00  0.00000000E+00
  0.00000000E+00  0.00000000E+00  0.00000000E+00
  0.00000000E+00  0.00000000E+00  0.00000000E+00
  0.00000000E+00  0.00000000E+00  0.00000000E+00
  0.00000000E+00  0.00000000E+00  0.00000000E+00
  0.00000000E+00  0.00000000E+00  0.00000000E+00
  0.00000000E+00  0.00000000E+00  0.00000000E+00
  0.00000000E+00  0.00000000E+00  0.00000000E+00
  0.00000000E+00  0.00000000E+00  0.00000000E+00
  0.00000000E+00  0.00000000E+00  0.00000000E+00
  0.00000000E+00  0.00000000E+00  0.00000000E+00
  0.00000000E+00  0.00000000E+00  0.00000000E+00
  0.00000000E+00  0.00000000E+00  0.00000000E+00
  0.00000000E+00  0.00000000E+00  0.00000000E+00
  0.00000000E+00  0.00000000E+00  0.00000000E+00
  0.00000000E+00  0.00000000E+00  0.00000000E+00
  0.00000000E+00  0.00000000E+00  0.00000000E+00
  0.00000000E+00  0.00000000E+00  0.00000000E+00
  0.00000000E+00  0.00000000E+00  0.00000000E+00
  0.00000000E+00  0.00000000E+00  0.00000000E+00
  0.00000000E+00  0.00000000E+00  0.00000000E+00
  0.00000000E+00  0.00000000E+00  0.00000000E+00
  0.00000000E+00  0.00000000E+00  0.00000000E+00
  0.00000000E+00  0.00000000E+00  0.00000000E+00
  0.00000000E+00  0.00000000E+00  0.00000000E+00
  0.00000000E+00  0.00000000E+00  0.00000000E+00
  0.00000000E+00  0.00000000E+00  0.00000000E+00
  0.00000000E+00  0.00000000E+00  0.00000000E+00
  0.00000000E+00  0.00000000E+00  0.00000000E+00
  0.00000000E+00  0.00000000E+00  0.00000000E+00
  0.00000000E+00  0.00000000E+00  0.00000000E+00
  0.00000000E+00  0.00000000E+00  0.00000000E+00
  0.00000000E+00  0.00000000E+00  0.00000000E+00
  0.00000000E+00  0.00000000E+00  0.00000000E+00
  0.00000000E+00  0.00000000E+00  0.00000000E+00
  0.00000000E+00  0.00000000E+00  0.00000000E+00
  0.00000000E+00  0.00000000E+00  0.00000000E+00
  0.00000000E+00  0.00000000E+00  0.00000000E+00
  0.00000000E+00  0.00000000E+00  0.00000000E+00
  0.00000000E+00  0.00000000E+00  0.00000000E+00
  0.00000000E+00  0.00000000E+00  0.00000000E+00
  0.00000000E+00  0.00000000E+00  0.00000000E+00
  0.00000000E+00  0.00000000E+00  0.00000000E+00
  0.00000000E+00  0.00000000E+00  0.00000000E+00
  0.00000000E+00  0.00000000E+00  0.00000000E+00
  0.00000000E+00  0.00000000E+00  0.00000000E+00
  0.00000000E+00  0.00000000E+00  0.00000000E+00
  0.00000000E+00  0.00000000E+00  0.00000000E+00
  0.00000000E+00  0.00000000E+00  0.00000000E+00
  0.00000000E+00  0.00000000E+00  0.00000000E+00
  0.00000000E+00  0.00000000E+00  0.00000000E+00
  0.00000000E+00  0.00000000E+00  0.00000000E+00
  0.00000000E+00  0.00000000E+00  0.00000000E+00
  0.00000000E+00  0.00000000E+00  0.00000000E+00
  0.00000000E+00  0.00000000E+00  0.00000000E+00
  0.00000000E+00  0.00000000E+00  0.00000000E+00
  0.00000000E+00  0.00000000E+00  0.00000000E+00
  0.00000000E+00  0.00000000E+00  0.00000000E+00
  0.00000000E+00  0.00000000E+00  0.00000000E+00
  0.00000000E+00  0.00000000E+00  0.00000000E+00
  0.00000000E+00  0.00000000E+00  0.00000000E+00
  0.00000000E+00  0.00000000E+00  0.00000000E+00
  0.00000000E+00  0.00000000E+00  0.00000000E+00
  0.00000000E+00  0.00000000E+00  0.00000000E+00
  0.00000000E+00  0.00000000E+00  0.00000000E+00
  0.00000000E+00  0.00000000E+00  0.00000000E+00
  0.00000000E+00  0.00000000E+00  0.00000000E+00
  0.00000000E+00  0.00000000E+00  0.00000000E+00
  0.00000000E+00  0.00000000E+00  0.00000000E+00
  0.00000000E+00  0.00000000E+00  0.00000000E+00
  0.00000000E+00  0.00000000E+00  0.00000000E+00
  0.00000000E+00  0.00000000E+00  0.00000000E+00
  0.00000000E+00  0.00000000E+00  0.00000000E+00
  0.00000000E+00  0.00000000E+00  0.00000000E+00
  0.00000000E+00  0.00000000E+00  0.00000000E+00
  0.00000000E+00  0.00000000E+00  0.00000000E+00
  0.00000000E+00  0.00000000E+00  0.00000000E+00
  0.00000000E+00  0.00000000E+00  0.00000000E+00
  0.00000000E+00  0.00000000E+00  0.00000000E+00
  0.00000000E+00  0.00000000E+00  0.00000000E+00
  0.00000000E+00  0.00000000E+00  0.00000000E+00
  0.00000000E+00  0.00000000E+00  0.00000000E+00
  0.00000000E+00  0.00000000E+00  0.00000000E+00
  0.00000000E+00  0.00000000E+00  0.00000000E+00
  0.00000000E+00  0.00000000E+00  0.00000000E+00
  0.00000000E+00  0.00000000E+00  0.00000000E+00
  0.00000000E+00  0.00000000E+00  0.00000000E+00
  0.00000000E+00  0.00000000E+00  0.00000000E+00
  0.00000000E+00  0.00000000E+00  0.00000000E+00
  0.00000000E+00  0.00000000E+00  0.00000000E+00
  0.00000000E+00  0.00000000E+00  0.00000000E+00
  0.00000000E+00  0.00000000E+00  0.00000000E+00
  0.00000000E+00  0.00000000E+00  0.00000000E+00
  0.00000000E+00  0.00000000E+00  0.00000000E+00
  0.00000000E+00  0.00000000E+00  0.00000000E+00
  0.00000000E+00  0.00000000E+00  0.00000000E+00
  0.00000000E+00  0.00000000E+00  0.00000000E+00
  0.00000000E+00  0.00000000E+00  0.00000000E+00
  0.00000000E+00  0.00000000E+00  0.00000000E+00
  0.00000000E+00  0.00000000E+00  0.00000000E+00
  0.00000000E+00  0.00000000E+00  0.00000000E+00
  0.00000000E+00  0.00000000E+00  0.00000000E+00
  0.00000000E+00  0.00000000E+00  0.00000000E+00
  0.00000000E+00  0.00000000E+00  0.00000000E+00
  0.00000000E+00  0.00000000E+00  0.00000000E+00
  0.00000000E+00  0.00000000E+00  0.00000000E+00
  0.00000000E+00  0.00000000E+00  0.00000000E+00
  0.00000000E+00  0.00000000E+00  0.00000000E+00
  0.00000000E+00  0.00000000E+00  0.00000000E+00
  0.00000000E+00  0.00000000E+00  0.00000000E+00
  0.00000000E+00  0.00000000E+00  0.00000000E+00
  0.00000000E+00  0.00000000E+00  0.00000000E+00
  0.00000000E+00  0.00000000E+00  0.00000000E+00
  0.00000000E+00  0.00000000E+00  0.00000000E+00
  0.00000000E+00  0.00000000E+00  0.00000000E+00
  0.00000000E+00  0.00000000E+00  0.00000000E+00
  0.00000000E+00  0.00000000E+00  0.00000000E+00
  0.00000000E+00  0.00000000E+00  0.00000000E+00
  0.00000000E+00  0.00000000E+00  0.00000000E+00
  0.00000000E+00  0.00000000E+00  0.00000000E+00
  0.00000000E+00  0.00000000E+00  0.00000000E+00
  0.00000000E+00  0.00000000E+00  0.00000000E+00
  0.00000000E+00  0.00000000E+00  0.00000000E+00
  0.00000000E+00  0.00000000E+00  0.00000000E+00
  0.00000000E+00  0.00000000E+00  0.00000000E+00
  0.00000000E+00  0.00000000E+00  0.00000000E+00
  0.00000000E+00  0.00000000E+00  0.00000000E+00
  0.00000000E+00  0.00000000E+00  0.00000000E+00
  0.00000000E+00  0.00000000E+00  0.00000000E+00
  0.00000000E+00  0.00000000E+00  0.00000000E+00
  0.00000000E+00  0.00000000E+00  0.00000000E+00
  0.00000000E+00  0.00000000E+00  0.00000000E+00
  0.00000000E+00  0.00000000E+00  0.00000000E+00
  0.00000000E+00  0.00000000E+00  0.00000000E+00
  0.00000000E+00  0.00000000E+00  0.00000000E+00
  0.00000000E+00  0.00000000E+00  0.00000000E+00
  0.00000000E+00  0.00000000E+00  0.00000000E+00
  0.00000000E+00  0.00000000E+00  0.00000000E+00
  0.00000000E+00  0.00000000E+00  0.00000000E+00
  0.00000000E+00  0.00000000E+00  0.00000000E+00
  0.00000000E+00  0.00000000E+00  0.00000000E+00
  0.00000000E+00  0.00000000E+00  0.00000000E+00
  0.00000000E+00  0.00000000E+00  0.00000000E+00
  0.00000000E+00  0.00000000E+00  0.00000000E+00
  0.00000000E+00  0.00000000E+00  0.00000000E+00
  0.00000000E+00  0.00000000E+00  0.00000000E+00
  0.00000000E+00  0.00000000E+00  0.00000000E+00
  0.00000000E+00  0.00000000E+00  0.00000000E+00
  0.00000000E+00  0.00000000E+00  0.00000000E+00
  0.00000000E+00  0.00000000E+00  0.00000000E+00
  0.00000000E+00  0.00000000E+00  0.00000000E+00
  0.00000000E+00  0.00000000E+00  0.00000000E+00
  0.00000000E+00  0.00000000E+00  0.00000000E+00
  0.00000000E+00  0.00000000E+00  0.00000000E+00
  0.00000000E+00  0.00000000E+00  0.00000000E+00
  0.00000000E+00  0.00000000E+00  0.00000000E+00
  0.00000000E+00  0.00000000E+00  0.00000000E+00
  0.00000000E+00  0.00000000E+00  0.00000000E+00
  0.00000000E+00  0.00000000E+00  0.00000000E+00
  0.00000000E+00  0.00000000E+00  0.00000000E+00
  0.00000000E+00  0.00000000E+00  0.00000000E+00
  0.00000000E+00  0.00000000E+00  0.00000000E+00
  0.00000000E+00  0.00000000E+00  0.00000000E+00
  0.00000000E+00  0.00000000E+00  0.00000000E+00
  0.00000000E+00  0.00000000E+00  0.00000000E+00
  0.00000000E+00  0.00000000E+00  0.00000000E+00
  0.00000000E+00  0.00000000E+00  0.00000000E+00
  0.00000000E+00  0.00000000E+00  0.00000000E+00
  0.00000000E+00  0.00000000E+00  0.00000000E+00
  0.00000000E+00  0.00000000E+00  0.00000000E+00
  0.00000000E+00  0.00000000E+00  0.00000000E+00
  0.00000000E+00  0.00000000E+00  0.00000000E+00
  0.00000000E+00  0.00000000E+00  0.00000000E+00
  0.00000000E+00  0.00000000E+00  0.00000000E+00
  0.00000000E+00  0.00000000E+00  0.00000000E+00
  0.00000000E+00  0.00000000E+00  0.00000000E+00
  0.00000000E+00  0.00000000E+00  0.00000000E+00
  0.00000000E+00  0.00000000E+00  0.00000000E+00
  0.00000000E+00  0.00000000E+00  0.00000000E+00
  0.00000000E+00  0.00000000E+00  0.00000000E+00
  0.00000000E+00  0.00000000E+00  0.00000000E+00
  0.00000000E+00  0.00000000E+00  0.00000000E+00
  0.00000000E+00  0.00000000E+00  0.00000000E+00
  0.00000000E+00  0.00000000E+00  0.00000000E+00
  0.00000000E+00  0.00000000E+00  0.00000000E+00
  0.00000000E+00  0.00000000E+00  0.00000000E+00
  0.00000000E+00  0.00000000E+00  0.00000000E+00
  0.00000000E+00  0.00000000E+00  0.00000000E+00
  0.00000000E+00  0.00000000E+00  0.00000000E+00
  0.00000000E+00  0.00000000E+00  0.00000000E+00
  0.00000000E+00  0.00000000E+00  0.00000000E+00
  0.00000000E+00  0.00000000E+00  0.00000000E+00
  0.00000000E+00  0.00000000E+00  0.00000000E+00
  0.00000000E+00  0.00000000E+00  0.00000000E+00
  0.00000000E+00  0.00000000E+00  0.00000000E+00
  0.00000000E+00  0.00000000E+00  0.00000000E+00
  0.00000000E+00  0.00000000E+00  0.00000000E+00
  0.00000000E+00  0.00000000E+00  0.00000000E+00
  0.00000000E+00  0.00000000E+00  0.00000000E+00
  0.00000000E+00  0.00000000E+00  0.00000000E+00
  0.00000000E+00  0.00000000E+00  0.00000000E+00
  0.00000000E+00  0.00000000E+00  0.00000000E+00
  0.00000000E+00  0.00000000E+00  0.00000000E+00
  0.00000000E+00  0.00000000E+00  0.00000000E+00
  0.00000000E+00  0.00000000E+00  0.00000000E+00
  0.00000000E+00  0.00000000E+00  0.00000000E+00
  0.00000000E+00  0.00000000E+00  0.00000000E+00
  0.00000000E+00  0.00000000E+00  0.00000000E+00
  0.00000000E+00  0.00000000E+00  0.00000000E+00
  0.00000000E+00  0.00000000E+00  0.00000000E+00
