# Supplementary material for: Brønsted acidity in zeolites measured by deprotonation energy
Source: Sci Rep. 2022 May 4;12:7301. doi: 10.1038/s41598-022-11354-x (PMC9068704; doi:10.1038/s41598-022-11354-x)
Supplement: Supplementary file 2 — Supplementary Information 2. [file 41598_2022_11354_MOESM2_ESM.zip › structures/periodic/mfi/Al12-O20.vasp]

Si Al O H                               
   1.00000000000000     
    19.8538999999999994    0.0000000000000000    0.0000000000000000
     0.0000000000000000   19.8699000000000012    0.0000000000000000
     0.0000000000000000    0.0000000000000000   13.2912999999999997
   Si   Al   O    H 
    95     1   192     1
Direct
  0.4316918747136728  0.0669484908753200  0.7028839615046935
  0.0755687503839825  0.5493126001513163  0.1390313452568919
  0.4216127768395036  0.4478414230572700  0.6387117465324165
  0.0741370092533733  0.9335141201240226  0.2008536752883775
  0.5702102222991539  0.9331360791976717  0.2986870315825643
  0.9212404110857928  0.4491928103389011  0.8596311273009350
  0.5755238742043566  0.5485289013143004  0.3600372272734170
  0.9303663058234158  0.0638394841414898  0.7996451073671568
  0.3343294714817891  0.0313542940584495  0.8624635473668315
  0.1973215525030967  0.5270241674160332  0.2840728684101334
  0.3006561264869812  0.4685886739526641  0.7870776906905365
  0.1685210814068091  0.9747123660557622  0.3602736857228792
  0.6684006574307065  0.9708698311538742  0.1402196087735162
  0.7999707553421114  0.4710682828339621  0.7118112981795753
  0.6965513481983880  0.5274832720112300  0.2131890231251088
  0.8324507732754415  0.0265651161565403  0.6423606614212907
  0.2815814883835454  0.0481993857361465  0.0757031797266918
  0.2178391293644606  0.5720199887913511  0.5027495260694084
  0.2801299220769924  0.4217865258266121  0.0029219286228808
  0.2209195541879519  0.9548746988565578  0.5736326031177218
  0.7158170101404614  0.9522003221816739  0.9247947991925922
  0.7803069294372305  0.4235890839258771  0.4947357994529925
  0.7170773354228539  0.5739956734733609 -0.0045661725722086
  0.7809236410282350  0.0483120558957184  0.4282845631546451
  0.1276257115212228  0.0564474836311901  0.0642223393466947
  0.3793970936465458  0.5731954864660428  0.5034627601180927
  0.1185854369749405  0.4238749666432319  0.0037882943162541
  0.3743919387467299  0.9478859639460009  0.5600863827198889
  0.8699781936508004  0.9439669837301556  0.9381564013953981
  0.6185749069404261  0.4231823754565575  0.4951248027677497
  0.8787744205241454  0.5746904331999966  0.9946869489933510
  0.6267400374653276  0.0527912210066678  0.4369656139133188
  0.0803530343691928  0.0380741929828940  0.8490824206032483
  0.4309219492530850  0.5236716507537797  0.2961030766143940
  0.0662871374918253  0.4738607835439766  0.7972587350159371
  0.4187989926648688  0.9640106339472005  0.3418085070758075
  0.9204326193309194  0.9583540225405629  0.1557591913308475
  0.5662079746853177  0.4726913738922882  0.7026391285504695
  0.9303638745779078  0.5255944457080273  0.2020522514067837
  0.5794383732250997  0.0370325906526224  0.6522339251079297
  0.2089094926757674  0.0760780471997084  0.7323085405256166
  0.3236531103170729  0.5424509423734259  0.1407979300935635
  0.1750493956440625  0.4526115209789360  0.6440777973484513
  0.2908112395440584  0.9233875165460784  0.2292630129617710
  0.7916329861445752  0.9247683899567529  0.2717983429879838
  0.6748273830776077  0.4534044236433255  0.8551680479014789
  0.8221656992573032  0.5450263200432379  0.3555969781892222
  0.7078102249050587  0.0742211559570628  0.7683985693739019
  0.4209618450392505  0.8312030219683876  0.6951590685529453
  0.0778962586669144  0.3222607505370081  0.1621566808502698
  0.4173274120413764  0.6752008825989995  0.6616934322625045
  0.0712508825761891  0.1679264822431525  0.1997132895060991
  0.5709746173081064  0.1661841921525978  0.3019450071818416
  0.9186580814478862  0.6772874754342074  0.8365285819326582
  0.5781051125376292  0.3211540884236682  0.3374230840036996
  0.9209560446169466  0.8327516170851980  0.8032019540241983
  0.3234798246204673  0.8711349459311502  0.8627491319618772
  0.1976784421694100  0.3708407579759241  0.3012803888401293
  0.2978456527942409  0.6227382835947679  0.8004477272002286
  0.1737368490629949  0.1335284465128318  0.3544579815520343
  0.6742552203530295  0.1305554349662644  0.1487719124648967
  0.7986097267058681  0.6271756709662766  0.6969171092155133
  0.6977160733823051  0.3712893007927769  0.1979994499152306
  0.8190811698174327  0.8670058804435112  0.6474347882276067
  0.2701718366499742  0.8205512079466881  0.0617293277692017
  0.2285688413669538  0.3303228707654839  0.5225813048594435
  0.2688817078548185  0.6665239732578967  0.0206288045288616
  0.2289342150417845  0.1746474029170610  0.5584539452474673
  0.7280270937319616  0.1746378071480055  0.9427857993370704
  0.7664624451689884  0.6684224567947418  0.4766028895589642
  0.7285108061354404  0.3294484752063292  0.9769977224970051
  0.7638655985556917  0.8234707497842338  0.4426528691603712
  0.1139610562928720  0.8252942910113509  0.0481618047682991
  0.3857599674426039  0.3261442152519157  0.5119986265039184
  0.1106022902698509  0.6718157253590255  0.0134478095387367
  0.3839813334637824  0.1720525222571301  0.5513920987611832
  0.8847096340003192  0.1718577226552072  0.9486959232867526
  0.6087809228006611  0.6708755225598012  0.4870905611434672
  0.8870158411773486  0.3256525867565844  0.9859180725379376
  0.6077003895478381  0.8246281902376835  0.4532843573310096
  0.0676961565033336  0.8797186627783075  0.8407042620946030
  0.4338537054957543  0.3663609936967786  0.2993227258937566
  0.0636059357704109  0.6312197064053566  0.8002317709828017
  0.4245116267099583  0.1207113022567925  0.3424185415711959
  0.9259896728605895  0.1176797284810447  0.1586060519291835
  0.5620622310474265  0.6305202354472411  0.7005335386023246
  0.9343433919161801  0.3685099357722330  0.1984444817968474
  0.5677171176545476  0.8778175867504844  0.6653335816372206
  0.3180133470477328  0.3247629126432440  0.1675498934152472
  0.1806005686220589  0.6683894597920553  0.6677453945336068
  0.3009499200615602  0.1738188356491560  0.2237115581582118
  0.8017899472853647  0.1719780438051785  0.2821273531498867
  0.6783787770305526  0.6718691759417605  0.8323535965823801
  0.8189487076742921  0.3262152509045393  0.3307115134193394
  0.6941425088625598  0.8258029422398565  0.7847825560114398
  0.1909708992180167  0.8249825240903053  0.7111666115926689
  0.5128151186982207  0.0659032923200479  0.7066876184610037
  0.0107458104562616  0.5387660769837298  0.2112719852110366
  0.4861883051086578  0.4577315822325413  0.7116460243282896
  0.9931579160342017  0.9370211121506039  0.1995074804932977
  0.4906211898351387  0.9484509027109967  0.2901664703859851
  0.9861158961916734  0.4593115350648934  0.7873666935698586
  0.5112108133876710  0.5373175884313373  0.2870169207598179
  0.0114414660783464  0.0620920508836154  0.7960373004197615
  0.4056082690324718  0.0579595906989466  0.8181566038990334
  0.1420386765271406  0.5584266777304894  0.2079987035960293
  0.3550993056421582  0.4394858120015350  0.7077485153169285
  0.0991695465682072  0.9417551394284120  0.3166572761450759
  0.6008190642755147  0.9356276384714374  0.1853942885421038
  0.8546296788344149  0.4416092159340199  0.7904817994649739
  0.6420861298431779  0.5581607057054929  0.2912710380207884
  0.9046831459924286  0.0526989888049303  0.6846733846061861
  0.4054690337465639  0.1383100182723750  0.6578546803386043
  0.0645730693324832  0.6174272115460683  0.0729232453747225
  0.4321951237187807  0.3799348884052115  0.5722290307877967
  0.1002486383138505  0.8618155051782140  0.1551977202374170
  0.5826007125284461  0.8598515225789790  0.3496686625160003
  0.9314343098422784  0.3807513655978582  0.9249956162533833
  0.5635430114732283  0.6160216731357542  0.4269776855966153
  0.9054888022273611  0.1362912913967894  0.8432464582295370
  0.4036488346050608  0.0052813495075136  0.6347381124244454
  0.0822310862690114  0.4851232996784853  0.0640064289752302
  0.4161526326224969  0.5121452768338799  0.5636730117560964
  0.1074479668858633 -0.0066317346485001  0.1347551356580757
  0.6089142310929678  0.9895617823319804  0.3652398264513937
  0.9153612596331272  0.5132015648431680  0.9353042312368768
  0.5822592943203450  0.4842460158781889  0.4347087635715922
  0.9002335231534516  0.0044319951871980  0.8704019537943755
  0.3343181461800839  0.0446891903256823  0.9825216587734508
  0.1992218527872993  0.5734424212236018  0.3840583689680476
  0.2998701503778176  0.4195048011124013  0.8847193543988235
  0.1684909137614069  0.9667442867623075  0.4809564809608250
  0.6649835885062712  0.9623633096324536  0.0190545162142437
  0.8001341331472385  0.4230755570502939  0.6130122243649346
  0.6968598255952786  0.5745241015485220  0.1134956071086736
  0.8324199341457000  0.0382580485505937  0.5217296328457963
  0.3273748187589332  0.9504677287428392  0.8400542928462390
  0.1777825107216003  0.4497881828960125  0.3127157966264956
  0.3202106864285137  0.5450340842555387  0.8214826848444854
  0.1736680790282632  0.0536659923363528  0.3276980839957693
  0.6714264469917054  0.0501622612320008  0.1710082848890819
  0.8181066612249628  0.5483444084891002  0.6806641688229079
  0.6774682048672177  0.4501030987638218  0.1840645364293045
  0.8208065917624300  0.9474819177987148  0.6693811969178509
  0.2735077689507873  0.0705402761836086  0.8069204815661629
  0.2708051611763852  0.5280249056007101  0.2312397100075215
  0.2267786177632179  0.4684017917686572  0.7356714839018078
  0.2319417283544276  0.9348174896552310  0.3110337389527466
  0.7343940332765171  0.9333275335727075  0.1857052802151252
  0.7259113765488594  0.4695140146147550  0.7628607391971027
  0.7707121223410346  0.5289855806204579  0.2637488067351940
  0.7743242820570873  0.0702068097152920  0.6981764835930917
  0.2962069680770426  0.1153918038073541  0.1396421077221792
  0.1900522698144177  0.6407434242071096  0.5529252791441738
  0.3042927865283463  0.3516096638966940  0.0539781047442726
  0.2125532878848030  0.8821125328092452  0.6215658825488615
  0.7031843171407350  0.8785548038754603  0.8765441915325433
  0.8062328644381737  0.3536232983550228  0.4444727461419720
  0.6912681380438793  0.6441308828972373  0.9457909828866954
  0.7962474739837566  0.1199038913041934  0.3753131951100510
  0.2056632035451149  0.0477837721316512  0.0288140245796833
  0.2988411549163841  0.5659869222776256  0.5189848403959981
  0.1994419389228084  0.4313310943723416  0.0184350868545004
  0.2974678786632593  0.9656032006562943  0.5290095638141847
  0.7923291150016034  0.9607407381500778  0.9675863721252691
  0.6993227160010134  0.4300918010654745  0.4796588738205843
  0.7979836515853888  0.5669818462912469  0.9802366068733825
  0.7045346257772824  0.0457871398235011  0.4736174497777990
  0.2919809916289564  0.9825076371803459  0.1456576652878599
  0.1823838508473029  0.5067859814307744  0.5537915652529085
  0.3188984233127093  0.4844590791567598  0.0555628633390378
  0.2062623426022016  0.0124743345792983  0.6573837883189064
  0.7011403021466439  0.0086989541019920  0.8401855400594769
  0.8166980784362564  0.4875635355214701  0.4417298676422516
  0.6804903558953986  0.5103950027440920  0.9418873432152882
  0.7913407678643331  0.9889023615485439  0.3468818007660196
  0.1214586508985965  0.1272635436632326  0.1240818211650565
  0.4061479571982282  0.6447271524655515  0.5488944852074461
  0.0925082508046140  0.3522510616929259  0.0498175400181377
  0.3769397909955556  0.8750853029654749  0.6159250232508000
  0.8696795809766822  0.8725741884753996  0.8785028399732602
  0.5918202059866793  0.3516643933315922  0.4497067746170803
  0.9045465628919210  0.6462774728035436  0.9484321246221852
  0.6190635335010084  0.1238970955598788  0.3783733538364371
  0.0772511343255982  0.0567638501229013  0.9683273264122738
  0.3983321049592576  0.5697712540073349  0.3849272247274689
  0.0990528561348606  0.4272053208578634  0.8855543075885358
  0.4218803224730024  0.9447292520221562  0.4605737539017773
  0.9164096424545644  0.9371972627510400  0.0379549949224640
  0.5995929721396485  0.4273201640184887  0.6135131489605167
  0.8981290509081440  0.5718924448200766  0.1130915298814117
  0.5753223918637450  0.0510989064152441  0.5318615354331873
  0.1413947109906039  0.0799780162419022  0.7993927444920130
  0.3989836991009830  0.5437311598555963  0.1879108076468297
  0.0990995209489547  0.4550092135806380  0.6891462006268373
  0.3628268769693939  0.9182847637094287  0.2854124338992415
  0.8646036661540940  0.9171800264205197  0.2191600328745300
  0.5987796635045675  0.4527525229442794  0.8104451633774811
  0.8980117088697978  0.5458771400128161  0.3099699367318472
  0.6424672764807265  0.0784734810413130  0.6967127806689889
  0.0923213563150813  0.9579300970125189  0.8342981128423155
  0.4155392151332692  0.4448064016797676  0.3210037114724883
  0.0799795611564946  0.5525828184405117  0.8246384656461919
  0.3995496415207286  0.0432507838009611  0.3287538329839706
  0.9064986430080230  0.0386123934706554  0.1679017832829562
  0.5797124344351676  0.5520013485266501  0.6784549776375406
  0.9150019633337709  0.4467226114166040  0.1767032381504377
  0.5878940651605621  0.9567842853459874  0.6726713323601790
  0.2133769721406150  0.1457922293392159  0.6696171775764054
  0.3102271613400643  0.6150075605888295  0.0902698265503595
  0.1882147202929780  0.3781737572885706  0.5996009194335293
  0.2778378004633283  0.8517546988959468  0.1726570771350645
  0.7784532894252455  0.8558509406328637  0.3334444411591351
  0.6897707506845815  0.3802679016866891  0.9025240843491441
  0.8071372088197299  0.6181122361862035  0.4034784736116594
  0.7105606587613933  0.1425613839179583  0.8342851494577936
  0.4936643686823800  0.8661315174917366  0.7150332229638229
  0.0151933278843196  0.3616799683168576  0.2147600682541821
  0.4815484384528695  0.6400188747713187  0.7168825890812968
 -0.0003362354999017  0.1291199988213063  0.2084130887828133
  0.4981985232386215  0.1295942231820160  0.2915175029961193
  0.9829733742125683  0.6406967164013627  0.7842986662919235
  0.5146491968770491  0.3585601196384741  0.2836030012188394
  0.9910217524355716  0.8743115445630074  0.7988007990367622
  0.3802389512480559  0.8295052351543146  0.8027833248314212
  0.1439916811400948  0.3316976110555854  0.2314534067078032
  0.3517016066839099  0.6609759774717139  0.7297844032477072
  0.1054397622651532  0.1690688071291159  0.3113852329852546
  0.6061064131939641  0.1667016260266501  0.1910781882258495
  0.8534618419041071  0.6650259836609197  0.7661822354727030
  0.6440260370822634  0.3324118097392786  0.2682366940642107
  0.8871747927242900  0.8314439171600624  0.6911268977436296
  0.4295674317824309  0.7556950163786130  0.6521807269554181
  0.0604246715192724  0.2427525076908058  0.1540460794560918
  0.5624678547589371  0.2413764606585906  0.3472286523674256
  0.9326441087396690  0.7574173669894321  0.8465831469475562
  0.3232200347548453  0.8551529022261398  0.9825578749741216
  0.1966020075072478  0.3350034417102437  0.4105128681351726
  0.2958171128067855  0.6645652542086741  0.9055680810218557
  0.1771614219157830  0.1434526262323208  0.4756925937543047
  0.6787595198520425  0.1431317696774790  0.0283511773465862
  0.7973900819224867  0.6656386429911590  0.5895218359027662
  0.6975658409018930  0.3340118463498098  0.0897474949891916
  0.8147672906924800  0.8542926826015002  0.5268319497247539
  0.2467588002413875  0.8430406894221639  0.8246853971665864
  0.2718777030238966  0.3649029415933323  0.2498150700893745
  0.2247081622634208  0.6215582531925872  0.7459949060869810
  0.2386124188896172  0.1692675596268004  0.3022444514342261
  0.7391728382516790  0.1633250586349713  0.2047342530878138
  0.7252066874051317  0.6316489253341914  0.7511166083977306
  0.7717776368365268  0.3666375838605463  0.2500692044803193
  0.7535221957375705  0.8342201302315180  0.7017997755983363
  0.2824815420864641  0.7407227098687347  0.0676083388548638
  0.2200641837624436  0.2550369766959629  0.5653849443382089
  0.7165304293826744  0.2547809902678090  0.9327180485221277
  0.7752114543224925  0.7433185751229923  0.4313573670412116
  0.1943123571509348  0.8357728703606835  0.0137797619512404
  0.3078096774124733  0.3513206906411447  0.5176304212982809
  0.1890633959905375  0.6488394359140526  0.0225756357451962
  0.3056177729025505  0.1550715101687830  0.5248688670818049
  0.8056101845543980  0.1579704286046004  0.9743672773329703
  0.6872254184477538  0.6476408674973493  0.4799817779763674
  0.8082585279450220  0.3478559601757977  0.9804251585670488
  0.6867376673789943  0.8406949326677631  0.4765369247829156
  0.1002110218597010  0.7456734893404133  0.0638966422116922
  0.3949414910158770  0.2525376245933097  0.5628637426074166
  0.8985298258798627  0.2519694898055271  0.9361880002171877
  0.5967879563364796  0.7444265499595016  0.4374399123833650
  0.0680462282933523  0.8578053105339872  0.9602706856307066
  0.4096147212994004  0.3213292172551745  0.3952042319013193
  0.0885685041617719  0.6762309115546591  0.8961211177015213
  0.4298505947879370  0.1406927754758220  0.4611198148085309
  0.9286336162074393  0.1404761047057897  0.0409532410568776
  0.5863239954080796  0.6752521740984596  0.6044519096905328
  0.9109239692697373  0.3227523660817711  0.1028579960645536
  0.5646034831646215  0.8532787266715055  0.5483965566128289
  0.1168055928463508  0.8328102954793284  0.7769718327197775
  0.3963299358677563  0.3386414167816628  0.1984255708418694
  0.1015559186459792  0.6569054824581636  0.6992293784047703
  0.3711725287829899  0.1692523133219576  0.2857798739239374
  0.8713959416127192  0.1619509866734184  0.2201076494331804
  0.6001837303976884  0.6579411657185634  0.8009950230255036
  0.8970134091609619  0.3404836213963679  0.2991971039108451
  0.6219323461197783  0.8345690220935280  0.7290439159839952
  0.2055346939493041  0.7443462919106878  0.6737338867841739
  0.2995253656081121  0.2455200482304091  0.1663661909039390
  0.8012064764663221  0.2468904094285944  0.3296581546213295
  0.6966791351169221  0.7510860426666474  0.8328574985964993
  0.2163737466660859  0.8402869371476687  0.8848807995021698
 
  0.00000000E+00  0.00000000E+00  0.00000000E+00
  0.00000000E+00  0.00000000E+00  0.00000000E+00
  0.00000000E+00  0.00000000E+00  0.00000000E+00
  0.00000000E+00  0.00000000E+00  0.00000000E+00
  0.00000000E+00  0.00000000E+00  0.00000000E+00
  0.00000000E+00  0.00000000E+00  0.00000000E+00
  0.00000000E+00  0.00000000E+00  0.00000000E+00
  0.00000000E+00  0.00000000E+00  0.00000000E+00
  0.00000000E+00  0.00000000E+00  0.00000000E+00
  0.00000000E+00  0.00000000E+00  0.00000000E+00
  0.00000000E+00  0.00000000E+00  0.00000000E+00
  0.00000000E+00  0.00000000E+00  0.00000000E+00
  0.00000000E+00  0.00000000E+00  0.00000000E+00
  0.00000000E+00  0.00000000E+00  0.00000000E+00
  0.00000000E+00  0.00000000E+00  0.00000000E+00
  0.00000000E+00  0.00000000E+00  0.00000000E+00
  0.00000000E+00  0.00000000E+00  0.00000000E+00
  0.00000000E+00  0.00000000E+00  0.00000000E+00
  0.00000000E+00  0.00000000E+00  0.00000000E+00
  0.00000000E+00  0.00000000E+00  0.00000000E+00
  0.00000000E+00  0.00000000E+00  0.00000000E+00
  0.00000000E+00  0.00000000E+00  0.00000000E+00
  0.00000000E+00  0.00000000E+00  0.00000000E+00
  0.00000000E+00  0.00000000E+00  0.00000000E+00
  0.00000000E+00  0.00000000E+00  0.00000000E+00
  0.00000000E+00  0.00000000E+00  0.00000000E+00
  0.00000000E+00  0.00000000E+00  0.00000000E+00
  0.00000000E+00  0.00000000E+00  0.00000000E+00
  0.00000000E+00  0.00000000E+00  0.00000000E+00
  0.00000000E+00  0.00000000E+00  0.00000000E+00
  0.00000000E+00  0.00000000E+00  0.00000000E+00
  0.00000000E+00  0.00000000E+00  0.00000000E+00
  0.00000000E+00  0.00000000E+00  0.00000000E+00
  0.00000000E+00  0.00000000E+00  0.00000000E+00
  0.00000000E+00  0.00000000E+00  0.00000000E+00
  0.00000000E+00  0.00000000E+00  0.00000000E+00
  0.00000000E+00  0.00000000E+00  0.00000000E+00
  0.00000000E+00  0.00000000E+00  0.00000000E+00
  0.00000000E+00  0.00000000E+00  0.00000000E+00
  0.00000000E+00  0.00000000E+00  0.00000000E+00
  0.00000000E+00  0.00000000E+00  0.00000000E+00
  0.00000000E+00  0.00000000E+00  0.00000000E+00
  0.00000000E+00  0.00000000E+00  0.00000000E+00
  0.00000000E+00  0.00000000E+00  0.00000000E+00
  0.00000000E+00  0.00000000E+00  0.00000000E+00
  0.00000000E+00  0.00000000E+00  0.00000000E+00
  0.00000000E+00  0.00000000E+00  0.00000000E+00
  0.00000000E+00  0.00000000E+00  0.00000000E+00
  0.00000000E+00  0.00000000E+00  0.00000000E+00
  0.00000000E+00  0.00000000E+00  0.00000000E+00
  0.00000000E+00  0.00000000E+00  0.00000000E+00
  0.00000000E+00  0.00000000E+00  0.00000000E+00
  0.00000000E+00  0.00000000E+00  0.00000000E+00
  0.00000000E+00  0.00000000E+00  0.00000000E+00
  0.00000000E+00  0.00000000E+00  0.00000000E+00
  0.00000000E+00  0.00000000E+00  0.00000000E+00
  0.00000000E+00  0.00000000E+00  0.00000000E+00
  0.00000000E+00  0.00000000E+00  0.00000000E+00
  0.00000000E+00  0.00000000E+00  0.00000000E+00
  0.00000000E+00  0.00000000E+00  0.00000000E+00
  0.00000000E+00  0.00000000E+00  0.00000000E+00
  0.00000000E+00  0.00000000E+00  0.00000000E+00
  0.00000000E+00  0.00000000E+00  0.00000000E+00
  0.00000000E+00  0.00000000E+00  0.00000000E+00
  0.00000000E+00  0.00000000E+00  0.00000000E+00
  0.00000000E+00  0.00000000E+00  0.00000000E+00
  0.00000000E+00  0.00000000E+00  0.00000000E+00
  0.00000000E+00  0.00000000E+00  0.00000000E+00
  0.00000000E+00  0.00000000E+00  0.00000000E+00
  0.00000000E+00  0.00000000E+00  0.00000000E+00
  0.00000000E+00  0.00000000E+00  0.00000000E+00
  0.00000000E+00  0.00000000E+00  0.00000000E+00
  0.00000000E+00  0.00000000E+00  0.00000000E+00
  0.00000000E+00  0.00000000E+00  0.00000000E+00
  0.00000000E+00  0.00000000E+00  0.00000000E+00
  0.00000000E+00  0.00000000E+00  0.00000000E+00
  0.00000000E+00  0.00000000E+00  0.00000000E+00
  0.00000000E+00  0.00000000E+00  0.00000000E+00
  0.00000000E+00  0.00000000E+00  0.00000000E+00
  0.00000000E+00  0.00000000E+00  0.00000000E+00
  0.00000000E+00  0.00000000E+00  0.00000000E+00
  0.00000000E+00  0.00000000E+00  0.00000000E+00
  0.00000000E+00  0.00000000E+00  0.00000000E+00
  0.00000000E+00  0.00000000E+00  0.00000000E+00
  0.00000000E+00  0.00000000E+00  0.00000000E+00
  0.00000000E+00  0.00000000E+00  0.00000000E+00
  0.00000000E+00  0.00000000E+00  0.00000000E+00
  0.00000000E+00  0.00000000E+00  0.00000000E+00
  0.00000000E+00  0.00000000E+00  0.00000000E+00
  0.00000000E+00  0.00000000E+00  0.00000000E+00
  0.00000000E+00  0.00000000E+00  0.00000000E+00
  0.00000000E+00  0.00000000E+00  0.00000000E+00
  0.00000000E+00  0.00000000E+00  0.00000000E+00
  0.00000000E+00  0.00000000E+00  0.00000000E+00
  0.00000000E+00  0.00000000E+00  0.00000000E+00
  0.00000000E+00  0.00000000E+00  0.00000000E+00
  0.00000000E+00  0.00000000E+00  0.00000000E+00
  0.00000000E+00  0.00000000E+00  0.00000000E+00
  0.00000000E+00  0.00000000E+00  0.00000000E+00
  0.00000000E+00  0.00000000E+00  0.00000000E+00
  0.00000000E+00  0.00000000E+00  0.00000000E+00
  0.00000000E+00  0.00000000E+00  0.00000000E+00
  0.00000000E+00  0.00000000E+00  0.00000000E+00
  0.00000000E+00  0.00000000E+00  0.00000000E+00
  0.00000000E+00  0.00000000E+00  0.00000000E+00
  0.00000000E+00  0.00000000E+00  0.00000000E+00
  0.00000000E+00  0.00000000E+00  0.00000000E+00
  0.00000000E+00  0.00000000E+00  0.00000000E+00
  0.00000000E+00  0.00000000E+00  0.00000000E+00
  0.00000000E+00  0.00000000E+00  0.00000000E+00
  0.00000000E+00  0.00000000E+00  0.00000000E+00
  0.00000000E+00  0.00000000E+00  0.00000000E+00
  0.00000000E+00  0.00000000E+00  0.00000000E+00
  0.00000000E+00  0.00000000E+00  0.00000000E+00
  0.00000000E+00  0.00000000E+00  0.00000000E+00
  0.00000000E+00  0.00000000E+00  0.00000000E+00
  0.00000000E+00  0.00000000E+00  0.00000000E+00
  0.00000000E+00  0.00000000E+00  0.00000000E+00
  0.00000000E+00  0.00000000E+00  0.00000000E+00
  0.00000000E+00  0.00000000E+00  0.00000000E+00
  0.00000000E+00  0.00000000E+00  0.00000000E+00
  0.00000000E+00  0.00000000E+00  0.00000000E+00
  0.00000000E+00  0.00000000E+00  0.00000000E+00
  0.00000000E+00  0.00000000E+00  0.00000000E+00
  0.00000000E+00  0.00000000E+00  0.00000000E+00
  0.00000000E+00  0.00000000E+00  0.00000000E+00
  0.00000000E+00  0.00000000E+00  0.00000000E+00
  0.00000000E+00  0.00000000E+00  0.00000000E+00
  0.00000000E+00  0.00000000E+00  0.00000000E+00
  0.00000000E+00  0.00000000E+00  0.00000000E+00
  0.00000000E+00  0.00000000E+00  0.00000000E+00
  0.00000000E+00  0.00000000E+00  0.00000000E+00
  0.00000000E+00  0.00000000E+00  0.00000000E+00
  0.00000000E+00  0.00000000E+00  0.00000000E+00
  0.00000000E+00  0.00000000E+00  0.00000000E+00
  0.00000000E+00  0.00000000E+00  0.00000000E+00
  0.00000000E+00  0.00000000E+00  0.00000000E+00
  0.00000000E+00  0.00000000E+00  0.00000000E+00
  0.00000000E+00  0.00000000E+00  0.00000000E+00
  0.00000000E+00  0.00000000E+00  0.00000000E+00
  0.00000000E+00  0.00000000E+00  0.00000000E+00
  0.00000000E+00  0.00000000E+00  0.00000000E+00
  0.00000000E+00  0.00000000E+00  0.00000000E+00
  0.00000000E+00  0.00000000E+00  0.00000000E+00
  0.00000000E+00  0.00000000E+00  0.00000000E+00
  0.00000000E+00  0.00000000E+00  0.00000000E+00
  0.00000000E+00  0.00000000E+00  0.00000000E+00
  0.00000000E+00  0.00000000E+00  0.00000000E+00
  0.00000000E+00  0.00000000E+00  0.00000000E+00
  0.00000000E+00  0.00000000E+00  0.00000000E+00
  0.00000000E+00  0.00000000E+00  0.00000000E+00
  0.00000000E+00  0.00000000E+00  0.00000000E+00
  0.00000000E+00  0.00000000E+00  0.00000000E+00
  0.00000000E+00  0.00000000E+00  0.00000000E+00
  0.00000000E+00  0.00000000E+00  0.00000000E+00
  0.00000000E+00  0.00000000E+00  0.00000000E+00
  0.00000000E+00  0.00000000E+00  0.00000000E+00
  0.00000000E+00  0.00000000E+00  0.00000000E+00
  0.00000000E+00  0.00000000E+00  0.00000000E+00
  0.00000000E+00  0.00000000E+00  0.00000000E+00
  0.00000000E+00  0.00000000E+00  0.00000000E+00
  0.00000000E+00  0.00000000E+00  0.00000000E+00
  0.00000000E+00  0.00000000E+00  0.00000000E+00
  0.00000000E+00  0.00000000E+00  0.00000000E+00
  0.00000000E+00  0.00000000E+00  0.00000000E+00
  0.00000000E+00  0.00000000E+00  0.00000000E+00
  0.00000000E+00  0.00000000E+00  0.00000000E+00
  0.00000000E+00  0.00000000E+00  0.00000000E+00
  0.00000000E+00  0.00000000E+00  0.00000000E+00
  0.00000000E+00  0.00000000E+00  0.00000000E+00
  0.00000000E+00  0.00000000E+00  0.00000000E+00
  0.00000000E+00  0.00000000E+00  0.00000000E+00
  0.00000000E+00  0.00000000E+00  0.00000000E+00
  0.00000000E+00  0.00000000E+00  0.00000000E+00
  0.00000000E+00  0.00000000E+00  0.00000000E+00
  0.00000000E+00  0.00000000E+00  0.00000000E+00
  0.00000000E+00  0.00000000E+00  0.00000000E+00
  0.00000000E+00  0.00000000E+00  0.00000000E+00
  0.00000000E+00  0.00000000E+00  0.00000000E+00
  0.00000000E+00  0.00000000E+00  0.00000000E+00
  0.00000000E+00  0.00000000E+00  0.00000000E+00
  0.00000000E+00  0.00000000E+00  0.00000000E+00
  0.00000000E+00  0.00000000E+00  0.00000000E+00
  0.00000000E+00  0.00000000E+00  0.00000000E+00
  0.00000000E+00  0.00000000E+00  0.00000000E+00
  0.00000000E+00  0.00000000E+00  0.00000000E+00
  0.00000000E+00  0.00000000E+00  0.00000000E+00
  0.00000000E+00  0.00000000E+00  0.00000000E+00
  0.00000000E+00  0.00000000E+00  0.00000000E+00
  0.00000000E+00  0.00000000E+00  0.00000000E+00
  0.00000000E+00  0.00000000E+00  0.00000000E+00
  0.00000000E+00  0.00000000E+00  0.00000000E+00
  0.00000000E+00  0.00000000E+00  0.00000000E+00
  0.00000000E+00  0.00000000E+00  0.00000000E+00
  0.00000000E+00  0.00000000E+00  0.00000000E+00
  0.00000000E+00  0.00000000E+00  0.00000000E+00
  0.00000000E+00  0.00000000E+00  0.00000000E+00
  0.00000000E+00  0.00000000E+00  0.00000000E+00
  0.00000000E+00  0.00000000E+00  0.00000000E+00
  0.00000000E+00  0.00000000E+00  0.00000000E+00
  0.00000000E+00  0.00000000E+00  0.00000000E+00
  0.00000000E+00  0.00000000E+00  0.00000000E+00
  0.00000000E+00  0.00000000E+00  0.00000000E+00
  0.00000000E+00  0.00000000E+00  0.00000000E+00
  0.00000000E+00  0.00000000E+00  0.00000000E+00
  0.00000000E+00  0.00000000E+00  0.00000000E+00
  0.00000000E+00  0.00000000E+00  0.00000000E+00
  0.00000000E+00  0.00000000E+00  0.00000000E+00
  0.00000000E+00  0.00000000E+00  0.00000000E+00
  0.00000000E+00  0.00000000E+00  0.00000000E+00
  0.00000000E+00  0.00000000E+00  0.00000000E+00
  0.00000000E+00  0.00000000E+00  0.00000000E+00
  0.00000000E+00  0.00000000E+00  0.00000000E+00
  0.00000000E+00  0.00000000E+00  0.00000000E+00
  0.00000000E+00  0.00000000E+00  0.00000000E+00
  0.00000000E+00  0.00000000E+00  0.00000000E+00
  0.00000000E+00  0.00000000E+00  0.00000000E+00
  0.00000000E+00  0.00000000E+00  0.00000000E+00
  0.00000000E+00  0.00000000E+00  0.00000000E+00
  0.00000000E+00  0.00000000E+00  0.00000000E+00
  0.00000000E+00  0.00000000E+00  0.00000000E+00
  0.00000000E+00  0.00000000E+00  0.00000000E+00
  0.00000000E+00  0.00000000E+00  0.00000000E+00
  0.00000000E+00  0.00000000E+00  0.00000000E+00
  0.00000000E+00  0.00000000E+00  0.00000000E+00
  0.00000000E+00  0.00000000E+00  0.00000000E+00
  0.00000000E+00  0.00000000E+00  0.00000000E+00
  0.00000000E+00  0.00000000E+00  0.00000000E+00
  0.00000000E+00  0.00000000E+00  0.00000000E+00
  0.00000000E+00  0.00000000E+00  0.00000000E+00
  0.00000000E+00  0.00000000E+00  0.00000000E+00
  0.00000000E+00  0.00000000E+00  0.00000000E+00
  0.00000000E+00  0.00000000E+00  0.00000000E+00
  0.00000000E+00  0.00000000E+00  0.00000000E+00
  0.00000000E+00  0.00000000E+00  0.00000000E+00
  0.00000000E+00  0.00000000E+00  0.00000000E+00
  0.00000000E+00  0.00000000E+00  0.00000000E+00
  0.00000000E+00  0.00000000E+00  0.00000000E+00
  0.00000000E+00  0.00000000E+00  0.00000000E+00
  0.00000000E+00  0.00000000E+00  0.00000000E+00
  0.00000000E+00  0.00000000E+00  0.00000000E+00
  0.00000000E+00  0.00000000E+00  0.00000000E+00
  0.00000000E+00  0.00000000E+00  0.00000000E+00
  0.00000000E+00  0.00000000E+00  0.00000000E+00
  0.00000000E+00  0.00000000E+00  0.00000000E+00
  0.00000000E+00  0.00000000E+00  0.00000000E+00
  0.00000000E+00  0.00000000E+00  0.00000000E+00
  0.00000000E+00  0.00000000E+00  0.00000000E+00
  0.00000000E+00  0.00000000E+00  0.00000000E+00
  0.00000000E+00  0.00000000E+00  0.00000000E+00
  0.00000000E+00  0.00000000E+00  0.00000000E+00
  0.00000000E+00  0.00000000E+00  0.00000000E+00
  0.00000000E+00  0.00000000E+00  0.00000000E+00
  0.00000000E+00  0.00000000E+00  0.00000000E+00
  0.00000000E+00  0.00000000E+00  0.00000000E+00
  0.00000000E+00  0.00000000E+00  0.00000000E+00
  0.00000000E+00  0.00000000E+00  0.00000000E+00
  0.00000000E+00  0.00000000E+00  0.00000000E+00
  0.00000000E+00  0.00000000E+00  0.00000000E+00
  0.00000000E+00  0.00000000E+00  0.00000000E+00
  0.00000000E+00  0.00000000E+00  0.00000000E+00
  0.00000000E+00  0.00000000E+00  0.00000000E+00
  0.00000000E+00  0.00000000E+00  0.00000000E+00
  0.00000000E+00  0.00000000E+00  0.00000000E+00
  0.00000000E+00  0.00000000E+00  0.00000000E+00
  0.00000000E+00  0.00000000E+00  0.00000000E+00
  0.00000000E+00  0.00000000E+00  0.00000000E+00
  0.00000000E+00  0.00000000E+00  0.00000000E+00
  0.00000000E+00  0.00000000E+00  0.00000000E+00
  0.00000000E+00  0.00000000E+00  0.00000000E+00
  0.00000000E+00  0.00000000E+00  0.00000000E+00
  0.00000000E+00  0.00000000E+00  0.00000000E+00
  0.00000000E+00  0.00000000E+00  0.00000000E+00
  0.00000000E+00  0.00000000E+00  0.00000000E+00
  0.00000000E+00  0.00000000E+00  0.00000000E+00
  0.00000000E+00  0.00000000E+00  0.00000000E+00
  0.00000000E+00  0.00000000E+00  0.00000000E+00
  0.00000000E+00  0.00000000E+00  0.00000000E+00
  0.00000000E+00  0.00000000E+00  0.00000000E+00
  0.00000000E+00  0.00000000E+00  0.00000000E+00
  0.00000000E+00  0.00000000E+00  0.00000000E+00
  0.00000000E+00  0.00000000E+00  0.00000000E+00
  0.00000000E+00  0.00000000E+00  0.00000000E+00
  0.00000000E+00  0.00000000E+00  0.00000000E+00
  0.00000000E+00  0.00000000E+00  0.00000000E+00
  0.00000000E+00  0.00000000E+00  0.00000000E+00
  0.00000000E+00  0.00000000E+00  0.00000000E+00
  0.00000000E+00  0.00000000E+00  0.00000000E+00
  0.00000000E+00  0.00000000E+00  0.00000000E+00
