# Supplementary material for: Brønsted acidity in zeolites measured by deprotonation energy
Source: Sci Rep. 2022 May 4;12:7301. doi: 10.1038/s41598-022-11354-x (PMC9068704; doi:10.1038/s41598-022-11354-x)
Supplement: Supplementary file 2 — Supplementary Information 2. [file 41598_2022_11354_MOESM2_ESM.zip › structures/periodic/mfi/Al12-O8.vasp]

Si Al O H                               
   1.00000000000000     
    19.8538999999999994    0.0000000000000000    0.0000000000000000
     0.0000000000000000   19.8699000000000012    0.0000000000000000
     0.0000000000000000    0.0000000000000000   13.2912999999999997
   Si   Al   O    H 
    95     1   192     1
Direct
  0.4232602819603307  0.0570243817077108  0.6382774795453846
  0.0761293643217455  0.5545233986638766  0.1399306978151240
  0.4241430253060441  0.4453836927668731  0.6394803642672721
  0.0751633609197483  0.9468207552084249  0.1374677983793853
  0.5773768066602883  0.9455668686190358  0.3658767722506219
  0.9226873977702590  0.4455434028225986  0.8632890185690956
  0.5781843347257991  0.5534823542771475  0.3637021313720755
  0.9217821591843860  0.0532006992017413  0.8628866573549685
  0.3047496637172460  0.0339012925581726  0.7784214369120179
  0.2015508974145701  0.5289115427650071  0.2752268796201567
  0.2989741992986804  0.4698871226453757  0.7754617753108939
  0.2030896666543443  0.9749385317882552  0.2667896863192114
  0.6993691892564816  0.9736852369233444  0.2230892308690336
  0.7996543887207913  0.4738526876323193  0.7223343264361310
  0.7009792079756590  0.5255068506571949  0.2224365253985126
  0.7983616385562688  0.0254133548311494  0.7229791696142204
  0.2849759724059549  0.0561451567113100  0.0067459077275792
  0.2154728303593887  0.5503383065269580  0.5055501980061229
  0.2856887507515032  0.4476722406917511  0.0055521590894556
  0.2143067537654432  0.9490052411654145  0.4976264518061333
  0.7154733501536426  0.9356513942864105  0.0027107248015140
  0.7825643255795897  0.4343662237839233  0.5009859317394920
  0.7178707366143615  0.5638162412763118  0.0011039566850865
  0.7809207986526826  0.0645092654552692  0.5002418207546691
  0.1243846631005661  0.0697272432961988  0.0067086189786399
  0.3766294046117096  0.5695564689866963  0.5078792644860400
  0.1244020296093777  0.4312929795146079  0.0073227976438225
  0.3755368116422141  0.9291830056040090  0.5084983708633763
  0.8749096935572777  0.9319909919990764 -0.0005323356644201
  0.6222071366557324  0.4302103384306963  0.4979685068778697
  0.8780397118334193  0.5678191834100832  0.9987015679102624
  0.6207116987552108  0.0696550363476042  0.4976318269137565
  0.0669169513832945  0.0363000898252277  0.7993562877346847
  0.4336543069277599  0.5374187156221025  0.2974678456343098
  0.0671678477913310  0.4636397115017022  0.7972500479453438
  0.4333680569349800  0.9635997307454346  0.2965516320492365
  0.9309577592901047  0.9715115460311442  0.2071170450061225
  0.5692828186414577  0.4703650937856210  0.7067969713194079
  0.9312194555711902  0.5281689856062877  0.2074836870206838
  0.5689452200693892  0.0282647956464931  0.7056070755760266
  0.1772790122654495  0.0661740514429936  0.6544263767353254
  0.3249609132276544  0.5706276693593902  0.1518121698242927
  0.1762786906330913  0.4276104229114436  0.6527354822053540
  0.3264304072629913  0.9313354189078720  0.1469528288828915
  0.8248347156106564  0.9473782769447631  0.3605558937362077
  0.6745425732310352  0.4472821448757309  0.8619084181014073
  0.8258969670383079  0.5515511849876286  0.3621679338985562
  0.6724435725272556  0.0513933861558534  0.8629644088305708
  0.4186483183621212  0.8268081051356339  0.6745361947622998
  0.0835985539298220  0.3278148949728314  0.1718107009019676
  0.4170841234950466  0.6715762013195519  0.6738649513388060
  0.0841143109989559  0.1727838505751376  0.1719092459015936
  0.5764029496543994  0.1727347574534569  0.3413456766115626
  0.9229833416449335  0.6727937367959299  0.8446006030559930
  0.5761990863543945  0.3275622562655796  0.3420592868760987
  0.9203224065581694  0.8277298622069355  0.8471430008356650
  0.2930666300166489  0.8764810220135144  0.7797267749600042
  0.2100298062282034  0.3711768465550399  0.2856268348070050
  0.2893257871471702  0.6276834218973668  0.7842153285685176
  0.2110154710111479  0.1308156425006619  0.2843929625784261
  0.6984935616988468  0.1311685194003223  0.2046268459765866
  0.8029159101480173  0.6313387538784108  0.7030235111075872
  0.6976262088176294  0.3679947018568559  0.2027532890246511
  0.8030948109664900  0.8677978573249541  0.7017875138210413
  0.2666449205078507  0.8286166032056383  0.0019314662593605
  0.2325517149758517  0.3254602855874447  0.5079851746438632
  0.2669512980055957  0.6726488595647849  0.0061138704635354
  0.2345899588464216  0.1695106441519948  0.5065402907336216
  0.7300936781917173  0.1716558797379672  0.9819844806636956
  0.7697789834706473  0.6718627168195456  0.4812164227181962
  0.7306122145248928  0.3269946415537242  0.9805042939026528
  0.7696904665744944  0.8273936967565507  0.4795678102219572
  0.1100653937651593  0.8253957123904511  0.0090419761329987
  0.3902070623046388  0.3252848623176107  0.5084653050604780
  0.1097527111339288  0.6752459115353385  0.0105951149199281
  0.3927861844952967  0.1749087083109716  0.5058084110935108
  0.8864411502056146  0.1731217079731848  0.9923272598832376
  0.6134047155598636  0.6732256170221295  0.4930480903836170
  0.8870424473424968  0.3254500248609766  0.9914031812095633
  0.6135810362624839  0.8256565896712851  0.4937130110125020
  0.0645530598062099  0.8792492158189589  0.7992862674545572
  0.4325336414693715  0.3796982922657632  0.2961128561868087
  0.0674637601066151  0.6218553178800900  0.7972127713467893
  0.4340399659425825  0.1217929087341934  0.2920927471432618
  0.9366347169924679  0.1285837282111583  0.2035901881663945
  0.5640171234210819  0.6273390655990679  0.7044864844005810
  0.9361825215071299  0.3710334680533314  0.2035186838634132
  0.5654234730821581  0.8712703352779906  0.7057713799126956
  0.3307002834066095  0.3293184027529980  0.1429553859601330
  0.1690537506696479  0.6708263384756202  0.6405224250703335
  0.3295973732344409  0.1753005418723452  0.1450837281932904
  0.8232861215098544  0.1698775896856806  0.3418857362386165
  0.6782521672847905  0.6698571860563577  0.8411314335075988
  0.8223473163978087  0.3284701150047123  0.3412619048616932
  0.6795586228070871  0.8285952949487790  0.8418147061576858
  0.1639768474625558  0.8265967235106044  0.6430024196543672
  0.4882983429739207  0.0403641926873058  0.7068942110702393
  0.0114870294069138  0.5423028108871810  0.2117224381482507
  0.4890342547101690  0.4562130216446998  0.7111924965363848
  0.0113435093752094  0.9570250330428900  0.2116850164218659
  0.5143943829978945  0.9550859408537927  0.2895629377032432
  0.9860335692730844  0.4557893682508903  0.7879698932648754
  0.5148999397525821  0.5436722181973342  0.2880627573120666
 -0.0140878335929049  0.0446384529203236  0.7884207410123875
  0.3599125641000404  0.0738452825251474  0.7109635622037249
  0.1421611769059629  0.5633762554829722  0.2098150054927681
  0.3582640507917751  0.4357545017222868  0.7093806524045495
  0.1419734193233740  0.9396314110720718  0.2069297310986062
  0.6461981380209783  0.9412927416003150  0.3013756420006247
  0.8543830537383852  0.4407492989234845  0.7974598438522993
  0.6465553224609043  0.5585736310839712  0.2980992292206963
  0.8540781363571062  0.0594766532223642  0.7956893031208032
  0.4390153953285601  0.1225699816637458  0.5689977170937021
  0.0644135221952989  0.6227695449261418  0.0749268708964250
  0.4353588999834955  0.3778699868164717  0.5724907224819975
  0.0647374240730161  0.8784017747646462  0.0729237788072376
  0.5666492405039885  0.8757351656499437  0.4274958189265935
  0.9332270813524423  0.3751911551058920  0.9237928182040237
  0.5674996593218247  0.6234106734475542  0.4251115203372419
  0.9324702664251555  0.1224706755955995  0.9261312330871890
  0.4069292111551373 -0.0053803869132406  0.5633056396054430
  0.0839483315355098  0.4919263315921454  0.0624478807673292
  0.4166446624489515  0.5087670213752118  0.5634773649580722
  0.0817535369832356  0.0101741305526902  0.0613444238807285
  0.5794634417613469  0.0079708256943564  0.4453581780938186
  0.9194971137938422  0.5072458461283064  0.9440009363914654
  0.5813220975139665  0.4911937798021352  0.4433900323589537
  0.9176515858615104  0.9901993706875702  0.9412954077936319
  0.3170512107022495  0.0515691412363480  0.8953141004368164
  0.1860553621707280  0.5399718576010150  0.3929971690463431
  0.3151900023554756  0.4584053287357195  0.8932185725190013
  0.1879432172710103  0.9660537617367684  0.3862454365420052
  0.6974207573134061  0.9288447616098954  0.1211671077410828
  0.7979017313406414  0.4290460379698711  0.6203239429769545
  0.7021069004578316  0.5700562179047660  0.1202462183476745
  0.7947593923840182  0.0691021276539856  0.6199954815876254
  0.3145027351056652  0.9543671412438882  0.7566850375184894
  0.2043919796096531  0.4488813898441943  0.2483637845633703
  0.2952833781616191  0.5496611384534134  0.7476455404727795
  0.2079359838014868  0.0544377167769926  0.2390545933033091
  0.6801706634841274  0.0515382687595099  0.1989909156450662
  0.8196298997244812  0.5513525606286681  0.6973897592229122
  0.6811514295019164  0.4479680585491647  0.1976759445376091
  0.8189625101719520  0.9480032473604691  0.6988927427201989
  0.2292968173864131  0.0587609588398140  0.7479207560982808
  0.2728005073518591  0.5642460494946754  0.2462743064805987
  0.2278281420738923  0.4337702658986781  0.7479518767191150
  0.2729553545535671  0.9367683377899528  0.2405516182989428
  0.7743927413572974  0.9713038376543688  0.2711240180233006
  0.7258763088761577  0.4724660316500995  0.7744317513053146
  0.7749321886477197  0.5269556224284782  0.2738706022072873
  0.7252212567769191  0.0265667921640258  0.7771292908051608
  0.3064931804278266  0.1286607709539024  0.0517640153868513
  0.1851601031320922  0.6199795595866038  0.5480197019924130
  0.3127936578498123  0.3756484082009026  0.0464354529284173
  0.1736753813774469  0.8750132755441412  0.5216306433887993
  0.6945125291837752  0.8659714825679596  0.9479163506502191
  0.8099217409645318  0.3662843100499484  0.4477648937226830
  0.6915991631158021  0.6320222773585941  0.9473002318596435
  0.8108336032021585  0.1320167843108145  0.4484025398645897
  0.2034814520423882  0.0491428927269354  0.0026150008529761
  0.2971182050519577  0.5522317899302900  0.5026711822951099
  0.2040291541413901  0.4488511949585791  0.0038732397424082
  0.2936257220609155  0.9361271719075728  0.5039603796725844
  0.7954935101662500  0.9499950072014983  0.9869167272924614
  0.7022077256874438  0.4422928025472098  0.4795703295948184
  0.7981776652756417  0.5545229975775956 -0.0193420232987128
  0.7006153910311275  0.0589182963432735  0.4763286027201645
  0.3163932725082610 -0.0043314152132288  0.0736890203015968
  0.1908521023560122  0.4875076050675737  0.5734622315656434
  0.3136555780406203  0.5079581777397328  0.0757551549896418
  0.1879315808118065  0.0023408145637209  0.5783079085434563
  0.6738053396553918 -0.0008105939496419  0.9570873848731595
  0.8211681227042534  0.5003884780468403  0.4572903970859665
  0.6786421714745302  0.4980604416308330  0.9576016031677957
  0.8183050932097180 -0.0022373053834197  0.4564286224695143
  0.1134595940634706  0.1391552812264967  0.0691976313630187
  0.3898722251256576  0.6390359973461545  0.5690334743233194
  0.1110725784063604  0.3616761012640844  0.0682595834620638
  0.3949430459233996  0.8612203168652609  0.5686963580680130
  0.8907722732317261  0.8583472140700215  0.9520260272677916
  0.5990148960741165  0.3585844476239458  0.4500781072668140
  0.9002053796450555  0.6397197931774672  0.9512499732279533
  0.5954261847290881  0.1406392117701786  0.4502900657873830
  0.0953595776790633  0.0803030900603624  0.8938114512875507
  0.4063743394378289  0.5785678797846743  0.3950146963751575
  0.0954247579283958  0.4222359725193570  0.8941224424606266
  0.4038031194439968  0.9241984836398813  0.3944651282657914
  0.8956593231677784  0.9285903585075661  0.1174109477405134
  0.6050847471306133  0.4275279207463605  0.6171076916096714
  0.8953279091373452  0.5708184197635658  0.1178043930563807
  0.6053975842225867  0.0717790748903972  0.6172940720181324
  0.1006737254204186  0.0649001496753836  0.6959977804290371
  0.4012797323648244  0.5691241231851615  0.1957230739447280
  0.0997354025633707  0.4325483644896690  0.6950842491586070
  0.4016899892070229  0.9314043758119044  0.1945778773850370
  0.9010574222015094  0.9495816023930098  0.3160484307674240
  0.5989611402355924  0.4478304068072866  0.8154442018283528
  0.9016469810324489  0.5507591058638943  0.3162339081961146
  0.5973765993288865  0.0520422668009732  0.8143927357641180
  0.0864120983442438  0.9578595792063964  0.8162155426347022
  0.4123381119617488  0.4585109677579178  0.3084093430331177
  0.0869631914182832  0.5426970284250857  0.8096073117702248
  0.4134718392540167  0.0429853779832930  0.3047099207260860
  0.9160433442632879  0.0505668272994182  0.1854000502174821
  0.5849224664483293  0.5494267771333188  0.6856535223748682
  0.9155213935525500  0.4491090096566482  0.1862723959751758
  0.5856921845781632  0.9492959278510239  0.6856249435474449
  0.1896848846142251  0.1365552479330281  0.5957437061808001
  0.3144418726914352  0.6419064748773062  0.0942234228507989
  0.1855866484007018  0.3551650231669733  0.5974281232695626
  0.3155920579002521  0.8612287548069242  0.0870864308991035
  0.8089105558489514  0.8709895008748721  0.3951276802203637
  0.6912774660483769  0.3711849456673967  0.8970763875382182
  0.8090939563281538  0.6274972027702641  0.3979200278177021
  0.6896489638988728  0.1268498572303631  0.9004980461898433
  0.4845111342638333  0.8651096664530084  0.7195537846509330
  0.0173594933599892  0.3657577922073589  0.2159512673384070
  0.4828918903244800  0.6323483836878602  0.7173934885035266
  0.0179590658441154  0.1338639679140405  0.2144588205956738
  0.5154443437233271  0.1303112825388955  0.2890463357577688
  0.9861224855933931  0.6314397489041474  0.7973058183942464
  0.5138549584337708  0.3707156553718183  0.2957604956962089
  0.9829925819404844  0.8733825014744325  0.8099451601226679
  0.3594360101800810  0.8303150521394161  0.7581030643804397
  0.1412968474393383  0.3311704139002333  0.2581392150669209
  0.3590071050790045  0.6670909131548137  0.7594643905680097
  0.1411289304191260  0.1693905337903081  0.2596608093134651
  0.6419165186536410  0.1706143705104406  0.2691898780405012
  0.8603832036480185  0.6699995890871708  0.7667050096670966
  0.6391517692776664  0.3297042307944389  0.2649804697886139
  0.8613262062141214  0.8286393724983235  0.7629978842685755
  0.4370715357006332  0.7490604736855515  0.6509948130976428
  0.0650644353468310  0.2501488739317946  0.1474166065171711
  0.5529332993983785  0.2500513932358284  0.3584624218878978
  0.9439995522906601  0.7504860544825305  0.8652451020648458
  0.2745392060286503  0.8704774748658530  0.8984159766730112
  0.2204159632951816  0.3688413497920043  0.4062178412750315
  0.2773301978152081  0.6285397588867129  0.9046643160346595
  0.2207673628506202  0.1259089810183293  0.4050648912321623
  0.6972347161311376  0.1630429219913230  0.0927874712557020
  0.8041295755182652  0.6629215641000624  0.5909072162490897
  0.6969782557044407  0.3367383813404221  0.0905264169386415
  0.8041533783071055  0.8378995832706352  0.5887470710653588
  0.2318706892597169  0.8557504459074563  0.7087416434727056
  0.2732795398225134  0.3357710706488917  0.2297448735101845
  0.2273128963982209  0.6639708491411814  0.7272250541867737
  0.2740415035902929  0.1708171563218333  0.2353574601133573
  0.7723612000414263  0.1413202339836410  0.2555098755276812
  0.7292547584125310  0.6425980793927821  0.7540616674053068
  0.7706940513119043  0.3559790877295065  0.2552269007707514
  0.7299018904249122  0.8552305181166961  0.7535494962248528
  0.2879028406429529  0.7504508146210478 -0.0140193310518399
  0.2123321174338257  0.2471378656116730  0.4893826307731604
  0.7243411321205346  0.2491790273526915  0.9459376637653985
  0.7752053275385484  0.7494869299233810  0.4455136904228013
  0.1889707268849838  0.8344151666033633  0.0404388506235250
  0.3113111925711383  0.3322009780381193  0.5400308126270398
  0.1887044135704959  0.6668396050263992  0.0412789303608037
  0.3138762536214393  0.1641226590437589  0.5353679520873359
  0.8085257987403165  0.1479838150772345  0.9859758327774291
  0.6913831138100653  0.6481548170531655  0.4871128769464373
  0.8090886467214778  0.3504691301811280  0.9852477476924727
  0.6913018844499076  0.8511553726160866  0.4853703300556836
  0.0843591839564427  0.7504843289123850  0.0392829784790402
  0.4168985144442936  0.2502237831494691  0.5352652416369280
  0.8942643630965644  0.2491275378684156  0.9488288315750316
  0.6059622907098668  0.7495648626288143  0.4506047712786098
  0.1012706141783893  0.8362981180543649  0.8890133853806914
  0.3983595453371452  0.3381540248949474  0.3883441324660364
  0.1011390244371923  0.6628561761231273  0.8905288043679320
  0.4020664884746516  0.1635804308866697  0.3856601037500880
  0.9110663206198412  0.1729760990563517  0.1086539703978223
  0.5882963160006819  0.6719962632008082  0.6089696523197562
  0.9117983840227852  0.3268754019589399  0.1075754460983358
  0.5901042610962044  0.8264779606092810  0.6104990891886594
  0.0878823943164244  0.8518806083217242  0.6916022561751239
  0.4032168156808223  0.3510565613011694  0.1902380727308307
  0.0970116385355257  0.6499491827503063  0.6917325912686720
  0.4025617782983211  0.1509725887987042  0.1879239941143628
  0.9006325067014584  0.1568002093850800  0.3052846458450497
  0.6009971066295484  0.6558755655451942  0.8051808488682067
  0.8994095987765924  0.3420440481350862  0.3040732949737331
  0.6023351543140113  0.8439230969849647  0.8071349912193166
  0.1662868103582102  0.7459630522624205  0.5975611538714929
  0.3345882010876527  0.2519430742807992  0.1045547824923130
  0.8101484537779502  0.2491043678476697  0.3601827302307185
  0.6904753334137987  0.7491168713882371  0.8603792315664205
  0.1525814182547956  0.8546047193911549  0.4627910636382593
 
  0.00000000E+00  0.00000000E+00  0.00000000E+00
  0.00000000E+00  0.00000000E+00  0.00000000E+00
  0.00000000E+00  0.00000000E+00  0.00000000E+00
  0.00000000E+00  0.00000000E+00  0.00000000E+00
  0.00000000E+00  0.00000000E+00  0.00000000E+00
  0.00000000E+00  0.00000000E+00  0.00000000E+00
  0.00000000E+00  0.00000000E+00  0.00000000E+00
  0.00000000E+00  0.00000000E+00  0.00000000E+00
  0.00000000E+00  0.00000000E+00  0.00000000E+00
  0.00000000E+00  0.00000000E+00  0.00000000E+00
  0.00000000E+00  0.00000000E+00  0.00000000E+00
  0.00000000E+00  0.00000000E+00  0.00000000E+00
  0.00000000E+00  0.00000000E+00  0.00000000E+00
  0.00000000E+00  0.00000000E+00  0.00000000E+00
  0.00000000E+00  0.00000000E+00  0.00000000E+00
  0.00000000E+00  0.00000000E+00  0.00000000E+00
  0.00000000E+00  0.00000000E+00  0.00000000E+00
  0.00000000E+00  0.00000000E+00  0.00000000E+00
  0.00000000E+00  0.00000000E+00  0.00000000E+00
  0.00000000E+00  0.00000000E+00  0.00000000E+00
  0.00000000E+00  0.00000000E+00  0.00000000E+00
  0.00000000E+00  0.00000000E+00  0.00000000E+00
  0.00000000E+00  0.00000000E+00  0.00000000E+00
  0.00000000E+00  0.00000000E+00  0.00000000E+00
  0.00000000E+00  0.00000000E+00  0.00000000E+00
  0.00000000E+00  0.00000000E+00  0.00000000E+00
  0.00000000E+00  0.00000000E+00  0.00000000E+00
  0.00000000E+00  0.00000000E+00  0.00000000E+00
  0.00000000E+00  0.00000000E+00  0.00000000E+00
  0.00000000E+00  0.00000000E+00  0.00000000E+00
  0.00000000E+00  0.00000000E+00  0.00000000E+00
  0.00000000E+00  0.00000000E+00  0.00000000E+00
  0.00000000E+00  0.00000000E+00  0.00000000E+00
  0.00000000E+00  0.00000000E+00  0.00000000E+00
  0.00000000E+00  0.00000000E+00  0.00000000E+00
  0.00000000E+00  0.00000000E+00  0.00000000E+00
  0.00000000E+00  0.00000000E+00  0.00000000E+00
  0.00000000E+00  0.00000000E+00  0.00000000E+00
  0.00000000E+00  0.00000000E+00  0.00000000E+00
  0.00000000E+00  0.00000000E+00  0.00000000E+00
  0.00000000E+00  0.00000000E+00  0.00000000E+00
  0.00000000E+00  0.00000000E+00  0.00000000E+00
  0.00000000E+00  0.00000000E+00  0.00000000E+00
  0.00000000E+00  0.00000000E+00  0.00000000E+00
  0.00000000E+00  0.00000000E+00  0.00000000E+00
  0.00000000E+00  0.00000000E+00  0.00000000E+00
  0.00000000E+00  0.00000000E+00  0.00000000E+00
  0.00000000E+00  0.00000000E+00  0.00000000E+00
  0.00000000E+00  0.00000000E+00  0.00000000E+00
  0.00000000E+00  0.00000000E+00  0.00000000E+00
  0.00000000E+00  0.00000000E+00  0.00000000E+00
  0.00000000E+00  0.00000000E+00  0.00000000E+00
  0.00000000E+00  0.00000000E+00  0.00000000E+00
  0.00000000E+00  0.00000000E+00  0.00000000E+00
  0.00000000E+00  0.00000000E+00  0.00000000E+00
  0.00000000E+00  0.00000000E+00  0.00000000E+00
  0.00000000E+00  0.00000000E+00  0.00000000E+00
  0.00000000E+00  0.00000000E+00  0.00000000E+00
  0.00000000E+00  0.00000000E+00  0.00000000E+00
  0.00000000E+00  0.00000000E+00  0.00000000E+00
  0.00000000E+00  0.00000000E+00  0.00000000E+00
  0.00000000E+00  0.00000000E+00  0.00000000E+00
  0.00000000E+00  0.00000000E+00  0.00000000E+00
  0.00000000E+00  0.00000000E+00  0.00000000E+00
  0.00000000E+00  0.00000000E+00  0.00000000E+00
  0.00000000E+00  0.00000000E+00  0.00000000E+00
  0.00000000E+00  0.00000000E+00  0.00000000E+00
  0.00000000E+00  0.00000000E+00  0.00000000E+00
  0.00000000E+00  0.00000000E+00  0.00000000E+00
  0.00000000E+00  0.00000000E+00  0.00000000E+00
  0.00000000E+00  0.00000000E+00  0.00000000E+00
  0.00000000E+00  0.00000000E+00  0.00000000E+00
  0.00000000E+00  0.00000000E+00  0.00000000E+00
  0.00000000E+00  0.00000000E+00  0.00000000E+00
  0.00000000E+00  0.00000000E+00  0.00000000E+00
  0.00000000E+00  0.00000000E+00  0.00000000E+00
  0.00000000E+00  0.00000000E+00  0.00000000E+00
  0.00000000E+00  0.00000000E+00  0.00000000E+00
  0.00000000E+00  0.00000000E+00  0.00000000E+00
  0.00000000E+00  0.00000000E+00  0.00000000E+00
  0.00000000E+00  0.00000000E+00  0.00000000E+00
  0.00000000E+00  0.00000000E+00  0.00000000E+00
  0.00000000E+00  0.00000000E+00  0.00000000E+00
  0.00000000E+00  0.00000000E+00  0.00000000E+00
  0.00000000E+00  0.00000000E+00  0.00000000E+00
  0.00000000E+00  0.00000000E+00  0.00000000E+00
  0.00000000E+00  0.00000000E+00  0.00000000E+00
  0.00000000E+00  0.00000000E+00  0.00000000E+00
  0.00000000E+00  0.00000000E+00  0.00000000E+00
  0.00000000E+00  0.00000000E+00  0.00000000E+00
  0.00000000E+00  0.00000000E+00  0.00000000E+00
  0.00000000E+00  0.00000000E+00  0.00000000E+00
  0.00000000E+00  0.00000000E+00  0.00000000E+00
  0.00000000E+00  0.00000000E+00  0.00000000E+00
  0.00000000E+00  0.00000000E+00  0.00000000E+00
  0.00000000E+00  0.00000000E+00  0.00000000E+00
  0.00000000E+00  0.00000000E+00  0.00000000E+00
  0.00000000E+00  0.00000000E+00  0.00000000E+00
  0.00000000E+00  0.00000000E+00  0.00000000E+00
  0.00000000E+00  0.00000000E+00  0.00000000E+00
  0.00000000E+00  0.00000000E+00  0.00000000E+00
  0.00000000E+00  0.00000000E+00  0.00000000E+00
  0.00000000E+00  0.00000000E+00  0.00000000E+00
  0.00000000E+00  0.00000000E+00  0.00000000E+00
  0.00000000E+00  0.00000000E+00  0.00000000E+00
  0.00000000E+00  0.00000000E+00  0.00000000E+00
  0.00000000E+00  0.00000000E+00  0.00000000E+00
  0.00000000E+00  0.00000000E+00  0.00000000E+00
  0.00000000E+00  0.00000000E+00  0.00000000E+00
  0.00000000E+00  0.00000000E+00  0.00000000E+00
  0.00000000E+00  0.00000000E+00  0.00000000E+00
  0.00000000E+00  0.00000000E+00  0.00000000E+00
  0.00000000E+00  0.00000000E+00  0.00000000E+00
  0.00000000E+00  0.00000000E+00  0.00000000E+00
  0.00000000E+00  0.00000000E+00  0.00000000E+00
  0.00000000E+00  0.00000000E+00  0.00000000E+00
  0.00000000E+00  0.00000000E+00  0.00000000E+00
  0.00000000E+00  0.00000000E+00  0.00000000E+00
  0.00000000E+00  0.00000000E+00  0.00000000E+00
  0.00000000E+00  0.00000000E+00  0.00000000E+00
  0.00000000E+00  0.00000000E+00  0.00000000E+00
  0.00000000E+00  0.00000000E+00  0.00000000E+00
  0.00000000E+00  0.00000000E+00  0.00000000E+00
  0.00000000E+00  0.00000000E+00  0.00000000E+00
  0.00000000E+00  0.00000000E+00  0.00000000E+00
  0.00000000E+00  0.00000000E+00  0.00000000E+00
  0.00000000E+00  0.00000000E+00  0.00000000E+00
  0.00000000E+00  0.00000000E+00  0.00000000E+00
  0.00000000E+00  0.00000000E+00  0.00000000E+00
  0.00000000E+00  0.00000000E+00  0.00000000E+00
  0.00000000E+00  0.00000000E+00  0.00000000E+00
  0.00000000E+00  0.00000000E+00  0.00000000E+00
  0.00000000E+00  0.00000000E+00  0.00000000E+00
  0.00000000E+00  0.00000000E+00  0.00000000E+00
  0.00000000E+00  0.00000000E+00  0.00000000E+00
  0.00000000E+00  0.00000000E+00  0.00000000E+00
  0.00000000E+00  0.00000000E+00  0.00000000E+00
  0.00000000E+00  0.00000000E+00  0.00000000E+00
  0.00000000E+00  0.00000000E+00  0.00000000E+00
  0.00000000E+00  0.00000000E+00  0.00000000E+00
  0.00000000E+00  0.00000000E+00  0.00000000E+00
  0.00000000E+00  0.00000000E+00  0.00000000E+00
  0.00000000E+00  0.00000000E+00  0.00000000E+00
  0.00000000E+00  0.00000000E+00  0.00000000E+00
  0.00000000E+00  0.00000000E+00  0.00000000E+00
  0.00000000E+00  0.00000000E+00  0.00000000E+00
  0.00000000E+00  0.00000000E+00  0.00000000E+00
  0.00000000E+00  0.00000000E+00  0.00000000E+00
  0.00000000E+00  0.00000000E+00  0.00000000E+00
  0.00000000E+00  0.00000000E+00  0.00000000E+00
  0.00000000E+00  0.00000000E+00  0.00000000E+00
  0.00000000E+00  0.00000000E+00  0.00000000E+00
  0.00000000E+00  0.00000000E+00  0.00000000E+00
  0.00000000E+00  0.00000000E+00  0.00000000E+00
  0.00000000E+00  0.00000000E+00  0.00000000E+00
  0.00000000E+00  0.00000000E+00  0.00000000E+00
  0.00000000E+00  0.00000000E+00  0.00000000E+00
  0.00000000E+00  0.00000000E+00  0.00000000E+00
  0.00000000E+00  0.00000000E+00  0.00000000E+00
  0.00000000E+00  0.00000000E+00  0.00000000E+00
  0.00000000E+00  0.00000000E+00  0.00000000E+00
  0.00000000E+00  0.00000000E+00  0.00000000E+00
  0.00000000E+00  0.00000000E+00  0.00000000E+00
  0.00000000E+00  0.00000000E+00  0.00000000E+00
  0.00000000E+00  0.00000000E+00  0.00000000E+00
  0.00000000E+00  0.00000000E+00  0.00000000E+00
  0.00000000E+00  0.00000000E+00  0.00000000E+00
  0.00000000E+00  0.00000000E+00  0.00000000E+00
  0.00000000E+00  0.00000000E+00  0.00000000E+00
  0.00000000E+00  0.00000000E+00  0.00000000E+00
  0.00000000E+00  0.00000000E+00  0.00000000E+00
  0.00000000E+00  0.00000000E+00  0.00000000E+00
  0.00000000E+00  0.00000000E+00  0.00000000E+00
  0.00000000E+00  0.00000000E+00  0.00000000E+00
  0.00000000E+00  0.00000000E+00  0.00000000E+00
  0.00000000E+00  0.00000000E+00  0.00000000E+00
  0.00000000E+00  0.00000000E+00  0.00000000E+00
  0.00000000E+00  0.00000000E+00  0.00000000E+00
  0.00000000E+00  0.00000000E+00  0.00000000E+00
  0.00000000E+00  0.00000000E+00  0.00000000E+00
  0.00000000E+00  0.00000000E+00  0.00000000E+00
  0.00000000E+00  0.00000000E+00  0.00000000E+00
  0.00000000E+00  0.00000000E+00  0.00000000E+00
  0.00000000E+00  0.00000000E+00  0.00000000E+00
  0.00000000E+00  0.00000000E+00  0.00000000E+00
  0.00000000E+00  0.00000000E+00  0.00000000E+00
  0.00000000E+00  0.00000000E+00  0.00000000E+00
  0.00000000E+00  0.00000000E+00  0.00000000E+00
  0.00000000E+00  0.00000000E+00  0.00000000E+00
  0.00000000E+00  0.00000000E+00  0.00000000E+00
  0.00000000E+00  0.00000000E+00  0.00000000E+00
  0.00000000E+00  0.00000000E+00  0.00000000E+00
  0.00000000E+00  0.00000000E+00  0.00000000E+00
  0.00000000E+00  0.00000000E+00  0.00000000E+00
  0.00000000E+00  0.00000000E+00  0.00000000E+00
  0.00000000E+00  0.00000000E+00  0.00000000E+00
  0.00000000E+00  0.00000000E+00  0.00000000E+00
  0.00000000E+00  0.00000000E+00  0.00000000E+00
  0.00000000E+00  0.00000000E+00  0.00000000E+00
  0.00000000E+00  0.00000000E+00  0.00000000E+00
  0.00000000E+00  0.00000000E+00  0.00000000E+00
  0.00000000E+00  0.00000000E+00  0.00000000E+00
  0.00000000E+00  0.00000000E+00  0.00000000E+00
  0.00000000E+00  0.00000000E+00  0.00000000E+00
  0.00000000E+00  0.00000000E+00  0.00000000E+00
  0.00000000E+00  0.00000000E+00  0.00000000E+00
  0.00000000E+00  0.00000000E+00  0.00000000E+00
  0.00000000E+00  0.00000000E+00  0.00000000E+00
  0.00000000E+00  0.00000000E+00  0.00000000E+00
  0.00000000E+00  0.00000000E+00  0.00000000E+00
  0.00000000E+00  0.00000000E+00  0.00000000E+00
  0.00000000E+00  0.00000000E+00  0.00000000E+00
  0.00000000E+00  0.00000000E+00  0.00000000E+00
  0.00000000E+00  0.00000000E+00  0.00000000E+00
  0.00000000E+00  0.00000000E+00  0.00000000E+00
  0.00000000E+00  0.00000000E+00  0.00000000E+00
  0.00000000E+00  0.00000000E+00  0.00000000E+00
  0.00000000E+00  0.00000000E+00  0.00000000E+00
  0.00000000E+00  0.00000000E+00  0.00000000E+00
  0.00000000E+00  0.00000000E+00  0.00000000E+00
  0.00000000E+00  0.00000000E+00  0.00000000E+00
  0.00000000E+00  0.00000000E+00  0.00000000E+00
  0.00000000E+00  0.00000000E+00  0.00000000E+00
  0.00000000E+00  0.00000000E+00  0.00000000E+00
  0.00000000E+00  0.00000000E+00  0.00000000E+00
  0.00000000E+00  0.00000000E+00  0.00000000E+00
  0.00000000E+00  0.00000000E+00  0.00000000E+00
  0.00000000E+00  0.00000000E+00  0.00000000E+00
  0.00000000E+00  0.00000000E+00  0.00000000E+00
  0.00000000E+00  0.00000000E+00  0.00000000E+00
  0.00000000E+00  0.00000000E+00  0.00000000E+00
  0.00000000E+00  0.00000000E+00  0.00000000E+00
  0.00000000E+00  0.00000000E+00  0.00000000E+00
  0.00000000E+00  0.00000000E+00  0.00000000E+00
  0.00000000E+00  0.00000000E+00  0.00000000E+00
  0.00000000E+00  0.00000000E+00  0.00000000E+00
  0.00000000E+00  0.00000000E+00  0.00000000E+00
  0.00000000E+00  0.00000000E+00  0.00000000E+00
  0.00000000E+00  0.00000000E+00  0.00000000E+00
  0.00000000E+00  0.00000000E+00  0.00000000E+00
  0.00000000E+00  0.00000000E+00  0.00000000E+00
  0.00000000E+00  0.00000000E+00  0.00000000E+00
  0.00000000E+00  0.00000000E+00  0.00000000E+00
  0.00000000E+00  0.00000000E+00  0.00000000E+00
  0.00000000E+00  0.00000000E+00  0.00000000E+00
  0.00000000E+00  0.00000000E+00  0.00000000E+00
  0.00000000E+00  0.00000000E+00  0.00000000E+00
  0.00000000E+00  0.00000000E+00  0.00000000E+00
  0.00000000E+00  0.00000000E+00  0.00000000E+00
  0.00000000E+00  0.00000000E+00  0.00000000E+00
  0.00000000E+00  0.00000000E+00  0.00000000E+00
  0.00000000E+00  0.00000000E+00  0.00000000E+00
  0.00000000E+00  0.00000000E+00  0.00000000E+00
  0.00000000E+00  0.00000000E+00  0.00000000E+00
  0.00000000E+00  0.00000000E+00  0.00000000E+00
  0.00000000E+00  0.00000000E+00  0.00000000E+00
  0.00000000E+00  0.00000000E+00  0.00000000E+00
  0.00000000E+00  0.00000000E+00  0.00000000E+00
  0.00000000E+00  0.00000000E+00  0.00000000E+00
  0.00000000E+00  0.00000000E+00  0.00000000E+00
  0.00000000E+00  0.00000000E+00  0.00000000E+00
  0.00000000E+00  0.00000000E+00  0.00000000E+00
  0.00000000E+00  0.00000000E+00  0.00000000E+00
  0.00000000E+00  0.00000000E+00  0.00000000E+00
  0.00000000E+00  0.00000000E+00  0.00000000E+00
  0.00000000E+00  0.00000000E+00  0.00000000E+00
  0.00000000E+00  0.00000000E+00  0.00000000E+00
  0.00000000E+00  0.00000000E+00  0.00000000E+00
  0.00000000E+00  0.00000000E+00  0.00000000E+00
  0.00000000E+00  0.00000000E+00  0.00000000E+00
  0.00000000E+00  0.00000000E+00  0.00000000E+00
  0.00000000E+00  0.00000000E+00  0.00000000E+00
  0.00000000E+00  0.00000000E+00  0.00000000E+00
  0.00000000E+00  0.00000000E+00  0.00000000E+00
  0.00000000E+00  0.00000000E+00  0.00000000E+00
  0.00000000E+00  0.00000000E+00  0.00000000E+00
  0.00000000E+00  0.00000000E+00  0.00000000E+00
  0.00000000E+00  0.00000000E+00  0.00000000E+00
  0.00000000E+00  0.00000000E+00  0.00000000E+00
  0.00000000E+00  0.00000000E+00  0.00000000E+00
  0.00000000E+00  0.00000000E+00  0.00000000E+00
  0.00000000E+00  0.00000000E+00  0.00000000E+00
  0.00000000E+00  0.00000000E+00  0.00000000E+00
  0.00000000E+00  0.00000000E+00  0.00000000E+00
  0.00000000E+00  0.00000000E+00  0.00000000E+00
  0.00000000E+00  0.00000000E+00  0.00000000E+00
  0.00000000E+00  0.00000000E+00  0.00000000E+00
  0.00000000E+00  0.00000000E+00  0.00000000E+00
  0.00000000E+00  0.00000000E+00  0.00000000E+00
