# Supplementary material for: Brønsted acidity in zeolites measured by deprotonation energy
Source: Sci Rep. 2022 May 4;12:7301. doi: 10.1038/s41598-022-11354-x (PMC9068704; doi:10.1038/s41598-022-11354-x)
Supplement: Supplementary file 2 — Supplementary Information 2. [file 41598_2022_11354_MOESM2_ESM.zip › structures/periodic/mfi/Al2-O6.vasp]

Si Al O H                               
   1.00000000000000     
    19.8538999999999994    0.0000000000000000    0.0000000000000000
     0.0000000000000000   19.8699000000000012    0.0000000000000000
     0.0000000000000000    0.0000000000000000   13.2912999999999997
   Si   Al   O    H 
    95     1   192     1
Direct
  0.4185863327499916  0.0530360850023077  0.6879238434958306
  0.0824221620406251  0.5521095491047131  0.1951498325137239
  0.4453425443111469  0.4414392068168768  0.6964278620567845
  0.0536585012598064  0.9448072254827651  0.1928405370909584
  0.5536838040060313  0.9447094752685594  0.3081179090579301
  0.9459868494810930  0.4443379848612686  0.8085682971376025
  0.5829818273960333  0.5507491007918154  0.3104620262150901
  0.9142624063358036  0.0508590923586761  0.8109513271296411
  0.1793580387856973  0.5325330272148973  0.3632702404462298
  0.3363785754077233  0.4753637308421743  0.8441444929864064
  0.1645473672466880  0.9735802642660151  0.3406044401067375
  0.6649282143428642  0.9750885541001076  0.1614941417095955
  0.8350367291218276  0.4749495528499029  0.6617013262419245
  0.6795042987181265  0.5306307231345974  0.1417715979573151
  0.8190275486164610  0.0308213126034933  0.6414884569035799
  0.2643219798183412  0.0687169475376700  0.0720683981619808
  0.2329519951042445  0.5673283268286156  0.5712159717959098
  0.2905212099765673  0.4390464052015752  0.0585871654050126
  0.2078087272972701  0.9390445718185626  0.5536121966031284
  0.7085717087294844  0.9372260648005313  0.9473083083673787
  0.7908105588698378  0.4381395664450916  0.4471731990302014
  0.7328837819028734  0.5664654510282264  0.9338240460901147
  0.7674574228358590  0.0663874367135278  0.4319201991279055
  0.1092189005084775  0.0592590901423149  0.0491256950964151
  0.3887966446682412  0.5576532609090584  0.5549218968659797
  0.1328667466493664  0.4285354745253605  0.0656235231530552
  0.3660390300032769  0.9284222569656527  0.5632156165279415
  0.8649766274929219  0.9275520585107592  0.9389518075911516
  0.6335511227043135  0.4263532475572231  0.4386363225754493
  0.8887428466661528  0.5587895884345712  0.9512458741097218
  0.6115904972354456  0.0587890652840657  0.4500289138669192
  0.0686274290514171  0.0265811447105498  0.8342028887777807
  0.4291311376060308  0.5276875208937167  0.3398683949628070
  0.0932378246295349  0.4723214565894510  0.8521124750303130
  0.4062043046517541  0.9715960611212276  0.3498362944685133
  0.9071165222279299  0.9707404865874122  0.1512455946327356
  0.5921425243105556  0.4697297405037598  0.6510448340254743
  0.9284263176253585  0.5292530629395146  0.1669269439387236
  0.5726030307218324  0.0286406280842850  0.6659563379388057
  0.1925844960274038  0.0569522709778184  0.7071822459271558
  0.3019253126631540  0.5590630510393435  0.2136118718641040
  0.2121675913931133  0.4443093011563500  0.7113992865691796
  0.2871150838199928  0.9452289548626159  0.2095903684589882
  0.7884553291051042  0.9437789959845806  0.2925713167915936
  0.7116020974593035  0.4435916931908883  0.7932573531249314
  0.8007653568568663  0.5583994299559314  0.2925225286144716
  0.6986380554233871  0.0578572275930461  0.7929680080713060
  0.4327252066930942  0.8235508896876320  0.6994580333053225
  0.0679059490183527  0.3245542527612092  0.2051636279152932
  0.4363572389493316  0.6651705686608402  0.7142370981456952
  0.0648993933580435  0.1648068314229416  0.2120558175966052
  0.5638655143262016  0.1639333232766506  0.2884459930792750
  0.9355188282861883  0.6645310441165254  0.7893887439007825
  0.5678143247656975  0.3232702060908622  0.2977984234127476
  0.9318590014079648  0.8236885550030546  0.7974171712303288
  0.3248875537551507  0.8696523117720992  0.8502761994744598
  0.1754571999741864  0.3764186556459793  0.3534729498662306
  0.3264993649937619  0.6348115872091217  0.8702364221441814
  0.1770254841021391  0.1315078902548593  0.3682404557986007
  0.6750337740115693  0.1330395638273247  0.1349539617221357
  0.8254936701135048  0.6330291130646913  0.6352591223910375
  0.6757369773273678  0.3744174389294245  0.1510663578453442
  0.8234457468236219  0.8745200017746352  0.6514068638596178
  0.2657184443282202  0.8286483505059825  0.0589868847934176
  0.2345155423107403  0.3279755322521877  0.5595652761485459
  0.2723877840131305  0.6771023884602151  0.0762815086216526
  0.2267833661335451  0.1746061963903646  0.5748483246979535
  0.7298617177082990  0.1754971291459632  0.9304086257090910
  0.7706240806775497  0.6759427274628639  0.4304115553354627
  0.7348530820095005  0.3281839172232331  0.9440947289317887
  0.7653838344112248  0.8283936812394819  0.4436349207880724
  0.1069348630507386  0.8252617786981024  0.0701613314332574
  0.3932688011480699  0.3230823842301458  0.5713509103629264
  0.1161428900102872  0.6738440793443921  0.0478029499799873
  0.3835953513713310  0.1716733524442468  0.5415385727701508
  0.8855150863909050  0.1735138057721439  0.9578308722518653
  0.6147186078690596  0.6736078174509004  0.4572384317334240
  0.8937386578242951  0.3257355082560309  0.9320991025322857
  0.6062768148332542  0.8254873731064574  0.4304218996490703
  0.0747667926735640  0.8692555056136411  0.8549544786017212
  0.4253879534892834  0.3695741548644642  0.3573167635481134
  0.0843950252632352  0.6314675349500015  0.8298412601174265
  0.4142374566297693  0.1304061631510081  0.3235251607847053
  0.9174167985961345  0.1301556440756231  0.1746359370179984
  0.5832687541454686  0.6292879830121858  0.6732991609782026
  0.9251257564305038  0.3708794481978760  0.1476246973501496
  0.5754836920568808  0.8710696598355931  0.6457908330915486
  0.1987131315353039  0.8378242468140651  0.7217411811244312
  0.3013244928543234  0.3374977067322658  0.2239157425760650
  0.2141723092166753  0.6846973916990127  0.7195961659288763
  0.2855276108174502  0.1840136688792506  0.2173998530359294
  0.7868558488682728  0.1839501151610876  0.2849998204022933
  0.7135672570980985  0.6832728111192335  0.7853109112759732
  0.8018400334334795  0.3369708031304595  0.2814472186492519
  0.6971890740383124  0.8362638020972071  0.7815851302551549
  0.3165826877268410  0.0414236675004114  0.8553497600918347
  0.4965998436322227  0.0321292990218900  0.7082338338474168
  0.0037214943755549  0.5348212996151561  0.2131330966773883
  0.5261710120162317  0.4450726215427177  0.7124017487430724
  0.9730798064437439  0.9453139130498932  0.2121604438683541
  0.4731454599724330  0.9485159065498457  0.2890148881887077
  0.0266239514839870  0.4489542841160920  0.7910439838395150
  0.5043699610327514  0.5325567474998584  0.2934272908538841
  0.9914460787065837  0.0279110098041034  0.7947759841662303
  0.3824904582764048  0.0763207827086154  0.7897438646479911
  0.1185835678578063  0.5696364234267285  0.3020083571591912
  0.4127066230070582  0.4654301218978214  0.8028852120215666
  0.0881575854610419  0.9697529509451519  0.2973939666916144
  0.5882779479002634  0.9692556243441207  0.2033632244450255
  0.9116671730600002  0.4685004573737412  0.7034102994574684
  0.6185756427965512  0.5675289690983049  0.2029261312170876
  0.8791479010563408  0.0684549508799366  0.7033159672239926
  0.4197199856836445  0.1111169215419434  0.6017490920982415
  0.0863518181095728  0.6154766041302294  0.1192429390258353
  0.4221725877048924  0.3652844711750856  0.6670110286437482
  0.0787853456997421  0.8691477712827190  0.1639279593407461
  0.5763714434499209  0.8680758846560456  0.3360510177839707
  0.9236374943740602  0.3678064215092061  0.8371557714549909
  0.5865102031373072  0.6150150774129695  0.3846201812646313
  0.9141497241927796  0.1157814899961774  0.8839854742282822
  0.3775974672127348  0.9861209646018659  0.6478707145388621
  0.1226729916358104  0.4872657459998479  0.1498861900330934
  0.4240170679479646  0.4923533852644996  0.6058176694092090
  0.0705742576303658  0.9956556940816441  0.1003554565575318
  0.5732588559420109  0.9943738578762946  0.4010076585436340
  0.9253404491473457  0.4939791981208366  0.9009989151059643
  0.6238339701404536  0.4865128506300621  0.3565225770744515
  0.8703972202172408  0.9888081719973356  0.8578682510518936
  0.3130886350911216  0.0701745654055859  0.9767310065567505
  0.1872433942466623  0.5711831773107638  0.4702446929940600
  0.3309782481848509  0.4395069591646964  0.9529212432900221
  0.1674829193393327  0.9349591981950501  0.4477144234685332
  0.6677131964517489  0.9384602927963878  0.0528072714067962
  0.8313950077963961  0.4387822430686065  0.5528253392126616
  0.6872055998613029  0.5693720689424784  0.0348955727174942
  0.8119590462150869  0.0689253428499307  0.5340873795531335
  0.3423896541483729  0.9498682414357495  0.8884071354943962
  0.1607497043686364  0.4540457912176480  0.3850273544128982
  0.3164441981192355  0.5543353982727293  0.8558683879981100
  0.1896606751333516  0.0509087630839892  0.3547711756782847
  0.6888552151526930  0.0528938304399522  0.1493984024517936
  0.8115080106068763  0.5529934791437264  0.6502638634349664
  0.6611674877310703  0.4520828557080075  0.1197696524905457
  0.8379121916966258  0.9522277825601243  0.6207008522314058
  0.2416699184480037  0.0298157847616378  0.7937564074560777
  0.2498088858937271  0.5359603415885780  0.3008695432585199
  0.2871463850010617  0.4412024531667334  0.7605286256700972
  0.2124495695769306  0.9360875279249460  0.2578094893546669
  0.7130702976902823  0.9388815314534562  0.2447847544000981
  0.7867436299054055  0.4387433000543813  0.7447689839757294
  0.7499290462014854  0.5339242872689091  0.2042885652515268
  0.7481095933253094  0.0337696973445299  0.7027374438509159
  0.2565550532476152  0.1429856839384262  0.1218010174933917
  0.2358628606601462  0.6414462503681038  0.6216493088308722
  0.3258099899648305  0.3813819557307107  0.1274485096064621
  0.1745047821339035  0.8817701693950597  0.6260668828318391
  0.6722325946819481  0.8807390988301632  0.8771732766811671
  0.8265048272043762  0.3812194082850994  0.3773560831199032
  0.7351338823948946  0.6406757875570721  0.8840162518916271
  0.7654275597034718  0.1409669446931437  0.3834120808627675
  0.1890076781432836  0.0416820940456116  0.0424142336294837
  0.3086860673867733  0.5429858507384800  0.5412634765260940
  0.2117096818709234  0.4229866383335975  0.0352544212981108
  0.2871282340500644  0.9234379898070041  0.5327338690137156
  0.7867307375566849  0.9182577003752385  0.9712969862254190
  0.7121948318495744  0.4208529457758624  0.4703256210198006
  0.8088161542267985  0.5426167670979167  0.9635133836812600
  0.6914519605391485  0.0414123891059218  0.4585236036038896
  0.2961350907459644  0.0183899957715957  0.1577263854668957
  0.2003445327284999  0.5150223661170266  0.6519171683031124
  0.2961679595748429  0.5116152718500264  0.1143956254624866
  0.1989143928463326  0.0127009851801161  0.6036602780211022
  0.7049767654296665  0.0098691872601867  0.8916548673757989
  0.7956547223305315  0.5107615929030122  0.3916080676204395
  0.7006090599733267  0.5144591641546702  0.8524092306578521
  0.8006102389389979  0.0148979438308899  0.3505026071264080
  0.0982784907535677  0.1268078817569376  0.1158005788128052
  0.3982236061616052  0.6238551688939293  0.6251625079624775
  0.1076805662188083  0.3567364875414026  0.1094371432649473
  0.3900761251129723  0.8557051818746934  0.6070658610675416
  0.8924487493609339  0.8575784324523784  0.8918094266279590
  0.6090894006706938  0.3549703168070751  0.3923884017683700
  0.8980133424742820  0.6249102670562329  0.8809324876259041
  0.6017775048179957  0.1252546075176833  0.3805699453412081
  0.0778822333474896  0.0706147896464912  0.9371317636886028
  0.4232990659201868  0.5698772870170515  0.4451826135870055
  0.0874155737839779  0.4471855216448742  0.9680273543312952
  0.4117198094046184  0.9454348733002880  0.4651915641191207
  0.9117954048217065  0.9455431166620040  0.0352808442654731
  0.5870965565673751  0.4429290865783386  0.5359462001892304
  0.9221813485665624  0.5713882208892703  0.0616324341508402
  0.5809878702777067  0.0716373457399808  0.5618747688726989
  0.1143711896371182  0.0561175253519999  0.7441140061737965
  0.3780776538428717  0.5584568681381583  0.2569239380102946
  0.1580200369467563  0.4370596856970788  0.8012993462105126
  0.3422213630230391  0.9353628921803153  0.2976098541764479
  0.8416715481462488  0.9364358612350100  0.2016277807401173
  0.6578351403135774  0.4369921606693286  0.7028779947554724
  0.8772040393215556  0.5595327443541792  0.2500752575236875
  0.6217488413145115  0.0586046310270385  0.7523699587655486
  0.0899559742619430  0.9491699413295729  0.8583966569135660
  0.4095609968255640  0.4496714900815362  0.3613111138051531
  0.1034604511367591  0.5533914544608514  0.8503340150184597
  0.3958177056256731  0.0525707802296916  0.3487493302641453
  0.8993826159611349  0.0519251642709626  0.1533092901880260
  0.5996597522069560  0.5510261444974475  0.6499275398391152
  0.9095585120071622  0.4510171325995156  0.1455581914303329
  0.5932084506410559  0.9506136069754992  0.6440050255528081
  0.2104873451112672  0.1344498195657199  0.6776064769662324
  0.2849719186601000  0.6355381628294389  0.1790820028264305
  0.2013391173512649  0.3823210993837495  0.6349430857017183
  0.3004549375849265  0.8875420672155883  0.1248331207836067
  0.8006235619801101  0.8827031513201509  0.3705074606609451
  0.6994360281422132  0.3820989794315052  0.8703916567908792
  0.7812806086831965  0.6341467847915295  0.3271161797625490
  0.7187028756225601  0.1335157400194002  0.8273785771611105
  0.5068797501513779  0.8573658706270261  0.7097732695515171
  0.9923400503584203  0.3559101120807662  0.2135036558091335
  0.5115763500369745  0.6356889906146275  0.7309004060798545
  0.9893359503272690  0.1363757199681443  0.2314119006193883
  0.4886516799497865  0.1340555700213937  0.2739681558173721
  0.0116058626404520  0.6365658449318310  0.7757488957646006
  0.4926895169909298  0.3557370188231525  0.2909331847683462
  0.0080747004213935  0.8533285720268922  0.7883704081463677
  0.3933381268234800  0.8380384629711090  0.8058653399556235
  0.1074245108449135  0.3420922833755990  0.3091255459086466
  0.3978473806452684  0.6577342091225641  0.8215777098519327
  0.1062978264050709  0.1513378167835829  0.3152662121078476
  0.6021562393834312  0.1521672058523783  0.1818262042198253
  0.8985369048934945  0.6520028587102784  0.6819120479647781
  0.6071307620640152  0.3398604988909112  0.1932341886899757
  0.8922806311532235  0.8401370819813601  0.6931040317403017
  0.4385483082580779  0.7435409612115007  0.6810708068597873
  0.0638257043934457  0.2443936137182431  0.1874036525652206
  0.5623823214463489  0.2431152727778634  0.3157304828338365
  0.9347841368148706  0.7435782035077250  0.8174292814069408
  0.3024307968185536  0.8288374505265790  0.9490173735027175
  0.1988112431333030  0.3332661900408863  0.4503514058006646
  0.3257978958500005  0.6557187008218999  0.9886400697174715
  0.1742308090809263  0.1528795542393262  0.4860596507835931
  0.6757251519175580  0.1532499431701781  0.0164556857391619
  0.8244032384696166  0.6531663374524281  0.5166973687056619
  0.7004288182641567  0.3316219580743691  0.0544186829895113
  0.7989009151961732  0.8319476596288561  0.5544936962174778
  0.2654736956393547  0.8755335112647921  0.7687335680066885
  0.2352885588701513  0.3753375534134539  0.2696065382822249
  0.2651932862517282  0.6733891607496352  0.8135999396151611
  0.2392200475960350  0.1719169789680084  0.3166917565051454
  0.7339366317721679  0.1742285839320349  0.1929616474683355
  0.7670910153027033  0.6746442950475964  0.6938304277054225
  0.7344884559602969  0.3729274381185361  0.2366351033111615
  0.7646416179994566  0.8721014956713785  0.7369255413852402
  0.2806100795986318  0.7557498458042862  0.1082750941292075
  0.2199603103090068  0.2535937692796686  0.6035310043159320
  0.7213952963481979  0.2537624973193318  0.8988250602967928
  0.7799058831687824  0.7540769733536171  0.3987021645890054
  0.1858089055373452  0.8430774827946269  0.0467372024705906
  0.3148819775222117  0.3425758537968896  0.5493207306846989
  0.1969152717657266  0.6634788349986901  0.0327882213191998
  0.3028815977072762  0.1583544128053831  0.5359100094266114
  0.8050829693102629  0.1624718392885933  0.9756180015011537
  0.6952130831216349  0.6635492897457187  0.4753428868862548
  0.8149820703106958  0.3445259936219139  0.9523891744496469
  0.6850470014352710  0.8437984065239956  0.4507460362323251
  0.0998261611431985  0.7461561708536365  0.0997645049803720
  0.4001461681080101  0.2432235302630371  0.5963793731242545
  0.9011665999317335  0.2460783011590103  0.9063305939763422
  0.5982986694967053  0.7457733459910787  0.4047881928355684
  0.0638011448607940  0.8410195676238617  0.9687072893423974
  0.4367792598467046  0.3413836308921956  0.4708866840246096
  0.0814090324342606  0.6711156296015314  0.9371054383131505
  0.4128684364924634  0.1741870823135698  0.4270616842197205
  0.9218918212336922  0.1698085342440760  0.0673587087800903
  0.5785938398505981  0.6701376470529945  0.5670708199418757
  0.9362994373032075  0.3436736025696580  0.0334638746077549
  0.5639599978363021  0.8434192717062574  0.5320093109675643
  0.1398210357972098  0.8317203666854023  0.8055845076308641
  0.3612136081071586  0.3317291102167328  0.3066659463410836
  0.1383971243921470  0.6658675534603695  0.7545203479871158
  0.3624011508001889  0.1616082119534873  0.2418897084760741
  0.8616126575612369  0.1634307662745335  0.2477394453435241
  0.6395040907956847  0.6610843957029957  0.7469753934753399
  0.8608184490512168  0.3325011718035413  0.1970453651389253
  0.6381721116217353  0.8311695243626041  0.6971558208167753
  0.2192472224179385  0.7629138579952017  0.6856503391548276
  0.2818252737281553  0.2626895042942766  0.1866278305659165
  0.7846914853624448  0.2618261185889358  0.3200106583001190
  0.7140562682786694  0.7611259592498468  0.8205482206768069
  0.3655975042827316  0.9515242412980532  0.9533693495504453
 
  0.00000000E+00  0.00000000E+00  0.00000000E+00
  0.00000000E+00  0.00000000E+00  0.00000000E+00
  0.00000000E+00  0.00000000E+00  0.00000000E+00
  0.00000000E+00  0.00000000E+00  0.00000000E+00
  0.00000000E+00  0.00000000E+00  0.00000000E+00
  0.00000000E+00  0.00000000E+00  0.00000000E+00
  0.00000000E+00  0.00000000E+00  0.00000000E+00
  0.00000000E+00  0.00000000E+00  0.00000000E+00
  0.00000000E+00  0.00000000E+00  0.00000000E+00
  0.00000000E+00  0.00000000E+00  0.00000000E+00
  0.00000000E+00  0.00000000E+00  0.00000000E+00
  0.00000000E+00  0.00000000E+00  0.00000000E+00
  0.00000000E+00  0.00000000E+00  0.00000000E+00
  0.00000000E+00  0.00000000E+00  0.00000000E+00
  0.00000000E+00  0.00000000E+00  0.00000000E+00
  0.00000000E+00  0.00000000E+00  0.00000000E+00
  0.00000000E+00  0.00000000E+00  0.00000000E+00
  0.00000000E+00  0.00000000E+00  0.00000000E+00
  0.00000000E+00  0.00000000E+00  0.00000000E+00
  0.00000000E+00  0.00000000E+00  0.00000000E+00
  0.00000000E+00  0.00000000E+00  0.00000000E+00
  0.00000000E+00  0.00000000E+00  0.00000000E+00
  0.00000000E+00  0.00000000E+00  0.00000000E+00
  0.00000000E+00  0.00000000E+00  0.00000000E+00
  0.00000000E+00  0.00000000E+00  0.00000000E+00
  0.00000000E+00  0.00000000E+00  0.00000000E+00
  0.00000000E+00  0.00000000E+00  0.00000000E+00
  0.00000000E+00  0.00000000E+00  0.00000000E+00
  0.00000000E+00  0.00000000E+00  0.00000000E+00
  0.00000000E+00  0.00000000E+00  0.00000000E+00
  0.00000000E+00  0.00000000E+00  0.00000000E+00
  0.00000000E+00  0.00000000E+00  0.00000000E+00
  0.00000000E+00  0.00000000E+00  0.00000000E+00
  0.00000000E+00  0.00000000E+00  0.00000000E+00
  0.00000000E+00  0.00000000E+00  0.00000000E+00
  0.00000000E+00  0.00000000E+00  0.00000000E+00
  0.00000000E+00  0.00000000E+00  0.00000000E+00
  0.00000000E+00  0.00000000E+00  0.00000000E+00
  0.00000000E+00  0.00000000E+00  0.00000000E+00
  0.00000000E+00  0.00000000E+00  0.00000000E+00
  0.00000000E+00  0.00000000E+00  0.00000000E+00
  0.00000000E+00  0.00000000E+00  0.00000000E+00
  0.00000000E+00  0.00000000E+00  0.00000000E+00
  0.00000000E+00  0.00000000E+00  0.00000000E+00
  0.00000000E+00  0.00000000E+00  0.00000000E+00
  0.00000000E+00  0.00000000E+00  0.00000000E+00
  0.00000000E+00  0.00000000E+00  0.00000000E+00
  0.00000000E+00  0.00000000E+00  0.00000000E+00
  0.00000000E+00  0.00000000E+00  0.00000000E+00
  0.00000000E+00  0.00000000E+00  0.00000000E+00
  0.00000000E+00  0.00000000E+00  0.00000000E+00
  0.00000000E+00  0.00000000E+00  0.00000000E+00
  0.00000000E+00  0.00000000E+00  0.00000000E+00
  0.00000000E+00  0.00000000E+00  0.00000000E+00
  0.00000000E+00  0.00000000E+00  0.00000000E+00
  0.00000000E+00  0.00000000E+00  0.00000000E+00
  0.00000000E+00  0.00000000E+00  0.00000000E+00
  0.00000000E+00  0.00000000E+00  0.00000000E+00
  0.00000000E+00  0.00000000E+00  0.00000000E+00
  0.00000000E+00  0.00000000E+00  0.00000000E+00
  0.00000000E+00  0.00000000E+00  0.00000000E+00
  0.00000000E+00  0.00000000E+00  0.00000000E+00
  0.00000000E+00  0.00000000E+00  0.00000000E+00
  0.00000000E+00  0.00000000E+00  0.00000000E+00
  0.00000000E+00  0.00000000E+00  0.00000000E+00
  0.00000000E+00  0.00000000E+00  0.00000000E+00
  0.00000000E+00  0.00000000E+00  0.00000000E+00
  0.00000000E+00  0.00000000E+00  0.00000000E+00
  0.00000000E+00  0.00000000E+00  0.00000000E+00
  0.00000000E+00  0.00000000E+00  0.00000000E+00
  0.00000000E+00  0.00000000E+00  0.00000000E+00
  0.00000000E+00  0.00000000E+00  0.00000000E+00
  0.00000000E+00  0.00000000E+00  0.00000000E+00
  0.00000000E+00  0.00000000E+00  0.00000000E+00
  0.00000000E+00  0.00000000E+00  0.00000000E+00
  0.00000000E+00  0.00000000E+00  0.00000000E+00
  0.00000000E+00  0.00000000E+00  0.00000000E+00
  0.00000000E+00  0.00000000E+00  0.00000000E+00
  0.00000000E+00  0.00000000E+00  0.00000000E+00
  0.00000000E+00  0.00000000E+00  0.00000000E+00
  0.00000000E+00  0.00000000E+00  0.00000000E+00
  0.00000000E+00  0.00000000E+00  0.00000000E+00
  0.00000000E+00  0.00000000E+00  0.00000000E+00
  0.00000000E+00  0.00000000E+00  0.00000000E+00
  0.00000000E+00  0.00000000E+00  0.00000000E+00
  0.00000000E+00  0.00000000E+00  0.00000000E+00
  0.00000000E+00  0.00000000E+00  0.00000000E+00
  0.00000000E+00  0.00000000E+00  0.00000000E+00
  0.00000000E+00  0.00000000E+00  0.00000000E+00
  0.00000000E+00  0.00000000E+00  0.00000000E+00
  0.00000000E+00  0.00000000E+00  0.00000000E+00
  0.00000000E+00  0.00000000E+00  0.00000000E+00
  0.00000000E+00  0.00000000E+00  0.00000000E+00
  0.00000000E+00  0.00000000E+00  0.00000000E+00
  0.00000000E+00  0.00000000E+00  0.00000000E+00
  0.00000000E+00  0.00000000E+00  0.00000000E+00
  0.00000000E+00  0.00000000E+00  0.00000000E+00
  0.00000000E+00  0.00000000E+00  0.00000000E+00
  0.00000000E+00  0.00000000E+00  0.00000000E+00
  0.00000000E+00  0.00000000E+00  0.00000000E+00
  0.00000000E+00  0.00000000E+00  0.00000000E+00
  0.00000000E+00  0.00000000E+00  0.00000000E+00
  0.00000000E+00  0.00000000E+00  0.00000000E+00
  0.00000000E+00  0.00000000E+00  0.00000000E+00
  0.00000000E+00  0.00000000E+00  0.00000000E+00
  0.00000000E+00  0.00000000E+00  0.00000000E+00
  0.00000000E+00  0.00000000E+00  0.00000000E+00
  0.00000000E+00  0.00000000E+00  0.00000000E+00
  0.00000000E+00  0.00000000E+00  0.00000000E+00
  0.00000000E+00  0.00000000E+00  0.00000000E+00
  0.00000000E+00  0.00000000E+00  0.00000000E+00
  0.00000000E+00  0.00000000E+00  0.00000000E+00
  0.00000000E+00  0.00000000E+00  0.00000000E+00
  0.00000000E+00  0.00000000E+00  0.00000000E+00
  0.00000000E+00  0.00000000E+00  0.00000000E+00
  0.00000000E+00  0.00000000E+00  0.00000000E+00
  0.00000000E+00  0.00000000E+00  0.00000000E+00
  0.00000000E+00  0.00000000E+00  0.00000000E+00
  0.00000000E+00  0.00000000E+00  0.00000000E+00
  0.00000000E+00  0.00000000E+00  0.00000000E+00
  0.00000000E+00  0.00000000E+00  0.00000000E+00
  0.00000000E+00  0.00000000E+00  0.00000000E+00
  0.00000000E+00  0.00000000E+00  0.00000000E+00
  0.00000000E+00  0.00000000E+00  0.00000000E+00
  0.00000000E+00  0.00000000E+00  0.00000000E+00
  0.00000000E+00  0.00000000E+00  0.00000000E+00
  0.00000000E+00  0.00000000E+00  0.00000000E+00
  0.00000000E+00  0.00000000E+00  0.00000000E+00
  0.00000000E+00  0.00000000E+00  0.00000000E+00
  0.00000000E+00  0.00000000E+00  0.00000000E+00
  0.00000000E+00  0.00000000E+00  0.00000000E+00
  0.00000000E+00  0.00000000E+00  0.00000000E+00
  0.00000000E+00  0.00000000E+00  0.00000000E+00
  0.00000000E+00  0.00000000E+00  0.00000000E+00
  0.00000000E+00  0.00000000E+00  0.00000000E+00
  0.00000000E+00  0.00000000E+00  0.00000000E+00
  0.00000000E+00  0.00000000E+00  0.00000000E+00
  0.00000000E+00  0.00000000E+00  0.00000000E+00
  0.00000000E+00  0.00000000E+00  0.00000000E+00
  0.00000000E+00  0.00000000E+00  0.00000000E+00
  0.00000000E+00  0.00000000E+00  0.00000000E+00
  0.00000000E+00  0.00000000E+00  0.00000000E+00
  0.00000000E+00  0.00000000E+00  0.00000000E+00
  0.00000000E+00  0.00000000E+00  0.00000000E+00
  0.00000000E+00  0.00000000E+00  0.00000000E+00
  0.00000000E+00  0.00000000E+00  0.00000000E+00
  0.00000000E+00  0.00000000E+00  0.00000000E+00
  0.00000000E+00  0.00000000E+00  0.00000000E+00
  0.00000000E+00  0.00000000E+00  0.00000000E+00
  0.00000000E+00  0.00000000E+00  0.00000000E+00
  0.00000000E+00  0.00000000E+00  0.00000000E+00
  0.00000000E+00  0.00000000E+00  0.00000000E+00
  0.00000000E+00  0.00000000E+00  0.00000000E+00
  0.00000000E+00  0.00000000E+00  0.00000000E+00
  0.00000000E+00  0.00000000E+00  0.00000000E+00
  0.00000000E+00  0.00000000E+00  0.00000000E+00
  0.00000000E+00  0.00000000E+00  0.00000000E+00
  0.00000000E+00  0.00000000E+00  0.00000000E+00
  0.00000000E+00  0.00000000E+00  0.00000000E+00
  0.00000000E+00  0.00000000E+00  0.00000000E+00
  0.00000000E+00  0.00000000E+00  0.00000000E+00
  0.00000000E+00  0.00000000E+00  0.00000000E+00
  0.00000000E+00  0.00000000E+00  0.00000000E+00
  0.00000000E+00  0.00000000E+00  0.00000000E+00
  0.00000000E+00  0.00000000E+00  0.00000000E+00
  0.00000000E+00  0.00000000E+00  0.00000000E+00
  0.00000000E+00  0.00000000E+00  0.00000000E+00
  0.00000000E+00  0.00000000E+00  0.00000000E+00
  0.00000000E+00  0.00000000E+00  0.00000000E+00
  0.00000000E+00  0.00000000E+00  0.00000000E+00
  0.00000000E+00  0.00000000E+00  0.00000000E+00
  0.00000000E+00  0.00000000E+00  0.00000000E+00
  0.00000000E+00  0.00000000E+00  0.00000000E+00
  0.00000000E+00  0.00000000E+00  0.00000000E+00
  0.00000000E+00  0.00000000E+00  0.00000000E+00
  0.00000000E+00  0.00000000E+00  0.00000000E+00
  0.00000000E+00  0.00000000E+00  0.00000000E+00
  0.00000000E+00  0.00000000E+00  0.00000000E+00
  0.00000000E+00  0.00000000E+00  0.00000000E+00
  0.00000000E+00  0.00000000E+00  0.00000000E+00
  0.00000000E+00  0.00000000E+00  0.00000000E+00
  0.00000000E+00  0.00000000E+00  0.00000000E+00
  0.00000000E+00  0.00000000E+00  0.00000000E+00
  0.00000000E+00  0.00000000E+00  0.00000000E+00
  0.00000000E+00  0.00000000E+00  0.00000000E+00
  0.00000000E+00  0.00000000E+00  0.00000000E+00
  0.00000000E+00  0.00000000E+00  0.00000000E+00
  0.00000000E+00  0.00000000E+00  0.00000000E+00
  0.00000000E+00  0.00000000E+00  0.00000000E+00
  0.00000000E+00  0.00000000E+00  0.00000000E+00
  0.00000000E+00  0.00000000E+00  0.00000000E+00
  0.00000000E+00  0.00000000E+00  0.00000000E+00
  0.00000000E+00  0.00000000E+00  0.00000000E+00
  0.00000000E+00  0.00000000E+00  0.00000000E+00
  0.00000000E+00  0.00000000E+00  0.00000000E+00
  0.00000000E+00  0.00000000E+00  0.00000000E+00
  0.00000000E+00  0.00000000E+00  0.00000000E+00
  0.00000000E+00  0.00000000E+00  0.00000000E+00
  0.00000000E+00  0.00000000E+00  0.00000000E+00
  0.00000000E+00  0.00000000E+00  0.00000000E+00
  0.00000000E+00  0.00000000E+00  0.00000000E+00
  0.00000000E+00  0.00000000E+00  0.00000000E+00
  0.00000000E+00  0.00000000E+00  0.00000000E+00
  0.00000000E+00  0.00000000E+00  0.00000000E+00
  0.00000000E+00  0.00000000E+00  0.00000000E+00
  0.00000000E+00  0.00000000E+00  0.00000000E+00
  0.00000000E+00  0.00000000E+00  0.00000000E+00
  0.00000000E+00  0.00000000E+00  0.00000000E+00
  0.00000000E+00  0.00000000E+00  0.00000000E+00
  0.00000000E+00  0.00000000E+00  0.00000000E+00
  0.00000000E+00  0.00000000E+00  0.00000000E+00
  0.00000000E+00  0.00000000E+00  0.00000000E+00
  0.00000000E+00  0.00000000E+00  0.00000000E+00
  0.00000000E+00  0.00000000E+00  0.00000000E+00
  0.00000000E+00  0.00000000E+00  0.00000000E+00
  0.00000000E+00  0.00000000E+00  0.00000000E+00
  0.00000000E+00  0.00000000E+00  0.00000000E+00
  0.00000000E+00  0.00000000E+00  0.00000000E+00
  0.00000000E+00  0.00000000E+00  0.00000000E+00
  0.00000000E+00  0.00000000E+00  0.00000000E+00
  0.00000000E+00  0.00000000E+00  0.00000000E+00
  0.00000000E+00  0.00000000E+00  0.00000000E+00
  0.00000000E+00  0.00000000E+00  0.00000000E+00
  0.00000000E+00  0.00000000E+00  0.00000000E+00
  0.00000000E+00  0.00000000E+00  0.00000000E+00
  0.00000000E+00  0.00000000E+00  0.00000000E+00
  0.00000000E+00  0.00000000E+00  0.00000000E+00
  0.00000000E+00  0.00000000E+00  0.00000000E+00
  0.00000000E+00  0.00000000E+00  0.00000000E+00
  0.00000000E+00  0.00000000E+00  0.00000000E+00
  0.00000000E+00  0.00000000E+00  0.00000000E+00
  0.00000000E+00  0.00000000E+00  0.00000000E+00
  0.00000000E+00  0.00000000E+00  0.00000000E+00
  0.00000000E+00  0.00000000E+00  0.00000000E+00
  0.00000000E+00  0.00000000E+00  0.00000000E+00
  0.00000000E+00  0.00000000E+00  0.00000000E+00
  0.00000000E+00  0.00000000E+00  0.00000000E+00
  0.00000000E+00  0.00000000E+00  0.00000000E+00
  0.00000000E+00  0.00000000E+00  0.00000000E+00
  0.00000000E+00  0.00000000E+00  0.00000000E+00
  0.00000000E+00  0.00000000E+00  0.00000000E+00
  0.00000000E+00  0.00000000E+00  0.00000000E+00
  0.00000000E+00  0.00000000E+00  0.00000000E+00
  0.00000000E+00  0.00000000E+00  0.00000000E+00
  0.00000000E+00  0.00000000E+00  0.00000000E+00
  0.00000000E+00  0.00000000E+00  0.00000000E+00
  0.00000000E+00  0.00000000E+00  0.00000000E+00
  0.00000000E+00  0.00000000E+00  0.00000000E+00
  0.00000000E+00  0.00000000E+00  0.00000000E+00
  0.00000000E+00  0.00000000E+00  0.00000000E+00
  0.00000000E+00  0.00000000E+00  0.00000000E+00
  0.00000000E+00  0.00000000E+00  0.00000000E+00
  0.00000000E+00  0.00000000E+00  0.00000000E+00
  0.00000000E+00  0.00000000E+00  0.00000000E+00
  0.00000000E+00  0.00000000E+00  0.00000000E+00
  0.00000000E+00  0.00000000E+00  0.00000000E+00
  0.00000000E+00  0.00000000E+00  0.00000000E+00
  0.00000000E+00  0.00000000E+00  0.00000000E+00
  0.00000000E+00  0.00000000E+00  0.00000000E+00
  0.00000000E+00  0.00000000E+00  0.00000000E+00
  0.00000000E+00  0.00000000E+00  0.00000000E+00
  0.00000000E+00  0.00000000E+00  0.00000000E+00
  0.00000000E+00  0.00000000E+00  0.00000000E+00
  0.00000000E+00  0.00000000E+00  0.00000000E+00
  0.00000000E+00  0.00000000E+00  0.00000000E+00
  0.00000000E+00  0.00000000E+00  0.00000000E+00
  0.00000000E+00  0.00000000E+00  0.00000000E+00
  0.00000000E+00  0.00000000E+00  0.00000000E+00
  0.00000000E+00  0.00000000E+00  0.00000000E+00
  0.00000000E+00  0.00000000E+00  0.00000000E+00
  0.00000000E+00  0.00000000E+00  0.00000000E+00
  0.00000000E+00  0.00000000E+00  0.00000000E+00
  0.00000000E+00  0.00000000E+00  0.00000000E+00
  0.00000000E+00  0.00000000E+00  0.00000000E+00
  0.00000000E+00  0.00000000E+00  0.00000000E+00
  0.00000000E+00  0.00000000E+00  0.00000000E+00
  0.00000000E+00  0.00000000E+00  0.00000000E+00
  0.00000000E+00  0.00000000E+00  0.00000000E+00
  0.00000000E+00  0.00000000E+00  0.00000000E+00
  0.00000000E+00  0.00000000E+00  0.00000000E+00
  0.00000000E+00  0.00000000E+00  0.00000000E+00
  0.00000000E+00  0.00000000E+00  0.00000000E+00
  0.00000000E+00  0.00000000E+00  0.00000000E+00
  0.00000000E+00  0.00000000E+00  0.00000000E+00
  0.00000000E+00  0.00000000E+00  0.00000000E+00
  0.00000000E+00  0.00000000E+00  0.00000000E+00
  0.00000000E+00  0.00000000E+00  0.00000000E+00
  0.00000000E+00  0.00000000E+00  0.00000000E+00
  0.00000000E+00  0.00000000E+00  0.00000000E+00
