# Supplementary material for: Brønsted acidity in zeolites measured by deprotonation energy
Source: Sci Rep. 2022 May 4;12:7301. doi: 10.1038/s41598-022-11354-x (PMC9068704; doi:10.1038/s41598-022-11354-x)
Supplement: Supplementary file 2 — Supplementary Information 2. [file 41598_2022_11354_MOESM2_ESM.zip › structures/periodic/mfi/Al8-O20.vasp]

Si Al O H                               
   1.00000000000000     
    19.8538999999999994    0.0000000000000000    0.0000000000000000
     0.0000000000000000   19.8699000000000012    0.0000000000000000
     0.0000000000000000    0.0000000000000000   13.2912999999999997
   Si   Al   O    H 
    95     1   192     1
Direct
  0.4249924975494939  0.0606035917999970  0.7005443206429003
  0.0780634122373036  0.5562922148215272  0.1876588417246760
  0.4441188916776129  0.4434608121606423  0.6959381812981954
  0.0615156407975298  0.9379485751388794  0.2066409213016772
  0.5555117274452213  0.9455485943291972  0.3056767250820064
  0.9457367151913344  0.4411284482126933  0.7970518797289206
  0.5787467445722132  0.5541508831828748  0.2976230294371461
  0.9208065938656106  0.0502312176653299  0.8047498059981071
  0.3284029232425260  0.0340567067689313  0.8646830356976626
  0.1739650058326311  0.5325720155996102  0.3552196872891967
  0.3444547603307214  0.4727921833411796  0.8577528025105732
  0.1539778758854710  0.9732171165212495  0.3748523910933166
  0.6661485269544499  0.9748516763435600  0.1573287775759595
  0.8373279219338038  0.4737140358180300  0.6489556227800023
  0.6756451520807319  0.5294154667268760  0.1308743282017569
  0.8258203672389414  0.0273918469110472  0.6341995698537563
  0.2683247086774407  0.0617642735984378  0.0709763460301600
  0.2305079876766180  0.5700764698131063  0.5615060640504520
  0.2883501013035473  0.4250385494278309  0.0591626983078056
  0.2158786575208421  0.9406530291054386  0.5757986051995667
  0.7094215874063844  0.9376981048538333  0.9433862046713500
  0.7896466142002976  0.4399953867411992  0.4337457730729209
  0.7297226621937151  0.5643556710404912  0.9219173082851326
  0.7700256084247271  0.0666231612215271  0.4282937725726938
  0.1128380884236259  0.0594835162440230  0.0647716811049620
  0.3865579490493108  0.5615636664491803  0.5515766164296826
  0.1307391081267673  0.4312401327865730  0.0611405807491975
  0.3722608214675428  0.9361279698893032  0.5696432991567140
  0.8673121516556175  0.9279096040184519  0.9376746077800482
  0.6312356868688230  0.4304129053772265  0.4271349630546707
  0.8859288397784416  0.5581152129065793  0.9365394360739414
  0.6136185885798409  0.0615837367143940  0.4454736775393709
  0.0737583341412923  0.0291667520851371  0.8450562291795206
  0.4260514162362581  0.5278131670299466  0.3325845322088676
  0.0905930500764392  0.4714913687928485  0.8486230844140566
  0.4090188860606832  0.9703508422569602  0.3530518069190463
  0.9139617963820967  0.9646463968887443  0.1512212621587694
  0.5919349780336459  0.4690685982491230  0.6433422432337109
  0.9248223729709978  0.5331692679161627  0.1544321805097354
  0.5759417826494505  0.0370937227744783  0.6636774298769974
  0.2000824384541524  0.0630425957692429  0.7243322450584829
  0.3003793395282117  0.5501217288502184  0.2077571500391769
  0.2163934463259149  0.4527481333293439  0.7149466525403257
  0.2799168702261409  0.9448985159541796  0.2300237255931588
  0.7903620253156186  0.9424948107633987  0.2885206421621507
  0.7122785762234027  0.4411409599909921  0.7806850361284943
  0.7971781750852484  0.5609493127308299  0.2799277678337342
  0.7057008874985186  0.0579883821821598  0.7856424211225854
  0.4294245625632702  0.8258196197120733  0.7046510801541834
  0.0668270874561823  0.3280379751274160  0.2027866596805656
  0.4336414423006666  0.6701706940495457  0.7005028491011983
  0.0666868882613746  0.1709611789101812  0.2112260414541178
  0.5650179857598649  0.1649374280942597  0.2832450423327521
  0.9327588144378450  0.6668119974868174  0.7795901762557442
  0.5663213734785064  0.3238495612711794  0.2869047240497001
  0.9269637995644354  0.8236516617411413  0.7985008037074734
  0.1694798300326840  0.3763711134559716  0.3589556003569245
  0.3302601361784902  0.6297408833453096  0.8676064024891403
  0.1666226076499952  0.1293719193647892  0.3811560165810224
  0.6758677734904863  0.1329432570031232  0.1318078045789051
  0.8240607308856625  0.6339335138617777  0.6240426762253558
  0.6750786388259485  0.3722281811520194  0.1406064373560605
  0.8221286804651342  0.8723883931377217  0.6455304359320935
  0.2666361521799375  0.8250187503812948  0.0838932470759837
  0.2357142439679333  0.3325603626414633  0.5616951050930067
  0.2662847610501020  0.6741624959742336  0.0638235795050257
  0.2314502808350688  0.1801986415150214  0.5755000558704338
  0.7357152498275430  0.1740169494540799  0.9300739167172469
  0.7657285827070062  0.6758866765285213  0.4212812677353819
  0.7368872753241117  0.3260407975782738  0.9343255963504410
  0.7632849651757155  0.8279685186869731  0.4407760251525958
  0.1125995162970411  0.8271613113304598  0.0580567306124169
  0.3918750265459122  0.3291482996871332  0.5560766047642715
  0.1119010114348764  0.6757299848706495  0.0357106590091777
  0.3862290942327470  0.1761948680293043  0.5452865365370100
  0.8896237193320889  0.1720022037718630  0.9564900623191985
  0.6107036499305315  0.6738580833225972  0.4489712616103168
  0.8961984078490196  0.3250604179312947  0.9274762496454757
  0.6049566181946714  0.8286604391074074  0.4336911071980072
  0.0709015881259741  0.8724366666054351  0.8454765020434192
  0.4230049414927108  0.3691868350274886  0.3400663165007237
  0.0782049935051763  0.6303673176986775  0.8232828086971301
  0.4185174772062495  0.1289102946376634  0.3312676890017634
  0.9232547746030059  0.1257602708229139  0.1718936836021046
  0.5786638479387289  0.6278943801593063  0.6660030072743945
  0.9255623768073181  0.3751625593557887  0.1401026963320716
  0.5714176616131857  0.8773652350175087  0.6485005487746194
  0.2021868143104187  0.8275115742987680  0.7443217050728712
  0.2905670823704258  0.3253298227991395  0.2294454328643890
  0.2138550972297063  0.6730465570480797  0.7212746632851679
  0.2826197362477483  0.1696344913200210  0.2346116493361019
  0.7902800613277847  0.1824882754254244  0.2789141886897313
  0.7090203254639316  0.6815222956351601  0.7728525439028320
  0.8031511525193945  0.3361287112869220  0.2709047318245207
  0.6968985420931385  0.8362858631251501  0.7769398316419446
  0.3387701777879170  0.8727327237252299  0.8863929953162131
  0.5047279239447159  0.0495311468199673  0.7195723158581180
  0.9989645371503179  0.5403462292844655  0.2039846923896702
  0.5254791081136356  0.4438398686497644  0.7026231721204036
  0.9800610157751506  0.9339939722969843  0.2065310151141852
  0.4748726967126899  0.9490221268558693  0.2886875566599149
  0.0268232370200065  0.4453858312316743  0.7834146451972799
  0.5001331019417400  0.5347918617101330  0.2824182148258023
  0.0007777937228701  0.0366189961937043  0.7920689357392504
  0.3869314464997153  0.0767827550243420  0.8059284903462223
  0.1139161839643471  0.5718944251203023  0.2953288589687064
  0.4172806598277601  0.4534225782353511  0.8104200364566262
  0.0861607391667436  0.9429806461903910  0.3230444260981477
  0.5899740525124326  0.9680683679979423  0.2001202577225349
  0.9137300107250812  0.4612300540935765  0.6885450937787425
  0.6136292666182264  0.5670293204138369  0.1883808129796436
  0.8884972461608518  0.0623590383574225  0.6936956455951806
  0.4163738930177241  0.1233143620373065  0.6245708513902598
  0.0837512984304526  0.6200909995737648  0.1129111756177106
  0.4174165764560943  0.3722956688103178  0.6518011932587744
  0.0947457057816343  0.8710172272446858  0.1565580311221768
  0.5775801756962711  0.8694775241488603  0.3361317170914114
  0.9236186978294575  0.3651746792418458  0.8291410634712177
  0.5827558176136940  0.6212217935278355  0.3661884096214492
  0.9106193407206256  0.1155974946756548  0.8750804554939555
  0.3928134567100593  0.9929521447534351  0.6513832109036933
  0.1171734573099781  0.4914143178656370  0.1413373955834022
  0.4179971854464529  0.5035885955496403  0.6230567793576075
  0.0855815022362263  0.0034813876302407  0.1435139414073103
  0.5771921500771918  0.9965640603016601  0.3957090885295960
  0.9220319807622804  0.4936430676210220  0.8843841056390788
  0.6204730114133633  0.4918796801814694  0.3478059925253322
  0.8823794502515137  0.9849660106681407  0.8525335326744650
  0.3161990527096195  0.0697179335350442  0.9736419973839234
  0.1841558456006976  0.5712580466015978  0.4615171469064492
  0.3316268521692953  0.4257344861989629  0.9555974926550088
  0.1685061950189222  0.9305369266992549  0.4772039605328494
  0.6672897773987598  0.9405668433080433  0.0472585156017799
  0.8296279256114595  0.4392826906575245  0.5396669601054881
  0.6839365881326079  0.5662508849148974  0.0227367510247936
  0.8169903548382120  0.0668169176725538  0.5281917017782600
  0.3502959317304221  0.9574641119758353  0.8779313080380148
  0.1522357756074256  0.4551495705697683  0.3785938550698049
  0.3440566034442150  0.5510882254698747  0.8932941023451481
  0.1437582500478707  0.0521888809094736  0.4022034603190990
  0.6894235682961138  0.0530823315686659  0.1489914758415599
  0.8205061061193151  0.5532123519596422  0.6401093017476103
  0.6590363389045318  0.4501266560135921  0.1127545061212089
  0.8413193107936293  0.9483530934662067  0.6107857719020185
  0.2580708302699000  0.0387269991349758  0.8008108665344849
  0.2436263478999860  0.5328907556281772  0.2914377250177175
  0.2889026125932478  0.4609367761594799  0.7695175708350367
  0.2155524912207082  0.9685497207475459  0.2954276648859119
  0.7166791774747072  0.9369300202585441  0.2355431589043055
  0.7873334750031823  0.4399261734533699  0.7318581875263975
  0.7453296867959583  0.5343434817034382  0.1947050089573343
  0.7573141491185397  0.0311952474348302  0.7004406634459734
  0.2683046367759652  0.1340112353461808  0.1274327366042243
  0.2290882388858686  0.6456996478799144  0.6085308964474051
  0.3028472947722472  0.3538893674273037  0.1159644027062434
  0.2097397731067335  0.8745752283558709  0.6474961162161718
  0.6791191561974526  0.8742464266832767  0.8815873449163749
  0.8254781227813642  0.3825856055133204  0.3653880117158084
  0.7294001607859557  0.6385466231810946  0.8718857292667860
  0.7707102524640992  0.1412761117371145  0.3799202109803451
  0.1910739413217740  0.0444107532098631  0.0367291139055620
  0.3068299494078638  0.5472669141740595  0.5318083709242937
  0.2092849894156540  0.4321784387430825  0.0287975250595569
  0.2935195676869526  0.9474949710570494  0.5393483799428523
  0.7889439480640066  0.9295376561023571  0.9709931020150221
  0.7104896305200492  0.4242959664235021  0.4552238420865338
  0.8062201510268557  0.5422250059940315  0.9518988777492315
  0.6935366426876201  0.0454952381238280  0.4596570822842040
  0.2954246692993849  0.0012062542564867  0.1438061375123362
  0.2001142703931510  0.5182662441823874  0.6452675407143766
  0.3106237609083924  0.4872470699280823  0.1312664995988931
  0.1906544833468222  0.0069385497793615  0.6358732147857687
  0.6990572242858437  0.0060159834926680  0.8789812546895929
  0.7970220572604433  0.5124413355800808  0.3783724640142509
  0.6988753562878700  0.5109731621524480  0.8413584256684233
  0.7997188817873605  0.0145432275513889  0.3447951088338130
  0.1047165357088355  0.1326546538951296  0.1182839642426526
  0.3945241537995565  0.6339146840873050  0.6069504615646562
  0.1122503387303016  0.3594717724033042  0.1120892343686319
  0.3831488276220318  0.8616934928041581  0.6169605939493434
  0.8841890983727109  0.8536542102760871  0.8927804268585073
  0.6057427265785533  0.3596870412342092  0.3799024126337552
  0.8933182681070980  0.6245947120994199  0.8664136744175758
  0.6055503737679558  0.1273550260837715  0.3739366295885451
  0.0689004120786432  0.0550480077805987  0.9613645273888568
  0.4264546745157788  0.5610612931696600  0.4447325764509656
  0.0837113835241760  0.4428413230243642  0.9627442157873968
  0.4175882554597082  0.9444312358718823  0.4684800356171115
  0.9157033481953696  0.9419738849161674  0.0337466713612052
  0.5863913360728923  0.4462835454334829  0.5263705897843480
  0.9212919765262465  0.5711901166726199  0.0454811033857515
  0.5784148255265000  0.0746339220846004  0.5542500929699841
  0.1290835281637173  0.0726749716581029  0.7837723472552541
  0.3716284666932281  0.5667100435603919  0.2624705496539671
  0.1591848131014271  0.4431472786935610  0.7998432775042843
  0.3443915895789982  0.9347383556273150  0.3023168146936228
  0.8477714479444567  0.9331714094689001  0.2035947003299349
  0.6574737726590323  0.4333200209055969  0.6916609093221620
  0.8720256447936022  0.5665887074460088  0.2323602161408542
  0.6326885827524263  0.0700444479791639  0.7356015501217569
  0.0963478131593992  0.9499786846007003  0.8400454553604200
  0.4047238621945994  0.4488509836477142  0.3382375530894869
  0.0943082704903571  0.5529790807707891  0.8520212686378011
  0.3983403676401782  0.0512831617666438  0.3526134641956925
  0.9106125305648903  0.0458961542803296  0.1575239024677793
  0.6005947053312040  0.5500423122225874  0.6506539627270400
  0.9057592263376177  0.4543376801221593  0.1386469976413177
  0.5901725598919293  0.9570436752933607  0.6484308956433621
  0.2187512625036768  0.1350762194943499  0.6748331679698699
  0.2775228527335501  0.6166004014570561  0.1470499148477938
  0.2146346166160820  0.3860972854942605  0.6464669709076889
  0.2633156324736501  0.8714615576953355  0.1832953055870615
  0.7994060400938058  0.8827826510782425  0.3696034029558569
  0.7035450368827590  0.3781948388365985  0.8560533281963636
  0.7753525884569282  0.6355194637278828  0.3165675816314119
  0.7328461435527375  0.1290319130978616  0.8289658794605345
  0.5019537470925630  0.8650558522367049  0.7097876896430100
  0.9933154852458754  0.3643334746076213  0.2067739514591685
  0.5055415678239118  0.6329139830674235  0.7197866426924971
  0.9935330870220153  0.1368805109818919  0.2321362333854811
  0.4899313568261209  0.1334227528603149  0.2726116315539118
  0.0074900463068755  0.6355764595692517  0.7628716081698725
  0.4908522501405159  0.3549626774235528  0.2750654757989855
  0.9989960105595381  0.8627366974287137  0.7911852612770499
  0.3911545392841891  0.8270996211958129  0.8105613201384556
  0.1040294110744123  0.3393990125281994  0.3104943252059735
  0.3915685783084291  0.6626787285583632  0.8047968844509017
  0.1093197315520746  0.1672371015417461  0.3152423877381305
  0.6022563385499711  0.1533802062124079  0.1754634726219994
  0.8935388139622782  0.6627171588972622  0.6724601420924446
  0.6068884887754673  0.3367047072883945  0.1823298266943692
  0.8878920920268538  0.8359173218174000  0.6931665233020997
  0.4434859385154774  0.7482727031058470  0.6703874866388702
  0.0574505252332812  0.2488647565420845  0.1794365596888451
  0.5618975346900682  0.2441665539456822  0.3104791416082716
  0.9385492967657582  0.7441863851090977  0.8169833916290646
  0.3252536450775809  0.8440859053650019  0.0073394887032131
  0.1869888693686763  0.3390822071972491  0.4641921277341922
  0.3214543698509028  0.6701080183156973  0.9733529640199459
  0.1748900506005862  0.1663137269125137  0.4893810124214142
  0.6792900965901724  0.1514077571389404  0.0125734088929050
  0.8212739589557114  0.6531291430655813  0.5051614447730315
  0.6993069774875971  0.3316066226748511  0.0419150993275312
  0.7994601729172326  0.8274142072127502  0.5500172831725455
  0.2478307405897260  0.8585096038190966  0.8414735508321957
  0.2337732177882929  0.3724034871784518  0.2828649831611640
  0.2609699613829633  0.6343453444227325  0.8022664672860175
  0.2380705441523483  0.1320932835702722  0.3208415245137600
  0.7338718846790423  0.1743291528456840  0.1913802951252122
  0.7595281076600705  0.6669972944370465  0.6796196471482020
  0.7344159997972214  0.3685794420032131  0.2250272085781092
  0.7611651052334385  0.8752739384476560  0.7274101523345071
  0.2703652865173025  0.7467494267071496  0.1199644292216355
  0.2271776799975009  0.2582604219343957  0.6105069477774452
  0.7243875771783355  0.2506453914510228  0.8921127394009011
  0.7736582967028810  0.7544175119678004  0.3909583359852516
  0.1925390708277411  0.8368099336923691  0.0233890351424338
  0.3135534188022956  0.3459115829016738  0.5278449289861926
  0.1917951252280226  0.6644495801387096  0.0134336025658739
  0.3056905611035438  0.1637493467135183  0.5285148777477136
  0.8096027381003973  0.1661727922875074  0.9827511669885907
  0.6909654492484953  0.6617079879420701  0.4674081851000113
  0.8169067271632946  0.3417251734575881  0.9471719865832994
  0.6839964494701585  0.8460431096671277  0.4542373435137870
  0.0989175730846956  0.7490895808063477  0.0863826650337008
  0.4001292667148886  0.2510823509486196  0.5888028742223843
  0.9073437746011935  0.2450421871698981  0.9082118984957592
  0.5956284160551522  0.7492904332006123  0.4082149018800221
  0.0663890679891652  0.8498749549476353  0.9630112458550434
  0.4363141672951109  0.3457807085682833  0.4560332063221171
  0.0727688507059211  0.6728060410600937  0.9281680143648363
  0.4244722702118018  0.1686935441092365  0.4377593853493841
  0.9300645994656568  0.1613896945778236  0.0616994767248111
  0.5730574209317294  0.6637984161182028  0.5562785570307738
  0.9389125719098964  0.3484802741282823  0.0261884427148229
  0.5626287519666293  0.8500797675803979  0.5335706007355252
  0.1260498072931640  0.8251341788452654  0.7877094627542006
  0.3606368353921952  0.3269796189577053  0.2924846639813835
  0.1356027502547699  0.6614847779303213  0.7504175918079585
  0.3619602531289012  0.1638487277546351  0.2610609846799544
  0.8630771179839403  0.1588806218353674  0.2368891633767682
  0.6325045920867370  0.6655155342196312  0.7381037137152597
  0.8627803436995111  0.3332624788501343  0.1872597207968367
  0.6330043273844900  0.8362797283271075  0.7010683865384923
  0.2302750753385044  0.7533542294300731  0.7206170607330410
  0.2623360128605868  0.2486371704510392  0.2257412081107923
  0.7910412089158761  0.2607066502648070  0.3121368857544966
  0.7166722795762112  0.7596375461659504  0.8041621790882193
  0.2213208775761950  0.8538187457766122  0.9061505218556134
 
  0.00000000E+00  0.00000000E+00  0.00000000E+00
  0.00000000E+00  0.00000000E+00  0.00000000E+00
  0.00000000E+00  0.00000000E+00  0.00000000E+00
  0.00000000E+00  0.00000000E+00  0.00000000E+00
  0.00000000E+00  0.00000000E+00  0.00000000E+00
  0.00000000E+00  0.00000000E+00  0.00000000E+00
  0.00000000E+00  0.00000000E+00  0.00000000E+00
  0.00000000E+00  0.00000000E+00  0.00000000E+00
  0.00000000E+00  0.00000000E+00  0.00000000E+00
  0.00000000E+00  0.00000000E+00  0.00000000E+00
  0.00000000E+00  0.00000000E+00  0.00000000E+00
  0.00000000E+00  0.00000000E+00  0.00000000E+00
  0.00000000E+00  0.00000000E+00  0.00000000E+00
  0.00000000E+00  0.00000000E+00  0.00000000E+00
  0.00000000E+00  0.00000000E+00  0.00000000E+00
  0.00000000E+00  0.00000000E+00  0.00000000E+00
  0.00000000E+00  0.00000000E+00  0.00000000E+00
  0.00000000E+00  0.00000000E+00  0.00000000E+00
  0.00000000E+00  0.00000000E+00  0.00000000E+00
  0.00000000E+00  0.00000000E+00  0.00000000E+00
  0.00000000E+00  0.00000000E+00  0.00000000E+00
  0.00000000E+00  0.00000000E+00  0.00000000E+00
  0.00000000E+00  0.00000000E+00  0.00000000E+00
  0.00000000E+00  0.00000000E+00  0.00000000E+00
  0.00000000E+00  0.00000000E+00  0.00000000E+00
  0.00000000E+00  0.00000000E+00  0.00000000E+00
  0.00000000E+00  0.00000000E+00  0.00000000E+00
  0.00000000E+00  0.00000000E+00  0.00000000E+00
  0.00000000E+00  0.00000000E+00  0.00000000E+00
  0.00000000E+00  0.00000000E+00  0.00000000E+00
  0.00000000E+00  0.00000000E+00  0.00000000E+00
  0.00000000E+00  0.00000000E+00  0.00000000E+00
  0.00000000E+00  0.00000000E+00  0.00000000E+00
  0.00000000E+00  0.00000000E+00  0.00000000E+00
  0.00000000E+00  0.00000000E+00  0.00000000E+00
  0.00000000E+00  0.00000000E+00  0.00000000E+00
  0.00000000E+00  0.00000000E+00  0.00000000E+00
  0.00000000E+00  0.00000000E+00  0.00000000E+00
  0.00000000E+00  0.00000000E+00  0.00000000E+00
  0.00000000E+00  0.00000000E+00  0.00000000E+00
  0.00000000E+00  0.00000000E+00  0.00000000E+00
  0.00000000E+00  0.00000000E+00  0.00000000E+00
  0.00000000E+00  0.00000000E+00  0.00000000E+00
  0.00000000E+00  0.00000000E+00  0.00000000E+00
  0.00000000E+00  0.00000000E+00  0.00000000E+00
  0.00000000E+00  0.00000000E+00  0.00000000E+00
  0.00000000E+00  0.00000000E+00  0.00000000E+00
  0.00000000E+00  0.00000000E+00  0.00000000E+00
  0.00000000E+00  0.00000000E+00  0.00000000E+00
  0.00000000E+00  0.00000000E+00  0.00000000E+00
  0.00000000E+00  0.00000000E+00  0.00000000E+00
  0.00000000E+00  0.00000000E+00  0.00000000E+00
  0.00000000E+00  0.00000000E+00  0.00000000E+00
  0.00000000E+00  0.00000000E+00  0.00000000E+00
  0.00000000E+00  0.00000000E+00  0.00000000E+00
  0.00000000E+00  0.00000000E+00  0.00000000E+00
  0.00000000E+00  0.00000000E+00  0.00000000E+00
  0.00000000E+00  0.00000000E+00  0.00000000E+00
  0.00000000E+00  0.00000000E+00  0.00000000E+00
  0.00000000E+00  0.00000000E+00  0.00000000E+00
  0.00000000E+00  0.00000000E+00  0.00000000E+00
  0.00000000E+00  0.00000000E+00  0.00000000E+00
  0.00000000E+00  0.00000000E+00  0.00000000E+00
  0.00000000E+00  0.00000000E+00  0.00000000E+00
  0.00000000E+00  0.00000000E+00  0.00000000E+00
  0.00000000E+00  0.00000000E+00  0.00000000E+00
  0.00000000E+00  0.00000000E+00  0.00000000E+00
  0.00000000E+00  0.00000000E+00  0.00000000E+00
  0.00000000E+00  0.00000000E+00  0.00000000E+00
  0.00000000E+00  0.00000000E+00  0.00000000E+00
  0.00000000E+00  0.00000000E+00  0.00000000E+00
  0.00000000E+00  0.00000000E+00  0.00000000E+00
  0.00000000E+00  0.00000000E+00  0.00000000E+00
  0.00000000E+00  0.00000000E+00  0.00000000E+00
  0.00000000E+00  0.00000000E+00  0.00000000E+00
  0.00000000E+00  0.00000000E+00  0.00000000E+00
  0.00000000E+00  0.00000000E+00  0.00000000E+00
  0.00000000E+00  0.00000000E+00  0.00000000E+00
  0.00000000E+00  0.00000000E+00  0.00000000E+00
  0.00000000E+00  0.00000000E+00  0.00000000E+00
  0.00000000E+00  0.00000000E+00  0.00000000E+00
  0.00000000E+00  0.00000000E+00  0.00000000E+00
  0.00000000E+00  0.00000000E+00  0.00000000E+00
  0.00000000E+00  0.00000000E+00  0.00000000E+00
  0.00000000E+00  0.00000000E+00  0.00000000E+00
  0.00000000E+00  0.00000000E+00  0.00000000E+00
  0.00000000E+00  0.00000000E+00  0.00000000E+00
  0.00000000E+00  0.00000000E+00  0.00000000E+00
  0.00000000E+00  0.00000000E+00  0.00000000E+00
  0.00000000E+00  0.00000000E+00  0.00000000E+00
  0.00000000E+00  0.00000000E+00  0.00000000E+00
  0.00000000E+00  0.00000000E+00  0.00000000E+00
  0.00000000E+00  0.00000000E+00  0.00000000E+00
  0.00000000E+00  0.00000000E+00  0.00000000E+00
  0.00000000E+00  0.00000000E+00  0.00000000E+00
  0.00000000E+00  0.00000000E+00  0.00000000E+00
  0.00000000E+00  0.00000000E+00  0.00000000E+00
  0.00000000E+00  0.00000000E+00  0.00000000E+00
  0.00000000E+00  0.00000000E+00  0.00000000E+00
  0.00000000E+00  0.00000000E+00  0.00000000E+00
  0.00000000E+00  0.00000000E+00  0.00000000E+00
  0.00000000E+00  0.00000000E+00  0.00000000E+00
  0.00000000E+00  0.00000000E+00  0.00000000E+00
  0.00000000E+00  0.00000000E+00  0.00000000E+00
  0.00000000E+00  0.00000000E+00  0.00000000E+00
  0.00000000E+00  0.00000000E+00  0.00000000E+00
  0.00000000E+00  0.00000000E+00  0.00000000E+00
  0.00000000E+00  0.00000000E+00  0.00000000E+00
  0.00000000E+00  0.00000000E+00  0.00000000E+00
  0.00000000E+00  0.00000000E+00  0.00000000E+00
  0.00000000E+00  0.00000000E+00  0.00000000E+00
  0.00000000E+00  0.00000000E+00  0.00000000E+00
  0.00000000E+00  0.00000000E+00  0.00000000E+00
  0.00000000E+00  0.00000000E+00  0.00000000E+00
  0.00000000E+00  0.00000000E+00  0.00000000E+00
  0.00000000E+00  0.00000000E+00  0.00000000E+00
  0.00000000E+00  0.00000000E+00  0.00000000E+00
  0.00000000E+00  0.00000000E+00  0.00000000E+00
  0.00000000E+00  0.00000000E+00  0.00000000E+00
  0.00000000E+00  0.00000000E+00  0.00000000E+00
  0.00000000E+00  0.00000000E+00  0.00000000E+00
  0.00000000E+00  0.00000000E+00  0.00000000E+00
  0.00000000E+00  0.00000000E+00  0.00000000E+00
  0.00000000E+00  0.00000000E+00  0.00000000E+00
  0.00000000E+00  0.00000000E+00  0.00000000E+00
  0.00000000E+00  0.00000000E+00  0.00000000E+00
  0.00000000E+00  0.00000000E+00  0.00000000E+00
  0.00000000E+00  0.00000000E+00  0.00000000E+00
  0.00000000E+00  0.00000000E+00  0.00000000E+00
  0.00000000E+00  0.00000000E+00  0.00000000E+00
  0.00000000E+00  0.00000000E+00  0.00000000E+00
  0.00000000E+00  0.00000000E+00  0.00000000E+00
  0.00000000E+00  0.00000000E+00  0.00000000E+00
  0.00000000E+00  0.00000000E+00  0.00000000E+00
  0.00000000E+00  0.00000000E+00  0.00000000E+00
  0.00000000E+00  0.00000000E+00  0.00000000E+00
  0.00000000E+00  0.00000000E+00  0.00000000E+00
  0.00000000E+00  0.00000000E+00  0.00000000E+00
  0.00000000E+00  0.00000000E+00  0.00000000E+00
  0.00000000E+00  0.00000000E+00  0.00000000E+00
  0.00000000E+00  0.00000000E+00  0.00000000E+00
  0.00000000E+00  0.00000000E+00  0.00000000E+00
  0.00000000E+00  0.00000000E+00  0.00000000E+00
  0.00000000E+00  0.00000000E+00  0.00000000E+00
  0.00000000E+00  0.00000000E+00  0.00000000E+00
  0.00000000E+00  0.00000000E+00  0.00000000E+00
  0.00000000E+00  0.00000000E+00  0.00000000E+00
  0.00000000E+00  0.00000000E+00  0.00000000E+00
  0.00000000E+00  0.00000000E+00  0.00000000E+00
  0.00000000E+00  0.00000000E+00  0.00000000E+00
  0.00000000E+00  0.00000000E+00  0.00000000E+00
  0.00000000E+00  0.00000000E+00  0.00000000E+00
  0.00000000E+00  0.00000000E+00  0.00000000E+00
  0.00000000E+00  0.00000000E+00  0.00000000E+00
  0.00000000E+00  0.00000000E+00  0.00000000E+00
  0.00000000E+00  0.00000000E+00  0.00000000E+00
  0.00000000E+00  0.00000000E+00  0.00000000E+00
  0.00000000E+00  0.00000000E+00  0.00000000E+00
  0.00000000E+00  0.00000000E+00  0.00000000E+00
  0.00000000E+00  0.00000000E+00  0.00000000E+00
  0.00000000E+00  0.00000000E+00  0.00000000E+00
  0.00000000E+00  0.00000000E+00  0.00000000E+00
  0.00000000E+00  0.00000000E+00  0.00000000E+00
  0.00000000E+00  0.00000000E+00  0.00000000E+00
  0.00000000E+00  0.00000000E+00  0.00000000E+00
  0.00000000E+00  0.00000000E+00  0.00000000E+00
  0.00000000E+00  0.00000000E+00  0.00000000E+00
  0.00000000E+00  0.00000000E+00  0.00000000E+00
  0.00000000E+00  0.00000000E+00  0.00000000E+00
  0.00000000E+00  0.00000000E+00  0.00000000E+00
  0.00000000E+00  0.00000000E+00  0.00000000E+00
  0.00000000E+00  0.00000000E+00  0.00000000E+00
  0.00000000E+00  0.00000000E+00  0.00000000E+00
  0.00000000E+00  0.00000000E+00  0.00000000E+00
  0.00000000E+00  0.00000000E+00  0.00000000E+00
  0.00000000E+00  0.00000000E+00  0.00000000E+00
  0.00000000E+00  0.00000000E+00  0.00000000E+00
  0.00000000E+00  0.00000000E+00  0.00000000E+00
  0.00000000E+00  0.00000000E+00  0.00000000E+00
  0.00000000E+00  0.00000000E+00  0.00000000E+00
  0.00000000E+00  0.00000000E+00  0.00000000E+00
  0.00000000E+00  0.00000000E+00  0.00000000E+00
  0.00000000E+00  0.00000000E+00  0.00000000E+00
  0.00000000E+00  0.00000000E+00  0.00000000E+00
  0.00000000E+00  0.00000000E+00  0.00000000E+00
  0.00000000E+00  0.00000000E+00  0.00000000E+00
  0.00000000E+00  0.00000000E+00  0.00000000E+00
  0.00000000E+00  0.00000000E+00  0.00000000E+00
  0.00000000E+00  0.00000000E+00  0.00000000E+00
  0.00000000E+00  0.00000000E+00  0.00000000E+00
  0.00000000E+00  0.00000000E+00  0.00000000E+00
  0.00000000E+00  0.00000000E+00  0.00000000E+00
  0.00000000E+00  0.00000000E+00  0.00000000E+00
  0.00000000E+00  0.00000000E+00  0.00000000E+00
  0.00000000E+00  0.00000000E+00  0.00000000E+00
  0.00000000E+00  0.00000000E+00  0.00000000E+00
  0.00000000E+00  0.00000000E+00  0.00000000E+00
  0.00000000E+00  0.00000000E+00  0.00000000E+00
  0.00000000E+00  0.00000000E+00  0.00000000E+00
  0.00000000E+00  0.00000000E+00  0.00000000E+00
  0.00000000E+00  0.00000000E+00  0.00000000E+00
  0.00000000E+00  0.00000000E+00  0.00000000E+00
  0.00000000E+00  0.00000000E+00  0.00000000E+00
  0.00000000E+00  0.00000000E+00  0.00000000E+00
  0.00000000E+00  0.00000000E+00  0.00000000E+00
  0.00000000E+00  0.00000000E+00  0.00000000E+00
  0.00000000E+00  0.00000000E+00  0.00000000E+00
  0.00000000E+00  0.00000000E+00  0.00000000E+00
  0.00000000E+00  0.00000000E+00  0.00000000E+00
  0.00000000E+00  0.00000000E+00  0.00000000E+00
  0.00000000E+00  0.00000000E+00  0.00000000E+00
  0.00000000E+00  0.00000000E+00  0.00000000E+00
  0.00000000E+00  0.00000000E+00  0.00000000E+00
  0.00000000E+00  0.00000000E+00  0.00000000E+00
  0.00000000E+00  0.00000000E+00  0.00000000E+00
  0.00000000E+00  0.00000000E+00  0.00000000E+00
  0.00000000E+00  0.00000000E+00  0.00000000E+00
  0.00000000E+00  0.00000000E+00  0.00000000E+00
  0.00000000E+00  0.00000000E+00  0.00000000E+00
  0.00000000E+00  0.00000000E+00  0.00000000E+00
  0.00000000E+00  0.00000000E+00  0.00000000E+00
  0.00000000E+00  0.00000000E+00  0.00000000E+00
  0.00000000E+00  0.00000000E+00  0.00000000E+00
  0.00000000E+00  0.00000000E+00  0.00000000E+00
  0.00000000E+00  0.00000000E+00  0.00000000E+00
  0.00000000E+00  0.00000000E+00  0.00000000E+00
  0.00000000E+00  0.00000000E+00  0.00000000E+00
  0.00000000E+00  0.00000000E+00  0.00000000E+00
  0.00000000E+00  0.00000000E+00  0.00000000E+00
  0.00000000E+00  0.00000000E+00  0.00000000E+00
  0.00000000E+00  0.00000000E+00  0.00000000E+00
  0.00000000E+00  0.00000000E+00  0.00000000E+00
  0.00000000E+00  0.00000000E+00  0.00000000E+00
  0.00000000E+00  0.00000000E+00  0.00000000E+00
  0.00000000E+00  0.00000000E+00  0.00000000E+00
  0.00000000E+00  0.00000000E+00  0.00000000E+00
  0.00000000E+00  0.00000000E+00  0.00000000E+00
  0.00000000E+00  0.00000000E+00  0.00000000E+00
  0.00000000E+00  0.00000000E+00  0.00000000E+00
  0.00000000E+00  0.00000000E+00  0.00000000E+00
  0.00000000E+00  0.00000000E+00  0.00000000E+00
  0.00000000E+00  0.00000000E+00  0.00000000E+00
  0.00000000E+00  0.00000000E+00  0.00000000E+00
  0.00000000E+00  0.00000000E+00  0.00000000E+00
  0.00000000E+00  0.00000000E+00  0.00000000E+00
  0.00000000E+00  0.00000000E+00  0.00000000E+00
  0.00000000E+00  0.00000000E+00  0.00000000E+00
  0.00000000E+00  0.00000000E+00  0.00000000E+00
  0.00000000E+00  0.00000000E+00  0.00000000E+00
  0.00000000E+00  0.00000000E+00  0.00000000E+00
  0.00000000E+00  0.00000000E+00  0.00000000E+00
  0.00000000E+00  0.00000000E+00  0.00000000E+00
  0.00000000E+00  0.00000000E+00  0.00000000E+00
  0.00000000E+00  0.00000000E+00  0.00000000E+00
  0.00000000E+00  0.00000000E+00  0.00000000E+00
  0.00000000E+00  0.00000000E+00  0.00000000E+00
  0.00000000E+00  0.00000000E+00  0.00000000E+00
  0.00000000E+00  0.00000000E+00  0.00000000E+00
  0.00000000E+00  0.00000000E+00  0.00000000E+00
  0.00000000E+00  0.00000000E+00  0.00000000E+00
  0.00000000E+00  0.00000000E+00  0.00000000E+00
  0.00000000E+00  0.00000000E+00  0.00000000E+00
  0.00000000E+00  0.00000000E+00  0.00000000E+00
  0.00000000E+00  0.00000000E+00  0.00000000E+00
  0.00000000E+00  0.00000000E+00  0.00000000E+00
  0.00000000E+00  0.00000000E+00  0.00000000E+00
  0.00000000E+00  0.00000000E+00  0.00000000E+00
  0.00000000E+00  0.00000000E+00  0.00000000E+00
  0.00000000E+00  0.00000000E+00  0.00000000E+00
  0.00000000E+00  0.00000000E+00  0.00000000E+00
  0.00000000E+00  0.00000000E+00  0.00000000E+00
  0.00000000E+00  0.00000000E+00  0.00000000E+00
  0.00000000E+00  0.00000000E+00  0.00000000E+00
  0.00000000E+00  0.00000000E+00  0.00000000E+00
  0.00000000E+00  0.00000000E+00  0.00000000E+00
  0.00000000E+00  0.00000000E+00  0.00000000E+00
  0.00000000E+00  0.00000000E+00  0.00000000E+00
  0.00000000E+00  0.00000000E+00  0.00000000E+00
  0.00000000E+00  0.00000000E+00  0.00000000E+00
  0.00000000E+00  0.00000000E+00  0.00000000E+00
  0.00000000E+00  0.00000000E+00  0.00000000E+00
  0.00000000E+00  0.00000000E+00  0.00000000E+00
  0.00000000E+00  0.00000000E+00  0.00000000E+00
  0.00000000E+00  0.00000000E+00  0.00000000E+00
  0.00000000E+00  0.00000000E+00  0.00000000E+00
  0.00000000E+00  0.00000000E+00  0.00000000E+00
  0.00000000E+00  0.00000000E+00  0.00000000E+00
  0.00000000E+00  0.00000000E+00  0.00000000E+00
  0.00000000E+00  0.00000000E+00  0.00000000E+00
