# Supplementary material for: Brønsted acidity in zeolites measured by deprotonation energy
Source: Sci Rep. 2022 May 4;12:7301. doi: 10.1038/s41598-022-11354-x (PMC9068704; doi:10.1038/s41598-022-11354-x)
Supplement: Supplementary file 2 — Supplementary Information 2. [file 41598_2022_11354_MOESM2_ESM.zip › structures/periodic/mfi/Al7-O18.vasp]

Si Al O H                               
   1.00000000000000     
    19.8538999999999994    0.0000000000000000    0.0000000000000000
     0.0000000000000000   19.8699000000000012    0.0000000000000000
     0.0000000000000000    0.0000000000000000   13.2912999999999997
   Si   Al   O    H 
    95     1   192     1
Direct
  0.4378593966651999  0.0568894929415183  0.6934111664348659
  0.0588176189511180  0.5566283323307560  0.1972988272552585
  0.4201350470081316  0.4483551308619865  0.7018255728618543
  0.0756272122816129  0.9503715783074355  0.1995672587815163
  0.5726571636044366  0.9465381115546958  0.3022506204944406
  0.9239672306161201  0.4482336021708070  0.8061800581657621
  0.5674529399624044  0.5548227540234372  0.2955527433828483
  0.9303030114685615  0.0571754313456344  0.7922014097736394
  0.3289920372024938  0.0178688320917313  0.8425863711099516
  0.1682192546484902  0.5197786032032641  0.3452841549998178
  0.3255891617109574  0.4642455933929698  0.8699047115115756
  0.1711319672406218  0.9635436754255027  0.3691548527875601
  0.6863205350341445  0.9768995391363260  0.1591951932128184
  0.8112684252044831  0.4777963899682434  0.6615313235699540
  0.6622324486008625  0.5358730932547354  0.1264864194702181
  0.8348786057989582  0.0358602282833503  0.6252437179570199
  0.2828707822242327  0.0552896944527494  0.0548215221630583
  0.2128639247112419  0.5571065351876556  0.5582943129854521
  0.2682798068687766  0.4275439397546660  0.0753463323166337
  0.2290611787229482  0.9277815889394148  0.5723509361586853
  0.7338790345796189  0.9444824281884440  0.9417228850179812
  0.7640316004030945  0.4431383303401188  0.4445385402814687
  0.7113137571792584  0.5710655149816518  0.9194283750314823
  0.7862033164666228  0.0682347792857066  0.4165917754121127
  0.1278705143975626  0.0677169062493906  0.0622040235571308
  0.3680841199207929  0.5627312446796215  0.5618997851820881
  0.1121418118418496  0.4392495409217516  0.0580608014184112
  0.3848323880325522  0.9403680720149350  0.5540073929175522
  0.8897550006993535  0.9344842863398132  0.9349065170615172
  0.6085610412854625  0.4329760437117184  0.4397617474963665
  0.8691733988193362  0.5686572414674093  0.9434834134646588
  0.6282419100975228  0.0650870848330279  0.4410976763304964
  0.0781770161340391  0.0244033815872289  0.8510109388545043
  0.4179572059848696  0.5216005513061920  0.3487014671297582
  0.0714553916239589  0.4707246241414336  0.8455057460464339
  0.4256545006702296  0.9720937018961959  0.3400728547990664
  0.9256667937017122  0.9791647736398038  0.1495975414062268
  0.5705991393372979  0.4789220495921899  0.6533451447496855
  0.9129415224874640  0.5286678788648469  0.1551893956507907
  0.5847414711240102  0.0278570743416347  0.6546281674122759
  0.2025029520773861  0.0505714783188125  0.7116485739103035
  0.2940252098825510  0.5513939960371044  0.2134074748508633
  0.2022520128596395  0.4401673844298966  0.7160114505209170
  0.2941144809109401  0.9411480229781622  0.2141756598916102
  0.8110175378461127  0.9388438409185831  0.2891717141438200
  0.6871255894547472  0.4405049878601316  0.7920357921574480
  0.7825127991449974  0.5570342249204271  0.2822504569457895
  0.7145223000421517  0.0585030070515269  0.7825239369113499
  0.0602049252514234  0.3315122868113502  0.2164494782509948
  0.4311502806787684  0.6679835640700995  0.7013028494738890
  0.0667485038747886  0.1724823952198862  0.2035474982760802
  0.5721826780780747  0.1704139596888422  0.2890975567425918
  0.9267806132519424  0.6710111655569748  0.7903827578208923
  0.5585461424819801  0.3264741030903388  0.2888673195658737
  0.9425327093745979  0.8277842595411976  0.7843284633562527
  0.3334412871991018  0.8607184380403921  0.8726569864304619
  0.1657286843663931  0.3621697490141537  0.3691178643947086
  0.3254439673129175  0.6218218317188220  0.8567683508745965
  0.1708903860955876  0.1195876582963840  0.3575109701511860
  0.6750288517530395  0.1320488535302828  0.1359596372095446
  0.8229904513640719  0.6322343217560654  0.6399133873372487
  0.6646873779280684  0.3796061071037735  0.1465559610875375
  0.8361318989961128  0.8790724936192864  0.6436543393094231
  0.2749974510648518  0.8227959662450302  0.0831295473199925
  0.2209356023011896  0.3229844248148982  0.5788209970881480
  0.2689787612705347  0.6694473249559560  0.0618116183011730
  0.2274697618337783  0.1687881075747762  0.5609863246233734
  0.7210951420932051  0.1718534159688875  0.9250559078523505
  0.7772537840725718  0.6701464576030670  0.4274642316687779
  0.7182609195185636  0.3262397795420470  0.9469269791441766
  0.7807190634807759  0.8252908106648476  0.4429954579353284
  0.1180440715286293  0.8280316878954261  0.0618624285217887
  0.3772614821344664  0.3283531428230320  0.5594887241503421
  0.1118670157824700  0.6756829640023260  0.0757152879342369
  0.3842672337507872  0.1750748634851655  0.5732108488625007
  0.8771637118278320  0.1727787482599888  0.9302031199390305
  0.6212043871285842  0.6720892528979728  0.4309585555172611
  0.8752279067371566  0.3262624491300068  0.9355388817481934
  0.6234923873388629  0.8259288972446240  0.4296669768905255
  0.0851828684722948  0.8623545229323724  0.8385353669784527
  0.4132505344233762  0.3596883586557984  0.3350357370310811
  0.0696663076154375  0.6297078719360792  0.8655545673306700
  0.4282002674983658  0.1310972624928225  0.3617058140531211
  0.9183292997858162  0.1364101414547932  0.1456485032793934
  0.5803415565820712  0.6374385310793205  0.6470997361945987
  0.9191528638679570  0.3729203236951862  0.1433095159908903
  0.5839183873093018  0.8714617098265807  0.6407419556556120
  0.2198500403614998  0.8129843442698986  0.7276582124236760
  0.2782487364370559  0.3092042024327833  0.2244326436919211
  0.1971845861471066  0.6583821263021847  0.7269894547824255
  0.2986763387991387  0.1551254607138998  0.2254263129007697
  0.7915247818502167  0.1904614297170651  0.2633332041050647
  0.7069782773516142  0.6924542770873183  0.7660301218117737
  0.7908106118401845  0.3438694684094251  0.2812699344030786
  0.7106322655745407  0.8458496083824868  0.7756310022908121
  0.4434718572778222  0.8381532448103696  0.7217466183471589
  0.5188517414821615  0.0586155917167810  0.7103347109303942
  0.9778781159119706  0.5586296835122015  0.2142745958089369
  0.4976700513779604  0.4730060526612993  0.7073746797514106
 -0.0023275157018939  0.9737857716028827  0.2063764098192042
  0.4924602233964230  0.9468217150676825  0.2812241478817776
  0.0042455900115176  0.4479560573323159  0.7859523049028023
  0.4861743105034618  0.5530759411472739  0.3021197708308182
  0.0115462596377843  0.0547306846888798  0.7975257065841415
  0.4041498588985283  0.0287654073264126  0.7968029167265207
  0.0927196206760536  0.5297986627444230  0.3010776565658567
  0.3936252764989039  0.4358589665680458  0.8161487405585600
  0.1033429684661082  0.9365247322717877  0.3130448230373248
  0.6097212910825338  0.9640665757068503  0.1966213003051583
  0.8874938374279703  0.4633823403409431  0.6994074086252602
  0.5892066867248618  0.5503073448928953  0.1777439463680893
  0.9078415612001566  0.0529147366455852  0.6746953358563896
  0.4117449610975156  0.1328139358550188  0.6690613940605490
  0.0857351990305051  0.6316384202352266  0.1706692439297676
  0.4131055378291806  0.3805969699253135  0.6360055514261106
  0.0811946468598995  0.8821365610057073  0.1337772947306126
  0.5956086452343258  0.8725107800076239  0.3393759256080273
  0.9012324815303688  0.3752317343335417  0.8470553324543062
  0.5947641654668764  0.6253302012202416  0.3401280407470678
  0.9030772334107343  0.1277369912674665  0.8371165574899262
  0.4186790875877119  0.0090746033500112  0.5984149498786916
  0.0775644198891958  0.5063533928361567  0.1047706119427711
  0.3736603857291387  0.5082793684511075  0.6528804475037985
  0.1210781567018052  0.0103147733389139  0.1495951029899192
  0.5898968053720309  0.0024359641724671  0.3879091382558530
  0.9063516077537255  0.5060780651933063  0.8884427907552397
  0.6017219700424797  0.4925470951374096  0.3565422876741650
  0.8958363983448538  0.9949322808174729  0.8530495429953228
  0.3271762521049087  0.0527233485002953  0.9528320343456544
  0.1691649188645537  0.5535700894679690  0.4560189342554997
  0.3149860972871603  0.4245829427603622  0.9751313258508518
  0.1824229148052215  0.9209196401010532  0.4720292553050907
  0.6923445501991072  0.9497081707171153  0.0455287643425328
  0.8066614071791331  0.4539310115372746  0.5462288343120492
  0.6669160895294146  0.5773798633606068  0.0217082934452780
  0.8281643182835624  0.0771912994317239  0.5206122521606108
  0.3098557296855073  0.9386343927300490  0.8523909479336719
  0.1880604977278930  0.4404422699455717  0.3528711449749712
  0.3338996832104659  0.5444301973283989  0.8928001850866202
  0.1624823984057952  0.0428492777827656  0.3974292747172210
  0.7035752219646398  0.0570851245552445  0.1615971861886251
  0.7939886206005690  0.5578398751042443  0.6684730456380616
  0.6702846954533406  0.4557991892687907  0.1030396246886071
  0.8293128875862588  0.9555521849328193  0.6020435818466430
  0.2755692335292687  0.0537970311411593  0.7665962923897550
  0.2216377837575919  0.5566052991549298  0.2703722838957791
  0.2618688543128270  0.4516207632323281  0.7966493623911761
  0.2351982093764853  0.9539045535518125  0.2954339285506615
  0.7378712723959359  0.9375744908032784  0.2338591160586613
  0.7586564736356910  0.4369627687406497  0.7324978745751697
  0.7219531470490554  0.5606923126796195  0.2011145116347736
  0.7749737307045045  0.0583584553856461  0.7010454420118165
  0.3182233487669914  0.1111697653880216  0.1268851920955730
  0.1782280348317019  0.6146830939568025  0.6277374591211089
  0.2644363756609350  0.3529704261614385  0.1236262753580698
  0.2350587825259758  0.8542758177988702  0.6248764282513690
  0.6936850319967819  0.8891622947067321  0.8754896230762945
  0.8042465585972661  0.3846978471528231  0.3846376215395784
  0.7083914429384637  0.6420550155623903  0.8610979555484255
  0.7891294317069314  0.1384220148642031  0.3561474376449529
  0.2055296326492657  0.0747711177952676  0.0258399624950320
  0.2906987251605300  0.5750697673416193  0.5286272068763677
  0.1927092396759023  0.4528150686880492  0.0464442755417353
  0.3038253580436318  0.9542537379090930  0.5424520332078223
  0.8114044974913239  0.9230859654049853  0.9660499532155455
  0.6867887697034682  0.4226492840777654  0.4723303362803511
  0.7889699662737238  0.5531030567221530  0.9474536868304991
  0.7084061809917900  0.0489580728054739  0.4412894477662522
  0.2812206453622275  0.9824662882396087  0.1104212591447495
  0.2135865021928211  0.4850219325233066  0.6152924740826707
  0.3015030709166288  0.4798085084637577  0.1553227821563592
  0.1936094990694671  0.9807750631352773  0.6492079390212211
  0.7352590368057241  0.0157210964902045  0.8819626486424865
  0.7609411004544081  0.5113979808011552  0.3779880988776038
  0.6794407767497848  0.5118077697236376  0.8504197983780275
  0.8207298406350616  0.0085905147366266  0.3511955294519395
  0.1039569043102817  0.1400253542651963  0.1060849511179965
  0.3969247665313773  0.6348226553048456  0.6027892975036832
  0.0989460618172145  0.3747581858505551  0.1298479104335550
  0.4000890188896589  0.8767600580988000  0.6245487056773298
  0.9203523569147281  0.8660291004383782  0.8872847184274286
  0.5791238716082922  0.3636161120493647  0.3936068861475693
  0.8845222401620306  0.6384240079946210  0.8839504556533494
  0.6128350980177194  0.1348441951145426  0.3814467061924912
  0.0796462595564454  0.0475058290595046  0.9683410409081619
  0.4144056873837318  0.5385288499190886  0.4686325574289481
  0.0809019607536282  0.4252098550925063  0.9467681877762953
  0.4144814885277325  0.9271871900459936  0.4409691026299609
  0.9337444180143254  0.9530516672292528  0.0342712338109347
  0.5640398895709264  0.4521894631227327  0.5382988091700285
  0.8973468852907166  0.5757176723017230  0.0577431660254593
  0.6021837639219635  0.0735481069100729  0.5561377945828029
  0.1437390034591626  0.0547121725290578  0.7954817724775344
  0.3540781330350886  0.5570485288756620  0.2952238244177352
  0.1323555362898089  0.4612285456387305  0.7674032271291675
  0.3645457392360783  0.9649795960041112  0.2614342723779836
  0.8707306915077925  0.9324665652706013  0.2065408507106700
  0.6250727318919318  0.4334719685596731  0.7132453691633607
  0.8495089917441102  0.5261672100399182  0.2311753865295222
  0.6468002048022136  0.0279469774712916  0.7335345486584405
  0.0760411314331135  0.9430958838501214  0.8451838824110943
  0.4176926482478971  0.4410893549533150  0.3326688740981867
  0.0682029002790093  0.5489266307124496  0.8794064363498382
  0.4318915588404907  0.0503593774462268  0.3728313417941416
  0.8996819726545813  0.0568472325431165  0.1512470242980941
  0.5946830871461226  0.5572343526775925  0.6544371015923004
  0.9282992021394005  0.4523324523613849  0.1177591762972347
  0.5705489313074306  0.9511785953066589  0.6191498990676123
  0.1946668071645825  0.1147812810596254  0.6374687757553090
  0.3014607939881006  0.6132906811554759  0.1352415602573187
  0.1994875338459016  0.3619560904342626  0.6813360514837101
  0.2970119860604372  0.8616483668871165  0.1855037696794598
  0.8174055941042500  0.8748959438379179  0.3637379765284521
  0.6828802125845320  0.3782951565551423  0.8698323281907103
  0.7976493686878862  0.6322545558578501  0.3236989945272366
  0.7015356212562184  0.1352475740708198  0.8198897188620337
  0.5295901153013701  0.8404644298755344  0.7167310478062944
 -0.0200978626129418  0.3471457355586216  0.2154627968910652
  0.5108080325756621  0.6552367145493618  0.7075332094256369
  0.9880419221197012  0.1506440559706770  0.2051813719759689
  0.4918603095812800  0.1570538254250685  0.2958345746366184
  0.0063090198276066  0.6534205486942750  0.7975953779777573
  0.4771487343566077  0.3272080837909163  0.2763927847074884
  0.0241414067120309  0.8289733717253833  0.7740934475924321
  0.4100700751495821  0.8479195876023121  0.8398474808882727
  0.0891579765793299  0.3512307878203985  0.3277378118519116
  0.3961585400785647  0.6487839171808625  0.8069769023631543
  0.1010670090557330  0.1463243078450876  0.3077211391873131
  0.5993998576909385  0.1412548059220970  0.1816329454841591
  0.8990553195072546  0.6408755865220467  0.6838545648810543
  0.5898966512068837  0.3655596319404291  0.1916373648016079
  0.9121200051151881  0.8642760231836591  0.6841298044721155
  0.4179872478001537  0.7508322697412996  0.6773619272709719
  0.0741240277331370  0.2530956261505581  0.1933085231183607
  0.5871345155741261  0.2504530373464293  0.2944493344480152
  0.9150737226445176  0.7513560814813587  0.7925532232724721
  0.3245451957339624  0.8420166596802637  0.9909818451426179
  0.1696418942865600  0.3420821194698120  0.4873327605826551
  0.3073192430385917  0.6677617176689293  0.9534020177799338
  0.1891841916845616  0.1669441785418811  0.4530180697025806
  0.6721729371308716  0.1459540496705435  0.0156357566680925
  0.8251730281246252  0.6443421780340177  0.5192360600186869
  0.6797759663563494  0.3282000905409196  0.0547463020908543
  0.8177837585051667  0.8287584614728638  0.5517965704834581
  0.2831317588617087  0.8129690042121696  0.8049978936636502
  0.2163088353482748  0.3146655201068327  0.3041203383403413
  0.2672681485655901  0.6272093379918315  0.7711614275564325
  0.2309864369074476  0.1224301054276711  0.2742098185845623
  0.7262570654663763  0.1848270295374171  0.1898178600330015
  0.7728760003538084  0.6859340398173860  0.6938876092600518
  0.7182697207604213  0.3684535609080750  0.2376100250947787
  0.7863487637294750  0.8661004805694628  0.7390562944912566
  0.2799355150179929  0.7432124280460557  0.1104425290287164
  0.2173174551543682  0.2437965961925581  0.6066467056065580
  0.7106569771607424  0.2511478587334479  0.9021247136515246
  0.7882969847523327  0.7488935870616110  0.4028679858709115
  0.1981975809508450  0.8437697527990149  0.0518460785456732
  0.2972600807893212  0.3452383860075270  0.5457581411718028
  0.1889319245217924  0.6546338765016532  0.0459149499784416
  0.3073256529996783  0.1529889609155091  0.5450388964620627
  0.7988851662858748  0.1557406178192865  0.9584728785293775
  0.6991728322961599  0.6542550089942243  0.4600103489642526
  0.7974204315103668  0.3451294496696679  0.9633958345549316
  0.7016326697639340  0.8452897436691195  0.4538341176490859
  0.1070220053328262  0.7537679262357533  0.1103322225690949
  0.3871089667774187  0.2537505643635960  0.6061242699475483
  0.8823799118839107  0.2503226154601793  0.8932520658887562
  0.6164164222006866  0.7487654592204910  0.3911099193559485
  0.0843852621655997  0.8301561256908365  0.9507909907210061
  0.4135569721464310  0.3335851487535434  0.4506550744421852
  0.0649091999312618  0.6634845771352825  0.9767563978435159
  0.4311557380000948  0.1637995866477372  0.4739441727784240
  0.9245413920591585  0.1591305614730334  0.0281866378546063
  0.5736265226593027  0.6597943758571236  0.5297536205298404
  0.9210567013812371  0.3328192316624437  0.0367789969215357
  0.5792754434570115  0.8340385152902476  0.5315014275963666
  0.1549086559485753  0.8447193546305016  0.7828357444813310
  0.3460070387646757  0.3353511222377406  0.2785689777982642
  0.1386897162496258  0.6535662519558308  0.8111239324746770
  0.3593838520692921  0.1548777574022362  0.3066372776931929
  0.8595209166816010  0.1804677126564348  0.1978993177084523
  0.6400621702893953  0.6794850506561411  0.6990705835733495
  0.8480476427054410  0.3598709004384343  0.1984564221968329
  0.6600515495292918  0.8620086292368945  0.6837898895957777
  0.2071793616949690  0.7356999321410950  0.6929508469931438
  0.2847980336090285  0.2317134471832572  0.1894210164680905
  0.7909375983522668  0.2652243796493462  0.3109046178328075
  0.7059671278800504  0.7679369996143063  0.8099713880570538
  0.3912209002796038  0.7586127332009890  0.6165186887835380
 
  0.00000000E+00  0.00000000E+00  0.00000000E+00
  0.00000000E+00  0.00000000E+00  0.00000000E+00
  0.00000000E+00  0.00000000E+00  0.00000000E+00
  0.00000000E+00  0.00000000E+00  0.00000000E+00
  0.00000000E+00  0.00000000E+00  0.00000000E+00
  0.00000000E+00  0.00000000E+00  0.00000000E+00
  0.00000000E+00  0.00000000E+00  0.00000000E+00
  0.00000000E+00  0.00000000E+00  0.00000000E+00
  0.00000000E+00  0.00000000E+00  0.00000000E+00
  0.00000000E+00  0.00000000E+00  0.00000000E+00
  0.00000000E+00  0.00000000E+00  0.00000000E+00
  0.00000000E+00  0.00000000E+00  0.00000000E+00
  0.00000000E+00  0.00000000E+00  0.00000000E+00
  0.00000000E+00  0.00000000E+00  0.00000000E+00
  0.00000000E+00  0.00000000E+00  0.00000000E+00
  0.00000000E+00  0.00000000E+00  0.00000000E+00
  0.00000000E+00  0.00000000E+00  0.00000000E+00
  0.00000000E+00  0.00000000E+00  0.00000000E+00
  0.00000000E+00  0.00000000E+00  0.00000000E+00
  0.00000000E+00  0.00000000E+00  0.00000000E+00
  0.00000000E+00  0.00000000E+00  0.00000000E+00
  0.00000000E+00  0.00000000E+00  0.00000000E+00
  0.00000000E+00  0.00000000E+00  0.00000000E+00
  0.00000000E+00  0.00000000E+00  0.00000000E+00
  0.00000000E+00  0.00000000E+00  0.00000000E+00
  0.00000000E+00  0.00000000E+00  0.00000000E+00
  0.00000000E+00  0.00000000E+00  0.00000000E+00
  0.00000000E+00  0.00000000E+00  0.00000000E+00
  0.00000000E+00  0.00000000E+00  0.00000000E+00
  0.00000000E+00  0.00000000E+00  0.00000000E+00
  0.00000000E+00  0.00000000E+00  0.00000000E+00
  0.00000000E+00  0.00000000E+00  0.00000000E+00
  0.00000000E+00  0.00000000E+00  0.00000000E+00
  0.00000000E+00  0.00000000E+00  0.00000000E+00
  0.00000000E+00  0.00000000E+00  0.00000000E+00
  0.00000000E+00  0.00000000E+00  0.00000000E+00
  0.00000000E+00  0.00000000E+00  0.00000000E+00
  0.00000000E+00  0.00000000E+00  0.00000000E+00
  0.00000000E+00  0.00000000E+00  0.00000000E+00
  0.00000000E+00  0.00000000E+00  0.00000000E+00
  0.00000000E+00  0.00000000E+00  0.00000000E+00
  0.00000000E+00  0.00000000E+00  0.00000000E+00
  0.00000000E+00  0.00000000E+00  0.00000000E+00
  0.00000000E+00  0.00000000E+00  0.00000000E+00
  0.00000000E+00  0.00000000E+00  0.00000000E+00
  0.00000000E+00  0.00000000E+00  0.00000000E+00
  0.00000000E+00  0.00000000E+00  0.00000000E+00
  0.00000000E+00  0.00000000E+00  0.00000000E+00
  0.00000000E+00  0.00000000E+00  0.00000000E+00
  0.00000000E+00  0.00000000E+00  0.00000000E+00
  0.00000000E+00  0.00000000E+00  0.00000000E+00
  0.00000000E+00  0.00000000E+00  0.00000000E+00
  0.00000000E+00  0.00000000E+00  0.00000000E+00
  0.00000000E+00  0.00000000E+00  0.00000000E+00
  0.00000000E+00  0.00000000E+00  0.00000000E+00
  0.00000000E+00  0.00000000E+00  0.00000000E+00
  0.00000000E+00  0.00000000E+00  0.00000000E+00
  0.00000000E+00  0.00000000E+00  0.00000000E+00
  0.00000000E+00  0.00000000E+00  0.00000000E+00
  0.00000000E+00  0.00000000E+00  0.00000000E+00
  0.00000000E+00  0.00000000E+00  0.00000000E+00
  0.00000000E+00  0.00000000E+00  0.00000000E+00
  0.00000000E+00  0.00000000E+00  0.00000000E+00
  0.00000000E+00  0.00000000E+00  0.00000000E+00
  0.00000000E+00  0.00000000E+00  0.00000000E+00
  0.00000000E+00  0.00000000E+00  0.00000000E+00
  0.00000000E+00  0.00000000E+00  0.00000000E+00
  0.00000000E+00  0.00000000E+00  0.00000000E+00
  0.00000000E+00  0.00000000E+00  0.00000000E+00
  0.00000000E+00  0.00000000E+00  0.00000000E+00
  0.00000000E+00  0.00000000E+00  0.00000000E+00
  0.00000000E+00  0.00000000E+00  0.00000000E+00
  0.00000000E+00  0.00000000E+00  0.00000000E+00
  0.00000000E+00  0.00000000E+00  0.00000000E+00
  0.00000000E+00  0.00000000E+00  0.00000000E+00
  0.00000000E+00  0.00000000E+00  0.00000000E+00
  0.00000000E+00  0.00000000E+00  0.00000000E+00
  0.00000000E+00  0.00000000E+00  0.00000000E+00
  0.00000000E+00  0.00000000E+00  0.00000000E+00
  0.00000000E+00  0.00000000E+00  0.00000000E+00
  0.00000000E+00  0.00000000E+00  0.00000000E+00
  0.00000000E+00  0.00000000E+00  0.00000000E+00
  0.00000000E+00  0.00000000E+00  0.00000000E+00
  0.00000000E+00  0.00000000E+00  0.00000000E+00
  0.00000000E+00  0.00000000E+00  0.00000000E+00
  0.00000000E+00  0.00000000E+00  0.00000000E+00
  0.00000000E+00  0.00000000E+00  0.00000000E+00
  0.00000000E+00  0.00000000E+00  0.00000000E+00
  0.00000000E+00  0.00000000E+00  0.00000000E+00
  0.00000000E+00  0.00000000E+00  0.00000000E+00
  0.00000000E+00  0.00000000E+00  0.00000000E+00
  0.00000000E+00  0.00000000E+00  0.00000000E+00
  0.00000000E+00  0.00000000E+00  0.00000000E+00
  0.00000000E+00  0.00000000E+00  0.00000000E+00
  0.00000000E+00  0.00000000E+00  0.00000000E+00
  0.00000000E+00  0.00000000E+00  0.00000000E+00
  0.00000000E+00  0.00000000E+00  0.00000000E+00
  0.00000000E+00  0.00000000E+00  0.00000000E+00
  0.00000000E+00  0.00000000E+00  0.00000000E+00
  0.00000000E+00  0.00000000E+00  0.00000000E+00
  0.00000000E+00  0.00000000E+00  0.00000000E+00
  0.00000000E+00  0.00000000E+00  0.00000000E+00
  0.00000000E+00  0.00000000E+00  0.00000000E+00
  0.00000000E+00  0.00000000E+00  0.00000000E+00
  0.00000000E+00  0.00000000E+00  0.00000000E+00
  0.00000000E+00  0.00000000E+00  0.00000000E+00
  0.00000000E+00  0.00000000E+00  0.00000000E+00
  0.00000000E+00  0.00000000E+00  0.00000000E+00
  0.00000000E+00  0.00000000E+00  0.00000000E+00
  0.00000000E+00  0.00000000E+00  0.00000000E+00
  0.00000000E+00  0.00000000E+00  0.00000000E+00
  0.00000000E+00  0.00000000E+00  0.00000000E+00
  0.00000000E+00  0.00000000E+00  0.00000000E+00
  0.00000000E+00  0.00000000E+00  0.00000000E+00
  0.00000000E+00  0.00000000E+00  0.00000000E+00
  0.00000000E+00  0.00000000E+00  0.00000000E+00
  0.00000000E+00  0.00000000E+00  0.00000000E+00
  0.00000000E+00  0.00000000E+00  0.00000000E+00
  0.00000000E+00  0.00000000E+00  0.00000000E+00
  0.00000000E+00  0.00000000E+00  0.00000000E+00
  0.00000000E+00  0.00000000E+00  0.00000000E+00
  0.00000000E+00  0.00000000E+00  0.00000000E+00
  0.00000000E+00  0.00000000E+00  0.00000000E+00
  0.00000000E+00  0.00000000E+00  0.00000000E+00
  0.00000000E+00  0.00000000E+00  0.00000000E+00
  0.00000000E+00  0.00000000E+00  0.00000000E+00
  0.00000000E+00  0.00000000E+00  0.00000000E+00
  0.00000000E+00  0.00000000E+00  0.00000000E+00
  0.00000000E+00  0.00000000E+00  0.00000000E+00
  0.00000000E+00  0.00000000E+00  0.00000000E+00
  0.00000000E+00  0.00000000E+00  0.00000000E+00
  0.00000000E+00  0.00000000E+00  0.00000000E+00
  0.00000000E+00  0.00000000E+00  0.00000000E+00
  0.00000000E+00  0.00000000E+00  0.00000000E+00
  0.00000000E+00  0.00000000E+00  0.00000000E+00
  0.00000000E+00  0.00000000E+00  0.00000000E+00
  0.00000000E+00  0.00000000E+00  0.00000000E+00
  0.00000000E+00  0.00000000E+00  0.00000000E+00
  0.00000000E+00  0.00000000E+00  0.00000000E+00
  0.00000000E+00  0.00000000E+00  0.00000000E+00
  0.00000000E+00  0.00000000E+00  0.00000000E+00
  0.00000000E+00  0.00000000E+00  0.00000000E+00
  0.00000000E+00  0.00000000E+00  0.00000000E+00
  0.00000000E+00  0.00000000E+00  0.00000000E+00
  0.00000000E+00  0.00000000E+00  0.00000000E+00
  0.00000000E+00  0.00000000E+00  0.00000000E+00
  0.00000000E+00  0.00000000E+00  0.00000000E+00
  0.00000000E+00  0.00000000E+00  0.00000000E+00
  0.00000000E+00  0.00000000E+00  0.00000000E+00
  0.00000000E+00  0.00000000E+00  0.00000000E+00
  0.00000000E+00  0.00000000E+00  0.00000000E+00
  0.00000000E+00  0.00000000E+00  0.00000000E+00
  0.00000000E+00  0.00000000E+00  0.00000000E+00
  0.00000000E+00  0.00000000E+00  0.00000000E+00
  0.00000000E+00  0.00000000E+00  0.00000000E+00
  0.00000000E+00  0.00000000E+00  0.00000000E+00
  0.00000000E+00  0.00000000E+00  0.00000000E+00
  0.00000000E+00  0.00000000E+00  0.00000000E+00
  0.00000000E+00  0.00000000E+00  0.00000000E+00
  0.00000000E+00  0.00000000E+00  0.00000000E+00
  0.00000000E+00  0.00000000E+00  0.00000000E+00
  0.00000000E+00  0.00000000E+00  0.00000000E+00
  0.00000000E+00  0.00000000E+00  0.00000000E+00
  0.00000000E+00  0.00000000E+00  0.00000000E+00
  0.00000000E+00  0.00000000E+00  0.00000000E+00
  0.00000000E+00  0.00000000E+00  0.00000000E+00
  0.00000000E+00  0.00000000E+00  0.00000000E+00
  0.00000000E+00  0.00000000E+00  0.00000000E+00
  0.00000000E+00  0.00000000E+00  0.00000000E+00
  0.00000000E+00  0.00000000E+00  0.00000000E+00
  0.00000000E+00  0.00000000E+00  0.00000000E+00
  0.00000000E+00  0.00000000E+00  0.00000000E+00
  0.00000000E+00  0.00000000E+00  0.00000000E+00
  0.00000000E+00  0.00000000E+00  0.00000000E+00
  0.00000000E+00  0.00000000E+00  0.00000000E+00
  0.00000000E+00  0.00000000E+00  0.00000000E+00
  0.00000000E+00  0.00000000E+00  0.00000000E+00
  0.00000000E+00  0.00000000E+00  0.00000000E+00
  0.00000000E+00  0.00000000E+00  0.00000000E+00
  0.00000000E+00  0.00000000E+00  0.00000000E+00
  0.00000000E+00  0.00000000E+00  0.00000000E+00
  0.00000000E+00  0.00000000E+00  0.00000000E+00
  0.00000000E+00  0.00000000E+00  0.00000000E+00
  0.00000000E+00  0.00000000E+00  0.00000000E+00
  0.00000000E+00  0.00000000E+00  0.00000000E+00
  0.00000000E+00  0.00000000E+00  0.00000000E+00
  0.00000000E+00  0.00000000E+00  0.00000000E+00
  0.00000000E+00  0.00000000E+00  0.00000000E+00
  0.00000000E+00  0.00000000E+00  0.00000000E+00
  0.00000000E+00  0.00000000E+00  0.00000000E+00
  0.00000000E+00  0.00000000E+00  0.00000000E+00
  0.00000000E+00  0.00000000E+00  0.00000000E+00
  0.00000000E+00  0.00000000E+00  0.00000000E+00
  0.00000000E+00  0.00000000E+00  0.00000000E+00
  0.00000000E+00  0.00000000E+00  0.00000000E+00
  0.00000000E+00  0.00000000E+00  0.00000000E+00
  0.00000000E+00  0.00000000E+00  0.00000000E+00
  0.00000000E+00  0.00000000E+00  0.00000000E+00
  0.00000000E+00  0.00000000E+00  0.00000000E+00
  0.00000000E+00  0.00000000E+00  0.00000000E+00
  0.00000000E+00  0.00000000E+00  0.00000000E+00
  0.00000000E+00  0.00000000E+00  0.00000000E+00
  0.00000000E+00  0.00000000E+00  0.00000000E+00
  0.00000000E+00  0.00000000E+00  0.00000000E+00
  0.00000000E+00  0.00000000E+00  0.00000000E+00
  0.00000000E+00  0.00000000E+00  0.00000000E+00
  0.00000000E+00  0.00000000E+00  0.00000000E+00
  0.00000000E+00  0.00000000E+00  0.00000000E+00
  0.00000000E+00  0.00000000E+00  0.00000000E+00
  0.00000000E+00  0.00000000E+00  0.00000000E+00
  0.00000000E+00  0.00000000E+00  0.00000000E+00
  0.00000000E+00  0.00000000E+00  0.00000000E+00
  0.00000000E+00  0.00000000E+00  0.00000000E+00
  0.00000000E+00  0.00000000E+00  0.00000000E+00
  0.00000000E+00  0.00000000E+00  0.00000000E+00
  0.00000000E+00  0.00000000E+00  0.00000000E+00
  0.00000000E+00  0.00000000E+00  0.00000000E+00
  0.00000000E+00  0.00000000E+00  0.00000000E+00
  0.00000000E+00  0.00000000E+00  0.00000000E+00
  0.00000000E+00  0.00000000E+00  0.00000000E+00
  0.00000000E+00  0.00000000E+00  0.00000000E+00
  0.00000000E+00  0.00000000E+00  0.00000000E+00
  0.00000000E+00  0.00000000E+00  0.00000000E+00
  0.00000000E+00  0.00000000E+00  0.00000000E+00
  0.00000000E+00  0.00000000E+00  0.00000000E+00
  0.00000000E+00  0.00000000E+00  0.00000000E+00
  0.00000000E+00  0.00000000E+00  0.00000000E+00
  0.00000000E+00  0.00000000E+00  0.00000000E+00
  0.00000000E+00  0.00000000E+00  0.00000000E+00
  0.00000000E+00  0.00000000E+00  0.00000000E+00
  0.00000000E+00  0.00000000E+00  0.00000000E+00
  0.00000000E+00  0.00000000E+00  0.00000000E+00
  0.00000000E+00  0.00000000E+00  0.00000000E+00
  0.00000000E+00  0.00000000E+00  0.00000000E+00
  0.00000000E+00  0.00000000E+00  0.00000000E+00
  0.00000000E+00  0.00000000E+00  0.00000000E+00
  0.00000000E+00  0.00000000E+00  0.00000000E+00
  0.00000000E+00  0.00000000E+00  0.00000000E+00
  0.00000000E+00  0.00000000E+00  0.00000000E+00
  0.00000000E+00  0.00000000E+00  0.00000000E+00
  0.00000000E+00  0.00000000E+00  0.00000000E+00
  0.00000000E+00  0.00000000E+00  0.00000000E+00
  0.00000000E+00  0.00000000E+00  0.00000000E+00
  0.00000000E+00  0.00000000E+00  0.00000000E+00
  0.00000000E+00  0.00000000E+00  0.00000000E+00
  0.00000000E+00  0.00000000E+00  0.00000000E+00
  0.00000000E+00  0.00000000E+00  0.00000000E+00
  0.00000000E+00  0.00000000E+00  0.00000000E+00
  0.00000000E+00  0.00000000E+00  0.00000000E+00
  0.00000000E+00  0.00000000E+00  0.00000000E+00
  0.00000000E+00  0.00000000E+00  0.00000000E+00
  0.00000000E+00  0.00000000E+00  0.00000000E+00
  0.00000000E+00  0.00000000E+00  0.00000000E+00
  0.00000000E+00  0.00000000E+00  0.00000000E+00
  0.00000000E+00  0.00000000E+00  0.00000000E+00
  0.00000000E+00  0.00000000E+00  0.00000000E+00
  0.00000000E+00  0.00000000E+00  0.00000000E+00
  0.00000000E+00  0.00000000E+00  0.00000000E+00
  0.00000000E+00  0.00000000E+00  0.00000000E+00
  0.00000000E+00  0.00000000E+00  0.00000000E+00
  0.00000000E+00  0.00000000E+00  0.00000000E+00
  0.00000000E+00  0.00000000E+00  0.00000000E+00
  0.00000000E+00  0.00000000E+00  0.00000000E+00
  0.00000000E+00  0.00000000E+00  0.00000000E+00
  0.00000000E+00  0.00000000E+00  0.00000000E+00
  0.00000000E+00  0.00000000E+00  0.00000000E+00
  0.00000000E+00  0.00000000E+00  0.00000000E+00
  0.00000000E+00  0.00000000E+00  0.00000000E+00
  0.00000000E+00  0.00000000E+00  0.00000000E+00
  0.00000000E+00  0.00000000E+00  0.00000000E+00
  0.00000000E+00  0.00000000E+00  0.00000000E+00
  0.00000000E+00  0.00000000E+00  0.00000000E+00
  0.00000000E+00  0.00000000E+00  0.00000000E+00
  0.00000000E+00  0.00000000E+00  0.00000000E+00
  0.00000000E+00  0.00000000E+00  0.00000000E+00
  0.00000000E+00  0.00000000E+00  0.00000000E+00
  0.00000000E+00  0.00000000E+00  0.00000000E+00
  0.00000000E+00  0.00000000E+00  0.00000000E+00
  0.00000000E+00  0.00000000E+00  0.00000000E+00
  0.00000000E+00  0.00000000E+00  0.00000000E+00
  0.00000000E+00  0.00000000E+00  0.00000000E+00
  0.00000000E+00  0.00000000E+00  0.00000000E+00
  0.00000000E+00  0.00000000E+00  0.00000000E+00
  0.00000000E+00  0.00000000E+00  0.00000000E+00
  0.00000000E+00  0.00000000E+00  0.00000000E+00
  0.00000000E+00  0.00000000E+00  0.00000000E+00
  0.00000000E+00  0.00000000E+00  0.00000000E+00
  0.00000000E+00  0.00000000E+00  0.00000000E+00
  0.00000000E+00  0.00000000E+00  0.00000000E+00
