# Supplementary material for: Brønsted acidity in zeolites measured by deprotonation energy
Source: Sci Rep. 2022 May 4;12:7301. doi: 10.1038/s41598-022-11354-x (PMC9068704; doi:10.1038/s41598-022-11354-x)
Supplement: Supplementary file 2 — Supplementary Information 2. [file 41598_2022_11354_MOESM2_ESM.zip › structures/periodic/mfi/Al4-O11.vasp]

Si Al O H                               
   1.00000000000000     
    19.8538999999999994    0.0000000000000000    0.0000000000000000
     0.0000000000000000   19.8699000000000012    0.0000000000000000
     0.0000000000000000    0.0000000000000000   13.2912999999999997
   Si   Al   O    H 
    95     1   192     1
Direct
  0.4301486482916134  0.0462988391478123  0.6907825889238892
  0.0622546675242768  0.5520383072181173  0.2042318285281686
  0.4188124518911184  0.4478877640850479  0.6912508134894562
  0.0782103330836824  0.9498013821697410  0.1846507896997570
  0.5870467712671590  0.9490077473910197  0.3062149624948345
  0.9154684786518331  0.4496715679423056  0.8062338193479139
  0.5571820712228411  0.5592497851982282  0.3081385478617046
  0.9424210889367086  0.0574984358880357  0.8064513973688545
  0.3287856917077820  0.0250895317822359  0.8574641446911633
  0.1649642674793067  0.5307376176785740  0.3667230192858572
  0.3141054128778657  0.4750650209236709  0.8489210565532768
  0.1917502723758229  0.9701171233231074  0.3294247193706891
  0.6819330474288774  0.9670727057839841  0.1355823704144047
  0.8189030724711167  0.4668125186940617  0.6365027667415583
  0.6669354290473238  0.5231662824287618  0.1597495074289631
  0.8273869094109316  0.0232324343398864  0.6589078609849921
  0.2998341301476743  0.0726829644932929  0.0703624547808968
  0.2086436916555358  0.5623670426154032  0.5786400802377774
  0.2638165176256519  0.4447411278658421  0.0605562473444988
  0.2385199290496525  0.9338566396894408  0.5443260804886303
  0.7344105319245701  0.9328561299540512  0.9266233923884134
  0.7673781864643846  0.4326359645274092  0.4279173774083651
  0.7101709789451280  0.5591588987089392  0.9456495593874034
  0.7905459471886660  0.0601569552899601  0.4451017268548773
  0.3655093395277916  0.5741352067213237  0.5633912550087143
  0.1093408866199899  0.4367960926409933  0.0505494089988007
  0.3920356847008579  0.9270189638272091  0.5426655561075603
  0.8903911895861819  0.9445838747750995  0.9478417505577877
  0.6116711842787724  0.4424806710890010  0.4460807946793848
  0.8663995261141543  0.5712049809610942  0.9401876508541241
  0.6349528752378587  0.0709910691480283  0.4393464300274590
  0.0878473239655713  0.0257203527535171  0.8326991354575963
  0.4139236405242853  0.5316941056438996  0.3559462147306663
  0.0668228827487173  0.4768455961115983  0.8379651431668934
  0.4353409607881935  0.9708123630982622  0.3346902454200381
  0.9259240499677430  0.9719428435557774  0.1652088676694683
  0.5734327769847222  0.4709050932947115  0.6617305069197437
  0.9108838190721199  0.5263167236157982  0.1508455818820626
  0.5846843982215340  0.0253666047247814  0.6496968830245381
  0.2160431413352230  0.0485051895459687  0.7034316782198898
  0.2823401350990297  0.5597024811454171  0.2264671269214191
  0.1929721000018512  0.4306558126922622  0.7157047291811883
  0.3150608336069938  0.9351455320194544  0.1973410354026937
  0.8001833028430202  0.9405701476630963  0.2893824940989728
  0.6987559141893168  0.4398223533897213  0.7891338291099784
  0.7925539551005802  0.5561421683703049  0.2914509169595189
  0.7026143697029240  0.0561671462139276  0.7911436704937345
  0.4424380754220587  0.8322827526001807  0.7161754106648813
  0.0587549948963150  0.3369561231757464  0.2131209828478648
  0.4336626858750110  0.6710673904264763  0.7178078070069404
  0.0619555176432553  0.1750509352623802  0.2049882186905788
  0.5698502565063068  0.1748793806565185  0.2994632259791944
  0.9286789438158666  0.6773937378536432  0.8007251645329494
  0.5622311593519560  0.3341810856768790  0.2867988821464971
  0.9364124063192866  0.8356012856531290  0.7848465579813237
  0.3208586844054734  0.8690635759487407  0.8425960170159932
  0.1748081701784167  0.3728831871743177  0.3548252903474143
  0.3206821839127932  0.6324949450077939  0.8534258899999437
  0.1864107429633876  0.1279409107418635  0.3284585745394096
  0.6747593367257003  0.1223479914864496  0.1498092963159685
  0.8256290270426324  0.6225108911397005  0.6494219765121529
  0.6696452262529247  0.3651665172383700  0.1328153015488519
  0.8284329471891769  0.8667855867969688  0.6318295348710143
  0.2721817651256024  0.8223694795290799  0.0506429667391002
  0.2233022932902650  0.3188538784853986  0.5622692572778704
  0.2691569646837685  0.6676178277205770  0.0722513855801534
  0.2292179152770731  0.1627721027840833  0.5516414232705712
  0.7334655046136646  0.1704370794144706  0.9453154069446601
  0.7673752659478005  0.6718115611569515  0.4461285197317855
  0.7275844424121189  0.3238019317598535  0.9285033459188075
  0.7717735869578695  0.8245141485288112  0.4287708400924723
  0.1150300216439473  0.8246858450377998  0.0578246774878714
  0.3811178737503967  0.3222045691944526  0.5590442037201765
  0.1116616268877271  0.6696726054512455  0.0783617366013821
  0.3864587947375688  0.1674549424212254  0.5699768831228441
  0.8914174072089401  0.1752709439624256  0.9301381447319272
  0.6094954972959546  0.6759753064801503  0.4342437302884217
  0.8831350687046239  0.3278073843825111  0.9531006994655702
  0.6168072138492169  0.8276334495582136  0.4555747186000490
  0.0805732120232664  0.8707718015889075  0.8437806796823782
  0.4210679780993952  0.3772800362719375  0.3525487894215213
  0.0748772922018196  0.6348316418372792  0.8609768593160894
  0.4264707339951912  0.1278388369905759  0.3595026206395511
  0.9202026702494157  0.1296102475438044  0.1449865630139627
  0.5762583837278855  0.6286442428754713  0.6465146217736766
  0.9114262112061010  0.3680351753796683  0.1700594171441319
  0.5877002461033686  0.8668453643508485  0.6727602948415556
  0.2028212714802965  0.8316925699476629  0.6984591759490899
  0.2977619460850209  0.3367103181633319  0.2156792483524504
  0.1959210071871499  0.6813597745496247  0.7328573905216064
  0.3139370769412062  0.1839294968620218  0.2224665203072244
  0.7988987479024802  0.1613805676184042  0.2804825485192094
  0.6997689048260983  0.6613604377994852  0.7805778138819387
  0.7806978020425853  0.3130628945389061  0.2813080004232048
  0.7205314112746919  0.8129306678836185  0.7812622745864937
  0.1385264464271409  0.0716847252436302  0.0428999093407159
  0.5110325474751880  0.0391002624899759  0.6962166065293712
  0.9816542037305970  0.5406350516425243  0.2069304779234370
  0.4975229794847853  0.4658260597817260  0.7041746704481563
  0.0007675857222955  0.9693135565111858  0.2110775009361229
  0.5099250529863131  0.9711604551840045  0.2850144365109565
  0.9930015573950743  0.4712880921123704  0.7864957488651771
  0.4762926861358706  0.5609321182285909  0.2901270191778579
  0.0208796542095887  0.0536758742226228  0.7751452154844236
  0.4010277220994836  0.0257462168949277  0.8002288297014166
  0.0905099716107397  0.5364122863536246  0.3166016578291924
  0.3850966852174557  0.4483478331105955  0.8029562249839238
  0.1182702687310046  0.9454176836726101  0.2918297808051809
  0.6226091428876278  0.9300432679629982  0.1995071898086627
  0.8798597127757419  0.4315031162424224  0.6993835500832102
  0.5914909770419875  0.5324841994896481  0.2047036140579925
  0.9006392417093536  0.0294381693306469  0.7108236955404893
  0.4088099636227510  0.1238165194201696  0.6673907982167988
  0.0809944316240911  0.6290328086782242  0.1740262359770849
  0.4113235889757930  0.3738227857503554  0.6415300670524787
  0.0766440309232104  0.8755629677933572  0.1327740157993261
  0.5880949672301420  0.8850290141042936  0.3811710755948051
  0.9137736614670607  0.3847447793752446  0.8796615635727409
  0.5836764323595460  0.6341032115435968  0.3368326028015450
  0.9212866838165946  0.1346707888296576  0.8342782125696186
  0.3990021125166033 -0.0024489215243559  0.6041239865279630
  0.0969200768755742  0.5010826303949085  0.1234050454655983
  0.3818015565513176  0.5039272012403904  0.6212938767758325
  0.1115468891311560  0.0056675443971659  0.1139860138794058
  0.6289095734544957  0.0121593489693732  0.3541412769888692
  0.8739103555758598  0.5125569227120726  0.8550114897322778
  0.5744060932486563  0.5086234782543754  0.4010035000787777
  0.9280041700687295  0.0116934881547891  0.9059786060642990
  0.3392106146815570  0.0630260559169182  0.9637429500914563
  0.1600611690145842  0.5602765716755301  0.4802398414436729
  0.3144874716422981  0.4646297070199253  0.9698085137517014
  0.1946547834708781  0.9592842775391290  0.4497408022391367
  0.6901894713118211  0.9280467321508674  0.0291555596092137
  0.8117010152691109  0.4273274241813134  0.5302115423825939
  0.6673046725869253  0.5567464640118551  0.0490052029412610
  0.8335493509489882  0.0569145109683167  0.5483149792694338
  0.3053793278857725  0.9468147424715525  0.8739828590121831
  0.1906575434424207  0.4526448973969063  0.3672037047085384
  0.3042570389365959  0.5546426772537472  0.8239668896760201
  0.2040346596623811  0.0499351420913228  0.3076355876952293
  0.6622838061325692  0.0453848015419017  0.1133514753409608
  0.8363169921335115  0.5452575173922627  0.6130024194660533
  0.6875764619854539  0.4441162504032818  0.1512095167800564
  0.8049827456464242  0.9446367572500354  0.6489622733230577
  0.2712254922627860  0.0638270121665629  0.7912574412042610
  0.2193859557538006  0.5741598247706881  0.3018573615082912
  0.2521797148771400  0.4330459000809582  0.7998425885227266
  0.2506429249891906  0.9279064627518054  0.2725964841028755
  0.7525506837566650  0.9648508882555954  0.1973197106624257
  0.7485950248957152  0.4627302990091290  0.6988811873141690
  0.7195888609866212  0.5598373307095211  0.2358951560885452
  0.7725954136142426  0.0625921418133133  0.7281237308137217
  0.3351932541057128  0.1353101257434465  0.1302069292250433
  0.1825943908257124  0.6210650626520891  0.6534045672333471
  0.2918149215273245  0.3757689393643613  0.1094263391859898
  0.1977379995287608  0.8703277428311906  0.5913447333573675
  0.7400544318568782  0.8585071567097468  0.8778760137681427
  0.7628296738705640  0.3585074734673104  0.3784449824088288
  0.6754692691226937  0.6168159606696682  0.8762952203685327
  0.8260639970914284  0.1173251457747244  0.3750306329474710
  0.2219884358331289  0.0891123081614449  0.0533338060200635
  0.2851830020855682  0.5775343829208636  0.5420420477104932
  0.1879003839848900  0.4338371070816543  0.0168519849263272
  0.3144067511234006  0.9141229394347987  0.5083098699598536
  0.8098329122768690  0.9602882913356761  0.9519710203983300
  0.6917985192466712  0.4589281073740374  0.4543144458342853
  0.7881240288469209  0.5762626047281670  0.9743193134110232
  0.7129511938395351  0.0784632677923467  0.4742693247731266
  0.3114626869015810  0.0050122245724448  0.1364760602312771
  0.2047321048905721  0.4899251939600374  0.6339652440116359
  0.2604057969018745  0.5030707455652416  0.1450851252747401
  0.2472362973927627  0.9927728843793958  0.6276474075021853
  0.6978880757565298  0.9835144235885477  0.8473179869527784
  0.8025441061119096  0.4842476049912302  0.3485937869397815
  0.7072708204587904  0.4872649427414262  0.8878121396972286
  0.7918206582032118  0.9882445968357894  0.3877075754093183
  0.0928891636388513  0.1500380021279005  0.0907016373017816
  0.3883699251245009  0.6396693439532584  0.6271649150138883
  0.0894098996500862  0.3676262905578949  0.1092247153571005
  0.4169574628505579  0.8642418631045484  0.6104033287945078
  0.9044608481335342  0.8806635456621769  0.8752724801490958
  0.6001940720125470  0.3774677918133690  0.3742078621437906
  0.8903263491224251  0.6433158483559688  0.8961277314407493
  0.6103005537529199  0.1426901546401959  0.3942987764221103
  0.1066821350131222  0.0758631944949630  0.9228159250295035
  0.4052734318567723  0.5770108342597731  0.4567416249633731
  0.0632864739402607  0.4432243307676708  0.9499686034023304
  0.4388260964132772  0.9319613056065925  0.4425589006112192
  0.9185209552858427  0.9293879841619740  0.0605823686438611
  0.5815610840870076  0.4276597104730843  0.5578631214170621
  0.9144464830293491  0.5529611646939607  0.0354074367941178
  0.5871610129618098  0.0518809502815294  0.5341419945550502
  0.1467360599544313  0.0194894371300542  0.7487962319741288
  0.3467415215427060  0.5330667542282730  0.2882669452171067
  0.1198149412764158  0.4363708732376816  0.7684768362173596
  0.3845397293143725  0.9310881649471362  0.2609055493036437
  0.8773126761786045  0.9409946716961630  0.2510154333657117
  0.6219250269858392  0.4412458336709266  0.7488604384077866
  0.8515606877808856  0.5660404104529517  0.2089531218962109
  0.6395012110621950  0.0660244419850338  0.7159405508892894
  0.0741288566076448  0.9494861219479550  0.8753869015291146
  0.4293301466561766  0.4545319553123516  0.3907205824154454
  0.0900783221292792  0.5550536726778926  0.8453298333398040
  0.4094906371330037  0.0480210523406758  0.3502191749630935
  0.9045785511982913  0.0499252814203663  0.1420430329544315
  0.5933185277460509  0.5488671017562317  0.6393475638148785
  0.8935212180082304  0.4463955791427188  0.1501749792041427
  0.6026024518891848  0.9458226093217941  0.6522353169874811
  0.1994480188611083  0.1168370468571674  0.6415980581505367
  0.3011304048592276  0.6289104537643090  0.1686201865886603
  0.1950113368567042  0.3583740980321311  0.6597449328477505
  0.3163828568639986  0.8720786010414676  0.1202002927373945
  0.7809916980969958  0.8646650961201230  0.3235699294391677
  0.7158013951483911  0.3633989088807382  0.8235405864771256
  0.7995520387787066  0.6167182924151980  0.3713394950407024
  0.6981059235398005  0.1158790961397722  0.8732040090063946
  0.5194626180631100  0.8557224106082623  0.7374666085989997
  0.9818228107368752  0.3609330778705701  0.2308370404291343
  0.5092668729175013  0.6397527962314237  0.7146739625931703
  0.9867030903823436  0.1451997191429237  0.2136863713657992
  0.4936128389028245  0.1456662404085388  0.2955221540617350
  0.0075723375830703  0.6560005563077203  0.7998099375888887
  0.4833105370737774  0.3550613666230197  0.2807276819729945
  0.0168697255043969  0.8476710339561520  0.7751950523770563
  0.3994690643195320  0.8593147357087426  0.8121427580616422
  0.0990489689215083  0.3619503228233840  0.3119385003476011
  0.3983317838282309  0.6513040735041432  0.8248480018718347
  0.1095070656000063  0.1429007364995928  0.2895122838300481
  0.6057545614113532  0.1547752699728702  0.1935368764295052
  0.8954877588301785  0.6514159149797104  0.6957507231920433
  0.5947288759328535  0.3492777995622093  0.1763470909087140
  0.9039811974754254  0.8558134383411599  0.6762047130562640
  0.4369577047526220  0.7515689859784110  0.7053734594211525
  0.0627050735674923  0.2555557960261730  0.2023487490844837
  0.5701119770437416  0.2555135574615823  0.3148345870837254
  0.9201558189598974  0.7578390598978528  0.8115462491021673
  0.3023449628564118  0.8209018923860590  0.9370106613522178
  0.1788440304625374  0.3369443077694737  0.4636065971862037
  0.3104093534532100  0.6451785311430981  0.9724492568758892
  0.1901269542865088  0.1465454071798825  0.4468113629493853
  0.6995742961494995  0.1679950041897691  0.0560289822306961
  0.8050626899835929  0.6688243884941819  0.5541645627197423
  0.6729309139347222  0.3463508444747285  0.0137851043469471
  0.8271166088766845  0.8476856429703475  0.5127776657652598
  0.2773938119988006  0.8459733462939666  0.7447930933743457
  0.2259980439737864  0.3378019959028991  0.2750464130498420
  0.2695813115709620  0.6781377157845582  0.7863202541154278
  0.2365378031340842  0.1738257146908910  0.2610747460077987
  0.7326955673095216  0.1231137916054267  0.2367537008634000
  0.7659788155143537  0.6245866593138845  0.7335419134002784
  0.7246468387738045  0.3199202273792896  0.1929694953191262
  0.7767097037471126  0.8180914658779430  0.6925986538422442
  0.2775671000916135  0.7468978324971538  0.0955302747761706
  0.2155861895686208  0.2396116810342559  0.5855335148042423
  0.7208396292538548  0.2449031868402936  0.8997907698506120
  0.7800894863932966  0.7458751121639516  0.3991677438850571
  0.1939497326894490  0.8467631518930897  0.0486117208188539
  0.3016190039928637  0.3385848068851480  0.5404082509555223
  0.1898211504948332  0.6476991875584184  0.0574860715085676
  0.3095164615216684  0.1492186743615230  0.5361173876640903
  0.8138275014711781  0.1544174590537555  0.9537250026117754
  0.6873717833616557  0.6570592101134234  0.4608283536300354
  0.8029320002417373  0.3398149334245146  0.9719646870166841
  0.6971208036168074  0.8389259920292546  0.4755300788696820
  0.1075317725111323  0.7492594392475389  0.1035865151082812
  0.3920451660477829  0.2463369112553384  0.6009494893542563
  0.8976366909896828  0.2546869086599320  0.9027361437840835
  0.6025861873360818  0.7548733620930270  0.4041920130070981
  0.0813326098232046  0.8255944404156356  0.9459539538649999
  0.4199117781006488  0.3290505370226043  0.4514623277183085
  0.0661307243433859  0.6509596889712875  0.9801523150552015
  0.4368347407547030  0.1490301279398986  0.4769754881892743
  0.9356905015854686  0.1586403723802549  0.0319245318801162
  0.5643381932020752  0.6586473899322977  0.5337324502555575
  0.9202053487908780  0.3299221042838016  0.0622388618970124
  0.5793490182098442  0.8295985942709674  0.5642259026225206
  0.1483751615171338  0.8586894139581859  0.7792549702318695
  0.3523977478119551  0.3724011816607531  0.2882809427904706
  0.1384244709818983  0.6780280610114701  0.8196989579001853
  0.3635769169427975  0.1715031302130239  0.3176037788940705
  0.8563124250712247  0.1686717940806486  0.1935498315839419
  0.6397662462304945  0.6672210439348614  0.6979803463128504
  0.8539660028602930  0.3328520917204275  0.2373671614288283
  0.6481131366009867  0.8346633529903866  0.7374087351712880
  0.1911481855685785  0.7525760166330286  0.6742669543677261
  0.3206938659319898  0.2613153866651856  0.1865865835262434
  0.7802904431687108  0.2359294814588647  0.3202191924416988
  0.7187201707228679  0.7358611260312050  0.8203122306873795
  0.0685138351524867  0.1690863733658051  0.0331740594169678
 
  0.00000000E+00  0.00000000E+00  0.00000000E+00
  0.00000000E+00  0.00000000E+00  0.00000000E+00
  0.00000000E+00  0.00000000E+00  0.00000000E+00
  0.00000000E+00  0.00000000E+00  0.00000000E+00
  0.00000000E+00  0.00000000E+00  0.00000000E+00
  0.00000000E+00  0.00000000E+00  0.00000000E+00
  0.00000000E+00  0.00000000E+00  0.00000000E+00
  0.00000000E+00  0.00000000E+00  0.00000000E+00
  0.00000000E+00  0.00000000E+00  0.00000000E+00
  0.00000000E+00  0.00000000E+00  0.00000000E+00
  0.00000000E+00  0.00000000E+00  0.00000000E+00
  0.00000000E+00  0.00000000E+00  0.00000000E+00
  0.00000000E+00  0.00000000E+00  0.00000000E+00
  0.00000000E+00  0.00000000E+00  0.00000000E+00
  0.00000000E+00  0.00000000E+00  0.00000000E+00
  0.00000000E+00  0.00000000E+00  0.00000000E+00
  0.00000000E+00  0.00000000E+00  0.00000000E+00
  0.00000000E+00  0.00000000E+00  0.00000000E+00
  0.00000000E+00  0.00000000E+00  0.00000000E+00
  0.00000000E+00  0.00000000E+00  0.00000000E+00
  0.00000000E+00  0.00000000E+00  0.00000000E+00
  0.00000000E+00  0.00000000E+00  0.00000000E+00
  0.00000000E+00  0.00000000E+00  0.00000000E+00
  0.00000000E+00  0.00000000E+00  0.00000000E+00
  0.00000000E+00  0.00000000E+00  0.00000000E+00
  0.00000000E+00  0.00000000E+00  0.00000000E+00
  0.00000000E+00  0.00000000E+00  0.00000000E+00
  0.00000000E+00  0.00000000E+00  0.00000000E+00
  0.00000000E+00  0.00000000E+00  0.00000000E+00
  0.00000000E+00  0.00000000E+00  0.00000000E+00
  0.00000000E+00  0.00000000E+00  0.00000000E+00
  0.00000000E+00  0.00000000E+00  0.00000000E+00
  0.00000000E+00  0.00000000E+00  0.00000000E+00
  0.00000000E+00  0.00000000E+00  0.00000000E+00
  0.00000000E+00  0.00000000E+00  0.00000000E+00
  0.00000000E+00  0.00000000E+00  0.00000000E+00
  0.00000000E+00  0.00000000E+00  0.00000000E+00
  0.00000000E+00  0.00000000E+00  0.00000000E+00
  0.00000000E+00  0.00000000E+00  0.00000000E+00
  0.00000000E+00  0.00000000E+00  0.00000000E+00
  0.00000000E+00  0.00000000E+00  0.00000000E+00
  0.00000000E+00  0.00000000E+00  0.00000000E+00
  0.00000000E+00  0.00000000E+00  0.00000000E+00
  0.00000000E+00  0.00000000E+00  0.00000000E+00
  0.00000000E+00  0.00000000E+00  0.00000000E+00
  0.00000000E+00  0.00000000E+00  0.00000000E+00
  0.00000000E+00  0.00000000E+00  0.00000000E+00
  0.00000000E+00  0.00000000E+00  0.00000000E+00
  0.00000000E+00  0.00000000E+00  0.00000000E+00
  0.00000000E+00  0.00000000E+00  0.00000000E+00
  0.00000000E+00  0.00000000E+00  0.00000000E+00
  0.00000000E+00  0.00000000E+00  0.00000000E+00
  0.00000000E+00  0.00000000E+00  0.00000000E+00
  0.00000000E+00  0.00000000E+00  0.00000000E+00
  0.00000000E+00  0.00000000E+00  0.00000000E+00
  0.00000000E+00  0.00000000E+00  0.00000000E+00
  0.00000000E+00  0.00000000E+00  0.00000000E+00
  0.00000000E+00  0.00000000E+00  0.00000000E+00
  0.00000000E+00  0.00000000E+00  0.00000000E+00
  0.00000000E+00  0.00000000E+00  0.00000000E+00
  0.00000000E+00  0.00000000E+00  0.00000000E+00
  0.00000000E+00  0.00000000E+00  0.00000000E+00
  0.00000000E+00  0.00000000E+00  0.00000000E+00
  0.00000000E+00  0.00000000E+00  0.00000000E+00
  0.00000000E+00  0.00000000E+00  0.00000000E+00
  0.00000000E+00  0.00000000E+00  0.00000000E+00
  0.00000000E+00  0.00000000E+00  0.00000000E+00
  0.00000000E+00  0.00000000E+00  0.00000000E+00
  0.00000000E+00  0.00000000E+00  0.00000000E+00
  0.00000000E+00  0.00000000E+00  0.00000000E+00
  0.00000000E+00  0.00000000E+00  0.00000000E+00
  0.00000000E+00  0.00000000E+00  0.00000000E+00
  0.00000000E+00  0.00000000E+00  0.00000000E+00
  0.00000000E+00  0.00000000E+00  0.00000000E+00
  0.00000000E+00  0.00000000E+00  0.00000000E+00
  0.00000000E+00  0.00000000E+00  0.00000000E+00
  0.00000000E+00  0.00000000E+00  0.00000000E+00
  0.00000000E+00  0.00000000E+00  0.00000000E+00
  0.00000000E+00  0.00000000E+00  0.00000000E+00
  0.00000000E+00  0.00000000E+00  0.00000000E+00
  0.00000000E+00  0.00000000E+00  0.00000000E+00
  0.00000000E+00  0.00000000E+00  0.00000000E+00
  0.00000000E+00  0.00000000E+00  0.00000000E+00
  0.00000000E+00  0.00000000E+00  0.00000000E+00
  0.00000000E+00  0.00000000E+00  0.00000000E+00
  0.00000000E+00  0.00000000E+00  0.00000000E+00
  0.00000000E+00  0.00000000E+00  0.00000000E+00
  0.00000000E+00  0.00000000E+00  0.00000000E+00
  0.00000000E+00  0.00000000E+00  0.00000000E+00
  0.00000000E+00  0.00000000E+00  0.00000000E+00
  0.00000000E+00  0.00000000E+00  0.00000000E+00
  0.00000000E+00  0.00000000E+00  0.00000000E+00
  0.00000000E+00  0.00000000E+00  0.00000000E+00
  0.00000000E+00  0.00000000E+00  0.00000000E+00
  0.00000000E+00  0.00000000E+00  0.00000000E+00
  0.00000000E+00  0.00000000E+00  0.00000000E+00
  0.00000000E+00  0.00000000E+00  0.00000000E+00
  0.00000000E+00  0.00000000E+00  0.00000000E+00
  0.00000000E+00  0.00000000E+00  0.00000000E+00
  0.00000000E+00  0.00000000E+00  0.00000000E+00
  0.00000000E+00  0.00000000E+00  0.00000000E+00
  0.00000000E+00  0.00000000E+00  0.00000000E+00
  0.00000000E+00  0.00000000E+00  0.00000000E+00
  0.00000000E+00  0.00000000E+00  0.00000000E+00
  0.00000000E+00  0.00000000E+00  0.00000000E+00
  0.00000000E+00  0.00000000E+00  0.00000000E+00
  0.00000000E+00  0.00000000E+00  0.00000000E+00
  0.00000000E+00  0.00000000E+00  0.00000000E+00
  0.00000000E+00  0.00000000E+00  0.00000000E+00
  0.00000000E+00  0.00000000E+00  0.00000000E+00
  0.00000000E+00  0.00000000E+00  0.00000000E+00
  0.00000000E+00  0.00000000E+00  0.00000000E+00
  0.00000000E+00  0.00000000E+00  0.00000000E+00
  0.00000000E+00  0.00000000E+00  0.00000000E+00
  0.00000000E+00  0.00000000E+00  0.00000000E+00
  0.00000000E+00  0.00000000E+00  0.00000000E+00
  0.00000000E+00  0.00000000E+00  0.00000000E+00
  0.00000000E+00  0.00000000E+00  0.00000000E+00
  0.00000000E+00  0.00000000E+00  0.00000000E+00
  0.00000000E+00  0.00000000E+00  0.00000000E+00
  0.00000000E+00  0.00000000E+00  0.00000000E+00
  0.00000000E+00  0.00000000E+00  0.00000000E+00
  0.00000000E+00  0.00000000E+00  0.00000000E+00
  0.00000000E+00  0.00000000E+00  0.00000000E+00
  0.00000000E+00  0.00000000E+00  0.00000000E+00
  0.00000000E+00  0.00000000E+00  0.00000000E+00
  0.00000000E+00  0.00000000E+00  0.00000000E+00
  0.00000000E+00  0.00000000E+00  0.00000000E+00
  0.00000000E+00  0.00000000E+00  0.00000000E+00
  0.00000000E+00  0.00000000E+00  0.00000000E+00
  0.00000000E+00  0.00000000E+00  0.00000000E+00
  0.00000000E+00  0.00000000E+00  0.00000000E+00
  0.00000000E+00  0.00000000E+00  0.00000000E+00
  0.00000000E+00  0.00000000E+00  0.00000000E+00
  0.00000000E+00  0.00000000E+00  0.00000000E+00
  0.00000000E+00  0.00000000E+00  0.00000000E+00
  0.00000000E+00  0.00000000E+00  0.00000000E+00
  0.00000000E+00  0.00000000E+00  0.00000000E+00
  0.00000000E+00  0.00000000E+00  0.00000000E+00
  0.00000000E+00  0.00000000E+00  0.00000000E+00
  0.00000000E+00  0.00000000E+00  0.00000000E+00
  0.00000000E+00  0.00000000E+00  0.00000000E+00
  0.00000000E+00  0.00000000E+00  0.00000000E+00
  0.00000000E+00  0.00000000E+00  0.00000000E+00
  0.00000000E+00  0.00000000E+00  0.00000000E+00
  0.00000000E+00  0.00000000E+00  0.00000000E+00
  0.00000000E+00  0.00000000E+00  0.00000000E+00
  0.00000000E+00  0.00000000E+00  0.00000000E+00
  0.00000000E+00  0.00000000E+00  0.00000000E+00
  0.00000000E+00  0.00000000E+00  0.00000000E+00
  0.00000000E+00  0.00000000E+00  0.00000000E+00
  0.00000000E+00  0.00000000E+00  0.00000000E+00
  0.00000000E+00  0.00000000E+00  0.00000000E+00
  0.00000000E+00  0.00000000E+00  0.00000000E+00
  0.00000000E+00  0.00000000E+00  0.00000000E+00
  0.00000000E+00  0.00000000E+00  0.00000000E+00
  0.00000000E+00  0.00000000E+00  0.00000000E+00
  0.00000000E+00  0.00000000E+00  0.00000000E+00
  0.00000000E+00  0.00000000E+00  0.00000000E+00
  0.00000000E+00  0.00000000E+00  0.00000000E+00
  0.00000000E+00  0.00000000E+00  0.00000000E+00
  0.00000000E+00  0.00000000E+00  0.00000000E+00
  0.00000000E+00  0.00000000E+00  0.00000000E+00
  0.00000000E+00  0.00000000E+00  0.00000000E+00
  0.00000000E+00  0.00000000E+00  0.00000000E+00
  0.00000000E+00  0.00000000E+00  0.00000000E+00
  0.00000000E+00  0.00000000E+00  0.00000000E+00
  0.00000000E+00  0.00000000E+00  0.00000000E+00
  0.00000000E+00  0.00000000E+00  0.00000000E+00
  0.00000000E+00  0.00000000E+00  0.00000000E+00
  0.00000000E+00  0.00000000E+00  0.00000000E+00
  0.00000000E+00  0.00000000E+00  0.00000000E+00
  0.00000000E+00  0.00000000E+00  0.00000000E+00
  0.00000000E+00  0.00000000E+00  0.00000000E+00
  0.00000000E+00  0.00000000E+00  0.00000000E+00
  0.00000000E+00  0.00000000E+00  0.00000000E+00
  0.00000000E+00  0.00000000E+00  0.00000000E+00
  0.00000000E+00  0.00000000E+00  0.00000000E+00
  0.00000000E+00  0.00000000E+00  0.00000000E+00
  0.00000000E+00  0.00000000E+00  0.00000000E+00
  0.00000000E+00  0.00000000E+00  0.00000000E+00
  0.00000000E+00  0.00000000E+00  0.00000000E+00
  0.00000000E+00  0.00000000E+00  0.00000000E+00
  0.00000000E+00  0.00000000E+00  0.00000000E+00
  0.00000000E+00  0.00000000E+00  0.00000000E+00
  0.00000000E+00  0.00000000E+00  0.00000000E+00
  0.00000000E+00  0.00000000E+00  0.00000000E+00
  0.00000000E+00  0.00000000E+00  0.00000000E+00
  0.00000000E+00  0.00000000E+00  0.00000000E+00
  0.00000000E+00  0.00000000E+00  0.00000000E+00
  0.00000000E+00  0.00000000E+00  0.00000000E+00
  0.00000000E+00  0.00000000E+00  0.00000000E+00
  0.00000000E+00  0.00000000E+00  0.00000000E+00
  0.00000000E+00  0.00000000E+00  0.00000000E+00
  0.00000000E+00  0.00000000E+00  0.00000000E+00
  0.00000000E+00  0.00000000E+00  0.00000000E+00
  0.00000000E+00  0.00000000E+00  0.00000000E+00
  0.00000000E+00  0.00000000E+00  0.00000000E+00
  0.00000000E+00  0.00000000E+00  0.00000000E+00
  0.00000000E+00  0.00000000E+00  0.00000000E+00
  0.00000000E+00  0.00000000E+00  0.00000000E+00
  0.00000000E+00  0.00000000E+00  0.00000000E+00
  0.00000000E+00  0.00000000E+00  0.00000000E+00
  0.00000000E+00  0.00000000E+00  0.00000000E+00
  0.00000000E+00  0.00000000E+00  0.00000000E+00
  0.00000000E+00  0.00000000E+00  0.00000000E+00
  0.00000000E+00  0.00000000E+00  0.00000000E+00
  0.00000000E+00  0.00000000E+00  0.00000000E+00
  0.00000000E+00  0.00000000E+00  0.00000000E+00
  0.00000000E+00  0.00000000E+00  0.00000000E+00
  0.00000000E+00  0.00000000E+00  0.00000000E+00
  0.00000000E+00  0.00000000E+00  0.00000000E+00
  0.00000000E+00  0.00000000E+00  0.00000000E+00
  0.00000000E+00  0.00000000E+00  0.00000000E+00
  0.00000000E+00  0.00000000E+00  0.00000000E+00
  0.00000000E+00  0.00000000E+00  0.00000000E+00
  0.00000000E+00  0.00000000E+00  0.00000000E+00
  0.00000000E+00  0.00000000E+00  0.00000000E+00
  0.00000000E+00  0.00000000E+00  0.00000000E+00
  0.00000000E+00  0.00000000E+00  0.00000000E+00
  0.00000000E+00  0.00000000E+00  0.00000000E+00
  0.00000000E+00  0.00000000E+00  0.00000000E+00
  0.00000000E+00  0.00000000E+00  0.00000000E+00
  0.00000000E+00  0.00000000E+00  0.00000000E+00
  0.00000000E+00  0.00000000E+00  0.00000000E+00
  0.00000000E+00  0.00000000E+00  0.00000000E+00
  0.00000000E+00  0.00000000E+00  0.00000000E+00
  0.00000000E+00  0.00000000E+00  0.00000000E+00
  0.00000000E+00  0.00000000E+00  0.00000000E+00
  0.00000000E+00  0.00000000E+00  0.00000000E+00
  0.00000000E+00  0.00000000E+00  0.00000000E+00
  0.00000000E+00  0.00000000E+00  0.00000000E+00
  0.00000000E+00  0.00000000E+00  0.00000000E+00
  0.00000000E+00  0.00000000E+00  0.00000000E+00
  0.00000000E+00  0.00000000E+00  0.00000000E+00
  0.00000000E+00  0.00000000E+00  0.00000000E+00
  0.00000000E+00  0.00000000E+00  0.00000000E+00
  0.00000000E+00  0.00000000E+00  0.00000000E+00
  0.00000000E+00  0.00000000E+00  0.00000000E+00
  0.00000000E+00  0.00000000E+00  0.00000000E+00
  0.00000000E+00  0.00000000E+00  0.00000000E+00
  0.00000000E+00  0.00000000E+00  0.00000000E+00
  0.00000000E+00  0.00000000E+00  0.00000000E+00
  0.00000000E+00  0.00000000E+00  0.00000000E+00
  0.00000000E+00  0.00000000E+00  0.00000000E+00
  0.00000000E+00  0.00000000E+00  0.00000000E+00
  0.00000000E+00  0.00000000E+00  0.00000000E+00
  0.00000000E+00  0.00000000E+00  0.00000000E+00
  0.00000000E+00  0.00000000E+00  0.00000000E+00
  0.00000000E+00  0.00000000E+00  0.00000000E+00
  0.00000000E+00  0.00000000E+00  0.00000000E+00
  0.00000000E+00  0.00000000E+00  0.00000000E+00
  0.00000000E+00  0.00000000E+00  0.00000000E+00
  0.00000000E+00  0.00000000E+00  0.00000000E+00
  0.00000000E+00  0.00000000E+00  0.00000000E+00
  0.00000000E+00  0.00000000E+00  0.00000000E+00
  0.00000000E+00  0.00000000E+00  0.00000000E+00
  0.00000000E+00  0.00000000E+00  0.00000000E+00
  0.00000000E+00  0.00000000E+00  0.00000000E+00
  0.00000000E+00  0.00000000E+00  0.00000000E+00
  0.00000000E+00  0.00000000E+00  0.00000000E+00
  0.00000000E+00  0.00000000E+00  0.00000000E+00
  0.00000000E+00  0.00000000E+00  0.00000000E+00
  0.00000000E+00  0.00000000E+00  0.00000000E+00
  0.00000000E+00  0.00000000E+00  0.00000000E+00
  0.00000000E+00  0.00000000E+00  0.00000000E+00
  0.00000000E+00  0.00000000E+00  0.00000000E+00
  0.00000000E+00  0.00000000E+00  0.00000000E+00
  0.00000000E+00  0.00000000E+00  0.00000000E+00
  0.00000000E+00  0.00000000E+00  0.00000000E+00
  0.00000000E+00  0.00000000E+00  0.00000000E+00
  0.00000000E+00  0.00000000E+00  0.00000000E+00
  0.00000000E+00  0.00000000E+00  0.00000000E+00
  0.00000000E+00  0.00000000E+00  0.00000000E+00
  0.00000000E+00  0.00000000E+00  0.00000000E+00
  0.00000000E+00  0.00000000E+00  0.00000000E+00
  0.00000000E+00  0.00000000E+00  0.00000000E+00
  0.00000000E+00  0.00000000E+00  0.00000000E+00
  0.00000000E+00  0.00000000E+00  0.00000000E+00
  0.00000000E+00  0.00000000E+00  0.00000000E+00
  0.00000000E+00  0.00000000E+00  0.00000000E+00
  0.00000000E+00  0.00000000E+00  0.00000000E+00
  0.00000000E+00  0.00000000E+00  0.00000000E+00
  0.00000000E+00  0.00000000E+00  0.00000000E+00
  0.00000000E+00  0.00000000E+00  0.00000000E+00
  0.00000000E+00  0.00000000E+00  0.00000000E+00
  0.00000000E+00  0.00000000E+00  0.00000000E+00
  0.00000000E+00  0.00000000E+00  0.00000000E+00
  0.00000000E+00  0.00000000E+00  0.00000000E+00
