# Supplementary material for: Brønsted acidity in zeolites measured by deprotonation energy
Source: Sci Rep. 2022 May 4;12:7301. doi: 10.1038/s41598-022-11354-x (PMC9068704; doi:10.1038/s41598-022-11354-x)
Supplement: Supplementary file 2 — Supplementary Information 2. [file 41598_2022_11354_MOESM2_ESM.zip › structures/periodic/mfi/Al9-O21.vasp]

Si Al O H                               
   1.00000000000000     
    19.8538999999999994    0.0000000000000000    0.0000000000000000
     0.0000000000000000   19.8699000000000012    0.0000000000000000
     0.0000000000000000    0.0000000000000000   13.2912999999999997
   Si   Al   O    H 
    95     1   192     1
Direct
  0.4218873192787316  0.0525892609392088  0.6299472343869940
  0.0760380461973168  0.5545017824556581  0.1447039054295794
  0.4236774210382521  0.4428017104043770  0.6463032681875540
  0.0765169554896161  0.9504065551230213  0.1321315222369084
  0.5773029751783473  0.9429862150041839  0.3558542184278859
  0.9229465905917019  0.4487666310751841  0.8697024987026944
  0.5775363383636013  0.5529277800617589  0.3701880669851527
  0.9231295233610141  0.0580636682758960  0.8539593671902566
  0.2995646912703005  0.0287497149263927  0.7736198276344046
  0.1976981771127498  0.5238541548139174  0.2850899951262461
  0.3006169391749435  0.4730926421400902  0.7867857692394101
  0.2001405157912172  0.9751661864418447  0.2763086148272996
  0.6995644008979990  0.9738667296105058  0.2150715507251313
  0.7990767758027019  0.4731184127655365  0.7258068701781484
  0.7011749625838695  0.5280687626082975  0.2256775617438430
  0.8000522088675576  0.0270753251600181  0.7151561938182177
  0.2812820522505556  0.0695514606966024 -0.0061117904114095
  0.2157878529845446  0.5606082098113169  0.5078419419648805
  0.2824410277670303  0.4364279495642369  0.0092850907406299
  0.2172874218999915  0.9284079034099300  0.4938323120939938
  0.7176818019182835  0.9402623350088459  0.9913079468045217
  0.7823214183502140  0.4306438946368440  0.5065512810880271
  0.7184376451477154  0.5710174429796562  0.0067656189889246
  0.7834657940600747  0.0613155427175234  0.4910894452194353
  0.1198524838495782  0.0717188718909168 -0.0076269180933213
  0.3766086025825972  0.5644164861247387  0.5123407214512531
  0.1222087492150325  0.4329812788166998  0.0107397699940939
  0.3790704288490719  0.9274782217516181  0.4941075739251205
  0.8788510616013501  0.9364274835821783  0.9903998285372012
  0.6213565969088048  0.4301656499494882  0.5066302698836609
  0.8795400008468148  0.5717735953385900  0.0065135008023261
  0.6224688125585207  0.0650240598020620  0.4906562099496558
  0.0663448020508607  0.0289167058252770  0.7837078524789076
  0.4323680908215238  0.5294989946709262  0.3038248099480707
  0.0682003317181009  0.4695385088627552  0.8010640332186760
  0.4336475655916547  0.9748899127751185  0.2895567318174772
  0.9323138187222109  0.9716983086103733  0.2017432093820707
  0.5681056195524783  0.4721308598047649  0.7147115057333190
  0.9324982482486085  0.5283646027333898  0.2150841096599045
  0.5671567135311846  0.0303272962843264  0.7006010686313234
  0.1744146159952906  0.0502540103784629  0.6313290876897826
  0.3250769782837765  0.5508353508022069  0.1520642871047586
  0.1747543413894925  0.4440262307682729  0.6496572764722834
  0.3258490842301321  0.9528358495439735  0.1370721348513081
  0.8252629398940612  0.9437025423411168  0.3512934489261403
  0.6741868734372808  0.4509190999548803  0.8697411200316773
  0.8260245041279679  0.5506721481527939  0.3694337335853872
  0.6742285082788658  0.0571913661668096  0.8511787189931264
  0.4200493707091698  0.8271677856588472  0.6502609967103582
  0.0806178256359047  0.3253974123940319  0.1669531436667918
  0.4184414191167043  0.6729517959403519  0.6702897782041478
  0.0787457302137757  0.1718820097107962  0.1516349314965307
  0.5819625335077845  0.1742394667524293  0.3345547000755488
  0.9213813047857170  0.6731273715041775  0.8487488033530729
  0.5797707461072508  0.3285831670741749  0.3482280150952586
  0.9176005888766947  0.8276064509513219  0.8336839307419990
  0.2980495777661126  0.8709148393565742  0.7871762489699579
  0.1981391716564878  0.3668398865314971  0.3059366564465766
  0.2991589213034138  0.6306908471953389  0.8059463925215060
  0.2001901202549159  0.1306751667812192  0.2923895612863636
  0.7006066733025960  0.1319541362921392  0.1963203739528712
  0.7990425027562770  0.6302876141046968  0.7089851220262701
  0.7021883211266420  0.3710427102164651  0.2092876217395555
  0.7988996066099872  0.8689614302476806  0.6962284356546384
  0.2320703657880687  0.3267920195741987  0.5283144932679340
  0.2674369412789052  0.6701584079450206  0.0324132430177799
  0.2307174054708011  0.1720065944052217  0.5110658126127191
  0.7314030550914610  0.1737386336512416  0.9736326942548592
  0.7691044807632358  0.6718392553507813  0.4887948057346984
  0.7307967821202053  0.3292517174013900 -0.0112531709197564
  0.7682042927336749  0.8274635122606800  0.4745848089084511
  0.1050954999618953  0.8272800945819664  0.0060412536391655
  0.3879900129944130  0.3246377607263023  0.5164844189016992
  0.1069473558492247  0.6779315011413833  0.0178619493762273
  0.3869323090583947  0.1727474458915613  0.5013284037870233
  0.8877667090328606  0.1756132788910708  0.9849337078808059
  0.6133272054199082  0.6726495505584943  0.4982340729382010
  0.8868389397770700  0.3285363900797994 -0.0024650706913019
  0.6122010216651622  0.8256589466304992  0.4872360349478961
  0.0593713680478927  0.8711619195357329  0.7895782840466986
  0.4368430293192135  0.3724128052283778  0.3035782914477655
  0.0651058537157397  0.6269104696699316  0.8027270930671460
  0.4385661202377845  0.1309812831400805  0.2920532197779325
  0.9366767087636497  0.1281165744186701  0.1987888232268639
  0.5630064759929584  0.6294988977208857  0.7108229065377063
  0.9373226888067638  0.3709865440543987  0.2101825940376241
  0.5613623412255909  0.8726514956059971  0.7000788056573306
  0.1743745376524750  0.8285472093212032  0.6551045389143135
  0.3222280598634304  0.3292111292543812  0.1690933249635598
  0.1768452344472543  0.6697035583706282  0.6648938890055963
  0.3233410738909776  0.1699897803436141  0.1569780424106678
  0.8238390470641185  0.1705027046970978  0.3332436396056772
  0.6766720359691044  0.6729621427648372  0.8455998422971960
  0.8242291011698758  0.3285239135892723  0.3455994995255717
  0.6760724005653812  0.8314390806846065  0.8327759377921218
  0.2695408573177728  0.8346552874882308  0.0123537741284144
  0.4865872011014114  0.0431053050320237  0.7029624244313954
  0.0130563452899672  0.5425567221514829  0.2199950890906081
  0.4878586434984660  0.4567905886447972  0.7184643772019031
  0.0133970190160185  0.9631657053131671  0.2074693645248552
  0.5133607602594966  0.9570075007018949  0.2833310574492938
 -0.0125587904783031  0.4586714333312315  0.7965844086163842
  0.5128120643267560  0.5418723535262984  0.2976333961952916
  0.9861988654410632  0.0451402240492207  0.7790646245639770
  0.3549390633391033  0.0608297108928606  0.6980150844324445
  0.1453819215398460  0.5598432088007350  0.2087436128779131
  0.3559552747617248  0.4391231799458648  0.7138001947743483
  0.1451677297091863  0.9459506667179265  0.1976101589042389
  0.6451225829670684  0.9387252599523658  0.2886407220535338
  0.8558399286199175  0.4440496918336085  0.8013006271175079
  0.6443238298048034  0.5571155517401756  0.3011194973014291
  0.8543436467202842  0.0620823535916155  0.7889694531240202
  0.4333811128971999  0.1206844221837319  0.5643186999457657
  0.0644183533808646  0.6245264121967634  0.0842777919058045
  0.4342686761008118  0.3711604046294368  0.5894206633861134
  0.0620970774532802  0.8808540653001793  0.0724702136337613
  0.5663248488050853  0.8713575370221159  0.4128325556603776
  0.9333728909296974  0.3792408118545550  0.9319903609147784
  0.5667566022520028  0.6230461068042060  0.4307763634523362
  0.9339652458719483  0.1295941875173842  0.9113937065357435
  0.4152584804338638  0.9893477478680602  0.5531581092861627
  0.0798604306559148  0.4935914879987437  0.0631175851557681
  0.4179401521591466  0.5022199185913223  0.5622391519960118
  0.0812350904097307  0.0106715882011521  0.0495833768569269
  0.5824493922443872  0.0020899207699664  0.4403679940178262
  0.9182394434531932  0.5104739750853077  0.9496897461815201
  0.5827295544579306  0.4924236875707273  0.4520163159189520
  0.9192319503532925 -0.0015448410564934  0.9379485159126910
  0.3000414512270048  0.0736874326816058  0.8755466487065099
  0.1970834368168518  0.5658083366340857  0.3894809857010115
  0.3005903850601380  0.4307865587446670  0.8910760188712169
  0.2002394634909578  0.9265852543943355  0.3746092870907420
  0.6984165756474835  0.9334999346982968  0.1091581702831119
  0.7983744864145031  0.4263044097744704  0.6258350217580835
  0.7017109942626952  0.5750868847760370  0.1259096967494808
  0.8016508225003205  0.0674461560538013  0.6093054065666746
  0.3169025226910033  0.9506653717133280  0.7975639546965837
  0.1765180545926079  0.4458116537713000  0.3015739319053560
  0.3197672590784700  0.5516358379869760  0.8069402824233378
  0.1812360852028470  0.0519302645315902  0.3095088219834530
  0.6805104326157697  0.0527563488961222  0.1997525626127349
  0.8150261100763379  0.5506478003329395  0.6947930004990394
  0.6852386086993100  0.4504990672333102  0.1947285629222555
  0.8189700931593039  0.9481490395544391  0.7000267933575580
  0.2253956058745148  0.0335663096561389  0.7232472244685724
  0.2735010443033531  0.5257559320021246  0.2387422337885975
  0.2262937954328917  0.4699967509795651  0.7366357988769688
  0.2744851187345777  0.9762900995805543  0.2264623077842004
  0.7744491976451955  0.9688766208040998  0.2630712953293983
  0.7260294473166006  0.4698329278635474  0.7796524440822132
  0.7742301701102772  0.5312837477248687  0.2794742685944193
  0.7250212022562025  0.0323162377748596  0.7626994137061042
  0.3082867822101166  0.1381456240052894  0.0469948280206212
  0.1912809508722220  0.6299923942955787  0.5603657901171257
  0.3063682769259630  0.3678545951418262  0.0640865211997372
  0.1864712154664643  0.8604644592139322  0.5438336675623346
  0.6924430765605459  0.8724215922959307  0.9352156200478944
  0.8101426320438430  0.3621272121634196  0.4548988045443078
  0.6913662366883546  0.6398901461353165  0.9551321627868913
  0.8098665081178488  0.1291199684702737  0.4361360004337467
  0.2002462993581776  0.0636927527100593  0.0102014154092705
  0.2964201779941966  0.5502664371682974  0.5235224588619615
  0.2021032912048211  0.4486659154069163  0.0254334125011569
  0.2983142440318117  0.9314297629220430  0.5127490326127724
  0.7985069344459861  0.9493862614633841 -0.0234423697985118
  0.7016911132566279  0.4378193110133539  0.4865436466960484
  0.7990945574080675  0.5632907645417506 -0.0121534686580115
  0.7026912039407253  0.0533586500514120  0.4745374900752858
  0.3171149406265522  0.0035400208325359  0.0414541977166239
  0.1775170187177431  0.4952946666707611  0.5543128468611873
  0.3222752273917166  0.5013895977864609  0.0551986823238751
  0.1822828974199921  0.9946505832259824  0.5427962833301335
  0.6797158594711578  0.0063973619211784  0.9467671985670747
  0.8202077923327832  0.4961253907834071  0.4599498527120929
  0.6801547731719209  0.5059778608051635  0.9595378472006786
  0.8207390558907571 -0.0052345320862692  0.4467030967319171
  0.0929589879325603  0.1423811634044083  0.0395204108507873
  0.3957053914643185  0.6340804510556715  0.5684314508246348
  0.1029625777602537  0.3620823720624008  0.0630210616604188
  0.4103233472524133  0.8574477091321560  0.5372549463728221
  0.9001545096342026  0.8660102450704676  0.9380845988252228
  0.5931166508249053  0.3604157771714625  0.4591596052306319
  0.9063022797931301  0.6425602591459041  0.9601459466174562
  0.5994200596049027  0.1347764909612624  0.4379980700915897
  0.1021472675004675  0.0717600281521203  0.8734169739874142
  0.3978025672813417  0.5720638362165283  0.3948791058097334
  0.1026911321119885  0.4275204065899427  0.8927512538429507
  0.3960728040905410  0.9296262907832521  0.3748867385922955
  0.8992634184040108  0.9306322109268785  0.1080571769016661
  0.6048200391471578  0.4291232280917874  0.6260079446148056
  0.8970531729407293  0.5717034499220383  0.1256082240276147
  0.6033859311720874  0.0707305492420908  0.6088292860784121
  0.0980154702113710  0.0497160372961844  0.6754068323976459
  0.4007817181975913  0.5543635054399468  0.1970436469644145
  0.0988609573692600  0.4433070722486706  0.6949424947168452
  0.4025566889713417  0.9600023776386825  0.1794484845103765
  0.9014121216707905  0.9434639657029502  0.3067819315410086
  0.5983135022335653  0.4514208130083455  0.8238534200763235
  0.9018936382730041  0.5500459452897408  0.3235608405539365
  0.5979226525109734  0.0564560009857056  0.8069718550955117
  0.0794991522571748  0.9495714734908769  0.8052898314714131
  0.4156091703289565  0.4504329195872026  0.3208201238640015
  0.0858338864273325  0.5486114746487294  0.8172844381869498
  0.4221271240214589  0.0533157298863517  0.3198744547691242
  0.9126860337053423  0.0505893580887388  0.1875859683376106
  0.5825015652478143  0.5512394144847178  0.6922949050030996
  0.9174083861659136  0.4493422458671132  0.1930650009113758
  0.5827550144097426  0.9507020737285119  0.6859348029568757
  0.1885721579224565  0.1245468439638584  0.5865108923010739
  0.3052177437135833  0.6269799560616289  0.1175569157476833
  0.1934302794209536  0.3681242387064935  0.6158218957829914
  0.3129662508011777  0.8764940559791694  0.1044646987759139
  0.8068152148838171  0.8678015558495052  0.3860654853953494
  0.6883370418153261  0.3762295760665358  0.9126846530707918
  0.8113454581775226  0.6255060141437710  0.4115306505155243
  0.6919355962715522  0.1333015181557781  0.8859435878954266
  0.4800999965549467  0.8656423847764279  0.7114376781269873
  0.0186378387155425  0.3647534362259289  0.2213237351068214
  0.4818770641315318  0.6358056545800190  0.7242137062790422
  0.0182251294407705  0.1319048572467919  0.2090560550691160
  0.5192351686836560  0.1395736966517813  0.2753581909145498
  0.9838214297434913  0.6340736238089636  0.7946118768138899
  0.5180359102313942  0.3663859172279116  0.2900489295885609
  0.9782210763280608  0.8648082593962384  0.7727870058416737
  0.3502536037038702  0.8350448453388657  0.7102403529317703
  0.1439786102980891  0.3227293672263960  0.2435517120618840
  0.3564401472209662  0.6744797870428297  0.7498766647288534
  0.1463063556851018  0.1660703048699570  0.2185663681099483
  0.6469736019123448  0.1752828072246684  0.2611829628977871
  0.8552815856923347  0.6648560329374636  0.7793251953021221
  0.6468626603722185  0.3359332882866672  0.2807383878848591
  0.8513163760090229  0.8253367635049779  0.7627535007608384
  0.4395061445734814  0.7483974060267813  0.6385630936114020
  0.0573401060443828  0.2499447430845038  0.1386476922408490
  0.5615230812837565  0.2502982980583960  0.3649077582134642
  0.9399066718893883  0.7516411367492206  0.8622773490779098
  0.3023527113659921  0.8341610390013950  0.8936647350859505
  0.1964504516001412  0.3416352613027246  0.4211016098082071
  0.2954936474678215  0.6570377950728964  0.9215123153126240
  0.1980224147340285  0.1702643771672616  0.3990489187424656
  0.6970099024897338  0.1585191041709748  0.0816801609529341
  0.8014073956206353  0.6676417999854716  0.6007769840130182
  0.6995103675998826  0.3333295402550079  0.1014039312884238
  0.8040003510694732  0.8423174511890965  0.5817122177020652
  0.2228289451867879  0.8645614771577750  0.7375877033044368
  0.2730183950115842  0.3566052030577471  0.2584977104892214
  0.2264461765043992  0.6411734999865615  0.7531333718289026
  0.2748422309443162  0.1371001577631264  0.2427853939770938
  0.7757552940781918  0.1434830210199960  0.2422002793294577
  0.7251977002183920  0.6396338317125074  0.7600794551214402
  0.7763107608302228  0.3625707749540474  0.2598180350327041
  0.7230837555355130  0.8576666462016422  0.7399461994970106
  0.2903839815839740  0.7492403035169160  0.0647659179319321
  0.2265858716152283  0.2477672313970195  0.5556950016611898
  0.7255017798926710  0.2530133697523982  0.9470966382952039
  0.7732265890179371  0.7482284722419977  0.4474980184271480
  0.1840125936071087  0.8412477396752771  0.0146823951941467
  0.3103901397181631  0.3508892144596411  0.5235223086786430
  0.1872631979883029  0.6649779841292895  0.0388647388957214
  0.3089015121393209  0.1471787308191072  0.5047366670583261
  0.8099227352966754  0.1502771736868914  0.9768670676517697
  0.6910592908777593  0.6463157882288497  0.4930847612594209
  0.8089576564740751  0.3542643367038278 -0.0083438256094250
  0.6899096227676852  0.8515656983544059  0.4804009556042601
  0.0860291515543789  0.7529728218377596  0.0512353224714385
  0.3936922999215332  0.2468467511872073  0.5522727973633786
  0.8940875416507205  0.2536739696300271  0.9502384227346971
  0.6067717689239324  0.7477305754351888  0.4517013758374518
  0.0807698603188799  0.8290695718532153  0.8889102404193685
  0.4132939171812676  0.3295297122658978  0.4009265650396018
  0.0938127627810040  0.6684295026438724  0.8986051925049440
  0.4124433868802406  0.1772960315482099  0.3852948507415086
  0.9129026870917022  0.1700097372459461  0.1003927461585748
  0.5881122756902146  0.6731371935985249  0.6144085567329119
  0.9112465728304718  0.3275958502968396  0.1140891337286305
  0.5860594615261259  0.8305291158597087  0.6022720643476329
  0.0966222129290257  0.8404523519099860  0.6903859255507916
  0.3998461761050696  0.3434768957275904  0.2031068879923199
  0.0994148252606049  0.6565728387438144  0.7006454254732030
  0.4010492154798952  0.1545194262597424  0.1890265171363986
  0.9020052470182233  0.1609685001971334  0.2985035719588923
  0.5989887668834676  0.6580716577635510  0.8123215926808941
  0.9021340287519606  0.3419256050001966  0.3120609880406922
  0.5976005943239830  0.8422705321143232  0.8003738485454031
  0.1904000252105286  0.7486883978894815  0.6463320942717836
  0.3101107479936969  0.2501482473238538  0.1495359888812048
  0.8086655428909233  0.2490226084915805  0.3558860045178550
  0.6904451452310051  0.7527677043231249  0.8552521210640928
  0.3198896249167335  0.7535137682615838  0.1232218121634880
 
  0.00000000E+00  0.00000000E+00  0.00000000E+00
  0.00000000E+00  0.00000000E+00  0.00000000E+00
  0.00000000E+00  0.00000000E+00  0.00000000E+00
  0.00000000E+00  0.00000000E+00  0.00000000E+00
  0.00000000E+00  0.00000000E+00  0.00000000E+00
  0.00000000E+00  0.00000000E+00  0.00000000E+00
  0.00000000E+00  0.00000000E+00  0.00000000E+00
  0.00000000E+00  0.00000000E+00  0.00000000E+00
  0.00000000E+00  0.00000000E+00  0.00000000E+00
  0.00000000E+00  0.00000000E+00  0.00000000E+00
  0.00000000E+00  0.00000000E+00  0.00000000E+00
  0.00000000E+00  0.00000000E+00  0.00000000E+00
  0.00000000E+00  0.00000000E+00  0.00000000E+00
  0.00000000E+00  0.00000000E+00  0.00000000E+00
  0.00000000E+00  0.00000000E+00  0.00000000E+00
  0.00000000E+00  0.00000000E+00  0.00000000E+00
  0.00000000E+00  0.00000000E+00  0.00000000E+00
  0.00000000E+00  0.00000000E+00  0.00000000E+00
  0.00000000E+00  0.00000000E+00  0.00000000E+00
  0.00000000E+00  0.00000000E+00  0.00000000E+00
  0.00000000E+00  0.00000000E+00  0.00000000E+00
  0.00000000E+00  0.00000000E+00  0.00000000E+00
  0.00000000E+00  0.00000000E+00  0.00000000E+00
  0.00000000E+00  0.00000000E+00  0.00000000E+00
  0.00000000E+00  0.00000000E+00  0.00000000E+00
  0.00000000E+00  0.00000000E+00  0.00000000E+00
  0.00000000E+00  0.00000000E+00  0.00000000E+00
  0.00000000E+00  0.00000000E+00  0.00000000E+00
  0.00000000E+00  0.00000000E+00  0.00000000E+00
  0.00000000E+00  0.00000000E+00  0.00000000E+00
  0.00000000E+00  0.00000000E+00  0.00000000E+00
  0.00000000E+00  0.00000000E+00  0.00000000E+00
  0.00000000E+00  0.00000000E+00  0.00000000E+00
  0.00000000E+00  0.00000000E+00  0.00000000E+00
  0.00000000E+00  0.00000000E+00  0.00000000E+00
  0.00000000E+00  0.00000000E+00  0.00000000E+00
  0.00000000E+00  0.00000000E+00  0.00000000E+00
  0.00000000E+00  0.00000000E+00  0.00000000E+00
  0.00000000E+00  0.00000000E+00  0.00000000E+00
  0.00000000E+00  0.00000000E+00  0.00000000E+00
  0.00000000E+00  0.00000000E+00  0.00000000E+00
  0.00000000E+00  0.00000000E+00  0.00000000E+00
  0.00000000E+00  0.00000000E+00  0.00000000E+00
  0.00000000E+00  0.00000000E+00  0.00000000E+00
  0.00000000E+00  0.00000000E+00  0.00000000E+00
  0.00000000E+00  0.00000000E+00  0.00000000E+00
  0.00000000E+00  0.00000000E+00  0.00000000E+00
  0.00000000E+00  0.00000000E+00  0.00000000E+00
  0.00000000E+00  0.00000000E+00  0.00000000E+00
  0.00000000E+00  0.00000000E+00  0.00000000E+00
  0.00000000E+00  0.00000000E+00  0.00000000E+00
  0.00000000E+00  0.00000000E+00  0.00000000E+00
  0.00000000E+00  0.00000000E+00  0.00000000E+00
  0.00000000E+00  0.00000000E+00  0.00000000E+00
  0.00000000E+00  0.00000000E+00  0.00000000E+00
  0.00000000E+00  0.00000000E+00  0.00000000E+00
  0.00000000E+00  0.00000000E+00  0.00000000E+00
  0.00000000E+00  0.00000000E+00  0.00000000E+00
  0.00000000E+00  0.00000000E+00  0.00000000E+00
  0.00000000E+00  0.00000000E+00  0.00000000E+00
  0.00000000E+00  0.00000000E+00  0.00000000E+00
  0.00000000E+00  0.00000000E+00  0.00000000E+00
  0.00000000E+00  0.00000000E+00  0.00000000E+00
  0.00000000E+00  0.00000000E+00  0.00000000E+00
  0.00000000E+00  0.00000000E+00  0.00000000E+00
  0.00000000E+00  0.00000000E+00  0.00000000E+00
  0.00000000E+00  0.00000000E+00  0.00000000E+00
  0.00000000E+00  0.00000000E+00  0.00000000E+00
  0.00000000E+00  0.00000000E+00  0.00000000E+00
  0.00000000E+00  0.00000000E+00  0.00000000E+00
  0.00000000E+00  0.00000000E+00  0.00000000E+00
  0.00000000E+00  0.00000000E+00  0.00000000E+00
  0.00000000E+00  0.00000000E+00  0.00000000E+00
  0.00000000E+00  0.00000000E+00  0.00000000E+00
  0.00000000E+00  0.00000000E+00  0.00000000E+00
  0.00000000E+00  0.00000000E+00  0.00000000E+00
  0.00000000E+00  0.00000000E+00  0.00000000E+00
  0.00000000E+00  0.00000000E+00  0.00000000E+00
  0.00000000E+00  0.00000000E+00  0.00000000E+00
  0.00000000E+00  0.00000000E+00  0.00000000E+00
  0.00000000E+00  0.00000000E+00  0.00000000E+00
  0.00000000E+00  0.00000000E+00  0.00000000E+00
  0.00000000E+00  0.00000000E+00  0.00000000E+00
  0.00000000E+00  0.00000000E+00  0.00000000E+00
  0.00000000E+00  0.00000000E+00  0.00000000E+00
  0.00000000E+00  0.00000000E+00  0.00000000E+00
  0.00000000E+00  0.00000000E+00  0.00000000E+00
  0.00000000E+00  0.00000000E+00  0.00000000E+00
  0.00000000E+00  0.00000000E+00  0.00000000E+00
  0.00000000E+00  0.00000000E+00  0.00000000E+00
  0.00000000E+00  0.00000000E+00  0.00000000E+00
  0.00000000E+00  0.00000000E+00  0.00000000E+00
  0.00000000E+00  0.00000000E+00  0.00000000E+00
  0.00000000E+00  0.00000000E+00  0.00000000E+00
  0.00000000E+00  0.00000000E+00  0.00000000E+00
  0.00000000E+00  0.00000000E+00  0.00000000E+00
  0.00000000E+00  0.00000000E+00  0.00000000E+00
  0.00000000E+00  0.00000000E+00  0.00000000E+00
  0.00000000E+00  0.00000000E+00  0.00000000E+00
  0.00000000E+00  0.00000000E+00  0.00000000E+00
  0.00000000E+00  0.00000000E+00  0.00000000E+00
  0.00000000E+00  0.00000000E+00  0.00000000E+00
  0.00000000E+00  0.00000000E+00  0.00000000E+00
  0.00000000E+00  0.00000000E+00  0.00000000E+00
  0.00000000E+00  0.00000000E+00  0.00000000E+00
  0.00000000E+00  0.00000000E+00  0.00000000E+00
  0.00000000E+00  0.00000000E+00  0.00000000E+00
  0.00000000E+00  0.00000000E+00  0.00000000E+00
  0.00000000E+00  0.00000000E+00  0.00000000E+00
  0.00000000E+00  0.00000000E+00  0.00000000E+00
  0.00000000E+00  0.00000000E+00  0.00000000E+00
  0.00000000E+00  0.00000000E+00  0.00000000E+00
  0.00000000E+00  0.00000000E+00  0.00000000E+00
  0.00000000E+00  0.00000000E+00  0.00000000E+00
  0.00000000E+00  0.00000000E+00  0.00000000E+00
  0.00000000E+00  0.00000000E+00  0.00000000E+00
  0.00000000E+00  0.00000000E+00  0.00000000E+00
  0.00000000E+00  0.00000000E+00  0.00000000E+00
  0.00000000E+00  0.00000000E+00  0.00000000E+00
  0.00000000E+00  0.00000000E+00  0.00000000E+00
  0.00000000E+00  0.00000000E+00  0.00000000E+00
  0.00000000E+00  0.00000000E+00  0.00000000E+00
  0.00000000E+00  0.00000000E+00  0.00000000E+00
  0.00000000E+00  0.00000000E+00  0.00000000E+00
  0.00000000E+00  0.00000000E+00  0.00000000E+00
  0.00000000E+00  0.00000000E+00  0.00000000E+00
  0.00000000E+00  0.00000000E+00  0.00000000E+00
  0.00000000E+00  0.00000000E+00  0.00000000E+00
  0.00000000E+00  0.00000000E+00  0.00000000E+00
  0.00000000E+00  0.00000000E+00  0.00000000E+00
  0.00000000E+00  0.00000000E+00  0.00000000E+00
  0.00000000E+00  0.00000000E+00  0.00000000E+00
  0.00000000E+00  0.00000000E+00  0.00000000E+00
  0.00000000E+00  0.00000000E+00  0.00000000E+00
  0.00000000E+00  0.00000000E+00  0.00000000E+00
  0.00000000E+00  0.00000000E+00  0.00000000E+00
  0.00000000E+00  0.00000000E+00  0.00000000E+00
  0.00000000E+00  0.00000000E+00  0.00000000E+00
  0.00000000E+00  0.00000000E+00  0.00000000E+00
  0.00000000E+00  0.00000000E+00  0.00000000E+00
  0.00000000E+00  0.00000000E+00  0.00000000E+00
  0.00000000E+00  0.00000000E+00  0.00000000E+00
  0.00000000E+00  0.00000000E+00  0.00000000E+00
  0.00000000E+00  0.00000000E+00  0.00000000E+00
  0.00000000E+00  0.00000000E+00  0.00000000E+00
  0.00000000E+00  0.00000000E+00  0.00000000E+00
  0.00000000E+00  0.00000000E+00  0.00000000E+00
  0.00000000E+00  0.00000000E+00  0.00000000E+00
  0.00000000E+00  0.00000000E+00  0.00000000E+00
  0.00000000E+00  0.00000000E+00  0.00000000E+00
  0.00000000E+00  0.00000000E+00  0.00000000E+00
  0.00000000E+00  0.00000000E+00  0.00000000E+00
  0.00000000E+00  0.00000000E+00  0.00000000E+00
  0.00000000E+00  0.00000000E+00  0.00000000E+00
  0.00000000E+00  0.00000000E+00  0.00000000E+00
  0.00000000E+00  0.00000000E+00  0.00000000E+00
  0.00000000E+00  0.00000000E+00  0.00000000E+00
  0.00000000E+00  0.00000000E+00  0.00000000E+00
  0.00000000E+00  0.00000000E+00  0.00000000E+00
  0.00000000E+00  0.00000000E+00  0.00000000E+00
  0.00000000E+00  0.00000000E+00  0.00000000E+00
  0.00000000E+00  0.00000000E+00  0.00000000E+00
  0.00000000E+00  0.00000000E+00  0.00000000E+00
  0.00000000E+00  0.00000000E+00  0.00000000E+00
  0.00000000E+00  0.00000000E+00  0.00000000E+00
  0.00000000E+00  0.00000000E+00  0.00000000E+00
  0.00000000E+00  0.00000000E+00  0.00000000E+00
  0.00000000E+00  0.00000000E+00  0.00000000E+00
  0.00000000E+00  0.00000000E+00  0.00000000E+00
  0.00000000E+00  0.00000000E+00  0.00000000E+00
  0.00000000E+00  0.00000000E+00  0.00000000E+00
  0.00000000E+00  0.00000000E+00  0.00000000E+00
  0.00000000E+00  0.00000000E+00  0.00000000E+00
  0.00000000E+00  0.00000000E+00  0.00000000E+00
  0.00000000E+00  0.00000000E+00  0.00000000E+00
  0.00000000E+00  0.00000000E+00  0.00000000E+00
  0.00000000E+00  0.00000000E+00  0.00000000E+00
  0.00000000E+00  0.00000000E+00  0.00000000E+00
  0.00000000E+00  0.00000000E+00  0.00000000E+00
  0.00000000E+00  0.00000000E+00  0.00000000E+00
  0.00000000E+00  0.00000000E+00  0.00000000E+00
  0.00000000E+00  0.00000000E+00  0.00000000E+00
  0.00000000E+00  0.00000000E+00  0.00000000E+00
  0.00000000E+00  0.00000000E+00  0.00000000E+00
  0.00000000E+00  0.00000000E+00  0.00000000E+00
  0.00000000E+00  0.00000000E+00  0.00000000E+00
  0.00000000E+00  0.00000000E+00  0.00000000E+00
  0.00000000E+00  0.00000000E+00  0.00000000E+00
  0.00000000E+00  0.00000000E+00  0.00000000E+00
  0.00000000E+00  0.00000000E+00  0.00000000E+00
  0.00000000E+00  0.00000000E+00  0.00000000E+00
  0.00000000E+00  0.00000000E+00  0.00000000E+00
  0.00000000E+00  0.00000000E+00  0.00000000E+00
  0.00000000E+00  0.00000000E+00  0.00000000E+00
  0.00000000E+00  0.00000000E+00  0.00000000E+00
  0.00000000E+00  0.00000000E+00  0.00000000E+00
  0.00000000E+00  0.00000000E+00  0.00000000E+00
  0.00000000E+00  0.00000000E+00  0.00000000E+00
  0.00000000E+00  0.00000000E+00  0.00000000E+00
  0.00000000E+00  0.00000000E+00  0.00000000E+00
  0.00000000E+00  0.00000000E+00  0.00000000E+00
  0.00000000E+00  0.00000000E+00  0.00000000E+00
  0.00000000E+00  0.00000000E+00  0.00000000E+00
  0.00000000E+00  0.00000000E+00  0.00000000E+00
  0.00000000E+00  0.00000000E+00  0.00000000E+00
  0.00000000E+00  0.00000000E+00  0.00000000E+00
  0.00000000E+00  0.00000000E+00  0.00000000E+00
  0.00000000E+00  0.00000000E+00  0.00000000E+00
  0.00000000E+00  0.00000000E+00  0.00000000E+00
  0.00000000E+00  0.00000000E+00  0.00000000E+00
  0.00000000E+00  0.00000000E+00  0.00000000E+00
  0.00000000E+00  0.00000000E+00  0.00000000E+00
  0.00000000E+00  0.00000000E+00  0.00000000E+00
  0.00000000E+00  0.00000000E+00  0.00000000E+00
  0.00000000E+00  0.00000000E+00  0.00000000E+00
  0.00000000E+00  0.00000000E+00  0.00000000E+00
  0.00000000E+00  0.00000000E+00  0.00000000E+00
  0.00000000E+00  0.00000000E+00  0.00000000E+00
  0.00000000E+00  0.00000000E+00  0.00000000E+00
  0.00000000E+00  0.00000000E+00  0.00000000E+00
  0.00000000E+00  0.00000000E+00  0.00000000E+00
  0.00000000E+00  0.00000000E+00  0.00000000E+00
  0.00000000E+00  0.00000000E+00  0.00000000E+00
  0.00000000E+00  0.00000000E+00  0.00000000E+00
  0.00000000E+00  0.00000000E+00  0.00000000E+00
  0.00000000E+00  0.00000000E+00  0.00000000E+00
  0.00000000E+00  0.00000000E+00  0.00000000E+00
  0.00000000E+00  0.00000000E+00  0.00000000E+00
  0.00000000E+00  0.00000000E+00  0.00000000E+00
  0.00000000E+00  0.00000000E+00  0.00000000E+00
  0.00000000E+00  0.00000000E+00  0.00000000E+00
  0.00000000E+00  0.00000000E+00  0.00000000E+00
  0.00000000E+00  0.00000000E+00  0.00000000E+00
  0.00000000E+00  0.00000000E+00  0.00000000E+00
  0.00000000E+00  0.00000000E+00  0.00000000E+00
  0.00000000E+00  0.00000000E+00  0.00000000E+00
  0.00000000E+00  0.00000000E+00  0.00000000E+00
  0.00000000E+00  0.00000000E+00  0.00000000E+00
  0.00000000E+00  0.00000000E+00  0.00000000E+00
  0.00000000E+00  0.00000000E+00  0.00000000E+00
  0.00000000E+00  0.00000000E+00  0.00000000E+00
  0.00000000E+00  0.00000000E+00  0.00000000E+00
  0.00000000E+00  0.00000000E+00  0.00000000E+00
  0.00000000E+00  0.00000000E+00  0.00000000E+00
  0.00000000E+00  0.00000000E+00  0.00000000E+00
  0.00000000E+00  0.00000000E+00  0.00000000E+00
  0.00000000E+00  0.00000000E+00  0.00000000E+00
  0.00000000E+00  0.00000000E+00  0.00000000E+00
  0.00000000E+00  0.00000000E+00  0.00000000E+00
  0.00000000E+00  0.00000000E+00  0.00000000E+00
  0.00000000E+00  0.00000000E+00  0.00000000E+00
  0.00000000E+00  0.00000000E+00  0.00000000E+00
  0.00000000E+00  0.00000000E+00  0.00000000E+00
  0.00000000E+00  0.00000000E+00  0.00000000E+00
  0.00000000E+00  0.00000000E+00  0.00000000E+00
  0.00000000E+00  0.00000000E+00  0.00000000E+00
  0.00000000E+00  0.00000000E+00  0.00000000E+00
  0.00000000E+00  0.00000000E+00  0.00000000E+00
  0.00000000E+00  0.00000000E+00  0.00000000E+00
  0.00000000E+00  0.00000000E+00  0.00000000E+00
  0.00000000E+00  0.00000000E+00  0.00000000E+00
  0.00000000E+00  0.00000000E+00  0.00000000E+00
  0.00000000E+00  0.00000000E+00  0.00000000E+00
  0.00000000E+00  0.00000000E+00  0.00000000E+00
  0.00000000E+00  0.00000000E+00  0.00000000E+00
  0.00000000E+00  0.00000000E+00  0.00000000E+00
  0.00000000E+00  0.00000000E+00  0.00000000E+00
  0.00000000E+00  0.00000000E+00  0.00000000E+00
  0.00000000E+00  0.00000000E+00  0.00000000E+00
  0.00000000E+00  0.00000000E+00  0.00000000E+00
  0.00000000E+00  0.00000000E+00  0.00000000E+00
  0.00000000E+00  0.00000000E+00  0.00000000E+00
  0.00000000E+00  0.00000000E+00  0.00000000E+00
  0.00000000E+00  0.00000000E+00  0.00000000E+00
  0.00000000E+00  0.00000000E+00  0.00000000E+00
  0.00000000E+00  0.00000000E+00  0.00000000E+00
  0.00000000E+00  0.00000000E+00  0.00000000E+00
  0.00000000E+00  0.00000000E+00  0.00000000E+00
  0.00000000E+00  0.00000000E+00  0.00000000E+00
  0.00000000E+00  0.00000000E+00  0.00000000E+00
  0.00000000E+00  0.00000000E+00  0.00000000E+00
  0.00000000E+00  0.00000000E+00  0.00000000E+00
  0.00000000E+00  0.00000000E+00  0.00000000E+00
  0.00000000E+00  0.00000000E+00  0.00000000E+00
  0.00000000E+00  0.00000000E+00  0.00000000E+00
  0.00000000E+00  0.00000000E+00  0.00000000E+00
  0.00000000E+00  0.00000000E+00  0.00000000E+00
  0.00000000E+00  0.00000000E+00  0.00000000E+00
  0.00000000E+00  0.00000000E+00  0.00000000E+00
