# Supplementary material for: Brønsted acidity in zeolites measured by deprotonation energy
Source: Sci Rep. 2022 May 4;12:7301. doi: 10.1038/s41598-022-11354-x (PMC9068704; doi:10.1038/s41598-022-11354-x)
Supplement: Supplementary file 2 — Supplementary Information 2. [file 41598_2022_11354_MOESM2_ESM.zip › structures/periodic/mfi/Al1-O1.vasp]

Si Al O H                               
   1.00000000000000     
    19.8538999999999994    0.0000000000000000    0.0000000000000000
     0.0000000000000000   19.8699000000000012    0.0000000000000000
     0.0000000000000000    0.0000000000000000   13.2912999999999997
   Si   Al   O    H 
    95     1   192     1
Direct
  0.0789170349977036  0.5499808615835531  0.1789209806342832
  0.4321380544190978  0.4541248128520721  0.6875693219582275
  0.0613446227637076  0.9436389941955172  0.2088244214284947
  0.5570909482842155  0.9418007149275626  0.3086870442053528
  0.9435189497423887  0.4398486456740738  0.8051371518070538
  0.5884834519374232  0.5516717220679938  0.3048605345711545
  0.9158673924964854  0.0494092768681271  0.8077480215375594
  0.3149965222063745  0.0275413810366728  0.8625080341125997
  0.1915887826138629  0.5285905638210641  0.3271868550819744
  0.3295388960914718  0.4745135487269270  0.8530689498092000
  0.1639755372308840  0.9704469955583725  0.3712007896773657
  0.6663409151314535  0.9761800822809804  0.1607030488026597
  0.8291682050308580  0.4745705998342492  0.6582838734777092
  0.6844024635849139  0.5317753052264975  0.1356657969371281
  0.8203762431349805  0.0324803021249477  0.6376966614980065
  0.2559454407369595  0.0541827755662471  0.0675647036548056
  0.2374483087041172  0.5672979684052527  0.5415833448439858
  0.2970173742721267  0.4276589999789163  0.0652536057689438
  0.2094999106733216  0.9396318009771643  0.5831757106276902
  0.7111701937513569  0.9392649647595730  0.9485735330858770
  0.7908180657020822  0.4378043715653626  0.4435214452762269
  0.7346573891981392  0.5658119424550793  0.9247977712707497
  0.7652503671267975  0.0677380930082697  0.4324988820721270
  0.1036620650469959  0.0602825430645171  0.0513629846923398
  0.3916946243238158  0.5744372196238396  0.5408058448700799
  0.1362289608188048  0.4291365065916958  0.0452377058738379
  0.3651266112257232  0.9183524238005588  0.5624525167194671
  0.8672478585937710  0.9289188570489353  0.9432263136908499
  0.6345511106396677  0.4275270684959267  0.4362351626576349
  0.8908204714775021  0.5530788309826610  0.9459197445955529
  0.6098092298775095  0.0592055667527030  0.4486343621710547
  0.0658678272402956  0.0217006600175823  0.8382236432561174
  0.4364143379553934  0.5322252649786848  0.3328111224866891
  0.0879638870201677  0.4773612196291430  0.8351289910951858
  0.4122919317510267  0.9654521556811211  0.3565819857990609
  0.9143620809510006  0.9725441998412346  0.1541965093877050
  0.5866028641257722  0.4742364050157610  0.6463506383015849
  0.9264214000998837  0.5239115857655799  0.1625659901683566
  0.5777111409937448  0.0295974429662849  0.6637194132545746
  0.1953081778233053  0.0695215895519691  0.7237311445889792
  0.3157264040733868  0.5621523722356028  0.1954019027680766
  0.2155740426916988  0.4519689623193400  0.7022376420162012
  0.2799093542583634  0.9380499180306159  0.2300486942420275
  0.7909779780048161  0.9443672346225881  0.2919109842385594
  0.7034070453185161  0.4427743012991111  0.7895044544803481
  0.8031580447019501  0.5575960948413113  0.2889479520582685
  0.7026576293104450  0.0588232410427083  0.7922983593058183
  0.4318378216045451  0.8269220002095093  0.7147160563110363
  0.0681398259305645  0.3301144839729100  0.1976228431040966
  0.4430055251452499  0.6656914025851580  0.7156612147543788
  0.0635693872563889  0.1703042515465273  0.2090351234506434
  0.5615505471469081  0.1647237650940245  0.2875537034495447
  0.9356661763513628  0.6646851006647453  0.7850155434863110
  0.5677630673066286  0.3248131338860622  0.2956779568214767
  0.9269450463591971  0.8215614371548887  0.8042245587356505
  0.3211311535445309  0.8683847784684204  0.8586058557331775
  0.1830501600861449  0.3706110485275489  0.3305838606091439
  0.3205367638472874  0.6303873599369751  0.8400566153262755
  0.1742882841571753  0.1295678714611051  0.3643286816192535
  0.6709830586113433  0.1338192328807145  0.1336985948408340
  0.8285691640956019  0.6315407993371065  0.6308918979277880
  0.6759036297077937  0.3758393433254131  0.1492109683897907
  0.8261433788954228  0.8771350291347337  0.6484553484535771
  0.2704646902053020  0.8285653087904643  0.0734671953234738
  0.2279126193894651  0.3371581229091798  0.5539686266652936
  0.2717010744231445  0.6750011356259777  0.0485766537487083
  0.2206814419274901  0.1807935884925843  0.5687912671374624
  0.7285935891878960  0.1756229985728428  0.9305573154403096
  0.7740410224964940  0.6743886059261183  0.4270734719918656
  0.7331994158830122  0.3287382705644351  0.9426243029514874
  0.7702389963378755  0.8273669034966949  0.4436608857116528
  0.1138481000189325  0.8289167430632305  0.0782066824550143
  0.3859174486526182  0.3330792024970832  0.5654846248308110
  0.1148414398077039  0.6752936659543809  0.0551854809728264
  0.3784380817873789  0.1778113554191377  0.5509926128765025
  0.8834288771473766  0.1712852725373758  0.9551145838225830
  0.6186817575968239  0.6728759400949109  0.4543182994675791
  0.8911450616000679  0.3227991647537923  0.9264316339630994
  0.6120438061109731  0.8247435353095647  0.4329782904789703
  0.0736714756096399  0.8636306381795891  0.8631350289182600
  0.4248791518834666  0.3747267029503571  0.3529221080849836
  0.0803563933506772  0.6324712353981783  0.8401141200374193
  0.4189379309698905  0.1185829874954643  0.3468126292846193
  0.9170916577143904  0.1343600988647621  0.1737933101694065
  0.5886014386687024  0.6312824990510003  0.6701071093419548
  0.9219987185062787  0.3671754754076562  0.1418407854611489
  0.5749426453847001  0.8712012120343169  0.6460493614309897
  0.1953316114844296  0.8205544199776140  0.7354541344544075
  0.3084122252030800  0.3149753442537602  0.2185295631182652
  0.2035126641640276  0.6703855144660151  0.6955521127242558
  0.2947377009344208  0.1623182193170778  0.2223376679855528
  0.7820755183269625  0.1844884774938505  0.2822292670624669
  0.7197979920071778  0.6856669298574299  0.7798939863443909
  0.8011363188183521  0.3360888758932540  0.2792832100439416
  0.6996151252783325  0.8379527664623085  0.7799036846382895
  0.4117507217427007  0.0520839887783582  0.6918421797459472
  0.5027895133239060  0.0388748551437882  0.7228953560169563
  0.0033456278773291  0.5241742148488697  0.2020018957028659
  0.5129371413742695  0.4630837811981885  0.6946083324057245
  0.9796762124599128  0.9441894544061887  0.2136214689386061
  0.4765016089619515  0.9386480404965509  0.2917467715126835
  0.0231993833689424  0.4439672904645610  0.7795519100858623
  0.5107775818205065  0.5323178617730443  0.2824566556395650
  0.9927696322075060  0.0278337660564999  0.7841102354072663
  0.3849969980702508  0.0532226122780716  0.8157605890257948
  0.1189524120051547  0.5536311137608257  0.2853130097737578
  0.4023507614994792  0.4728178050276902  0.7977869073909255
  0.0898856759138363  0.9617430427670419  0.3201603167752168
  0.5904067646845699  0.9692077187108371  0.2046972197427535
  0.9034900731544596  0.4682306814319069  0.7076510624322472
  0.6256676597785824  0.5700600677910739  0.1992406743356007
  0.8799023426402692  0.0687629861162429  0.7014987830655313
  0.4119156340543417  0.1261946710432042  0.6276644169262751
  0.0743302251546666  0.6236608729070721  0.1271866749155394
  0.4126208781060903  0.3766564429803484  0.6609944312096744
  0.0883082174402642  0.8694481222527320  0.1768924499304141
  0.5860197173343842  0.8676611090489668  0.3368120704351290
  0.9216138758720467  0.3627336670298699  0.8300711578283738
  0.5899386752320520  0.6154168236805810  0.3802357814186050
  0.9134349769589450  0.1129708455944316  0.8834605586711962
  0.3887971842400622  0.9820849624755796  0.6262992615992919
  0.1172981385953095  0.4982750886019883  0.1037169138573018
  0.4004402919245147  0.5042833524980354  0.6029237674822476
  0.0867168016222011 -0.0016674711471265  0.1265114835794561
  0.5743982028981021  0.9931349747125355  0.4010504359563377
  0.9279562604365791  0.4857358426886609  0.9041918165896562
  0.6284208683627966  0.4872269592434655  0.3524284905122298
  0.8742095904142747  0.9860258843071944  0.8555893507566914
  0.3133691574662041  0.0411625608398996  0.9834423731363301
  0.1930063061197212  0.5425956507735411  0.4468170266022880
  0.3379173491172561  0.4373212214573895  0.9606585274339989
  0.1589683317961774  0.9449722259707963  0.4869584671529646
  0.6668604340771591  0.9412778904470458  0.0506314836937376
  0.8326133173558444  0.4402239348041523  0.5479675534205306
  0.6917806227530937  0.5701079147428648  0.0285187019221997
  0.8112910082329262  0.0733464122271065  0.5330240820522324
  0.3036675754943610  0.9471335320316556  0.8423412781976813
  0.2022628820745651  0.4485762932106152  0.3073399094628148
  0.3049434091244139  0.5523184078755319  0.8695936538828785
  0.1878937890002216  0.0488663231953205  0.3657055834550453
  0.6890280136548573  0.0546104977169274  0.1504123804255771
  0.8071282517641860  0.5532311423882330  0.6478819538674976
  0.6640005087391508  0.4534854606562281  0.1153971364489478
  0.8382764311299427  0.9544112652759614  0.6126382996557008
  0.2514722077480697  0.0668786743687706  0.8117087870159665
  0.2511706863763390  0.5696666333463174  0.2700447051170659
  0.2731937000591237  0.4352120526050248  0.7857617414645401
  0.2194377955827001  0.9254175958990992  0.3105968811388098
  0.7172021243986374  0.9389992534971444  0.2389607232493034
  0.7749428682149639  0.4364829736166619  0.7302571653302188
  0.7556091995765741  0.5341247461868814  0.1961261957624475
  0.7502453878069939  0.0339835004325225  0.7013410132753343
  0.2686333706530193  0.1263295217796111  0.1206434106591302
  0.1985162354272721  0.6323566657161356  0.5877533777640320
  0.3222170576906792  0.3581872464182257  0.1170222829874278
  0.1809697346641471  0.8820239666946714  0.6584937507900270
  0.6777529711041468  0.8817026674098508  0.8778133475909553
  0.8271687867205755  0.3813043041536259  0.3734111756120296
  0.7398289324105947  0.6405051840379871  0.8767512587373903
  0.7607953862822321  0.1407179314380456  0.3798383987569520
  0.1817307624889563  0.0560986208333917  0.0156787985555530
  0.3138614593481607  0.5846488061394396  0.5054121425459756
  0.2172283212478859  0.4228547858880565  0.0411818280999741
  0.2840061265804444  0.9193570494856457  0.5434445445061047
  0.7890405898027973  0.9241041788871973 -0.0215865024455135
  0.7127444326784331  0.4193785254382013  0.4699314961669283
  0.8102125281878461  0.5381887922946406  0.9479525366397156
  0.6895712131749223  0.0437390563719205  0.4643681705120455
  0.2555351948145664 -0.0055456936485957  0.1501575273476170
  0.2440569645225490  0.5085826143897179  0.6256615160268554
  0.3137793101818465  0.4895215376739224  0.1404164967695740
  0.2110360458985602  0.0118531195109050  0.6400982609182930
  0.7072654096685967  0.0114063472467758  0.8909921348224933
  0.7930336972540351  0.5102949874990509  0.3873813666453804
  0.6974659717405088  0.5154024044118432  0.8457776601315603
  0.7982300475863833  0.0143019087505605  0.3544234290000764
  0.0882553953102151  0.1308053480315634  0.1082177834533487
  0.4140355426343388  0.6383040391995528  0.6087653824887008
  0.1034111724168019  0.3638371715848531  0.0993529625445754
  0.3851880680675495  0.8480392327009576  0.6192541620959875
  0.8894288416127962  0.8560014329765828  0.9000451439672418
  0.6084373120976712  0.3564405859332462  0.3908215509646543
  0.9066683653881933  0.6171235982163511  0.8745562171222921
  0.6002485200628783  0.1252762756188165  0.3789525595236384
  0.0581987521090150  0.0548074096773665  0.9500366323209640
  0.4389306586098782  0.5711548263972208  0.4407719807775995
  0.1072927867466297  0.4312978932257885  0.9313509240689095
  0.4025281670223527  0.9167824351029945  0.4531049524160781
  0.9157044288993664  0.9484398390569366  0.0371259649202111
  0.5871438566301184  0.4462570012446554  0.5316241746915479
  0.9178462627301565  0.5677825697205143  0.0593850125624719
  0.5761120334090953  0.0721851326413318  0.5602703542377317
  0.1203469320759796  0.0613411141915303  0.7704970017058592
  0.3850790613717492  0.5706595493484946  0.2580063164016518
  0.1486317900030088  0.4812291297092584  0.7549972762106847
  0.3469867654913883  0.9642719117921431  0.2851640515482862
  0.8477504670948363  0.9412346847233488  0.2055470424237783
  0.6417008198343607  0.4332229429003000  0.7115770172615175
  0.8808008645451799  0.5557365656795730  0.2516673263185821
  0.6256030900789622  0.0592479406732914  0.7504227340726001
  0.0881169219145213  0.9432248289457614  0.8462430598759207
  0.4111542999089715  0.4551929460994169  0.3485067535357380
  0.0717976267925711  0.5538456069157609  0.8724114709875084
  0.4258156376636579  0.0429014175669923  0.3932720883496064
  0.9118526089892856  0.0538434107493039  0.1576370837069856
  0.6069378323108690  0.5533952634899711  0.6461237930342343
  0.9034700606624789  0.4467543586596739  0.1403938902859945
  0.5924965298406016  0.9515761730812230  0.6412468278521867
  0.1984243715110894  0.1431198598689682  0.6714110569064934
  0.3154728009488714  0.6219646437245802  0.1129984433539757
  0.1962285098481643  0.3841512806943875  0.6416992693498158
  0.2968460236535403  0.8680674924183526  0.1725574324119820
  0.8021669003851466  0.8814108702456475  0.3666845688735462
  0.6965955382266436  0.3827307282520452  0.8707388938386019
  0.7845294333286867  0.6338754146499769  0.3224210222162637
  0.7195344297134598  0.1350847655141661  0.8254379454624218
  0.5057482881509806  0.8629091258156226  0.7088466942200895
  0.9896839097932553  0.3527073332467877  0.2064160444424297
  0.5187562744909133  0.6370501395829452  0.7323107601753499
  0.9850673035921782  0.1541813957987358  0.2338258887076214
  0.4848297699424400  0.1381309849834513  0.2802863077563302
  0.0165263299915618  0.6564669357202151  0.7728234272255431
  0.4921778109783031  0.3558096321996502  0.2894297947245500
  0.0060545577505763  0.8413572420966753  0.8035363656059445
  0.3971443433932241  0.8505334778463848  0.8202550604082683
  0.1051443986921936  0.3559371900367430  0.2998642566255167
  0.3995127468070898  0.6387860737903008  0.8112123966980400
  0.1037383408854745  0.1456035588592778  0.3083523651132466
  0.5965526361901075  0.1492006048317253  0.1789693076450190
  0.9033763055710687  0.6444567393945769  0.6765181057403195
  0.6062305685825127  0.3434417449489416  0.1910903736739603
  0.8943557233229379  0.8479615332007265  0.6990805049936623
  0.4430298044158240  0.7466586824358489  0.7130495433239789
  0.0747985098639787  0.2494340948891206  0.1872652265094743
  0.5649730912773555  0.2442285469427618  0.3117555596805260
  0.9163100973797708  0.7412555203527418  0.8146287442550921
  0.3160626715591026  0.8488489437416763  0.9768601643720026
  0.1905446367419566  0.3532336954784864  0.4484822676624863
  0.3010765187421443  0.6781819510021101  0.9345398593136259
  0.1702320339673059  0.1579828574445623  0.4783912278104827
  0.6728998842372392  0.1527002905353613  0.0143489343300400
  0.8284870670820570  0.6507497444824304  0.5119518564243138
  0.7003035011536627  0.3315084565178087  0.0539238810731777
  0.8081782504984921  0.8312868491397934  0.5514878375125818
  0.2679181390384656  0.8251863023733874  0.7913969138612854
  0.2318186923634077  0.3246928358006174  0.2600462023637777
  0.2776168706517122  0.6542939227205293  0.7422924419955697
  0.2347141733942845  0.1678295147758734  0.3049682517649616
  0.7264252349046735  0.1789476259306300  0.1928341625696372
  0.7747083561611094  0.6789294680509709  0.6897922427662119
  0.7339651599980109  0.3730417085700494  0.2357060276654017
  0.7640086099120600  0.8752433593817371  0.7286464709478496
  0.2782353877553961  0.7490534074159368  0.0982453598023769
  0.2134811202939486  0.2607298904553562  0.5885384727551320
  0.7200716385756044  0.2537302912107028  0.8990465139267156
  0.7828408717078171  0.7530298597171672  0.3977393850403085
  0.1917856062922472  0.8478455498960300  0.0504950371258897
  0.3079550331826389  0.3527854904363213  0.5400084796681384
  0.1931558831040730  0.6512875109061806  0.0470718739134812
  0.2977767947124593  0.1627725290008425  0.5376488362164875
  0.8031629579868708  0.1598816232834805  0.9760833714735545
  0.6990012084549231  0.6610462799173540  0.4729893877511291
  0.8133711989721697  0.3448108341570147  0.9474603406468878
  0.6902516873647100  0.8426280512410119  0.4593688859014008
  0.1080854363014492  0.7494537431782256  0.1045643289939161
  0.3911462885227993  0.2539951097333613  0.5924876205705557
  0.8963572451495265  0.2431062256660265  0.9002136953512598
  0.6044480530079621  0.7458504683758274  0.4032856562351014
  0.0658980016180749  0.8484088700271794  0.9829718037937453
  0.4335707950113097  0.3512038359894706  0.4692586674219945
  0.0822579109190089  0.6770719737310782  0.9427294794597112
  0.4113277930932278  0.1724539719369003  0.4378995606544197
  0.9201347647668097  0.1707611294518742  0.0640971191807917
  0.5813858816064975  0.6709772510960548  0.5632233001891969
  0.9339631539061305  0.3397998404712178  0.0278583528822274
  0.5668979332764967  0.8425113283839605  0.5323137371075353
  0.1364460979604556  0.8199540217655759  0.8204521391033436
  0.3602085460844165  0.3364251422309368  0.3067812461807884
  0.1479890832575546  0.6426806680206142  0.7746931163229596
  0.3558395215087037  0.1189260679867830  0.2698999741437209
  0.8543009462147284  0.1601953168795782  0.2402739638279391
  0.6462259543265078  0.6648640102016955  0.7390930301969520
  0.8586615375899090  0.3280556792937564  0.1930827376542737
  0.6368973070904704  0.8330091765984753  0.7016393044033300
  0.1932896135961423  0.7499594290295375  0.6740876685796127
  0.3203628314986138  0.2366993408152279  0.1912524004141450
  0.7834973046333428  0.2616315293047010  0.3206231206668204
  0.7195423436482258  0.7632179267990783  0.8171817123210654
  0.5076154891899075  0.0431000929092797  0.7959168892456098
 
  0.00000000E+00  0.00000000E+00  0.00000000E+00
  0.00000000E+00  0.00000000E+00  0.00000000E+00
  0.00000000E+00  0.00000000E+00  0.00000000E+00
  0.00000000E+00  0.00000000E+00  0.00000000E+00
  0.00000000E+00  0.00000000E+00  0.00000000E+00
  0.00000000E+00  0.00000000E+00  0.00000000E+00
  0.00000000E+00  0.00000000E+00  0.00000000E+00
  0.00000000E+00  0.00000000E+00  0.00000000E+00
  0.00000000E+00  0.00000000E+00  0.00000000E+00
  0.00000000E+00  0.00000000E+00  0.00000000E+00
  0.00000000E+00  0.00000000E+00  0.00000000E+00
  0.00000000E+00  0.00000000E+00  0.00000000E+00
  0.00000000E+00  0.00000000E+00  0.00000000E+00
  0.00000000E+00  0.00000000E+00  0.00000000E+00
  0.00000000E+00  0.00000000E+00  0.00000000E+00
  0.00000000E+00  0.00000000E+00  0.00000000E+00
  0.00000000E+00  0.00000000E+00  0.00000000E+00
  0.00000000E+00  0.00000000E+00  0.00000000E+00
  0.00000000E+00  0.00000000E+00  0.00000000E+00
  0.00000000E+00  0.00000000E+00  0.00000000E+00
  0.00000000E+00  0.00000000E+00  0.00000000E+00
  0.00000000E+00  0.00000000E+00  0.00000000E+00
  0.00000000E+00  0.00000000E+00  0.00000000E+00
  0.00000000E+00  0.00000000E+00  0.00000000E+00
  0.00000000E+00  0.00000000E+00  0.00000000E+00
  0.00000000E+00  0.00000000E+00  0.00000000E+00
  0.00000000E+00  0.00000000E+00  0.00000000E+00
  0.00000000E+00  0.00000000E+00  0.00000000E+00
  0.00000000E+00  0.00000000E+00  0.00000000E+00
  0.00000000E+00  0.00000000E+00  0.00000000E+00
  0.00000000E+00  0.00000000E+00  0.00000000E+00
  0.00000000E+00  0.00000000E+00  0.00000000E+00
  0.00000000E+00  0.00000000E+00  0.00000000E+00
  0.00000000E+00  0.00000000E+00  0.00000000E+00
  0.00000000E+00  0.00000000E+00  0.00000000E+00
  0.00000000E+00  0.00000000E+00  0.00000000E+00
  0.00000000E+00  0.00000000E+00  0.00000000E+00
  0.00000000E+00  0.00000000E+00  0.00000000E+00
  0.00000000E+00  0.00000000E+00  0.00000000E+00
  0.00000000E+00  0.00000000E+00  0.00000000E+00
  0.00000000E+00  0.00000000E+00  0.00000000E+00
  0.00000000E+00  0.00000000E+00  0.00000000E+00
  0.00000000E+00  0.00000000E+00  0.00000000E+00
  0.00000000E+00  0.00000000E+00  0.00000000E+00
  0.00000000E+00  0.00000000E+00  0.00000000E+00
  0.00000000E+00  0.00000000E+00  0.00000000E+00
  0.00000000E+00  0.00000000E+00  0.00000000E+00
  0.00000000E+00  0.00000000E+00  0.00000000E+00
  0.00000000E+00  0.00000000E+00  0.00000000E+00
  0.00000000E+00  0.00000000E+00  0.00000000E+00
  0.00000000E+00  0.00000000E+00  0.00000000E+00
  0.00000000E+00  0.00000000E+00  0.00000000E+00
  0.00000000E+00  0.00000000E+00  0.00000000E+00
  0.00000000E+00  0.00000000E+00  0.00000000E+00
  0.00000000E+00  0.00000000E+00  0.00000000E+00
  0.00000000E+00  0.00000000E+00  0.00000000E+00
  0.00000000E+00  0.00000000E+00  0.00000000E+00
  0.00000000E+00  0.00000000E+00  0.00000000E+00
  0.00000000E+00  0.00000000E+00  0.00000000E+00
  0.00000000E+00  0.00000000E+00  0.00000000E+00
  0.00000000E+00  0.00000000E+00  0.00000000E+00
  0.00000000E+00  0.00000000E+00  0.00000000E+00
  0.00000000E+00  0.00000000E+00  0.00000000E+00
  0.00000000E+00  0.00000000E+00  0.00000000E+00
  0.00000000E+00  0.00000000E+00  0.00000000E+00
  0.00000000E+00  0.00000000E+00  0.00000000E+00
  0.00000000E+00  0.00000000E+00  0.00000000E+00
  0.00000000E+00  0.00000000E+00  0.00000000E+00
  0.00000000E+00  0.00000000E+00  0.00000000E+00
  0.00000000E+00  0.00000000E+00  0.00000000E+00
  0.00000000E+00  0.00000000E+00  0.00000000E+00
  0.00000000E+00  0.00000000E+00  0.00000000E+00
  0.00000000E+00  0.00000000E+00  0.00000000E+00
  0.00000000E+00  0.00000000E+00  0.00000000E+00
  0.00000000E+00  0.00000000E+00  0.00000000E+00
  0.00000000E+00  0.00000000E+00  0.00000000E+00
  0.00000000E+00  0.00000000E+00  0.00000000E+00
  0.00000000E+00  0.00000000E+00  0.00000000E+00
  0.00000000E+00  0.00000000E+00  0.00000000E+00
  0.00000000E+00  0.00000000E+00  0.00000000E+00
  0.00000000E+00  0.00000000E+00  0.00000000E+00
  0.00000000E+00  0.00000000E+00  0.00000000E+00
  0.00000000E+00  0.00000000E+00  0.00000000E+00
  0.00000000E+00  0.00000000E+00  0.00000000E+00
  0.00000000E+00  0.00000000E+00  0.00000000E+00
  0.00000000E+00  0.00000000E+00  0.00000000E+00
  0.00000000E+00  0.00000000E+00  0.00000000E+00
  0.00000000E+00  0.00000000E+00  0.00000000E+00
  0.00000000E+00  0.00000000E+00  0.00000000E+00
  0.00000000E+00  0.00000000E+00  0.00000000E+00
  0.00000000E+00  0.00000000E+00  0.00000000E+00
  0.00000000E+00  0.00000000E+00  0.00000000E+00
  0.00000000E+00  0.00000000E+00  0.00000000E+00
  0.00000000E+00  0.00000000E+00  0.00000000E+00
  0.00000000E+00  0.00000000E+00  0.00000000E+00
  0.00000000E+00  0.00000000E+00  0.00000000E+00
  0.00000000E+00  0.00000000E+00  0.00000000E+00
  0.00000000E+00  0.00000000E+00  0.00000000E+00
  0.00000000E+00  0.00000000E+00  0.00000000E+00
  0.00000000E+00  0.00000000E+00  0.00000000E+00
  0.00000000E+00  0.00000000E+00  0.00000000E+00
  0.00000000E+00  0.00000000E+00  0.00000000E+00
  0.00000000E+00  0.00000000E+00  0.00000000E+00
  0.00000000E+00  0.00000000E+00  0.00000000E+00
  0.00000000E+00  0.00000000E+00  0.00000000E+00
  0.00000000E+00  0.00000000E+00  0.00000000E+00
  0.00000000E+00  0.00000000E+00  0.00000000E+00
  0.00000000E+00  0.00000000E+00  0.00000000E+00
  0.00000000E+00  0.00000000E+00  0.00000000E+00
  0.00000000E+00  0.00000000E+00  0.00000000E+00
  0.00000000E+00  0.00000000E+00  0.00000000E+00
  0.00000000E+00  0.00000000E+00  0.00000000E+00
  0.00000000E+00  0.00000000E+00  0.00000000E+00
  0.00000000E+00  0.00000000E+00  0.00000000E+00
  0.00000000E+00  0.00000000E+00  0.00000000E+00
  0.00000000E+00  0.00000000E+00  0.00000000E+00
  0.00000000E+00  0.00000000E+00  0.00000000E+00
  0.00000000E+00  0.00000000E+00  0.00000000E+00
  0.00000000E+00  0.00000000E+00  0.00000000E+00
  0.00000000E+00  0.00000000E+00  0.00000000E+00
  0.00000000E+00  0.00000000E+00  0.00000000E+00
  0.00000000E+00  0.00000000E+00  0.00000000E+00
  0.00000000E+00  0.00000000E+00  0.00000000E+00
  0.00000000E+00  0.00000000E+00  0.00000000E+00
  0.00000000E+00  0.00000000E+00  0.00000000E+00
  0.00000000E+00  0.00000000E+00  0.00000000E+00
  0.00000000E+00  0.00000000E+00  0.00000000E+00
  0.00000000E+00  0.00000000E+00  0.00000000E+00
  0.00000000E+00  0.00000000E+00  0.00000000E+00
  0.00000000E+00  0.00000000E+00  0.00000000E+00
  0.00000000E+00  0.00000000E+00  0.00000000E+00
  0.00000000E+00  0.00000000E+00  0.00000000E+00
  0.00000000E+00  0.00000000E+00  0.00000000E+00
  0.00000000E+00  0.00000000E+00  0.00000000E+00
  0.00000000E+00  0.00000000E+00  0.00000000E+00
  0.00000000E+00  0.00000000E+00  0.00000000E+00
  0.00000000E+00  0.00000000E+00  0.00000000E+00
  0.00000000E+00  0.00000000E+00  0.00000000E+00
  0.00000000E+00  0.00000000E+00  0.00000000E+00
  0.00000000E+00  0.00000000E+00  0.00000000E+00
  0.00000000E+00  0.00000000E+00  0.00000000E+00
  0.00000000E+00  0.00000000E+00  0.00000000E+00
  0.00000000E+00  0.00000000E+00  0.00000000E+00
  0.00000000E+00  0.00000000E+00  0.00000000E+00
  0.00000000E+00  0.00000000E+00  0.00000000E+00
  0.00000000E+00  0.00000000E+00  0.00000000E+00
  0.00000000E+00  0.00000000E+00  0.00000000E+00
  0.00000000E+00  0.00000000E+00  0.00000000E+00
  0.00000000E+00  0.00000000E+00  0.00000000E+00
  0.00000000E+00  0.00000000E+00  0.00000000E+00
  0.00000000E+00  0.00000000E+00  0.00000000E+00
  0.00000000E+00  0.00000000E+00  0.00000000E+00
  0.00000000E+00  0.00000000E+00  0.00000000E+00
  0.00000000E+00  0.00000000E+00  0.00000000E+00
  0.00000000E+00  0.00000000E+00  0.00000000E+00
  0.00000000E+00  0.00000000E+00  0.00000000E+00
  0.00000000E+00  0.00000000E+00  0.00000000E+00
  0.00000000E+00  0.00000000E+00  0.00000000E+00
  0.00000000E+00  0.00000000E+00  0.00000000E+00
  0.00000000E+00  0.00000000E+00  0.00000000E+00
  0.00000000E+00  0.00000000E+00  0.00000000E+00
  0.00000000E+00  0.00000000E+00  0.00000000E+00
  0.00000000E+00  0.00000000E+00  0.00000000E+00
  0.00000000E+00  0.00000000E+00  0.00000000E+00
  0.00000000E+00  0.00000000E+00  0.00000000E+00
  0.00000000E+00  0.00000000E+00  0.00000000E+00
  0.00000000E+00  0.00000000E+00  0.00000000E+00
  0.00000000E+00  0.00000000E+00  0.00000000E+00
  0.00000000E+00  0.00000000E+00  0.00000000E+00
  0.00000000E+00  0.00000000E+00  0.00000000E+00
  0.00000000E+00  0.00000000E+00  0.00000000E+00
  0.00000000E+00  0.00000000E+00  0.00000000E+00
  0.00000000E+00  0.00000000E+00  0.00000000E+00
  0.00000000E+00  0.00000000E+00  0.00000000E+00
  0.00000000E+00  0.00000000E+00  0.00000000E+00
  0.00000000E+00  0.00000000E+00  0.00000000E+00
  0.00000000E+00  0.00000000E+00  0.00000000E+00
  0.00000000E+00  0.00000000E+00  0.00000000E+00
  0.00000000E+00  0.00000000E+00  0.00000000E+00
  0.00000000E+00  0.00000000E+00  0.00000000E+00
  0.00000000E+00  0.00000000E+00  0.00000000E+00
  0.00000000E+00  0.00000000E+00  0.00000000E+00
  0.00000000E+00  0.00000000E+00  0.00000000E+00
  0.00000000E+00  0.00000000E+00  0.00000000E+00
  0.00000000E+00  0.00000000E+00  0.00000000E+00
  0.00000000E+00  0.00000000E+00  0.00000000E+00
  0.00000000E+00  0.00000000E+00  0.00000000E+00
  0.00000000E+00  0.00000000E+00  0.00000000E+00
  0.00000000E+00  0.00000000E+00  0.00000000E+00
  0.00000000E+00  0.00000000E+00  0.00000000E+00
  0.00000000E+00  0.00000000E+00  0.00000000E+00
  0.00000000E+00  0.00000000E+00  0.00000000E+00
  0.00000000E+00  0.00000000E+00  0.00000000E+00
  0.00000000E+00  0.00000000E+00  0.00000000E+00
  0.00000000E+00  0.00000000E+00  0.00000000E+00
  0.00000000E+00  0.00000000E+00  0.00000000E+00
  0.00000000E+00  0.00000000E+00  0.00000000E+00
  0.00000000E+00  0.00000000E+00  0.00000000E+00
  0.00000000E+00  0.00000000E+00  0.00000000E+00
  0.00000000E+00  0.00000000E+00  0.00000000E+00
  0.00000000E+00  0.00000000E+00  0.00000000E+00
  0.00000000E+00  0.00000000E+00  0.00000000E+00
  0.00000000E+00  0.00000000E+00  0.00000000E+00
  0.00000000E+00  0.00000000E+00  0.00000000E+00
  0.00000000E+00  0.00000000E+00  0.00000000E+00
  0.00000000E+00  0.00000000E+00  0.00000000E+00
  0.00000000E+00  0.00000000E+00  0.00000000E+00
  0.00000000E+00  0.00000000E+00  0.00000000E+00
  0.00000000E+00  0.00000000E+00  0.00000000E+00
  0.00000000E+00  0.00000000E+00  0.00000000E+00
  0.00000000E+00  0.00000000E+00  0.00000000E+00
  0.00000000E+00  0.00000000E+00  0.00000000E+00
  0.00000000E+00  0.00000000E+00  0.00000000E+00
  0.00000000E+00  0.00000000E+00  0.00000000E+00
  0.00000000E+00  0.00000000E+00  0.00000000E+00
  0.00000000E+00  0.00000000E+00  0.00000000E+00
  0.00000000E+00  0.00000000E+00  0.00000000E+00
  0.00000000E+00  0.00000000E+00  0.00000000E+00
  0.00000000E+00  0.00000000E+00  0.00000000E+00
  0.00000000E+00  0.00000000E+00  0.00000000E+00
  0.00000000E+00  0.00000000E+00  0.00000000E+00
  0.00000000E+00  0.00000000E+00  0.00000000E+00
  0.00000000E+00  0.00000000E+00  0.00000000E+00
  0.00000000E+00  0.00000000E+00  0.00000000E+00
  0.00000000E+00  0.00000000E+00  0.00000000E+00
  0.00000000E+00  0.00000000E+00  0.00000000E+00
  0.00000000E+00  0.00000000E+00  0.00000000E+00
  0.00000000E+00  0.00000000E+00  0.00000000E+00
  0.00000000E+00  0.00000000E+00  0.00000000E+00
  0.00000000E+00  0.00000000E+00  0.00000000E+00
  0.00000000E+00  0.00000000E+00  0.00000000E+00
  0.00000000E+00  0.00000000E+00  0.00000000E+00
  0.00000000E+00  0.00000000E+00  0.00000000E+00
  0.00000000E+00  0.00000000E+00  0.00000000E+00
  0.00000000E+00  0.00000000E+00  0.00000000E+00
  0.00000000E+00  0.00000000E+00  0.00000000E+00
  0.00000000E+00  0.00000000E+00  0.00000000E+00
  0.00000000E+00  0.00000000E+00  0.00000000E+00
  0.00000000E+00  0.00000000E+00  0.00000000E+00
  0.00000000E+00  0.00000000E+00  0.00000000E+00
  0.00000000E+00  0.00000000E+00  0.00000000E+00
  0.00000000E+00  0.00000000E+00  0.00000000E+00
  0.00000000E+00  0.00000000E+00  0.00000000E+00
  0.00000000E+00  0.00000000E+00  0.00000000E+00
  0.00000000E+00  0.00000000E+00  0.00000000E+00
  0.00000000E+00  0.00000000E+00  0.00000000E+00
  0.00000000E+00  0.00000000E+00  0.00000000E+00
  0.00000000E+00  0.00000000E+00  0.00000000E+00
  0.00000000E+00  0.00000000E+00  0.00000000E+00
  0.00000000E+00  0.00000000E+00  0.00000000E+00
  0.00000000E+00  0.00000000E+00  0.00000000E+00
  0.00000000E+00  0.00000000E+00  0.00000000E+00
  0.00000000E+00  0.00000000E+00  0.00000000E+00
  0.00000000E+00  0.00000000E+00  0.00000000E+00
  0.00000000E+00  0.00000000E+00  0.00000000E+00
  0.00000000E+00  0.00000000E+00  0.00000000E+00
  0.00000000E+00  0.00000000E+00  0.00000000E+00
  0.00000000E+00  0.00000000E+00  0.00000000E+00
  0.00000000E+00  0.00000000E+00  0.00000000E+00
  0.00000000E+00  0.00000000E+00  0.00000000E+00
  0.00000000E+00  0.00000000E+00  0.00000000E+00
  0.00000000E+00  0.00000000E+00  0.00000000E+00
  0.00000000E+00  0.00000000E+00  0.00000000E+00
  0.00000000E+00  0.00000000E+00  0.00000000E+00
  0.00000000E+00  0.00000000E+00  0.00000000E+00
  0.00000000E+00  0.00000000E+00  0.00000000E+00
  0.00000000E+00  0.00000000E+00  0.00000000E+00
  0.00000000E+00  0.00000000E+00  0.00000000E+00
  0.00000000E+00  0.00000000E+00  0.00000000E+00
  0.00000000E+00  0.00000000E+00  0.00000000E+00
  0.00000000E+00  0.00000000E+00  0.00000000E+00
  0.00000000E+00  0.00000000E+00  0.00000000E+00
  0.00000000E+00  0.00000000E+00  0.00000000E+00
  0.00000000E+00  0.00000000E+00  0.00000000E+00
  0.00000000E+00  0.00000000E+00  0.00000000E+00
  0.00000000E+00  0.00000000E+00  0.00000000E+00
  0.00000000E+00  0.00000000E+00  0.00000000E+00
  0.00000000E+00  0.00000000E+00  0.00000000E+00
  0.00000000E+00  0.00000000E+00  0.00000000E+00
  0.00000000E+00  0.00000000E+00  0.00000000E+00
  0.00000000E+00  0.00000000E+00  0.00000000E+00
  0.00000000E+00  0.00000000E+00  0.00000000E+00
  0.00000000E+00  0.00000000E+00  0.00000000E+00
  0.00000000E+00  0.00000000E+00  0.00000000E+00
  0.00000000E+00  0.00000000E+00  0.00000000E+00
  0.00000000E+00  0.00000000E+00  0.00000000E+00
  0.00000000E+00  0.00000000E+00  0.00000000E+00
  0.00000000E+00  0.00000000E+00  0.00000000E+00
  0.00000000E+00  0.00000000E+00  0.00000000E+00
