# Supplementary material for: Brønsted acidity in zeolites measured by deprotonation energy
Source: Sci Rep. 2022 May 4;12:7301. doi: 10.1038/s41598-022-11354-x (PMC9068704; doi:10.1038/s41598-022-11354-x)
Supplement: Supplementary file 2 — Supplementary Information 2. [file 41598_2022_11354_MOESM2_ESM.zip › structures/periodic/mfi/Al2-O7.vasp]

Si Al O H                               
   1.00000000000000     
    19.8538999999999994    0.0000000000000000    0.0000000000000000
     0.0000000000000000   19.8699000000000012    0.0000000000000000
     0.0000000000000000    0.0000000000000000   13.2912999999999997
   Si   Al   O    H 
    95     1   192     1
Direct
  0.4238623210806913  0.0599190857283977  0.6477492540932238
  0.0770235486401959  0.5526923117175947  0.1274978803285521
  0.4234009235789891  0.4493224568186365  0.6307438125806825
  0.0802916634486899  0.9368214522558659  0.1642844889650706
  0.5749966988608625  0.9467067468680285  0.3643822925719280
  0.9234898486010561  0.4430153934151698  0.8531518398298010
  0.5764827725269202  0.5566279089322063  0.3532508107692680
  0.9183538929409557  0.0529306736558735  0.8644680346671926
  0.1999056704454689  0.5287076443506517  0.2685820302094375
  0.2990826068512743  0.4726148278108924  0.7760661325223878
  0.1922272947789040  0.9682556697804672  0.3156859263277911
  0.6988993993878461  0.9725087619630852  0.2213749467486279
  0.8002054442592019  0.4731824951888206  0.7136320071477560
  0.6997066488640018  0.5264374905711762  0.2139777041197019
  0.7968297558945654  0.0260372707171792  0.7207035548163171
  0.2810097974688306  0.0554084345652899  0.0245607721465614
  0.2184225088804332  0.5663927661368078  0.4912024891464894
  0.2824419600113863  0.4270210790392114 -0.0062684483009587
  0.2190479077190803  0.9462313246785656  0.5398742354662274
  0.7176135815979611  0.9306944428184412  0.0024871982130212
  0.7826068165716217  0.4381010263224162  0.4901818651235413
  0.7169716311701262  0.5616472241239363  0.9903744864509206
  0.7799149711413742  0.0681789050261725  0.5014369382462738
  0.1228994869668937  0.0590636894225234  0.0186929417582080
  0.3795700159529155  0.5707096453681525  0.4915917107884077
  0.1210879953072425  0.4267049194658071 -0.0047247188064502
  0.3778914709478240  0.9362799369369904  0.5193491592008000
  0.8786495314449888  0.9294113292045040  0.0014676802408725
  0.6219917398196477  0.4346764282056813  0.4886382252837212
  0.8775782494422333  0.5647368041743873  0.9887471133400921
  0.6193139092425529  0.0687243250715546  0.5018008810847512
  0.0599259695785771  0.0314354256155785  0.8064378552303135
  0.4325625418236059  0.5285669139369784  0.2828100372709506
  0.0680085505359830  0.4708204025543269  0.7863660849808883
  0.4301443951340139  0.9693235810918670  0.3088420843286132
  0.9306362496481849  0.9724994903716659  0.2102414639673854
  0.5688097944144646  0.4712134672468470  0.6997274150636725
  0.9326120644611573  0.5288573733090941  0.1997824019826361
  0.5671966901496174  0.0292671707220811  0.7129620808822550
  0.1791343263511719  0.0693419050379334  0.6848994860133800
  0.3262418066664822  0.5493868018646842  0.1272374502070348
  0.1750649218149093  0.4477756280975722  0.6316812745704782
  0.3115586218681184  0.9362679651718353  0.1812553052137334
  0.8239127025387168  0.9493684447624634  0.3642031099003217
  0.6746490707104609  0.4441530828960925  0.8519454858064888
  0.8255142708880471  0.5553191839636017  0.3515475756846315
  0.6747668017982127  0.0497871534789154  0.8642412360238798
  0.4160846358124422  0.8245100632071588  0.6748099605699831
  0.0812852434290594  0.3234173582854929  0.1519344012814272
  0.4199088080002559  0.6716005139685705  0.6496044077319628
  0.0827274449543507  0.1696623751297514  0.1774318826376654
  0.5780124528708954  0.1715909941435735  0.3439560050041608
  0.9185373074051335  0.6726242031525168  0.8339733441717756
  0.5810709670569926  0.3262527722477230  0.3343096983983186
  0.9202464366616091  0.8271274778596559  0.8433038068702033
  0.3005972485643068  0.8621302752485543  0.8136394819069472
  0.2016346153334906  0.3716615519836256  0.2872247197832883
  0.2965128960281794  0.6293385428857208  0.7883326085672688
  0.1979507277918467  0.1271075172520051  0.3169280112177534
  0.6989016668335876  0.1296127428470250  0.2029157826045117
  0.7992262268861320  0.6310052934599203  0.6951271140123884
  0.7000310894500095  0.3686551768414243  0.1954087197727779
  0.7987686405907014  0.8695445425198314  0.7040178397505391
  0.2680330984030888  0.8270993071031704  0.0350129591695658
  0.2306527343099672  0.3292564621701130  0.5095687975462474
  0.2687656918989701  0.6714559285937506  0.0067959860166222
  0.2334669306924263  0.1707018618791679  0.5327817078142310
  0.7312321347868559  0.1711875673434025  0.9840738370965734
  0.7679247349211366  0.6727169496665918  0.4729511465512397
  0.7316220518875544  0.3267784368169924  0.9737028242254842
  0.7676869095773099  0.8282765645416069  0.4837804656543153
  0.1110751095796276  0.8255724696809241  0.0210215925948899
  0.3874484258756987  0.3285686128166111  0.5032890757741020
  0.1125175617193970  0.6716391023046955 -0.0036308197692081
  0.3896520018692285  0.1760185382916592  0.5144704591254186
  0.8873034082437419  0.1729208901100852  0.9949439527118619
  0.6119769082192220  0.6743711120744211  0.4846001571571479
  0.8876617337416527  0.3255422868050289  0.9850312737930804
  0.6115649002688678  0.8276140974372325  0.4941067814414740
  0.0620785321955585  0.8740183513204274  0.8025767757555339
  0.4381292921872001  0.3707266235566929  0.2892134495047456
  0.0614269177524372  0.6279531111912191  0.7869646515772520
  0.4353601804585241  0.1260846859385007  0.3042110662545121
  0.9360177144514988  0.1291743897465241  0.2078149015793790
  0.5625779331402854  0.6282886710560646  0.6981560127160167
  0.9387916336465634  0.3700185681344257  0.1991202112699868
  0.5611062882025427  0.8708169600736055  0.7081029434167324
  0.1798041485995163  0.8237629988779032  0.6796025709505791
  0.3243261658672069  0.3270658563691222  0.1562094036527512
  0.1740046568436895  0.6685700302017827  0.6503863498099641
  0.3177458701651162  0.1687234277987541  0.1782894532484569
  0.8206401489245373  0.1717475077545315  0.3403402109035269
  0.6762465939871408  0.6698891244119667  0.8321889242755208
  0.8229643465735883  0.3298777596192932  0.3318901725203732
  0.6765385060458405  0.8280084360955973  0.8406775488236592
  0.3146259254507225  0.0241039154094829  0.8050522818151999
  0.4883306913273416  0.0478956088359291  0.7208445445465494
  0.0127605479338326  0.5443013402094585  0.2015703018540074
  0.4880967945833021  0.4597502976098120  0.7031140336315082
  0.0110636195036701  0.9606623372337062  0.2168127401567854
  0.5102704281765391  0.9574219429178075  0.2914351456630254
 -0.0120897507214550  0.4550722129764126  0.7806069044765188
  0.5127748804828677  0.5440422644981803  0.2794135964008376
  0.9802852812504109  0.0410540533184731  0.7860185345976586
  0.3569088137516099  0.0670751778786675  0.7134798253889784
  0.1441332628943338  0.5621408993037073  0.1952244638086156
  0.3566153070912093  0.4460671747263287  0.6999732234025466
  0.1368774318002056  0.9268594011624757  0.2507111172610300
  0.6421813604198857  0.9425920013494847  0.2959613929265597
  0.8559139668750984  0.4385259973713052  0.7856014157144371
  0.6445467071262012  0.5612573475214055  0.2866551281096392
  0.8497335377186034  0.0580153782920428  0.8000429724672877
  0.4374452647360283  0.1285976197712660  0.5828219211638151
  0.0656905798053005  0.6194611063058416  0.0589477832208830
  0.4330396963313833  0.3789563281769758  0.5705405849112302
  0.0679480829925928  0.8662486385025635  0.1055369851785903
  0.5654543242839034  0.8764356017426056  0.4249926893952597
  0.9337975467375208  0.3721211102800144  0.9123170593863966
  0.5656800375206619  0.6275293109127230  0.4122693240564506
  0.9313410051483911  0.1227101384102265  0.9247765879162493
  0.4215043555804283  0.9964943041029674  0.5692473797371761
  0.0830162373527712  0.4877328284595621  0.0536185153433166
  0.4185959391740777  0.5094978134981323  0.5482249619647420
  0.1056437304269039  0.9927486662850624  0.0831715270330033
  0.5798227565185664  0.0074495841423807  0.4461463150938276
  0.9185850744520080  0.5034251446728371  0.9356282103767171
  0.5810727073244532  0.4961864034731228  0.4358369065535890
  0.9168223023393063  0.9916318852509903  0.9455923751962156
  0.3284638526521644  0.0461195655467517  0.9289983266102741
  0.2012555757836480  0.5710070081592148  0.3725421247498497
  0.2987651730555122  0.4240134992946307  0.8743189072047280
  0.1792072941424608  0.9528314825427689  0.4337022818502078
  0.7006941979483370  0.9257241960858735  0.1213923636618743
  0.7991375783667243  0.4315000108961460  0.6088929929539245
  0.7005541970404598  0.5680624952075184  0.1091530900315279
  0.7965573548063306  0.0728249338109393  0.6206805341338127
  0.3093999701765127  0.9392560129093863  0.7818519125495588
  0.1808210417560579  0.4505663761707294  0.2908259086071242
  0.3125931887438144  0.5502363095887052  0.8094728791200893
  0.1834772221100091  0.0483631929031271  0.2915580991035962
  0.6821228846041878  0.0500058934208016  0.1914526998814705
  0.8192086812963050  0.5517211638192677  0.6949300309208791
  0.6801363486550291  0.4479569609290241  0.1955331282186901
  0.8170246843653319  0.9490160974223515  0.6922659246810593
  0.2264585289339430  0.0573155625316944  0.7888013726479969
  0.2736214641555524  0.5327110233729589  0.2172515248425669
  0.2263621518464662  0.4685545570466625  0.7213743860793025
  0.2675076095009851  0.9432974597067814  0.2845359187315477
  0.7720334628386916  0.9702513616128378  0.2752127425996165
  0.7262931564082068  0.4692266785364140  0.7648591979008078
  0.7739862958595197  0.5301115392902293  0.2643122620279362
  0.7229922175915680  0.0260458964686407  0.7720102587439941
  0.2929077093809592  0.1266373267098126  0.0810236549876318
  0.1887392192817183  0.6340833345082046  0.5423118053145022
  0.3097298004690491  0.3579549407143192  0.0450645883888540
  0.2022930210637445  0.8740530543287308  0.5896176493759745
  0.6905315298683097  0.8624971264936594  0.9493513986303076
  0.8092510340189278  0.3701799733404822  0.4358201358669259
  0.6903192252624830  0.6295939117301284  0.9361112617834436
  0.8059735755975324  0.1370591693300161  0.4486705945637786
  0.2018059404794282  0.0573371546243579  0.9807719073305755
  0.2992054126340676  0.5618673931930533  0.5108605718324654
  0.2017214368963235  0.4341493449413280  0.0136125264760855
  0.2986248419727333  0.9562984156232588  0.5208016526262277
  0.7983286552791137  0.9378157416489236 -0.0163964289659590
  0.7020946849424816  0.4468263186288231  0.4709619527164796
  0.7974886181542985  0.5528922300713658  0.9709301109604997
  0.6995971666843329  0.0592082441164378  0.4816792833823159
  0.2854455664548042  0.9938114812424989  0.1039014242165587
  0.1824811340086283  0.4997124447588517  0.5378859779414059
  0.3210172137054128  0.4917010994116652  0.0411927958585977
  0.1923764762181052  0.0059697444405515  0.6132886503610652
  0.6805626723618403 -0.0030426092721946  0.9570331442836609
  0.8212454659011992  0.5042996928093719  0.4470662160480572
  0.6785361565084103  0.4953193650166335  0.9472968499576976
  0.8191858555417497  0.0032042721730271  0.4558161571766793
  0.1098149530173063  0.1270511747946609  0.0813964502862428
  0.4073559247505173  0.6412763447228612  0.5373396292808807
  0.0934530472108527  0.3557703868111986  0.0407912338250620
  0.3885512658333899  0.8656146986269799  0.5777469998277205
  0.9056483641245456  0.8591890043461259  0.9538292096109802
  0.5989385186027508  0.3637107883847468  0.4394679689697596
  0.9007336679054790  0.6357837623637894  0.9397216876573938
  0.5933779580259734  0.1394332485954848  0.4540909021202171
  0.0784227938980793  0.0615020084545628  0.9167652327274701
  0.3959659451575260  0.5708547336537683  0.3722575049912764
  0.1038145774285345  0.4278140491210783  0.8760357811948916
  0.4033428419510710  0.9258230081934099  0.4042105178931023
  0.8967883811034544  0.9285508208349026  0.1202612421876744
  0.6040377416149466  0.4306759929990057  0.6073483507282946
  0.8953064374693466  0.5677089490048569  0.1075578352508442
  0.6036698162105757  0.0699339778568478  0.6212800694878314
  0.1016570261013516  0.0738030040744468  0.7218752062094395
  0.4017588178551880  0.5502603253708289  0.1743921053984942
  0.0992315433800053  0.4503100871245205  0.6775999131185075
  0.3908649567876655  0.9457865776914075  0.2074711418677826
  0.8996423284797855  0.9500565443139779  0.3180217452855693
  0.5989079687819882  0.4442190117925183  0.8059044609737666
  0.9014292561825126  0.5548356050684836  0.3058575523650807
  0.5985894853664721  0.0509652895548104  0.8210657410329143
  0.0829523926055576  0.9532975569815861  0.8003309600408323
  0.4184636441025238  0.4492591877850351  0.3038969357855391
  0.0811798252851044  0.5501149238072224  0.8095400467520469
  0.4151852369147110  0.0487434971592044  0.3291516670473633
  0.9148272096686166  0.0514153944372662  0.1878667743858454
  0.5857068276165707  0.5505675145601342  0.6853555377330292
  0.9196212339062574  0.4487123594020757  0.1864773768648124
  0.5795685919978699  0.9495222566443823  0.6924246665821863
  0.2008646263610123  0.1396004140780823  0.6349245470181689
  0.3118432260596171  0.6226420336769486  0.0793887382368679
  0.1893329649368211  0.3718251139692977  0.5929438770140755
  0.3016552508753372  0.8622860744362095  0.1327675607254552
  0.8088093824789202  0.8742294982462102  0.4046148355039879
  0.6922414843128869  0.3681832056220137  0.8870902421412949
  0.8079460108902471  0.6313269607024486  0.3867777676139009
  0.6936397056449400  0.1248021243492381  0.9018161913462966
  0.4805920046341526  0.8625830371010934  0.7243580000974946
  0.0198240544982640  0.3607056884512950  0.2112721871900852
  0.4810867331997604  0.6331414449706337  0.7082241459384230
  0.0167510937449977  0.1341008973176801  0.2263064200153496
  0.5162163738404084  0.1330211640835577  0.2871829835074083
  0.9801374286278342  0.6347605614379896  0.7762222473580641
  0.5192528395236519  0.3636538626840314  0.2764114409928179
  0.9812802652379539  0.8666229874550994  0.7861507645269490
  0.3580462208423921  0.8160390754323078  0.7594534698286999
  0.1492378997096294  0.3304617775157279  0.2178399506791034
  0.3518089689272876  0.6615398507226470  0.7140674867461845
  0.1410043780458248  0.1731075621144351  0.2626713707551080
  0.6441195743992330  0.1659400476807088  0.2738514938912575
  0.8531313548502336  0.6729637971992852  0.7614186018532001
  0.6465328956515703  0.3262383991244023  0.2617212289018823
  0.8535226028944597  0.8325641165554273  0.7745643320621274
  0.4384234069422459  0.7502759743395080  0.6365811662720751
  0.0642159559437324  0.2442910116969118  0.1374182446811553
  0.5593148495508741  0.2499348927802696  0.3609625254344986
  0.9404728519888536  0.7491277145827926  0.8597539490592266
  0.3073824542928680  0.8512441362632535  0.9346630891819074
  0.1979852735279564  0.3401059754324014  0.3991498129326524
  0.2994354632941404  0.6703552034273196  0.8935855865101597
  0.1931764693542879  0.1391924914779314  0.4373411072625052
  0.6952406753023497  0.1650262558358662  0.0932883801479277
  0.8025138143752423  0.6598280519747697  0.5816181359554847
  0.6965552917145705  0.3398000279640662  0.0819248367632884
  0.8012739628237541  0.8336242783879584  0.5948208911068465
  0.2263325285815535  0.8337041033550273  0.7793319563928023
  0.2770109218246712  0.3635001435455860  0.2407404953203273
  0.2223004352390263  0.6366172604522956  0.7374825340510627
  0.2721997557254563  0.1493296270552578  0.2767032544646610
  0.7732722101445110  0.1396026019215480  0.2523655593781705
  0.7241607870707963  0.6415091245718514  0.7418154556948319
  0.7754103645052655  0.3584824293402181  0.2413339998768556
  0.7245622833913566  0.8609622834414231  0.7540805311678880
  0.2740122393127606  0.7466855577692997  0.0519993814230100
  0.2240935814208916  0.2509900992476491  0.5402491558097391
  0.7268387051935626  0.2479529847650270  0.9441910875236561
  0.7725945122754584  0.7515942874141517  0.4436525793770546
  0.1892148417882628  0.8495708822304460  0.0269399804283018
  0.3090810987116143  0.3531163697063135  0.5081261783268479
  0.1905124886151928  0.6465458275556614  0.0032666307145988
  0.3120577060153648  0.1500550012864310  0.5238519559680378
  0.8094240259184347  0.1473826048451733  0.9949207365891846
  0.6896664543928863  0.6483007691559440  0.4768564857854856
  0.8098886793241589  0.3512964205070886  0.9786327412220780
  0.6896217592971776  0.8532860508188377  0.4896111296521938
  0.1040397462763728  0.7459704954476269  0.0448683037077095
  0.3951916306678075  0.2537975066817780  0.5508021589024918
  0.8935948825994695  0.2479595112179107  0.9479825888080798
  0.6057477056158524  0.7520491651002037  0.4485966664650305
  0.0816484409014773  0.8417400884421523  0.9102565101734943
  0.4125783605148279  0.3287710960526128  0.3870839010159510
  0.0885569884404830  0.6743591553579636  0.8795257828374112
  0.4127001789706585  0.1733232473933544  0.3975692041483787
  0.9154422148834275  0.1732782263649315  0.1095793746229820
  0.5869707872284873  0.6703254698339379  0.6002776684577544
  0.9136567864911956  0.3294691494458890  0.1002157078397182
  0.5856725015450704  0.8286406385894373  0.6097897092394921
  0.1014434574918754  0.8365161453190652  0.7114147543687193
  0.4023652929607129  0.3404964952125452  0.1884808566528381
  0.0961683108543938  0.6538780977260773  0.6830928160447013
  0.3962086616173907  0.1514431001967370  0.2032687723330329
  0.8986135935473526  0.1583970333954452  0.3075078217794512
  0.5979401215759064  0.6599106356523505  0.7982089371741806
  0.9013619136802192  0.3393453813430957  0.2980902984210623
  0.5987758568524909  0.8409745513528325  0.8074755168055451
  0.1873090705876052  0.7481941716079773  0.6360614037082669
  0.3085137668518240  0.2474140056526229  0.1514737097202513
  0.8064796548019024  0.2514020900462997  0.3525426951915400
  0.6919929702664366  0.7485150563650967  0.8526036054577374
  0.2072618307499047  0.0634604298657169  0.8588036328577390
 
  0.00000000E+00  0.00000000E+00  0.00000000E+00
  0.00000000E+00  0.00000000E+00  0.00000000E+00
  0.00000000E+00  0.00000000E+00  0.00000000E+00
  0.00000000E+00  0.00000000E+00  0.00000000E+00
  0.00000000E+00  0.00000000E+00  0.00000000E+00
  0.00000000E+00  0.00000000E+00  0.00000000E+00
  0.00000000E+00  0.00000000E+00  0.00000000E+00
  0.00000000E+00  0.00000000E+00  0.00000000E+00
  0.00000000E+00  0.00000000E+00  0.00000000E+00
  0.00000000E+00  0.00000000E+00  0.00000000E+00
  0.00000000E+00  0.00000000E+00  0.00000000E+00
  0.00000000E+00  0.00000000E+00  0.00000000E+00
  0.00000000E+00  0.00000000E+00  0.00000000E+00
  0.00000000E+00  0.00000000E+00  0.00000000E+00
  0.00000000E+00  0.00000000E+00  0.00000000E+00
  0.00000000E+00  0.00000000E+00  0.00000000E+00
  0.00000000E+00  0.00000000E+00  0.00000000E+00
  0.00000000E+00  0.00000000E+00  0.00000000E+00
  0.00000000E+00  0.00000000E+00  0.00000000E+00
  0.00000000E+00  0.00000000E+00  0.00000000E+00
  0.00000000E+00  0.00000000E+00  0.00000000E+00
  0.00000000E+00  0.00000000E+00  0.00000000E+00
  0.00000000E+00  0.00000000E+00  0.00000000E+00
  0.00000000E+00  0.00000000E+00  0.00000000E+00
  0.00000000E+00  0.00000000E+00  0.00000000E+00
  0.00000000E+00  0.00000000E+00  0.00000000E+00
  0.00000000E+00  0.00000000E+00  0.00000000E+00
  0.00000000E+00  0.00000000E+00  0.00000000E+00
  0.00000000E+00  0.00000000E+00  0.00000000E+00
  0.00000000E+00  0.00000000E+00  0.00000000E+00
  0.00000000E+00  0.00000000E+00  0.00000000E+00
  0.00000000E+00  0.00000000E+00  0.00000000E+00
  0.00000000E+00  0.00000000E+00  0.00000000E+00
  0.00000000E+00  0.00000000E+00  0.00000000E+00
  0.00000000E+00  0.00000000E+00  0.00000000E+00
  0.00000000E+00  0.00000000E+00  0.00000000E+00
  0.00000000E+00  0.00000000E+00  0.00000000E+00
  0.00000000E+00  0.00000000E+00  0.00000000E+00
  0.00000000E+00  0.00000000E+00  0.00000000E+00
  0.00000000E+00  0.00000000E+00  0.00000000E+00
  0.00000000E+00  0.00000000E+00  0.00000000E+00
  0.00000000E+00  0.00000000E+00  0.00000000E+00
  0.00000000E+00  0.00000000E+00  0.00000000E+00
  0.00000000E+00  0.00000000E+00  0.00000000E+00
  0.00000000E+00  0.00000000E+00  0.00000000E+00
  0.00000000E+00  0.00000000E+00  0.00000000E+00
  0.00000000E+00  0.00000000E+00  0.00000000E+00
  0.00000000E+00  0.00000000E+00  0.00000000E+00
  0.00000000E+00  0.00000000E+00  0.00000000E+00
  0.00000000E+00  0.00000000E+00  0.00000000E+00
  0.00000000E+00  0.00000000E+00  0.00000000E+00
  0.00000000E+00  0.00000000E+00  0.00000000E+00
  0.00000000E+00  0.00000000E+00  0.00000000E+00
  0.00000000E+00  0.00000000E+00  0.00000000E+00
  0.00000000E+00  0.00000000E+00  0.00000000E+00
  0.00000000E+00  0.00000000E+00  0.00000000E+00
  0.00000000E+00  0.00000000E+00  0.00000000E+00
  0.00000000E+00  0.00000000E+00  0.00000000E+00
  0.00000000E+00  0.00000000E+00  0.00000000E+00
  0.00000000E+00  0.00000000E+00  0.00000000E+00
  0.00000000E+00  0.00000000E+00  0.00000000E+00
  0.00000000E+00  0.00000000E+00  0.00000000E+00
  0.00000000E+00  0.00000000E+00  0.00000000E+00
  0.00000000E+00  0.00000000E+00  0.00000000E+00
  0.00000000E+00  0.00000000E+00  0.00000000E+00
  0.00000000E+00  0.00000000E+00  0.00000000E+00
  0.00000000E+00  0.00000000E+00  0.00000000E+00
  0.00000000E+00  0.00000000E+00  0.00000000E+00
  0.00000000E+00  0.00000000E+00  0.00000000E+00
  0.00000000E+00  0.00000000E+00  0.00000000E+00
  0.00000000E+00  0.00000000E+00  0.00000000E+00
  0.00000000E+00  0.00000000E+00  0.00000000E+00
  0.00000000E+00  0.00000000E+00  0.00000000E+00
  0.00000000E+00  0.00000000E+00  0.00000000E+00
  0.00000000E+00  0.00000000E+00  0.00000000E+00
  0.00000000E+00  0.00000000E+00  0.00000000E+00
  0.00000000E+00  0.00000000E+00  0.00000000E+00
  0.00000000E+00  0.00000000E+00  0.00000000E+00
  0.00000000E+00  0.00000000E+00  0.00000000E+00
  0.00000000E+00  0.00000000E+00  0.00000000E+00
  0.00000000E+00  0.00000000E+00  0.00000000E+00
  0.00000000E+00  0.00000000E+00  0.00000000E+00
  0.00000000E+00  0.00000000E+00  0.00000000E+00
  0.00000000E+00  0.00000000E+00  0.00000000E+00
  0.00000000E+00  0.00000000E+00  0.00000000E+00
  0.00000000E+00  0.00000000E+00  0.00000000E+00
  0.00000000E+00  0.00000000E+00  0.00000000E+00
  0.00000000E+00  0.00000000E+00  0.00000000E+00
  0.00000000E+00  0.00000000E+00  0.00000000E+00
  0.00000000E+00  0.00000000E+00  0.00000000E+00
  0.00000000E+00  0.00000000E+00  0.00000000E+00
  0.00000000E+00  0.00000000E+00  0.00000000E+00
  0.00000000E+00  0.00000000E+00  0.00000000E+00
  0.00000000E+00  0.00000000E+00  0.00000000E+00
  0.00000000E+00  0.00000000E+00  0.00000000E+00
  0.00000000E+00  0.00000000E+00  0.00000000E+00
  0.00000000E+00  0.00000000E+00  0.00000000E+00
  0.00000000E+00  0.00000000E+00  0.00000000E+00
  0.00000000E+00  0.00000000E+00  0.00000000E+00
  0.00000000E+00  0.00000000E+00  0.00000000E+00
  0.00000000E+00  0.00000000E+00  0.00000000E+00
  0.00000000E+00  0.00000000E+00  0.00000000E+00
  0.00000000E+00  0.00000000E+00  0.00000000E+00
  0.00000000E+00  0.00000000E+00  0.00000000E+00
  0.00000000E+00  0.00000000E+00  0.00000000E+00
  0.00000000E+00  0.00000000E+00  0.00000000E+00
  0.00000000E+00  0.00000000E+00  0.00000000E+00
  0.00000000E+00  0.00000000E+00  0.00000000E+00
  0.00000000E+00  0.00000000E+00  0.00000000E+00
  0.00000000E+00  0.00000000E+00  0.00000000E+00
  0.00000000E+00  0.00000000E+00  0.00000000E+00
  0.00000000E+00  0.00000000E+00  0.00000000E+00
  0.00000000E+00  0.00000000E+00  0.00000000E+00
  0.00000000E+00  0.00000000E+00  0.00000000E+00
  0.00000000E+00  0.00000000E+00  0.00000000E+00
  0.00000000E+00  0.00000000E+00  0.00000000E+00
  0.00000000E+00  0.00000000E+00  0.00000000E+00
  0.00000000E+00  0.00000000E+00  0.00000000E+00
  0.00000000E+00  0.00000000E+00  0.00000000E+00
  0.00000000E+00  0.00000000E+00  0.00000000E+00
  0.00000000E+00  0.00000000E+00  0.00000000E+00
  0.00000000E+00  0.00000000E+00  0.00000000E+00
  0.00000000E+00  0.00000000E+00  0.00000000E+00
  0.00000000E+00  0.00000000E+00  0.00000000E+00
  0.00000000E+00  0.00000000E+00  0.00000000E+00
  0.00000000E+00  0.00000000E+00  0.00000000E+00
  0.00000000E+00  0.00000000E+00  0.00000000E+00
  0.00000000E+00  0.00000000E+00  0.00000000E+00
  0.00000000E+00  0.00000000E+00  0.00000000E+00
  0.00000000E+00  0.00000000E+00  0.00000000E+00
  0.00000000E+00  0.00000000E+00  0.00000000E+00
  0.00000000E+00  0.00000000E+00  0.00000000E+00
  0.00000000E+00  0.00000000E+00  0.00000000E+00
  0.00000000E+00  0.00000000E+00  0.00000000E+00
  0.00000000E+00  0.00000000E+00  0.00000000E+00
  0.00000000E+00  0.00000000E+00  0.00000000E+00
  0.00000000E+00  0.00000000E+00  0.00000000E+00
  0.00000000E+00  0.00000000E+00  0.00000000E+00
  0.00000000E+00  0.00000000E+00  0.00000000E+00
  0.00000000E+00  0.00000000E+00  0.00000000E+00
  0.00000000E+00  0.00000000E+00  0.00000000E+00
  0.00000000E+00  0.00000000E+00  0.00000000E+00
  0.00000000E+00  0.00000000E+00  0.00000000E+00
  0.00000000E+00  0.00000000E+00  0.00000000E+00
  0.00000000E+00  0.00000000E+00  0.00000000E+00
  0.00000000E+00  0.00000000E+00  0.00000000E+00
  0.00000000E+00  0.00000000E+00  0.00000000E+00
  0.00000000E+00  0.00000000E+00  0.00000000E+00
  0.00000000E+00  0.00000000E+00  0.00000000E+00
  0.00000000E+00  0.00000000E+00  0.00000000E+00
  0.00000000E+00  0.00000000E+00  0.00000000E+00
  0.00000000E+00  0.00000000E+00  0.00000000E+00
  0.00000000E+00  0.00000000E+00  0.00000000E+00
  0.00000000E+00  0.00000000E+00  0.00000000E+00
  0.00000000E+00  0.00000000E+00  0.00000000E+00
  0.00000000E+00  0.00000000E+00  0.00000000E+00
  0.00000000E+00  0.00000000E+00  0.00000000E+00
  0.00000000E+00  0.00000000E+00  0.00000000E+00
  0.00000000E+00  0.00000000E+00  0.00000000E+00
  0.00000000E+00  0.00000000E+00  0.00000000E+00
  0.00000000E+00  0.00000000E+00  0.00000000E+00
  0.00000000E+00  0.00000000E+00  0.00000000E+00
  0.00000000E+00  0.00000000E+00  0.00000000E+00
  0.00000000E+00  0.00000000E+00  0.00000000E+00
  0.00000000E+00  0.00000000E+00  0.00000000E+00
  0.00000000E+00  0.00000000E+00  0.00000000E+00
  0.00000000E+00  0.00000000E+00  0.00000000E+00
  0.00000000E+00  0.00000000E+00  0.00000000E+00
  0.00000000E+00  0.00000000E+00  0.00000000E+00
  0.00000000E+00  0.00000000E+00  0.00000000E+00
  0.00000000E+00  0.00000000E+00  0.00000000E+00
  0.00000000E+00  0.00000000E+00  0.00000000E+00
  0.00000000E+00  0.00000000E+00  0.00000000E+00
  0.00000000E+00  0.00000000E+00  0.00000000E+00
  0.00000000E+00  0.00000000E+00  0.00000000E+00
  0.00000000E+00  0.00000000E+00  0.00000000E+00
  0.00000000E+00  0.00000000E+00  0.00000000E+00
  0.00000000E+00  0.00000000E+00  0.00000000E+00
  0.00000000E+00  0.00000000E+00  0.00000000E+00
  0.00000000E+00  0.00000000E+00  0.00000000E+00
  0.00000000E+00  0.00000000E+00  0.00000000E+00
  0.00000000E+00  0.00000000E+00  0.00000000E+00
  0.00000000E+00  0.00000000E+00  0.00000000E+00
  0.00000000E+00  0.00000000E+00  0.00000000E+00
  0.00000000E+00  0.00000000E+00  0.00000000E+00
  0.00000000E+00  0.00000000E+00  0.00000000E+00
  0.00000000E+00  0.00000000E+00  0.00000000E+00
  0.00000000E+00  0.00000000E+00  0.00000000E+00
  0.00000000E+00  0.00000000E+00  0.00000000E+00
  0.00000000E+00  0.00000000E+00  0.00000000E+00
  0.00000000E+00  0.00000000E+00  0.00000000E+00
  0.00000000E+00  0.00000000E+00  0.00000000E+00
  0.00000000E+00  0.00000000E+00  0.00000000E+00
  0.00000000E+00  0.00000000E+00  0.00000000E+00
  0.00000000E+00  0.00000000E+00  0.00000000E+00
  0.00000000E+00  0.00000000E+00  0.00000000E+00
  0.00000000E+00  0.00000000E+00  0.00000000E+00
  0.00000000E+00  0.00000000E+00  0.00000000E+00
  0.00000000E+00  0.00000000E+00  0.00000000E+00
  0.00000000E+00  0.00000000E+00  0.00000000E+00
  0.00000000E+00  0.00000000E+00  0.00000000E+00
  0.00000000E+00  0.00000000E+00  0.00000000E+00
  0.00000000E+00  0.00000000E+00  0.00000000E+00
  0.00000000E+00  0.00000000E+00  0.00000000E+00
  0.00000000E+00  0.00000000E+00  0.00000000E+00
  0.00000000E+00  0.00000000E+00  0.00000000E+00
  0.00000000E+00  0.00000000E+00  0.00000000E+00
  0.00000000E+00  0.00000000E+00  0.00000000E+00
  0.00000000E+00  0.00000000E+00  0.00000000E+00
  0.00000000E+00  0.00000000E+00  0.00000000E+00
  0.00000000E+00  0.00000000E+00  0.00000000E+00
  0.00000000E+00  0.00000000E+00  0.00000000E+00
  0.00000000E+00  0.00000000E+00  0.00000000E+00
  0.00000000E+00  0.00000000E+00  0.00000000E+00
  0.00000000E+00  0.00000000E+00  0.00000000E+00
  0.00000000E+00  0.00000000E+00  0.00000000E+00
  0.00000000E+00  0.00000000E+00  0.00000000E+00
  0.00000000E+00  0.00000000E+00  0.00000000E+00
  0.00000000E+00  0.00000000E+00  0.00000000E+00
  0.00000000E+00  0.00000000E+00  0.00000000E+00
  0.00000000E+00  0.00000000E+00  0.00000000E+00
  0.00000000E+00  0.00000000E+00  0.00000000E+00
  0.00000000E+00  0.00000000E+00  0.00000000E+00
  0.00000000E+00  0.00000000E+00  0.00000000E+00
  0.00000000E+00  0.00000000E+00  0.00000000E+00
  0.00000000E+00  0.00000000E+00  0.00000000E+00
  0.00000000E+00  0.00000000E+00  0.00000000E+00
  0.00000000E+00  0.00000000E+00  0.00000000E+00
  0.00000000E+00  0.00000000E+00  0.00000000E+00
  0.00000000E+00  0.00000000E+00  0.00000000E+00
  0.00000000E+00  0.00000000E+00  0.00000000E+00
  0.00000000E+00  0.00000000E+00  0.00000000E+00
  0.00000000E+00  0.00000000E+00  0.00000000E+00
  0.00000000E+00  0.00000000E+00  0.00000000E+00
  0.00000000E+00  0.00000000E+00  0.00000000E+00
  0.00000000E+00  0.00000000E+00  0.00000000E+00
  0.00000000E+00  0.00000000E+00  0.00000000E+00
  0.00000000E+00  0.00000000E+00  0.00000000E+00
  0.00000000E+00  0.00000000E+00  0.00000000E+00
  0.00000000E+00  0.00000000E+00  0.00000000E+00
  0.00000000E+00  0.00000000E+00  0.00000000E+00
  0.00000000E+00  0.00000000E+00  0.00000000E+00
  0.00000000E+00  0.00000000E+00  0.00000000E+00
  0.00000000E+00  0.00000000E+00  0.00000000E+00
  0.00000000E+00  0.00000000E+00  0.00000000E+00
  0.00000000E+00  0.00000000E+00  0.00000000E+00
  0.00000000E+00  0.00000000E+00  0.00000000E+00
  0.00000000E+00  0.00000000E+00  0.00000000E+00
  0.00000000E+00  0.00000000E+00  0.00000000E+00
  0.00000000E+00  0.00000000E+00  0.00000000E+00
  0.00000000E+00  0.00000000E+00  0.00000000E+00
  0.00000000E+00  0.00000000E+00  0.00000000E+00
  0.00000000E+00  0.00000000E+00  0.00000000E+00
  0.00000000E+00  0.00000000E+00  0.00000000E+00
  0.00000000E+00  0.00000000E+00  0.00000000E+00
  0.00000000E+00  0.00000000E+00  0.00000000E+00
  0.00000000E+00  0.00000000E+00  0.00000000E+00
  0.00000000E+00  0.00000000E+00  0.00000000E+00
  0.00000000E+00  0.00000000E+00  0.00000000E+00
  0.00000000E+00  0.00000000E+00  0.00000000E+00
  0.00000000E+00  0.00000000E+00  0.00000000E+00
  0.00000000E+00  0.00000000E+00  0.00000000E+00
  0.00000000E+00  0.00000000E+00  0.00000000E+00
  0.00000000E+00  0.00000000E+00  0.00000000E+00
  0.00000000E+00  0.00000000E+00  0.00000000E+00
  0.00000000E+00  0.00000000E+00  0.00000000E+00
  0.00000000E+00  0.00000000E+00  0.00000000E+00
  0.00000000E+00  0.00000000E+00  0.00000000E+00
  0.00000000E+00  0.00000000E+00  0.00000000E+00
  0.00000000E+00  0.00000000E+00  0.00000000E+00
  0.00000000E+00  0.00000000E+00  0.00000000E+00
  0.00000000E+00  0.00000000E+00  0.00000000E+00
  0.00000000E+00  0.00000000E+00  0.00000000E+00
  0.00000000E+00  0.00000000E+00  0.00000000E+00
  0.00000000E+00  0.00000000E+00  0.00000000E+00
  0.00000000E+00  0.00000000E+00  0.00000000E+00
  0.00000000E+00  0.00000000E+00  0.00000000E+00
  0.00000000E+00  0.00000000E+00  0.00000000E+00
  0.00000000E+00  0.00000000E+00  0.00000000E+00
  0.00000000E+00  0.00000000E+00  0.00000000E+00
  0.00000000E+00  0.00000000E+00  0.00000000E+00
  0.00000000E+00  0.00000000E+00  0.00000000E+00
  0.00000000E+00  0.00000000E+00  0.00000000E+00
  0.00000000E+00  0.00000000E+00  0.00000000E+00
  0.00000000E+00  0.00000000E+00  0.00000000E+00
  0.00000000E+00  0.00000000E+00  0.00000000E+00
  0.00000000E+00  0.00000000E+00  0.00000000E+00
  0.00000000E+00  0.00000000E+00  0.00000000E+00
  0.00000000E+00  0.00000000E+00  0.00000000E+00
