# Supplementary material for: Brønsted acidity in zeolites measured by deprotonation energy
Source: Sci Rep. 2022 May 4;12:7301. doi: 10.1038/s41598-022-11354-x (PMC9068704; doi:10.1038/s41598-022-11354-x)
Supplement: Supplementary file 2 — Supplementary Information 2. [file 41598_2022_11354_MOESM2_ESM.zip › structures/periodic/mfi/Al6-O15.vasp]

Si Al O H                               
   1.00000000000000     
    19.8538999999999994    0.0000000000000000    0.0000000000000000
     0.0000000000000000   19.8699000000000012    0.0000000000000000
     0.0000000000000000    0.0000000000000000   13.2912999999999997
   Si   Al   O    H 
    95     1   192     1
Direct
  0.4278603560597553  0.0620256018673887  0.7059860819156679
  0.0763690244169102  0.5487290541228300  0.1410957606803614
  0.4220177486796871  0.4500270775917922  0.6429995906545191
  0.0681288855204392  0.9316988038067537  0.2042738503403377
  0.5664205197079617  0.9334089016914030  0.3005964675294944
  0.9219612503667540  0.4506400716599628  0.8620924894204385
  0.5759363741900391  0.5474003336933897  0.3612901581929118
  0.9231089276178496  0.0630907221950966  0.8044968092007045
  0.3321823955844126  0.0268846617182963  0.8665181481647066
  0.1966937951660960  0.5298672007555415  0.2883806684724585
  0.3006087605111432  0.4711112437129164  0.7912519937278590
  0.1632765337077891  0.9669039975760582  0.3634190426675518
  0.6650891560408744  0.9706348247450660  0.1430656856776429
  0.8010066601569277  0.4708157852538774  0.7139685016097127
  0.6974501895397222  0.5270827912988670  0.2142424252126695
  0.8300037119040063  0.0268116024329483  0.6412017436934074
  0.2822817143400111  0.0465428775472023  0.0788403177864402
  0.2180154257296705  0.5754397571097688  0.5065183093438610
  0.2805885070613619  0.4215838949397818  0.0071164013786369
  0.2168747943518987  0.9502708020384433  0.5755371909358281
  0.7143082521805034  0.9474982815936625  0.9290798620405821
  0.7806118361751458  0.4237537590305934  0.4974300409350724
  0.7177799900753656  0.5742132490546060 -0.0025910286778203
  0.7822856512407541  0.0467015217928090  0.4257232486405939
  0.1276671222963947  0.0509016029492673  0.0681026692976201
  0.3798469318162239  0.5748300745820997  0.5058648136431680
  0.1184912746084864  0.4216474480811455  0.0070332690454187
  0.3700983612226394  0.9446561431622631  0.5665559828264222
  0.8673474369927977  0.9441162656895729  0.9372895674873105
  0.6188915483613795  0.4227338254764096  0.4975549844455909
  0.8795701375533312  0.5762464109104810 -0.0030317067931487
  0.6270943053639431  0.0522258423724257  0.4393585215009424
  0.0762805005391846  0.0330654426592653  0.8541514918056777
  0.4311060534750732  0.5230248958866467  0.2991349739613844
  0.0670330400728896  0.4742680540235342  0.7998819205634550
  0.4163954028356577  0.9633769557281290  0.3524746579822362
  0.9171648767721657  0.9636599304294243  0.1505485419550235
  0.5672882982589786  0.4739580732674638  0.7041033206651092
  0.9312754006946572  0.5249835090021209  0.2040056139979585
  0.5803824491099354  0.0317960731773362  0.6562912745921833
  0.3227473201287542  0.5441675516338356  0.1457455179035255
  0.1754002919196113  0.4547669920807873  0.6470727380677975
  0.2891189685306045  0.9232463486324870  0.2353498675027604
  0.7908082601352071  0.9235182473946525  0.2695953384250487
  0.6756601874505785  0.4533354717777651  0.8571815264017765
  0.8229241183251769  0.5444903236039117  0.3574409890524127
  0.7071149230046209  0.0723953685492711  0.7739091323619938
  0.4279327788579340  0.8319374936728574  0.7043331583002465
  0.0783122420616765  0.3203790603626784  0.1641190708516736
  0.4193806171371740  0.6764224118664478  0.6645096000549213
  0.0721933849372222  0.1646886226433423  0.2033901445437970
  0.5721002243484292  0.1651751869628979  0.3032631854962536
  0.9195442283997889  0.6774213665949131  0.8382673344473424
  0.5794617986194024  0.3207005870931127  0.3392694203004218
  0.9283585381744324  0.8326092644411874  0.7989285867815032
  0.3243106996172642  0.8667296630494239  0.8575838036813785
  0.1978929682485015  0.3739043772414020  0.3010922882223566
  0.2991412951386762  0.6271476038634443  0.8050116911334946
  0.1748479082824619  0.1278073661448905  0.3568732257830398
  0.6752163723289663  0.1306006100297542  0.1485811796608745
  0.7996500095120400  0.6267055656628594  0.6987110679468268
  0.6985459458054247  0.3711701476212465  0.1983671398941783
  0.8236239229830623  0.8666070863702239  0.6483002616991483
  0.2679641683914040  0.8226269553797649  0.0626033416492150
  0.2299534410640808  0.3338148800800503  0.5216257687002331
  0.2688075659712671  0.6679350595859960  0.0245402308818600
  0.2292995754901988  0.1778057045739424  0.5587809437816894
  0.7312221914453448  0.1746937292065553  0.9435751921199363
  0.7676877037787760  0.6677035967172908  0.4783210767183037
  0.7293947481684441  0.3297577945596414  0.9777549316362374
  0.7668109893136456  0.8228637377866524  0.4416796256560770
  0.1115025971217262  0.8235300035096452  0.0561837049383453
  0.3871244621869251  0.3268246986225861  0.5179686603012190
  0.1116817749305417  0.6704076511015935  0.0145488516419057
  0.3860264092042134  0.1723300894834104  0.5610431054336074
  0.8873740658723619  0.1745992768736810  0.9510373981608011
  0.6104019301579668  0.6704181563570673  0.4861496729230787
  0.8870295592201423  0.3277520050352162  0.9877555317738331
  0.6103449861920995  0.8237276695731259  0.4461880793218420
  0.0744375465643339  0.8762990702587028  0.8460490072791483
  0.4347971875466349  0.3656291909383231  0.3046803064059115
  0.0640677672810001  0.6316844473673034  0.8020342843162228
  0.4241921742552017  0.1211626548161860  0.3454651114870708
  0.9255761085978738  0.1213472101641091  0.1611563456467930
  0.5635724125854255  0.6309631505078358  0.6993271788247429
  0.9343194042797305  0.3672402718417767  0.2009971117539432
  0.5740732453860671  0.8744718217479880  0.6572365226798207
  0.1981118061270542  0.8250763329613212  0.7240941344306293
  0.3181868809090055  0.3253832037710920  0.1716353326378085
  0.1797265885940900  0.6731376551212274  0.6701753678931399
  0.3010775217984861  0.1720730165941517  0.2218248208019120
  0.8013068712944926  0.1731054210769779  0.2834959377116578
  0.6792818179900706  0.6714682365721600  0.8331433757082725
  0.8184304058681349  0.3261025917787180  0.3332086768462895
  0.6962770301963949  0.8236346550068749  0.7818577588011958
  0.2044562139273635  0.0706609079711205  0.7406988596980902
  0.5072027734640595  0.0455106629535236  0.7035631825179183
  0.0115248584323736  0.5387848930960460  0.2134271658504082
  0.4869290273498663  0.4609468026525257  0.7147367365914066
 -0.0120239739920335  0.9439221693484006  0.2013554357407596
  0.4859034457601501  0.9433910320173627  0.2972160063172307
 -0.0131385379414646  0.4605341628373236  0.7897415799342093
  0.5113958277318117  0.5361874711022562  0.2886726527947384
  0.0009419628324228  0.0420518295075754  0.8102265603975018
  0.4040591086281347  0.0544396458474071  0.8220999689932860
  0.1422454310783566  0.5606707447649089  0.2105760661307179
  0.3555657706099130  0.4424189233640336  0.7124120191740434
  0.0914680222169053  0.9394197442390461  0.3208467872022088
  0.5936338674046923  0.9430753778012975  0.1862961933332048
  0.8557248720359177  0.4414894621971744  0.7927135646893367
  0.6424890285979118  0.5564658555412741  0.2924981514512719
  0.8990685082894735  0.0583622936807830  0.6876509196663571
  0.4146829379771534  0.1382417301984686  0.6630899026280437
  0.0651073179858411  0.6147090300248111  0.0708271639835701
  0.4325434761102212  0.3808678095624513  0.5790675351882221
  0.0863203640442152  0.8572583175756830  0.1609772047418210
  0.5852975554395943  0.8586944205801574  0.3423151683548529
  0.9326630007694869  0.3831993150131586  0.9295299370776563
  0.5646374961894811  0.6152640392105100  0.4274614009541505
  0.9114281247195208  0.1391063491118276  0.8470097021487513
  0.3853783471639989  0.0103261959600181  0.6354912390820618
  0.0841903591291463  0.4825701897313614  0.0702492117170769
  0.4156497355118731  0.5132919586715502  0.5663224963174711
  0.1089991036417502 -0.0126122407563338  0.1390190329049467
  0.6021520120129460 -0.0109688738934824  0.3724326093982162
  0.9159306338545763  0.5153927889350762  0.9359265730739076
  0.5821679408297391  0.4832271868813367  0.4363805424594419
  0.8768057785993191  0.0118317401031679  0.8705771710747212
  0.3356348472017241  0.0343000868917213  0.9886661303837464
  0.1967766892614035  0.5759809288166237  0.3888886032541642
  0.3008234490135794  0.4220996349260524  0.8889429463954576
  0.1636959503265581  0.9521825505989273  0.4824697582667474
  0.6630545353978261  0.9588231610390830  0.0224534200578084
  0.8012006504469454  0.4226712110498701  0.6153881320844135
  0.6977648504511827  0.5750717220540287  0.1155630356771343
  0.8330140302011375  0.0377905442874460  0.5203981404550704
  0.3236139387968504  0.9471572062694581  0.8369660189728882
  0.1771739801302173  0.4523143589359863  0.3161354048160018
  0.3177718400680809  0.5482290356713543  0.8238076184307443
  0.1718004311696378  0.0473354669210885  0.3400150914168760
  0.6750104872392328  0.0500602028668070  0.1698002564088044
  0.8193565276516066  0.5479197296117146  0.6823748311923001
  0.6789128482861874  0.4499744004167762  0.1828813064208167
  0.8242588057989171  0.9471898545587507  0.6683599890322007
  0.2720231373108737  0.0705985673648032  0.8200557325091712
  0.2709328670355439  0.5315162336060815  0.2383184883944973
  0.2267329970061197  0.4690357132102196  0.7395081552048831
  0.2233359543110628  0.9265233326002086  0.3069474822509224
  0.7256654895653206  0.9288610945238018  0.1964181264252185
  0.7269969009173758  0.4690976695102874  0.7650562839887067
  0.7713616937627872  0.5285110972710443  0.2656826303165505
  0.7657806601086253  0.0658738746452339  0.6895924924447424
  0.2969172060693597  0.1193770712941712  0.1296973181079921
  0.1926806109529007  0.6453897724147359  0.5566871260469004
  0.3081029452265800  0.3519315888282057  0.0567645568545342
  0.2012116844368253  0.8821439462925493  0.6385241207742847
  0.6939896773642689  0.8790228979471560  0.8708808653178491
  0.8059266551398677  0.3538398523588636  0.4467149534328822
  0.6903673859085123  0.6433136090892064  0.9467365575239883
  0.7965335091278909  0.1189075805372216  0.3738693783740766
  0.2058459437568642  0.0438158178574299  0.0332134063085805
  0.2989675471877334  0.5678798103125907  0.5199884540694149
  0.1994652305911492  0.4259606860675801  0.0212425262820000
  0.2928949138390320  0.9468026117618287  0.5270589372484989
  0.7898960477143399  0.9427287597287570 -0.0234462974431773
  0.6996155353992720  0.4308587585268369  0.4834877429811331
  0.7988125012262443  0.5690371562380985  0.9823563890160989
  0.7056651699846336  0.0417657068281999  0.4690735662304555
  0.2918530640257848  0.9888941666851718  0.1633926337665683
  0.1817506848669903  0.5117085549437431  0.5606761754365709
  0.3151830862436132  0.4858792102968102  0.0613576850323653
  0.2091177893309404  0.0164350729664373  0.6420604160526900
  0.7097137560881928  0.0098398658023082  0.8516247932367299
  0.8171463115675111  0.4874594684797106  0.4441138236841283
  0.6826856527557209  0.5093615927376364  0.9450086119157257
  0.7952249419543718 -0.0121465467602577  0.3441809882971389
  0.1205671974884472  0.1217451545189615  0.1284772260506709
  0.4061498530253160  0.6464983554810684  0.5514507258358331
  0.0906628902870136  0.3498856501082475  0.0506721001172872
  0.3805509268861844  0.8753070034229546  0.6287422859734378
  0.8801073824881559  0.8761710661164925  0.8731680734035543
  0.5934655196679683  0.3507736715712002  0.4518166049376575
  0.9056452893647543  0.6479758269488464  0.9513475007967719
  0.6207636944482743  0.1227280555861194  0.3785750185649859
  0.0757520996785587  0.0509979835643188  0.9741540628912556
  0.3993969628352678  0.5700956740003148  0.3876629612289178
  0.0990411737678095  0.4277554434874141  0.8889289973958600
  0.4220534066215568  0.9458204646576440  0.4717152920645031
  0.9196633646179367  0.9460689150932736  0.0310913513808846
  0.5988906058345987  0.4266765354864062  0.6156747613715630
  0.8989297144546580  0.5714226849295798  0.1152339109904030
  0.5806013672625321  0.0559879744805290  0.5394440479896211
  0.1272482961711566  0.0818234570862130  0.7964107708856478
  0.3985693594728738  0.5426017035801555  0.1911636052810195
  0.0995052023790552  0.4536897570141016  0.6920662188262620
  0.3564907097540336  0.9196458847902733  0.3033041495981452
  0.8585610390341899  0.9193884565226345  0.2025801140692004
  0.5996814839545068  0.4545509676066536  0.8122397865720703
  0.8987870406270485  0.5447413882790153  0.3119519414759814
  0.6346283295659386  0.0755244917074761  0.7188373052435989
  0.0987169727568121  0.9542415361084892  0.8396617482867618
  0.4158756905650137  0.4441255217537754  0.3253538241993815
  0.0824248833919792  0.5531335018974709  0.8242674732923527
  0.4005233738315691  0.0432616218777216  0.3375599965467626
  0.9013790443420371  0.0433849598228461  0.1663126388750896
  0.5825462528234909  0.5525974265062530  0.6773064165330457
  0.9168212821287851  0.4458773651003078  0.1790285742924421
  0.5993935346950890  0.9521903515008332  0.6642183778277115
  0.2033452581041807  0.1549189748645695  0.6753027014100288
  0.3105003248387244  0.6169004170933595  0.0953531064361424
  0.1894666249110169  0.3814487606044816  0.5984142877014407
  0.2866779162256606  0.8542327604091370  0.1708880296208491
  0.7864285276222184  0.8542941619920963  0.3334909076344692
  0.6889276411582131  0.3795147977596494  0.9035430361742040
  0.8086856041100222  0.6177061547965812  0.4051268323280955
  0.7158293025718342  0.1426527037019588  0.8343074944235181
  0.5019382927679411  0.8662735269905867  0.7130607695438886
  0.0148944510656021  0.3579735820085696  0.2175494196313259
  0.4829400775581755  0.6382080481237082  0.7168255470643483
 -0.0010715806993914  0.1292152227998595  0.2139632457346179
  0.4986412115123842  0.1296516701088252  0.2970913894566012
  0.9833030406290761  0.6392858756207441  0.7863764406795223
  0.5153429257928643  0.3580544005010068  0.2869835102317457
  0.0019945360322134  0.8673329640024724  0.7907383258023394
  0.3940524889047123  0.8328007378218728  0.8160795821483156
  0.1445334822713718  0.3342244497813585  0.2317302179451036
  0.3536406734963790  0.6629030738090845  0.7329356473772534
  0.1072186450246786  0.1648372221997589  0.3147645871013718
  0.6058377903858781  0.1645049411838424  0.1912108361594773
  0.8541203982389002  0.6644846955757100  0.7687138230040280
  0.6445503656684539  0.3331995233990253  0.2690260080583837
  0.8938370445043884  0.8326170065033823  0.6873587951569707
  0.4340144753657245  0.7564381256905026  0.6583892115364274
  0.0646964417322257  0.2401173776224714  0.1581073830417734
  0.5648961680759029  0.2407335949295268  0.3478846844495831
  0.9344744706570272  0.7573534633393105  0.8453437191689565
  0.3184611683251282  0.8525737585077645  0.9776340097738986
  0.1983170859604770  0.3368054200421957  0.4097658604732208
  0.2994746512945529  0.6670325303837819  0.9112480518188940
  0.1800709890209377  0.1436097198761553  0.4775129636018820
  0.6806261263844416  0.1439625909992069  0.0282707277171098
  0.7986219845753799  0.6652553647525078  0.5913463552027641
  0.6984974547414845  0.3330285834071657  0.0907339493386410
  0.8159072657866016  0.8528067437362139  0.5285638989508913
  0.2616217095032621  0.8307032619996888  0.8003332062435748
  0.2719871326533302  0.3696104381932508  0.2492436081481553
  0.2255110778155558  0.6316228657392708  0.7515872690235530
  0.2406720985387729  0.1598322273296786  0.3025061365775256
  0.7390634380852364  0.1648731890274172  0.2053474593340628
  0.7261716212928139  0.6305881486264842  0.7526852928754354
  0.7722949884850608  0.3667008164441706  0.2514453823112378
  0.7613995083005880  0.8330233003904831  0.7096836762408497
  0.2770002236563405  0.7419914562403481  0.0725482875895844
  0.2202995722702861  0.2579029231696155  0.5643091826784283
  0.7200968926165721  0.2549160471972458  0.9329312609568713
  0.7761758299804222  0.7423568671779306  0.4324308048263871
  0.1903010147493360  0.8412571256155068  0.0329029207078773
  0.3092710067465584  0.3531646791605532  0.5192400559498090
  0.1898470887360005  0.6457501282584707  0.0204997607625007
  0.3058897088321940  0.1527227271686368  0.5474243899955340
  0.8086752252021899  0.1582117125186332  0.9766974066615358
  0.6886563338885864  0.6460178143189437  0.4819472434121277
  0.8085580017737473  0.3509687319092742  0.9813768996786363
  0.6890269007006977  0.8416751978373914  0.4698605718884617
  0.1017300815786657  0.7427874634475922  0.0686235843864765
  0.3930016234997596  0.2534639116202144  0.5711653777859579
  0.8983140587885349  0.2549068871092466  0.9354426910870698
  0.6008534083693720  0.7430892699360643  0.4325628258874711
  0.0668287840405587  0.8526858834040962  0.9631342927571105
  0.4125321578129307  0.3208076700078351  0.4021947318733703
  0.0885895811321268  0.6768575444645275  0.8975814131995739
  0.4260959443131412  0.1448009982409690  0.4629559828288089
  0.9319332942977436  0.1464752287561259  0.0448757728571811
  0.5864078247830713  0.6761671604666892  0.6028219479239632
  0.9099831333061149  0.3224660165018475  0.1049124385864804
  0.5657857958030801  0.8518093857207313  0.5400766604069557
  0.1290900326280031  0.8294170886350565  0.7892038137751385
  0.3962949163625321  0.3364592374129232  0.2055889634438378
  0.1013539379009569  0.6593151364337912  0.7009954003754466
  0.3719920818479946  0.1673976959755596  0.2822591949162038
  0.8716422538757783  0.1668236218873422  0.2220738186427278
  0.6013033580903898  0.6589620904087967  0.7996944523847629
  0.8966767427960854  0.3395871980362119  0.3017186849567743
  0.6289028177408339  0.8270337724922949  0.7129712882504893
  0.1991721311459719  0.7519860135287559  0.6696461035847699
  0.2956002988578442  0.2472121112427906  0.1751148130167760
  0.7991250222857340  0.2471484198578108  0.3340843183321700
  0.6991082615609907  0.7502984647639380  0.8346803675131572
  0.1685124698652281  0.1836296301745489  0.7045661678379848
 
  0.00000000E+00  0.00000000E+00  0.00000000E+00
  0.00000000E+00  0.00000000E+00  0.00000000E+00
  0.00000000E+00  0.00000000E+00  0.00000000E+00
  0.00000000E+00  0.00000000E+00  0.00000000E+00
  0.00000000E+00  0.00000000E+00  0.00000000E+00
  0.00000000E+00  0.00000000E+00  0.00000000E+00
  0.00000000E+00  0.00000000E+00  0.00000000E+00
  0.00000000E+00  0.00000000E+00  0.00000000E+00
  0.00000000E+00  0.00000000E+00  0.00000000E+00
  0.00000000E+00  0.00000000E+00  0.00000000E+00
  0.00000000E+00  0.00000000E+00  0.00000000E+00
  0.00000000E+00  0.00000000E+00  0.00000000E+00
  0.00000000E+00  0.00000000E+00  0.00000000E+00
  0.00000000E+00  0.00000000E+00  0.00000000E+00
  0.00000000E+00  0.00000000E+00  0.00000000E+00
  0.00000000E+00  0.00000000E+00  0.00000000E+00
  0.00000000E+00  0.00000000E+00  0.00000000E+00
  0.00000000E+00  0.00000000E+00  0.00000000E+00
  0.00000000E+00  0.00000000E+00  0.00000000E+00
  0.00000000E+00  0.00000000E+00  0.00000000E+00
  0.00000000E+00  0.00000000E+00  0.00000000E+00
  0.00000000E+00  0.00000000E+00  0.00000000E+00
  0.00000000E+00  0.00000000E+00  0.00000000E+00
  0.00000000E+00  0.00000000E+00  0.00000000E+00
  0.00000000E+00  0.00000000E+00  0.00000000E+00
  0.00000000E+00  0.00000000E+00  0.00000000E+00
  0.00000000E+00  0.00000000E+00  0.00000000E+00
  0.00000000E+00  0.00000000E+00  0.00000000E+00
  0.00000000E+00  0.00000000E+00  0.00000000E+00
  0.00000000E+00  0.00000000E+00  0.00000000E+00
  0.00000000E+00  0.00000000E+00  0.00000000E+00
  0.00000000E+00  0.00000000E+00  0.00000000E+00
  0.00000000E+00  0.00000000E+00  0.00000000E+00
  0.00000000E+00  0.00000000E+00  0.00000000E+00
  0.00000000E+00  0.00000000E+00  0.00000000E+00
  0.00000000E+00  0.00000000E+00  0.00000000E+00
  0.00000000E+00  0.00000000E+00  0.00000000E+00
  0.00000000E+00  0.00000000E+00  0.00000000E+00
  0.00000000E+00  0.00000000E+00  0.00000000E+00
  0.00000000E+00  0.00000000E+00  0.00000000E+00
  0.00000000E+00  0.00000000E+00  0.00000000E+00
  0.00000000E+00  0.00000000E+00  0.00000000E+00
  0.00000000E+00  0.00000000E+00  0.00000000E+00
  0.00000000E+00  0.00000000E+00  0.00000000E+00
  0.00000000E+00  0.00000000E+00  0.00000000E+00
  0.00000000E+00  0.00000000E+00  0.00000000E+00
  0.00000000E+00  0.00000000E+00  0.00000000E+00
  0.00000000E+00  0.00000000E+00  0.00000000E+00
  0.00000000E+00  0.00000000E+00  0.00000000E+00
  0.00000000E+00  0.00000000E+00  0.00000000E+00
  0.00000000E+00  0.00000000E+00  0.00000000E+00
  0.00000000E+00  0.00000000E+00  0.00000000E+00
  0.00000000E+00  0.00000000E+00  0.00000000E+00
  0.00000000E+00  0.00000000E+00  0.00000000E+00
  0.00000000E+00  0.00000000E+00  0.00000000E+00
  0.00000000E+00  0.00000000E+00  0.00000000E+00
  0.00000000E+00  0.00000000E+00  0.00000000E+00
  0.00000000E+00  0.00000000E+00  0.00000000E+00
  0.00000000E+00  0.00000000E+00  0.00000000E+00
  0.00000000E+00  0.00000000E+00  0.00000000E+00
  0.00000000E+00  0.00000000E+00  0.00000000E+00
  0.00000000E+00  0.00000000E+00  0.00000000E+00
  0.00000000E+00  0.00000000E+00  0.00000000E+00
  0.00000000E+00  0.00000000E+00  0.00000000E+00
  0.00000000E+00  0.00000000E+00  0.00000000E+00
  0.00000000E+00  0.00000000E+00  0.00000000E+00
  0.00000000E+00  0.00000000E+00  0.00000000E+00
  0.00000000E+00  0.00000000E+00  0.00000000E+00
  0.00000000E+00  0.00000000E+00  0.00000000E+00
  0.00000000E+00  0.00000000E+00  0.00000000E+00
  0.00000000E+00  0.00000000E+00  0.00000000E+00
  0.00000000E+00  0.00000000E+00  0.00000000E+00
  0.00000000E+00  0.00000000E+00  0.00000000E+00
  0.00000000E+00  0.00000000E+00  0.00000000E+00
  0.00000000E+00  0.00000000E+00  0.00000000E+00
  0.00000000E+00  0.00000000E+00  0.00000000E+00
  0.00000000E+00  0.00000000E+00  0.00000000E+00
  0.00000000E+00  0.00000000E+00  0.00000000E+00
  0.00000000E+00  0.00000000E+00  0.00000000E+00
  0.00000000E+00  0.00000000E+00  0.00000000E+00
  0.00000000E+00  0.00000000E+00  0.00000000E+00
  0.00000000E+00  0.00000000E+00  0.00000000E+00
  0.00000000E+00  0.00000000E+00  0.00000000E+00
  0.00000000E+00  0.00000000E+00  0.00000000E+00
  0.00000000E+00  0.00000000E+00  0.00000000E+00
  0.00000000E+00  0.00000000E+00  0.00000000E+00
  0.00000000E+00  0.00000000E+00  0.00000000E+00
  0.00000000E+00  0.00000000E+00  0.00000000E+00
  0.00000000E+00  0.00000000E+00  0.00000000E+00
  0.00000000E+00  0.00000000E+00  0.00000000E+00
  0.00000000E+00  0.00000000E+00  0.00000000E+00
  0.00000000E+00  0.00000000E+00  0.00000000E+00
  0.00000000E+00  0.00000000E+00  0.00000000E+00
  0.00000000E+00  0.00000000E+00  0.00000000E+00
  0.00000000E+00  0.00000000E+00  0.00000000E+00
  0.00000000E+00  0.00000000E+00  0.00000000E+00
  0.00000000E+00  0.00000000E+00  0.00000000E+00
  0.00000000E+00  0.00000000E+00  0.00000000E+00
  0.00000000E+00  0.00000000E+00  0.00000000E+00
  0.00000000E+00  0.00000000E+00  0.00000000E+00
  0.00000000E+00  0.00000000E+00  0.00000000E+00
  0.00000000E+00  0.00000000E+00  0.00000000E+00
  0.00000000E+00  0.00000000E+00  0.00000000E+00
  0.00000000E+00  0.00000000E+00  0.00000000E+00
  0.00000000E+00  0.00000000E+00  0.00000000E+00
  0.00000000E+00  0.00000000E+00  0.00000000E+00
  0.00000000E+00  0.00000000E+00  0.00000000E+00
  0.00000000E+00  0.00000000E+00  0.00000000E+00
  0.00000000E+00  0.00000000E+00  0.00000000E+00
  0.00000000E+00  0.00000000E+00  0.00000000E+00
  0.00000000E+00  0.00000000E+00  0.00000000E+00
  0.00000000E+00  0.00000000E+00  0.00000000E+00
  0.00000000E+00  0.00000000E+00  0.00000000E+00
  0.00000000E+00  0.00000000E+00  0.00000000E+00
  0.00000000E+00  0.00000000E+00  0.00000000E+00
  0.00000000E+00  0.00000000E+00  0.00000000E+00
  0.00000000E+00  0.00000000E+00  0.00000000E+00
  0.00000000E+00  0.00000000E+00  0.00000000E+00
  0.00000000E+00  0.00000000E+00  0.00000000E+00
  0.00000000E+00  0.00000000E+00  0.00000000E+00
  0.00000000E+00  0.00000000E+00  0.00000000E+00
  0.00000000E+00  0.00000000E+00  0.00000000E+00
  0.00000000E+00  0.00000000E+00  0.00000000E+00
  0.00000000E+00  0.00000000E+00  0.00000000E+00
  0.00000000E+00  0.00000000E+00  0.00000000E+00
  0.00000000E+00  0.00000000E+00  0.00000000E+00
  0.00000000E+00  0.00000000E+00  0.00000000E+00
  0.00000000E+00  0.00000000E+00  0.00000000E+00
  0.00000000E+00  0.00000000E+00  0.00000000E+00
  0.00000000E+00  0.00000000E+00  0.00000000E+00
  0.00000000E+00  0.00000000E+00  0.00000000E+00
  0.00000000E+00  0.00000000E+00  0.00000000E+00
  0.00000000E+00  0.00000000E+00  0.00000000E+00
  0.00000000E+00  0.00000000E+00  0.00000000E+00
  0.00000000E+00  0.00000000E+00  0.00000000E+00
  0.00000000E+00  0.00000000E+00  0.00000000E+00
  0.00000000E+00  0.00000000E+00  0.00000000E+00
  0.00000000E+00  0.00000000E+00  0.00000000E+00
  0.00000000E+00  0.00000000E+00  0.00000000E+00
  0.00000000E+00  0.00000000E+00  0.00000000E+00
  0.00000000E+00  0.00000000E+00  0.00000000E+00
  0.00000000E+00  0.00000000E+00  0.00000000E+00
  0.00000000E+00  0.00000000E+00  0.00000000E+00
  0.00000000E+00  0.00000000E+00  0.00000000E+00
  0.00000000E+00  0.00000000E+00  0.00000000E+00
  0.00000000E+00  0.00000000E+00  0.00000000E+00
  0.00000000E+00  0.00000000E+00  0.00000000E+00
  0.00000000E+00  0.00000000E+00  0.00000000E+00
  0.00000000E+00  0.00000000E+00  0.00000000E+00
  0.00000000E+00  0.00000000E+00  0.00000000E+00
  0.00000000E+00  0.00000000E+00  0.00000000E+00
  0.00000000E+00  0.00000000E+00  0.00000000E+00
  0.00000000E+00  0.00000000E+00  0.00000000E+00
  0.00000000E+00  0.00000000E+00  0.00000000E+00
  0.00000000E+00  0.00000000E+00  0.00000000E+00
  0.00000000E+00  0.00000000E+00  0.00000000E+00
  0.00000000E+00  0.00000000E+00  0.00000000E+00
  0.00000000E+00  0.00000000E+00  0.00000000E+00
  0.00000000E+00  0.00000000E+00  0.00000000E+00
  0.00000000E+00  0.00000000E+00  0.00000000E+00
  0.00000000E+00  0.00000000E+00  0.00000000E+00
  0.00000000E+00  0.00000000E+00  0.00000000E+00
  0.00000000E+00  0.00000000E+00  0.00000000E+00
  0.00000000E+00  0.00000000E+00  0.00000000E+00
  0.00000000E+00  0.00000000E+00  0.00000000E+00
  0.00000000E+00  0.00000000E+00  0.00000000E+00
  0.00000000E+00  0.00000000E+00  0.00000000E+00
  0.00000000E+00  0.00000000E+00  0.00000000E+00
  0.00000000E+00  0.00000000E+00  0.00000000E+00
  0.00000000E+00  0.00000000E+00  0.00000000E+00
  0.00000000E+00  0.00000000E+00  0.00000000E+00
  0.00000000E+00  0.00000000E+00  0.00000000E+00
  0.00000000E+00  0.00000000E+00  0.00000000E+00
  0.00000000E+00  0.00000000E+00  0.00000000E+00
  0.00000000E+00  0.00000000E+00  0.00000000E+00
  0.00000000E+00  0.00000000E+00  0.00000000E+00
  0.00000000E+00  0.00000000E+00  0.00000000E+00
  0.00000000E+00  0.00000000E+00  0.00000000E+00
  0.00000000E+00  0.00000000E+00  0.00000000E+00
  0.00000000E+00  0.00000000E+00  0.00000000E+00
  0.00000000E+00  0.00000000E+00  0.00000000E+00
  0.00000000E+00  0.00000000E+00  0.00000000E+00
  0.00000000E+00  0.00000000E+00  0.00000000E+00
  0.00000000E+00  0.00000000E+00  0.00000000E+00
  0.00000000E+00  0.00000000E+00  0.00000000E+00
  0.00000000E+00  0.00000000E+00  0.00000000E+00
  0.00000000E+00  0.00000000E+00  0.00000000E+00
  0.00000000E+00  0.00000000E+00  0.00000000E+00
  0.00000000E+00  0.00000000E+00  0.00000000E+00
  0.00000000E+00  0.00000000E+00  0.00000000E+00
  0.00000000E+00  0.00000000E+00  0.00000000E+00
  0.00000000E+00  0.00000000E+00  0.00000000E+00
  0.00000000E+00  0.00000000E+00  0.00000000E+00
  0.00000000E+00  0.00000000E+00  0.00000000E+00
  0.00000000E+00  0.00000000E+00  0.00000000E+00
  0.00000000E+00  0.00000000E+00  0.00000000E+00
  0.00000000E+00  0.00000000E+00  0.00000000E+00
  0.00000000E+00  0.00000000E+00  0.00000000E+00
  0.00000000E+00  0.00000000E+00  0.00000000E+00
  0.00000000E+00  0.00000000E+00  0.00000000E+00
  0.00000000E+00  0.00000000E+00  0.00000000E+00
  0.00000000E+00  0.00000000E+00  0.00000000E+00
  0.00000000E+00  0.00000000E+00  0.00000000E+00
  0.00000000E+00  0.00000000E+00  0.00000000E+00
  0.00000000E+00  0.00000000E+00  0.00000000E+00
  0.00000000E+00  0.00000000E+00  0.00000000E+00
  0.00000000E+00  0.00000000E+00  0.00000000E+00
  0.00000000E+00  0.00000000E+00  0.00000000E+00
  0.00000000E+00  0.00000000E+00  0.00000000E+00
  0.00000000E+00  0.00000000E+00  0.00000000E+00
  0.00000000E+00  0.00000000E+00  0.00000000E+00
  0.00000000E+00  0.00000000E+00  0.00000000E+00
  0.00000000E+00  0.00000000E+00  0.00000000E+00
  0.00000000E+00  0.00000000E+00  0.00000000E+00
  0.00000000E+00  0.00000000E+00  0.00000000E+00
  0.00000000E+00  0.00000000E+00  0.00000000E+00
  0.00000000E+00  0.00000000E+00  0.00000000E+00
  0.00000000E+00  0.00000000E+00  0.00000000E+00
  0.00000000E+00  0.00000000E+00  0.00000000E+00
  0.00000000E+00  0.00000000E+00  0.00000000E+00
  0.00000000E+00  0.00000000E+00  0.00000000E+00
  0.00000000E+00  0.00000000E+00  0.00000000E+00
  0.00000000E+00  0.00000000E+00  0.00000000E+00
  0.00000000E+00  0.00000000E+00  0.00000000E+00
  0.00000000E+00  0.00000000E+00  0.00000000E+00
  0.00000000E+00  0.00000000E+00  0.00000000E+00
  0.00000000E+00  0.00000000E+00  0.00000000E+00
  0.00000000E+00  0.00000000E+00  0.00000000E+00
  0.00000000E+00  0.00000000E+00  0.00000000E+00
  0.00000000E+00  0.00000000E+00  0.00000000E+00
  0.00000000E+00  0.00000000E+00  0.00000000E+00
  0.00000000E+00  0.00000000E+00  0.00000000E+00
  0.00000000E+00  0.00000000E+00  0.00000000E+00
  0.00000000E+00  0.00000000E+00  0.00000000E+00
  0.00000000E+00  0.00000000E+00  0.00000000E+00
  0.00000000E+00  0.00000000E+00  0.00000000E+00
  0.00000000E+00  0.00000000E+00  0.00000000E+00
  0.00000000E+00  0.00000000E+00  0.00000000E+00
  0.00000000E+00  0.00000000E+00  0.00000000E+00
  0.00000000E+00  0.00000000E+00  0.00000000E+00
  0.00000000E+00  0.00000000E+00  0.00000000E+00
  0.00000000E+00  0.00000000E+00  0.00000000E+00
  0.00000000E+00  0.00000000E+00  0.00000000E+00
  0.00000000E+00  0.00000000E+00  0.00000000E+00
  0.00000000E+00  0.00000000E+00  0.00000000E+00
  0.00000000E+00  0.00000000E+00  0.00000000E+00
  0.00000000E+00  0.00000000E+00  0.00000000E+00
  0.00000000E+00  0.00000000E+00  0.00000000E+00
  0.00000000E+00  0.00000000E+00  0.00000000E+00
  0.00000000E+00  0.00000000E+00  0.00000000E+00
  0.00000000E+00  0.00000000E+00  0.00000000E+00
  0.00000000E+00  0.00000000E+00  0.00000000E+00
  0.00000000E+00  0.00000000E+00  0.00000000E+00
  0.00000000E+00  0.00000000E+00  0.00000000E+00
  0.00000000E+00  0.00000000E+00  0.00000000E+00
  0.00000000E+00  0.00000000E+00  0.00000000E+00
  0.00000000E+00  0.00000000E+00  0.00000000E+00
  0.00000000E+00  0.00000000E+00  0.00000000E+00
  0.00000000E+00  0.00000000E+00  0.00000000E+00
  0.00000000E+00  0.00000000E+00  0.00000000E+00
  0.00000000E+00  0.00000000E+00  0.00000000E+00
  0.00000000E+00  0.00000000E+00  0.00000000E+00
  0.00000000E+00  0.00000000E+00  0.00000000E+00
  0.00000000E+00  0.00000000E+00  0.00000000E+00
  0.00000000E+00  0.00000000E+00  0.00000000E+00
  0.00000000E+00  0.00000000E+00  0.00000000E+00
  0.00000000E+00  0.00000000E+00  0.00000000E+00
  0.00000000E+00  0.00000000E+00  0.00000000E+00
  0.00000000E+00  0.00000000E+00  0.00000000E+00
  0.00000000E+00  0.00000000E+00  0.00000000E+00
  0.00000000E+00  0.00000000E+00  0.00000000E+00
  0.00000000E+00  0.00000000E+00  0.00000000E+00
  0.00000000E+00  0.00000000E+00  0.00000000E+00
  0.00000000E+00  0.00000000E+00  0.00000000E+00
  0.00000000E+00  0.00000000E+00  0.00000000E+00
  0.00000000E+00  0.00000000E+00  0.00000000E+00
  0.00000000E+00  0.00000000E+00  0.00000000E+00
  0.00000000E+00  0.00000000E+00  0.00000000E+00
  0.00000000E+00  0.00000000E+00  0.00000000E+00
  0.00000000E+00  0.00000000E+00  0.00000000E+00
  0.00000000E+00  0.00000000E+00  0.00000000E+00
  0.00000000E+00  0.00000000E+00  0.00000000E+00
  0.00000000E+00  0.00000000E+00  0.00000000E+00
  0.00000000E+00  0.00000000E+00  0.00000000E+00
  0.00000000E+00  0.00000000E+00  0.00000000E+00
  0.00000000E+00  0.00000000E+00  0.00000000E+00
  0.00000000E+00  0.00000000E+00  0.00000000E+00
  0.00000000E+00  0.00000000E+00  0.00000000E+00
  0.00000000E+00  0.00000000E+00  0.00000000E+00
