# Supplementary material for: Brønsted acidity in zeolites measured by deprotonation energy
Source: Sci Rep. 2022 May 4;12:7301. doi: 10.1038/s41598-022-11354-x (PMC9068704; doi:10.1038/s41598-022-11354-x)
Supplement: Supplementary file 2 — Supplementary Information 2. [file 41598_2022_11354_MOESM2_ESM.zip › structures/periodic/mfi/Al8-O17.vasp]

Si Al O H                               
   1.00000000000000     
    19.8538999999999994    0.0000000000000000    0.0000000000000000
     0.0000000000000000   19.8699000000000012    0.0000000000000000
     0.0000000000000000    0.0000000000000000   13.2912999999999997
   Si   Al   O    H 
    95     1   192     1
Direct
  0.4226299978061729  0.0589731849928109  0.6413205703341391
  0.0765541167848871  0.5542671661018791  0.1346091086553641
  0.4245992172381190  0.4455058449806344  0.6377479627561093
  0.0764041800352951  0.9451807402998856  0.1407018434300766
  0.5765435960804929  0.9465978001761656  0.3654471747933143
  0.9239360043450973  0.4439633645991506  0.8601497911992873
  0.5779787385901397  0.5558825546447641  0.3594401972884353
  0.9236892788751868  0.0530557545878585  0.8636688391514763
  0.3032631154473425  0.0282726886991503  0.7777703239310049
  0.1994076232531440  0.5263983777008916  0.2760613348497933
  0.3011626953384364  0.4773334469745387  0.7772691375973912
  0.1983876430191257  0.9765356803093576  0.2833493201209081
  0.6999432169731701  0.9727850569070108  0.2223955158378299
  0.8010251616859709  0.4730575539707288  0.7182929415891894
  0.7009063075514196  0.5268650974536491  0.2178724222560122
  0.7998525307841575  0.0266602051314094  0.7218786533295913
  0.2817624743850127  0.0610198166741709  0.0041590354167865
  0.2171227872170130  0.5630356274781995  0.4968881798314264
  0.2830149491136162  0.4358257760172735  0.0001334529202852
  0.2133058637265919  0.9375769270252855  0.5039857383294202
  0.7179457498416848  0.9330823220884122  0.0021004921086821
  0.7829332754355300  0.4356075930039915  0.4962844007855880
  0.7184816612065985  0.5645067993164458  0.9960005144108208
  0.7819717146004760  0.0674210272360612  0.5011585335979294
  0.1210903782611341  0.0656715005167341  0.0045281687553064
  0.3773860357447179  0.5649489839425100  0.5004781230831974
  0.1225692197448797  0.4316855763763651  0.0019719114490174
  0.3746380056037041  0.9349102221879817  0.5090798468200561
  0.8788598567607019  0.9311634802243292  0.0012298694681785
  0.6219145837303350  0.4332647188429088  0.4949791319853256
  0.8794725633535547  0.5669541290442167  0.9950055986830620
  0.6210837767516820  0.0698117638357990  0.5000520174067753
  0.0684319450485110  0.0296577531551348  0.7934299256550089
  0.4336314206374134  0.5299810888242862  0.2916704782993662
  0.0686753415795568  0.4703713921338891  0.7933462051914094
  0.4314466775889136  0.9710240764689247  0.2991345334488736
  0.9327808962764123  0.9717529167273964  0.2102599379463070
  0.5691186581316877  0.4703723508028807  0.7054775626524665
  0.9326021076042923  0.5293680124978547  0.2052687501437093
  0.5673884013702472  0.0304584810338749  0.7091816952296972
  0.1754461600809776  0.0565765432735636  0.6427253211110714
  0.3259160056492649  0.5530516037180262  0.1401439730239105
  0.1754886030991268  0.4486003951746829  0.6391488655483110
  0.3231566044812068  0.9461845119005901  0.1493941174349170
  0.8256421982448950  0.9482970254585691  0.3632713485025466
  0.6759240701357473  0.4459365573391373  0.8579930833536410
  0.8258879535723865  0.5537116062381195  0.3576261544604215
  0.6745977330437419  0.0513098126246207  0.8632785004269857
  0.4228888468165375  0.8243091256363605  0.6584820424574921
  0.0807362374361169  0.3263592566916623  0.1588387995449904
  0.4205696097350720  0.6718216455138821  0.6578039302686617
  0.0805806686496691  0.1730793483869907  0.1605509519454611
  0.5797230785923366  0.1730335005521826  0.3416911785301485
  0.9209445726831534  0.6729206476373101  0.8378470488513942
  0.5803732841182381  0.3277156284900115  0.3370390935744711
  0.9195580341464216  0.8275832158418982  0.8440991057500992
  0.2004867219363254  0.3687509991472472  0.2968227145014603
  0.3006008394885042  0.6349937226999945  0.7990473121789430
  0.2002001500928579  0.1335976257563471  0.3002340742128979
  0.7014132541834457  0.1301775410312798  0.2045172022052779
  0.8001876195540644  0.6308190139067873  0.7000747260278029
  0.7011651837471665  0.3693485452344086  0.1994732094281015
  0.7992666812434577  0.8694469111794211  0.7041638584527515
  0.2677992258325506  0.8285486446575363  0.0292212810041205
  0.2341957727432774  0.3300799197384788  0.5196744909469219
  0.2669828342831782  0.6732166797429185  0.0217812453074480
  0.2330803107964479  0.1742827795606254  0.5208654315732290
  0.7320971366381065  0.1713499813696135  0.9831093358946019
  0.7689712981766541  0.6725010450066968  0.4785334960641194
  0.7323444230806492  0.3269152645057917  0.9781188539998114
  0.7695388237575718  0.8280726628129498  0.4829117802071723
  0.1114808303359075  0.8267179339885017  0.0115663900065343
  0.3893720163722161  0.3275741811328244  0.5072207769932803
  0.1117183314835456  0.6734467866919362  0.0052622803541306
  0.3884694865789290  0.1745130145207459  0.5065450003620106
  0.8881280389414116  0.1723385053344591 -0.0066001531189748
  0.6129959029731227  0.6743087781626516  0.4892967987575998
  0.8882751703717984  0.3253819433138593  0.9896044331593155
  0.6138222631925206  0.8276323435616998  0.4939479386959784
  0.0616829007460331  0.8720911702738771  0.7967168263603107
  0.4380018659473930  0.3723991320278630  0.2929147182757026
  0.0635066062191550  0.6277749351812517  0.7929108061173198
  0.4373756001010009  0.1283672689939019  0.2955185545270196
  0.9380518383890640  0.1289458842505579  0.2065668143074054
  0.5634168450758900  0.6274189055820948  0.7018216056288958
  0.9379108658209389  0.3718159031233242  0.2025210434954670
  0.5638166022816633  0.8722279150667647  0.7065417787727760
  0.1732000685707741  0.8289798159473719  0.6616464470805422
  0.3233986001529323  0.3287358147089022  0.1577863729285751
  0.1774218543394467  0.6712834324865135  0.6558931481659503
  0.3231832320051016  0.1696509862079523  0.1608761505873971
  0.8240807693759106  0.1710766384571852  0.3409538248155234
  0.6766964357183745  0.6703800953256516  0.8362985493082817
  0.8239645979914383  0.3296325243991252  0.3365856565407725
  0.6769838417052696  0.8294018608805916  0.8409745408617293
  0.2979812237850168  0.8714151007547044  0.8061719395173937
  0.4874980298134935  0.0464309786490357  0.7131760636968181
  0.0130493600020227  0.5432749461674921  0.2094008823026218
  0.4885094742801058  0.4578803121940965  0.7110927649383186
  0.0131165007400077  0.9577764130278095  0.2155601057773453
  0.5119256221339585  0.9573464858569184  0.2931302772293208
 -0.0116044869427435  0.4561255053532071  0.7877789813591790
  0.5141146663386178  0.5431779012625723  0.2860322544446413
  0.9876372679506999  0.0420643857072617  0.7900508111631058
  0.3560703734063023  0.0711717078479195  0.7088789711055230
  0.1451205833063855  0.5594531510158118  0.2000859910190356
  0.3566666749163567  0.4428530078323515  0.7048526697616103
  0.1453922782121619  0.9437468679303649  0.2051822718861195
  0.6437959837681781  0.9417978613329157  0.2972780229192312
  0.8566054276968539  0.4398989850433176  0.7919097812440501
  0.6457464725208637  0.5600700111866023  0.2923312749747354
  0.8559663395293637  0.0581293702230438  0.7962446763210534
  0.4362919738007489  0.1260404590859489  0.5739435380948380
  0.0650047663003234  0.6237193331059813  0.0725072443791295
  0.4356810730781078  0.3747517006469810  0.5791130813559753
  0.0653589500442260  0.8733215252447558  0.0847725461108755
  0.5664343657352314  0.8763524101630097  0.4265955842942135
  0.9346530511867164  0.3729921884210893  0.9187087709131639
  0.5668278431114369  0.6271645357322326  0.4173862878119465
  0.9342884283377751  0.1231417109932238  0.9248551564035945
  0.4146667890705802  0.9951156017043743  0.5652301247951026
  0.0806061933801663  0.4923630244816011  0.0547114251252080
  0.4202344846035805  0.5055246729104115  0.5544456157242905
  0.0790211552355087  0.0043528542724377  0.0559351688001393
  0.5817145550390495  0.0074010973201444  0.4470041370610047
  0.9185751469097065  0.5039818053689419  0.9430922789071251
  0.5826928723981806  0.4963637629787357  0.4433364278745933
  0.9186017330841733  0.9919369283824763  0.9448271880554836
  0.3000479985259993  0.0659523607198316  0.8863592347364232
  0.1981905777809825  0.5701790131004176  0.3790449824087097
  0.2991587367730242  0.4342390148077863  0.8806469431606246
  0.1957585011439645  0.9320692199033743  0.3853083166435897
  0.7002406976162946  0.9276403252355810  0.1207170983858459
  0.8000979874648084  0.4298033395558738  0.6149495753529136
  0.7016216037186206  0.5704835177645577  0.1147854390119869
  0.7980294987048676  0.0719243350562849  0.6203689048090553
  0.3276157727692066  0.9512984725990045  0.7842862673600169
  0.1808643559453731  0.4481670054036567  0.2980459362785977
  0.3216306709562639  0.5560772314613558  0.7973354573548139
  0.1793312884777029  0.0546851762416421  0.3058410404504892
  0.6826883374068947  0.0507841595171804  0.1960038097890081
  0.8192485330629949  0.5513871992108477  0.6961927316254870
  0.6819325233602170  0.4487969459405390  0.1952146248911868
  0.8177721340307063  0.9488228078150734  0.6949957311720092
  0.2279758512490176  0.0329050370680764  0.7290289883309659
  0.2745700568061019  0.5295506845928220  0.2285568947384968
  0.2274995559926854  0.4760780914130246  0.7247232336934567
  0.2740697137673577  0.9750169929207766  0.2375323295961603
  0.7736249546133169  0.9691862960990913  0.2743128055233421
  0.7270473600495434  0.4697060265130605  0.7695120373653234
  0.7749005799925260  0.5297879338905690  0.2689578819941709
  0.7263647291267195  0.0289170910188756  0.7748104871932472
  0.3070884041921648  0.1301998634741060  0.0571568061421644
  0.1957216563008418  0.6320835807410599  0.5525516422795228
  0.3088690447739786  0.3662244837687627  0.0510817984208561
  0.1854054933165576  0.8702053690819179  0.5573035491688442
  0.6925498626265254  0.8641212497716966  0.9487701528501995
  0.8095933911938746  0.3675494495918695  0.4424258545891134
  0.6907557832111477  0.6322080082417161  0.9419303045242936
  0.8099961325395730  0.1356682835851933  0.4489252667048517
  0.2009525658672223  0.0528965505596368  0.0222228487825281
  0.2975930836065718  0.5494970873321139  0.5114009507058597
  0.2025672036541681  0.4448116000728841  0.0196051652600846
  0.2943818425917045  0.9451525552518030  0.5201773871775007
  0.7984842974350137  0.9423224520513587 -0.0156413442107754
  0.7022414244660278  0.4435321966130422  0.4778148354915695
  0.7990782093096519  0.5574174218641593  0.9766603272644236
  0.7013739982370892  0.0606819786014731  0.4806562425529123
  0.3193013431426329  0.9954898176400675  0.0518158548645827
  0.1767068400889834  0.4989296556924109  0.5428095730595561
  0.3226183478868213  0.5001102124353737  0.0471677791515507
  0.1775856415699697  0.0049901417096937  0.5478661863742815
  0.6788829374727486 -0.0020068585356687  0.9557604753180726
  0.8208104728752260  0.5018672776831415  0.4519302143840889
  0.6809720568912717  0.4978280504347821  0.9522626855381238
  0.8195117636724388  0.0013211231876489  0.4558384700833530
  0.0980451618221990  0.1364171291293008  0.0547877673383218
  0.3946215824483532  0.6357578365961311  0.5564799107905474
  0.1001543471442903  0.3607479893391566  0.0518086121016609
  0.3954637950709883  0.8635204547866728  0.5616513633262531
  0.9026700050143661  0.8597528508802683  0.9537404094924385
  0.5965218000609832  0.3636655931780879  0.4441091495924418
  0.9052326018243178  0.6366665878443694  0.9448103777014469
  0.5944872490649294  0.1397955337213959  0.4512782830540046
  0.1031781821073626  0.0703103478666055  0.8860427940539333
  0.3996791266139120  0.5722187800381069  0.3838930173099255
  0.1048514133372679  0.4279367167489974  0.8830783844428780
  0.3975314495487037  0.9299298975726180  0.3923749693142637
  0.8971874767201571  0.9293468796454668  0.1199505893346600
  0.6038238963527305  0.4287488612353655  0.6137776390364540
  0.8968036324233501  0.5706963704107336  0.1139949250902899
  0.6045888915132579  0.0719778814093687  0.6194093992842763
  0.0995064148872942  0.0572125133955723  0.6884526338470978
  0.4018718179159668  0.5545774972018123  0.1854653137759852
  0.1001057502905311  0.4474345131665132  0.6860343115504590
  0.3997151447406553  0.9459762469323997  0.1932011828219850
  0.9015329251574736  0.9493906574695410  0.3180533657632715
  0.5999222746147572  0.4465650862267669  0.8127023261889985
  0.9019016244280319  0.5536295157991534  0.3125746546356031
  0.5987942191863199  0.0516763521327170  0.8173121773292897
  0.0846910341813729  0.9501044235036686  0.8070378015020214
  0.4177692110009726  0.4507222256694329  0.3098187376983317
  0.0828513212633799  0.5497110217469023  0.8140249892874717
  0.4168128289853442  0.0506569565396656  0.3165983489250644
  0.9174111219858576  0.0508855755264285  0.1897399040136819
  0.5849718163245787  0.5496778037232936  0.6865229903055093
  0.9170626690493361  0.4500033369564703  0.1874145853276315
  0.5807965123928346  0.9507561498876268  0.6885808427659732
  0.1924673629891512  0.1322014543012078  0.6050120558930111
  0.3079355281660530  0.6279099547996781  0.1018550715747418
  0.1948653015795911  0.3731145910785253  0.6046156807412720
  0.3022886455359097  0.8698945710102680  0.1214150001696101
  0.8108907762140747  0.8726639416585426  0.4024919899280285
  0.6923438407778579  0.3699881339532618  0.8939814248354295
  0.8085199991520211  0.6294396328557321  0.3940456519742100
  0.6909980836317109  0.1265285319726764  0.9025022187674072
  0.4823419314110727  0.8627591257934901  0.7176766508841013
  0.0191506509163530  0.3658590890656428  0.2142481613894282
  0.4815594890159282  0.6324586885011301  0.7133850020485185
  0.0192114521451231  0.1353665991522029  0.2192715452620366
  0.5187409974227598  0.1345951472942819  0.2830789181341443
  0.9824492671316937  0.6355870737581069  0.7787235358578940
  0.5191167284685152  0.3656596479737621  0.2782365225115032
  0.9798549294181530  0.8680281327614746  0.7875787051592363
  0.3590519229405145  0.8144906722438681  0.7409188021168359
  0.1451780516080999  0.3272540780442132  0.2330588297481326
  0.3578949438856890  0.6798282957083429  0.7383027411804002
  0.1462650843985926  0.1739188196212727  0.2321394690697843
  0.6468783736719615  0.1689504507398407  0.2733801035104453
  0.8543547443719709  0.6710416061669489  0.7677883228107476
  0.6467831925968698  0.3290933895225541  0.2668314539729610
  0.8528106551251494  0.8306822596356743  0.7745137584900922
  0.4434146636391749  0.7480038426441005  0.6289047366184057
  0.0586240981511949  0.2496949538728567  0.1352641415464272
  0.5592913643667841  0.2507801616507718  0.3604902627113942
  0.9412818259921794  0.7500108776688593  0.8616238213855667
  0.3066817480177529  0.8410966836052923  0.9259201713969202
  0.1992411788283185  0.3399061636945019  0.4105134373082579
  0.3019471238428390  0.6655593518346644  0.9112803261870531
  0.1977695909424666  0.1659762107747018  0.4116905902315880
  0.6989480015410048  0.1642079459315360  0.0940406110437019
  0.8034274353518134  0.6618616067615752  0.5877975544527100
  0.6981448059390458  0.3379419308123096  0.0874892491048342
  0.8023182372766725  0.8348587822399374  0.5940774401943671
  0.2222899602171229  0.8528791365688112  0.7501346009061124
  0.2743666800091905  0.3579592527351113  0.2461863898428192
  0.2283052522015432  0.6469212067576821  0.7459776789878285
  0.2750282981037851  0.1430948873885066  0.2521192110478512
  0.7758970271215887  0.1389724445204988  0.2538558698218847
  0.7251122467505403  0.6411206862948345  0.7472872955851971
  0.7758877188981428  0.3595015077466373  0.2475497081257075
  0.7242990021436929  0.8607270127645510  0.7523346751934598
  0.2705344452335143  0.7495190201948176  0.0616157667431561
  0.2304386462013735  0.2524328013292292  0.5546786789306941
  0.7271656692250528  0.2486795372723483  0.9456638024154649
  0.7736117126566704  0.7506918070967797  0.4455786618146254
  0.1889955857869315  0.8519830882300313  0.0193374495158996
  0.3121918091509266  0.3551783876895375  0.5128468695072159
  0.1894436279784148  0.6472157812691209  0.0126833268912326
  0.3108606858363591  0.1482978973518733  0.5139048832983515
  0.8102403014640099  0.1466236256235487  0.9875419670149646
  0.6906078403011920  0.6481751508510406  0.4839763339908942
  0.8105609179795119  0.3513675788160320  0.9823639890615240
  0.6914575060683985  0.8534880217347514  0.4869558529330239
  0.1042730571085997  0.7491233739910307  0.0488073575879979
  0.3946423995280650  0.2510279533956327  0.5483093664580911
  0.8946005219291610  0.2484471551125047  0.9501271058251357
  0.6069246205315085  0.7515177664143542  0.4510240062522722
  0.0854156064266503  0.8313590642960764  0.8963687874352632
  0.4149937323048710  0.3300591429436172  0.3915128352448967
  0.0883329382015957  0.6724861700248542  0.8882146380946845
  0.4127167509295016  0.1738317501183967  0.3900878476584990
  0.9130772505613930  0.1719377331139400  0.1095304219079630
  0.5865003427898967  0.6708021776991430  0.6045978341424831
  0.9130792931762581  0.3289386132934918  0.1055271176754068
  0.5894496936753937  0.8285825600240266  0.6106390256399604
  0.0945303120758536  0.8383621226487734  0.6966547109980774
  0.4008325817247176  0.3428779011992589  0.1930704110443163
  0.1008674101788493  0.6535370302267854  0.6909859469847376
  0.4012359664007996  0.1559484604687215  0.1936266427798660
  0.9020222897431442  0.1585227586965145  0.3074360047717174
  0.5985329871674665  0.6582021238976443  0.8023222422992039
  0.9020176808086320  0.3416421780197033  0.3030907942829604
  0.5989167332200753  0.8438456757563899  0.8086032468591103
  0.1861677924744382  0.7502140758699015  0.6332891365454585
  0.3109994153238326  0.2491746366142190  0.1408039264249817
  0.8089822617466254  0.2505551425182496  0.3536700919149655
  0.6904019822786066  0.7496434594740558  0.8534000318323075
  0.3519828651482089  0.7654393422331545  0.7556035782767339
 
  0.00000000E+00  0.00000000E+00  0.00000000E+00
  0.00000000E+00  0.00000000E+00  0.00000000E+00
  0.00000000E+00  0.00000000E+00  0.00000000E+00
  0.00000000E+00  0.00000000E+00  0.00000000E+00
  0.00000000E+00  0.00000000E+00  0.00000000E+00
  0.00000000E+00  0.00000000E+00  0.00000000E+00
  0.00000000E+00  0.00000000E+00  0.00000000E+00
  0.00000000E+00  0.00000000E+00  0.00000000E+00
  0.00000000E+00  0.00000000E+00  0.00000000E+00
  0.00000000E+00  0.00000000E+00  0.00000000E+00
  0.00000000E+00  0.00000000E+00  0.00000000E+00
  0.00000000E+00  0.00000000E+00  0.00000000E+00
  0.00000000E+00  0.00000000E+00  0.00000000E+00
  0.00000000E+00  0.00000000E+00  0.00000000E+00
  0.00000000E+00  0.00000000E+00  0.00000000E+00
  0.00000000E+00  0.00000000E+00  0.00000000E+00
  0.00000000E+00  0.00000000E+00  0.00000000E+00
  0.00000000E+00  0.00000000E+00  0.00000000E+00
  0.00000000E+00  0.00000000E+00  0.00000000E+00
  0.00000000E+00  0.00000000E+00  0.00000000E+00
  0.00000000E+00  0.00000000E+00  0.00000000E+00
  0.00000000E+00  0.00000000E+00  0.00000000E+00
  0.00000000E+00  0.00000000E+00  0.00000000E+00
  0.00000000E+00  0.00000000E+00  0.00000000E+00
  0.00000000E+00  0.00000000E+00  0.00000000E+00
  0.00000000E+00  0.00000000E+00  0.00000000E+00
  0.00000000E+00  0.00000000E+00  0.00000000E+00
  0.00000000E+00  0.00000000E+00  0.00000000E+00
  0.00000000E+00  0.00000000E+00  0.00000000E+00
  0.00000000E+00  0.00000000E+00  0.00000000E+00
  0.00000000E+00  0.00000000E+00  0.00000000E+00
  0.00000000E+00  0.00000000E+00  0.00000000E+00
  0.00000000E+00  0.00000000E+00  0.00000000E+00
  0.00000000E+00  0.00000000E+00  0.00000000E+00
  0.00000000E+00  0.00000000E+00  0.00000000E+00
  0.00000000E+00  0.00000000E+00  0.00000000E+00
  0.00000000E+00  0.00000000E+00  0.00000000E+00
  0.00000000E+00  0.00000000E+00  0.00000000E+00
  0.00000000E+00  0.00000000E+00  0.00000000E+00
  0.00000000E+00  0.00000000E+00  0.00000000E+00
  0.00000000E+00  0.00000000E+00  0.00000000E+00
  0.00000000E+00  0.00000000E+00  0.00000000E+00
  0.00000000E+00  0.00000000E+00  0.00000000E+00
  0.00000000E+00  0.00000000E+00  0.00000000E+00
  0.00000000E+00  0.00000000E+00  0.00000000E+00
  0.00000000E+00  0.00000000E+00  0.00000000E+00
  0.00000000E+00  0.00000000E+00  0.00000000E+00
  0.00000000E+00  0.00000000E+00  0.00000000E+00
  0.00000000E+00  0.00000000E+00  0.00000000E+00
  0.00000000E+00  0.00000000E+00  0.00000000E+00
  0.00000000E+00  0.00000000E+00  0.00000000E+00
  0.00000000E+00  0.00000000E+00  0.00000000E+00
  0.00000000E+00  0.00000000E+00  0.00000000E+00
  0.00000000E+00  0.00000000E+00  0.00000000E+00
  0.00000000E+00  0.00000000E+00  0.00000000E+00
  0.00000000E+00  0.00000000E+00  0.00000000E+00
  0.00000000E+00  0.00000000E+00  0.00000000E+00
  0.00000000E+00  0.00000000E+00  0.00000000E+00
  0.00000000E+00  0.00000000E+00  0.00000000E+00
  0.00000000E+00  0.00000000E+00  0.00000000E+00
  0.00000000E+00  0.00000000E+00  0.00000000E+00
  0.00000000E+00  0.00000000E+00  0.00000000E+00
  0.00000000E+00  0.00000000E+00  0.00000000E+00
  0.00000000E+00  0.00000000E+00  0.00000000E+00
  0.00000000E+00  0.00000000E+00  0.00000000E+00
  0.00000000E+00  0.00000000E+00  0.00000000E+00
  0.00000000E+00  0.00000000E+00  0.00000000E+00
  0.00000000E+00  0.00000000E+00  0.00000000E+00
  0.00000000E+00  0.00000000E+00  0.00000000E+00
  0.00000000E+00  0.00000000E+00  0.00000000E+00
  0.00000000E+00  0.00000000E+00  0.00000000E+00
  0.00000000E+00  0.00000000E+00  0.00000000E+00
  0.00000000E+00  0.00000000E+00  0.00000000E+00
  0.00000000E+00  0.00000000E+00  0.00000000E+00
  0.00000000E+00  0.00000000E+00  0.00000000E+00
  0.00000000E+00  0.00000000E+00  0.00000000E+00
  0.00000000E+00  0.00000000E+00  0.00000000E+00
  0.00000000E+00  0.00000000E+00  0.00000000E+00
  0.00000000E+00  0.00000000E+00  0.00000000E+00
  0.00000000E+00  0.00000000E+00  0.00000000E+00
  0.00000000E+00  0.00000000E+00  0.00000000E+00
  0.00000000E+00  0.00000000E+00  0.00000000E+00
  0.00000000E+00  0.00000000E+00  0.00000000E+00
  0.00000000E+00  0.00000000E+00  0.00000000E+00
  0.00000000E+00  0.00000000E+00  0.00000000E+00
  0.00000000E+00  0.00000000E+00  0.00000000E+00
  0.00000000E+00  0.00000000E+00  0.00000000E+00
  0.00000000E+00  0.00000000E+00  0.00000000E+00
  0.00000000E+00  0.00000000E+00  0.00000000E+00
  0.00000000E+00  0.00000000E+00  0.00000000E+00
  0.00000000E+00  0.00000000E+00  0.00000000E+00
  0.00000000E+00  0.00000000E+00  0.00000000E+00
  0.00000000E+00  0.00000000E+00  0.00000000E+00
  0.00000000E+00  0.00000000E+00  0.00000000E+00
  0.00000000E+00  0.00000000E+00  0.00000000E+00
  0.00000000E+00  0.00000000E+00  0.00000000E+00
  0.00000000E+00  0.00000000E+00  0.00000000E+00
  0.00000000E+00  0.00000000E+00  0.00000000E+00
  0.00000000E+00  0.00000000E+00  0.00000000E+00
  0.00000000E+00  0.00000000E+00  0.00000000E+00
  0.00000000E+00  0.00000000E+00  0.00000000E+00
  0.00000000E+00  0.00000000E+00  0.00000000E+00
  0.00000000E+00  0.00000000E+00  0.00000000E+00
  0.00000000E+00  0.00000000E+00  0.00000000E+00
  0.00000000E+00  0.00000000E+00  0.00000000E+00
  0.00000000E+00  0.00000000E+00  0.00000000E+00
  0.00000000E+00  0.00000000E+00  0.00000000E+00
  0.00000000E+00  0.00000000E+00  0.00000000E+00
  0.00000000E+00  0.00000000E+00  0.00000000E+00
  0.00000000E+00  0.00000000E+00  0.00000000E+00
  0.00000000E+00  0.00000000E+00  0.00000000E+00
  0.00000000E+00  0.00000000E+00  0.00000000E+00
  0.00000000E+00  0.00000000E+00  0.00000000E+00
  0.00000000E+00  0.00000000E+00  0.00000000E+00
  0.00000000E+00  0.00000000E+00  0.00000000E+00
  0.00000000E+00  0.00000000E+00  0.00000000E+00
  0.00000000E+00  0.00000000E+00  0.00000000E+00
  0.00000000E+00  0.00000000E+00  0.00000000E+00
  0.00000000E+00  0.00000000E+00  0.00000000E+00
  0.00000000E+00  0.00000000E+00  0.00000000E+00
  0.00000000E+00  0.00000000E+00  0.00000000E+00
  0.00000000E+00  0.00000000E+00  0.00000000E+00
  0.00000000E+00  0.00000000E+00  0.00000000E+00
  0.00000000E+00  0.00000000E+00  0.00000000E+00
  0.00000000E+00  0.00000000E+00  0.00000000E+00
  0.00000000E+00  0.00000000E+00  0.00000000E+00
  0.00000000E+00  0.00000000E+00  0.00000000E+00
  0.00000000E+00  0.00000000E+00  0.00000000E+00
  0.00000000E+00  0.00000000E+00  0.00000000E+00
  0.00000000E+00  0.00000000E+00  0.00000000E+00
  0.00000000E+00  0.00000000E+00  0.00000000E+00
  0.00000000E+00  0.00000000E+00  0.00000000E+00
  0.00000000E+00  0.00000000E+00  0.00000000E+00
  0.00000000E+00  0.00000000E+00  0.00000000E+00
  0.00000000E+00  0.00000000E+00  0.00000000E+00
  0.00000000E+00  0.00000000E+00  0.00000000E+00
  0.00000000E+00  0.00000000E+00  0.00000000E+00
  0.00000000E+00  0.00000000E+00  0.00000000E+00
  0.00000000E+00  0.00000000E+00  0.00000000E+00
  0.00000000E+00  0.00000000E+00  0.00000000E+00
  0.00000000E+00  0.00000000E+00  0.00000000E+00
  0.00000000E+00  0.00000000E+00  0.00000000E+00
  0.00000000E+00  0.00000000E+00  0.00000000E+00
  0.00000000E+00  0.00000000E+00  0.00000000E+00
  0.00000000E+00  0.00000000E+00  0.00000000E+00
  0.00000000E+00  0.00000000E+00  0.00000000E+00
  0.00000000E+00  0.00000000E+00  0.00000000E+00
  0.00000000E+00  0.00000000E+00  0.00000000E+00
  0.00000000E+00  0.00000000E+00  0.00000000E+00
  0.00000000E+00  0.00000000E+00  0.00000000E+00
  0.00000000E+00  0.00000000E+00  0.00000000E+00
  0.00000000E+00  0.00000000E+00  0.00000000E+00
  0.00000000E+00  0.00000000E+00  0.00000000E+00
  0.00000000E+00  0.00000000E+00  0.00000000E+00
  0.00000000E+00  0.00000000E+00  0.00000000E+00
  0.00000000E+00  0.00000000E+00  0.00000000E+00
  0.00000000E+00  0.00000000E+00  0.00000000E+00
  0.00000000E+00  0.00000000E+00  0.00000000E+00
  0.00000000E+00  0.00000000E+00  0.00000000E+00
  0.00000000E+00  0.00000000E+00  0.00000000E+00
  0.00000000E+00  0.00000000E+00  0.00000000E+00
  0.00000000E+00  0.00000000E+00  0.00000000E+00
  0.00000000E+00  0.00000000E+00  0.00000000E+00
  0.00000000E+00  0.00000000E+00  0.00000000E+00
  0.00000000E+00  0.00000000E+00  0.00000000E+00
  0.00000000E+00  0.00000000E+00  0.00000000E+00
  0.00000000E+00  0.00000000E+00  0.00000000E+00
  0.00000000E+00  0.00000000E+00  0.00000000E+00
  0.00000000E+00  0.00000000E+00  0.00000000E+00
  0.00000000E+00  0.00000000E+00  0.00000000E+00
  0.00000000E+00  0.00000000E+00  0.00000000E+00
  0.00000000E+00  0.00000000E+00  0.00000000E+00
  0.00000000E+00  0.00000000E+00  0.00000000E+00
  0.00000000E+00  0.00000000E+00  0.00000000E+00
  0.00000000E+00  0.00000000E+00  0.00000000E+00
  0.00000000E+00  0.00000000E+00  0.00000000E+00
  0.00000000E+00  0.00000000E+00  0.00000000E+00
  0.00000000E+00  0.00000000E+00  0.00000000E+00
  0.00000000E+00  0.00000000E+00  0.00000000E+00
  0.00000000E+00  0.00000000E+00  0.00000000E+00
  0.00000000E+00  0.00000000E+00  0.00000000E+00
  0.00000000E+00  0.00000000E+00  0.00000000E+00
  0.00000000E+00  0.00000000E+00  0.00000000E+00
  0.00000000E+00  0.00000000E+00  0.00000000E+00
  0.00000000E+00  0.00000000E+00  0.00000000E+00
  0.00000000E+00  0.00000000E+00  0.00000000E+00
  0.00000000E+00  0.00000000E+00  0.00000000E+00
  0.00000000E+00  0.00000000E+00  0.00000000E+00
  0.00000000E+00  0.00000000E+00  0.00000000E+00
  0.00000000E+00  0.00000000E+00  0.00000000E+00
  0.00000000E+00  0.00000000E+00  0.00000000E+00
  0.00000000E+00  0.00000000E+00  0.00000000E+00
  0.00000000E+00  0.00000000E+00  0.00000000E+00
  0.00000000E+00  0.00000000E+00  0.00000000E+00
  0.00000000E+00  0.00000000E+00  0.00000000E+00
  0.00000000E+00  0.00000000E+00  0.00000000E+00
  0.00000000E+00  0.00000000E+00  0.00000000E+00
  0.00000000E+00  0.00000000E+00  0.00000000E+00
  0.00000000E+00  0.00000000E+00  0.00000000E+00
  0.00000000E+00  0.00000000E+00  0.00000000E+00
  0.00000000E+00  0.00000000E+00  0.00000000E+00
  0.00000000E+00  0.00000000E+00  0.00000000E+00
  0.00000000E+00  0.00000000E+00  0.00000000E+00
  0.00000000E+00  0.00000000E+00  0.00000000E+00
  0.00000000E+00  0.00000000E+00  0.00000000E+00
  0.00000000E+00  0.00000000E+00  0.00000000E+00
  0.00000000E+00  0.00000000E+00  0.00000000E+00
  0.00000000E+00  0.00000000E+00  0.00000000E+00
  0.00000000E+00  0.00000000E+00  0.00000000E+00
  0.00000000E+00  0.00000000E+00  0.00000000E+00
  0.00000000E+00  0.00000000E+00  0.00000000E+00
  0.00000000E+00  0.00000000E+00  0.00000000E+00
  0.00000000E+00  0.00000000E+00  0.00000000E+00
  0.00000000E+00  0.00000000E+00  0.00000000E+00
  0.00000000E+00  0.00000000E+00  0.00000000E+00
  0.00000000E+00  0.00000000E+00  0.00000000E+00
  0.00000000E+00  0.00000000E+00  0.00000000E+00
  0.00000000E+00  0.00000000E+00  0.00000000E+00
  0.00000000E+00  0.00000000E+00  0.00000000E+00
  0.00000000E+00  0.00000000E+00  0.00000000E+00
  0.00000000E+00  0.00000000E+00  0.00000000E+00
  0.00000000E+00  0.00000000E+00  0.00000000E+00
  0.00000000E+00  0.00000000E+00  0.00000000E+00
  0.00000000E+00  0.00000000E+00  0.00000000E+00
  0.00000000E+00  0.00000000E+00  0.00000000E+00
  0.00000000E+00  0.00000000E+00  0.00000000E+00
  0.00000000E+00  0.00000000E+00  0.00000000E+00
  0.00000000E+00  0.00000000E+00  0.00000000E+00
  0.00000000E+00  0.00000000E+00  0.00000000E+00
  0.00000000E+00  0.00000000E+00  0.00000000E+00
  0.00000000E+00  0.00000000E+00  0.00000000E+00
  0.00000000E+00  0.00000000E+00  0.00000000E+00
  0.00000000E+00  0.00000000E+00  0.00000000E+00
  0.00000000E+00  0.00000000E+00  0.00000000E+00
  0.00000000E+00  0.00000000E+00  0.00000000E+00
  0.00000000E+00  0.00000000E+00  0.00000000E+00
  0.00000000E+00  0.00000000E+00  0.00000000E+00
  0.00000000E+00  0.00000000E+00  0.00000000E+00
  0.00000000E+00  0.00000000E+00  0.00000000E+00
  0.00000000E+00  0.00000000E+00  0.00000000E+00
  0.00000000E+00  0.00000000E+00  0.00000000E+00
  0.00000000E+00  0.00000000E+00  0.00000000E+00
  0.00000000E+00  0.00000000E+00  0.00000000E+00
  0.00000000E+00  0.00000000E+00  0.00000000E+00
  0.00000000E+00  0.00000000E+00  0.00000000E+00
  0.00000000E+00  0.00000000E+00  0.00000000E+00
  0.00000000E+00  0.00000000E+00  0.00000000E+00
  0.00000000E+00  0.00000000E+00  0.00000000E+00
  0.00000000E+00  0.00000000E+00  0.00000000E+00
  0.00000000E+00  0.00000000E+00  0.00000000E+00
  0.00000000E+00  0.00000000E+00  0.00000000E+00
  0.00000000E+00  0.00000000E+00  0.00000000E+00
  0.00000000E+00  0.00000000E+00  0.00000000E+00
  0.00000000E+00  0.00000000E+00  0.00000000E+00
  0.00000000E+00  0.00000000E+00  0.00000000E+00
  0.00000000E+00  0.00000000E+00  0.00000000E+00
  0.00000000E+00  0.00000000E+00  0.00000000E+00
  0.00000000E+00  0.00000000E+00  0.00000000E+00
  0.00000000E+00  0.00000000E+00  0.00000000E+00
  0.00000000E+00  0.00000000E+00  0.00000000E+00
  0.00000000E+00  0.00000000E+00  0.00000000E+00
  0.00000000E+00  0.00000000E+00  0.00000000E+00
  0.00000000E+00  0.00000000E+00  0.00000000E+00
  0.00000000E+00  0.00000000E+00  0.00000000E+00
  0.00000000E+00  0.00000000E+00  0.00000000E+00
  0.00000000E+00  0.00000000E+00  0.00000000E+00
  0.00000000E+00  0.00000000E+00  0.00000000E+00
  0.00000000E+00  0.00000000E+00  0.00000000E+00
  0.00000000E+00  0.00000000E+00  0.00000000E+00
  0.00000000E+00  0.00000000E+00  0.00000000E+00
  0.00000000E+00  0.00000000E+00  0.00000000E+00
  0.00000000E+00  0.00000000E+00  0.00000000E+00
  0.00000000E+00  0.00000000E+00  0.00000000E+00
  0.00000000E+00  0.00000000E+00  0.00000000E+00
  0.00000000E+00  0.00000000E+00  0.00000000E+00
  0.00000000E+00  0.00000000E+00  0.00000000E+00
  0.00000000E+00  0.00000000E+00  0.00000000E+00
  0.00000000E+00  0.00000000E+00  0.00000000E+00
  0.00000000E+00  0.00000000E+00  0.00000000E+00
  0.00000000E+00  0.00000000E+00  0.00000000E+00
  0.00000000E+00  0.00000000E+00  0.00000000E+00
  0.00000000E+00  0.00000000E+00  0.00000000E+00
  0.00000000E+00  0.00000000E+00  0.00000000E+00
  0.00000000E+00  0.00000000E+00  0.00000000E+00
  0.00000000E+00  0.00000000E+00  0.00000000E+00
  0.00000000E+00  0.00000000E+00  0.00000000E+00
  0.00000000E+00  0.00000000E+00  0.00000000E+00
  0.00000000E+00  0.00000000E+00  0.00000000E+00
  0.00000000E+00  0.00000000E+00  0.00000000E+00
