# Supplementary material for: Brønsted acidity in zeolites measured by deprotonation energy
Source: Sci Rep. 2022 May 4;12:7301. doi: 10.1038/s41598-022-11354-x (PMC9068704; doi:10.1038/s41598-022-11354-x)
Supplement: Supplementary file 2 — Supplementary Information 2. [file 41598_2022_11354_MOESM2_ESM.zip › structures/periodic/mfi/Al11-O24.vasp]

Si Al O H                               
   1.00000000000000     
    19.8538999999999994    0.0000000000000000    0.0000000000000000
     0.0000000000000000   19.8699000000000012    0.0000000000000000
     0.0000000000000000    0.0000000000000000   13.2912999999999997
   Si   Al   O    H 
    95     1   192     1
Direct
  0.4225834232769533  0.0538507963411016  0.6367578809662939
  0.0774198009014580  0.5530630037440575  0.1368505865512618
  0.4231434704440024  0.4465277574352678  0.6357125660418264
  0.0767851950093136  0.9480004762057790  0.1337530256947579
  0.5754260578072874  0.9459928753933582  0.3603788012271409
  0.9250598833332599  0.4463487008123309  0.8598163506920757
  0.5760722084027903  0.5553621651577878  0.3597358506287576
  0.9240010241467562  0.0536744985989540  0.8616881039466426
  0.2992635397694239  0.0253632005650104  0.7764782101343488
  0.2008113238067266  0.5264129174725881  0.2764139489598725
  0.3009056343904437  0.4740298689932928  0.7781789464893764
  0.1985517762484470  0.9742539351047950  0.2763431311254017
  0.7001496380693343  0.9709152953371832  0.2254924102799864
  0.7994682381103214  0.4713641490051898  0.7237333032268752
  0.7007175836196069  0.5309933731819959  0.2236757016746813
  0.8000254268106110  0.0298941296984083  0.7253110424998362
  0.2818755639048680  0.0647920951009263 -0.0013006284617787
  0.2180906140467014  0.5643368411248040  0.4979988481506720
  0.2828501430780113  0.4347534041755349 -0.0009080495318253
  0.2172217279632990  0.9357368146360719  0.4972208704523611
  0.7113544494251054  0.9467792214829210  0.9957260612367214
  0.7865832226228926  0.4470499279381053  0.4931694400111582
  0.7140723727685740  0.5550571727852402  0.9936954086932338
  0.7850524472820988  0.0543853002110464  0.4947769998514987
  0.1219828311502823  0.0718267649426856  0.0022991412659457
  0.3784679177048074  0.5697820263170886  0.5010228818327664
  0.1230252319042003  0.4306632720677783  0.0028929343466166
  0.3768505451902123  0.9326767743000285  0.5004821027096444
  0.8728285812162370  0.9292281885981161  0.9924466944746565
  0.6249489971858421  0.4309535376429026  0.4908460025509057
  0.8756100863897672  0.5695091602068195  0.9923110643498548
  0.6235644812855805  0.0701212633202657  0.4917067658894094
  0.0707058992905692  0.0283678373806101  0.7978138491434190
  0.4307191475897672  0.5289506335255435  0.2923488727174149
  0.0711402239394296  0.4750324470571799  0.7959020863868096
  0.4311226832512448  0.9709344468629622  0.2920165371096065
  0.9319343525304412  0.9637150856949003  0.2017794167579479
  0.5681100105032150  0.4644379047051438  0.7013995051797107
  0.9325203431966490  0.5375996706689383  0.2026899299413893
  0.5670487442910360  0.0365297027830939  0.7031433438877667
  0.1727309104718643  0.0508969057613990  0.6382526188399422
  0.3262227570238361  0.5521107213088323  0.1364801073050738
  0.1754247444819153  0.4486150091629227  0.6383380334955164
  0.3241466436910217  0.9480719567836751  0.1389653353403684
  0.8240303732266102  0.9315907688216276  0.3478738096483361
  0.6761194687133903  0.4311809909649258  0.8479485235824417
  0.8241835446886248  0.5710985522085404  0.3475390676205781
  0.6755324138651065  0.0703898889989059  0.8485528024101646
  0.4215005755787939  0.8282260837873986  0.6558015726627411
  0.0760336157107162  0.3283403150786155  0.1580364720135795
  0.4247628225078194  0.6734300825147203  0.6554934612903208
  0.0756577488481537  0.1738620579361796  0.1595972738082312
  0.5825283450055251  0.1729640519612247  0.3273674176262821
  0.9170369457100396  0.6725818672744592  0.8259151879281609
  0.5824442145090968  0.3285952026178532  0.3259655286691720
  0.9122502906147865  0.8277093631409015  0.8270364543915679
  0.3024803208614550  0.8680269437167283  0.7966716260084804
  0.1969426673794971  0.3689594526528290  0.2980306847699893
  0.3042003917415832  0.6308574357417595  0.7958900000265755
  0.1965865223458826  0.1313697471465306  0.2962691854001470
  0.7092760411136358  0.1285756992677720  0.2160874905247075
  0.7900828322509122  0.6289977030103516  0.7146769134043069
  0.7096712399780388  0.3730942027347460  0.2155194322516096
  0.7864182905750093  0.8726727813545567  0.7169037899303562
  0.2692133907682872  0.8279889654395876  0.0184453419054514
  0.2293254210743774  0.3276307237447377  0.5215132354536375
  0.2699597441315442  0.6724710315702469  0.0170139972778587
  0.2299702893018661  0.1716538791528219  0.5200228834126533
  0.7332571479746696  0.1728169552435741  0.9938879582631230
  0.7660776378304502  0.6736831357460995  0.4927187990250788
  0.7340279013068705  0.3285465794473214  0.9934059919156248
  0.7657291986480876  0.8292829772205004  0.4940845123040843
  0.1131209333262276  0.8249992684220840  0.0120201066109085
  0.3861389455007184  0.3263346778732363  0.5089218237082140
  0.1137716689600842  0.6735988992694005  0.0104683590901536
  0.3867229422177962  0.1738193466008491  0.5092349751587887
  0.8905813660058572  0.1746584791540980  0.9917365317665348
  0.6092942467881982  0.6759918150445223  0.4888922188878458
  0.8911784241795679  0.3253018276057511  0.9875798036919853
  0.6081578426042868  0.8260606947886105  0.4915960591429482
  0.4345543019679925  0.3718124073999260  0.2961744093679043
  0.0653992863496225  0.6310638042933601  0.7973235625053392
  0.4352312339993124  0.1282825831406783  0.2965623905400494
  0.9319288933814737  0.1220069890185092  0.2049496806422362
  0.5689767109005429  0.6225921856185734  0.7026177437212319
  0.9321231985855434  0.3796494925673920  0.2019956816085993
  0.5651391493225014  0.8788505900981946  0.7042806312417421
  0.1801661344722584  0.8274793588545549  0.6555216198637415
  0.3211588762689092  0.3286243466901647  0.1590446916436997
  0.1803842607244495  0.6705243120326919  0.6577900960147527
  0.3215824622394482  0.1701012014167204  0.1578396809347901
  0.8297725506824420  0.1728148604901353  0.3589132484614556
  0.6704422221356570  0.6742823953200513  0.8576286776141063
  0.8306466071989148  0.3280753160934936  0.3575656915955783
  0.6645031966948837  0.8296710091724100  0.8583012208123600
  0.0600159956321371  0.8738297173751151  0.7850331921532102
  0.4858876528570747  0.0434419730126390  0.7120782668273805
  0.0138641107910369  0.5444082383127797  0.2117376948507144
  0.4869452968671624  0.4573759857766557  0.7098007886441777
  0.0132730003605284  0.9555671080918390  0.2090002082064467
  0.5115062639093148  0.9572257984497737  0.2865297255268698
 -0.0092370592817427  0.4620896685079852  0.7915707408669000
  0.5110801008453660  0.5422937293994808  0.2889831135212020
  0.9899144413331352  0.0419548973054422  0.7933333296632377
  0.3544950018101276  0.0592558363065354  0.7028678504853743
  0.1457052091641074  0.5603115934455352  0.2021229147200151
  0.3557699571155135  0.4409520122475235  0.7034852231433016
  0.1452337816164439  0.9403490262861345  0.1988753554476116
  0.6421766793053418  0.9354213755968855  0.2926077998608896
  0.8604844390216597  0.4380381740623137  0.7870729938543770
  0.6413673157274437  0.5657724559881881  0.2888411637101312
  0.8594865108364708  0.0655591064440966  0.7890759532276264
  0.4335020194348589  0.1239988045098137  0.5757697118050643
  0.0666884637438080  0.6221263772545046  0.0720165107237740
  0.4332775598137095  0.3764844371301201  0.5745167127767736
  0.0661838210945031  0.8785069143100929  0.0687740919139344
  0.5628061396252025  0.8791474864944533  0.4284111006021383
  0.9368605542034179  0.3767683764928839  0.9216647904263192
  0.5636806642338807  0.6230670172441275  0.4258308704432540
  0.9355413896275409  0.1206942126513477  0.9302626854445545
  0.4194461956437336 -0.0080250121508333  0.5562946084005581
  0.0809556439067701  0.4905177538467593  0.0582957681396831
  0.4187254654862117  0.5083752888025899  0.5554549515544247
  0.0800547605025837  0.0109892201685760  0.0563439027197013
  0.5831936143451282  0.0099895725499435  0.4351849308267809
  0.9146777475029262  0.5068307002021849  0.9402472362913445
  0.5857616583163842  0.4926420943048306  0.4363689476574199
  0.9117752454359963 -0.0096018443007524  0.9365547673372266
  0.2967191719393062  0.0692769265442292  0.8793062403200922
  0.2031779185306945  0.5707438865525234  0.3786633357433035
  0.2975961682515806  0.4288010044238664  0.8796589878890476
  0.1988116899848330  0.9298737997461527  0.3785268812163843
  0.6828029093375897  0.9591359633800073  0.1082935797503788
  0.8145911386767430  0.4600994228074661  0.6057459555887282
  0.6848997027192415  0.5426659520255837  0.1058740316113175
  0.8138002874834696  0.0416191411354892  0.6069178982596464
  0.3200091264596934  0.9478347594962868  0.8000450518993054
  0.1804205025462928  0.4490777522151438  0.3007391475170922
  0.3215388952704497  0.5511711608448580  0.8049350491822520
  0.1775532556902384  0.0517764876548949  0.2993544567660800
  0.7023103151329392  0.0508755420991981  0.2529366885327188
  0.7946882937812360  0.5511042823970823  0.7516385420900160
  0.7033749422129157  0.4511075199266611  0.2513613205581272
  0.7989059178610425  0.9499219494890724  0.7531231637044224
  0.2260218913705914  0.0265627159336140  0.7236161073216594
  0.2742535022404041  0.5278190321723200  0.2235487864113427
  0.2276319492858615  0.4737414747336978  0.7246056019714178
  0.2732301384054983  0.9732224174712166  0.2269245130299153
  0.7724013057026540  0.9370319587957129  0.2525705790726182
  0.7290144056343287  0.4350944328071444  0.7540953856357731
  0.7722416436723111  0.5658333230045640  0.2526230116560871
  0.7281515017448270  0.0638555281820990  0.7548720595417628
  0.3107756186072385  0.1327402003605690  0.0505991132912622
  0.1878714208635634  0.6306800434745926  0.5521283823137728
  0.3089286763785777  0.3663818750701803  0.0524071759469481
  0.1976921948728566  0.8652440602219672  0.5500746961118183
  0.6804379181068445  0.8759451631694765  0.9558709403230843
  0.8166606033404681  0.3755837867914806  0.4546174489612367
  0.6863853159241664  0.6273645729261998  0.9546616048030974
  0.8129049846656694  0.1268943828567753  0.4565328628393722
  0.2016921984567955  0.0581904567435092  0.0222159944583544
  0.2984318045428942  0.5588548764844842  0.5205021167123627
  0.2027114734437807  0.4442345050800470  0.0215541525233829
  0.2973960670822692  0.9500782848830206  0.5130297840919998
  0.7928241951328550  0.9450961552564884 -0.0024734531306442
  0.7050091272554984  0.4458859280131531  0.4935996164230330
  0.7956856433164237  0.5542918932461309  0.9962464015096454
  0.7033544544199644  0.0535130614111780  0.4950530644744238
  0.3197615068664721  0.9983343288850717  0.0428531696443293
  0.1813315290926674  0.4967037225926508  0.5397929108963714
  0.3225171295363529  0.5004937879099540  0.0418409103244148
  0.1754361123863944 -0.0010356885005995  0.5435897772271032
  0.6858237270857658  0.0079750330168030  0.9252251526424690
  0.8128186493036925  0.5077266987339348  0.4221656647030997
  0.6872029891243586  0.4950370568609846  0.9219366486283076
  0.8127214886472416 -0.0050343529007046  0.4225466400589390
  0.0993416108585313  0.1429426890253257  0.0522110318834218
  0.4028931207001571  0.6411431208361991  0.5479154602022833
  0.1003180280397480  0.3587368297313063  0.0499331258709362
  0.3950512569939743  0.8602029049154128  0.5503238978264912
  0.8858159398839555  0.8587821477974610  0.9341032694757462
  0.6098493248765711  0.3616722364495928  0.4302218684389507
  0.8902826580676454  0.6379056621812423  0.9293213282656603
  0.6096874320062305  0.1402270248837233  0.4321071344108753
  0.1054093211366862  0.0764008588388851  0.8836020036263219
  0.3947422182706545  0.5719309979518538  0.3816214895090330
  0.1065373490969888  0.4300054379245273  0.8833806860400178
  0.3968087272781396  0.9278052007133880  0.3824296617767467
  0.9028283044073475  0.9224797385903568  0.1057391610218773
  0.5963389448084923  0.4232661959947405  0.6044730894749848
  0.9051154122705500  0.5788880213935654  0.1052643784227910
  0.5947384601778543  0.0770995150876652  0.6052660820775420
  0.0981378223461949  0.0512086024111089  0.6871276257866248
  0.4015641523552564  0.5522122897589846  0.1835748742138631
  0.1002495492644621  0.4544762554761927  0.6860237103931093
  0.4000687134907353  0.9480270651419410  0.1842041478206031
  0.9005627583675998  0.9326355552920860  0.3047106452055948
  0.6000177220631804  0.4327376289320101  0.8034086258360459
  0.9006795566016110  0.5698174040984446  0.3042825567220637
  0.5993796127956387  0.0692205175005501  0.8041438966067372
  0.0885910521266170  0.9512876972327798  0.8230714455665662
  0.4139049510862004  0.4500550926672531  0.3127027066095269
  0.0875704987995004  0.5541632889618769  0.8212195753425973
  0.4151753622481625  0.0499462393788347  0.3132114828196539
  0.9122009131670862  0.0430690591031879  0.1917741109189547
  0.5887880766280936  0.5435429653784101  0.6912920520377903
  0.9113459046618758  0.4586446277656271  0.1929784005527032
  0.5878603604414908  0.9572820852148776  0.6947204722008159
  0.1896336976585554  0.1266997917328534  0.6010958126314244
  0.3091837653691060  0.6279339825846167  0.0997834975177227
  0.1893512138488027  0.3713773914585278  0.6055056476103635
  0.3057206486059746  0.8719674475717366  0.1045464930675159
  0.8126754112353226  0.8607498175108892  0.4061571954087573
  0.6858036916212230  0.3605777204812244  0.9074697571754955
  0.8139807370077712  0.6419912151025563  0.4060718825133630
  0.6860571655324916  0.1417648672703271  0.9059552331471799
  0.4836486402679045  0.8725253368703727  0.7000045092655254
  0.0136788450075565  0.3722740361218757  0.2028189736401891
  0.4876846898756954  0.6319128302412473  0.7033504227902967
  0.0133301934810662  0.1308497957719764  0.2062870110547280
  0.5163193736755769  0.1343220220582633  0.2844939410078103
  0.9846814817234799  0.6351570712912248  0.7840428076733248
  0.5156830245630267  0.3667850451314650  0.2840921564288750
  0.9739418562875508  0.8683801460040702  0.7799741192541239
  0.3606244963317664  0.8278286378976755  0.7364493429627154
  0.1382757316800470  0.3304761352824899  0.2364868913222979
  0.3617839893206210  0.6693967515207436  0.7325742086536091
  0.1384706020406338  0.1723473281269125  0.2371090985311645
  0.6401250490945734  0.1686693445372163  0.2409178845979831
  0.8610231755535562  0.6664471223689576  0.7375995064078162
  0.6396897491395529  0.3338812605982825  0.2388937433355751
  0.8496602611356686  0.8257524923317968  0.7476212391326048
  0.4459111627593843  0.7512524763442219  0.6367644504261121
  0.0520964495636799  0.2511781924586521  0.1417649662611480
  0.5640394168034126  0.2508879341950028  0.3492279863568312
  0.9349712604802225  0.7500849654196469  0.8504506573109188
  0.3042753163586830  0.8383541143211355  0.9103028423975729
  0.1966014602641147  0.3391775480419393  0.4111308742171618
  0.3036028617295979  0.6642950043862964  0.9070227404902012
  0.1984081015049221  0.1617454079187428  0.4087839773155836
  0.7221147177347284  0.1296181564362817  0.0960685996950916
  0.7756449137936917  0.6301803868799687  0.5950514690924844
  0.7245732032291531  0.3717187367074976  0.0960230006091640
  0.7766877082551199  0.8725660224849514  0.5960435527875810
  0.2293940191561663  0.8554447114914319  0.7457431819061721
  0.2698455132093656  0.3565844053359420  0.2452906950769579
  0.2307904516264692  0.6399399882528771  0.7433066136175887
  0.2694140335513059  0.1413118585894592  0.2421634901423728
  0.7713601557375170  0.1647119667274763  0.2738513923211288
  0.7300481866882331  0.6671725087086937  0.7742371516808608
  0.7706456760684635  0.3365986900103161  0.2752382863905352
  0.7194124748436059  0.8426765896373060  0.7699121870745954
  0.2736499080785673  0.7500597081408035  0.0532994183075399
  0.2225053538667365  0.2495682259659718  0.5541001715293741
  0.7124779333526942  0.2508605100967665  0.0125233817627038
  0.7873342859883866  0.7513839429577912  0.5121669841511126
  0.1900610716383943  0.8506253168369819  0.0086121819906484
  0.3080576175416216  0.3507370900894575  0.5186038646469714
  0.1912368484281850  0.6482348492687038  0.0110657261975210
  0.3088048629140300  0.1493404462026314  0.5180579555854243
  0.8117230387707282  0.1667694134203571  0.9604675238538215
  0.6879994551719724  0.6681261786307677  0.4565971166304287
  0.8121484957175266  0.3340385518415697  0.9571523584382028
  0.6870522813943565  0.8345196813272848  0.4609598094376302
  0.1066268417903865  0.7492800329455950  0.0573078805595941
  0.3950945030204339  0.2502027932418294  0.5510517613995785
  0.9166992865882243  0.2496451234885919  0.9624726538328552
  0.5824645944663426  0.7509895158925500  0.4622820365989248
  0.0840038737156775  0.8161851017172508  0.8929463636400500
  0.4089948815725593  0.3280944587825413  0.3918693344010868
  0.0873001728931445  0.6802314530634958  0.8930382816338128
  0.4099411755814112  0.1720927637048595  0.3923412681361658
  0.8985618147506329  0.1640390007859698  0.1125414938463279
  0.6025695620011705  0.6633443409582872  0.6092833954385183
  0.8995306793142571  0.3396051840576300  0.1073107824959594
  0.5993258139642230  0.8372962539939938  0.6119768322858177
  0.1029443114856346  0.8371960083105867  0.6867875794102347
  0.3982844052037276  0.3424199422649220  0.1955229665380507
  0.1032200125955037  0.6605785890323552  0.6987261540590050
  0.3984992079320432  0.1572160537328997  0.1959968841003054
  0.9018516959129639  0.1506129663958145  0.3104177185396074
  0.5989159694951378  0.6519943089303896  0.8075229672466611
  0.9023001482959214  0.3483832591831688  0.3058264723656671
  0.5907069528149727  0.8476680535516288  0.8110728686848583
  0.1977610655004120  0.7483144720463194  0.6373474049949395
  0.3084144285877234  0.2494500969915789  0.1402352837453971
  0.8335232695785273  0.2506250467124391  0.3957115284195106
  0.6659580480739528  0.7517726240953002  0.8951132688930524
  0.0786706517600726  0.7671375388969990  0.8770414339089275
 
  0.00000000E+00  0.00000000E+00  0.00000000E+00
  0.00000000E+00  0.00000000E+00  0.00000000E+00
  0.00000000E+00  0.00000000E+00  0.00000000E+00
  0.00000000E+00  0.00000000E+00  0.00000000E+00
  0.00000000E+00  0.00000000E+00  0.00000000E+00
  0.00000000E+00  0.00000000E+00  0.00000000E+00
  0.00000000E+00  0.00000000E+00  0.00000000E+00
  0.00000000E+00  0.00000000E+00  0.00000000E+00
  0.00000000E+00  0.00000000E+00  0.00000000E+00
  0.00000000E+00  0.00000000E+00  0.00000000E+00
  0.00000000E+00  0.00000000E+00  0.00000000E+00
  0.00000000E+00  0.00000000E+00  0.00000000E+00
  0.00000000E+00  0.00000000E+00  0.00000000E+00
  0.00000000E+00  0.00000000E+00  0.00000000E+00
  0.00000000E+00  0.00000000E+00  0.00000000E+00
  0.00000000E+00  0.00000000E+00  0.00000000E+00
  0.00000000E+00  0.00000000E+00  0.00000000E+00
  0.00000000E+00  0.00000000E+00  0.00000000E+00
  0.00000000E+00  0.00000000E+00  0.00000000E+00
  0.00000000E+00  0.00000000E+00  0.00000000E+00
  0.00000000E+00  0.00000000E+00  0.00000000E+00
  0.00000000E+00  0.00000000E+00  0.00000000E+00
  0.00000000E+00  0.00000000E+00  0.00000000E+00
  0.00000000E+00  0.00000000E+00  0.00000000E+00
  0.00000000E+00  0.00000000E+00  0.00000000E+00
  0.00000000E+00  0.00000000E+00  0.00000000E+00
  0.00000000E+00  0.00000000E+00  0.00000000E+00
  0.00000000E+00  0.00000000E+00  0.00000000E+00
  0.00000000E+00  0.00000000E+00  0.00000000E+00
  0.00000000E+00  0.00000000E+00  0.00000000E+00
  0.00000000E+00  0.00000000E+00  0.00000000E+00
  0.00000000E+00  0.00000000E+00  0.00000000E+00
  0.00000000E+00  0.00000000E+00  0.00000000E+00
  0.00000000E+00  0.00000000E+00  0.00000000E+00
  0.00000000E+00  0.00000000E+00  0.00000000E+00
  0.00000000E+00  0.00000000E+00  0.00000000E+00
  0.00000000E+00  0.00000000E+00  0.00000000E+00
  0.00000000E+00  0.00000000E+00  0.00000000E+00
  0.00000000E+00  0.00000000E+00  0.00000000E+00
  0.00000000E+00  0.00000000E+00  0.00000000E+00
  0.00000000E+00  0.00000000E+00  0.00000000E+00
  0.00000000E+00  0.00000000E+00  0.00000000E+00
  0.00000000E+00  0.00000000E+00  0.00000000E+00
  0.00000000E+00  0.00000000E+00  0.00000000E+00
  0.00000000E+00  0.00000000E+00  0.00000000E+00
  0.00000000E+00  0.00000000E+00  0.00000000E+00
  0.00000000E+00  0.00000000E+00  0.00000000E+00
  0.00000000E+00  0.00000000E+00  0.00000000E+00
  0.00000000E+00  0.00000000E+00  0.00000000E+00
  0.00000000E+00  0.00000000E+00  0.00000000E+00
  0.00000000E+00  0.00000000E+00  0.00000000E+00
  0.00000000E+00  0.00000000E+00  0.00000000E+00
  0.00000000E+00  0.00000000E+00  0.00000000E+00
  0.00000000E+00  0.00000000E+00  0.00000000E+00
  0.00000000E+00  0.00000000E+00  0.00000000E+00
  0.00000000E+00  0.00000000E+00  0.00000000E+00
  0.00000000E+00  0.00000000E+00  0.00000000E+00
  0.00000000E+00  0.00000000E+00  0.00000000E+00
  0.00000000E+00  0.00000000E+00  0.00000000E+00
  0.00000000E+00  0.00000000E+00  0.00000000E+00
  0.00000000E+00  0.00000000E+00  0.00000000E+00
  0.00000000E+00  0.00000000E+00  0.00000000E+00
  0.00000000E+00  0.00000000E+00  0.00000000E+00
  0.00000000E+00  0.00000000E+00  0.00000000E+00
  0.00000000E+00  0.00000000E+00  0.00000000E+00
  0.00000000E+00  0.00000000E+00  0.00000000E+00
  0.00000000E+00  0.00000000E+00  0.00000000E+00
  0.00000000E+00  0.00000000E+00  0.00000000E+00
  0.00000000E+00  0.00000000E+00  0.00000000E+00
  0.00000000E+00  0.00000000E+00  0.00000000E+00
  0.00000000E+00  0.00000000E+00  0.00000000E+00
  0.00000000E+00  0.00000000E+00  0.00000000E+00
  0.00000000E+00  0.00000000E+00  0.00000000E+00
  0.00000000E+00  0.00000000E+00  0.00000000E+00
  0.00000000E+00  0.00000000E+00  0.00000000E+00
  0.00000000E+00  0.00000000E+00  0.00000000E+00
  0.00000000E+00  0.00000000E+00  0.00000000E+00
  0.00000000E+00  0.00000000E+00  0.00000000E+00
  0.00000000E+00  0.00000000E+00  0.00000000E+00
  0.00000000E+00  0.00000000E+00  0.00000000E+00
  0.00000000E+00  0.00000000E+00  0.00000000E+00
  0.00000000E+00  0.00000000E+00  0.00000000E+00
  0.00000000E+00  0.00000000E+00  0.00000000E+00
  0.00000000E+00  0.00000000E+00  0.00000000E+00
  0.00000000E+00  0.00000000E+00  0.00000000E+00
  0.00000000E+00  0.00000000E+00  0.00000000E+00
  0.00000000E+00  0.00000000E+00  0.00000000E+00
  0.00000000E+00  0.00000000E+00  0.00000000E+00
  0.00000000E+00  0.00000000E+00  0.00000000E+00
  0.00000000E+00  0.00000000E+00  0.00000000E+00
  0.00000000E+00  0.00000000E+00  0.00000000E+00
  0.00000000E+00  0.00000000E+00  0.00000000E+00
  0.00000000E+00  0.00000000E+00  0.00000000E+00
  0.00000000E+00  0.00000000E+00  0.00000000E+00
  0.00000000E+00  0.00000000E+00  0.00000000E+00
  0.00000000E+00  0.00000000E+00  0.00000000E+00
  0.00000000E+00  0.00000000E+00  0.00000000E+00
  0.00000000E+00  0.00000000E+00  0.00000000E+00
  0.00000000E+00  0.00000000E+00  0.00000000E+00
  0.00000000E+00  0.00000000E+00  0.00000000E+00
  0.00000000E+00  0.00000000E+00  0.00000000E+00
  0.00000000E+00  0.00000000E+00  0.00000000E+00
  0.00000000E+00  0.00000000E+00  0.00000000E+00
  0.00000000E+00  0.00000000E+00  0.00000000E+00
  0.00000000E+00  0.00000000E+00  0.00000000E+00
  0.00000000E+00  0.00000000E+00  0.00000000E+00
  0.00000000E+00  0.00000000E+00  0.00000000E+00
  0.00000000E+00  0.00000000E+00  0.00000000E+00
  0.00000000E+00  0.00000000E+00  0.00000000E+00
  0.00000000E+00  0.00000000E+00  0.00000000E+00
  0.00000000E+00  0.00000000E+00  0.00000000E+00
  0.00000000E+00  0.00000000E+00  0.00000000E+00
  0.00000000E+00  0.00000000E+00  0.00000000E+00
  0.00000000E+00  0.00000000E+00  0.00000000E+00
  0.00000000E+00  0.00000000E+00  0.00000000E+00
  0.00000000E+00  0.00000000E+00  0.00000000E+00
  0.00000000E+00  0.00000000E+00  0.00000000E+00
  0.00000000E+00  0.00000000E+00  0.00000000E+00
  0.00000000E+00  0.00000000E+00  0.00000000E+00
  0.00000000E+00  0.00000000E+00  0.00000000E+00
  0.00000000E+00  0.00000000E+00  0.00000000E+00
  0.00000000E+00  0.00000000E+00  0.00000000E+00
  0.00000000E+00  0.00000000E+00  0.00000000E+00
  0.00000000E+00  0.00000000E+00  0.00000000E+00
  0.00000000E+00  0.00000000E+00  0.00000000E+00
  0.00000000E+00  0.00000000E+00  0.00000000E+00
  0.00000000E+00  0.00000000E+00  0.00000000E+00
  0.00000000E+00  0.00000000E+00  0.00000000E+00
  0.00000000E+00  0.00000000E+00  0.00000000E+00
  0.00000000E+00  0.00000000E+00  0.00000000E+00
  0.00000000E+00  0.00000000E+00  0.00000000E+00
  0.00000000E+00  0.00000000E+00  0.00000000E+00
  0.00000000E+00  0.00000000E+00  0.00000000E+00
  0.00000000E+00  0.00000000E+00  0.00000000E+00
  0.00000000E+00  0.00000000E+00  0.00000000E+00
  0.00000000E+00  0.00000000E+00  0.00000000E+00
  0.00000000E+00  0.00000000E+00  0.00000000E+00
  0.00000000E+00  0.00000000E+00  0.00000000E+00
  0.00000000E+00  0.00000000E+00  0.00000000E+00
  0.00000000E+00  0.00000000E+00  0.00000000E+00
  0.00000000E+00  0.00000000E+00  0.00000000E+00
  0.00000000E+00  0.00000000E+00  0.00000000E+00
  0.00000000E+00  0.00000000E+00  0.00000000E+00
  0.00000000E+00  0.00000000E+00  0.00000000E+00
  0.00000000E+00  0.00000000E+00  0.00000000E+00
  0.00000000E+00  0.00000000E+00  0.00000000E+00
  0.00000000E+00  0.00000000E+00  0.00000000E+00
  0.00000000E+00  0.00000000E+00  0.00000000E+00
  0.00000000E+00  0.00000000E+00  0.00000000E+00
  0.00000000E+00  0.00000000E+00  0.00000000E+00
  0.00000000E+00  0.00000000E+00  0.00000000E+00
  0.00000000E+00  0.00000000E+00  0.00000000E+00
  0.00000000E+00  0.00000000E+00  0.00000000E+00
  0.00000000E+00  0.00000000E+00  0.00000000E+00
  0.00000000E+00  0.00000000E+00  0.00000000E+00
  0.00000000E+00  0.00000000E+00  0.00000000E+00
  0.00000000E+00  0.00000000E+00  0.00000000E+00
  0.00000000E+00  0.00000000E+00  0.00000000E+00
  0.00000000E+00  0.00000000E+00  0.00000000E+00
  0.00000000E+00  0.00000000E+00  0.00000000E+00
  0.00000000E+00  0.00000000E+00  0.00000000E+00
  0.00000000E+00  0.00000000E+00  0.00000000E+00
  0.00000000E+00  0.00000000E+00  0.00000000E+00
  0.00000000E+00  0.00000000E+00  0.00000000E+00
  0.00000000E+00  0.00000000E+00  0.00000000E+00
  0.00000000E+00  0.00000000E+00  0.00000000E+00
  0.00000000E+00  0.00000000E+00  0.00000000E+00
  0.00000000E+00  0.00000000E+00  0.00000000E+00
  0.00000000E+00  0.00000000E+00  0.00000000E+00
  0.00000000E+00  0.00000000E+00  0.00000000E+00
  0.00000000E+00  0.00000000E+00  0.00000000E+00
  0.00000000E+00  0.00000000E+00  0.00000000E+00
  0.00000000E+00  0.00000000E+00  0.00000000E+00
  0.00000000E+00  0.00000000E+00  0.00000000E+00
  0.00000000E+00  0.00000000E+00  0.00000000E+00
  0.00000000E+00  0.00000000E+00  0.00000000E+00
  0.00000000E+00  0.00000000E+00  0.00000000E+00
  0.00000000E+00  0.00000000E+00  0.00000000E+00
  0.00000000E+00  0.00000000E+00  0.00000000E+00
  0.00000000E+00  0.00000000E+00  0.00000000E+00
  0.00000000E+00  0.00000000E+00  0.00000000E+00
  0.00000000E+00  0.00000000E+00  0.00000000E+00
  0.00000000E+00  0.00000000E+00  0.00000000E+00
  0.00000000E+00  0.00000000E+00  0.00000000E+00
  0.00000000E+00  0.00000000E+00  0.00000000E+00
  0.00000000E+00  0.00000000E+00  0.00000000E+00
  0.00000000E+00  0.00000000E+00  0.00000000E+00
  0.00000000E+00  0.00000000E+00  0.00000000E+00
  0.00000000E+00  0.00000000E+00  0.00000000E+00
  0.00000000E+00  0.00000000E+00  0.00000000E+00
  0.00000000E+00  0.00000000E+00  0.00000000E+00
  0.00000000E+00  0.00000000E+00  0.00000000E+00
  0.00000000E+00  0.00000000E+00  0.00000000E+00
  0.00000000E+00  0.00000000E+00  0.00000000E+00
  0.00000000E+00  0.00000000E+00  0.00000000E+00
  0.00000000E+00  0.00000000E+00  0.00000000E+00
  0.00000000E+00  0.00000000E+00  0.00000000E+00
  0.00000000E+00  0.00000000E+00  0.00000000E+00
  0.00000000E+00  0.00000000E+00  0.00000000E+00
  0.00000000E+00  0.00000000E+00  0.00000000E+00
  0.00000000E+00  0.00000000E+00  0.00000000E+00
  0.00000000E+00  0.00000000E+00  0.00000000E+00
  0.00000000E+00  0.00000000E+00  0.00000000E+00
  0.00000000E+00  0.00000000E+00  0.00000000E+00
  0.00000000E+00  0.00000000E+00  0.00000000E+00
  0.00000000E+00  0.00000000E+00  0.00000000E+00
  0.00000000E+00  0.00000000E+00  0.00000000E+00
  0.00000000E+00  0.00000000E+00  0.00000000E+00
  0.00000000E+00  0.00000000E+00  0.00000000E+00
  0.00000000E+00  0.00000000E+00  0.00000000E+00
  0.00000000E+00  0.00000000E+00  0.00000000E+00
  0.00000000E+00  0.00000000E+00  0.00000000E+00
  0.00000000E+00  0.00000000E+00  0.00000000E+00
  0.00000000E+00  0.00000000E+00  0.00000000E+00
  0.00000000E+00  0.00000000E+00  0.00000000E+00
  0.00000000E+00  0.00000000E+00  0.00000000E+00
  0.00000000E+00  0.00000000E+00  0.00000000E+00
  0.00000000E+00  0.00000000E+00  0.00000000E+00
  0.00000000E+00  0.00000000E+00  0.00000000E+00
  0.00000000E+00  0.00000000E+00  0.00000000E+00
  0.00000000E+00  0.00000000E+00  0.00000000E+00
  0.00000000E+00  0.00000000E+00  0.00000000E+00
  0.00000000E+00  0.00000000E+00  0.00000000E+00
  0.00000000E+00  0.00000000E+00  0.00000000E+00
  0.00000000E+00  0.00000000E+00  0.00000000E+00
  0.00000000E+00  0.00000000E+00  0.00000000E+00
  0.00000000E+00  0.00000000E+00  0.00000000E+00
  0.00000000E+00  0.00000000E+00  0.00000000E+00
  0.00000000E+00  0.00000000E+00  0.00000000E+00
  0.00000000E+00  0.00000000E+00  0.00000000E+00
  0.00000000E+00  0.00000000E+00  0.00000000E+00
  0.00000000E+00  0.00000000E+00  0.00000000E+00
  0.00000000E+00  0.00000000E+00  0.00000000E+00
  0.00000000E+00  0.00000000E+00  0.00000000E+00
  0.00000000E+00  0.00000000E+00  0.00000000E+00
  0.00000000E+00  0.00000000E+00  0.00000000E+00
  0.00000000E+00  0.00000000E+00  0.00000000E+00
  0.00000000E+00  0.00000000E+00  0.00000000E+00
  0.00000000E+00  0.00000000E+00  0.00000000E+00
  0.00000000E+00  0.00000000E+00  0.00000000E+00
  0.00000000E+00  0.00000000E+00  0.00000000E+00
  0.00000000E+00  0.00000000E+00  0.00000000E+00
  0.00000000E+00  0.00000000E+00  0.00000000E+00
  0.00000000E+00  0.00000000E+00  0.00000000E+00
  0.00000000E+00  0.00000000E+00  0.00000000E+00
  0.00000000E+00  0.00000000E+00  0.00000000E+00
  0.00000000E+00  0.00000000E+00  0.00000000E+00
  0.00000000E+00  0.00000000E+00  0.00000000E+00
  0.00000000E+00  0.00000000E+00  0.00000000E+00
  0.00000000E+00  0.00000000E+00  0.00000000E+00
  0.00000000E+00  0.00000000E+00  0.00000000E+00
  0.00000000E+00  0.00000000E+00  0.00000000E+00
  0.00000000E+00  0.00000000E+00  0.00000000E+00
  0.00000000E+00  0.00000000E+00  0.00000000E+00
  0.00000000E+00  0.00000000E+00  0.00000000E+00
  0.00000000E+00  0.00000000E+00  0.00000000E+00
  0.00000000E+00  0.00000000E+00  0.00000000E+00
  0.00000000E+00  0.00000000E+00  0.00000000E+00
  0.00000000E+00  0.00000000E+00  0.00000000E+00
  0.00000000E+00  0.00000000E+00  0.00000000E+00
  0.00000000E+00  0.00000000E+00  0.00000000E+00
  0.00000000E+00  0.00000000E+00  0.00000000E+00
  0.00000000E+00  0.00000000E+00  0.00000000E+00
  0.00000000E+00  0.00000000E+00  0.00000000E+00
  0.00000000E+00  0.00000000E+00  0.00000000E+00
  0.00000000E+00  0.00000000E+00  0.00000000E+00
  0.00000000E+00  0.00000000E+00  0.00000000E+00
  0.00000000E+00  0.00000000E+00  0.00000000E+00
  0.00000000E+00  0.00000000E+00  0.00000000E+00
  0.00000000E+00  0.00000000E+00  0.00000000E+00
  0.00000000E+00  0.00000000E+00  0.00000000E+00
  0.00000000E+00  0.00000000E+00  0.00000000E+00
  0.00000000E+00  0.00000000E+00  0.00000000E+00
  0.00000000E+00  0.00000000E+00  0.00000000E+00
  0.00000000E+00  0.00000000E+00  0.00000000E+00
  0.00000000E+00  0.00000000E+00  0.00000000E+00
  0.00000000E+00  0.00000000E+00  0.00000000E+00
  0.00000000E+00  0.00000000E+00  0.00000000E+00
  0.00000000E+00  0.00000000E+00  0.00000000E+00
  0.00000000E+00  0.00000000E+00  0.00000000E+00
  0.00000000E+00  0.00000000E+00  0.00000000E+00
  0.00000000E+00  0.00000000E+00  0.00000000E+00
  0.00000000E+00  0.00000000E+00  0.00000000E+00
  0.00000000E+00  0.00000000E+00  0.00000000E+00
  0.00000000E+00  0.00000000E+00  0.00000000E+00
  0.00000000E+00  0.00000000E+00  0.00000000E+00
  0.00000000E+00  0.00000000E+00  0.00000000E+00
  0.00000000E+00  0.00000000E+00  0.00000000E+00
  0.00000000E+00  0.00000000E+00  0.00000000E+00
