# Supplementary material for: Brønsted acidity in zeolites measured by deprotonation energy
Source: Sci Rep. 2022 May 4;12:7301. doi: 10.1038/s41598-022-11354-x (PMC9068704; doi:10.1038/s41598-022-11354-x)
Supplement: Supplementary file 2 — Supplementary Information 2. [file 41598_2022_11354_MOESM2_ESM.zip › structures/periodic/mfi/Al10-O24.vasp]

Si Al O H                               
   1.00000000000000     
    19.8538999999999994    0.0000000000000000    0.0000000000000000
     0.0000000000000000   19.8699000000000012    0.0000000000000000
     0.0000000000000000    0.0000000000000000   13.2912999999999997
   Si   Al   O    H 
    95     1   192     1
Direct
  0.4273284292929512  0.0594474390200896  0.6501881099720173
  0.0764799275448486  0.5482928608961313  0.1250781210964239
  0.4200291320642157  0.4503667805916197  0.6267223499863355
  0.0769326068739606  0.9451328645979603  0.1521160154396289
  0.5810994683146530  0.9526289408762276  0.3723908521034779
  0.9176941533465612  0.4392969486363691  0.8475455652921583
  0.5730829404133255  0.5582063910089875  0.3470703192279105
  0.9253545880317572  0.0453541864104799  0.8748510908304672
  0.3033089345633125  0.0253133227474563  0.7892385751811059
  0.1984923249408535  0.5270447373899593  0.2716120245967230
  0.2969879748837181  0.4726856756836398  0.7706873597740903
  0.2033791234553542  0.9707757876935312  0.2840021372053174
  0.7017176031506369  0.9741706861784531  0.2252124350720396
  0.8004451246105128  0.4655189547944245  0.7019745594954208
  0.6958761626523913  0.5218452300125058  0.2098804274339712
  0.7938574324949477  0.0313789012522645  0.7364087615039623
  0.2888733440801918  0.0591539381135196  0.0138699578418291
  0.2149119075661259  0.5699172709221449  0.4890166372381294
  0.2788152999481163  0.4283697585077472 -0.0102999753639604
  0.2226220653402498  0.9398539230495853  0.5102723704075192
  0.7230315203633957  0.9280242845674184  0.0052470265966553
  0.7807014162654501  0.4444295863759855  0.4758271827290722
  0.7100473295693785  0.5505010738474386  0.9826128401659874
  0.7881955221605441  0.0694827118210284  0.5117198056410863
  0.1292546178242039  0.0662028490111018  0.0190787371769565
  0.3755536761799613  0.5721463836224421  0.4882716951060690
  0.1177686531967950  0.4236998097038757 -0.0081150240214893
  0.3826603269270319  0.9392707618066686  0.5125778861696737
  0.8850709482878615  0.9257243641800439  0.0149825775336553
  0.6212258191077783  0.4404151114852025  0.4842360422770843
  0.8715509076936619  0.5669800056740587  0.9790822702599963
  0.6270124093163111  0.0759229841608150  0.5122194419024794
  0.0743551907532283  0.0231724462530157  0.8115392746424730
  0.4295896173978038  0.5262016955320936  0.2818712089700606
  0.0641610366059716  0.4740906057924736  0.7872930144523110
  0.4343894246887177  0.9730250404571719  0.3000391336895665
  0.9342330449421372  0.9689364077325835  0.2222810233107601
  0.5649250647385410  0.4677725972686364  0.6937146716415464
  0.9320335112203625  0.5334148509956332  0.1880230404169690
  0.5721560498928441  0.0277321507738051  0.7201887162414654
  0.1758928634941771  0.0540781670564659  0.6509809782533922
  0.3226599280734136  0.5481513953716782  0.1288898250346057
  0.1702616363057717  0.4521522061738716  0.6290848443504110
  0.3306102288651520  0.9396507743092567  0.1466641297188645
  0.8237812035981270  0.9469877282473352  0.3694767523826747
  0.6763142618458019  0.4306992311131146  0.8298827837024709
  0.8222409816206478  0.5636980822789766  0.3311542843218752
  0.6757290331624666  0.0578499408789708  0.8802895042670709
  0.4204151224478043  0.8272818124087755  0.6645278080947293
  0.0751149904434158  0.3263512844813520  0.1509572751242784
  0.4185314807527623  0.6730217076053345  0.6435836073737773
  0.0826741812784324  0.1718848289795682  0.1658745956943841
  0.5794050167704745  0.1751312650676485  0.3633307157950867
  0.9129449015008737  0.6743190256518645  0.8157578572714564
  0.5801934298929902  0.3274801367457437  0.3292664248638682
  0.9179966904303305  0.8325170243017141  0.8434102164146375
  0.3010874491314967  0.8666300937559724  0.8044196621057856
  0.1982796981644556  0.3702169556726624  0.2890783846662847
  0.3002156602857440  0.6295137597092969  0.7897643861622902
  0.2017201658425335  0.1297256747402720  0.3048345580798812
  0.7046514156558091  0.1313039104717564  0.2286305684200568
  0.7913768702124128  0.6244226126643742  0.6952361718365581
  0.6984293720209294  0.3625662992586846  0.1935817677928552
  0.7870976541086093  0.8738246973063140  0.7156614147349021
  0.2715900364118103  0.8256465508120076  0.0236891794835433
  0.2255717183068869  0.3288326988586533  0.5117594787622666
  0.2686746312565639  0.6701601335313350  0.0087902037992547
  0.2282139771306159  0.1729522025101034  0.5312424041517581
  0.7269949788969277  0.1717825939975240  0.0094527679713603
  0.7649797894236298  0.6716833375454638  0.4705142701503890
  0.7272832821685806  0.3263595740736427  0.9701935028150392
  0.7704972533224473  0.8279667417843344  0.4941937994772735
  0.3825357912133328  0.3289604418760370  0.5019804375675487
  0.1134214439226563  0.6704538999972056  0.0012625424089823
  0.3851701019563162  0.1767613249974180  0.5242812638792700
  0.8823441245493471  0.1692810000370231  0.9952580079077824
  0.6067347471133548  0.6789504014550307  0.4708257757066014
  0.8831661426063427  0.3240609741466391  0.9821277252328796
  0.6092066228434840  0.8284456224203395  0.5024030180188527
  0.0633397306464508  0.8692210274420415  0.7961581103243334
  0.4327408890757566  0.3692439641152320  0.2900245269570740
  0.0611220983349055  0.6317220876092067  0.7879911939038805
  0.4364109328324400  0.1308395973679371  0.3081395072060097
  0.9390201877194837  0.1248925879454817  0.2060893424691779
  0.5625495823061680  0.6248557919751135  0.6861283474143373
  0.9320457206228210  0.3755708712308637  0.1937978046495613
  0.5622997046355461  0.8688394481530900  0.7192209543052851
  0.1798355685536792  0.8304480497768409  0.6656424944625322
  0.3210300368870585  0.3275915798754706  0.1511777097410243
  0.1778719223929573  0.6715145845353843  0.6534323422119459
  0.3259993412621484  0.1709802960505262  0.1685453430452935
  0.8333695940822226  0.1696476068192957  0.3556588903420602
  0.6669095728598491  0.6647497523865789  0.8387681302741705
  0.8201548364637355  0.3259564014549761  0.3301350068664400
  0.6730983111373154  0.8187757095514747  0.8555781590775691
  0.1146695254477794  0.8252885401187443  0.0253405461003639
  0.4929570498045761  0.0468183240422434  0.7196956081261486
  0.0127698177287629  0.5421709895026655  0.2005041811427409
  0.4839037530924798  0.4592558541175276  0.7015787173783343
  0.0149807426754410  0.9591954445690709  0.2302451467198661
  0.5155321347888834  0.9638232004877627  0.3019847218833570
  0.9841737137315250  0.4582761121703657  0.7826550055228743
  0.5098815119190182  0.5405403337054796  0.2749145073878572
 -0.0058513132136975  0.0361936744413010  0.8112432394372219
  0.3610446567612750  0.0586384071230138  0.7201158372916723
  0.1443871765558532  0.5555611660050412  0.1912447027817146
  0.3527174451497632  0.4427978703034913  0.6942203369290357
  0.1452501538847749  0.9347322661603024  0.2183718304448384
  0.6461561942376788  0.9421251316006433  0.3005706561836865
  0.8550545564131597  0.4269721751840017  0.7716282832062221
  0.6413640801535316  0.5590914795128893  0.2808716540806038
  0.8632829545038830  0.0330371795292189  0.7989995203695907
  0.4335934914419541  0.1330973285346420  0.5978209817724942
  0.0666565876359957  0.6136619736901220  0.0535789606267071
  0.4301579630671040  0.3823793257126269  0.5605472738392583
  0.0613953048617217  0.8800220445020671  0.0848024388853642
  0.5690665788726540  0.8867400852513148  0.4421328432756156
  0.9310676839835609  0.3699655216896684  0.9100359504630513
  0.5612370623922385  0.6320327990032771  0.3973394028677062
  0.9251086645825657  0.1208828185740460  0.9208698425861780
  0.4233322941069842  0.0022916866304883  0.5622151641316476
  0.0785705443086138  0.4827248837358934  0.0525503843409146
  0.4157808936938831  0.5139568157237339  0.5499380066921910
  0.0850285730048563  0.0108550219553940  0.0788046547784312
  0.5926732705755307  0.0161940105650995  0.4467531062905097
  0.9011498443628930  0.4999634911408546  0.9254360327909246
  0.5783631649946417  0.5026208152447034  0.4368766754118144
  0.9221322790116274  0.9914146542346952  0.9667336930051376
  0.3013396019811788  0.0666176594678696  0.8941264455998131
  0.1961118993268837  0.5749935918654865  0.3705670386215200
  0.2952000152115178  0.4255895280873387  0.8703589886876175
  0.2073167961932572  0.9326425955900731  0.3918055161716059
  0.6993026271206502  0.9312108838878820  0.1216860271643395
  0.8140267278469795  0.4429516116152273  0.5869799353827367
  0.6796655568583370  0.5402231807409043  0.0942405865484125
  0.8052533109894550  0.0695375938632440  0.6305280407079534
  0.3196489083277711  0.9461698820680944  0.8068095098911471
  0.1820333135399229  0.4498294208977276  0.3038404646900146
  0.3158251309366546  0.5496241751648645  0.8013430385081275
  0.1850195514542554  0.0499453837103061  0.2991410138286380
  0.6862747938259426  0.0533515894244828  0.2022437258996150
  0.8098219436989017  0.5463002945042837  0.7188393581126108
  0.6912499878497628  0.4409344419344760  0.2277570860840465
  0.7709377483045375  0.9537851155669675  0.7179813736271498
  0.2307105534436864  0.0320948068636943  0.7349934304715473
  0.2728232863702763  0.5293040875400211  0.2217040953237111
  0.2236702667280383  0.4711777323460197  0.7171691715400529
  0.2765235928681354  0.9640199602606552  0.2309879626678819
  0.7758262561558223  0.9680777495762409  0.2754930158867634
  0.7241955009647286  0.4436199580292515  0.7322374101046580
  0.7707860666097985  0.5487572641145059  0.2381877208709957
  0.7343591978604105  0.0700358168266182  0.7966756114817117
  0.3190761485850446  0.1258351884302674  0.0676611075487639
  0.1915292095153245  0.6393184985267689  0.5432823325369920
  0.3085848660759976  0.3606378902885238  0.0410735167458737
  0.1973841330029187  0.8709157999182159  0.5638456328112992
  0.6958254393689906  0.8582940468274813  0.9566449200804215
  0.7936992552770052  0.3724820546936657  0.4220995915113609
  0.6712092270162070  0.6139212234983731  0.9334120231540776
  0.8285363247356808  0.1333151397475103  0.4648399828897383
  0.2088378277671242  0.0527380230673421  0.0390167965635831
  0.2954739037311895  0.5593080049915228  0.5042679589878062
  0.1980963630708211  0.4320906376661090  0.0098951416862979
  0.3026015040884253  0.9502742833408822  0.5326583325423898
  0.8044440571564687  0.9315410672602724 -0.0031627328916077
  0.7005688180528964  0.4601563693133260  0.4837523904419301
  0.7904144279220994  0.5635418270367545 -0.0127593928736661
  0.7076281873851848  0.0774636822728250  0.4914301056972413
  0.3273888380086526 -0.0083360059399527  0.0519473822362009
  0.1755983879745771  0.5060261147005907  0.5376071383987159
  0.3140844488211000  0.4947971294164714  0.0373938170943300
  0.1817250838430432  0.0045562472673768  0.5538643838229099
  0.6905886652268850  0.9900048097107689  0.9434490236235022
  0.8169743173222884  0.5042726636859741  0.4139721446202606
  0.6956330271550201  0.4833698611172239  0.9178298625180051
  0.8137761067863003 -0.0011106546487287  0.4628333219696943
  0.1081805058543585  0.1406540275040009  0.0591953027704634
  0.3975247264803547  0.6452381361543368  0.5326451803431138
  0.0908360518794748  0.3523282487059207  0.0366428600595837
  0.4081898583904039  0.8692596355502537  0.5616684812522178
  0.9136366008270546  0.8583110427836808  0.9592148876650074
  0.6097223238082013  0.3721470927511235  0.4208196141710678
  0.8914861585096473  0.6341250377367746  0.9165485589807016
  0.5916336132840821  0.1459986630400104  0.4766149701965129
  0.1132759467875642  0.0642982079015984  0.8991325972597937
  0.3950196119684384  0.5714851491288888  0.3699429086748539
  0.1005965221689826  0.4282091808953377  0.8728373442825309
  0.3986601622582450  0.9343469283358894  0.3936239264655924
  0.9020075716290022  0.9216086504133781  0.1339407331852898
  0.5943904904581373  0.4267237665474730  0.5975122903553675
  0.9048187758807086  0.5735889524687681  0.0897363400465560
  0.6130632188256572  0.0658527437845453  0.6310038840682937
  0.1017497774673021  0.0458147199924380  0.7015876287208691
  0.3990976432802655  0.5452189073217361  0.1722331434840992
  0.0951242681436079  0.4561108635383520  0.6774983955568923
  0.4058026018818190  0.9418977526286855  0.1956490390419124
  0.9013349491373932  0.9485377920979182  0.3302883823582418
  0.5980624200309498  0.4380780296625118  0.7962235581607232
  0.8985017823284738  0.5656642749684960  0.2880879859556251
  0.6023797854974614  0.0516839612856322  0.8275851993699342
  0.0885868775133336  0.9426174067816840  0.8308451096242495
  0.4144374484562727  0.4478389726008939  0.3090279563551805
  0.0770853261920139  0.5535611161026408  0.8142897192136622
  0.4150823455182690  0.0522348460550889  0.3077935464343968
  0.9155246879784330  0.0469850423549170  0.1962366309674827
  0.5854753777866474  0.5465950182182476  0.6825732542552871
  0.9120776887195735  0.4541508413749981  0.1775684117654195
  0.5825177877504369  0.9473332596542615  0.7051978379663527
  0.1860462758709139  0.1316423453933250  0.6158495367415716
  0.3084138128842218  0.6233170215934304  0.0884980236840719
  0.1826241267852053  0.3768208606568014  0.5864851514336259
  0.3163486508275201  0.8634979045439861  0.1095144958891838
  0.8060712462749150  0.8711905679406580  0.4058944151917772
  0.6874933197868807  0.3554290919082381  0.8732262673823372
  0.8073351451531371  0.6363497525344848  0.3811766627501784
  0.6738664716037486  0.1221637776472738  0.9547341351490281
  0.4810737313206990  0.8607354120410347  0.7302915928076071
  0.0133338799103539  0.3676521270269322  0.2031497468196814
  0.4811058353065441  0.6300961849907060  0.6894296788723062
  0.0205662415534096  0.1288394122177509  0.2129299702133211
  0.5180233964045196  0.1372935094190032  0.3048794119667814
  0.9812765622830731  0.6422507615176020  0.7681442256695149
  0.5137872751709190  0.3617094909846832  0.2798433082608655
  0.9826087583075472  0.8650306856494024  0.7840180483009775
  0.3521353145270886  0.8266417826329959  0.7305728872054792
  0.1414583988306073  0.3359648489198641  0.2194744981255172
  0.3552693781460152  0.6656274077336134  0.7189390559791282
  0.1445888067942284  0.1724144150002133  0.2454208969134092
  0.6480020723270357  0.1639591360117790  0.3002595769798793
  0.8537905440218827  0.6716323535569577  0.7315513174257909
  0.6370294625789101  0.3198236772134513  0.2423873310716240
  0.8522297626768175  0.8567467544703805  0.7832956507866218
  0.4400690269408331  0.7511226226299856  0.6325679412368937
  0.0560731126396131  0.2475089125477870  0.1445883851738200
  0.5613661134744632  0.2541361839517287  0.3739646733097162
  0.9273260667244753  0.7518648827090874  0.8458762261015421
  0.3090222215891854  0.8350143781730770  0.9151838927321821
  0.1967059284055566  0.3330698587717260  0.3975962306247984
  0.3039764874281088  0.6656071169426184  0.8985841794046961
  0.2002079578411479  0.1544564082872172  0.4204999996913384
  0.7072329244901407  0.1765527198251254  0.1274042618568111
  0.7805805469069903  0.6335502596756243  0.5758146901688557
  0.6934782582927740  0.3554282587609823  0.0726304120070139
  0.8020627613555009  0.8498193174760333  0.6018780649598849
  0.2246581425566947  0.8559890895476633  0.7609038429516003
  0.2713772770232930  0.3607899673627158  0.2355738628544615
  0.2258738484425763  0.6385984778968946  0.7395599885988423
  0.2756270555260042  0.1441515465619839  0.2566245799153195
  0.7780887750259311  0.1346202204685533  0.2818271166025610
  0.7236147567149804  0.6461669993060697  0.7548065901011838
  0.7703959452573822  0.3331581816581969  0.2327612374220435
  0.7224832825228376  0.8339593028260669  0.7602184226230514
  0.2726023078235172  0.7458543597208153  0.0517775395789009
  0.2181223827276665  0.2525479041708831  0.5533231675117940
  0.7207988509983976  0.2457679957375479  0.9610413409125991
  0.7878765899076300  0.7495659500164455  0.4753092981214461
  0.1962034568969137  0.8545365881318338  0.0182503958233803
  0.3041750532162927  0.3526269798548546  0.5114660939642792
  0.1910678807559640  0.6436031454808121 -0.0034226000179643
  0.3074757743124399  0.1522782753620318  0.5391583364497415
  0.8039203289671488  0.1440750173395727  0.9955902983625453
  0.6854315807929366  0.6650744863673388  0.4454408194707613
  0.8058856079420501  0.3497693433820718  0.9679951918551474
  0.6898263513343695  0.8413866744619566  0.4936999380308082
  0.1064283513301480  0.7413797597331510  0.0558412470625545
  0.3927451896812039  0.2556596640812347  0.5533877249975602
  0.8892762767669535  0.2452838507985687  0.9515060723252965
  0.5885404988714967  0.7573330885479899  0.4505486609215285
  0.0851221379012679  0.8162783495669823  0.8904095397774143
  0.4041436243232746  0.3252435804434801  0.3840975103580692
  0.0856135511493591  0.6801704117880906  0.8827249078497423
  0.4071810068748203  0.1668114743741668  0.4082334091291501
  0.9116783289599848  0.1666779131091838  0.1090651585327378
  0.5928566106429830  0.6625665138773050  0.5882717461832503
  0.9056584032356700  0.3318843017142898  0.0986175789211109
  0.5880267090421434  0.8275741092296846  0.6205405173147159
  0.1003659689946050  0.8426785228030351  0.6952318189271909
  0.3982729831733863  0.3421895388218504  0.1865822067584908
  0.1002110465871538  0.6568343194764142  0.6872837226357714
  0.4032785545178602  0.1673269573820552  0.2101208574048452
  0.9079204195236947  0.1584242030371915  0.3078239472098178
  0.5928791194503135  0.6601044168207132  0.7867873168763497
  0.8960385101654650  0.3475237750898708  0.2957818933095218
  0.5969742151857866  0.8391309400797899  0.8210391029640320
  0.1916446222609582  0.7513966986520652  0.6446723186159417
  0.3071221426447681  0.2478300667608188  0.1398684665268528
  0.8192349605925582  0.2492029428975940  0.3706115732389355
  0.6778528370873631  0.7396738850559006  0.8830360924046773
  0.0805148057364465  0.7666463015822755  0.8758903541113310
 
  0.00000000E+00  0.00000000E+00  0.00000000E+00
  0.00000000E+00  0.00000000E+00  0.00000000E+00
  0.00000000E+00  0.00000000E+00  0.00000000E+00
  0.00000000E+00  0.00000000E+00  0.00000000E+00
  0.00000000E+00  0.00000000E+00  0.00000000E+00
  0.00000000E+00  0.00000000E+00  0.00000000E+00
  0.00000000E+00  0.00000000E+00  0.00000000E+00
  0.00000000E+00  0.00000000E+00  0.00000000E+00
  0.00000000E+00  0.00000000E+00  0.00000000E+00
  0.00000000E+00  0.00000000E+00  0.00000000E+00
  0.00000000E+00  0.00000000E+00  0.00000000E+00
  0.00000000E+00  0.00000000E+00  0.00000000E+00
  0.00000000E+00  0.00000000E+00  0.00000000E+00
  0.00000000E+00  0.00000000E+00  0.00000000E+00
  0.00000000E+00  0.00000000E+00  0.00000000E+00
  0.00000000E+00  0.00000000E+00  0.00000000E+00
  0.00000000E+00  0.00000000E+00  0.00000000E+00
  0.00000000E+00  0.00000000E+00  0.00000000E+00
  0.00000000E+00  0.00000000E+00  0.00000000E+00
  0.00000000E+00  0.00000000E+00  0.00000000E+00
  0.00000000E+00  0.00000000E+00  0.00000000E+00
  0.00000000E+00  0.00000000E+00  0.00000000E+00
  0.00000000E+00  0.00000000E+00  0.00000000E+00
  0.00000000E+00  0.00000000E+00  0.00000000E+00
  0.00000000E+00  0.00000000E+00  0.00000000E+00
  0.00000000E+00  0.00000000E+00  0.00000000E+00
  0.00000000E+00  0.00000000E+00  0.00000000E+00
  0.00000000E+00  0.00000000E+00  0.00000000E+00
  0.00000000E+00  0.00000000E+00  0.00000000E+00
  0.00000000E+00  0.00000000E+00  0.00000000E+00
  0.00000000E+00  0.00000000E+00  0.00000000E+00
  0.00000000E+00  0.00000000E+00  0.00000000E+00
  0.00000000E+00  0.00000000E+00  0.00000000E+00
  0.00000000E+00  0.00000000E+00  0.00000000E+00
  0.00000000E+00  0.00000000E+00  0.00000000E+00
  0.00000000E+00  0.00000000E+00  0.00000000E+00
  0.00000000E+00  0.00000000E+00  0.00000000E+00
  0.00000000E+00  0.00000000E+00  0.00000000E+00
  0.00000000E+00  0.00000000E+00  0.00000000E+00
  0.00000000E+00  0.00000000E+00  0.00000000E+00
  0.00000000E+00  0.00000000E+00  0.00000000E+00
  0.00000000E+00  0.00000000E+00  0.00000000E+00
  0.00000000E+00  0.00000000E+00  0.00000000E+00
  0.00000000E+00  0.00000000E+00  0.00000000E+00
  0.00000000E+00  0.00000000E+00  0.00000000E+00
  0.00000000E+00  0.00000000E+00  0.00000000E+00
  0.00000000E+00  0.00000000E+00  0.00000000E+00
  0.00000000E+00  0.00000000E+00  0.00000000E+00
  0.00000000E+00  0.00000000E+00  0.00000000E+00
  0.00000000E+00  0.00000000E+00  0.00000000E+00
  0.00000000E+00  0.00000000E+00  0.00000000E+00
  0.00000000E+00  0.00000000E+00  0.00000000E+00
  0.00000000E+00  0.00000000E+00  0.00000000E+00
  0.00000000E+00  0.00000000E+00  0.00000000E+00
  0.00000000E+00  0.00000000E+00  0.00000000E+00
  0.00000000E+00  0.00000000E+00  0.00000000E+00
  0.00000000E+00  0.00000000E+00  0.00000000E+00
  0.00000000E+00  0.00000000E+00  0.00000000E+00
  0.00000000E+00  0.00000000E+00  0.00000000E+00
  0.00000000E+00  0.00000000E+00  0.00000000E+00
  0.00000000E+00  0.00000000E+00  0.00000000E+00
  0.00000000E+00  0.00000000E+00  0.00000000E+00
  0.00000000E+00  0.00000000E+00  0.00000000E+00
  0.00000000E+00  0.00000000E+00  0.00000000E+00
  0.00000000E+00  0.00000000E+00  0.00000000E+00
  0.00000000E+00  0.00000000E+00  0.00000000E+00
  0.00000000E+00  0.00000000E+00  0.00000000E+00
  0.00000000E+00  0.00000000E+00  0.00000000E+00
  0.00000000E+00  0.00000000E+00  0.00000000E+00
  0.00000000E+00  0.00000000E+00  0.00000000E+00
  0.00000000E+00  0.00000000E+00  0.00000000E+00
  0.00000000E+00  0.00000000E+00  0.00000000E+00
  0.00000000E+00  0.00000000E+00  0.00000000E+00
  0.00000000E+00  0.00000000E+00  0.00000000E+00
  0.00000000E+00  0.00000000E+00  0.00000000E+00
  0.00000000E+00  0.00000000E+00  0.00000000E+00
  0.00000000E+00  0.00000000E+00  0.00000000E+00
  0.00000000E+00  0.00000000E+00  0.00000000E+00
  0.00000000E+00  0.00000000E+00  0.00000000E+00
  0.00000000E+00  0.00000000E+00  0.00000000E+00
  0.00000000E+00  0.00000000E+00  0.00000000E+00
  0.00000000E+00  0.00000000E+00  0.00000000E+00
  0.00000000E+00  0.00000000E+00  0.00000000E+00
  0.00000000E+00  0.00000000E+00  0.00000000E+00
  0.00000000E+00  0.00000000E+00  0.00000000E+00
  0.00000000E+00  0.00000000E+00  0.00000000E+00
  0.00000000E+00  0.00000000E+00  0.00000000E+00
  0.00000000E+00  0.00000000E+00  0.00000000E+00
  0.00000000E+00  0.00000000E+00  0.00000000E+00
  0.00000000E+00  0.00000000E+00  0.00000000E+00
  0.00000000E+00  0.00000000E+00  0.00000000E+00
  0.00000000E+00  0.00000000E+00  0.00000000E+00
  0.00000000E+00  0.00000000E+00  0.00000000E+00
  0.00000000E+00  0.00000000E+00  0.00000000E+00
  0.00000000E+00  0.00000000E+00  0.00000000E+00
  0.00000000E+00  0.00000000E+00  0.00000000E+00
  0.00000000E+00  0.00000000E+00  0.00000000E+00
  0.00000000E+00  0.00000000E+00  0.00000000E+00
  0.00000000E+00  0.00000000E+00  0.00000000E+00
  0.00000000E+00  0.00000000E+00  0.00000000E+00
  0.00000000E+00  0.00000000E+00  0.00000000E+00
  0.00000000E+00  0.00000000E+00  0.00000000E+00
  0.00000000E+00  0.00000000E+00  0.00000000E+00
  0.00000000E+00  0.00000000E+00  0.00000000E+00
  0.00000000E+00  0.00000000E+00  0.00000000E+00
  0.00000000E+00  0.00000000E+00  0.00000000E+00
  0.00000000E+00  0.00000000E+00  0.00000000E+00
  0.00000000E+00  0.00000000E+00  0.00000000E+00
  0.00000000E+00  0.00000000E+00  0.00000000E+00
  0.00000000E+00  0.00000000E+00  0.00000000E+00
  0.00000000E+00  0.00000000E+00  0.00000000E+00
  0.00000000E+00  0.00000000E+00  0.00000000E+00
  0.00000000E+00  0.00000000E+00  0.00000000E+00
  0.00000000E+00  0.00000000E+00  0.00000000E+00
  0.00000000E+00  0.00000000E+00  0.00000000E+00
  0.00000000E+00  0.00000000E+00  0.00000000E+00
  0.00000000E+00  0.00000000E+00  0.00000000E+00
  0.00000000E+00  0.00000000E+00  0.00000000E+00
  0.00000000E+00  0.00000000E+00  0.00000000E+00
  0.00000000E+00  0.00000000E+00  0.00000000E+00
  0.00000000E+00  0.00000000E+00  0.00000000E+00
  0.00000000E+00  0.00000000E+00  0.00000000E+00
  0.00000000E+00  0.00000000E+00  0.00000000E+00
  0.00000000E+00  0.00000000E+00  0.00000000E+00
  0.00000000E+00  0.00000000E+00  0.00000000E+00
  0.00000000E+00  0.00000000E+00  0.00000000E+00
  0.00000000E+00  0.00000000E+00  0.00000000E+00
  0.00000000E+00  0.00000000E+00  0.00000000E+00
  0.00000000E+00  0.00000000E+00  0.00000000E+00
  0.00000000E+00  0.00000000E+00  0.00000000E+00
  0.00000000E+00  0.00000000E+00  0.00000000E+00
  0.00000000E+00  0.00000000E+00  0.00000000E+00
  0.00000000E+00  0.00000000E+00  0.00000000E+00
  0.00000000E+00  0.00000000E+00  0.00000000E+00
  0.00000000E+00  0.00000000E+00  0.00000000E+00
  0.00000000E+00  0.00000000E+00  0.00000000E+00
  0.00000000E+00  0.00000000E+00  0.00000000E+00
  0.00000000E+00  0.00000000E+00  0.00000000E+00
  0.00000000E+00  0.00000000E+00  0.00000000E+00
  0.00000000E+00  0.00000000E+00  0.00000000E+00
  0.00000000E+00  0.00000000E+00  0.00000000E+00
  0.00000000E+00  0.00000000E+00  0.00000000E+00
  0.00000000E+00  0.00000000E+00  0.00000000E+00
  0.00000000E+00  0.00000000E+00  0.00000000E+00
  0.00000000E+00  0.00000000E+00  0.00000000E+00
  0.00000000E+00  0.00000000E+00  0.00000000E+00
  0.00000000E+00  0.00000000E+00  0.00000000E+00
  0.00000000E+00  0.00000000E+00  0.00000000E+00
  0.00000000E+00  0.00000000E+00  0.00000000E+00
  0.00000000E+00  0.00000000E+00  0.00000000E+00
  0.00000000E+00  0.00000000E+00  0.00000000E+00
  0.00000000E+00  0.00000000E+00  0.00000000E+00
  0.00000000E+00  0.00000000E+00  0.00000000E+00
  0.00000000E+00  0.00000000E+00  0.00000000E+00
  0.00000000E+00  0.00000000E+00  0.00000000E+00
  0.00000000E+00  0.00000000E+00  0.00000000E+00
  0.00000000E+00  0.00000000E+00  0.00000000E+00
  0.00000000E+00  0.00000000E+00  0.00000000E+00
  0.00000000E+00  0.00000000E+00  0.00000000E+00
  0.00000000E+00  0.00000000E+00  0.00000000E+00
  0.00000000E+00  0.00000000E+00  0.00000000E+00
  0.00000000E+00  0.00000000E+00  0.00000000E+00
  0.00000000E+00  0.00000000E+00  0.00000000E+00
  0.00000000E+00  0.00000000E+00  0.00000000E+00
  0.00000000E+00  0.00000000E+00  0.00000000E+00
  0.00000000E+00  0.00000000E+00  0.00000000E+00
  0.00000000E+00  0.00000000E+00  0.00000000E+00
  0.00000000E+00  0.00000000E+00  0.00000000E+00
  0.00000000E+00  0.00000000E+00  0.00000000E+00
  0.00000000E+00  0.00000000E+00  0.00000000E+00
  0.00000000E+00  0.00000000E+00  0.00000000E+00
  0.00000000E+00  0.00000000E+00  0.00000000E+00
  0.00000000E+00  0.00000000E+00  0.00000000E+00
  0.00000000E+00  0.00000000E+00  0.00000000E+00
  0.00000000E+00  0.00000000E+00  0.00000000E+00
  0.00000000E+00  0.00000000E+00  0.00000000E+00
  0.00000000E+00  0.00000000E+00  0.00000000E+00
  0.00000000E+00  0.00000000E+00  0.00000000E+00
  0.00000000E+00  0.00000000E+00  0.00000000E+00
  0.00000000E+00  0.00000000E+00  0.00000000E+00
  0.00000000E+00  0.00000000E+00  0.00000000E+00
  0.00000000E+00  0.00000000E+00  0.00000000E+00
  0.00000000E+00  0.00000000E+00  0.00000000E+00
  0.00000000E+00  0.00000000E+00  0.00000000E+00
  0.00000000E+00  0.00000000E+00  0.00000000E+00
  0.00000000E+00  0.00000000E+00  0.00000000E+00
  0.00000000E+00  0.00000000E+00  0.00000000E+00
  0.00000000E+00  0.00000000E+00  0.00000000E+00
  0.00000000E+00  0.00000000E+00  0.00000000E+00
  0.00000000E+00  0.00000000E+00  0.00000000E+00
  0.00000000E+00  0.00000000E+00  0.00000000E+00
  0.00000000E+00  0.00000000E+00  0.00000000E+00
  0.00000000E+00  0.00000000E+00  0.00000000E+00
  0.00000000E+00  0.00000000E+00  0.00000000E+00
  0.00000000E+00  0.00000000E+00  0.00000000E+00
  0.00000000E+00  0.00000000E+00  0.00000000E+00
  0.00000000E+00  0.00000000E+00  0.00000000E+00
  0.00000000E+00  0.00000000E+00  0.00000000E+00
  0.00000000E+00  0.00000000E+00  0.00000000E+00
  0.00000000E+00  0.00000000E+00  0.00000000E+00
  0.00000000E+00  0.00000000E+00  0.00000000E+00
  0.00000000E+00  0.00000000E+00  0.00000000E+00
  0.00000000E+00  0.00000000E+00  0.00000000E+00
  0.00000000E+00  0.00000000E+00  0.00000000E+00
  0.00000000E+00  0.00000000E+00  0.00000000E+00
  0.00000000E+00  0.00000000E+00  0.00000000E+00
  0.00000000E+00  0.00000000E+00  0.00000000E+00
  0.00000000E+00  0.00000000E+00  0.00000000E+00
  0.00000000E+00  0.00000000E+00  0.00000000E+00
  0.00000000E+00  0.00000000E+00  0.00000000E+00
  0.00000000E+00  0.00000000E+00  0.00000000E+00
  0.00000000E+00  0.00000000E+00  0.00000000E+00
  0.00000000E+00  0.00000000E+00  0.00000000E+00
  0.00000000E+00  0.00000000E+00  0.00000000E+00
  0.00000000E+00  0.00000000E+00  0.00000000E+00
  0.00000000E+00  0.00000000E+00  0.00000000E+00
  0.00000000E+00  0.00000000E+00  0.00000000E+00
  0.00000000E+00  0.00000000E+00  0.00000000E+00
  0.00000000E+00  0.00000000E+00  0.00000000E+00
  0.00000000E+00  0.00000000E+00  0.00000000E+00
  0.00000000E+00  0.00000000E+00  0.00000000E+00
  0.00000000E+00  0.00000000E+00  0.00000000E+00
  0.00000000E+00  0.00000000E+00  0.00000000E+00
  0.00000000E+00  0.00000000E+00  0.00000000E+00
  0.00000000E+00  0.00000000E+00  0.00000000E+00
  0.00000000E+00  0.00000000E+00  0.00000000E+00
  0.00000000E+00  0.00000000E+00  0.00000000E+00
  0.00000000E+00  0.00000000E+00  0.00000000E+00
  0.00000000E+00  0.00000000E+00  0.00000000E+00
  0.00000000E+00  0.00000000E+00  0.00000000E+00
  0.00000000E+00  0.00000000E+00  0.00000000E+00
  0.00000000E+00  0.00000000E+00  0.00000000E+00
  0.00000000E+00  0.00000000E+00  0.00000000E+00
  0.00000000E+00  0.00000000E+00  0.00000000E+00
  0.00000000E+00  0.00000000E+00  0.00000000E+00
  0.00000000E+00  0.00000000E+00  0.00000000E+00
  0.00000000E+00  0.00000000E+00  0.00000000E+00
  0.00000000E+00  0.00000000E+00  0.00000000E+00
  0.00000000E+00  0.00000000E+00  0.00000000E+00
  0.00000000E+00  0.00000000E+00  0.00000000E+00
  0.00000000E+00  0.00000000E+00  0.00000000E+00
  0.00000000E+00  0.00000000E+00  0.00000000E+00
  0.00000000E+00  0.00000000E+00  0.00000000E+00
  0.00000000E+00  0.00000000E+00  0.00000000E+00
  0.00000000E+00  0.00000000E+00  0.00000000E+00
  0.00000000E+00  0.00000000E+00  0.00000000E+00
  0.00000000E+00  0.00000000E+00  0.00000000E+00
  0.00000000E+00  0.00000000E+00  0.00000000E+00
  0.00000000E+00  0.00000000E+00  0.00000000E+00
  0.00000000E+00  0.00000000E+00  0.00000000E+00
  0.00000000E+00  0.00000000E+00  0.00000000E+00
  0.00000000E+00  0.00000000E+00  0.00000000E+00
  0.00000000E+00  0.00000000E+00  0.00000000E+00
  0.00000000E+00  0.00000000E+00  0.00000000E+00
  0.00000000E+00  0.00000000E+00  0.00000000E+00
  0.00000000E+00  0.00000000E+00  0.00000000E+00
  0.00000000E+00  0.00000000E+00  0.00000000E+00
  0.00000000E+00  0.00000000E+00  0.00000000E+00
  0.00000000E+00  0.00000000E+00  0.00000000E+00
  0.00000000E+00  0.00000000E+00  0.00000000E+00
  0.00000000E+00  0.00000000E+00  0.00000000E+00
  0.00000000E+00  0.00000000E+00  0.00000000E+00
  0.00000000E+00  0.00000000E+00  0.00000000E+00
  0.00000000E+00  0.00000000E+00  0.00000000E+00
  0.00000000E+00  0.00000000E+00  0.00000000E+00
  0.00000000E+00  0.00000000E+00  0.00000000E+00
  0.00000000E+00  0.00000000E+00  0.00000000E+00
  0.00000000E+00  0.00000000E+00  0.00000000E+00
  0.00000000E+00  0.00000000E+00  0.00000000E+00
  0.00000000E+00  0.00000000E+00  0.00000000E+00
  0.00000000E+00  0.00000000E+00  0.00000000E+00
  0.00000000E+00  0.00000000E+00  0.00000000E+00
  0.00000000E+00  0.00000000E+00  0.00000000E+00
  0.00000000E+00  0.00000000E+00  0.00000000E+00
  0.00000000E+00  0.00000000E+00  0.00000000E+00
  0.00000000E+00  0.00000000E+00  0.00000000E+00
  0.00000000E+00  0.00000000E+00  0.00000000E+00
  0.00000000E+00  0.00000000E+00  0.00000000E+00
  0.00000000E+00  0.00000000E+00  0.00000000E+00
  0.00000000E+00  0.00000000E+00  0.00000000E+00
  0.00000000E+00  0.00000000E+00  0.00000000E+00
  0.00000000E+00  0.00000000E+00  0.00000000E+00
  0.00000000E+00  0.00000000E+00  0.00000000E+00
  0.00000000E+00  0.00000000E+00  0.00000000E+00
  0.00000000E+00  0.00000000E+00  0.00000000E+00
  0.00000000E+00  0.00000000E+00  0.00000000E+00
  0.00000000E+00  0.00000000E+00  0.00000000E+00
  0.00000000E+00  0.00000000E+00  0.00000000E+00
  0.00000000E+00  0.00000000E+00  0.00000000E+00
