# Supplementary material for: Brønsted acidity in zeolites measured by deprotonation energy
Source: Sci Rep. 2022 May 4;12:7301. doi: 10.1038/s41598-022-11354-x (PMC9068704; doi:10.1038/s41598-022-11354-x)
Supplement: Supplementary file 2 — Supplementary Information 2. [file 41598_2022_11354_MOESM2_ESM.zip › structures/periodic/mfi/Al3-O10.vasp]

Si Al O H                               
   1.00000000000000     
    19.8538999999999994    0.0000000000000000    0.0000000000000000
     0.0000000000000000   19.8699000000000012    0.0000000000000000
     0.0000000000000000    0.0000000000000000   13.2912999999999997
   Si   Al   O    H 
    95     1   192     1
Direct
  0.4456303807338629  0.0538045161763397  0.6968769293784888
  0.0544624462938964  0.5557815834499980  0.2032470351511814
  0.4209638446008512  0.4426514131044259  0.6916999326489766
  0.0781096152199099  0.9436752281051642  0.1861391854830958
  0.5800308747842179  0.9473906027762314  0.3017098426162871
  0.9203412764946765  0.4464392779325597  0.8042269525482504
  0.5534562594732551  0.5567294454014232  0.3044880439805661
  0.9467033502113312  0.0560983020100862  0.8027834162603619
  0.3426703984911094  0.0275203748794345  0.8550038218313539
  0.1550372768948286  0.5289307127788543  0.3640754657708102
  0.3242062036619651  0.4664268433818590  0.8576909138311416
  0.1781692324094638  0.9687156674819362  0.3476958086295149
  0.6766348529706662  0.9695024868292336  0.1342947458371727
  0.8235465272539741  0.4689390842937085  0.6361255875373835
  0.6632922453178656  0.5259702379950043  0.1570858484311302
  0.8356453709540365  0.0258178933642526  0.6567203384209314
  0.2102828330812070  0.5726519756597341  0.5656896538800543
  0.2679177552808091  0.4303820616672488  0.0650029752132801
  0.2334774166362412  0.9330366469221150  0.5571002466982915
  0.7312128646059534  0.9344684541857682  0.9260080277773375
  0.7694560949369468  0.4342034581237769  0.4281092221734951
  0.7102562324341350  0.5607224146478716  0.9421961515585892
  0.7902352506406911  0.0601390398997241  0.4410909301228431
  0.1277802133554977  0.0729204692057949  0.0626536697135704
  0.3689861062091266  0.5704039307664280  0.5688613537850554
  0.1112565456889620  0.4380443200722694  0.0567386779884084
  0.3908221214501204  0.9384334295593719  0.5504587301732984
  0.8871468525634879  0.9403049945441753  0.9429317958826438
  0.6137136934984703  0.4407330195271498  0.4444970048237525
  0.8680073200265265  0.5691058038784139  0.9348317314014870
  0.6325567366430129  0.0691048432453310  0.4338591608821405
  0.0896738177574774  0.0265115699346969  0.8533275978037619
  0.4094043225553627  0.5271447777171429  0.3580005431624471
  0.0728357782764133  0.4727209639883295  0.8374471663674331
  0.4274854618973354  0.9722703081369740  0.3333445203067352
  0.9254702645618704  0.9659433639430642  0.1613454485536438
  0.5738057483788457  0.4678977219565442  0.6616711985623526
  0.9065088022573644  0.5291563190483504  0.1496631691449958
  0.5926982306109655  0.0307170912221061  0.6490932857240892
  0.2155971051737460  0.0466095214128026  0.7138539955024875
  0.2827232517432570  0.5476460643414380  0.2213656776826276
  0.1980395140243733  0.4454551580159974  0.7110449380512588
  0.3022419245992041  0.9431876566567765  0.2028190438607998
  0.7973012834503447  0.9398197582197282  0.2845913996262741
  0.7022173587168367  0.4402151589565313  0.7866136750449940
  0.7875440783320010  0.5580641590579494  0.2884143221379928
  0.7120582726069633  0.0585259190075041  0.7873737502229317
  0.4344207717213492  0.8341353297120828  0.7107345832298333
  0.0639064452100644  0.3324786208052192  0.2099010026365330
  0.4326878177391905  0.6743679576634680  0.7131346990370577
  0.0636046993053306  0.1735241520107442  0.2120450809797442
  0.5673832201047162  0.1751450993319970  0.2968153330147830
  0.9324175405366152  0.6748343123890149  0.7937507343688973
  0.5674421265740872  0.3334343881686340  0.2859239739830826
  0.9322578901812043  0.8330221759541774  0.7832327362203513
  0.3272300038299273  0.8741767096274708  0.8746693431052160
  0.1700378116580980  0.3738632557069207  0.3738871853195238
  0.3296842024068098  0.6232738677293823  0.8660834606233870
  0.1697158482202282  0.1241055775882214  0.3657316456412722
  0.6735711685213562  0.1253478463727461  0.1472535264035164
  0.8247029013746684  0.6251095087016573  0.6464015573992944
  0.6760496104955149  0.3667653116393381  0.1307870510718035
  0.8229330480196360  0.8670777384039819  0.6299545257611046
  0.2663627720419079  0.8188898216971223  0.0675749642158678
  0.2317668036398519  0.3218378419947529  0.5686046602925566
  0.2637290693962296  0.6669759357278020  0.0714474443200246
  0.2335792819141088  0.1695871540756560  0.5718777479338922
  0.7364470328838575  0.1714911660488014  0.9428144321985567
  0.7626410433052092  0.6723764128581090  0.4420665334145959
  0.7336605927479415  0.3250062837642794  0.9275887157838302
  0.7650327639714931  0.8258696928927277  0.4271693291520319
  0.1111946226638139  0.8214737754492719  0.0394579021047408
  0.3876553009373198  0.3209035218956053  0.5439038242139804
  0.1063380687673603  0.6701065600203364  0.0655141626748654
  0.3908269423996212  0.1695369059267831  0.5703046778485092
  0.8951422343710160  0.1719637951056091  0.9341166007689169
  0.6039660206634462  0.6739240901192719  0.4334290770410279
  0.8888824018542038  0.3263061113703236  0.9545475200317169
  0.6101380532972368  0.8278553093344334  0.4542795912245287
  0.0779908134715580  0.8685697297240368  0.8287789563089528
  0.4218282297732572  0.3690342853356683  0.3339699123449253
  0.0762531786420953  0.6306068636744033  0.8487315858471818
  0.4239596988226050  0.1298499348402264  0.3569404788457635
  0.9238709945209697  0.1250811787551528  0.1488722229870311
  0.5740684774681241  0.6270658677000377  0.6477851247479199
  0.9187947500886010  0.3711321763264621  0.1719003688704928
  0.5804037186204098  0.8716402799253002  0.6724094946054047
  0.2139253807536864  0.8305484909402637  0.7226880068038227
  0.2859196831030843  0.3296152550875530  0.2290070905963766
  0.2063442609763384  0.6740689727756781  0.7368200589707784
  0.2964725915679677  0.1738186222154114  0.2436435983196417
  0.7994465326511031  0.1626493778729125  0.2773021163892438
  0.6989438921865294  0.6627033778650598  0.7774356285891760
  0.7892445284467176  0.3163825772105077  0.2797120090549295
  0.7107226019767311  0.8161033787936829  0.7789371289091265
  0.2899822974292502  0.0831677239400914  0.0532215260618750
  0.5267094309984797  0.0582030465676309  0.7076333002430999
 -0.0267366602946618  0.5520756368271258  0.2101597125072600
  0.4996641365196374  0.4593500469203790  0.7104973872289616
 -0.0005519099057938  0.9572405271892822  0.2109916681536032
  0.5017641200926549  0.9676458830690475  0.2834494731952402
  0.9984577945596413  0.4673823353783598  0.7875680155040672
  0.4723393569041666  0.5525695878149347  0.2900129375945233
  0.0273510090003526  0.0516472498149648  0.7835090539035968
  0.4174374384058068  0.0292898258643217  0.8053435790252402
  0.0815599764983252  0.5465565063752700  0.3176471655151547
  0.3841939612223839  0.4267591469625360  0.7985656344806918
  0.1189944824366009  0.9271928557201913  0.2899225338851002
  0.6155798476279494  0.9315127210176026  0.1938669398112490
  0.8851793783808953  0.4320386476636257  0.6955909872885697
  0.5865115750927371  0.5361282517508480  0.1967908905022147
  0.9123434266985259  0.0350733126857147  0.6963046010891183
  0.4133500499181065  0.1266915799814959  0.6687880257117219
  0.0787752826503880  0.6286901771473783  0.1616334519743918
  0.4164568573459492  0.3786912269131282  0.6173421468362833
  0.0817290691342756  0.8799283223959155  0.1106238034148774
  0.5819076167504431  0.8821753962472312  0.3742416360694742
  0.9182239991146164  0.3801107644691780  0.8745218890653256
  0.5752643825817421  0.6326470232314285  0.3370852779048322
  0.9245007193597593  0.1315230856641027  0.8372718952168023
  0.4273795342723959 -0.0002574896011833  0.6091170763403896
  0.0826733048396216  0.4972241496629010  0.1290828073971688
  0.3824051383341205  0.5077022258916385  0.6445663195716793
  0.1131736719711729  0.0097903218755354  0.1384652267224805
  0.6218333081123999  0.0101802134147457  0.3500904516576960
  0.8776503611000697  0.5082156619566355  0.8541343441744219
  0.5766568992792785  0.5046949456818742  0.3925244488985652
  0.9251168682206437  0.0038209025074979  0.8915331322663481
  0.3333149454642765  0.0826310811648841  0.9406559920891457
  0.1689273877573796  0.5768755562694849  0.4605059055739533
  0.3136026574833137  0.4285440276367696  0.9643463940236936
  0.1953297779325284  0.9273068639701808  0.4496583703872489
  0.6851240917166380  0.9320161965009538  0.0266822548949318
  0.8154313380377322  0.4309607410331281  0.5287996050730468
  0.6693541217073370  0.5604059147178840  0.0474151178966493
  0.8311229908278791  0.0590878305466281  0.5461622691236818
  0.3354020208662976  0.9527428344048829  0.9123929140586728
  0.1562394726727715  0.4517224629911389  0.4034520851483220
  0.3464255130224608  0.5439717837643163  0.8795530941759617
  0.1536007323936231  0.0439847399208921  0.3773258098317797
  0.6580689151732690  0.0481938441904235  0.1142643645524710
  0.8405379127700359  0.5478533413934396  0.6147189225825332
  0.6838183598109464  0.4471912563599327  0.1484216447745741
  0.8137188073678957  0.9471503194362810  0.6501168270390848
  0.2893135458460129  0.0305151971982525  0.7617296954691324
  0.2095251008316520  0.5397835486848460  0.2740405558330546
  0.2548190308695066  0.4660399691699735  0.7931223337289436
  0.2454224377266142  0.9742671185799643  0.2755109108793667
  0.7465917349019638  0.9663727579716421  0.1976801291279938
  0.7537421849347211  0.4652780650510668  0.6998466794633550
  0.7123340194122216  0.5612748744518153  0.2399899300903422
  0.7870724188036352  0.0629311532883508  0.7384981025427805
  0.3180069241426126  0.1406348809762714  0.1389554827323800
  0.1904882880253646  0.6401182872215528  0.6283085459098692
  0.2713450250322635  0.3560770253999601  0.1153001122974836
  0.2293954892646817  0.8596178194930559  0.6108468787290630
  0.7316609149472677  0.8601348414551850  0.8764721843078624
  0.7686875041714377  0.3601715236688620  0.3777145357390139
  0.6755238918109893  0.6193997155381903  0.8747484116860097
  0.8236641075859735  0.1200756378456383  0.3749054045690559
  0.2053456805397727  0.0761963718831974  0.0341756282231797
  0.2900938095399591  0.5714316327823959  0.5386151866608107
  0.1908888238216891  0.4503117806406539  0.0350332537663475
  0.3112841162813212  0.9546674836265339  0.5361283850557416
  0.8074035198975512  0.9574159814823946  0.9560795545055794
  0.6934028389193626  0.4573926488162436  0.4587145977001141
  0.7892819354647772  0.5758323452027823 -0.0345172902061765
  0.7111347632060201  0.0736529879207096  0.4654709680689317
  0.3120681254676578  0.9945743903070826  0.1016381922087341
  0.1900762711464368  0.5052990110325219  0.6283705032881302
  0.2971893820686796  0.4858765475234069  0.1441456411030999
  0.1984081021942135 -0.0104477740916463  0.6290632209491717
  0.7000605804536572  0.9871023851859011  0.8446153749066717
  0.8004752120151905  0.4874546013902307  0.3474086836252418
  0.7037659238096416  0.4889929496666154  0.8846962479433745
  0.7978325070475157  0.9892174594364278  0.3818400273544882
  0.1044382041940260  0.1422208235501379  0.1175257698017769
  0.3884885027627017  0.6409937875250397  0.6228170509633524
  0.1009705131272067  0.3656624036211926  0.1119202135540712
  0.3989728332460277  0.8684482899554782  0.6126988366016701
  0.8941709895946774  0.8736313693565659  0.8731439420526501
  0.6067022041690761  0.3740134028433379  0.3748832331476681
  0.8935334955776090  0.6397468715639343  0.8876448561236744
  0.6085804472902056  0.1411242273895734  0.3895661311498997
  0.0814813494218708  0.0620048926021960  0.9623731189281601
  0.4150599692045306  0.5614745702899016  0.4688086618148896
  0.0710998605206928  0.4400513193112334  0.9500459907124967
  0.4259774705730329  0.9320575213491171  0.4401625371099083
  0.9211232997629323  0.9275620136020982  0.0527599013793566
  0.5790761408508305  0.4284757291928181  0.5540614109183953
  0.9135516592742677  0.5528246365812848  0.0332366357121649
  0.5867901371476877  0.0510396059104421  0.5311894578571116
  0.1602006635444690  0.0470565815368455  0.8020480076483837
  0.3396887849497091  0.5506739216764580  0.3073273808467755
  0.1263996572811996  0.4328585870357284  0.7671975009354156
  0.3744062734069896  0.9362997154480732  0.2569502699896190
  0.8724252415283226  0.9325513389172402  0.2389845617186738
  0.6267901352442405  0.4365058329374175  0.7410658811222967
  0.8419240866138847  0.5661366154446219  0.1987802561699364
  0.6579918744035980  0.0668072231033201  0.6973684585360337
  0.0894564940451130  0.9450980710295813  0.8666473415391716
  0.4091685287266875  0.4459400042735454  0.3703181060507087
  0.0958180274161967  0.5513614380162457  0.8420498259956372
  0.4048106165163164  0.0502693498911365  0.3465905187056703
  0.9072946772204782  0.0450734056334314  0.1462169273499971
  0.5904125997197359  0.5471617631135152  0.6443357029173020
  0.8952122415497485  0.4483448133226143  0.1542805481228308
  0.6013286001843021  0.9497465241014786  0.6582242932540845
  0.2135221020061766  0.1205271730090849  0.6637274565312673
  0.2866401627820833  0.6183141798649089  0.1616713565086473
  0.2190560881334545  0.3751652836705491  0.6582198694455790
  0.2811174139743408  0.8705483372212738  0.1594397752359240
  0.7734154548412443  0.8660251166552332  0.3220657346147274
  0.7231506673696064  0.3653042890616433  0.8229677894688029
  0.7974358595735176  0.6198961599989327  0.3656030150582546
  0.7011387074423732  0.1190724231026493  0.8665653976924261
  0.5083024352892256  0.8665161754335955  0.7292741435374680
 -0.0083956773585927  0.3692792587973395  0.2273092068013188
  0.5075770314046330  0.6410519645278815  0.7162316054182404
 -0.0107471699939637  0.1387545842051296  0.2196920446080503
  0.4913395455102145  0.1449489231724391  0.2913917527397309
  0.0087346078187242  0.6456606315394550  0.7836575166126605
  0.4921785429220666  0.3637417433956240  0.2727440592871515
  0.0077680314631610  0.8621865888029558  0.7678228849060847
  0.3922686432042667  0.8490682245575056  0.8129895007440968
  0.1074523018356639  0.3430086803191684  0.3116027202787988
  0.3954981062681666  0.6617316253836496  0.8208401598218956
  0.1042221709486094  0.1613914708490302  0.3172696407590073
  0.6049990348706802  0.1595052263913166  0.1904328273836600
  0.8931501754235505  0.6596078289580369  0.6888829708436854
  0.6049164449122884  0.3417091974930011  0.1778653029788705
  0.8944877794479839  0.8421870560570859  0.6756092233838412
  0.4386537141987007  0.7541434254394985  0.6912054358427220
  0.0539101945177648  0.2530721949214744  0.1906442751174262
  0.5650535692405200  0.2551168684542867  0.3179257626471816
  0.9340810891822166  0.7547307264571516  0.8155465320627447
  0.3206352680892288  0.8301824555772630  0.9772026514741129
  0.1781955336268861  0.3314578152538682  0.4773535921062239
  0.3115515117734021  0.6567278275191155  0.9738910800742612
  0.1849373892538236  0.1566698325037350  0.4755386636068401
  0.6992250897576283  0.1684154071221257  0.0513039505606908
  0.7996986666456362  0.6682925887171464  0.5503704739654151
  0.6785170465145335  0.3482391916557059  0.0117039150883770
  0.8204064973427790  0.8500325355289452  0.5103161911822166
  0.2604204305274606  0.8695656851341972  0.8051741610996418
  0.2386120829878883  0.3712276081663440  0.3072761820658524
  0.2657206002314290  0.6307172324022539  0.7902676870307751
  0.2354512754383432  0.1305465722006408  0.2942299508114209
  0.7320408899393945  0.1261966998633079  0.2333575182109115
  0.7657966458312075  0.6262507090817966  0.7318091848540569
  0.7383107002693137  0.3293853504932301  0.1863439221475120
  0.7618042797661394  0.8276883466231671  0.6853202303656775
  0.2729474462813366  0.7436621872641677  0.1122699846558575
  0.2237546501030850  0.2461187226742280  0.6128559876795187
  0.7257553156568961  0.2464292748402982  0.8981498514879654
  0.7739098234408451  0.7473637516173204  0.3979615201436149
  0.1918604273345319  0.8330669247227138  0.0218573792373997
  0.3075074259050085  0.3324614911244405  0.5237055822380294
  0.1853037369300437  0.6528056019266310  0.0416032316456468
  0.3120792880765753  0.1557775411609080  0.5410402059171276
  0.8161056876219570  0.1534683461868570  0.9540666568702191
  0.6827983267028711  0.6554909096482725  0.4540970207682280
  0.8087253394117048  0.3394185518796874  0.9725517656315307
  0.6902769121701994  0.8395578683637119  0.4738424330013536
  0.0977366593646919  0.7493553974085108  0.0930256565100947
  0.4018028080734802  0.2486272620253752  0.5969218642773707
  0.9030885010412654  0.2516937799677784  0.9097138759534691
  0.5953918106045738  0.7535366167917340  0.4085495891227293
  0.0755265968818638  0.8213755129557105  0.9292526888141636
  0.4255331643950422  0.3227331352749091  0.4351992500605138
  0.0628055071373030  0.6510110080172277  0.9657318424179409
  0.4376592951066128  0.1472428430278376  0.4751469631902561
  0.9375530299099123  0.1522149602216078  0.0350175805647193
  0.5611144411032086  0.6548597634215744  0.5342087273203253
  0.9259059105262785  0.3338894705332510  0.0631033335778616
  0.5726653177021951  0.8359991287059919  0.5624387497115779
  0.1359801133423537  0.8436145133525649  0.7516480672689585
  0.3639102767546417  0.3434946796149067  0.2577594946092056
  0.1385349411555801  0.6750038505573945  0.8051595651473946
  0.3615801502943958  0.1757319620181076  0.3188688179550423
  0.8587202021006972  0.1648584233776776  0.1933182032091068
  0.6386926142155406  0.6661429102580346  0.6949326206833745
  0.8655472294921803  0.3327693762879953  0.2440700720015253
  0.6348188046730616  0.8332913173378008  0.7423608002095368
  0.2320386033634221  0.7510486466004751  0.7227940852933812
  0.2683052589698582  0.2504609988925395  0.2329694952303866
  0.7826216895318654  0.2384752815552282  0.3132461164689868
  0.7161852813730564  0.7383494632195596  0.8138811942623341
  0.3259600675403835  0.9704661927459670  0.0380117680707787
 
  0.00000000E+00  0.00000000E+00  0.00000000E+00
  0.00000000E+00  0.00000000E+00  0.00000000E+00
  0.00000000E+00  0.00000000E+00  0.00000000E+00
  0.00000000E+00  0.00000000E+00  0.00000000E+00
  0.00000000E+00  0.00000000E+00  0.00000000E+00
  0.00000000E+00  0.00000000E+00  0.00000000E+00
  0.00000000E+00  0.00000000E+00  0.00000000E+00
  0.00000000E+00  0.00000000E+00  0.00000000E+00
  0.00000000E+00  0.00000000E+00  0.00000000E+00
  0.00000000E+00  0.00000000E+00  0.00000000E+00
  0.00000000E+00  0.00000000E+00  0.00000000E+00
  0.00000000E+00  0.00000000E+00  0.00000000E+00
  0.00000000E+00  0.00000000E+00  0.00000000E+00
  0.00000000E+00  0.00000000E+00  0.00000000E+00
  0.00000000E+00  0.00000000E+00  0.00000000E+00
  0.00000000E+00  0.00000000E+00  0.00000000E+00
  0.00000000E+00  0.00000000E+00  0.00000000E+00
  0.00000000E+00  0.00000000E+00  0.00000000E+00
  0.00000000E+00  0.00000000E+00  0.00000000E+00
  0.00000000E+00  0.00000000E+00  0.00000000E+00
  0.00000000E+00  0.00000000E+00  0.00000000E+00
  0.00000000E+00  0.00000000E+00  0.00000000E+00
  0.00000000E+00  0.00000000E+00  0.00000000E+00
  0.00000000E+00  0.00000000E+00  0.00000000E+00
  0.00000000E+00  0.00000000E+00  0.00000000E+00
  0.00000000E+00  0.00000000E+00  0.00000000E+00
  0.00000000E+00  0.00000000E+00  0.00000000E+00
  0.00000000E+00  0.00000000E+00  0.00000000E+00
  0.00000000E+00  0.00000000E+00  0.00000000E+00
  0.00000000E+00  0.00000000E+00  0.00000000E+00
  0.00000000E+00  0.00000000E+00  0.00000000E+00
  0.00000000E+00  0.00000000E+00  0.00000000E+00
  0.00000000E+00  0.00000000E+00  0.00000000E+00
  0.00000000E+00  0.00000000E+00  0.00000000E+00
  0.00000000E+00  0.00000000E+00  0.00000000E+00
  0.00000000E+00  0.00000000E+00  0.00000000E+00
  0.00000000E+00  0.00000000E+00  0.00000000E+00
  0.00000000E+00  0.00000000E+00  0.00000000E+00
  0.00000000E+00  0.00000000E+00  0.00000000E+00
  0.00000000E+00  0.00000000E+00  0.00000000E+00
  0.00000000E+00  0.00000000E+00  0.00000000E+00
  0.00000000E+00  0.00000000E+00  0.00000000E+00
  0.00000000E+00  0.00000000E+00  0.00000000E+00
  0.00000000E+00  0.00000000E+00  0.00000000E+00
  0.00000000E+00  0.00000000E+00  0.00000000E+00
  0.00000000E+00  0.00000000E+00  0.00000000E+00
  0.00000000E+00  0.00000000E+00  0.00000000E+00
  0.00000000E+00  0.00000000E+00  0.00000000E+00
  0.00000000E+00  0.00000000E+00  0.00000000E+00
  0.00000000E+00  0.00000000E+00  0.00000000E+00
  0.00000000E+00  0.00000000E+00  0.00000000E+00
  0.00000000E+00  0.00000000E+00  0.00000000E+00
  0.00000000E+00  0.00000000E+00  0.00000000E+00
  0.00000000E+00  0.00000000E+00  0.00000000E+00
  0.00000000E+00  0.00000000E+00  0.00000000E+00
  0.00000000E+00  0.00000000E+00  0.00000000E+00
  0.00000000E+00  0.00000000E+00  0.00000000E+00
  0.00000000E+00  0.00000000E+00  0.00000000E+00
  0.00000000E+00  0.00000000E+00  0.00000000E+00
  0.00000000E+00  0.00000000E+00  0.00000000E+00
  0.00000000E+00  0.00000000E+00  0.00000000E+00
  0.00000000E+00  0.00000000E+00  0.00000000E+00
  0.00000000E+00  0.00000000E+00  0.00000000E+00
  0.00000000E+00  0.00000000E+00  0.00000000E+00
  0.00000000E+00  0.00000000E+00  0.00000000E+00
  0.00000000E+00  0.00000000E+00  0.00000000E+00
  0.00000000E+00  0.00000000E+00  0.00000000E+00
  0.00000000E+00  0.00000000E+00  0.00000000E+00
  0.00000000E+00  0.00000000E+00  0.00000000E+00
  0.00000000E+00  0.00000000E+00  0.00000000E+00
  0.00000000E+00  0.00000000E+00  0.00000000E+00
  0.00000000E+00  0.00000000E+00  0.00000000E+00
  0.00000000E+00  0.00000000E+00  0.00000000E+00
  0.00000000E+00  0.00000000E+00  0.00000000E+00
  0.00000000E+00  0.00000000E+00  0.00000000E+00
  0.00000000E+00  0.00000000E+00  0.00000000E+00
  0.00000000E+00  0.00000000E+00  0.00000000E+00
  0.00000000E+00  0.00000000E+00  0.00000000E+00
  0.00000000E+00  0.00000000E+00  0.00000000E+00
  0.00000000E+00  0.00000000E+00  0.00000000E+00
  0.00000000E+00  0.00000000E+00  0.00000000E+00
  0.00000000E+00  0.00000000E+00  0.00000000E+00
  0.00000000E+00  0.00000000E+00  0.00000000E+00
  0.00000000E+00  0.00000000E+00  0.00000000E+00
  0.00000000E+00  0.00000000E+00  0.00000000E+00
  0.00000000E+00  0.00000000E+00  0.00000000E+00
  0.00000000E+00  0.00000000E+00  0.00000000E+00
  0.00000000E+00  0.00000000E+00  0.00000000E+00
  0.00000000E+00  0.00000000E+00  0.00000000E+00
  0.00000000E+00  0.00000000E+00  0.00000000E+00
  0.00000000E+00  0.00000000E+00  0.00000000E+00
  0.00000000E+00  0.00000000E+00  0.00000000E+00
  0.00000000E+00  0.00000000E+00  0.00000000E+00
  0.00000000E+00  0.00000000E+00  0.00000000E+00
  0.00000000E+00  0.00000000E+00  0.00000000E+00
  0.00000000E+00  0.00000000E+00  0.00000000E+00
  0.00000000E+00  0.00000000E+00  0.00000000E+00
  0.00000000E+00  0.00000000E+00  0.00000000E+00
  0.00000000E+00  0.00000000E+00  0.00000000E+00
  0.00000000E+00  0.00000000E+00  0.00000000E+00
  0.00000000E+00  0.00000000E+00  0.00000000E+00
  0.00000000E+00  0.00000000E+00  0.00000000E+00
  0.00000000E+00  0.00000000E+00  0.00000000E+00
  0.00000000E+00  0.00000000E+00  0.00000000E+00
  0.00000000E+00  0.00000000E+00  0.00000000E+00
  0.00000000E+00  0.00000000E+00  0.00000000E+00
  0.00000000E+00  0.00000000E+00  0.00000000E+00
  0.00000000E+00  0.00000000E+00  0.00000000E+00
  0.00000000E+00  0.00000000E+00  0.00000000E+00
  0.00000000E+00  0.00000000E+00  0.00000000E+00
  0.00000000E+00  0.00000000E+00  0.00000000E+00
  0.00000000E+00  0.00000000E+00  0.00000000E+00
  0.00000000E+00  0.00000000E+00  0.00000000E+00
  0.00000000E+00  0.00000000E+00  0.00000000E+00
  0.00000000E+00  0.00000000E+00  0.00000000E+00
  0.00000000E+00  0.00000000E+00  0.00000000E+00
  0.00000000E+00  0.00000000E+00  0.00000000E+00
  0.00000000E+00  0.00000000E+00  0.00000000E+00
  0.00000000E+00  0.00000000E+00  0.00000000E+00
  0.00000000E+00  0.00000000E+00  0.00000000E+00
  0.00000000E+00  0.00000000E+00  0.00000000E+00
  0.00000000E+00  0.00000000E+00  0.00000000E+00
  0.00000000E+00  0.00000000E+00  0.00000000E+00
  0.00000000E+00  0.00000000E+00  0.00000000E+00
  0.00000000E+00  0.00000000E+00  0.00000000E+00
  0.00000000E+00  0.00000000E+00  0.00000000E+00
  0.00000000E+00  0.00000000E+00  0.00000000E+00
  0.00000000E+00  0.00000000E+00  0.00000000E+00
  0.00000000E+00  0.00000000E+00  0.00000000E+00
  0.00000000E+00  0.00000000E+00  0.00000000E+00
  0.00000000E+00  0.00000000E+00  0.00000000E+00
  0.00000000E+00  0.00000000E+00  0.00000000E+00
  0.00000000E+00  0.00000000E+00  0.00000000E+00
  0.00000000E+00  0.00000000E+00  0.00000000E+00
  0.00000000E+00  0.00000000E+00  0.00000000E+00
  0.00000000E+00  0.00000000E+00  0.00000000E+00
  0.00000000E+00  0.00000000E+00  0.00000000E+00
  0.00000000E+00  0.00000000E+00  0.00000000E+00
  0.00000000E+00  0.00000000E+00  0.00000000E+00
  0.00000000E+00  0.00000000E+00  0.00000000E+00
  0.00000000E+00  0.00000000E+00  0.00000000E+00
  0.00000000E+00  0.00000000E+00  0.00000000E+00
  0.00000000E+00  0.00000000E+00  0.00000000E+00
  0.00000000E+00  0.00000000E+00  0.00000000E+00
  0.00000000E+00  0.00000000E+00  0.00000000E+00
  0.00000000E+00  0.00000000E+00  0.00000000E+00
  0.00000000E+00  0.00000000E+00  0.00000000E+00
  0.00000000E+00  0.00000000E+00  0.00000000E+00
  0.00000000E+00  0.00000000E+00  0.00000000E+00
  0.00000000E+00  0.00000000E+00  0.00000000E+00
  0.00000000E+00  0.00000000E+00  0.00000000E+00
  0.00000000E+00  0.00000000E+00  0.00000000E+00
  0.00000000E+00  0.00000000E+00  0.00000000E+00
  0.00000000E+00  0.00000000E+00  0.00000000E+00
  0.00000000E+00  0.00000000E+00  0.00000000E+00
  0.00000000E+00  0.00000000E+00  0.00000000E+00
  0.00000000E+00  0.00000000E+00  0.00000000E+00
  0.00000000E+00  0.00000000E+00  0.00000000E+00
  0.00000000E+00  0.00000000E+00  0.00000000E+00
  0.00000000E+00  0.00000000E+00  0.00000000E+00
  0.00000000E+00  0.00000000E+00  0.00000000E+00
  0.00000000E+00  0.00000000E+00  0.00000000E+00
  0.00000000E+00  0.00000000E+00  0.00000000E+00
  0.00000000E+00  0.00000000E+00  0.00000000E+00
  0.00000000E+00  0.00000000E+00  0.00000000E+00
  0.00000000E+00  0.00000000E+00  0.00000000E+00
  0.00000000E+00  0.00000000E+00  0.00000000E+00
  0.00000000E+00  0.00000000E+00  0.00000000E+00
  0.00000000E+00  0.00000000E+00  0.00000000E+00
  0.00000000E+00  0.00000000E+00  0.00000000E+00
  0.00000000E+00  0.00000000E+00  0.00000000E+00
  0.00000000E+00  0.00000000E+00  0.00000000E+00
  0.00000000E+00  0.00000000E+00  0.00000000E+00
  0.00000000E+00  0.00000000E+00  0.00000000E+00
  0.00000000E+00  0.00000000E+00  0.00000000E+00
  0.00000000E+00  0.00000000E+00  0.00000000E+00
  0.00000000E+00  0.00000000E+00  0.00000000E+00
  0.00000000E+00  0.00000000E+00  0.00000000E+00
  0.00000000E+00  0.00000000E+00  0.00000000E+00
  0.00000000E+00  0.00000000E+00  0.00000000E+00
  0.00000000E+00  0.00000000E+00  0.00000000E+00
  0.00000000E+00  0.00000000E+00  0.00000000E+00
  0.00000000E+00  0.00000000E+00  0.00000000E+00
  0.00000000E+00  0.00000000E+00  0.00000000E+00
  0.00000000E+00  0.00000000E+00  0.00000000E+00
  0.00000000E+00  0.00000000E+00  0.00000000E+00
  0.00000000E+00  0.00000000E+00  0.00000000E+00
  0.00000000E+00  0.00000000E+00  0.00000000E+00
  0.00000000E+00  0.00000000E+00  0.00000000E+00
  0.00000000E+00  0.00000000E+00  0.00000000E+00
  0.00000000E+00  0.00000000E+00  0.00000000E+00
  0.00000000E+00  0.00000000E+00  0.00000000E+00
  0.00000000E+00  0.00000000E+00  0.00000000E+00
  0.00000000E+00  0.00000000E+00  0.00000000E+00
  0.00000000E+00  0.00000000E+00  0.00000000E+00
  0.00000000E+00  0.00000000E+00  0.00000000E+00
  0.00000000E+00  0.00000000E+00  0.00000000E+00
  0.00000000E+00  0.00000000E+00  0.00000000E+00
  0.00000000E+00  0.00000000E+00  0.00000000E+00
  0.00000000E+00  0.00000000E+00  0.00000000E+00
  0.00000000E+00  0.00000000E+00  0.00000000E+00
  0.00000000E+00  0.00000000E+00  0.00000000E+00
  0.00000000E+00  0.00000000E+00  0.00000000E+00
  0.00000000E+00  0.00000000E+00  0.00000000E+00
  0.00000000E+00  0.00000000E+00  0.00000000E+00
  0.00000000E+00  0.00000000E+00  0.00000000E+00
  0.00000000E+00  0.00000000E+00  0.00000000E+00
  0.00000000E+00  0.00000000E+00  0.00000000E+00
  0.00000000E+00  0.00000000E+00  0.00000000E+00
  0.00000000E+00  0.00000000E+00  0.00000000E+00
  0.00000000E+00  0.00000000E+00  0.00000000E+00
  0.00000000E+00  0.00000000E+00  0.00000000E+00
  0.00000000E+00  0.00000000E+00  0.00000000E+00
  0.00000000E+00  0.00000000E+00  0.00000000E+00
  0.00000000E+00  0.00000000E+00  0.00000000E+00
  0.00000000E+00  0.00000000E+00  0.00000000E+00
  0.00000000E+00  0.00000000E+00  0.00000000E+00
  0.00000000E+00  0.00000000E+00  0.00000000E+00
  0.00000000E+00  0.00000000E+00  0.00000000E+00
  0.00000000E+00  0.00000000E+00  0.00000000E+00
  0.00000000E+00  0.00000000E+00  0.00000000E+00
  0.00000000E+00  0.00000000E+00  0.00000000E+00
  0.00000000E+00  0.00000000E+00  0.00000000E+00
  0.00000000E+00  0.00000000E+00  0.00000000E+00
  0.00000000E+00  0.00000000E+00  0.00000000E+00
  0.00000000E+00  0.00000000E+00  0.00000000E+00
  0.00000000E+00  0.00000000E+00  0.00000000E+00
  0.00000000E+00  0.00000000E+00  0.00000000E+00
  0.00000000E+00  0.00000000E+00  0.00000000E+00
  0.00000000E+00  0.00000000E+00  0.00000000E+00
  0.00000000E+00  0.00000000E+00  0.00000000E+00
  0.00000000E+00  0.00000000E+00  0.00000000E+00
  0.00000000E+00  0.00000000E+00  0.00000000E+00
  0.00000000E+00  0.00000000E+00  0.00000000E+00
  0.00000000E+00  0.00000000E+00  0.00000000E+00
  0.00000000E+00  0.00000000E+00  0.00000000E+00
  0.00000000E+00  0.00000000E+00  0.00000000E+00
  0.00000000E+00  0.00000000E+00  0.00000000E+00
  0.00000000E+00  0.00000000E+00  0.00000000E+00
  0.00000000E+00  0.00000000E+00  0.00000000E+00
  0.00000000E+00  0.00000000E+00  0.00000000E+00
  0.00000000E+00  0.00000000E+00  0.00000000E+00
  0.00000000E+00  0.00000000E+00  0.00000000E+00
  0.00000000E+00  0.00000000E+00  0.00000000E+00
  0.00000000E+00  0.00000000E+00  0.00000000E+00
  0.00000000E+00  0.00000000E+00  0.00000000E+00
  0.00000000E+00  0.00000000E+00  0.00000000E+00
  0.00000000E+00  0.00000000E+00  0.00000000E+00
  0.00000000E+00  0.00000000E+00  0.00000000E+00
  0.00000000E+00  0.00000000E+00  0.00000000E+00
  0.00000000E+00  0.00000000E+00  0.00000000E+00
  0.00000000E+00  0.00000000E+00  0.00000000E+00
  0.00000000E+00  0.00000000E+00  0.00000000E+00
  0.00000000E+00  0.00000000E+00  0.00000000E+00
  0.00000000E+00  0.00000000E+00  0.00000000E+00
  0.00000000E+00  0.00000000E+00  0.00000000E+00
  0.00000000E+00  0.00000000E+00  0.00000000E+00
  0.00000000E+00  0.00000000E+00  0.00000000E+00
  0.00000000E+00  0.00000000E+00  0.00000000E+00
  0.00000000E+00  0.00000000E+00  0.00000000E+00
  0.00000000E+00  0.00000000E+00  0.00000000E+00
  0.00000000E+00  0.00000000E+00  0.00000000E+00
  0.00000000E+00  0.00000000E+00  0.00000000E+00
  0.00000000E+00  0.00000000E+00  0.00000000E+00
  0.00000000E+00  0.00000000E+00  0.00000000E+00
  0.00000000E+00  0.00000000E+00  0.00000000E+00
  0.00000000E+00  0.00000000E+00  0.00000000E+00
  0.00000000E+00  0.00000000E+00  0.00000000E+00
  0.00000000E+00  0.00000000E+00  0.00000000E+00
  0.00000000E+00  0.00000000E+00  0.00000000E+00
  0.00000000E+00  0.00000000E+00  0.00000000E+00
  0.00000000E+00  0.00000000E+00  0.00000000E+00
  0.00000000E+00  0.00000000E+00  0.00000000E+00
  0.00000000E+00  0.00000000E+00  0.00000000E+00
  0.00000000E+00  0.00000000E+00  0.00000000E+00
  0.00000000E+00  0.00000000E+00  0.00000000E+00
  0.00000000E+00  0.00000000E+00  0.00000000E+00
  0.00000000E+00  0.00000000E+00  0.00000000E+00
  0.00000000E+00  0.00000000E+00  0.00000000E+00
  0.00000000E+00  0.00000000E+00  0.00000000E+00
  0.00000000E+00  0.00000000E+00  0.00000000E+00
  0.00000000E+00  0.00000000E+00  0.00000000E+00
  0.00000000E+00  0.00000000E+00  0.00000000E+00
  0.00000000E+00  0.00000000E+00  0.00000000E+00
  0.00000000E+00  0.00000000E+00  0.00000000E+00
  0.00000000E+00  0.00000000E+00  0.00000000E+00
  0.00000000E+00  0.00000000E+00  0.00000000E+00
  0.00000000E+00  0.00000000E+00  0.00000000E+00
  0.00000000E+00  0.00000000E+00  0.00000000E+00
