# Supplementary material for: Brønsted acidity in zeolites measured by deprotonation energy
Source: Sci Rep. 2022 May 4;12:7301. doi: 10.1038/s41598-022-11354-x (PMC9068704; doi:10.1038/s41598-022-11354-x)
Supplement: Supplementary file 2 — Supplementary Information 2. [file 41598_2022_11354_MOESM2_ESM.zip › structures/periodic/mfi/Al12-O26.vasp]

Si Al O H                               
   1.00000000000000     
    19.8538999999999994    0.0000000000000000    0.0000000000000000
     0.0000000000000000   19.8699000000000012    0.0000000000000000
     0.0000000000000000    0.0000000000000000   13.2912999999999997
   Si   Al   O    H 
    95     1   192     1
Direct
  0.4284132812241816  0.0655200411426940  0.7016007255088753
  0.0773455204665286  0.5495853847299526  0.1398270417311955
  0.4234357948404500  0.4511653674267821  0.6395785945527774
  0.0691814058370035  0.9351213085141522  0.2015346884886534
  0.5688703351876444  0.9339947893134537  0.2992864391273630
  0.9232461067763637  0.4507210038500561  0.8606567657308584
  0.5779756167923614  0.5490284137531560  0.3606723297632813
  0.9285431573561328  0.0639583771903654  0.7984846547673567
  0.3318740973392152  0.0279482978090389  0.8617752976031414
  0.1990228926459071  0.5257651117649184  0.2850316288677469
  0.3017571436821088  0.4726049357274758  0.7863726775612945
  0.1675226333592014  0.9764332863846975  0.3561006852548543
  0.6660092660952689  0.9716323108900413  0.1405340817839791
  0.8021114294794007  0.4718327454392505  0.7129956314245874
  0.6988595263865438  0.5285843164219068  0.2127684762216693
  0.8310199546836471  0.0275132500400087  0.6394836873742257
  0.2830293279668062  0.0477585992843001  0.0765903263294490
  0.2200353195143297  0.5694659562166465  0.5024008565966918
  0.2819302443917999  0.4269308892234943  0.0039372430163309
  0.2180274782776914  0.9505239096296896  0.5688250348210416
  0.7158164007129809  0.9515788355386204  0.9265767249046851
  0.7819157697940782  0.4241571995529150  0.4959079073416062
  0.7188066429820116  0.5748835641130984  0.9956419074226507
  0.7817103947154439  0.0481140263274841  0.4246291540722504
  0.1275656605187957  0.0546662229110311  0.0616323820349951
  0.3816407894985735  0.5768476050530350  0.5053208920452523
  0.1203802131381674  0.4249650643433078  0.0046187804870406
  0.3714731578127235  0.9459788550331056  0.5639278461152156
  0.8691933871654587  0.9454024480768908  0.9370901332965091
  0.6200153930205380  0.4230823246127376  0.4954900955646452
  0.8804513967379112  0.5756856505566621 -0.0036485656191222
  0.6268501108180498  0.0548604006470901  0.4367943602957142
  0.0809259420192015  0.0341943696661945  0.8446531641004937
  0.4328076487921871  0.5266195046114340  0.2981652295983980
  0.0681518647494922  0.4740890252472318  0.7977360815911092
  0.4189276138803962  0.9634760420277199  0.3505083112474413
  0.9184142218690231  0.9627281235890943  0.1517256281378939
  0.5680983347433679  0.4739695975525041  0.7028771589757458
  0.9326727608245627  0.5252742840587444  0.2032790632058840
  0.5802973684368296  0.0360242101042217  0.6530905476285722
  0.2089887582398778  0.0717679307726788  0.7291026991040593
  0.3246192441546367  0.5460389611140545  0.1442362695299803
  0.1766712399058955  0.4511636087207073  0.6449005290595526
  0.2915967474091271  0.9247269033510827  0.2327691620875530
  0.7903414953758352  0.9245832713723886  0.2684483453041557
  0.6766867403837055  0.4540491396553581  0.8558647406105133
  0.8242080244403839  0.5453730430189360  0.3559060061311288
  0.7072291673994014  0.0749030337983221  0.7696222750394152
  0.4279276686056613  0.8346528392647674  0.7020526379353671
  0.0803444010066592  0.3217919980243917  0.1629352452988223
  0.4208016005449003  0.6794100515781685  0.6636000369111956
  0.0733449534689790  0.1673834529408155  0.1989792055382449
  0.5733427963588044  0.1670481567709888  0.2979535400288790
  0.9190956199280904  0.6783831205140487  0.8392311782059271
  0.5799643326356402  0.3222765599896618  0.3368550897284203
  0.9246801558362785  0.8337803408596640  0.8038478533584026
  0.3252790079431666  0.8675321250999175  0.8558446756454201
  0.1993816177213685  0.3699538065940073  0.3040376935893035
  0.3018072417294494  0.6297271219220920  0.8046024029094399
  0.1784512993556855  0.1341932925492881  0.3497330634882166
  0.6775809079906870  0.1312097124589222  0.1461044292632286
  0.8004528064400085  0.6279696242633800  0.6977848919295769
  0.7001839817299180  0.3725336903574209  0.1978559256828313
  0.8233984443720644  0.8676598214199541  0.6475618604535228
  0.2696081513240552  0.8253591816066688  0.0599843282162353
  0.2307727226748586  0.3287620758117799  0.5254141401708453
  0.2697293438701694  0.6698069866950148  0.0251597953655824
  0.2340947482636039  0.1729805436119244  0.5565329965399112
  0.7327602799195598  0.1754295021196400  0.9411223011109863
  0.7701253817007007  0.6689754610438349  0.4773882574107277
  0.7313201622604317  0.3304214643436992  0.9771969708474461
  0.7688956047879798  0.8238127246367825  0.4417342782060771
  0.1136996431846576  0.8270061771188885  0.0555020328821485
  0.3880812981142889  0.3281820411464227  0.5133606612717376
  0.1125085558692463  0.6731153645131939  0.0155605691388327
  0.3900374686352814  0.1744511429404898  0.5502594688230954
  0.8893975451547561  0.1739780239796553  0.9487007153405981
  0.6124657342766479  0.6717745261870272  0.4870370330689829
  0.8893726777025184  0.3272788651077734  0.9862132278092626
  0.6127295573851754  0.8250147310426242  0.4476394833553968
  0.0713569178923018  0.8768528211264847  0.8466107748576710
  0.4359197096035485  0.3696011972285084  0.3013119230120280
  0.0628472256985000  0.6314260722880294  0.8045526632138608
  0.4280000420735215  0.1215897224786748  0.3402192679840157
  0.9275716733741901  0.1209919390634436  0.1601126186062357
  0.5644723015789334  0.6316295196976478  0.6996603938779603
  0.9363248985597207  0.3679789306967180  0.1993410128544098
  0.5741699948562788  0.8787680308973860  0.6574165486438642
  0.3208165734940366  0.3277752124012800  0.1681336611984619
  0.1778996883068796  0.6667663103763430  0.6674407708871494
  0.3043147358242643  0.1751754069650959  0.2172416462573159
  0.8033320993254354  0.1735899097969085  0.2818951664553369
  0.6802148661778563  0.6728436989500337  0.8315972684698294
  0.8203965189694407  0.3268972821620836  0.3318628989684029
  0.6967666115395378  0.8260507594030251  0.7819333119782649
  0.1948791761432853  0.8314564397088048  0.7216668510270626
  0.5082143123550196  0.0506203823497413  0.7041447124111713
  0.0130108832360054  0.5389911320346630  0.2129911837286303
  0.4878184317469244  0.4600975537000214  0.7130576786251586
 -0.0118417691489963  0.9402611036112039  0.2037080345087207
  0.4881815929880111  0.9419050443850225  0.2960965814463778
 -0.0120028520019257  0.4605043983119617  0.7877645790174511
  0.5130502535591924  0.5398507397575952  0.2881179594057403
  0.0083027499063889  0.0500649299869851  0.7956914728445246
  0.4008385810553321  0.0606366696216610  0.8163612322696511
  0.1445385201419263  0.5570897511762829  0.2079612769318928
  0.3563227739408859  0.4432061381510828  0.7076883778742623
  0.0953517556559332  0.9482638531785453  0.3157885044688917
  0.5951190809793308  0.9430365109181551  0.1843428836679958
  0.8567335038285296  0.4421618024464540  0.7916675823438645
  0.6443944758528672  0.5582770937788191  0.2916394160556006
  0.9007347414356830  0.0589123669215064  0.6836097146435973
  0.4142548068253082  0.1400033326914112  0.6548848087287658
  0.0669960394441701  0.6183386508697473  0.0755395887292176
  0.4333669148755588  0.3837695716562113  0.5720357172538563
  0.0921389606609824  0.8608795968322167  0.1622866248199444
  0.5895003912312857  0.8602402147706257  0.3430342026181519
  0.9342951032219853  0.3830977480524015  0.9274283174150885
  0.5671167808034411  0.6161453112822227  0.4286874670696467
  0.9132477944107593  0.1382986849873205  0.8448599910234663
  0.3885909158024624  0.0105278113403122  0.6336942462492967
  0.0825726988835832  0.4859042034903099  0.0635141382414635
  0.4187537622235808  0.5164299087858326  0.5660210640321754
  0.1014406102362094  0.9917048800909877  0.1280293235229820
  0.6035124794397896 -0.0087101105563430  0.3692992197086862
  0.9176350305940817  0.5155089042431091  0.9347659988312753
  0.5839771434286412  0.4838131880039506  0.4337205438712402
  0.8889816266978752  0.0082300882138995  0.8655719658179425
  0.3342027646423508  0.0392789372982015  0.9825782224065778
  0.2003628804192131  0.5732928195145153  0.3847053844286892
  0.3017549485019779  0.4251269574659134  0.8855607232338178
  0.1673968286879796  0.9704765749341073  0.4772361946746189
  0.6638601921240473  0.9611093377976118  0.0196401102314074
  0.8023897409894468  0.4241247750003377  0.6139547882724357
  0.6983606256558816  0.5762128170522127  0.1136510259965286
  0.8327644072794087  0.0372357094009075  0.5184080528835253
  0.3269888074056701  0.9484861052832783  0.8345071966805846
  0.1792360998267062  0.4490584269388408  0.3156520826202958
  0.3193940371484488  0.5503039321942849  0.8155386447941220
  0.1787652050792469  0.0544852734024737  0.3214923401227168
  0.6754439433231235  0.0508747117050123  0.1690272685843942
  0.8205450089390807  0.5491768744005405  0.6826484586033393
  0.6804181876748550  0.4513332437262049  0.1821837422039484
  0.8245120600290338  0.9481660150457145  0.6684969084133340
  0.2677237275164858  0.0673773770793675  0.8136232123053518
  0.2731729208192412  0.5263741278155810  0.2346485810061984
  0.2275225723465214  0.4712547189799091  0.7356928597720298
  0.2264162851863085  0.9308572686481390  0.3056473105596258
  0.7267543322108213  0.9292303454231108  0.1923001279297611
  0.7280163772790387  0.4701365165493027  0.7638221694354577
  0.7730676708807843  0.5304018370831171  0.2632541211501450
  0.7677623228798394  0.0675521533437674  0.6886189162733475
  0.2971478768190342  0.1196522435955994  0.1294199496291127
  0.1902590687811459  0.6374752602765601  0.5557284937917423
  0.3069706859374211  0.3575319499621529  0.0560824991252375
  0.1996712981824665  0.8774929105779152  0.6119870323647209
  0.7011133574734586  0.8801438258378342  0.8725909743303092
  0.8083411046538165  0.3544148699097074  0.4457342251301473
  0.6935972328953811  0.6447645871206326  0.9447287169963744
  0.7975545716920787  0.1201736503905064  0.3732453234859421
  0.2063127869032221  0.0433514432166705  0.0333924246846033
  0.3007017436491122  0.5679025600108506  0.5202010131125661
  0.2010163524472981  0.4346522532652373  0.0190414114063382
  0.2947839788170218  0.9528296868505577  0.5231240916735880
  0.7916368219680606  0.9548256288230681 -0.0262364329751427
  0.7008612038867119  0.4301715679784313  0.4817026662712733
  0.7998003746146801  0.5672555363739665  0.9817250587980032
  0.7051696371964102  0.0450542945294754  0.4689536454547685
  0.2963619785949750  0.9885256865400299  0.1574189363222146
  0.1850774473892330  0.5040266459168314  0.5524387402788170
  0.3194239604786590  0.4913005743074144  0.0541846106698737
  0.2115131083537662  0.0063967712537734  0.6571367602036667
  0.7057482542053124  0.0112307667321290  0.8455220893053723
  0.8175604775557308  0.4881899734965618  0.4421149012091504
  0.6822479164959393  0.5110786343963760  0.9425725608488124
  0.7926325936230323 -0.0106038626379092  0.3421973161625593
  0.1213082155503047  0.1252941624762521  0.1222926098211286
  0.4056782309200744  0.6492371340889420  0.5511155870284046
  0.0958846110504895  0.3531416251231257  0.0515234358696352
  0.3785721257244532  0.8758925493165977  0.6258491784451488
  0.8731674665134619  0.8738142961966527  0.8784087991099830
  0.5939893058370409  0.3512082288008456  0.4501827195955418
  0.9055065179560423  0.6480300288326460  0.9516480646127442
  0.6210465243659994  0.1251821678618533  0.3754502818209196
  0.0812196612648375  0.0588264211976747  0.9614222387352334
  0.4005106373747823  0.5734383726516522  0.3868445449451773
  0.1010600217061816  0.4276175077955310  0.8859794833448783
  0.4238905015777756  0.9455186103804567  0.4697522028167727
  0.9204017563860913  0.9449924661200618  0.0322947153230304
  0.6000722298067046  0.4278227590713124  0.6135245637839346
  0.9003524589400934  0.5716175147986498  0.1144218055939964
  0.5786534153304681  0.0582351827210057  0.5353057301180113
  0.1363293063325572  0.0772032746071576  0.7832376493990316
  0.4003051895203864  0.5463056921085221  0.1901501777860881
  0.1006391600234986  0.4552366929575714  0.6891508812503538
  0.3588408498228302  0.9201886919402248  0.3007599661796765
  0.8589054314132577  0.9199344095587637  0.2037972061814744
  0.6007955004776119  0.4537270608832151  0.8104629547571952
  0.9003298573111337  0.5451534996870425  0.3112837110470358
  0.6361518451544192  0.0806003468323604  0.7110400154914915
  0.0982653068142733  0.9544146462692695  0.8372802218577150
  0.4175866676696882  0.4479549728516544  0.3246033569122899
  0.0825389208439797  0.5531200334958301  0.8241117983050571
  0.4043298568996558  0.0434811899914215  0.3353384224521618
  0.9045110541561847  0.0427879539663423  0.1673468665986395
  0.5824377704978868  0.5530597944900510  0.6778590792826200
  0.9177495607371956  0.4464234350102523  0.1776968536440488
  0.5994359458115003  0.9565174221844992  0.6625103734611949
  0.2180934095259685  0.1405035894759828  0.6649510282522775
  0.3087673737974278  0.6202557396393581  0.1015170254049279
  0.1904655929377284  0.3761178304493878  0.6039903777317733
  0.2865483365297445  0.8549920784961637  0.1704466084971452
  0.7855841629706001  0.8556726007019374  0.3329079766791905
  0.6913907866912905  0.3808711178491291  0.9033503081106468
  0.8103290711831155  0.6185375912909774  0.4039459440610582
  0.7166890261007911  0.1444300687591022  0.8314826726114494
  0.5004986302639517  0.8719926772626821  0.7086954656353858
  0.0171591987152014  0.3605798277275925  0.2153609993250452
  0.4836607680892458  0.6400006828235898  0.7155315632492093
  0.0011326041474547  0.1300823203165014  0.2114883341113365
  0.5009764180899809  0.1298652892413088  0.2865124689379992
  0.9826089816535564  0.6397698617937102  0.7867270870944822
  0.5166138867635407  0.3614423187175045  0.2855303891015215
  0.9954596792514402  0.8738078288310632  0.8000055309220322
  0.3958349965438829  0.8342535483369219  0.8146133144237855
  0.1457063919310488  0.3310936994403724  0.2339895889924615
  0.3546005403355990  0.6677524858160061  0.7325587082724926
  0.1091115619242182  0.1692545489198352  0.3095551572035116
  0.6092288377809720  0.1674700139392410  0.1875452588515210
  0.8536858588013810  0.6661422628966767  0.7695555939715636
  0.6457453898194553  0.3346610362271558  0.2678725965046440
  0.8919000709689112  0.8327586651762101  0.6910967821113790
  0.4365241602076831  0.7591014066642401  0.6562348872782168
  0.0634907631982762  0.2423459120082668  0.1525536085513143
  0.5640244522139284  0.2424430056540161  0.3426267475771373
  0.9348158995218899  0.7580677269497176  0.8473737632418030
  0.3213451967325959  0.8560266167494622  0.9774534968193531
  0.1982385245893968  0.3345918594489916  0.4137264983901442
  0.3029803508900724  0.6652500777631993  0.9135882271409355
  0.1837342833924468  0.1431238863451112  0.4709298752058348
  0.6830221998040158  0.1431515007572699  0.0255309034644234
  0.8014497046904215  0.6661024302839568  0.5901477959222567
  0.7007301937752666  0.3343992748197599  0.0902555661042387
  0.8189474408342770  0.8542272671598220  0.5271882850728780
  0.2630911969026780  0.8322818265374010  0.7999755618532844
  0.2735164659648299  0.3645673456517708  0.2525050112377011
  0.2268400372543243  0.6380337784102065  0.7539527047922810
  0.2418912072648272  0.1713172797005561  0.2959547149540556
  0.7420280951748720  0.1646710284438994  0.2023174381011771
  0.7262107890858890  0.6324460198169124  0.7492937960040782
  0.7738009953290710  0.3682236853317358  0.2514320761334084
  0.7588526908679706  0.8342226173292968  0.7035900141250577
  0.2783442603519996  0.7446241398592751  0.0691291311377633
  0.2231106890276243  0.2532336159145304  0.5675051171089603
  0.7208092424216946  0.2556544175501550  0.9327426674553118
  0.7795003455909776  0.7434819260088585  0.4314204369332585
  0.1921914877689673  0.8439735006157048  0.0289086332353043
  0.3095113068066415  0.3513712224128430  0.5202668396321322
  0.1907192266051943  0.6484172545728947  0.0179670295929679
  0.3116961882148971  0.1566175255661604  0.5242807095560807
  0.8103144207188836  0.1587259384853346  0.9728887970584135
  0.6908923145751862  0.6481974238082343  0.4819228031603039
  0.8108125028654074  0.3501794810448255  0.9801106364717819
  0.6914295638552630  0.8412919144365736  0.4732192015074349
  0.1036092470936271  0.7460847970352342  0.0678110602329693
  0.3994517330243206  0.2551201578781919  0.5646589407052607
  0.9012162632074011  0.2543447740116377  0.9344889386159675
  0.6017618172566433  0.7444900988647696  0.4340635042467560
  0.0665731379673559  0.8565390074078965  0.9659443359022811
  0.4110506119975421  0.3239033821883047  0.3961093900467726
  0.0874022756988520  0.6769566088742387  0.8990638047404470
  0.4349554856601439  0.1465821370236954  0.4565922967749402
  0.9327051755805488  0.1448017844259174  0.0430745710836071
  0.5886610961894999  0.6768208701513143  0.6038908919302267
  0.9125673678420072  0.3228467899708211  0.1033440944089269
  0.5683287446312478  0.8539229689841138  0.5409311068320808
  0.1201447348171366  0.8274558378368492  0.7856672712947339
  0.3986805735361634  0.3432842073960042  0.1995064100421799
  0.1007095434227970  0.6585376673906380  0.7024813612599431
  0.3739686206201862  0.1671648629426344  0.2797724273768922
  0.8739652654862662  0.1665673181985300  0.2215286999515165
  0.6018773654996347  0.6590858507134949  0.8006924880660302
  0.8986456271851672  0.3400589900916581  0.2998897708698919
  0.6268242971307130  0.8324965749487615  0.7195786285035471
  0.1957519558838496  0.7492422535498354  0.6494416646005459
  0.3049570481910445  0.2481996993168645  0.1631585730901445
  0.8007971306131763  0.2480155014322965  0.3313026464647946
  0.6989120671283987  0.7519209790640744  0.8324370663531510
  0.2010994994108506  0.7622330559825813  0.5787844834654511
 
  0.00000000E+00  0.00000000E+00  0.00000000E+00
  0.00000000E+00  0.00000000E+00  0.00000000E+00
  0.00000000E+00  0.00000000E+00  0.00000000E+00
  0.00000000E+00  0.00000000E+00  0.00000000E+00
  0.00000000E+00  0.00000000E+00  0.00000000E+00
  0.00000000E+00  0.00000000E+00  0.00000000E+00
  0.00000000E+00  0.00000000E+00  0.00000000E+00
  0.00000000E+00  0.00000000E+00  0.00000000E+00
  0.00000000E+00  0.00000000E+00  0.00000000E+00
  0.00000000E+00  0.00000000E+00  0.00000000E+00
  0.00000000E+00  0.00000000E+00  0.00000000E+00
  0.00000000E+00  0.00000000E+00  0.00000000E+00
  0.00000000E+00  0.00000000E+00  0.00000000E+00
  0.00000000E+00  0.00000000E+00  0.00000000E+00
  0.00000000E+00  0.00000000E+00  0.00000000E+00
  0.00000000E+00  0.00000000E+00  0.00000000E+00
  0.00000000E+00  0.00000000E+00  0.00000000E+00
  0.00000000E+00  0.00000000E+00  0.00000000E+00
  0.00000000E+00  0.00000000E+00  0.00000000E+00
  0.00000000E+00  0.00000000E+00  0.00000000E+00
  0.00000000E+00  0.00000000E+00  0.00000000E+00
  0.00000000E+00  0.00000000E+00  0.00000000E+00
  0.00000000E+00  0.00000000E+00  0.00000000E+00
  0.00000000E+00  0.00000000E+00  0.00000000E+00
  0.00000000E+00  0.00000000E+00  0.00000000E+00
  0.00000000E+00  0.00000000E+00  0.00000000E+00
  0.00000000E+00  0.00000000E+00  0.00000000E+00
  0.00000000E+00  0.00000000E+00  0.00000000E+00
  0.00000000E+00  0.00000000E+00  0.00000000E+00
  0.00000000E+00  0.00000000E+00  0.00000000E+00
  0.00000000E+00  0.00000000E+00  0.00000000E+00
  0.00000000E+00  0.00000000E+00  0.00000000E+00
  0.00000000E+00  0.00000000E+00  0.00000000E+00
  0.00000000E+00  0.00000000E+00  0.00000000E+00
  0.00000000E+00  0.00000000E+00  0.00000000E+00
  0.00000000E+00  0.00000000E+00  0.00000000E+00
  0.00000000E+00  0.00000000E+00  0.00000000E+00
  0.00000000E+00  0.00000000E+00  0.00000000E+00
  0.00000000E+00  0.00000000E+00  0.00000000E+00
  0.00000000E+00  0.00000000E+00  0.00000000E+00
  0.00000000E+00  0.00000000E+00  0.00000000E+00
  0.00000000E+00  0.00000000E+00  0.00000000E+00
  0.00000000E+00  0.00000000E+00  0.00000000E+00
  0.00000000E+00  0.00000000E+00  0.00000000E+00
  0.00000000E+00  0.00000000E+00  0.00000000E+00
  0.00000000E+00  0.00000000E+00  0.00000000E+00
  0.00000000E+00  0.00000000E+00  0.00000000E+00
  0.00000000E+00  0.00000000E+00  0.00000000E+00
  0.00000000E+00  0.00000000E+00  0.00000000E+00
  0.00000000E+00  0.00000000E+00  0.00000000E+00
  0.00000000E+00  0.00000000E+00  0.00000000E+00
  0.00000000E+00  0.00000000E+00  0.00000000E+00
  0.00000000E+00  0.00000000E+00  0.00000000E+00
  0.00000000E+00  0.00000000E+00  0.00000000E+00
  0.00000000E+00  0.00000000E+00  0.00000000E+00
  0.00000000E+00  0.00000000E+00  0.00000000E+00
  0.00000000E+00  0.00000000E+00  0.00000000E+00
  0.00000000E+00  0.00000000E+00  0.00000000E+00
  0.00000000E+00  0.00000000E+00  0.00000000E+00
  0.00000000E+00  0.00000000E+00  0.00000000E+00
  0.00000000E+00  0.00000000E+00  0.00000000E+00
  0.00000000E+00  0.00000000E+00  0.00000000E+00
  0.00000000E+00  0.00000000E+00  0.00000000E+00
  0.00000000E+00  0.00000000E+00  0.00000000E+00
  0.00000000E+00  0.00000000E+00  0.00000000E+00
  0.00000000E+00  0.00000000E+00  0.00000000E+00
  0.00000000E+00  0.00000000E+00  0.00000000E+00
  0.00000000E+00  0.00000000E+00  0.00000000E+00
  0.00000000E+00  0.00000000E+00  0.00000000E+00
  0.00000000E+00  0.00000000E+00  0.00000000E+00
  0.00000000E+00  0.00000000E+00  0.00000000E+00
  0.00000000E+00  0.00000000E+00  0.00000000E+00
  0.00000000E+00  0.00000000E+00  0.00000000E+00
  0.00000000E+00  0.00000000E+00  0.00000000E+00
  0.00000000E+00  0.00000000E+00  0.00000000E+00
  0.00000000E+00  0.00000000E+00  0.00000000E+00
  0.00000000E+00  0.00000000E+00  0.00000000E+00
  0.00000000E+00  0.00000000E+00  0.00000000E+00
  0.00000000E+00  0.00000000E+00  0.00000000E+00
  0.00000000E+00  0.00000000E+00  0.00000000E+00
  0.00000000E+00  0.00000000E+00  0.00000000E+00
  0.00000000E+00  0.00000000E+00  0.00000000E+00
  0.00000000E+00  0.00000000E+00  0.00000000E+00
  0.00000000E+00  0.00000000E+00  0.00000000E+00
  0.00000000E+00  0.00000000E+00  0.00000000E+00
  0.00000000E+00  0.00000000E+00  0.00000000E+00
  0.00000000E+00  0.00000000E+00  0.00000000E+00
  0.00000000E+00  0.00000000E+00  0.00000000E+00
  0.00000000E+00  0.00000000E+00  0.00000000E+00
  0.00000000E+00  0.00000000E+00  0.00000000E+00
  0.00000000E+00  0.00000000E+00  0.00000000E+00
  0.00000000E+00  0.00000000E+00  0.00000000E+00
  0.00000000E+00  0.00000000E+00  0.00000000E+00
  0.00000000E+00  0.00000000E+00  0.00000000E+00
  0.00000000E+00  0.00000000E+00  0.00000000E+00
  0.00000000E+00  0.00000000E+00  0.00000000E+00
  0.00000000E+00  0.00000000E+00  0.00000000E+00
  0.00000000E+00  0.00000000E+00  0.00000000E+00
  0.00000000E+00  0.00000000E+00  0.00000000E+00
  0.00000000E+00  0.00000000E+00  0.00000000E+00
  0.00000000E+00  0.00000000E+00  0.00000000E+00
  0.00000000E+00  0.00000000E+00  0.00000000E+00
  0.00000000E+00  0.00000000E+00  0.00000000E+00
  0.00000000E+00  0.00000000E+00  0.00000000E+00
  0.00000000E+00  0.00000000E+00  0.00000000E+00
  0.00000000E+00  0.00000000E+00  0.00000000E+00
  0.00000000E+00  0.00000000E+00  0.00000000E+00
  0.00000000E+00  0.00000000E+00  0.00000000E+00
  0.00000000E+00  0.00000000E+00  0.00000000E+00
  0.00000000E+00  0.00000000E+00  0.00000000E+00
  0.00000000E+00  0.00000000E+00  0.00000000E+00
  0.00000000E+00  0.00000000E+00  0.00000000E+00
  0.00000000E+00  0.00000000E+00  0.00000000E+00
  0.00000000E+00  0.00000000E+00  0.00000000E+00
  0.00000000E+00  0.00000000E+00  0.00000000E+00
  0.00000000E+00  0.00000000E+00  0.00000000E+00
  0.00000000E+00  0.00000000E+00  0.00000000E+00
  0.00000000E+00  0.00000000E+00  0.00000000E+00
  0.00000000E+00  0.00000000E+00  0.00000000E+00
  0.00000000E+00  0.00000000E+00  0.00000000E+00
  0.00000000E+00  0.00000000E+00  0.00000000E+00
  0.00000000E+00  0.00000000E+00  0.00000000E+00
  0.00000000E+00  0.00000000E+00  0.00000000E+00
  0.00000000E+00  0.00000000E+00  0.00000000E+00
  0.00000000E+00  0.00000000E+00  0.00000000E+00
  0.00000000E+00  0.00000000E+00  0.00000000E+00
  0.00000000E+00  0.00000000E+00  0.00000000E+00
  0.00000000E+00  0.00000000E+00  0.00000000E+00
  0.00000000E+00  0.00000000E+00  0.00000000E+00
  0.00000000E+00  0.00000000E+00  0.00000000E+00
  0.00000000E+00  0.00000000E+00  0.00000000E+00
  0.00000000E+00  0.00000000E+00  0.00000000E+00
  0.00000000E+00  0.00000000E+00  0.00000000E+00
  0.00000000E+00  0.00000000E+00  0.00000000E+00
  0.00000000E+00  0.00000000E+00  0.00000000E+00
  0.00000000E+00  0.00000000E+00  0.00000000E+00
  0.00000000E+00  0.00000000E+00  0.00000000E+00
  0.00000000E+00  0.00000000E+00  0.00000000E+00
  0.00000000E+00  0.00000000E+00  0.00000000E+00
  0.00000000E+00  0.00000000E+00  0.00000000E+00
  0.00000000E+00  0.00000000E+00  0.00000000E+00
  0.00000000E+00  0.00000000E+00  0.00000000E+00
  0.00000000E+00  0.00000000E+00  0.00000000E+00
  0.00000000E+00  0.00000000E+00  0.00000000E+00
  0.00000000E+00  0.00000000E+00  0.00000000E+00
  0.00000000E+00  0.00000000E+00  0.00000000E+00
  0.00000000E+00  0.00000000E+00  0.00000000E+00
  0.00000000E+00  0.00000000E+00  0.00000000E+00
  0.00000000E+00  0.00000000E+00  0.00000000E+00
  0.00000000E+00  0.00000000E+00  0.00000000E+00
  0.00000000E+00  0.00000000E+00  0.00000000E+00
  0.00000000E+00  0.00000000E+00  0.00000000E+00
  0.00000000E+00  0.00000000E+00  0.00000000E+00
  0.00000000E+00  0.00000000E+00  0.00000000E+00
  0.00000000E+00  0.00000000E+00  0.00000000E+00
  0.00000000E+00  0.00000000E+00  0.00000000E+00
  0.00000000E+00  0.00000000E+00  0.00000000E+00
  0.00000000E+00  0.00000000E+00  0.00000000E+00
  0.00000000E+00  0.00000000E+00  0.00000000E+00
  0.00000000E+00  0.00000000E+00  0.00000000E+00
  0.00000000E+00  0.00000000E+00  0.00000000E+00
  0.00000000E+00  0.00000000E+00  0.00000000E+00
  0.00000000E+00  0.00000000E+00  0.00000000E+00
  0.00000000E+00  0.00000000E+00  0.00000000E+00
  0.00000000E+00  0.00000000E+00  0.00000000E+00
  0.00000000E+00  0.00000000E+00  0.00000000E+00
  0.00000000E+00  0.00000000E+00  0.00000000E+00
  0.00000000E+00  0.00000000E+00  0.00000000E+00
  0.00000000E+00  0.00000000E+00  0.00000000E+00
  0.00000000E+00  0.00000000E+00  0.00000000E+00
  0.00000000E+00  0.00000000E+00  0.00000000E+00
  0.00000000E+00  0.00000000E+00  0.00000000E+00
  0.00000000E+00  0.00000000E+00  0.00000000E+00
  0.00000000E+00  0.00000000E+00  0.00000000E+00
  0.00000000E+00  0.00000000E+00  0.00000000E+00
  0.00000000E+00  0.00000000E+00  0.00000000E+00
  0.00000000E+00  0.00000000E+00  0.00000000E+00
  0.00000000E+00  0.00000000E+00  0.00000000E+00
  0.00000000E+00  0.00000000E+00  0.00000000E+00
  0.00000000E+00  0.00000000E+00  0.00000000E+00
  0.00000000E+00  0.00000000E+00  0.00000000E+00
  0.00000000E+00  0.00000000E+00  0.00000000E+00
  0.00000000E+00  0.00000000E+00  0.00000000E+00
  0.00000000E+00  0.00000000E+00  0.00000000E+00
  0.00000000E+00  0.00000000E+00  0.00000000E+00
  0.00000000E+00  0.00000000E+00  0.00000000E+00
  0.00000000E+00  0.00000000E+00  0.00000000E+00
  0.00000000E+00  0.00000000E+00  0.00000000E+00
  0.00000000E+00  0.00000000E+00  0.00000000E+00
  0.00000000E+00  0.00000000E+00  0.00000000E+00
  0.00000000E+00  0.00000000E+00  0.00000000E+00
  0.00000000E+00  0.00000000E+00  0.00000000E+00
  0.00000000E+00  0.00000000E+00  0.00000000E+00
  0.00000000E+00  0.00000000E+00  0.00000000E+00
  0.00000000E+00  0.00000000E+00  0.00000000E+00
  0.00000000E+00  0.00000000E+00  0.00000000E+00
  0.00000000E+00  0.00000000E+00  0.00000000E+00
  0.00000000E+00  0.00000000E+00  0.00000000E+00
  0.00000000E+00  0.00000000E+00  0.00000000E+00
  0.00000000E+00  0.00000000E+00  0.00000000E+00
  0.00000000E+00  0.00000000E+00  0.00000000E+00
  0.00000000E+00  0.00000000E+00  0.00000000E+00
  0.00000000E+00  0.00000000E+00  0.00000000E+00
  0.00000000E+00  0.00000000E+00  0.00000000E+00
  0.00000000E+00  0.00000000E+00  0.00000000E+00
  0.00000000E+00  0.00000000E+00  0.00000000E+00
  0.00000000E+00  0.00000000E+00  0.00000000E+00
  0.00000000E+00  0.00000000E+00  0.00000000E+00
  0.00000000E+00  0.00000000E+00  0.00000000E+00
  0.00000000E+00  0.00000000E+00  0.00000000E+00
  0.00000000E+00  0.00000000E+00  0.00000000E+00
  0.00000000E+00  0.00000000E+00  0.00000000E+00
  0.00000000E+00  0.00000000E+00  0.00000000E+00
  0.00000000E+00  0.00000000E+00  0.00000000E+00
  0.00000000E+00  0.00000000E+00  0.00000000E+00
  0.00000000E+00  0.00000000E+00  0.00000000E+00
  0.00000000E+00  0.00000000E+00  0.00000000E+00
  0.00000000E+00  0.00000000E+00  0.00000000E+00
  0.00000000E+00  0.00000000E+00  0.00000000E+00
  0.00000000E+00  0.00000000E+00  0.00000000E+00
  0.00000000E+00  0.00000000E+00  0.00000000E+00
  0.00000000E+00  0.00000000E+00  0.00000000E+00
  0.00000000E+00  0.00000000E+00  0.00000000E+00
  0.00000000E+00  0.00000000E+00  0.00000000E+00
  0.00000000E+00  0.00000000E+00  0.00000000E+00
  0.00000000E+00  0.00000000E+00  0.00000000E+00
  0.00000000E+00  0.00000000E+00  0.00000000E+00
  0.00000000E+00  0.00000000E+00  0.00000000E+00
  0.00000000E+00  0.00000000E+00  0.00000000E+00
  0.00000000E+00  0.00000000E+00  0.00000000E+00
  0.00000000E+00  0.00000000E+00  0.00000000E+00
  0.00000000E+00  0.00000000E+00  0.00000000E+00
  0.00000000E+00  0.00000000E+00  0.00000000E+00
  0.00000000E+00  0.00000000E+00  0.00000000E+00
  0.00000000E+00  0.00000000E+00  0.00000000E+00
  0.00000000E+00  0.00000000E+00  0.00000000E+00
  0.00000000E+00  0.00000000E+00  0.00000000E+00
  0.00000000E+00  0.00000000E+00  0.00000000E+00
  0.00000000E+00  0.00000000E+00  0.00000000E+00
  0.00000000E+00  0.00000000E+00  0.00000000E+00
  0.00000000E+00  0.00000000E+00  0.00000000E+00
  0.00000000E+00  0.00000000E+00  0.00000000E+00
  0.00000000E+00  0.00000000E+00  0.00000000E+00
  0.00000000E+00  0.00000000E+00  0.00000000E+00
  0.00000000E+00  0.00000000E+00  0.00000000E+00
  0.00000000E+00  0.00000000E+00  0.00000000E+00
  0.00000000E+00  0.00000000E+00  0.00000000E+00
  0.00000000E+00  0.00000000E+00  0.00000000E+00
  0.00000000E+00  0.00000000E+00  0.00000000E+00
  0.00000000E+00  0.00000000E+00  0.00000000E+00
  0.00000000E+00  0.00000000E+00  0.00000000E+00
  0.00000000E+00  0.00000000E+00  0.00000000E+00
  0.00000000E+00  0.00000000E+00  0.00000000E+00
  0.00000000E+00  0.00000000E+00  0.00000000E+00
  0.00000000E+00  0.00000000E+00  0.00000000E+00
  0.00000000E+00  0.00000000E+00  0.00000000E+00
  0.00000000E+00  0.00000000E+00  0.00000000E+00
  0.00000000E+00  0.00000000E+00  0.00000000E+00
  0.00000000E+00  0.00000000E+00  0.00000000E+00
  0.00000000E+00  0.00000000E+00  0.00000000E+00
  0.00000000E+00  0.00000000E+00  0.00000000E+00
  0.00000000E+00  0.00000000E+00  0.00000000E+00
  0.00000000E+00  0.00000000E+00  0.00000000E+00
  0.00000000E+00  0.00000000E+00  0.00000000E+00
  0.00000000E+00  0.00000000E+00  0.00000000E+00
  0.00000000E+00  0.00000000E+00  0.00000000E+00
  0.00000000E+00  0.00000000E+00  0.00000000E+00
  0.00000000E+00  0.00000000E+00  0.00000000E+00
  0.00000000E+00  0.00000000E+00  0.00000000E+00
  0.00000000E+00  0.00000000E+00  0.00000000E+00
  0.00000000E+00  0.00000000E+00  0.00000000E+00
  0.00000000E+00  0.00000000E+00  0.00000000E+00
  0.00000000E+00  0.00000000E+00  0.00000000E+00
  0.00000000E+00  0.00000000E+00  0.00000000E+00
  0.00000000E+00  0.00000000E+00  0.00000000E+00
  0.00000000E+00  0.00000000E+00  0.00000000E+00
  0.00000000E+00  0.00000000E+00  0.00000000E+00
  0.00000000E+00  0.00000000E+00  0.00000000E+00
  0.00000000E+00  0.00000000E+00  0.00000000E+00
  0.00000000E+00  0.00000000E+00  0.00000000E+00
  0.00000000E+00  0.00000000E+00  0.00000000E+00
  0.00000000E+00  0.00000000E+00  0.00000000E+00
  0.00000000E+00  0.00000000E+00  0.00000000E+00
  0.00000000E+00  0.00000000E+00  0.00000000E+00
  0.00000000E+00  0.00000000E+00  0.00000000E+00
  0.00000000E+00  0.00000000E+00  0.00000000E+00
  0.00000000E+00  0.00000000E+00  0.00000000E+00
  0.00000000E+00  0.00000000E+00  0.00000000E+00
  0.00000000E+00  0.00000000E+00  0.00000000E+00
