# Supplementary material for: Brønsted acidity in zeolites measured by deprotonation energy
Source: Sci Rep. 2022 May 4;12:7301. doi: 10.1038/s41598-022-11354-x (PMC9068704; doi:10.1038/s41598-022-11354-x)
Supplement: Supplementary file 2 — Supplementary Information 2. [file 41598_2022_11354_MOESM2_ESM.zip › structures/periodic/mfi/Al10-O23.vasp]

Si Al O H                               
   1.00000000000000     
    19.8538999999999994    0.0000000000000000    0.0000000000000000
     0.0000000000000000   19.8699000000000012    0.0000000000000000
     0.0000000000000000    0.0000000000000000   13.2912999999999997
   Si   Al   O    H 
    95     1   192     1
Direct
  0.4228675144949117  0.0374342404734750  0.6223058749426554
  0.0790367146875564  0.5531468951450805  0.1726665181894584
  0.4180419596051813  0.4298640343335973  0.6648196208802316
  0.0832860683994744  0.9498495410600291  0.1249619480750051
  0.5773312417707622  0.9386873649228558  0.3303746338478976
  0.9237211308846728  0.4596817213947897  0.8792312681697051
  0.5866511568007524  0.5489425153977125  0.3804641293307391
  0.9171221188387904  0.0670600221201591  0.8375942500510809
  0.2921756593709138  0.0267394323478459  0.7637509290697801
  0.2028849318021244  0.5169487684886208  0.3064002907495436
  0.3020568773861368  0.4581453690302114  0.8145810380414507
  0.1976788296102825  0.9684335735371064  0.2788378125402526
  0.7013253956534449  0.9774136036047353  0.1971618638439753
  0.7928945748413574  0.4711845731133372  0.7379185705911027
  0.6992068049300632  0.5289354518808735  0.2251190235660639
  0.8014727948958477  0.0384512037607434  0.6897262033554575
  0.2859714106314377  0.0713904693935544 -0.0182546048503914
  0.2178430742344201  0.5456971151520934  0.5361582205192741
  0.2844388926216456  0.4422083752611304  0.0398435733747792
  0.2251943978887231  0.9263704374994494  0.4974221314430484
  0.7161307925210180  0.9502952051032487  0.9660605471824375
  0.7866954786843758  0.4273827485635943  0.5182063429861149
  0.7246893072022834  0.5711311704174085  0.0069641683546036
  0.7836492224286361  0.0538493263334295  0.4636323691899774
  0.1254579139839196  0.0749312709818990 -0.0166829272816458
  0.3777296202046684  0.5589161544076158  0.5389199698073638
  0.1263110392757000  0.4381149169673481  0.0271608785427250
  0.3833011868308008  0.9207934866629625  0.4808236498793383
  0.8761972425851206  0.9372434235914999  0.9630809837625376
  0.6255905092307426  0.4213396693700754  0.5185381750410794
  0.8836380573032027  0.5764528135351563  0.0219499810974239
  0.6250493849738943  0.0540717839898170  0.4762173774510193
  0.0622405500533774  0.0216975323769323  0.7780748036503450
  0.4372341454439677  0.5292355145718441  0.3285566439698007
  0.0692945182463143  0.4706790137839785  0.8146406097336455
  0.4325855552735333  0.9683929320060797  0.2756562445582583
  0.9337368015178338  0.9713409783516194  0.1738006111175285
  0.5633344034011377  0.4759652638140776  0.7224987956600898
  0.9336462572459494  0.5289972227601732  0.2273509404436804
  0.5668574585407232  0.0255906884956812  0.6920249360490293
  0.1711918108479551  0.0506180253593447  0.6260856810893551
  0.3287035707945151  0.5609185205958411  0.1828885360071741
  0.1814810223306307  0.4244254897048272  0.6842165189494082
  0.3189395463561177  0.9478948727343784  0.1299728036726412
  0.8281672550225521  0.9354436985253040  0.3205306577174755
  0.6719926832393940  0.4467978308603748  0.8759062491383134
  0.8198522459785058  0.5504666941566094  0.3697838543869322
  0.6803648708637020  0.0725159956276754  0.8194887930110013
  0.4150483743786849  0.8248795458254771  0.6425241298474048
  0.0837299153016812  0.3242955058829459  0.1721779110451058
  0.4175418090523046  0.6703415772217461  0.7021246641578719
  0.0759937263742271  0.1705598419966238  0.1386518807922313
  0.5839808379644396  0.1701767229637255  0.3323773047802293
  0.9189163240580769  0.6712288373086384  0.8579654160235436
  0.5778463304670659  0.3238497498048999  0.3655551184175642
  0.9170969586157750  0.8269080122485631  0.8000005668000900
  0.2965249823623140  0.8702019684367323  0.7853429542446618
  0.1994777365857708  0.3576853396119627  0.3168293111298385
  0.2943250073987474  0.6187404899398614  0.8199536684891953
  0.2020200013597721  0.1261168880126136  0.2723635052868004
  0.6994571530923974  0.1369461991370511  0.1871843285459668
  0.7995498177283517  0.6274826648831110  0.7164482220464891
  0.7019748945913323  0.3713798066270764  0.2308833732747740
  0.7923707333601543  0.8786549434745858  0.6851150959644342
  0.2796790923658402  0.8228586750594630  0.0034831863292067
  0.2254906741888199  0.3189900179868053  0.5391761189766933
  0.2741450039415200  0.6714542468152515  0.0428951487700405
  0.2238519936392719  0.1650509210858745  0.4933622365219967
  0.7252878579044432  0.1771798741107705  0.9654556387238327
  0.7777919759793634  0.6738566063691354  0.4972521171720084
  0.7237388860765264  0.3321208834181675  0.0081314074016420
  0.7718015653392171  0.8277320702023466  0.4612166870927047
  0.3832562244737101  0.3152856014443687  0.5313133566573016
  0.1178068349346281  0.6725375874196144  0.0441382290630160
  0.3801059119349599  0.1628148093924296  0.5022253267950887
  0.8829399036427523  0.1816339997757886  0.9728786337960360
  0.6155196546747347  0.6738243454687981  0.5109702835647533
  0.8798080617835732  0.3342691613720449  0.9978432243420287
  0.6150097749486161  0.8205395458575407  0.4602380194033174
  0.0637989301554974  0.8602234613352445  0.7668989107349630
  0.4342189285446754  0.3706694958878151  0.3202425691079474
  0.0730293333547246  0.6290805523090593  0.8270936881625379
  0.4369796429663595  0.1238732032615579  0.2946615253970453
  0.9317683872229736  0.1274813023385845  0.1843709826701839
  0.5673227866746231  0.6373174363727744  0.7281626556499733
  0.9368370379754031  0.3728623161652033  0.2071054231933142
  0.5689100314956541  0.8666699356342784  0.6781069487040581
  0.1851350822526442  0.8145157990011639  0.6426923133634541
  0.3209259977283492  0.3212811125263798  0.1838429039633246
  0.1742408744292896  0.6630560302653506  0.6699964090976499
  0.3310019352993958  0.1657544184148607  0.1441397581104959
  0.8197803941821804  0.1755665924002748  0.3209079711791385
  0.6878472303993969  0.6837507131766336  0.8587105041185432
  0.8306603848477294  0.3311200909839584  0.3573471402992358
  0.6712741368489671  0.8342079559860827  0.8317752530309622
  0.1138788512250104  0.8286686966865329 -0.0150375915865711
  0.4860945580803924  0.0364584316863683  0.6995909668092098
  0.0138932221920243  0.5419556697255374  0.2436454012911025
  0.4848952565729109  0.4536998327418357  0.7247254725560600
  0.0146519282631518  0.9704873697939196  0.1837738983650076
  0.5123167011725729  0.9531589581147204  0.2598223995599853
 -0.0117488758920216  0.4634174026453829  0.8045183500181453
  0.5179182618024946  0.5376826987006217  0.3176162870490894
 -0.0163696251619229  0.0439510136876482  0.7764418124294952
  0.3541751211761553  0.0310225781294728  0.6858412693463867
  0.1460661688905421  0.5559053119305352  0.2409432953849991
  0.3573983181456535  0.4213578437121024  0.7448162263093864
  0.1404173439048508  0.9341930905668733  0.2093840631329023
  0.6439905795197469  0.9382752181879932  0.2605881940121386
  0.8559385982641313  0.4664624178792172  0.8137177130840277
  0.6469880198739313  0.5647915915643559  0.3019840995660832
  0.8561340860684706  0.0773491831439927  0.7583928798878595
  0.4254886781930696  0.1082361412866907  0.5615127528501532
  0.0714498059167339  0.6262781764747339  0.1158874863702242
  0.4298362301689484  0.3575370794476301  0.6100067635909429
  0.0696247038965223  0.8851068218558091  0.0565173512461157
  0.5690034876481287  0.8654434496656473  0.3846710030721254
  0.9257324981273960  0.3879116341515399  0.9371549620891769
  0.5775152914177123  0.6112992793278141  0.4575787284836031
  0.9293893985577788  0.1383737051149650  0.8954247114913769
  0.4293905793939227  0.9755443181995246  0.5419168776734636
  0.0828730952999401  0.4952117240134896  0.0868847730176238
  0.3979619668223550  0.4843647726004992  0.5786538004148620
  0.1096097670649520  0.0129190171595842  0.0580876230040902
  0.5825761659291870 -0.0034060486946042  0.4167182276998527
  0.9282634737711221  0.5202964735053779  0.9618978192569581
  0.6042857000200053  0.4819239695670999  0.4437739968574749
  0.8965609338515862  0.0111976160844039  0.9213660349486661
  0.3126590676140038  0.0652449181396947  0.8667835487114476
  0.1898837925065767  0.5315505380083868  0.4239510185349539
  0.3184404197680683  0.4373252234520811  0.9295189742922625
  0.1948998686296131  0.9285069893311486  0.3847742259434175
  0.6897540623195347  0.9633126849206678  0.0791562228808400
  0.8122632825868505  0.4337683914883500  0.6335982146037801
  0.6931210402240645  0.5686012554836918  0.1191823372197817
  0.8173036337684290  0.0581775428090956  0.5742401809633013
  0.2733640921332622  0.9487303498876537  0.7884616219083311
  0.1975189862972367  0.4366969816020018  0.2830146776017970
  0.3060081457057136  0.5392067650706005  0.7975941876981609
  0.1840610034731413  0.0483197084776868  0.2984015106567386
  0.6966038826613039  0.0579412278476222  0.2200040856760532
  0.7742004916183680  0.5496814303454965  0.7165997442260937
  0.6821055195237722  0.4495052955543901  0.2088180566083459
  0.8075385404612482  0.9575396638774903  0.7088193538266389
  0.2263865512342330  0.0630879121063175  0.7151025885346582
  0.2761133334173647  0.5463365345766407  0.2747106925736258
  0.2271819871518663  0.4308175706520596  0.7856954600971761
  0.2713249569079907  0.9602269388173947  0.2276641406697683
  0.7745412109936248  0.9483562942582472  0.2297325425677544
  0.7273518770722842  0.4347965819567335  0.7869417126686110
  0.7750320158515516  0.5355746288628306  0.2697906407912484
  0.7261215676192695  0.0646383386962025  0.7182460012804599
  0.3262704736522192  0.1341839740170419  0.0318670715444398
  0.1725363069454958  0.6056240963622508  0.5834737842511794
  0.2934269497967182  0.3708676800825022  0.0963736356912586
  0.2131756945006665  0.8515629293953213  0.5423620007490328
  0.6692571372555629  0.8915005321009325  0.9184033433604604
  0.8270666995339905  0.3644718297543728  0.4688259643770403
  0.7118303940339599  0.6452677660151490  0.9601719024603198
  0.7928554099059819  0.1260042664586727  0.4087783239652371
  0.2059749996644756  0.0883255532255256 -0.0168228470695407
  0.2965280102395383  0.5676886071562692  0.5340933710883609
  0.2048714915612736  0.4612321865572463  0.0284839469713570
  0.3052251293554031  0.9430818327074044  0.4949422521878761
  0.7948421993755406  0.9276995133804895 -0.0349997955106601
  0.7065171208231086  0.4117502226234218  0.5145086902094397
  0.8049512416724730  0.5557125100804678  0.0120740469873913
  0.7044188594692183  0.0338227394978974  0.4738150581291106
  0.3008515014584415  0.0013809439723832  0.0414241267906519
  0.2092913149044666  0.4777124582725212  0.6017356567131252
  0.3229532177764525  0.5013510340001213  0.1002726879220322
  0.1874367202974773  0.9805593281193118  0.5685954856556343
  0.7071507709753007  0.0191197970984325  0.9025561480322364
  0.8023422327721607  0.4975411269895151  0.4590803071890182
  0.6890095772689651  0.5155922483999752  0.9360539952790470
  0.8228773929043447 -0.0042866464003649  0.4021184272728672
  0.0859466196089796  0.1416029017743322  0.0247166390718465
  0.4088477292732146  0.6154608335324515  0.6128563777013422
  0.1184548761094256  0.3651566183116228  0.0798789769233362
  0.3974671676988013  0.8458824375123131  0.5266819045140517
  0.9087495513486843  0.8791700089097657  0.8929856537315395
  0.5880007919352950  0.3532549003706771  0.4793947464085829
  0.8975596220976985  0.6505358243213155  0.9728330293095495
  0.6156679741688127  0.1274415343401263  0.4248199148943152
  0.1001760384084127  0.0587866907799061  0.8707079545834927
  0.4098342672056198  0.5685230920299493  0.4277171507198576
  0.0967377228994607  0.4318495763518888  0.9141382975114961
  0.4028073543458468  0.9185816155757234  0.3623325923500374
  0.9068734478187245  0.9303532689730948  0.0756973796683692
  0.6022601482008677  0.4375429390592506  0.6320614145000610
  0.9060364160347519  0.5793205035693436  0.1395064483593190
  0.5965116995660821  0.0591535978040592  0.5898333127870090
  0.0959193467799548  0.0468627470329723  0.6731241247734530
  0.4042421274306033  0.5626458954523182  0.2286775055898317
  0.1033890689159093  0.4384724853975350  0.7145072529401141
  0.3965191141179331  0.9571863198611925  0.1674374548075145
  0.9034276097774211  0.9346776457295732  0.2733631045407798
  0.5969648060484161  0.4533873697564469  0.8285711740535896
  0.8983003828704047  0.5439405058324619  0.3352541045545261
  0.6019792067792490  0.0607997850690722  0.7891890760222942
  0.0697262231474127  0.9408956960886536  0.7897444665885290
  0.4167712152527294  0.4499708911934436  0.3352328973094773
  0.0900583248782999  0.5495404361382127  0.8225210625007026
  0.4197623080466455  0.0451459920873484  0.3143488054128977
  0.9085932109344627  0.0495738281218833  0.1688034067959950
  0.5698732447645150  0.5567884381179743  0.7065926575683760
  0.9189773628619514  0.4521008697263183  0.1917086567398618
  0.5836482448788839  0.9459235549401757  0.6946511931218750
  0.1729326007713172  0.1129119856641664  0.5474593483507444
  0.3154287432900285  0.6332636294153913  0.1307382292552473
  0.1868374811150222  0.3495747291389976  0.6365157344206241
  0.3104760848342858  0.8717116632529079  0.0898547174005402
  0.8161871641232594  0.8630952361715671  0.3738416751721865
  0.6724701818394572  0.3831200454183252  0.9518718374506975
  0.8068451766575503  0.6267085687511016  0.4079208678399207
  0.6873873116972568  0.1473655482344696  0.8670571424862571
  0.4899352441712626  0.8495673492388032  0.6717478021703562
  0.0178805949743565  0.3645272233000908  0.2123161652256357
  0.4910958295164948  0.6613669114635967  0.7539014086836087
  0.0131782013996571  0.1338935052154771  0.1957603664964246
  0.5178361585625796  0.1328622875976390  0.2880554368530427
 -0.0062835623045428  0.6430926138603344  0.8352377927855610
  0.5151400585445185  0.3604318769534398  0.3081317153907799
  0.9858206280775397  0.8419721531345240  0.7380778787699387
  0.3635790058114848  0.8639793880456245  0.7167435815232078
  0.1371090767671289  0.3181657501843470  0.2643774381686204
  0.3619376078668437  0.6600675854674874  0.7904865590164233
  0.1444031300827223  0.1579850631059545  0.2015723152527207
  0.6384077755919680  0.1771144782822820  0.2418103729969407
  0.8692773940685568  0.6336921683155105  0.7788612822161619
  0.6460125007377471  0.3370751717766159  0.3020739616504826
  0.8557414892405458  0.8328913489577239  0.7198694570248817
  0.4086068465580808  0.7441617084760358  0.6525971891427488
  0.0616980055157776  0.2508130995184386  0.1316398085289665
  0.5637032278137253  0.2439268634009449  0.3744801968589843
  0.9162955428615042  0.7518414640007587  0.8482224925161215
  0.3146099651072792  0.8428993593375357  0.8964889535424193
  0.1925573517922439  0.3510072029098770  0.4376891308177205
  0.2780951826944595  0.6290244542889697  0.9384722478347178
  0.2049762273661951  0.1704263752490167  0.3748365881700940
  0.6918243727569320  0.1451074432778005  0.0664910894296035
  0.8132109062539246  0.6522758106685015  0.6024620374056163
  0.7047265164716972  0.3292142497132908  0.1267109318604661
  0.7800057854139116  0.8693351338284808  0.5656194299033211
  0.2349555089982361  0.8263115441528389  0.7386255333692023
  0.2708077138363681  0.3248185822844274  0.2812930646360922
  0.2321246725224640  0.6461767779357336  0.7526788275715310
  0.2745499906643048  0.1302824490901674  0.2158509497602601
  0.7710826135462424  0.1696169440259264  0.2221594909739546
  0.7410137136002888  0.6734834431440336  0.7665169277960278
  0.7752830760878697  0.3680868994092686  0.2852755644340277
  0.7267189234657353  0.8538902300612879  0.7469332610713199
  0.3039836649607152  0.7463518796409592  0.0308868791629401
  0.2148541292012709  0.2384991666732287  0.5438163028300089
  0.7149149325246305  0.2578300666956518  0.9611207733636529
  0.7982575861134185  0.7509900204147697  0.4730537984134977
  0.1993856189710349  0.8275374576705936 -0.0019452792640232
  0.3050538697370873  0.3388011012920559  0.5434112137953054
  0.1950827602051479  0.6738279133291437  0.0793624312416278
  0.3014280277120640  0.1394177676494557  0.5066643818896014
  0.8048731359816951  0.1575617341104188  0.9622793593150212
  0.6966885622615162  0.6645905385991498  0.5049430254576434
  0.8011725756184789  0.3581941623913670  0.9934502007967890
  0.6933277517729861  0.8283852282576947  0.4268251264415032
  0.0853159459071046  0.7509850212215594  0.0569489144343761
  0.3902564494935839  0.2356060361462995  0.5557469027762415
  0.8893551467215077  0.2611187173626563  0.9455822276585976
  0.5920852436635585  0.7420348198113630  0.4528772903832322
  0.0864604030127092  0.8178316548007082  0.8640000711474418
  0.4078770220420185  0.3288727977241840  0.4170388187137919
  0.1123299565348075  0.6580639116488117  0.9259534904037051
  0.4047110820140657  0.1682043633387600  0.3856873144819397
  0.9079299580779583  0.1711663799614927  0.0877422775860686
  0.5936063542195062  0.6773196813304333  0.6286241830369224
  0.9044710833843853  0.3304878416651095  0.1144071926608106
  0.6077310205191471  0.8447346618920029  0.5760553230672004
  0.1098576666991388  0.8413278777419838  0.6689116438038850
  0.3965401511093868  0.3425329046765410  0.2196334447747360
  0.1016844618823382  0.6657405174036645  0.7271766642487379
  0.4054630262440370  0.1497737151550491  0.1889038080962787
  0.8963409474183573  0.1572343718841299  0.2859324646590942
  0.6142424733857106  0.6561779685220083  0.8242115147385044
  0.9054754765575244  0.3446897761603064  0.3117747725500843
  0.5989528221600363  0.8267060221286765  0.7751875503184977
  0.1862208923909442  0.7347677456869878  0.6158888770149807
  0.3201510695856418  0.2462952346374360  0.1370546584828805
  0.8166895788116383  0.2511946259450495  0.3662204941143459
  0.6872878221899336  0.7630786886695448  0.8864169530041515
  0.0563324874591376  0.7610129667535682  0.1142389086201267
 
  0.00000000E+00  0.00000000E+00  0.00000000E+00
  0.00000000E+00  0.00000000E+00  0.00000000E+00
  0.00000000E+00  0.00000000E+00  0.00000000E+00
  0.00000000E+00  0.00000000E+00  0.00000000E+00
  0.00000000E+00  0.00000000E+00  0.00000000E+00
  0.00000000E+00  0.00000000E+00  0.00000000E+00
  0.00000000E+00  0.00000000E+00  0.00000000E+00
  0.00000000E+00  0.00000000E+00  0.00000000E+00
  0.00000000E+00  0.00000000E+00  0.00000000E+00
  0.00000000E+00  0.00000000E+00  0.00000000E+00
  0.00000000E+00  0.00000000E+00  0.00000000E+00
  0.00000000E+00  0.00000000E+00  0.00000000E+00
  0.00000000E+00  0.00000000E+00  0.00000000E+00
  0.00000000E+00  0.00000000E+00  0.00000000E+00
  0.00000000E+00  0.00000000E+00  0.00000000E+00
  0.00000000E+00  0.00000000E+00  0.00000000E+00
  0.00000000E+00  0.00000000E+00  0.00000000E+00
  0.00000000E+00  0.00000000E+00  0.00000000E+00
  0.00000000E+00  0.00000000E+00  0.00000000E+00
  0.00000000E+00  0.00000000E+00  0.00000000E+00
  0.00000000E+00  0.00000000E+00  0.00000000E+00
  0.00000000E+00  0.00000000E+00  0.00000000E+00
  0.00000000E+00  0.00000000E+00  0.00000000E+00
  0.00000000E+00  0.00000000E+00  0.00000000E+00
  0.00000000E+00  0.00000000E+00  0.00000000E+00
  0.00000000E+00  0.00000000E+00  0.00000000E+00
  0.00000000E+00  0.00000000E+00  0.00000000E+00
  0.00000000E+00  0.00000000E+00  0.00000000E+00
  0.00000000E+00  0.00000000E+00  0.00000000E+00
  0.00000000E+00  0.00000000E+00  0.00000000E+00
  0.00000000E+00  0.00000000E+00  0.00000000E+00
  0.00000000E+00  0.00000000E+00  0.00000000E+00
  0.00000000E+00  0.00000000E+00  0.00000000E+00
  0.00000000E+00  0.00000000E+00  0.00000000E+00
  0.00000000E+00  0.00000000E+00  0.00000000E+00
  0.00000000E+00  0.00000000E+00  0.00000000E+00
  0.00000000E+00  0.00000000E+00  0.00000000E+00
  0.00000000E+00  0.00000000E+00  0.00000000E+00
  0.00000000E+00  0.00000000E+00  0.00000000E+00
  0.00000000E+00  0.00000000E+00  0.00000000E+00
  0.00000000E+00  0.00000000E+00  0.00000000E+00
  0.00000000E+00  0.00000000E+00  0.00000000E+00
  0.00000000E+00  0.00000000E+00  0.00000000E+00
  0.00000000E+00  0.00000000E+00  0.00000000E+00
  0.00000000E+00  0.00000000E+00  0.00000000E+00
  0.00000000E+00  0.00000000E+00  0.00000000E+00
  0.00000000E+00  0.00000000E+00  0.00000000E+00
  0.00000000E+00  0.00000000E+00  0.00000000E+00
  0.00000000E+00  0.00000000E+00  0.00000000E+00
  0.00000000E+00  0.00000000E+00  0.00000000E+00
  0.00000000E+00  0.00000000E+00  0.00000000E+00
  0.00000000E+00  0.00000000E+00  0.00000000E+00
  0.00000000E+00  0.00000000E+00  0.00000000E+00
  0.00000000E+00  0.00000000E+00  0.00000000E+00
  0.00000000E+00  0.00000000E+00  0.00000000E+00
  0.00000000E+00  0.00000000E+00  0.00000000E+00
  0.00000000E+00  0.00000000E+00  0.00000000E+00
  0.00000000E+00  0.00000000E+00  0.00000000E+00
  0.00000000E+00  0.00000000E+00  0.00000000E+00
  0.00000000E+00  0.00000000E+00  0.00000000E+00
  0.00000000E+00  0.00000000E+00  0.00000000E+00
  0.00000000E+00  0.00000000E+00  0.00000000E+00
  0.00000000E+00  0.00000000E+00  0.00000000E+00
  0.00000000E+00  0.00000000E+00  0.00000000E+00
  0.00000000E+00  0.00000000E+00  0.00000000E+00
  0.00000000E+00  0.00000000E+00  0.00000000E+00
  0.00000000E+00  0.00000000E+00  0.00000000E+00
  0.00000000E+00  0.00000000E+00  0.00000000E+00
  0.00000000E+00  0.00000000E+00  0.00000000E+00
  0.00000000E+00  0.00000000E+00  0.00000000E+00
  0.00000000E+00  0.00000000E+00  0.00000000E+00
  0.00000000E+00  0.00000000E+00  0.00000000E+00
  0.00000000E+00  0.00000000E+00  0.00000000E+00
  0.00000000E+00  0.00000000E+00  0.00000000E+00
  0.00000000E+00  0.00000000E+00  0.00000000E+00
  0.00000000E+00  0.00000000E+00  0.00000000E+00
  0.00000000E+00  0.00000000E+00  0.00000000E+00
  0.00000000E+00  0.00000000E+00  0.00000000E+00
  0.00000000E+00  0.00000000E+00  0.00000000E+00
  0.00000000E+00  0.00000000E+00  0.00000000E+00
  0.00000000E+00  0.00000000E+00  0.00000000E+00
  0.00000000E+00  0.00000000E+00  0.00000000E+00
  0.00000000E+00  0.00000000E+00  0.00000000E+00
  0.00000000E+00  0.00000000E+00  0.00000000E+00
  0.00000000E+00  0.00000000E+00  0.00000000E+00
  0.00000000E+00  0.00000000E+00  0.00000000E+00
  0.00000000E+00  0.00000000E+00  0.00000000E+00
  0.00000000E+00  0.00000000E+00  0.00000000E+00
  0.00000000E+00  0.00000000E+00  0.00000000E+00
  0.00000000E+00  0.00000000E+00  0.00000000E+00
  0.00000000E+00  0.00000000E+00  0.00000000E+00
  0.00000000E+00  0.00000000E+00  0.00000000E+00
  0.00000000E+00  0.00000000E+00  0.00000000E+00
  0.00000000E+00  0.00000000E+00  0.00000000E+00
  0.00000000E+00  0.00000000E+00  0.00000000E+00
  0.00000000E+00  0.00000000E+00  0.00000000E+00
  0.00000000E+00  0.00000000E+00  0.00000000E+00
  0.00000000E+00  0.00000000E+00  0.00000000E+00
  0.00000000E+00  0.00000000E+00  0.00000000E+00
  0.00000000E+00  0.00000000E+00  0.00000000E+00
  0.00000000E+00  0.00000000E+00  0.00000000E+00
  0.00000000E+00  0.00000000E+00  0.00000000E+00
  0.00000000E+00  0.00000000E+00  0.00000000E+00
  0.00000000E+00  0.00000000E+00  0.00000000E+00
  0.00000000E+00  0.00000000E+00  0.00000000E+00
  0.00000000E+00  0.00000000E+00  0.00000000E+00
  0.00000000E+00  0.00000000E+00  0.00000000E+00
  0.00000000E+00  0.00000000E+00  0.00000000E+00
  0.00000000E+00  0.00000000E+00  0.00000000E+00
  0.00000000E+00  0.00000000E+00  0.00000000E+00
  0.00000000E+00  0.00000000E+00  0.00000000E+00
  0.00000000E+00  0.00000000E+00  0.00000000E+00
  0.00000000E+00  0.00000000E+00  0.00000000E+00
  0.00000000E+00  0.00000000E+00  0.00000000E+00
  0.00000000E+00  0.00000000E+00  0.00000000E+00
  0.00000000E+00  0.00000000E+00  0.00000000E+00
  0.00000000E+00  0.00000000E+00  0.00000000E+00
  0.00000000E+00  0.00000000E+00  0.00000000E+00
  0.00000000E+00  0.00000000E+00  0.00000000E+00
  0.00000000E+00  0.00000000E+00  0.00000000E+00
  0.00000000E+00  0.00000000E+00  0.00000000E+00
  0.00000000E+00  0.00000000E+00  0.00000000E+00
  0.00000000E+00  0.00000000E+00  0.00000000E+00
  0.00000000E+00  0.00000000E+00  0.00000000E+00
  0.00000000E+00  0.00000000E+00  0.00000000E+00
  0.00000000E+00  0.00000000E+00  0.00000000E+00
  0.00000000E+00  0.00000000E+00  0.00000000E+00
  0.00000000E+00  0.00000000E+00  0.00000000E+00
  0.00000000E+00  0.00000000E+00  0.00000000E+00
  0.00000000E+00  0.00000000E+00  0.00000000E+00
  0.00000000E+00  0.00000000E+00  0.00000000E+00
  0.00000000E+00  0.00000000E+00  0.00000000E+00
  0.00000000E+00  0.00000000E+00  0.00000000E+00
  0.00000000E+00  0.00000000E+00  0.00000000E+00
  0.00000000E+00  0.00000000E+00  0.00000000E+00
  0.00000000E+00  0.00000000E+00  0.00000000E+00
  0.00000000E+00  0.00000000E+00  0.00000000E+00
  0.00000000E+00  0.00000000E+00  0.00000000E+00
  0.00000000E+00  0.00000000E+00  0.00000000E+00
  0.00000000E+00  0.00000000E+00  0.00000000E+00
  0.00000000E+00  0.00000000E+00  0.00000000E+00
  0.00000000E+00  0.00000000E+00  0.00000000E+00
  0.00000000E+00  0.00000000E+00  0.00000000E+00
  0.00000000E+00  0.00000000E+00  0.00000000E+00
  0.00000000E+00  0.00000000E+00  0.00000000E+00
  0.00000000E+00  0.00000000E+00  0.00000000E+00
  0.00000000E+00  0.00000000E+00  0.00000000E+00
  0.00000000E+00  0.00000000E+00  0.00000000E+00
  0.00000000E+00  0.00000000E+00  0.00000000E+00
  0.00000000E+00  0.00000000E+00  0.00000000E+00
  0.00000000E+00  0.00000000E+00  0.00000000E+00
  0.00000000E+00  0.00000000E+00  0.00000000E+00
  0.00000000E+00  0.00000000E+00  0.00000000E+00
  0.00000000E+00  0.00000000E+00  0.00000000E+00
  0.00000000E+00  0.00000000E+00  0.00000000E+00
  0.00000000E+00  0.00000000E+00  0.00000000E+00
  0.00000000E+00  0.00000000E+00  0.00000000E+00
  0.00000000E+00  0.00000000E+00  0.00000000E+00
  0.00000000E+00  0.00000000E+00  0.00000000E+00
  0.00000000E+00  0.00000000E+00  0.00000000E+00
  0.00000000E+00  0.00000000E+00  0.00000000E+00
  0.00000000E+00  0.00000000E+00  0.00000000E+00
  0.00000000E+00  0.00000000E+00  0.00000000E+00
  0.00000000E+00  0.00000000E+00  0.00000000E+00
  0.00000000E+00  0.00000000E+00  0.00000000E+00
  0.00000000E+00  0.00000000E+00  0.00000000E+00
  0.00000000E+00  0.00000000E+00  0.00000000E+00
  0.00000000E+00  0.00000000E+00  0.00000000E+00
  0.00000000E+00  0.00000000E+00  0.00000000E+00
  0.00000000E+00  0.00000000E+00  0.00000000E+00
  0.00000000E+00  0.00000000E+00  0.00000000E+00
  0.00000000E+00  0.00000000E+00  0.00000000E+00
  0.00000000E+00  0.00000000E+00  0.00000000E+00
  0.00000000E+00  0.00000000E+00  0.00000000E+00
  0.00000000E+00  0.00000000E+00  0.00000000E+00
  0.00000000E+00  0.00000000E+00  0.00000000E+00
  0.00000000E+00  0.00000000E+00  0.00000000E+00
  0.00000000E+00  0.00000000E+00  0.00000000E+00
  0.00000000E+00  0.00000000E+00  0.00000000E+00
  0.00000000E+00  0.00000000E+00  0.00000000E+00
  0.00000000E+00  0.00000000E+00  0.00000000E+00
  0.00000000E+00  0.00000000E+00  0.00000000E+00
  0.00000000E+00  0.00000000E+00  0.00000000E+00
  0.00000000E+00  0.00000000E+00  0.00000000E+00
  0.00000000E+00  0.00000000E+00  0.00000000E+00
  0.00000000E+00  0.00000000E+00  0.00000000E+00
  0.00000000E+00  0.00000000E+00  0.00000000E+00
  0.00000000E+00  0.00000000E+00  0.00000000E+00
  0.00000000E+00  0.00000000E+00  0.00000000E+00
  0.00000000E+00  0.00000000E+00  0.00000000E+00
  0.00000000E+00  0.00000000E+00  0.00000000E+00
  0.00000000E+00  0.00000000E+00  0.00000000E+00
  0.00000000E+00  0.00000000E+00  0.00000000E+00
  0.00000000E+00  0.00000000E+00  0.00000000E+00
  0.00000000E+00  0.00000000E+00  0.00000000E+00
  0.00000000E+00  0.00000000E+00  0.00000000E+00
  0.00000000E+00  0.00000000E+00  0.00000000E+00
  0.00000000E+00  0.00000000E+00  0.00000000E+00
  0.00000000E+00  0.00000000E+00  0.00000000E+00
  0.00000000E+00  0.00000000E+00  0.00000000E+00
  0.00000000E+00  0.00000000E+00  0.00000000E+00
  0.00000000E+00  0.00000000E+00  0.00000000E+00
  0.00000000E+00  0.00000000E+00  0.00000000E+00
  0.00000000E+00  0.00000000E+00  0.00000000E+00
  0.00000000E+00  0.00000000E+00  0.00000000E+00
  0.00000000E+00  0.00000000E+00  0.00000000E+00
  0.00000000E+00  0.00000000E+00  0.00000000E+00
  0.00000000E+00  0.00000000E+00  0.00000000E+00
  0.00000000E+00  0.00000000E+00  0.00000000E+00
  0.00000000E+00  0.00000000E+00  0.00000000E+00
  0.00000000E+00  0.00000000E+00  0.00000000E+00
  0.00000000E+00  0.00000000E+00  0.00000000E+00
  0.00000000E+00  0.00000000E+00  0.00000000E+00
  0.00000000E+00  0.00000000E+00  0.00000000E+00
  0.00000000E+00  0.00000000E+00  0.00000000E+00
  0.00000000E+00  0.00000000E+00  0.00000000E+00
  0.00000000E+00  0.00000000E+00  0.00000000E+00
  0.00000000E+00  0.00000000E+00  0.00000000E+00
  0.00000000E+00  0.00000000E+00  0.00000000E+00
  0.00000000E+00  0.00000000E+00  0.00000000E+00
  0.00000000E+00  0.00000000E+00  0.00000000E+00
  0.00000000E+00  0.00000000E+00  0.00000000E+00
  0.00000000E+00  0.00000000E+00  0.00000000E+00
  0.00000000E+00  0.00000000E+00  0.00000000E+00
  0.00000000E+00  0.00000000E+00  0.00000000E+00
  0.00000000E+00  0.00000000E+00  0.00000000E+00
  0.00000000E+00  0.00000000E+00  0.00000000E+00
  0.00000000E+00  0.00000000E+00  0.00000000E+00
  0.00000000E+00  0.00000000E+00  0.00000000E+00
  0.00000000E+00  0.00000000E+00  0.00000000E+00
  0.00000000E+00  0.00000000E+00  0.00000000E+00
  0.00000000E+00  0.00000000E+00  0.00000000E+00
  0.00000000E+00  0.00000000E+00  0.00000000E+00
  0.00000000E+00  0.00000000E+00  0.00000000E+00
  0.00000000E+00  0.00000000E+00  0.00000000E+00
  0.00000000E+00  0.00000000E+00  0.00000000E+00
  0.00000000E+00  0.00000000E+00  0.00000000E+00
  0.00000000E+00  0.00000000E+00  0.00000000E+00
  0.00000000E+00  0.00000000E+00  0.00000000E+00
  0.00000000E+00  0.00000000E+00  0.00000000E+00
  0.00000000E+00  0.00000000E+00  0.00000000E+00
  0.00000000E+00  0.00000000E+00  0.00000000E+00
  0.00000000E+00  0.00000000E+00  0.00000000E+00
  0.00000000E+00  0.00000000E+00  0.00000000E+00
  0.00000000E+00  0.00000000E+00  0.00000000E+00
  0.00000000E+00  0.00000000E+00  0.00000000E+00
  0.00000000E+00  0.00000000E+00  0.00000000E+00
  0.00000000E+00  0.00000000E+00  0.00000000E+00
  0.00000000E+00  0.00000000E+00  0.00000000E+00
  0.00000000E+00  0.00000000E+00  0.00000000E+00
  0.00000000E+00  0.00000000E+00  0.00000000E+00
  0.00000000E+00  0.00000000E+00  0.00000000E+00
  0.00000000E+00  0.00000000E+00  0.00000000E+00
  0.00000000E+00  0.00000000E+00  0.00000000E+00
  0.00000000E+00  0.00000000E+00  0.00000000E+00
  0.00000000E+00  0.00000000E+00  0.00000000E+00
  0.00000000E+00  0.00000000E+00  0.00000000E+00
  0.00000000E+00  0.00000000E+00  0.00000000E+00
  0.00000000E+00  0.00000000E+00  0.00000000E+00
  0.00000000E+00  0.00000000E+00  0.00000000E+00
  0.00000000E+00  0.00000000E+00  0.00000000E+00
  0.00000000E+00  0.00000000E+00  0.00000000E+00
  0.00000000E+00  0.00000000E+00  0.00000000E+00
  0.00000000E+00  0.00000000E+00  0.00000000E+00
  0.00000000E+00  0.00000000E+00  0.00000000E+00
  0.00000000E+00  0.00000000E+00  0.00000000E+00
  0.00000000E+00  0.00000000E+00  0.00000000E+00
  0.00000000E+00  0.00000000E+00  0.00000000E+00
  0.00000000E+00  0.00000000E+00  0.00000000E+00
  0.00000000E+00  0.00000000E+00  0.00000000E+00
  0.00000000E+00  0.00000000E+00  0.00000000E+00
  0.00000000E+00  0.00000000E+00  0.00000000E+00
  0.00000000E+00  0.00000000E+00  0.00000000E+00
  0.00000000E+00  0.00000000E+00  0.00000000E+00
  0.00000000E+00  0.00000000E+00  0.00000000E+00
  0.00000000E+00  0.00000000E+00  0.00000000E+00
  0.00000000E+00  0.00000000E+00  0.00000000E+00
  0.00000000E+00  0.00000000E+00  0.00000000E+00
  0.00000000E+00  0.00000000E+00  0.00000000E+00
  0.00000000E+00  0.00000000E+00  0.00000000E+00
  0.00000000E+00  0.00000000E+00  0.00000000E+00
  0.00000000E+00  0.00000000E+00  0.00000000E+00
  0.00000000E+00  0.00000000E+00  0.00000000E+00
  0.00000000E+00  0.00000000E+00  0.00000000E+00
  0.00000000E+00  0.00000000E+00  0.00000000E+00
  0.00000000E+00  0.00000000E+00  0.00000000E+00
  0.00000000E+00  0.00000000E+00  0.00000000E+00
  0.00000000E+00  0.00000000E+00  0.00000000E+00
  0.00000000E+00  0.00000000E+00  0.00000000E+00
