# Supplementary material for: Brønsted acidity in zeolites measured by deprotonation energy
Source: Sci Rep. 2022 May 4;12:7301. doi: 10.1038/s41598-022-11354-x (PMC9068704; doi:10.1038/s41598-022-11354-x)
Supplement: Supplementary file 2 — Supplementary Information 2. [file 41598_2022_11354_MOESM2_ESM.zip › structures/periodic/mfi/Al4-O9.vasp]

Si Al O H                               
   1.00000000000000     
    19.8538999999999994    0.0000000000000000    0.0000000000000000
     0.0000000000000000   19.8699000000000012    0.0000000000000000
     0.0000000000000000    0.0000000000000000   13.2912999999999997
   Si   Al   O    H 
    95     1   192     1
Direct
  0.4270249167892767  0.0372408054874863  0.6392766552738947
  0.0765350322386679  0.5627348353589243  0.2094613953095311
  0.4312869899554845  0.4322298396785107  0.7049518599658054
  0.0852339159886756  0.9512770167863291  0.1490932750012290
  0.5673990038684136  0.9505428393445032  0.3314468025790364
  0.9390986243430822  0.4460692426855934  0.8193521829104475
  0.5811205889291402  0.5496638589491650  0.3136601597953487
  0.9110053235910772  0.0533670228895024  0.8290494889393204
  0.3031789027685098  0.0279783779970832  0.7924880655276307
  0.1791023908480631  0.5262573681940134  0.3670573378306405
  0.3352403498723069  0.4660778951155642  0.8668953913693370
  0.1834221501603155  0.9723602460776338  0.3136364250884017
  0.6941869059230313  0.9794465190918374  0.1879123640303833
  0.8265061564636212  0.4787383178424027  0.6728295255961595
  0.6765912475016947  0.5312097271229537  0.1468725303432254
  0.8078253625256842  0.0351856523145544  0.6657351930251191
  0.2868572043814829  0.0794473142399648 -0.0013779248055407
  0.2251532648276591  0.5438047241680122  0.5860397005632835
  0.2856683160117664  0.4480305912319711  0.0810727535062713
  0.2216448715064883  0.9242207716152723  0.5303605565943347
  0.7123363027594967  0.9357145808255929  0.9728240680793500
  0.7875179939688095  0.4459103599162813  0.4547274661956664
  0.7286891454739899  0.5637627675252688  0.9373047430060546
  0.7722943877903723  0.0689074434402704  0.4492277148153253
  0.3815208546372449  0.5552466369977710  0.5706327683899135
  0.1308787794350048  0.4440802943972658  0.0691889889440478
  0.3802162283681102  0.9185973175285718  0.5035135973616155
  0.8687554558277665  0.9268507748609054  0.9621163033743434
  0.6314469907084067  0.4314218127006961  0.4481178563703352
  0.8835670343909288  0.5608630678819644  0.9580189517843626
  0.6160746020416954  0.0607384276434360  0.4753622459435122
  0.0608087493213633  0.0216138898731405  0.8068103011982224
  0.4253735779617333  0.5276394525226780  0.3501945873096146
  0.0877666132642332  0.4653964526228968  0.8515279626853678
  0.4191402842135099  0.9721686708518191  0.2978663212327711
  0.9307465887714311  0.9781420671112923  0.1659869639288940
  0.5806006425957114  0.4734693549923655  0.6605592013637355
  0.9218819105267118  0.5361448198861892  0.1731836473925350
  0.5723459697591997  0.0214139228950642  0.6860657976483381
  0.1766075692403216  0.0479108086063090  0.6643759766685404
  0.3006984243718687  0.5737140104566717  0.2319742674673072
  0.2167059745056598  0.4170881724772006  0.7331078367011300
  0.3016593774725071  0.9575898549941264  0.1576439147710058
  0.8204983859430085  0.9476419991217574  0.3162132426731264
  0.7021357202275802  0.4407311977300556  0.7990733291449779
  0.7957862777941456  0.5662870742118564  0.3003098836226236
  0.6895039502833162  0.0534332087803931  0.8159505870710223
  0.4209791052623317  0.8249059888317395  0.6682586365887376
  0.0670647475234343  0.3378073730403315  0.2132909504492757
  0.4333496368804213  0.6700820500612968  0.7218656844096818
  0.0699527436800857  0.1814077800269087  0.1847667958946732
  0.5714366435431547  0.1653986533776039  0.3141244391685435
  0.9325644109094365  0.6652802479222577  0.7989218638077609
  0.5681312367075003  0.3250672166884643  0.3151239231908052
  0.9201175811404468  0.8240287370931840  0.7991855035190125
  0.3062186553147962  0.8711132845580551  0.8147171886207750
  0.1747523933123645  0.3667093450089725  0.3638020797290744
  0.3240296079149600  0.6257102824610863  0.8632579450172077
  0.1878452940116197  0.1286241067902855  0.3082959770196874
  0.6893343404214317  0.1375112586815792  0.1604771629990676
  0.8248619403068109  0.6342378346435019  0.6485067232290666
  0.6767056582387586  0.3725810855656725  0.1635140599841908
  0.8029795102726788  0.8796536181932384  0.6715525620505290
  0.2679672258607125  0.8294583636501252  0.0261367533492284
  0.2276698280718199  0.3143534394811630  0.5686204010640304
  0.2691800569699667  0.6763465285981398  0.0699053052670452
  0.2306617005274311  0.1629028514491536  0.5286598483665941
  0.7267923778286177  0.1735871806101996  0.9437651564191920
  0.7732008206314025  0.6798876231281817  0.4443820621568386
  0.7296774309746633  0.3270248043814840  0.9542975735498870
  0.7678983344035323  0.8327833871761966  0.4513241672710923
  0.1092213552456116  0.8251125239138165  0.0132873286663292
  0.3872213886863745  0.3181003180489850  0.5682706616539144
  0.1105058789829911  0.6749009119039174  0.0663521764611772
  0.3873077409512442  0.1675708732996820  0.5339487733455303
  0.8843131182444249  0.1750012024156083  0.9654240612027799
  0.6157715796637465  0.6735711616040774  0.4605582026619897
  0.8875023630123947  0.3280822416245207  0.9438839704536072
  0.6117072060115956  0.8225064800281700  0.4346478510043466
  0.0667420033006257  0.8640573063079303  0.7985399337643012
  0.4219545494379400  0.3702454182976901  0.3558375061550599
  0.0783279769030296  0.6238600537524113  0.8556491366632527
  0.4200655482490949  0.1257914993456494  0.3165707848956937
  0.9232796325043966  0.1347329059554927  0.1825161212585318
  0.5796994580735717  0.6355790989133280  0.6816061979855528
  0.9240537006079086  0.3794974655910081  0.1542134824605758
  0.5747549120959213  0.8645487694993473  0.6597315054580281
  0.1901226949186655  0.8123830784147494  0.6737602051397021
  0.2985374725030434  0.3228127814969560  0.2307345940264636
  0.1994109183274128  0.6660876578180067  0.7292773327563868
  0.3069504465516791  0.1722593627780693  0.1685579300218751
  0.7996047194512762  0.1872367535336781  0.3044773917428608
  0.7146595131272192  0.6856896410057594  0.7926579128011528
  0.8068080625888460  0.3392920120540808  0.2955209837647330
  0.6867411914222347  0.8362262760014600  0.8138698300703607
  0.1185522041809106  0.0795806627422078  0.0162458624110573
  0.4923576736624184  0.0283758645740286  0.7108296361133158
  0.9977536458066807  0.5432469955388418  0.2156157487165095
  0.5121064873562158  0.4393178771173376  0.7015523341760007
  0.0108393898962954  0.9756739382968296  0.1844392686101009
  0.4983076074271647  0.9651301324382962  0.2705495092114195
  0.0188739337214629  0.4438176452968240  0.7952116363587833
  0.5012160431233110  0.5347848412916064  0.3069732083626670
  0.9808276547632235  0.0257417277038575  0.7815745738736721
  0.3589337420926320  0.0355816939205136  0.7063978683729494
  0.1091046847959081  0.5556909899936228  0.3211843915796249
  0.4087679775153595  0.4473692396066364  0.8205395704840627
  0.1269279681557989  0.9311995133110884  0.2509719457901331
  0.6302133912754865  0.9686188837061821  0.2603125383031104
  0.9019215734096484  0.4726750690763080  0.7183179684310722
  0.6108165506483320  0.5640114428897360  0.2016059956889794
  0.8613657366942797  0.0743950185278139  0.7369515462404490
  0.4338131716325848  0.1092724595218067  0.5828989480429214
  0.0860338714807658  0.6399447980679900  0.1706265522240526
  0.4078815171983031  0.3568883377686107  0.6713441157420850
  0.0762301978236747  0.8846714064856783  0.0792490438011418
  0.5665019909266820  0.8716985836942831  0.3645279970884033
  0.9126830058843912  0.3710553262832479  0.8472254008388882
  0.5949733862821658  0.6135510749634713  0.3854515879982784
  0.9244896418298575  0.1188216297515157  0.8998243304717551
  0.4257415843474117  0.9764919851117698  0.5576000984154706
  0.1157763638860017  0.5123976898286057  0.1324620739976040
  0.3944317276156994  0.4846984369625645  0.6288196326584753
  0.1257668456675044  0.0097617960701804  0.0919802282301503
  0.5710750332177944 -0.0012238006504735  0.4307500448664259
  0.9264596667024140  0.4978801538122273  0.9128440226612119
  0.6222674288933332  0.4840344788579404  0.3550205423494128
  0.8740863011381910  0.9938299056797432  0.8924312253362745
  0.3266197459453450  0.0690212624029259  0.8932805840603607
  0.1775515122963952  0.5383572202436265  0.4874363889868468
  0.3376146551152405  0.4504525724118990  0.9866400376480721
  0.1866707517150540  0.9366517978457911  0.4228666787486677
  0.6754661340963900  0.9468503392879865  0.0800735682859363
  0.8290207797637353  0.4502951569562275  0.5590629842177524
  0.6832165206856701  0.5676719318409587  0.0383533623666675
  0.8081948360661512  0.0739215360291419  0.5584843396007855
  0.2888861287725318  0.9509078763254953  0.8240081764152690
  0.1854202547188757  0.4464241322674060  0.3417928451571218
  0.3172185877826522  0.5449370908472229  0.8450113574415237
  0.1648437629985282  0.0514770438579530  0.3290309637592426
  0.7104771234433845  0.0592057678020448  0.1762040824559306
  0.8021147258936707  0.5570920157756523  0.6734038501093650
  0.6664998061267211  0.4506814742443827  0.1313998470970751
  0.8286458190650940  0.9562141590617216  0.6507311662985015
  0.2307334491260279  0.0618393950044975  0.7579561294905385
  0.2437485759683963  0.5644686799110731  0.3184989013511456
  0.2795028198197614  0.4192065975416339  0.8111410686743533
  0.2562829845783005  0.9693171888141447  0.2572747735161497
  0.7603055579162893  0.9424215886701053  0.2333996007098751
  0.7748613244318381  0.4357360877264878  0.7428248711118337
  0.7449601515546569  0.5442164767988823  0.2111677165946701
  0.7328646544217075  0.0377354122137719  0.7149651139089693
  0.3113290853289460  0.1481479923418473  0.0510440044578879
  0.1926297207629797  0.6000447284055060  0.6592861951503196
  0.3022643543529828  0.3829848772177482  0.1494438552512962
  0.2065398574225673  0.8475617413967195  0.5660546699980866
  0.6700836495838345  0.8760607597098805  0.9175632436090474
  0.8260890063088526  0.3904845119246439  0.3861020247111861
  0.7320743456913297  0.6375509312862799  0.8870508972656628
  0.7712587228695371  0.1427688974007963  0.3977045426259391
  0.2055059917151608  0.0904830858276419  0.9610252975783498
  0.3011843064696965  0.5638843612767774  0.5510721121350298
  0.2096130180499765  0.4443965433401080  0.0356787705449728
  0.3018858815503480  0.9376760987158358  0.5213330688700928
  0.7903248910649104  0.9138442901299799 -0.0092551943600633
  0.7100016226960736  0.4249655201363468  0.4800221284264033
  0.8046815868090809  0.5387547983900699  0.9649716063448295
  0.6954414769899052  0.0413704471342505  0.4634832771333363
  0.2894130012081755  0.0154751176634554  0.0722403107163647
  0.2267444381894045  0.4724988122105647  0.6447322362130017
  0.2940736533103399  0.5153416003461267  0.1476946090337706
  0.1925642178533477  0.9745664981603371  0.6167136635953140
  0.7108750375454224  0.0054639045651052  0.9091154519637832
  0.7869860726141521  0.5180815117566598  0.3979837576524888
  0.6942680706488203  0.5113989534946398  0.8591256176099966
  0.8144782693092968  0.0178871595285565  0.3780293862073224
  0.0986320867405405  0.1517087291421868  0.0809301657484923
  0.4087773504615227  0.6176557439448109  0.6363259243147142
  0.1169036325247827  0.3771830677691637  0.1354693552581859
  0.3969857237806728  0.8456579384158440  0.5543630906728335
  0.8970603976612137  0.8613916636123132  0.9024966983244844
  0.6051112063785696  0.3576587439301632  0.4132065511974164
  0.8903599796684935  0.6266860900432556  0.8866985946907442
  0.6017504852911884  0.1306124670723664  0.4153804766174890
  0.0781128980360571  0.0652429723519017  0.9042711446342711
  0.4227676689040817  0.5549960112915937  0.4653325569145842
  0.0840694944371949  0.4423680450687995  0.9690316362968733
  0.3974353244115481  0.9173846035852101  0.3838447346378424
  0.9124461420566014  0.9372753648778674  0.0637258664454264
  0.5862864126127918  0.4596456144161833  0.5404472098596521
  0.9125078971693389  0.5789410267838063  0.0693307974773970
  0.5949819402902559  0.0701740523361878  0.5929088891691174
  0.1012399472372243  0.0512070063076730  0.7087081939333796
  0.3753194847332597  0.5725385063642011  0.2813531072127153
  0.1480762644301582  0.4270752712192740  0.7951271468168364
  0.3799373336432901  0.9597961022586995  0.1923954357114675
  0.8931139776120260  0.9434569388656824  0.2613425754091321
  0.6429837501772135  0.4367174119099727  0.7158754072841833
  0.8726034260266680  0.5645798702119499  0.2601156181230882
  0.6105395263165270  0.0421817052468075  0.7889927331601388
  0.0835752768772475  0.9428082257554761  0.8204069724310838
  0.4012079456886421  0.4492281242452492  0.3454909084343727
  0.1006281200774931  0.5458610358308724  0.8442865563204190
  0.4019247894790259  0.0474194121197174  0.3409386174396214
  0.9062513726344653  0.0563019294357628  0.1568965103238786
  0.5803412916342000  0.5538784696722118  0.6808777327306572
  0.9024136856596131  0.4582422012042498  0.1489888143625581
  0.5906331710070750  0.9444116540566002  0.6555524795092552
  0.1841726012950785  0.1054655071429457  0.5795393809426315
  0.2908776952354496  0.6464353157940465  0.1785233069984490
  0.2125158424194409  0.3436444682878751  0.6800308316621781
  0.2860283738709115  0.8848790749372749  0.1103937134081028
  0.8164260610012318  0.8848079920437639  0.3931551047771863
  0.6941793364240602  0.3783989631321257  0.8762644305107984
  0.7796526022352100  0.6426303084817880  0.3363371795487127
  0.7002207181575605  0.1311711924135447  0.8479830866240821
  0.4970522684292743  0.8501327338810859  0.6876011271296816
 -0.0058171651209327  0.3749098450117752  0.2165180343324400
  0.5136930229552414  0.6634204196518227  0.7403022452209345
  0.0003456064167625  0.1439899025765829  0.2197217302750174
  0.4988804695506531  0.1322617752058648  0.2882450859146118
  0.0091957640461257  0.6376142649315072  0.7948512796932556
  0.4934853121932006  0.3570950901238579  0.3007920393686115
  0.9901718833920455  0.8558843272295845  0.7577988194954857
  0.3753894692519622  0.8636999338003420  0.7516983824811987
  0.1006599124121946  0.3421854474311735  0.3255108291140132
  0.3977951734508696  0.6531311571709254  0.8292975508399757
  0.1228036066628311  0.1726874814445228  0.2782614278870827
  0.6185342453535105  0.1523391663518049  0.2166447990857596
  0.9007287441088030  0.6489159697731511  0.6885865524919016
  0.6085597508928137  0.3413280325083718  0.2118658341553381
  0.8651536095677455  0.8334505350107776  0.7097055475735413
  0.4134226668219959  0.7445957145012795  0.6820201522282071
  0.0563825993972693  0.2618398973568330  0.1742833546355364
  0.5634031514541622  0.2450167925868881  0.3351683591190611
  0.9295401528382017  0.7448121019013855  0.8237578410131489
  0.3150770638722180  0.8399801649787362  0.9268065142395948
  0.1823468325334493  0.3519707757995665  0.4835067936081804
  0.3140033615292556  0.6418429952626702  0.9816169905009479
  0.2221819509155800  0.1612604102193443  0.4077034468774293
  0.6810032524229271  0.1559718330570438  0.0421981835232373
  0.8232067154564755  0.6470151536082221  0.5279927719436933
  0.6931801922825355  0.3296842096835692  0.0631685054884104
  0.7710232482967135  0.8464871410905261  0.5713564747854258
  0.2445830151409240  0.8339679805965952  0.7588425779479366
  0.2320125942834309  0.3259330391221106  0.3011482163983049
  0.2690869895126009  0.6645910315324823  0.7934928156234108
  0.2443628553063981  0.1314199409244766  0.2189118641067605
  0.7490586707187467  0.1838042937177129  0.2077352999686937
  0.7728295499606558  0.6841752716126687  0.7064042520850689
  0.7368447244120179  0.3658278236407674  0.2458899614650229
  0.7443099461379542  0.8808335466598456  0.7570639440483247
  0.2831885836715872  0.7565134574059404  0.0746241272154378
  0.2076909410632958  0.2352648634029257  0.5723542270800654
  0.7202150964887609  0.2516631945185196  0.9105459193666134
  0.7942896406426854  0.7575840891480077  0.4266440584068811
  0.1894576750327493  0.8371526599967037 -0.0055172431133280
  0.3072646354071664  0.3245987125472626  0.5418585024257011
  0.1902684486199228  0.6605663081466252  0.0464912835885482
  0.3090771059187730  0.1486000393022750  0.5566409707829991
  0.8048488253798932  0.1549109109707596  0.9682780497363639
  0.6961019793007772  0.6730789792953253  0.4855862489496115
  0.8089732896837296  0.3456987930343519  0.9684244576696821
  0.6902862487300625  0.8413570627636195  0.4141338238569807
  0.0965297933373563  0.7551023241872248  0.0737325394330886
  0.4068336942955689  0.2393069286295004  0.5842950579051606
  0.8958871521197831  0.2489296324498148  0.9156428447262880
  0.5955452231304091  0.7443882882017508  0.4062714982332467
  0.0741853293878418  0.8213181092116517  0.9028035616633519
  0.4288695226662429  0.3500747679373034  0.4741800020464738
  0.0676812486498538  0.6424001381588552  0.9737150874476406
  0.4008649550287377  0.1718950880966416  0.4134554850927727
  0.9121154760136602  0.1782949663494339  0.0800948374638094
  0.5766438987585036  0.6642099614347109  0.5668936261370139
  0.9328057839685819  0.3485057839216162  0.0416613769212384
  0.5935442795446204  0.8317341914491642  0.5523994767218833
  0.1156454669200862  0.8337613364879664  0.7117602128742450
  0.3648600078783276  0.3242859652876690  0.3021080791579745
  0.1373499957891599  0.6706415618800001  0.8085192910551898
  0.3776113794619582  0.1522682549407642  0.2206591662005560
  0.8741092067809624  0.1618999292566205  0.2715896676419853
  0.6442692833939740  0.6636785402585771  0.7415908601584914
  0.8657154967575895  0.3369818115292535  0.2112396807455261
  0.6195109182869742  0.8288930707093958  0.7462199617390840
  0.1967015505065390  0.7317958019869851  0.6568816467998481
  0.2959339718661057  0.2525300757760220  0.1689466112833399
  0.7999571651120384  0.2645917759010094  0.3432819112116774
  0.7128776000109411  0.7610625812500709  0.8388546540924199
  0.2020737278226225  0.0900130360922678  0.8862170073711189
 
  0.00000000E+00  0.00000000E+00  0.00000000E+00
  0.00000000E+00  0.00000000E+00  0.00000000E+00
  0.00000000E+00  0.00000000E+00  0.00000000E+00
  0.00000000E+00  0.00000000E+00  0.00000000E+00
  0.00000000E+00  0.00000000E+00  0.00000000E+00
  0.00000000E+00  0.00000000E+00  0.00000000E+00
  0.00000000E+00  0.00000000E+00  0.00000000E+00
  0.00000000E+00  0.00000000E+00  0.00000000E+00
  0.00000000E+00  0.00000000E+00  0.00000000E+00
  0.00000000E+00  0.00000000E+00  0.00000000E+00
  0.00000000E+00  0.00000000E+00  0.00000000E+00
  0.00000000E+00  0.00000000E+00  0.00000000E+00
  0.00000000E+00  0.00000000E+00  0.00000000E+00
  0.00000000E+00  0.00000000E+00  0.00000000E+00
  0.00000000E+00  0.00000000E+00  0.00000000E+00
  0.00000000E+00  0.00000000E+00  0.00000000E+00
  0.00000000E+00  0.00000000E+00  0.00000000E+00
  0.00000000E+00  0.00000000E+00  0.00000000E+00
  0.00000000E+00  0.00000000E+00  0.00000000E+00
  0.00000000E+00  0.00000000E+00  0.00000000E+00
  0.00000000E+00  0.00000000E+00  0.00000000E+00
  0.00000000E+00  0.00000000E+00  0.00000000E+00
  0.00000000E+00  0.00000000E+00  0.00000000E+00
  0.00000000E+00  0.00000000E+00  0.00000000E+00
  0.00000000E+00  0.00000000E+00  0.00000000E+00
  0.00000000E+00  0.00000000E+00  0.00000000E+00
  0.00000000E+00  0.00000000E+00  0.00000000E+00
  0.00000000E+00  0.00000000E+00  0.00000000E+00
  0.00000000E+00  0.00000000E+00  0.00000000E+00
  0.00000000E+00  0.00000000E+00  0.00000000E+00
  0.00000000E+00  0.00000000E+00  0.00000000E+00
  0.00000000E+00  0.00000000E+00  0.00000000E+00
  0.00000000E+00  0.00000000E+00  0.00000000E+00
  0.00000000E+00  0.00000000E+00  0.00000000E+00
  0.00000000E+00  0.00000000E+00  0.00000000E+00
  0.00000000E+00  0.00000000E+00  0.00000000E+00
  0.00000000E+00  0.00000000E+00  0.00000000E+00
  0.00000000E+00  0.00000000E+00  0.00000000E+00
  0.00000000E+00  0.00000000E+00  0.00000000E+00
  0.00000000E+00  0.00000000E+00  0.00000000E+00
  0.00000000E+00  0.00000000E+00  0.00000000E+00
  0.00000000E+00  0.00000000E+00  0.00000000E+00
  0.00000000E+00  0.00000000E+00  0.00000000E+00
  0.00000000E+00  0.00000000E+00  0.00000000E+00
  0.00000000E+00  0.00000000E+00  0.00000000E+00
  0.00000000E+00  0.00000000E+00  0.00000000E+00
  0.00000000E+00  0.00000000E+00  0.00000000E+00
  0.00000000E+00  0.00000000E+00  0.00000000E+00
  0.00000000E+00  0.00000000E+00  0.00000000E+00
  0.00000000E+00  0.00000000E+00  0.00000000E+00
  0.00000000E+00  0.00000000E+00  0.00000000E+00
  0.00000000E+00  0.00000000E+00  0.00000000E+00
  0.00000000E+00  0.00000000E+00  0.00000000E+00
  0.00000000E+00  0.00000000E+00  0.00000000E+00
  0.00000000E+00  0.00000000E+00  0.00000000E+00
  0.00000000E+00  0.00000000E+00  0.00000000E+00
  0.00000000E+00  0.00000000E+00  0.00000000E+00
  0.00000000E+00  0.00000000E+00  0.00000000E+00
  0.00000000E+00  0.00000000E+00  0.00000000E+00
  0.00000000E+00  0.00000000E+00  0.00000000E+00
  0.00000000E+00  0.00000000E+00  0.00000000E+00
  0.00000000E+00  0.00000000E+00  0.00000000E+00
  0.00000000E+00  0.00000000E+00  0.00000000E+00
  0.00000000E+00  0.00000000E+00  0.00000000E+00
  0.00000000E+00  0.00000000E+00  0.00000000E+00
  0.00000000E+00  0.00000000E+00  0.00000000E+00
  0.00000000E+00  0.00000000E+00  0.00000000E+00
  0.00000000E+00  0.00000000E+00  0.00000000E+00
  0.00000000E+00  0.00000000E+00  0.00000000E+00
  0.00000000E+00  0.00000000E+00  0.00000000E+00
  0.00000000E+00  0.00000000E+00  0.00000000E+00
  0.00000000E+00  0.00000000E+00  0.00000000E+00
  0.00000000E+00  0.00000000E+00  0.00000000E+00
  0.00000000E+00  0.00000000E+00  0.00000000E+00
  0.00000000E+00  0.00000000E+00  0.00000000E+00
  0.00000000E+00  0.00000000E+00  0.00000000E+00
  0.00000000E+00  0.00000000E+00  0.00000000E+00
  0.00000000E+00  0.00000000E+00  0.00000000E+00
  0.00000000E+00  0.00000000E+00  0.00000000E+00
  0.00000000E+00  0.00000000E+00  0.00000000E+00
  0.00000000E+00  0.00000000E+00  0.00000000E+00
  0.00000000E+00  0.00000000E+00  0.00000000E+00
  0.00000000E+00  0.00000000E+00  0.00000000E+00
  0.00000000E+00  0.00000000E+00  0.00000000E+00
  0.00000000E+00  0.00000000E+00  0.00000000E+00
  0.00000000E+00  0.00000000E+00  0.00000000E+00
  0.00000000E+00  0.00000000E+00  0.00000000E+00
  0.00000000E+00  0.00000000E+00  0.00000000E+00
  0.00000000E+00  0.00000000E+00  0.00000000E+00
  0.00000000E+00  0.00000000E+00  0.00000000E+00
  0.00000000E+00  0.00000000E+00  0.00000000E+00
  0.00000000E+00  0.00000000E+00  0.00000000E+00
  0.00000000E+00  0.00000000E+00  0.00000000E+00
  0.00000000E+00  0.00000000E+00  0.00000000E+00
  0.00000000E+00  0.00000000E+00  0.00000000E+00
  0.00000000E+00  0.00000000E+00  0.00000000E+00
  0.00000000E+00  0.00000000E+00  0.00000000E+00
  0.00000000E+00  0.00000000E+00  0.00000000E+00
  0.00000000E+00  0.00000000E+00  0.00000000E+00
  0.00000000E+00  0.00000000E+00  0.00000000E+00
  0.00000000E+00  0.00000000E+00  0.00000000E+00
  0.00000000E+00  0.00000000E+00  0.00000000E+00
  0.00000000E+00  0.00000000E+00  0.00000000E+00
  0.00000000E+00  0.00000000E+00  0.00000000E+00
  0.00000000E+00  0.00000000E+00  0.00000000E+00
  0.00000000E+00  0.00000000E+00  0.00000000E+00
  0.00000000E+00  0.00000000E+00  0.00000000E+00
  0.00000000E+00  0.00000000E+00  0.00000000E+00
  0.00000000E+00  0.00000000E+00  0.00000000E+00
  0.00000000E+00  0.00000000E+00  0.00000000E+00
  0.00000000E+00  0.00000000E+00  0.00000000E+00
  0.00000000E+00  0.00000000E+00  0.00000000E+00
  0.00000000E+00  0.00000000E+00  0.00000000E+00
  0.00000000E+00  0.00000000E+00  0.00000000E+00
  0.00000000E+00  0.00000000E+00  0.00000000E+00
  0.00000000E+00  0.00000000E+00  0.00000000E+00
  0.00000000E+00  0.00000000E+00  0.00000000E+00
  0.00000000E+00  0.00000000E+00  0.00000000E+00
  0.00000000E+00  0.00000000E+00  0.00000000E+00
  0.00000000E+00  0.00000000E+00  0.00000000E+00
  0.00000000E+00  0.00000000E+00  0.00000000E+00
  0.00000000E+00  0.00000000E+00  0.00000000E+00
  0.00000000E+00  0.00000000E+00  0.00000000E+00
  0.00000000E+00  0.00000000E+00  0.00000000E+00
  0.00000000E+00  0.00000000E+00  0.00000000E+00
  0.00000000E+00  0.00000000E+00  0.00000000E+00
  0.00000000E+00  0.00000000E+00  0.00000000E+00
  0.00000000E+00  0.00000000E+00  0.00000000E+00
  0.00000000E+00  0.00000000E+00  0.00000000E+00
  0.00000000E+00  0.00000000E+00  0.00000000E+00
  0.00000000E+00  0.00000000E+00  0.00000000E+00
  0.00000000E+00  0.00000000E+00  0.00000000E+00
  0.00000000E+00  0.00000000E+00  0.00000000E+00
  0.00000000E+00  0.00000000E+00  0.00000000E+00
  0.00000000E+00  0.00000000E+00  0.00000000E+00
  0.00000000E+00  0.00000000E+00  0.00000000E+00
  0.00000000E+00  0.00000000E+00  0.00000000E+00
  0.00000000E+00  0.00000000E+00  0.00000000E+00
  0.00000000E+00  0.00000000E+00  0.00000000E+00
  0.00000000E+00  0.00000000E+00  0.00000000E+00
  0.00000000E+00  0.00000000E+00  0.00000000E+00
  0.00000000E+00  0.00000000E+00  0.00000000E+00
  0.00000000E+00  0.00000000E+00  0.00000000E+00
  0.00000000E+00  0.00000000E+00  0.00000000E+00
  0.00000000E+00  0.00000000E+00  0.00000000E+00
  0.00000000E+00  0.00000000E+00  0.00000000E+00
  0.00000000E+00  0.00000000E+00  0.00000000E+00
  0.00000000E+00  0.00000000E+00  0.00000000E+00
  0.00000000E+00  0.00000000E+00  0.00000000E+00
  0.00000000E+00  0.00000000E+00  0.00000000E+00
  0.00000000E+00  0.00000000E+00  0.00000000E+00
  0.00000000E+00  0.00000000E+00  0.00000000E+00
  0.00000000E+00  0.00000000E+00  0.00000000E+00
  0.00000000E+00  0.00000000E+00  0.00000000E+00
  0.00000000E+00  0.00000000E+00  0.00000000E+00
  0.00000000E+00  0.00000000E+00  0.00000000E+00
  0.00000000E+00  0.00000000E+00  0.00000000E+00
  0.00000000E+00  0.00000000E+00  0.00000000E+00
  0.00000000E+00  0.00000000E+00  0.00000000E+00
  0.00000000E+00  0.00000000E+00  0.00000000E+00
  0.00000000E+00  0.00000000E+00  0.00000000E+00
  0.00000000E+00  0.00000000E+00  0.00000000E+00
  0.00000000E+00  0.00000000E+00  0.00000000E+00
  0.00000000E+00  0.00000000E+00  0.00000000E+00
  0.00000000E+00  0.00000000E+00  0.00000000E+00
  0.00000000E+00  0.00000000E+00  0.00000000E+00
  0.00000000E+00  0.00000000E+00  0.00000000E+00
  0.00000000E+00  0.00000000E+00  0.00000000E+00
  0.00000000E+00  0.00000000E+00  0.00000000E+00
  0.00000000E+00  0.00000000E+00  0.00000000E+00
  0.00000000E+00  0.00000000E+00  0.00000000E+00
  0.00000000E+00  0.00000000E+00  0.00000000E+00
  0.00000000E+00  0.00000000E+00  0.00000000E+00
  0.00000000E+00  0.00000000E+00  0.00000000E+00
  0.00000000E+00  0.00000000E+00  0.00000000E+00
  0.00000000E+00  0.00000000E+00  0.00000000E+00
  0.00000000E+00  0.00000000E+00  0.00000000E+00
  0.00000000E+00  0.00000000E+00  0.00000000E+00
  0.00000000E+00  0.00000000E+00  0.00000000E+00
  0.00000000E+00  0.00000000E+00  0.00000000E+00
  0.00000000E+00  0.00000000E+00  0.00000000E+00
  0.00000000E+00  0.00000000E+00  0.00000000E+00
  0.00000000E+00  0.00000000E+00  0.00000000E+00
  0.00000000E+00  0.00000000E+00  0.00000000E+00
  0.00000000E+00  0.00000000E+00  0.00000000E+00
  0.00000000E+00  0.00000000E+00  0.00000000E+00
  0.00000000E+00  0.00000000E+00  0.00000000E+00
  0.00000000E+00  0.00000000E+00  0.00000000E+00
  0.00000000E+00  0.00000000E+00  0.00000000E+00
  0.00000000E+00  0.00000000E+00  0.00000000E+00
  0.00000000E+00  0.00000000E+00  0.00000000E+00
  0.00000000E+00  0.00000000E+00  0.00000000E+00
  0.00000000E+00  0.00000000E+00  0.00000000E+00
  0.00000000E+00  0.00000000E+00  0.00000000E+00
  0.00000000E+00  0.00000000E+00  0.00000000E+00
  0.00000000E+00  0.00000000E+00  0.00000000E+00
  0.00000000E+00  0.00000000E+00  0.00000000E+00
  0.00000000E+00  0.00000000E+00  0.00000000E+00
  0.00000000E+00  0.00000000E+00  0.00000000E+00
  0.00000000E+00  0.00000000E+00  0.00000000E+00
  0.00000000E+00  0.00000000E+00  0.00000000E+00
  0.00000000E+00  0.00000000E+00  0.00000000E+00
  0.00000000E+00  0.00000000E+00  0.00000000E+00
  0.00000000E+00  0.00000000E+00  0.00000000E+00
  0.00000000E+00  0.00000000E+00  0.00000000E+00
  0.00000000E+00  0.00000000E+00  0.00000000E+00
  0.00000000E+00  0.00000000E+00  0.00000000E+00
  0.00000000E+00  0.00000000E+00  0.00000000E+00
  0.00000000E+00  0.00000000E+00  0.00000000E+00
  0.00000000E+00  0.00000000E+00  0.00000000E+00
  0.00000000E+00  0.00000000E+00  0.00000000E+00
  0.00000000E+00  0.00000000E+00  0.00000000E+00
  0.00000000E+00  0.00000000E+00  0.00000000E+00
  0.00000000E+00  0.00000000E+00  0.00000000E+00
  0.00000000E+00  0.00000000E+00  0.00000000E+00
  0.00000000E+00  0.00000000E+00  0.00000000E+00
  0.00000000E+00  0.00000000E+00  0.00000000E+00
  0.00000000E+00  0.00000000E+00  0.00000000E+00
  0.00000000E+00  0.00000000E+00  0.00000000E+00
  0.00000000E+00  0.00000000E+00  0.00000000E+00
  0.00000000E+00  0.00000000E+00  0.00000000E+00
  0.00000000E+00  0.00000000E+00  0.00000000E+00
  0.00000000E+00  0.00000000E+00  0.00000000E+00
  0.00000000E+00  0.00000000E+00  0.00000000E+00
  0.00000000E+00  0.00000000E+00  0.00000000E+00
  0.00000000E+00  0.00000000E+00  0.00000000E+00
  0.00000000E+00  0.00000000E+00  0.00000000E+00
  0.00000000E+00  0.00000000E+00  0.00000000E+00
  0.00000000E+00  0.00000000E+00  0.00000000E+00
  0.00000000E+00  0.00000000E+00  0.00000000E+00
  0.00000000E+00  0.00000000E+00  0.00000000E+00
  0.00000000E+00  0.00000000E+00  0.00000000E+00
  0.00000000E+00  0.00000000E+00  0.00000000E+00
  0.00000000E+00  0.00000000E+00  0.00000000E+00
  0.00000000E+00  0.00000000E+00  0.00000000E+00
  0.00000000E+00  0.00000000E+00  0.00000000E+00
  0.00000000E+00  0.00000000E+00  0.00000000E+00
  0.00000000E+00  0.00000000E+00  0.00000000E+00
  0.00000000E+00  0.00000000E+00  0.00000000E+00
  0.00000000E+00  0.00000000E+00  0.00000000E+00
  0.00000000E+00  0.00000000E+00  0.00000000E+00
  0.00000000E+00  0.00000000E+00  0.00000000E+00
  0.00000000E+00  0.00000000E+00  0.00000000E+00
  0.00000000E+00  0.00000000E+00  0.00000000E+00
  0.00000000E+00  0.00000000E+00  0.00000000E+00
  0.00000000E+00  0.00000000E+00  0.00000000E+00
  0.00000000E+00  0.00000000E+00  0.00000000E+00
  0.00000000E+00  0.00000000E+00  0.00000000E+00
  0.00000000E+00  0.00000000E+00  0.00000000E+00
  0.00000000E+00  0.00000000E+00  0.00000000E+00
  0.00000000E+00  0.00000000E+00  0.00000000E+00
  0.00000000E+00  0.00000000E+00  0.00000000E+00
  0.00000000E+00  0.00000000E+00  0.00000000E+00
  0.00000000E+00  0.00000000E+00  0.00000000E+00
  0.00000000E+00  0.00000000E+00  0.00000000E+00
  0.00000000E+00  0.00000000E+00  0.00000000E+00
  0.00000000E+00  0.00000000E+00  0.00000000E+00
  0.00000000E+00  0.00000000E+00  0.00000000E+00
  0.00000000E+00  0.00000000E+00  0.00000000E+00
  0.00000000E+00  0.00000000E+00  0.00000000E+00
  0.00000000E+00  0.00000000E+00  0.00000000E+00
  0.00000000E+00  0.00000000E+00  0.00000000E+00
  0.00000000E+00  0.00000000E+00  0.00000000E+00
  0.00000000E+00  0.00000000E+00  0.00000000E+00
  0.00000000E+00  0.00000000E+00  0.00000000E+00
  0.00000000E+00  0.00000000E+00  0.00000000E+00
  0.00000000E+00  0.00000000E+00  0.00000000E+00
  0.00000000E+00  0.00000000E+00  0.00000000E+00
  0.00000000E+00  0.00000000E+00  0.00000000E+00
  0.00000000E+00  0.00000000E+00  0.00000000E+00
  0.00000000E+00  0.00000000E+00  0.00000000E+00
  0.00000000E+00  0.00000000E+00  0.00000000E+00
  0.00000000E+00  0.00000000E+00  0.00000000E+00
  0.00000000E+00  0.00000000E+00  0.00000000E+00
  0.00000000E+00  0.00000000E+00  0.00000000E+00
  0.00000000E+00  0.00000000E+00  0.00000000E+00
  0.00000000E+00  0.00000000E+00  0.00000000E+00
  0.00000000E+00  0.00000000E+00  0.00000000E+00
  0.00000000E+00  0.00000000E+00  0.00000000E+00
  0.00000000E+00  0.00000000E+00  0.00000000E+00
  0.00000000E+00  0.00000000E+00  0.00000000E+00
  0.00000000E+00  0.00000000E+00  0.00000000E+00
  0.00000000E+00  0.00000000E+00  0.00000000E+00
  0.00000000E+00  0.00000000E+00  0.00000000E+00
  0.00000000E+00  0.00000000E+00  0.00000000E+00
  0.00000000E+00  0.00000000E+00  0.00000000E+00
  0.00000000E+00  0.00000000E+00  0.00000000E+00
  0.00000000E+00  0.00000000E+00  0.00000000E+00
  0.00000000E+00  0.00000000E+00  0.00000000E+00
