# Supplementary material for: Brønsted acidity in zeolites measured by deprotonation energy
Source: Sci Rep. 2022 May 4;12:7301. doi: 10.1038/s41598-022-11354-x (PMC9068704; doi:10.1038/s41598-022-11354-x)
Supplement: Supplementary file 2 — Supplementary Information 2. [file 41598_2022_11354_MOESM2_ESM.zip › structures/periodic/mfi/Al8-O6.vasp]

Si Al O H                               
   1.00000000000000     
    19.8538999999999994    0.0000000000000000    0.0000000000000000
     0.0000000000000000   19.8699000000000012    0.0000000000000000
     0.0000000000000000    0.0000000000000000   13.2912999999999997
   Si   Al   O    H 
    95     1   192     1
Direct
  0.4217929933429121  0.0508323648443734  0.6355989053566361
  0.0738874807812150  0.5535031022108795  0.1401244149002069
  0.4217504180343383  0.4453503091066354  0.6408633317842012
  0.0748639554489269  0.9448162484351125  0.1359561934259577
  0.5728519979505822  0.9431585692769221  0.3587927259075374
  0.9212875219145028  0.4447851557370996  0.8644485871938293
  0.5746181352490017  0.5522261798783016  0.3634101061156016
  0.9224774936597875  0.0538790669687169  0.8574675255824173
  0.2976871783665017  0.0313470532180727  0.7846105342940293
  0.1970252413383107  0.5250694467253991  0.2825969058256236
  0.2975864293264933  0.4749076601078270  0.7805106904374491
  0.1986199660735881  0.9750220889940153  0.2759749086021647
  0.6963062810627032  0.9721633777164117  0.2182125097586852
  0.7977209578117488  0.4712342273213150  0.7217502895740929
  0.6988377243298598  0.5254741175767174  0.2208835460653980
  0.7991675591027999  0.0246812186023937  0.7175841908887158
  0.2794331533080096  0.0665893364617918  0.0020190181236057
  0.2151011756148138  0.5636230828111028  0.5033353619770461
  0.2804335296665848  0.4347223546480982  0.0025748195889250
  0.2166345428482341  0.9308263922284196  0.4977042649439591
  0.7152027820946226  0.9360959510579254  0.9961053180229578
  0.7802728913154232  0.4304440319775535  0.5014828137327226
  0.7157959268833538  0.5662252026962606  0.0007753006155999
  0.7800907228095966  0.0604872149622345  0.4946376589844829
  0.1189464214684613  0.0677086013528804  0.0007530765249100
  0.3754799984919971  0.5666492042456092  0.5059376483935119
  0.1198194670060526  0.4319568029807310  0.0043305379950610
  0.3768985942913518  0.9286976646233580  0.4966671117530910
  0.8751474663830399  0.9326960782051948  0.9932754128593582
  0.6194345813896276  0.4305887941749927  0.5009582802344944
  0.8765797809432008  0.5675674247682909  0.0001213336489081
  0.6198818694892781  0.0653161390363051  0.4920825589805682
  0.0673315893875240  0.0270696384147824  0.7910517726931110
  0.4291383236079555  0.5275444734193756  0.2970107167364723
  0.0662344995054677  0.4698988514984926  0.7950854296986669
  0.4283752718877641  0.9714114323977250  0.2882198234135888
  0.9303131633244821  0.9700052450832869  0.2026741123003352
  0.5663534872293035  0.4709764228743803  0.7102193056696515
  0.9291196336258558  0.5265082476176571  0.2090717173759666
  0.5682303871148430  0.0261351982073441  0.7014675707401965
  0.1755117557268735  0.0500159043175786  0.6381048785974544
  0.3227662605712940  0.5511061867421676  0.1437389163224710
  0.1719428645183406  0.4462598245839292  0.6411230855734118
  0.3220125810242485  0.9472097594347089  0.1338116061430872
  0.8231843586805495  0.9439097190606358  0.3550928894539070
  0.6726248769197106  0.4468194529773145  0.8640079222804791
  0.8238327144380071  0.5494610569753144  0.3642279762827673
  0.6727917933610204  0.0521546512307738  0.8558108794825159
  0.4217505713104211  0.8284919131704388  0.6517920989924290
  0.0776321542673603  0.3264328524963109  0.1611898366865062
  0.4172534061421839  0.6740350355860707  0.6619660016253609
  0.0781736020843465  0.1723457138712858  0.1586461762095320
  0.5804270845630655  0.1730860039561935  0.3374632949140780
  0.9183583121833073  0.6710787220423415  0.8431415094980578
  0.5773180289615923  0.3273990743656127  0.3430468430901173
  0.9158551289958785  0.8253430694707777  0.8385887627534223
  0.1978213299508051  0.3679018738427369  0.3003467078097802
  0.2975027952153736  0.6334086847522278  0.8017353846406199
  0.1975652557772257  0.1315424268542850  0.3006187758438802
  0.6987048571323191  0.1297830434161306  0.1984300743521528
  0.7966683880548879  0.6284681406465809  0.7048040712671250
  0.6993097812575048  0.3681779657523911  0.2033307971006850
  0.7990317359394243  0.8672675921451579  0.6968359525218781
  0.2662164099191950  0.8240720887012833  0.0224673140773675
  0.2298861418610771  0.3267319090611299  0.5223033141749991
  0.2646894425816085  0.6705773171857118  0.0252856041943232
  0.2301494946958900  0.1714473700876876  0.5210757265572916
  0.7302174809253490  0.1706311791912179  0.9764403792035512
  0.7667578573530969  0.6700755848270484  0.4834129786156786
  0.7294719865344507  0.3260941759618202  0.9825299170470428
  0.7672996094358383  0.8257660442336505  0.4738888476096446
  0.1105484125544383  0.8252266820096570  0.0074420854031209
  0.3857742332336627  0.3258311740671418  0.5119447580319302
  0.1091853929098905  0.6722037359490225  0.0111556376088255
  0.3867883455874221  0.1728282524083464  0.5114378368845124
  0.8862905578616270  0.1723133911334723  0.9889138923154165
  0.6106486417230198  0.6718526620526161  0.4910423771586065
  0.8854893555389594  0.3251680911601362 -0.0075196554653598
  0.6119361401402099  0.8246614608357398  0.4873319779719178
  0.0596842855221753  0.8700084075139092  0.7951419155833335
  0.4339539858783012  0.3705529584943252  0.2984561795355745
  0.0608048268731051  0.6271872646848715  0.7969791129623496
  0.4379016465579299  0.1290295688083056  0.2974814031490813
  0.9357368702940025  0.1271215934838119  0.2018317785042542
  0.5603877330511013  0.6285919510340094  0.7049400108466634
  0.9343330193006394  0.3693979539330134  0.2058880445246215
  0.5652949627744271  0.8698294601934204  0.7009083564440167
  0.1693603568169419  0.8304089278935759  0.6562016641287092
  0.3205683100346147  0.3288154252633955  0.1612642018089337
  0.1743479676120599  0.6718281257915738  0.6618847691715980
  0.3217871607749552  0.1712956171268006  0.1672156338639935
  0.8213236932884490  0.1678710166753702  0.3358448630629937
  0.6741636926684552  0.6700326691467978  0.8404933175491834
  0.8213136679054294  0.3263567060471426  0.3412488888950847
  0.6774417633444845  0.8281725430816034  0.8366602156615025
  0.2942387335598516  0.8632266672207065  0.7966713669808080
  0.4869789067211748  0.0350649329992627  0.7043695411305634
  0.0096017377798004  0.5399713201000778  0.2123184915641945
  0.4860023901790552  0.4565348573887451  0.7140005624874767
  0.0107403788417634  0.9568312254115378  0.2089484928490053
  0.5079499621715623  0.9533461692157529  0.2862427644578824
  0.9857302001051493  0.4566742331484530  0.7920379482662627
  0.5098245961826982  0.5393834495291255  0.2920330799873639
 -0.0125937176241906  0.0433499571613851  0.7851284640807275
  0.3567091585736352  0.0528192282986182  0.7098312232975785
  0.1413548003672597  0.5572919434423660  0.2081236948481505
  0.3539501380260343  0.4417401306926337  0.7080208921471616
  0.1421639567800509  0.9412329455690526  0.2044748543549024
  0.6401879849972888  0.9387707835455456  0.2907237272985387
  0.8542124281624552  0.4401668619216035  0.7958945014939864
  0.6414126486843322  0.5555997745290339  0.2941655024884779
  0.8552068469388682  0.0593712138868205  0.7891538769570007
  0.4307696837542057  0.1244510457770626  0.5847147029760753
  0.0626655337865365  0.6246550497046672  0.0822008629917488
  0.4320140015976591  0.3745402149787962  0.5811918924056823
  0.0639754892366435  0.8746070661759950  0.0758058603282536
  0.5636717997456263  0.8732414422046836  0.4206684008457569
  0.9320624087719106  0.3742779196376309  0.9243415277152864
  0.5643109104503833  0.6234371728385261  0.4213700877906731
  0.9326504196320846  0.1238544213743157  0.9192079497615208
  0.4114206173164576 -0.0049713631314528  0.5480909181364906
  0.0794072945331367  0.4939783761959273  0.0563193332641434
  0.4175637208855208  0.5058728791053213  0.5586712354657279
  0.0796721558833039  0.0056418974949532  0.0539376205553757
  0.5770974678716141  0.0053155173002676  0.4385864652973736
  0.9155194183997398  0.5050180574071996  0.9468117590676490
  0.5805418016545298  0.4929947668152083  0.4474160745108497
  0.9176460787613326  0.9919248234414080  0.9373807180813793
  0.2958039970604771  0.0793355917068267  0.8831278249837423
  0.1982457676137779  0.5699542832344983  0.3844529316867908
  0.2964731215372110  0.4310483494858047  0.8834590226427540
  0.2050804220709095  0.9299469479303538  0.3768549768481151
  0.6967016794836502  0.9295449822189686  0.1142517150230538
  0.7962949834582215  0.4255287786893521  0.6206520234352998
  0.7008127325992006  0.5715261663312251  0.1202299275008459
  0.7964855698917018  0.0670928778756859  0.6134386203037657
  0.3133563389978003  0.9537012560162597  0.8324102686987362
  0.1783625372086492  0.4471027688786370  0.3076844904582000
  0.3152185461151296  0.5533744540447505  0.8026088339988384
  0.1787129479092019  0.0520730547555666  0.3039146563610686
  0.6778530274156966  0.0507351285863694  0.1979301371347620
  0.8150045015990234  0.5490574987778659  0.6940401508445522
  0.6824866816608637  0.4477386898235988  0.1915927365603037
  0.8190939837189186  0.9465852537211867  0.6970742914336154
  0.2266066914853803  0.0264473973278207  0.7282379442806832
  0.2709593960410648  0.5265717045359056  0.2309827304672476
  0.2239948973670629  0.4705571828000834  0.7281589537462692
  0.2702350109152502  0.9777105802908288  0.2163901675072906
  0.7704127073801874  0.9682381500230000  0.2689891628872627
  0.7245164185446352  0.4682754433319067  0.7752320382808608
  0.7714939662023280  0.5283514092001578  0.2758898486571010
  0.7255229540286325  0.0272328636918415  0.7700876693677836
  0.3097199017608204  0.1287916620346203  0.0643025472065241
  0.1903665923717151  0.6320370615503693  0.5579435118463438
  0.3072812339880526  0.3657165543329851  0.0542869952288369
  0.1798520664577734  0.8658655363021887  0.5461134073269122
  0.6931258900265519  0.8665617174594956  0.9417429586644283
  0.8070164065623604  0.3616917954305626  0.4491645820392965
  0.6865716589786579  0.6338415666560375  0.9483356043226054
  0.8062936508610722  0.1286592092078273  0.4403772769462847
  0.1994832882650120  0.0580963036984709  0.0206422599177291
  0.2955039932611124  0.5526097287802585  0.5215070659254940
  0.1999780727068817  0.4427071872840612  0.0229524031373464
  0.2969319414063615  0.9299408853623389  0.5225966987124434
  0.7954503811516693  0.9492739524589496  0.9804284614680574
  0.6997964681944605  0.4388578230811757  0.4813918430005595
  0.7962995635482459  0.5597548838107274 -0.0207385541101218
  0.6996332261222491  0.0512350671695861  0.4749362619702638
  0.3167560604186699 -0.0056438935473820  0.0304074371670417
  0.1753035548074232  0.4982057058026423  0.5468940835912365
  0.3193413293357283  0.4995790256135471  0.0489423683016965
  0.1840175583007928  0.0001596894597672  0.5426144809087515
  0.6745556737028864  0.0003271717545147  0.9504381537143719
  0.8191983320983187  0.4956452608569998  0.4559625436160873
  0.6782658976940708  0.4996622394573650  0.9568705882786747
  0.8185792226327669  0.9943027838325260  0.4513252192599058
  0.0946071625169292  0.1382138310156920  0.0500849027294468
  0.3964223522665129  0.6376060287444496  0.5569075005762660
  0.0953104337491427  0.3616445921185962  0.0542771561565954
  0.4131789879310813  0.8616172112914107  0.5395096035159627
  0.8927432763785086  0.8603617966659070  0.9435395717264767
  0.5924071937224552  0.3606345024643721  0.4524212341553015
  0.9042776818920637  0.6374826272102402  0.9526489429266563
  0.5985488327084505  0.1370032263940214  0.4435627503358467
  0.1033301292791767  0.0699865179418603  0.8811316827789123
  0.3944985556694743  0.5705795572252516  0.3874037959142802
  0.1024665385954469  0.4279958735856362  0.8853982224694243
  0.3884771987838933  0.9303002035305791  0.3756266605297602
  0.8958207873906037  0.9282233621389898  0.1110131059736687
  0.6025706963700529  0.4287152681440057  0.6201680147373314
  0.8926877156722266  0.5690451381611015  0.1196266042553620
  0.6017055606388675  0.0695582698654992  0.6106991892982082
  0.0996355399516561  0.0481640669200591  0.6830330655306823
  0.3985642944386280  0.5513415239790148  0.1895592911567388
  0.0963102652633439  0.4455418087835635  0.6875540145344341
  0.3980061994743197  0.9520077540484003  0.1780519008184609
  0.8988554666272679  0.9461009474903180  0.3093185329541557
  0.5967916229202541  0.4478664516361139  0.8182028170278792
  0.8994247759338270  0.5493135015256844  0.3175860758861186
  0.5973145909090901  0.0528405531324528  0.8083998765486717
  0.0811493234753538  0.9480723137622609  0.8128057491927418
  0.4124486284102521  0.4483632846443149  0.3159569228150347
  0.0820322374094918  0.5491327850907705  0.8129966801258053
  0.4164610570759142  0.0509286514791147  0.3094090247480444
  0.9147964566184696  0.0492755024889965  0.1839157845866060
  0.5813561266867121  0.5502628839062275  0.6908645661098105
  0.9131042854617848  0.4473517214562593  0.1893091712131850
  0.5878515713146215  0.9477160345843230  0.6843270409122848
  0.1925292657763413  0.1266123356989579  0.6057992849640231
  0.3051340904528684  0.6265432501304987  0.1076253883264644
  0.1888445823709280  0.3705215078599031  0.6041460182648817
  0.3052783374730360  0.8703547798982437  0.1056801372248713
  0.8082016995664490  0.8671557178320273  0.3888214541542499
  0.6877025767669962  0.3712316977968584  0.9031003394660253
  0.8086467379666044  0.6245607282356707  0.4047072738732920
  0.6905234156829994  0.1278637960071746  0.8917068760736421
  0.4843133333249542  0.8649001437386041  0.7108217771375327
  0.0156471447590417  0.3640963871599277  0.2181477816131110
  0.4791784672889170  0.6345084525886407  0.7168789606817279
  0.0169906623285863  0.1332128955653520  0.2155470201076671
  0.5187263997971437  0.1346222968941423  0.2805206417759387
  0.9794853449794502  0.6332050147975788  0.7840942151558271
  0.5152335439316656  0.3648943206803074  0.2857105577550146
  0.9780308668271518  0.8660048239983807  0.7877509924065583
  0.3549750112431828  0.8389614596118256  0.7150235507272747
  0.1427383620957902  0.3278759160866889  0.2340068546401267
  0.3535507853655815  0.6743346855380009  0.7380536969865800
  0.1443330102108951  0.1706279558320103  0.2297272260949535
  0.6456122677552324  0.1727166497060923  0.2646764278008575
  0.8512120824549270  0.6662078958128536  0.7748924829447873
  0.6434780622609813  0.3321127116072715  0.2729897677376507
  0.8535098519613427  0.8244766959620131  0.7603613752326046
  0.4404341460010027  0.7496961806894140  0.6348696339202351
  0.0567807573040091  0.2494066021156187  0.1372728419797718
  0.5581323068723494  0.2494236944669849  0.3623284401632754
  0.9382095334882783  0.7488654000567756  0.8630520963401971
  0.3018862300063535  0.8302181616106799  0.9152286933290998
  0.1970024537854292  0.3348189327117237  0.4114541343716197
  0.2992506844046262  0.6621779357924602  0.9154947364751487
  0.1931534353707352  0.1624300698086509  0.4130701849159869
  0.6954899339917816  0.1590519086693579  0.0852608199632717
  0.7988167798660846  0.6638434183890956  0.5952112026270449
  0.6969455326515378  0.3323005587568928  0.0940944441674216
  0.8005319549669963  0.8388047122667488  0.5832410248509587
  0.2162519943126817  0.8637805468827513  0.7411340989094983
  0.2717007657856779  0.3587189696961796  0.2490697457854084
  0.2236099327667272  0.6456567493921522  0.7521494373423442
  0.2733162567704545  0.1429091793796656  0.2564607852931581
  0.7738768696736150  0.1391884662902183  0.2452008055432177
  0.7221657135196742  0.6368413195093918  0.7541563228998781
  0.7732086293012376  0.3582410847348427  0.2539993836669708
  0.7248187267079256  0.8570588188161854  0.7462475024561593
  0.2681777479002373  0.7474971025526389  0.0645767783210206
  0.2252600655047069  0.2488537777110179  0.5576184276818891
  0.7248654315229824  0.2489291288261483  0.9443071343599424
  0.7722545117974323  0.7469961985977853  0.4446535770338665
  0.1881957782715019  0.8506337384307500  0.0164079739365157
  0.3080049183440241  0.3514847587732236  0.5189055478393606
  0.1866416499668328  0.6454406193462431  0.0184174705236171
  0.3085529652237392  0.1475697465301145  0.5121685706580562
  0.8085327922304105  0.1464888349476583  0.9819499803105822
  0.6884334442928089  0.6456035737861684  0.4858206009792784
  0.8076506074610910  0.3509753097975892  0.9859771642208672
  0.6892504015292332  0.8507896423952972  0.4749519553044736
  0.1027886279939521  0.7491762444650404  0.0505274863140187
  0.3925123363153211  0.2492189316634154  0.5534253307641634
  0.8924877933174951  0.2491861841501725  0.9487894120688423
  0.6045427918200956  0.7478858213552899  0.4473860982423950
  0.0862154818607723  0.8265546522516343  0.8909352292953703
  0.4099788735312819  0.3269009562518018  0.3954182858492929
  0.0843999629879659  0.6695912559416352  0.8951050809848006
  0.4159831704741674  0.1698352061368733  0.3978917690876179
  0.9115792840230629  0.1704139466218106  0.1048435680957396
  0.5853256908130307  0.6705116894192726  0.6068897966154347
  0.9098491200069351  0.3259971318606186  0.1089641220105076
  0.5913969013073987  0.8262857212237501  0.6052237585808116
  0.0905842770043950  0.8403667653014587  0.6908716129584672
  0.3981259294970353  0.3407464251513814  0.1974686304377810
  0.0969138281310422  0.6570528451322385  0.6966665768809589
  0.3999256903130680  0.1619758947922414  0.2007502055059013
  0.8995383884917887  0.1562776742906525  0.3027457131852686
  0.5962495121492193  0.6595503428041440  0.8051247178152358
  0.8991440761634223  0.3392798873366659  0.3070830622215326
  0.5994410299607800  0.8406848006110277  0.8035476326964890
  0.1851933088095321  0.7508539918499481  0.6402601085246481
  0.3058302700989446  0.2493964679924964  0.1436333768661602
  0.8066024525152964  0.2468375674854676  0.3546880304128945
  0.6914714395603568  0.7489824727768586  0.8546600637179365
  0.3242808892897932  0.9565634102372661  0.9056814266357973
 
  0.00000000E+00  0.00000000E+00  0.00000000E+00
  0.00000000E+00  0.00000000E+00  0.00000000E+00
  0.00000000E+00  0.00000000E+00  0.00000000E+00
  0.00000000E+00  0.00000000E+00  0.00000000E+00
  0.00000000E+00  0.00000000E+00  0.00000000E+00
  0.00000000E+00  0.00000000E+00  0.00000000E+00
  0.00000000E+00  0.00000000E+00  0.00000000E+00
  0.00000000E+00  0.00000000E+00  0.00000000E+00
  0.00000000E+00  0.00000000E+00  0.00000000E+00
  0.00000000E+00  0.00000000E+00  0.00000000E+00
  0.00000000E+00  0.00000000E+00  0.00000000E+00
  0.00000000E+00  0.00000000E+00  0.00000000E+00
  0.00000000E+00  0.00000000E+00  0.00000000E+00
  0.00000000E+00  0.00000000E+00  0.00000000E+00
  0.00000000E+00  0.00000000E+00  0.00000000E+00
  0.00000000E+00  0.00000000E+00  0.00000000E+00
  0.00000000E+00  0.00000000E+00  0.00000000E+00
  0.00000000E+00  0.00000000E+00  0.00000000E+00
  0.00000000E+00  0.00000000E+00  0.00000000E+00
  0.00000000E+00  0.00000000E+00  0.00000000E+00
  0.00000000E+00  0.00000000E+00  0.00000000E+00
  0.00000000E+00  0.00000000E+00  0.00000000E+00
  0.00000000E+00  0.00000000E+00  0.00000000E+00
  0.00000000E+00  0.00000000E+00  0.00000000E+00
  0.00000000E+00  0.00000000E+00  0.00000000E+00
  0.00000000E+00  0.00000000E+00  0.00000000E+00
  0.00000000E+00  0.00000000E+00  0.00000000E+00
  0.00000000E+00  0.00000000E+00  0.00000000E+00
  0.00000000E+00  0.00000000E+00  0.00000000E+00
  0.00000000E+00  0.00000000E+00  0.00000000E+00
  0.00000000E+00  0.00000000E+00  0.00000000E+00
  0.00000000E+00  0.00000000E+00  0.00000000E+00
  0.00000000E+00  0.00000000E+00  0.00000000E+00
  0.00000000E+00  0.00000000E+00  0.00000000E+00
  0.00000000E+00  0.00000000E+00  0.00000000E+00
  0.00000000E+00  0.00000000E+00  0.00000000E+00
  0.00000000E+00  0.00000000E+00  0.00000000E+00
  0.00000000E+00  0.00000000E+00  0.00000000E+00
  0.00000000E+00  0.00000000E+00  0.00000000E+00
  0.00000000E+00  0.00000000E+00  0.00000000E+00
  0.00000000E+00  0.00000000E+00  0.00000000E+00
  0.00000000E+00  0.00000000E+00  0.00000000E+00
  0.00000000E+00  0.00000000E+00  0.00000000E+00
  0.00000000E+00  0.00000000E+00  0.00000000E+00
  0.00000000E+00  0.00000000E+00  0.00000000E+00
  0.00000000E+00  0.00000000E+00  0.00000000E+00
  0.00000000E+00  0.00000000E+00  0.00000000E+00
  0.00000000E+00  0.00000000E+00  0.00000000E+00
  0.00000000E+00  0.00000000E+00  0.00000000E+00
  0.00000000E+00  0.00000000E+00  0.00000000E+00
  0.00000000E+00  0.00000000E+00  0.00000000E+00
  0.00000000E+00  0.00000000E+00  0.00000000E+00
  0.00000000E+00  0.00000000E+00  0.00000000E+00
  0.00000000E+00  0.00000000E+00  0.00000000E+00
  0.00000000E+00  0.00000000E+00  0.00000000E+00
  0.00000000E+00  0.00000000E+00  0.00000000E+00
  0.00000000E+00  0.00000000E+00  0.00000000E+00
  0.00000000E+00  0.00000000E+00  0.00000000E+00
  0.00000000E+00  0.00000000E+00  0.00000000E+00
  0.00000000E+00  0.00000000E+00  0.00000000E+00
  0.00000000E+00  0.00000000E+00  0.00000000E+00
  0.00000000E+00  0.00000000E+00  0.00000000E+00
  0.00000000E+00  0.00000000E+00  0.00000000E+00
  0.00000000E+00  0.00000000E+00  0.00000000E+00
  0.00000000E+00  0.00000000E+00  0.00000000E+00
  0.00000000E+00  0.00000000E+00  0.00000000E+00
  0.00000000E+00  0.00000000E+00  0.00000000E+00
  0.00000000E+00  0.00000000E+00  0.00000000E+00
  0.00000000E+00  0.00000000E+00  0.00000000E+00
  0.00000000E+00  0.00000000E+00  0.00000000E+00
  0.00000000E+00  0.00000000E+00  0.00000000E+00
  0.00000000E+00  0.00000000E+00  0.00000000E+00
  0.00000000E+00  0.00000000E+00  0.00000000E+00
  0.00000000E+00  0.00000000E+00  0.00000000E+00
  0.00000000E+00  0.00000000E+00  0.00000000E+00
  0.00000000E+00  0.00000000E+00  0.00000000E+00
  0.00000000E+00  0.00000000E+00  0.00000000E+00
  0.00000000E+00  0.00000000E+00  0.00000000E+00
  0.00000000E+00  0.00000000E+00  0.00000000E+00
  0.00000000E+00  0.00000000E+00  0.00000000E+00
  0.00000000E+00  0.00000000E+00  0.00000000E+00
  0.00000000E+00  0.00000000E+00  0.00000000E+00
  0.00000000E+00  0.00000000E+00  0.00000000E+00
  0.00000000E+00  0.00000000E+00  0.00000000E+00
  0.00000000E+00  0.00000000E+00  0.00000000E+00
  0.00000000E+00  0.00000000E+00  0.00000000E+00
  0.00000000E+00  0.00000000E+00  0.00000000E+00
  0.00000000E+00  0.00000000E+00  0.00000000E+00
  0.00000000E+00  0.00000000E+00  0.00000000E+00
  0.00000000E+00  0.00000000E+00  0.00000000E+00
  0.00000000E+00  0.00000000E+00  0.00000000E+00
  0.00000000E+00  0.00000000E+00  0.00000000E+00
  0.00000000E+00  0.00000000E+00  0.00000000E+00
  0.00000000E+00  0.00000000E+00  0.00000000E+00
  0.00000000E+00  0.00000000E+00  0.00000000E+00
  0.00000000E+00  0.00000000E+00  0.00000000E+00
  0.00000000E+00  0.00000000E+00  0.00000000E+00
  0.00000000E+00  0.00000000E+00  0.00000000E+00
  0.00000000E+00  0.00000000E+00  0.00000000E+00
  0.00000000E+00  0.00000000E+00  0.00000000E+00
  0.00000000E+00  0.00000000E+00  0.00000000E+00
  0.00000000E+00  0.00000000E+00  0.00000000E+00
  0.00000000E+00  0.00000000E+00  0.00000000E+00
  0.00000000E+00  0.00000000E+00  0.00000000E+00
  0.00000000E+00  0.00000000E+00  0.00000000E+00
  0.00000000E+00  0.00000000E+00  0.00000000E+00
  0.00000000E+00  0.00000000E+00  0.00000000E+00
  0.00000000E+00  0.00000000E+00  0.00000000E+00
  0.00000000E+00  0.00000000E+00  0.00000000E+00
  0.00000000E+00  0.00000000E+00  0.00000000E+00
  0.00000000E+00  0.00000000E+00  0.00000000E+00
  0.00000000E+00  0.00000000E+00  0.00000000E+00
  0.00000000E+00  0.00000000E+00  0.00000000E+00
  0.00000000E+00  0.00000000E+00  0.00000000E+00
  0.00000000E+00  0.00000000E+00  0.00000000E+00
  0.00000000E+00  0.00000000E+00  0.00000000E+00
  0.00000000E+00  0.00000000E+00  0.00000000E+00
  0.00000000E+00  0.00000000E+00  0.00000000E+00
  0.00000000E+00  0.00000000E+00  0.00000000E+00
  0.00000000E+00  0.00000000E+00  0.00000000E+00
  0.00000000E+00  0.00000000E+00  0.00000000E+00
  0.00000000E+00  0.00000000E+00  0.00000000E+00
  0.00000000E+00  0.00000000E+00  0.00000000E+00
  0.00000000E+00  0.00000000E+00  0.00000000E+00
  0.00000000E+00  0.00000000E+00  0.00000000E+00
  0.00000000E+00  0.00000000E+00  0.00000000E+00
  0.00000000E+00  0.00000000E+00  0.00000000E+00
  0.00000000E+00  0.00000000E+00  0.00000000E+00
  0.00000000E+00  0.00000000E+00  0.00000000E+00
  0.00000000E+00  0.00000000E+00  0.00000000E+00
  0.00000000E+00  0.00000000E+00  0.00000000E+00
  0.00000000E+00  0.00000000E+00  0.00000000E+00
  0.00000000E+00  0.00000000E+00  0.00000000E+00
  0.00000000E+00  0.00000000E+00  0.00000000E+00
  0.00000000E+00  0.00000000E+00  0.00000000E+00
  0.00000000E+00  0.00000000E+00  0.00000000E+00
  0.00000000E+00  0.00000000E+00  0.00000000E+00
  0.00000000E+00  0.00000000E+00  0.00000000E+00
  0.00000000E+00  0.00000000E+00  0.00000000E+00
  0.00000000E+00  0.00000000E+00  0.00000000E+00
  0.00000000E+00  0.00000000E+00  0.00000000E+00
  0.00000000E+00  0.00000000E+00  0.00000000E+00
  0.00000000E+00  0.00000000E+00  0.00000000E+00
  0.00000000E+00  0.00000000E+00  0.00000000E+00
  0.00000000E+00  0.00000000E+00  0.00000000E+00
  0.00000000E+00  0.00000000E+00  0.00000000E+00
  0.00000000E+00  0.00000000E+00  0.00000000E+00
  0.00000000E+00  0.00000000E+00  0.00000000E+00
  0.00000000E+00  0.00000000E+00  0.00000000E+00
  0.00000000E+00  0.00000000E+00  0.00000000E+00
  0.00000000E+00  0.00000000E+00  0.00000000E+00
  0.00000000E+00  0.00000000E+00  0.00000000E+00
  0.00000000E+00  0.00000000E+00  0.00000000E+00
  0.00000000E+00  0.00000000E+00  0.00000000E+00
  0.00000000E+00  0.00000000E+00  0.00000000E+00
  0.00000000E+00  0.00000000E+00  0.00000000E+00
  0.00000000E+00  0.00000000E+00  0.00000000E+00
  0.00000000E+00  0.00000000E+00  0.00000000E+00
  0.00000000E+00  0.00000000E+00  0.00000000E+00
  0.00000000E+00  0.00000000E+00  0.00000000E+00
  0.00000000E+00  0.00000000E+00  0.00000000E+00
  0.00000000E+00  0.00000000E+00  0.00000000E+00
  0.00000000E+00  0.00000000E+00  0.00000000E+00
  0.00000000E+00  0.00000000E+00  0.00000000E+00
  0.00000000E+00  0.00000000E+00  0.00000000E+00
  0.00000000E+00  0.00000000E+00  0.00000000E+00
  0.00000000E+00  0.00000000E+00  0.00000000E+00
  0.00000000E+00  0.00000000E+00  0.00000000E+00
  0.00000000E+00  0.00000000E+00  0.00000000E+00
  0.00000000E+00  0.00000000E+00  0.00000000E+00
  0.00000000E+00  0.00000000E+00  0.00000000E+00
  0.00000000E+00  0.00000000E+00  0.00000000E+00
  0.00000000E+00  0.00000000E+00  0.00000000E+00
  0.00000000E+00  0.00000000E+00  0.00000000E+00
  0.00000000E+00  0.00000000E+00  0.00000000E+00
  0.00000000E+00  0.00000000E+00  0.00000000E+00
  0.00000000E+00  0.00000000E+00  0.00000000E+00
  0.00000000E+00  0.00000000E+00  0.00000000E+00
  0.00000000E+00  0.00000000E+00  0.00000000E+00
  0.00000000E+00  0.00000000E+00  0.00000000E+00
  0.00000000E+00  0.00000000E+00  0.00000000E+00
  0.00000000E+00  0.00000000E+00  0.00000000E+00
  0.00000000E+00  0.00000000E+00  0.00000000E+00
  0.00000000E+00  0.00000000E+00  0.00000000E+00
  0.00000000E+00  0.00000000E+00  0.00000000E+00
  0.00000000E+00  0.00000000E+00  0.00000000E+00
  0.00000000E+00  0.00000000E+00  0.00000000E+00
  0.00000000E+00  0.00000000E+00  0.00000000E+00
  0.00000000E+00  0.00000000E+00  0.00000000E+00
  0.00000000E+00  0.00000000E+00  0.00000000E+00
  0.00000000E+00  0.00000000E+00  0.00000000E+00
  0.00000000E+00  0.00000000E+00  0.00000000E+00
  0.00000000E+00  0.00000000E+00  0.00000000E+00
  0.00000000E+00  0.00000000E+00  0.00000000E+00
  0.00000000E+00  0.00000000E+00  0.00000000E+00
  0.00000000E+00  0.00000000E+00  0.00000000E+00
  0.00000000E+00  0.00000000E+00  0.00000000E+00
  0.00000000E+00  0.00000000E+00  0.00000000E+00
  0.00000000E+00  0.00000000E+00  0.00000000E+00
  0.00000000E+00  0.00000000E+00  0.00000000E+00
  0.00000000E+00  0.00000000E+00  0.00000000E+00
  0.00000000E+00  0.00000000E+00  0.00000000E+00
  0.00000000E+00  0.00000000E+00  0.00000000E+00
  0.00000000E+00  0.00000000E+00  0.00000000E+00
  0.00000000E+00  0.00000000E+00  0.00000000E+00
  0.00000000E+00  0.00000000E+00  0.00000000E+00
  0.00000000E+00  0.00000000E+00  0.00000000E+00
  0.00000000E+00  0.00000000E+00  0.00000000E+00
  0.00000000E+00  0.00000000E+00  0.00000000E+00
  0.00000000E+00  0.00000000E+00  0.00000000E+00
  0.00000000E+00  0.00000000E+00  0.00000000E+00
  0.00000000E+00  0.00000000E+00  0.00000000E+00
  0.00000000E+00  0.00000000E+00  0.00000000E+00
  0.00000000E+00  0.00000000E+00  0.00000000E+00
  0.00000000E+00  0.00000000E+00  0.00000000E+00
  0.00000000E+00  0.00000000E+00  0.00000000E+00
  0.00000000E+00  0.00000000E+00  0.00000000E+00
  0.00000000E+00  0.00000000E+00  0.00000000E+00
  0.00000000E+00  0.00000000E+00  0.00000000E+00
  0.00000000E+00  0.00000000E+00  0.00000000E+00
  0.00000000E+00  0.00000000E+00  0.00000000E+00
  0.00000000E+00  0.00000000E+00  0.00000000E+00
  0.00000000E+00  0.00000000E+00  0.00000000E+00
  0.00000000E+00  0.00000000E+00  0.00000000E+00
  0.00000000E+00  0.00000000E+00  0.00000000E+00
  0.00000000E+00  0.00000000E+00  0.00000000E+00
  0.00000000E+00  0.00000000E+00  0.00000000E+00
  0.00000000E+00  0.00000000E+00  0.00000000E+00
  0.00000000E+00  0.00000000E+00  0.00000000E+00
  0.00000000E+00  0.00000000E+00  0.00000000E+00
  0.00000000E+00  0.00000000E+00  0.00000000E+00
  0.00000000E+00  0.00000000E+00  0.00000000E+00
  0.00000000E+00  0.00000000E+00  0.00000000E+00
  0.00000000E+00  0.00000000E+00  0.00000000E+00
  0.00000000E+00  0.00000000E+00  0.00000000E+00
  0.00000000E+00  0.00000000E+00  0.00000000E+00
  0.00000000E+00  0.00000000E+00  0.00000000E+00
  0.00000000E+00  0.00000000E+00  0.00000000E+00
  0.00000000E+00  0.00000000E+00  0.00000000E+00
  0.00000000E+00  0.00000000E+00  0.00000000E+00
  0.00000000E+00  0.00000000E+00  0.00000000E+00
  0.00000000E+00  0.00000000E+00  0.00000000E+00
  0.00000000E+00  0.00000000E+00  0.00000000E+00
  0.00000000E+00  0.00000000E+00  0.00000000E+00
  0.00000000E+00  0.00000000E+00  0.00000000E+00
  0.00000000E+00  0.00000000E+00  0.00000000E+00
  0.00000000E+00  0.00000000E+00  0.00000000E+00
  0.00000000E+00  0.00000000E+00  0.00000000E+00
  0.00000000E+00  0.00000000E+00  0.00000000E+00
  0.00000000E+00  0.00000000E+00  0.00000000E+00
  0.00000000E+00  0.00000000E+00  0.00000000E+00
  0.00000000E+00  0.00000000E+00  0.00000000E+00
  0.00000000E+00  0.00000000E+00  0.00000000E+00
  0.00000000E+00  0.00000000E+00  0.00000000E+00
  0.00000000E+00  0.00000000E+00  0.00000000E+00
  0.00000000E+00  0.00000000E+00  0.00000000E+00
  0.00000000E+00  0.00000000E+00  0.00000000E+00
  0.00000000E+00  0.00000000E+00  0.00000000E+00
  0.00000000E+00  0.00000000E+00  0.00000000E+00
  0.00000000E+00  0.00000000E+00  0.00000000E+00
  0.00000000E+00  0.00000000E+00  0.00000000E+00
  0.00000000E+00  0.00000000E+00  0.00000000E+00
  0.00000000E+00  0.00000000E+00  0.00000000E+00
  0.00000000E+00  0.00000000E+00  0.00000000E+00
  0.00000000E+00  0.00000000E+00  0.00000000E+00
  0.00000000E+00  0.00000000E+00  0.00000000E+00
  0.00000000E+00  0.00000000E+00  0.00000000E+00
  0.00000000E+00  0.00000000E+00  0.00000000E+00
  0.00000000E+00  0.00000000E+00  0.00000000E+00
  0.00000000E+00  0.00000000E+00  0.00000000E+00
  0.00000000E+00  0.00000000E+00  0.00000000E+00
  0.00000000E+00  0.00000000E+00  0.00000000E+00
  0.00000000E+00  0.00000000E+00  0.00000000E+00
  0.00000000E+00  0.00000000E+00  0.00000000E+00
  0.00000000E+00  0.00000000E+00  0.00000000E+00
  0.00000000E+00  0.00000000E+00  0.00000000E+00
  0.00000000E+00  0.00000000E+00  0.00000000E+00
  0.00000000E+00  0.00000000E+00  0.00000000E+00
  0.00000000E+00  0.00000000E+00  0.00000000E+00
  0.00000000E+00  0.00000000E+00  0.00000000E+00
  0.00000000E+00  0.00000000E+00  0.00000000E+00
  0.00000000E+00  0.00000000E+00  0.00000000E+00
  0.00000000E+00  0.00000000E+00  0.00000000E+00
  0.00000000E+00  0.00000000E+00  0.00000000E+00
  0.00000000E+00  0.00000000E+00  0.00000000E+00
  0.00000000E+00  0.00000000E+00  0.00000000E+00
  0.00000000E+00  0.00000000E+00  0.00000000E+00
  0.00000000E+00  0.00000000E+00  0.00000000E+00
  0.00000000E+00  0.00000000E+00  0.00000000E+00
