# Supplementary material for: Brønsted acidity in zeolites measured by deprotonation energy
Source: Sci Rep. 2022 May 4;12:7301. doi: 10.1038/s41598-022-11354-x (PMC9068704; doi:10.1038/s41598-022-11354-x)
Supplement: Supplementary file 2 — Supplementary Information 2. [file 41598_2022_11354_MOESM2_ESM.zip › structures/periodic/mfi/Al6-O13.vasp]

Si Al O H                               
   1.00000000000000     
    19.8538999999999994    0.0000000000000000    0.0000000000000000
     0.0000000000000000   19.8699000000000012    0.0000000000000000
     0.0000000000000000    0.0000000000000000   13.2912999999999997
   Si   Al   O    H 
    95     1   192     1
Direct
  0.4193253599017890  0.0528072051878807  0.6945250294204619
  0.0771457031887165  0.5564015919298828  0.1935715433713570
  0.4440496915789530  0.4404074066286616  0.7024883274415171
  0.0556162022917360  0.9430322055359182  0.2010172477062284
  0.5529797326486898  0.9429076090197311  0.3033225766534232
  0.9451494100821830  0.4438920171848886  0.8039136025374024
  0.5782631952408158  0.5514831306868585  0.3040268303840238
  0.9157517234222062  0.0523596782595873  0.8052615245204757
  0.3274714072334621  0.0271151480914357  0.8665062054559821
  0.1735297052818119  0.5331158272514993  0.3602858174291188
  0.3451724300089162  0.4703923918695847  0.8643790820199015
  0.1566450561061273  0.9648203704711805  0.3613779273443735
  0.6632560126094676  0.9737552279632916  0.1556021732613346
  0.8349794329778477  0.4737148173554224  0.6571410517732261
  0.6748528981491094  0.5292692669915716  0.1363878646183377
  0.8214743064607908  0.0299925843489324  0.6350819138537199
  0.2713520598085729  0.0682327999852060  0.0693412636050976
  0.2309552843861551  0.5663860357885854  0.5669756652124559
  0.2876792370428283  0.4282996377158770  0.0664746425750735
  0.2106826879756321  0.9190779938063751  0.5608722636652858
  0.7091924210677285  0.9376806836723907  0.9409846244393116
  0.7881776750796419  0.4380373553001237  0.4424341666897418
  0.7298843784418478  0.5655036652850576  0.9283474763258359
  0.7686180096651815  0.0650863925982168  0.4262866273872839
  0.1146522758065033  0.0615858177392198  0.0586720674045187
  0.3869623237453263  0.5592691199095432  0.5584942556733834
  0.1293000289862554  0.4294342017020917  0.0687160611372557
  0.3678650371459835  0.9293671483897025  0.5649249682906088
  0.8662946263488941  0.9283877875029449  0.9337321741542349
  0.6301867986313301  0.4283231142860544  0.4340785390175180
  0.8861838557681365  0.5604044011810647  0.9442854512028785
  0.6127245541382581  0.0586696721089090  0.4433531352778046
  0.0681619524233168  0.0255221059399545  0.8431572642421463
  0.4255753546192751  0.5272529531228242  0.3392937882542357
  0.0903228708038863  0.4699255377515581  0.8556548636597104
  0.4072715645525128  0.9702146485852261  0.3529200868087715
  0.9070313290677881  0.9706896702089894  0.1469352652260524
  0.5910972703472754  0.4692700332836308  0.6487865509285810
  0.9245478999067295  0.5321748604108668  0.1618838561240575
  0.5737132191963018  0.0297647004680463  0.6596498020921721
  0.2995854113706283  0.5540675754697403  0.2140801936656088
  0.2170210019631122  0.4487815556845363  0.7216111694085754
  0.2833331078644561  0.9464746190278905  0.2191759450245176
  0.7880011579493771  0.9417607040799235  0.2866618275830853
  0.7109316232776638  0.4422088656822646  0.7879281606115778
  0.7958731701619105  0.5584247267004954  0.2870687324183863
  0.7004188498049343  0.0585442498338319  0.7862242405525547
  0.4341739362437529  0.8254200615048966  0.7067925507837922
  0.0666407507142338  0.3257047647637824  0.2122101265284514
  0.4332985359959136  0.6679213575525604  0.7090318294045317
  0.0649342123779294  0.1659339583477245  0.2111327941891728
  0.5648757586340452  0.1647978929332618  0.2844945443960784
  0.9333843260217000  0.6659633636625214  0.7845566742503612
  0.5657398344664533  0.3231966069545993  0.2944081546540525
  0.9336682613793864  0.8246877767419492  0.7917180578291129
  0.3309499683034910  0.8720507448389437  0.8633685497462491
  0.1684952388237766  0.3772480176249948  0.3680439029121628
  0.3306250770681094  0.6256981673538051  0.8759955902250235
  0.1710174237546151  0.1219665189342047  0.3731981238617094
  0.6746116800714619  0.1328488535600480  0.1298235129866538
  0.8228082430002750  0.6327826122541591  0.6312419717144893
  0.6737104646691858  0.3733059557128294  0.1465834510626626
  0.8244224250277433  0.8735680026306473  0.6457973947831140
  0.2648856467469042  0.8274964636962294  0.0660366200058944
  0.2356998551926021  0.3289317554551086  0.5697610468005229
  0.2663600101998604  0.6763272832589348  0.0704961790722754
  0.2319186876774846  0.1753551463036588  0.5679017131622994
  0.7310400054316453  0.1747933656833321  0.9262191301223984
  0.7655688875333154  0.6743217002890841  0.4278919034577508
  0.7344840429263202  0.3277592906108661  0.9411238133651358
  0.7630235477592110  0.8273382685176839  0.4401792303267702
  0.1070277796249704  0.8281140755041569  0.0625067163547640
  0.3923845210766586  0.3263533200938032  0.5627255746956027
  0.1111277728073893  0.6761530228897962  0.0422759290762970
  0.3872641117031824  0.1739812700757396  0.5447866109204353
  0.8859464100955596  0.1738942672672458  0.9536547625882174
  0.6105872387930972  0.6722505918925491  0.4547846307264945
  0.8929349546976085  0.3270406352714834  0.9326140061165633
  0.6043652724950119  0.8254143628623295  0.4305475998728489
  0.0777980575067942  0.8694397965124784  0.8447443047205515
  0.4229763144352510  0.3691227430859275  0.3483340115920288
  0.0783902041973486  0.6284438184883381  0.8310258732930372
  0.4194705757677432  0.1290199505062473  0.3311681613506550
  0.9180358907413100  0.1290854307107806  0.1694833716473778
  0.5786744971844469  0.6283161328848843  0.6718210009351916
  0.9248923507821887  0.3731535710654263  0.1469300422705612
  0.5751222624468864  0.8722984615287390  0.6443856748736909
  0.2099682414962338  0.8237717917368778  0.7339516912130687
  0.2911444965484527  0.3277694823137828  0.2386726990984890
  0.2153901666775020  0.6678422188509483  0.7319057446792366
  0.2852646306152663  0.1728785107003616  0.2279629487007733
  0.7880798892401446  0.1829946144241890  0.2786061374141262
  0.7092263723402112  0.6827164020795859  0.7802074854591960
  0.8002222511539214  0.3365733016150218  0.2770276816895901
  0.6980774764711719  0.8359742045201815  0.7759896455423463
  0.2058003100492790  0.0465089921618433  0.7087972632276416
  0.4983498258990264  0.0338848716941043  0.7044064332996040
 -0.0018340070267415  0.5409678240727555  0.2123431010379274
  0.5254146532019803  0.4431186243710832  0.7090502580983601
 -0.0255551875611770  0.9484395165854440  0.2059576305231459
  0.4720923989394351  0.9461854685878308  0.2877177869663778
  0.0262540461706530  0.4455412428607178  0.7891272364465691
  0.4994044795091234  0.5336099435291698  0.2879030262104116
  0.9948731313257511  0.0318456303974708  0.7924597635189909
  0.3881920620220930  0.0654128784252004  0.8056938950725656
  0.1139855123187130  0.5728806187930243  0.3001770375981850
  0.4172248487483906  0.4484776018716399  0.8171834440819938
  0.0816570027876137  0.9520363943129901  0.3157454697141042
  0.5867829419718426  0.9646170190160724  0.1965939945780210
  0.9120285145207851  0.4647298595939430  0.6963604603493052
  0.6131942763678798  0.5665146665314310  0.1953497704842432
  0.8830815499915101  0.0670898216309192  0.6953463055442629
  0.4131744115911257  0.1194142930843465  0.6256020777336597
  0.0826675454664282  0.6198039565346909  0.1182506901698681
  0.4180980414838740  0.3687540955675287  0.6591476610092595
  0.0787610412838377  0.8704291866486105  0.1573826932209930
  0.5758389152601013  0.8670111764769071  0.3344611341645246
  0.9214776116810088  0.3685881328894017  0.8366300858551509
  0.5831006515339272  0.6163877826137002  0.3767826903798234
  0.9147124250173416  0.1187482391403179  0.8749487376217172
  0.3769437005698175  0.9908703061069678  0.6447211335782265
  0.1143794901420539  0.4904754325950175  0.1468618999445459
  0.4170526723416291  0.5005812733442192  0.6301652464962927
  0.0857865367573546  0.0015841314120534  0.1282721314521906
  0.5748897087303969  0.9947855296392529  0.3924345355000005
  0.9237405747964494  0.4969467200653785  0.8916085914515683
  0.6193896537947923  0.4876581332434810  0.3510780320189341
  0.8735661278432132  0.9900714766001792  0.8532506292185442
  0.3214081213046122  0.0655826389743686  0.9742415533551250
  0.1849665697310294  0.5712241761697657  0.4667105492142036
  0.3299282817113628  0.4242674761963632  0.9622323675537718
  0.1679450867849286  0.9152187691972957  0.4562060831038551
  0.6682639633341206  0.9387057523156423  0.0461111406011999
  0.8286595569093548  0.4385353403383526  0.5480339025905218
  0.6842054954151769  0.5673224217616800  0.0293621995670084
  0.8141773641913845  0.0678042949243066  0.5276173285866459
  0.3500427616043921  0.9492521500570530  0.8894992668036723
  0.1501107940829124  0.4561419631720971  0.3830934841648657
  0.3493331797110846  0.5481837657198591  0.9008555543875900
  0.1630043519763649  0.0425189141829968  0.3987582931749812
  0.6842362045353825  0.0524345985600800  0.1458522921159907
  0.8138929612728700  0.5523737673656612  0.6481427913680567
  0.6572188035142995  0.4504833905640808  0.1149604587502290
  0.8395433785596883  0.9512423028784032  0.6151980950758000
  0.2570910409749018  0.0289748792952578  0.8081733129355715
  0.2429094602734181  0.5324947126550538  0.2956651774768256
  0.2887286370468409  0.4615893761544687  0.7766746846261824
  0.2091960497345528  0.9487359338870962  0.2702896647331713
  0.7130738867251644  0.9383645536258833  0.2374393271172746
  0.7864551685377151  0.4382013678374106  0.7405957546186025
  0.7443151060572465  0.5325428328918820  0.2009702873875369
  0.7514795376484220  0.0342529929372496  0.6980659608821567
  0.2747736019261445  0.1441144247255053  0.1147041614461820
  0.2299533117820691  0.6402678930191713  0.6190284938930624
  0.3057526559274738  0.3603926742525992  0.1287913376198861
  0.1974190461201158  0.8475707582279903  0.6188296898840843
  0.6737933054222205  0.8802975885422852  0.8719341209034810
  0.8230665614389130  0.3794230568222751  0.3750987260686894
  0.7298672769725003  0.6398424264805135  0.8790593574457101
  0.7678216880685473  0.1394199264986222  0.3769427280438358
  0.1939655668357770  0.0505917841590936  0.0350763668076326
  0.3076050838367868  0.5451765593652393  0.5362761349867106
  0.2080792698458938  0.4309163673304319  0.0379175461812729
  0.2902074937758076  0.9250373750480034  0.5296327320900498
  0.7878697240403195  0.9202379529818553 -0.0351370265170047
  0.7090503092103474  0.4229499203632621  0.4645771421172203
  0.8064991608042519  0.5432181606204303  0.9572976131757014
  0.6925481217372036  0.0414788899853656  0.4552395028511776
  0.2959032631332822  0.0149179766414128  0.1549112854447701
  0.2004514474869368  0.5103816471148123  0.6444586136770958
  0.3082034139074559  0.4952138671548222  0.1300222156204396
  0.1876720318220141  0.9815187007563086  0.6289285197515756
  0.7046905998487251  0.0099200818192409  0.8843454497742018
  0.7952819159989160  0.5098136642171244  0.3852876575312889
  0.6987545398381820  0.5129484712886332  0.8467882359019016
  0.8006111181169177  0.0125464232952710  0.3454240478160870
  0.1029078146332505  0.1337408318567738  0.1131062493233553
  0.3952574700895753  0.6313859399094118  0.6148899833047524
  0.1112522406827714  0.3577718088497487  0.1209736128889084
  0.3901975801225928  0.8588163976087337  0.6164800839923043
  0.8938406886730879  0.8587946487230038  0.8857461606837730
  0.6054257036326145  0.3566729153364970  0.3891334364204955
  0.8940492564424243  0.6277613458936367  0.8759213741687997
  0.6049468621939667  0.1254248994709078  0.3739320741947421
  0.0722308197766948  0.0607224299586856  0.9524883817690626
  0.4276035994495411  0.5595644048728045  0.4521336437060939
  0.0833017699767993  0.4388983186586316  0.9685459172154086
  0.4158655247640068  0.9434447128896418  0.4678477264139901
  0.9127060372974347  0.9461434592471245  0.0306201172763857
  0.5848954771532177  0.4459464092094038  0.5321257339026501
  0.9200884396661415  0.5720001022420909  0.0544957865247636
  0.5799641864848385  0.0713843934962910  0.5540012073834139
  0.1211587967798013  0.0683341784892089  0.7666846197895981
  0.3711480705906022  0.5668836981471042  0.2702447997905293
  0.1586956144344808  0.4422291944216301  0.8055487182171343
  0.3397968172625783  0.9381125662543196  0.3055711539286950
  0.8429533436663511  0.9339866819262741  0.1977167930634759
  0.6572373658966755  0.4347490906186530  0.6973714536284278
  0.8709512494271958  0.5632075111816830  0.2406312047211079
  0.6243840464917035  0.0613558842852534  0.7427531789186701
  0.0966315087382207  0.9499242442000078  0.8405103547440532
  0.4035756758137984  0.4484713614521928  0.3445375358010700
  0.0938037205373509  0.5513064830851131  0.8627237163032589
  0.3996063544156366  0.0514054465486987  0.3524944206062348
  0.8961192714565192  0.0516136894292832  0.1497131130561100
  0.5993151157798559  0.5503713997054753  0.6539476536065278
  0.9080284599824666  0.4529854683736874  0.1433537306500508
  0.5943183688271292  0.9516326202796628  0.6400457242768507
  0.2172480567815624  0.1254540060834368  0.6591345950667939
  0.2775998029648806  0.6244743013488829  0.1624040597833326
  0.2178195923759392  0.3779792506468550  0.6624992973979263
  0.2907819231138117  0.8815367005211836  0.1472097470120346
  0.7979709780634521  0.8801221978444114  0.3642025844938301
  0.6997105420891215  0.3807653028432003  0.8654801401243362
  0.7742727856345527  0.6330235918063322  0.3238302927161739
  0.7212077962142436  0.1336468051166924  0.8222127258303908
  0.5082832450072898  0.8606644589707367  0.7127286305551779
 -0.0078399106960772  0.3601450964222206  0.2138614520264747
  0.5061297913018576  0.6324589558352927  0.7278406278726781
 -0.0090931821712720  0.1321035611507506  0.2241309553683781
  0.4902891209052214  0.1329212730226525  0.2705393610370038
  0.0077889251569594  0.6335145282110761  0.7701748706642666
  0.4906812352743632  0.3552491999673457  0.2828998532073366
  0.0090692846997179  0.8565912870933211  0.7813662964300028
  0.3962691675665134  0.8348516624789799  0.8142993879177595
  0.1037143249275985  0.3386792463710119  0.3197049519743056
  0.3901531190264951  0.6614636018428166  0.8122003273823323
  0.1054774639444187  0.1501430013769057  0.3138740003778934
  0.6031942033599693  0.1566145995024633  0.1770535508379024
  0.8943325712763366  0.6570534804737386  0.6779457284157674
  0.6063520291017930  0.3376493684256284  0.1904383943299354
  0.8933177123384768  0.8392827678337590  0.6875143807262021
  0.4431257362061563  0.7463582430834397  0.6811690125130480
  0.0588891776242072  0.2459042547530260  0.1922275846497963
  0.5607390747180435  0.2433065111690157  0.3154412430494763
  0.9385687375345989  0.7448797651693638  0.8133425866480167
  0.3101185502854784  0.8314120049472218  0.9647157386538213
  0.1856880688189132  0.3430890245939277  0.4755021045497982
  0.3216085636515455  0.6653650282577702  0.9818000569463690
  0.1779557844892609  0.1646352601901682  0.4763370950961758
  0.6761958988859993  0.1521223285863476  0.0108714706912765
  0.8207654081542985  0.6514734471766456  0.5121556699126791
  0.6976540400736997  0.3303805631348698  0.0496228491728948
  0.7996440660863592  0.8312278212938701  0.5489328563605967
  0.2676430447231953  0.8708446806385740  0.7847921934911127
  0.2335361576266322  0.3726844168636267  0.2936617467146682
  0.2604875226979361  0.6257627091159805  0.8123596337688305
  0.2379136993842107  0.1302741958647303  0.3041727184131604
  0.7364171804031724  0.1708851302470058  0.1858412032526484
  0.7612457906286476  0.6707492259806566  0.6877415325219411
  0.7336407320676525  0.3728896585128660  0.2304085192819191
  0.7658646189401934  0.8715726385773556  0.7316031990001767
  0.2725986594306520  0.7525056417800779  0.1141290994157877
  0.2248216201522562  0.2524669303149527  0.6084909062958412
  0.7234841478146220  0.2531532065736363  0.8952019062295901
  0.7747755966269345  0.7524094674336966  0.3961256365685485
  0.1861394173241682  0.8434288824217339  0.0392015111627886
  0.3136496391610175  0.3420664318574351  0.5356110906557034
  0.1914013588960365  0.6649613118063388  0.0226448959953673
  0.3074336603311130  0.1642336701852535  0.5206512673518185
  0.8060293930779961  0.1610940613678592  0.9724005640956231
  0.6908437219443881  0.6613629442374314  0.4749686309008779
  0.8141938558125954  0.3451866390076750  0.9541325525344659
  0.6831781385176436  0.8440497952204189  0.4514597473501880
  0.0962249267411522  0.7494695324379003  0.0911386133717639
  0.4023168198213951  0.2478045393264549  0.5919016019802521
  0.9008190598372964  0.2475263585703775  0.9057762334123218
  0.5960070640018557  0.7457524171047636  0.4058378127902935
  0.0649057008917042  0.8482328754257711  0.9613343722184583
  0.4369362426974274  0.3462601750136470  0.4641385818781340
  0.0728394464758225  0.6724227315521979  0.9341642623416178
  0.4280847866075756  0.1671173328586007  0.4389398837581069
  0.9239861426696144  0.1676157955584534  0.0614345998691614
  0.5728563385285160  0.6659375047264545  0.5630177105318916
  0.9364859439571523  0.3451731329154655  0.0330285642481553
  0.5614516073922966  0.8443414500279505  0.5311627503216079
  0.1398863453192853  0.8276511942704939  0.7976501690491571
  0.3604982769961082  0.3260350445696657  0.3032154794723276
  0.1363200306019522  0.6579636736438745  0.7579101530676154
  0.3631815763403919  0.1655834879603607  0.2621872964039905
  0.8640809276899292  0.1655729028289534  0.2424200755653481
  0.6335213306495199  0.6647082952515119  0.7436366761478389
  0.8610761634939749  0.3335491461084030  0.1955359749648705
  0.6389462634820163  0.8319102941044976  0.6919055878232897
  0.2361739411702858  0.7464809927041774  0.7364555222845859
  0.2631937858270685  0.2514768662699801  0.2276402376448595
  0.7827585089593710  0.2608562681020231  0.3127712828559100
  0.7145411234874927  0.7606476413154639  0.8143469423118938
  0.1115591543632595  0.1157088543438013  0.7534088744287455
 
  0.00000000E+00  0.00000000E+00  0.00000000E+00
  0.00000000E+00  0.00000000E+00  0.00000000E+00
  0.00000000E+00  0.00000000E+00  0.00000000E+00
  0.00000000E+00  0.00000000E+00  0.00000000E+00
  0.00000000E+00  0.00000000E+00  0.00000000E+00
  0.00000000E+00  0.00000000E+00  0.00000000E+00
  0.00000000E+00  0.00000000E+00  0.00000000E+00
  0.00000000E+00  0.00000000E+00  0.00000000E+00
  0.00000000E+00  0.00000000E+00  0.00000000E+00
  0.00000000E+00  0.00000000E+00  0.00000000E+00
  0.00000000E+00  0.00000000E+00  0.00000000E+00
  0.00000000E+00  0.00000000E+00  0.00000000E+00
  0.00000000E+00  0.00000000E+00  0.00000000E+00
  0.00000000E+00  0.00000000E+00  0.00000000E+00
  0.00000000E+00  0.00000000E+00  0.00000000E+00
  0.00000000E+00  0.00000000E+00  0.00000000E+00
  0.00000000E+00  0.00000000E+00  0.00000000E+00
  0.00000000E+00  0.00000000E+00  0.00000000E+00
  0.00000000E+00  0.00000000E+00  0.00000000E+00
  0.00000000E+00  0.00000000E+00  0.00000000E+00
  0.00000000E+00  0.00000000E+00  0.00000000E+00
  0.00000000E+00  0.00000000E+00  0.00000000E+00
  0.00000000E+00  0.00000000E+00  0.00000000E+00
  0.00000000E+00  0.00000000E+00  0.00000000E+00
  0.00000000E+00  0.00000000E+00  0.00000000E+00
  0.00000000E+00  0.00000000E+00  0.00000000E+00
  0.00000000E+00  0.00000000E+00  0.00000000E+00
  0.00000000E+00  0.00000000E+00  0.00000000E+00
  0.00000000E+00  0.00000000E+00  0.00000000E+00
  0.00000000E+00  0.00000000E+00  0.00000000E+00
  0.00000000E+00  0.00000000E+00  0.00000000E+00
  0.00000000E+00  0.00000000E+00  0.00000000E+00
  0.00000000E+00  0.00000000E+00  0.00000000E+00
  0.00000000E+00  0.00000000E+00  0.00000000E+00
  0.00000000E+00  0.00000000E+00  0.00000000E+00
  0.00000000E+00  0.00000000E+00  0.00000000E+00
  0.00000000E+00  0.00000000E+00  0.00000000E+00
  0.00000000E+00  0.00000000E+00  0.00000000E+00
  0.00000000E+00  0.00000000E+00  0.00000000E+00
  0.00000000E+00  0.00000000E+00  0.00000000E+00
  0.00000000E+00  0.00000000E+00  0.00000000E+00
  0.00000000E+00  0.00000000E+00  0.00000000E+00
  0.00000000E+00  0.00000000E+00  0.00000000E+00
  0.00000000E+00  0.00000000E+00  0.00000000E+00
  0.00000000E+00  0.00000000E+00  0.00000000E+00
  0.00000000E+00  0.00000000E+00  0.00000000E+00
  0.00000000E+00  0.00000000E+00  0.00000000E+00
  0.00000000E+00  0.00000000E+00  0.00000000E+00
  0.00000000E+00  0.00000000E+00  0.00000000E+00
  0.00000000E+00  0.00000000E+00  0.00000000E+00
  0.00000000E+00  0.00000000E+00  0.00000000E+00
  0.00000000E+00  0.00000000E+00  0.00000000E+00
  0.00000000E+00  0.00000000E+00  0.00000000E+00
  0.00000000E+00  0.00000000E+00  0.00000000E+00
  0.00000000E+00  0.00000000E+00  0.00000000E+00
  0.00000000E+00  0.00000000E+00  0.00000000E+00
  0.00000000E+00  0.00000000E+00  0.00000000E+00
  0.00000000E+00  0.00000000E+00  0.00000000E+00
  0.00000000E+00  0.00000000E+00  0.00000000E+00
  0.00000000E+00  0.00000000E+00  0.00000000E+00
  0.00000000E+00  0.00000000E+00  0.00000000E+00
  0.00000000E+00  0.00000000E+00  0.00000000E+00
  0.00000000E+00  0.00000000E+00  0.00000000E+00
  0.00000000E+00  0.00000000E+00  0.00000000E+00
  0.00000000E+00  0.00000000E+00  0.00000000E+00
  0.00000000E+00  0.00000000E+00  0.00000000E+00
  0.00000000E+00  0.00000000E+00  0.00000000E+00
  0.00000000E+00  0.00000000E+00  0.00000000E+00
  0.00000000E+00  0.00000000E+00  0.00000000E+00
  0.00000000E+00  0.00000000E+00  0.00000000E+00
  0.00000000E+00  0.00000000E+00  0.00000000E+00
  0.00000000E+00  0.00000000E+00  0.00000000E+00
  0.00000000E+00  0.00000000E+00  0.00000000E+00
  0.00000000E+00  0.00000000E+00  0.00000000E+00
  0.00000000E+00  0.00000000E+00  0.00000000E+00
  0.00000000E+00  0.00000000E+00  0.00000000E+00
  0.00000000E+00  0.00000000E+00  0.00000000E+00
  0.00000000E+00  0.00000000E+00  0.00000000E+00
  0.00000000E+00  0.00000000E+00  0.00000000E+00
  0.00000000E+00  0.00000000E+00  0.00000000E+00
  0.00000000E+00  0.00000000E+00  0.00000000E+00
  0.00000000E+00  0.00000000E+00  0.00000000E+00
  0.00000000E+00  0.00000000E+00  0.00000000E+00
  0.00000000E+00  0.00000000E+00  0.00000000E+00
  0.00000000E+00  0.00000000E+00  0.00000000E+00
  0.00000000E+00  0.00000000E+00  0.00000000E+00
  0.00000000E+00  0.00000000E+00  0.00000000E+00
  0.00000000E+00  0.00000000E+00  0.00000000E+00
  0.00000000E+00  0.00000000E+00  0.00000000E+00
  0.00000000E+00  0.00000000E+00  0.00000000E+00
  0.00000000E+00  0.00000000E+00  0.00000000E+00
  0.00000000E+00  0.00000000E+00  0.00000000E+00
  0.00000000E+00  0.00000000E+00  0.00000000E+00
  0.00000000E+00  0.00000000E+00  0.00000000E+00
  0.00000000E+00  0.00000000E+00  0.00000000E+00
  0.00000000E+00  0.00000000E+00  0.00000000E+00
  0.00000000E+00  0.00000000E+00  0.00000000E+00
  0.00000000E+00  0.00000000E+00  0.00000000E+00
  0.00000000E+00  0.00000000E+00  0.00000000E+00
  0.00000000E+00  0.00000000E+00  0.00000000E+00
  0.00000000E+00  0.00000000E+00  0.00000000E+00
  0.00000000E+00  0.00000000E+00  0.00000000E+00
  0.00000000E+00  0.00000000E+00  0.00000000E+00
  0.00000000E+00  0.00000000E+00  0.00000000E+00
  0.00000000E+00  0.00000000E+00  0.00000000E+00
  0.00000000E+00  0.00000000E+00  0.00000000E+00
  0.00000000E+00  0.00000000E+00  0.00000000E+00
  0.00000000E+00  0.00000000E+00  0.00000000E+00
  0.00000000E+00  0.00000000E+00  0.00000000E+00
  0.00000000E+00  0.00000000E+00  0.00000000E+00
  0.00000000E+00  0.00000000E+00  0.00000000E+00
  0.00000000E+00  0.00000000E+00  0.00000000E+00
  0.00000000E+00  0.00000000E+00  0.00000000E+00
  0.00000000E+00  0.00000000E+00  0.00000000E+00
  0.00000000E+00  0.00000000E+00  0.00000000E+00
  0.00000000E+00  0.00000000E+00  0.00000000E+00
  0.00000000E+00  0.00000000E+00  0.00000000E+00
  0.00000000E+00  0.00000000E+00  0.00000000E+00
  0.00000000E+00  0.00000000E+00  0.00000000E+00
  0.00000000E+00  0.00000000E+00  0.00000000E+00
  0.00000000E+00  0.00000000E+00  0.00000000E+00
  0.00000000E+00  0.00000000E+00  0.00000000E+00
  0.00000000E+00  0.00000000E+00  0.00000000E+00
  0.00000000E+00  0.00000000E+00  0.00000000E+00
  0.00000000E+00  0.00000000E+00  0.00000000E+00
  0.00000000E+00  0.00000000E+00  0.00000000E+00
  0.00000000E+00  0.00000000E+00  0.00000000E+00
  0.00000000E+00  0.00000000E+00  0.00000000E+00
  0.00000000E+00  0.00000000E+00  0.00000000E+00
  0.00000000E+00  0.00000000E+00  0.00000000E+00
  0.00000000E+00  0.00000000E+00  0.00000000E+00
  0.00000000E+00  0.00000000E+00  0.00000000E+00
  0.00000000E+00  0.00000000E+00  0.00000000E+00
  0.00000000E+00  0.00000000E+00  0.00000000E+00
  0.00000000E+00  0.00000000E+00  0.00000000E+00
  0.00000000E+00  0.00000000E+00  0.00000000E+00
  0.00000000E+00  0.00000000E+00  0.00000000E+00
  0.00000000E+00  0.00000000E+00  0.00000000E+00
  0.00000000E+00  0.00000000E+00  0.00000000E+00
  0.00000000E+00  0.00000000E+00  0.00000000E+00
  0.00000000E+00  0.00000000E+00  0.00000000E+00
  0.00000000E+00  0.00000000E+00  0.00000000E+00
  0.00000000E+00  0.00000000E+00  0.00000000E+00
  0.00000000E+00  0.00000000E+00  0.00000000E+00
  0.00000000E+00  0.00000000E+00  0.00000000E+00
  0.00000000E+00  0.00000000E+00  0.00000000E+00
  0.00000000E+00  0.00000000E+00  0.00000000E+00
  0.00000000E+00  0.00000000E+00  0.00000000E+00
  0.00000000E+00  0.00000000E+00  0.00000000E+00
  0.00000000E+00  0.00000000E+00  0.00000000E+00
  0.00000000E+00  0.00000000E+00  0.00000000E+00
  0.00000000E+00  0.00000000E+00  0.00000000E+00
  0.00000000E+00  0.00000000E+00  0.00000000E+00
  0.00000000E+00  0.00000000E+00  0.00000000E+00
  0.00000000E+00  0.00000000E+00  0.00000000E+00
  0.00000000E+00  0.00000000E+00  0.00000000E+00
  0.00000000E+00  0.00000000E+00  0.00000000E+00
  0.00000000E+00  0.00000000E+00  0.00000000E+00
  0.00000000E+00  0.00000000E+00  0.00000000E+00
  0.00000000E+00  0.00000000E+00  0.00000000E+00
  0.00000000E+00  0.00000000E+00  0.00000000E+00
  0.00000000E+00  0.00000000E+00  0.00000000E+00
  0.00000000E+00  0.00000000E+00  0.00000000E+00
  0.00000000E+00  0.00000000E+00  0.00000000E+00
  0.00000000E+00  0.00000000E+00  0.00000000E+00
  0.00000000E+00  0.00000000E+00  0.00000000E+00
  0.00000000E+00  0.00000000E+00  0.00000000E+00
  0.00000000E+00  0.00000000E+00  0.00000000E+00
  0.00000000E+00  0.00000000E+00  0.00000000E+00
  0.00000000E+00  0.00000000E+00  0.00000000E+00
  0.00000000E+00  0.00000000E+00  0.00000000E+00
  0.00000000E+00  0.00000000E+00  0.00000000E+00
  0.00000000E+00  0.00000000E+00  0.00000000E+00
  0.00000000E+00  0.00000000E+00  0.00000000E+00
  0.00000000E+00  0.00000000E+00  0.00000000E+00
  0.00000000E+00  0.00000000E+00  0.00000000E+00
  0.00000000E+00  0.00000000E+00  0.00000000E+00
  0.00000000E+00  0.00000000E+00  0.00000000E+00
  0.00000000E+00  0.00000000E+00  0.00000000E+00
  0.00000000E+00  0.00000000E+00  0.00000000E+00
  0.00000000E+00  0.00000000E+00  0.00000000E+00
  0.00000000E+00  0.00000000E+00  0.00000000E+00
  0.00000000E+00  0.00000000E+00  0.00000000E+00
  0.00000000E+00  0.00000000E+00  0.00000000E+00
  0.00000000E+00  0.00000000E+00  0.00000000E+00
  0.00000000E+00  0.00000000E+00  0.00000000E+00
  0.00000000E+00  0.00000000E+00  0.00000000E+00
  0.00000000E+00  0.00000000E+00  0.00000000E+00
  0.00000000E+00  0.00000000E+00  0.00000000E+00
  0.00000000E+00  0.00000000E+00  0.00000000E+00
  0.00000000E+00  0.00000000E+00  0.00000000E+00
  0.00000000E+00  0.00000000E+00  0.00000000E+00
  0.00000000E+00  0.00000000E+00  0.00000000E+00
  0.00000000E+00  0.00000000E+00  0.00000000E+00
  0.00000000E+00  0.00000000E+00  0.00000000E+00
  0.00000000E+00  0.00000000E+00  0.00000000E+00
  0.00000000E+00  0.00000000E+00  0.00000000E+00
  0.00000000E+00  0.00000000E+00  0.00000000E+00
  0.00000000E+00  0.00000000E+00  0.00000000E+00
  0.00000000E+00  0.00000000E+00  0.00000000E+00
  0.00000000E+00  0.00000000E+00  0.00000000E+00
  0.00000000E+00  0.00000000E+00  0.00000000E+00
  0.00000000E+00  0.00000000E+00  0.00000000E+00
  0.00000000E+00  0.00000000E+00  0.00000000E+00
  0.00000000E+00  0.00000000E+00  0.00000000E+00
  0.00000000E+00  0.00000000E+00  0.00000000E+00
  0.00000000E+00  0.00000000E+00  0.00000000E+00
  0.00000000E+00  0.00000000E+00  0.00000000E+00
  0.00000000E+00  0.00000000E+00  0.00000000E+00
  0.00000000E+00  0.00000000E+00  0.00000000E+00
  0.00000000E+00  0.00000000E+00  0.00000000E+00
  0.00000000E+00  0.00000000E+00  0.00000000E+00
  0.00000000E+00  0.00000000E+00  0.00000000E+00
  0.00000000E+00  0.00000000E+00  0.00000000E+00
  0.00000000E+00  0.00000000E+00  0.00000000E+00
  0.00000000E+00  0.00000000E+00  0.00000000E+00
  0.00000000E+00  0.00000000E+00  0.00000000E+00
  0.00000000E+00  0.00000000E+00  0.00000000E+00
  0.00000000E+00  0.00000000E+00  0.00000000E+00
  0.00000000E+00  0.00000000E+00  0.00000000E+00
  0.00000000E+00  0.00000000E+00  0.00000000E+00
  0.00000000E+00  0.00000000E+00  0.00000000E+00
  0.00000000E+00  0.00000000E+00  0.00000000E+00
  0.00000000E+00  0.00000000E+00  0.00000000E+00
  0.00000000E+00  0.00000000E+00  0.00000000E+00
  0.00000000E+00  0.00000000E+00  0.00000000E+00
  0.00000000E+00  0.00000000E+00  0.00000000E+00
  0.00000000E+00  0.00000000E+00  0.00000000E+00
  0.00000000E+00  0.00000000E+00  0.00000000E+00
  0.00000000E+00  0.00000000E+00  0.00000000E+00
  0.00000000E+00  0.00000000E+00  0.00000000E+00
  0.00000000E+00  0.00000000E+00  0.00000000E+00
  0.00000000E+00  0.00000000E+00  0.00000000E+00
  0.00000000E+00  0.00000000E+00  0.00000000E+00
  0.00000000E+00  0.00000000E+00  0.00000000E+00
  0.00000000E+00  0.00000000E+00  0.00000000E+00
  0.00000000E+00  0.00000000E+00  0.00000000E+00
  0.00000000E+00  0.00000000E+00  0.00000000E+00
  0.00000000E+00  0.00000000E+00  0.00000000E+00
  0.00000000E+00  0.00000000E+00  0.00000000E+00
  0.00000000E+00  0.00000000E+00  0.00000000E+00
  0.00000000E+00  0.00000000E+00  0.00000000E+00
  0.00000000E+00  0.00000000E+00  0.00000000E+00
  0.00000000E+00  0.00000000E+00  0.00000000E+00
  0.00000000E+00  0.00000000E+00  0.00000000E+00
  0.00000000E+00  0.00000000E+00  0.00000000E+00
  0.00000000E+00  0.00000000E+00  0.00000000E+00
  0.00000000E+00  0.00000000E+00  0.00000000E+00
  0.00000000E+00  0.00000000E+00  0.00000000E+00
  0.00000000E+00  0.00000000E+00  0.00000000E+00
  0.00000000E+00  0.00000000E+00  0.00000000E+00
  0.00000000E+00  0.00000000E+00  0.00000000E+00
  0.00000000E+00  0.00000000E+00  0.00000000E+00
  0.00000000E+00  0.00000000E+00  0.00000000E+00
  0.00000000E+00  0.00000000E+00  0.00000000E+00
  0.00000000E+00  0.00000000E+00  0.00000000E+00
  0.00000000E+00  0.00000000E+00  0.00000000E+00
  0.00000000E+00  0.00000000E+00  0.00000000E+00
  0.00000000E+00  0.00000000E+00  0.00000000E+00
  0.00000000E+00  0.00000000E+00  0.00000000E+00
  0.00000000E+00  0.00000000E+00  0.00000000E+00
  0.00000000E+00  0.00000000E+00  0.00000000E+00
  0.00000000E+00  0.00000000E+00  0.00000000E+00
  0.00000000E+00  0.00000000E+00  0.00000000E+00
  0.00000000E+00  0.00000000E+00  0.00000000E+00
  0.00000000E+00  0.00000000E+00  0.00000000E+00
  0.00000000E+00  0.00000000E+00  0.00000000E+00
  0.00000000E+00  0.00000000E+00  0.00000000E+00
  0.00000000E+00  0.00000000E+00  0.00000000E+00
  0.00000000E+00  0.00000000E+00  0.00000000E+00
  0.00000000E+00  0.00000000E+00  0.00000000E+00
  0.00000000E+00  0.00000000E+00  0.00000000E+00
  0.00000000E+00  0.00000000E+00  0.00000000E+00
  0.00000000E+00  0.00000000E+00  0.00000000E+00
  0.00000000E+00  0.00000000E+00  0.00000000E+00
  0.00000000E+00  0.00000000E+00  0.00000000E+00
  0.00000000E+00  0.00000000E+00  0.00000000E+00
  0.00000000E+00  0.00000000E+00  0.00000000E+00
  0.00000000E+00  0.00000000E+00  0.00000000E+00
  0.00000000E+00  0.00000000E+00  0.00000000E+00
  0.00000000E+00  0.00000000E+00  0.00000000E+00
  0.00000000E+00  0.00000000E+00  0.00000000E+00
  0.00000000E+00  0.00000000E+00  0.00000000E+00
  0.00000000E+00  0.00000000E+00  0.00000000E+00
  0.00000000E+00  0.00000000E+00  0.00000000E+00
  0.00000000E+00  0.00000000E+00  0.00000000E+00
  0.00000000E+00  0.00000000E+00  0.00000000E+00
  0.00000000E+00  0.00000000E+00  0.00000000E+00
  0.00000000E+00  0.00000000E+00  0.00000000E+00
