# Supplementary material for: Brønsted acidity in zeolites measured by deprotonation energy
Source: Sci Rep. 2022 May 4;12:7301. doi: 10.1038/s41598-022-11354-x (PMC9068704; doi:10.1038/s41598-022-11354-x)
Supplement: Supplementary file 2 — Supplementary Information 2. [file 41598_2022_11354_MOESM2_ESM.zip › structures/periodic/mfi/Al10-O22.vasp]

Si Al O H                               
   1.00000000000000     
    19.8538999999999994    0.0000000000000000    0.0000000000000000
     0.0000000000000000   19.8699000000000012    0.0000000000000000
     0.0000000000000000    0.0000000000000000   13.2912999999999997
   Si   Al   O    H 
    95     1   192     1
Direct
  0.4390428937667950  0.0550495101636623  0.6973854078533270
  0.0530529838456966  0.5498385858819003  0.1959543079949059
  0.4109855029761398  0.4432491631959057  0.6957388351892255
  0.0824282364935830  0.9491836415449348  0.1990959396491900
  0.5706243516234306  0.9441104454103182  0.3166652653219345
  0.9145677147341810  0.4459618881287495  0.8118474110713017
  0.5588005362732472  0.5483904861578123  0.2997876600899351
  0.9307061485048526  0.0431752875537253  0.8070144650230096
  0.3276379371679920  0.0223114635734899  0.8465897492064896
  0.1631649239780823  0.5183767990182243  0.3442901895836083
  0.3156287865552778  0.4625584747118460  0.8649044146055626
  0.1755855640439717  0.9629699376550563  0.3714518152574377
  0.6847611294251889  0.9684368352985605  0.1721704591505539
  0.8082121982427493  0.4741703600281891  0.6559023741574560
  0.6605375191169039  0.5287110370197875  0.1361948997289489
  0.8301038186557311  0.0224605665441121  0.6416750798504607
  0.2848624901191842  0.0573410903532717  0.0602544309799411
  0.2056564745809312  0.5578686704287555  0.5561088042033209
  0.2621588727042262  0.4266752461632402  0.0732869537134557
  0.2302034902239214  0.9306241554087519  0.5779471258920711
  0.7308131100367815  0.9346685921879262  0.9570060990014649
  0.7599149023797354  0.4404637508621722  0.4425599235965456
  0.7041823405482642  0.5613495613060173  0.9255514928528916
  0.7903458335606308  0.0643392990710382  0.4307023804756791
  0.1294921652498861  0.0700717720848195  0.0682591809674644
  0.3619670083460881  0.5625095288780165  0.5611806398653274
  0.1064849155385957  0.4339572548079155  0.0557292000948201
  0.3844348339031204  0.9420267533254690  0.5523940459873794
  0.8851580650569315  0.9246065315293249  0.9548424652629444
  0.6046473142358132  0.4316689570256752  0.4513986175567625
  0.8618484442580956  0.5723221515933330  0.9414623372695937
  0.6298011361054602  0.0670772803697325  0.4474691588294207
  0.0839996565397313  0.0202319186317627  0.8575914465013673
  0.4083450560451942  0.5182221884559709  0.3508803646864639
  0.0693951506986582  0.4652032081305389  0.8407552153262782
  0.4193245511910452  0.9705680951790228  0.3337712113749472
  0.9300681186468269  0.9663333847036620  0.1622575498195167
  0.5627313648750439  0.4722549675044206  0.6659540516803586
  0.9087299042484320  0.5277393261002207  0.1481096012487921
  0.5829410453368995  0.0232478093177613  0.6572507296963159
  0.2009992992849625  0.0534893128654798  0.7153712509473824
  0.2881685894902586  0.5490995318535644  0.2126015499616201
  0.1946334296001643  0.4376253936207963  0.7137798510727319
  0.2925696853224380  0.9365756848770541  0.2123223354298242
  0.8103407086540325  0.9309156762381896  0.2989026520894209
  0.6876288033883999  0.4285555467171996  0.7906293387244036
  0.7776545047594270  0.5559674330638600  0.2785515481815675
  0.7131454120063101  0.0480446973308890  0.7891489039940980
  0.4281027873941802  0.8285216954470876  0.7067165397871683
  0.0568220713128173  0.3307292946802570  0.2181662496081903
  0.4253683854865554  0.6710306136110910  0.6980037827152490
  0.0634452888284065  0.1698768149438679  0.2060276657973533
  0.5649762849651078  0.1678140925940629  0.2949589629828771
  0.9316816616944914  0.6674917171155006  0.7880689931905430
  0.5555301661400271  0.3282186864680423  0.2893454229868935
  0.9350768954386159  0.8283663638167350  0.7866705581057915
  0.3223577385420981  0.8638179325984068  0.8712604103345889
  0.1653895845856834  0.3617811838806255  0.3701249880074259
  0.3226562331426312  0.6180643809729953  0.8523734919812389
  0.1705846268250986  0.1182660002691020  0.3579231678936257
  0.6769237301020481  0.1247498758095836  0.1620572437279997
  0.8169645519444512  0.6318210846172292  0.6517431694832193
  0.6695090611228371  0.3709534410462621  0.1501766322647846
  0.8141510152407513  0.8653978546320754  0.6575009307112970
  0.2745828668469223  0.8165363191198818  0.0745146699705546
  0.2244692340421986  0.3209622273728100  0.5734347391938793
  0.2656886732295261  0.6647836347531186  0.0587406778312672
  0.2274759508597701  0.1678267071451931  0.5607742187140035
  0.7253311936927332  0.1585434183156930  0.9415101078858753
  0.7647978220985719  0.6650684488326208  0.4323480782203662
  0.7202272172033806  0.3154886918928729  0.9437960651488601
  0.7651987608867163  0.8198800032345193  0.4473224649242712
  0.3788906692495101  0.3224676683326778  0.5482688583356995
  0.1067042025731925  0.6693471783527105  0.0734451192681522
  0.3847035072999522  0.1704257495298568  0.5726115194472484
  0.8837344975962792  0.1640864423033434  0.9299018471906807
  0.6073294020781338  0.6655996644101859  0.4263790514413564
  0.8784135135442535  0.3185172805069560  0.9426232117690960
  0.6086800392193035  0.8208133813779730  0.4444524272577152
  0.0790547658993864  0.8638535671375160  0.8248227032458720
  0.4083891087416064  0.3580649619594229  0.3298121150895621
  0.0736409115746753  0.6224167500892973  0.8584572616741459
  0.4187120476865892  0.1280714614431979  0.3575333418245384
  0.9200097822211141  0.1230260146503005  0.1444675863742900
  0.5716269138547559  0.6297627803795652  0.6430308820051686
  0.9164603438802722  0.3736531304715889  0.1478664760703038
  0.5729532839684379  0.8683493122287368  0.6585369592096949
  0.2106309427193120  0.8128786856433449  0.7232973357196654
  0.2745796057319499  0.3075793956988876  0.2195468597524453
  0.1969282406154672  0.6588269855436685  0.7236827158580221
  0.2959935728599380  0.1576088496237071  0.2263267154537658
  0.8012471584997216  0.1807780104605119  0.2762198623805585
  0.6917282832667828  0.6799313235439484  0.7702850505406157
  0.7931801051640742  0.3343527195923823  0.2878544557524972
  0.6951263492377631  0.8310896440085367  0.8051763137155536
  0.1062523695658890  0.8214496213174748  0.0473829293572212
  0.5194553160877149  0.0545493700460528  0.7186828069746748
  0.9722275312170998  0.5538860087343980  0.2143345918820303
  0.4878145834965897  0.4678740162668424  0.7144562557657970
  0.0033991492174384  0.9679359706615853  0.2144204065376442
  0.4946057045412808  0.9662479399865839  0.2882728980498805
 -0.0064307306130679  0.4622203792359944  0.7972164039469503
  0.4780984223407476  0.5385012644569145  0.2963326692139058
  0.0115843738910510  0.0350084114600010  0.8068831983563954
  0.4026069056105288  0.0284502017177709  0.7993429439321118
  0.0873591202873840  0.5225798460836604  0.2992652506869444
  0.3755405962861827  0.4247609528452194  0.8027552670994560
  0.1128401432384219  0.9306962665364497  0.3103224876332262
  0.6128910191498884  0.9400129286607070  0.2122642187958330
  0.8794578977341830  0.4475745876277016  0.7011232096638857
  0.5863197266426791  0.5336048413743982  0.1869093303710063
  0.9039741386807462  0.0264464846016124  0.6940356743436799
  0.4132509826589259  0.1303434341035863  0.6700779189382164
  0.0828092452671235  0.6228336816883947  0.1673798092612500
  0.4110670148655218  0.3786608503679460  0.6218172737611217
  0.0925417832694553  0.8897399467511276  0.1209504545152615
  0.5671494486569670  0.8712999303486468  0.3717526595455568
  0.9062267982748002  0.3716172710281342  0.8604153171945027
  0.5780579598177945  0.6253138234773545  0.3298366464114431
  0.9105840439664576  0.1202726713896310  0.8351943151148331
  0.4229184661628802  0.0058332420847358  0.6022806333819430
  0.0676220314915811  0.4980163574594377  0.1036906812296089
  0.3666773483760088  0.5045774786875653  0.6476368045648500
  0.1230358719492649  0.0168756080660878  0.1610414480272054
  0.6049623405683935 -0.0007347409112535  0.3905967200620398
  0.8795831120782226  0.5026288353781504  0.8830419320410720
  0.5934049830037663  0.4976142864717262  0.3808725134735398
  0.8953699788046425  0.9920649334574223  0.8869558678842817
  0.3281714998143360  0.0564594069884474  0.9569361105695869
  0.1622632755634661  0.5547850811130668  0.4532334330987711
  0.3074693849262287  0.4242174715372197  0.9718338154495075
  0.1852883552473505  0.9219802159835476  0.4766626136463762
  0.6863478301083004  0.9599913631769277  0.0513919876075944
  0.8076163106890928  0.4632195576509095  0.5352915008308139
  0.6559292746804473  0.5608820565798384  0.0242733120268737
  0.8343733575217900  0.0594009057226405  0.5333013306875861
  0.3074551880523767  0.9432271562057478  0.8589527287127388
  0.1869579752896858  0.4403326538103258  0.3563995890862527
  0.3361486489701542  0.5407844611374292  0.8860951827607764
  0.1615172234294465  0.0417001358886167  0.3984852393535980
  0.6932994167322840  0.0481416231771898  0.1985963249326979
  0.7990291584005756  0.5540589097155114  0.6799059043772112
  0.6846248733368744  0.4503405118261268  0.1313071899393769
  0.8066662435001865  0.9443253859709271  0.6269666159934787
  0.2740626244250292  0.0580197834453244  0.7712628966736916
  0.2149886773969442  0.5554487176494101  0.2669729840994209
  0.2447409861450353  0.4606901691600312  0.8037435663016733
  0.2444332429482544  0.9577989217580413  0.3047772877073372
  0.7448355071247823  0.9260812314508340  0.2255672689783547
  0.7464148285725423  0.4324596750877043  0.7058987661886790
  0.7153286380800630  0.5708793857308982  0.2022936889831439
  0.7747962514222905  0.0611469261245288  0.7113459551454063
  0.3221279678027061  0.1110026090933798  0.1337494546599872
  0.1745375144581992  0.6193005922814547  0.6222456656672218
  0.2586770470889820  0.3518266694095185  0.1203401497455990
  0.2404423463432148  0.8578160718558010  0.6321079019919050
  0.6928553255992080  0.8682287601014722  0.9136898701245644
  0.7943964194895512  0.3741079962289541  0.3941441390452164
  0.6789738669790655  0.6205639016807667  0.8511352394096280
  0.8106543759265500  0.1333444364406557  0.3739832695567920
  0.2076567746028203  0.0777752763002691  0.0332253060984861
  0.2842321504117988  0.5705591332184847  0.5259119529464408
  0.1862838717360283  0.4520495076309478  0.0467404211164778
  0.3043674323482192  0.9594057200068187  0.5481432411470945
  0.8074892595439116  0.9191449246832047 -0.0066111920619343
  0.6837464355915188  0.4248821064967972  0.4816373473673425
  0.7812589088154061  0.5748568691513563  0.9607466523425380
  0.7108527388578462  0.0646282922685165  0.4590841724342323
  0.2841654856142010  0.9834505137359263  0.1131314085536164
  0.1994194465199960  0.4878282362499494  0.6178384435952804
  0.2960735484648668  0.4772715917004517  0.1551029434044608
  0.1938326303581455  0.9818173930312386  0.6564912918795021
  0.7352689897288861 -0.0081393095865310  0.8706802806884617
  0.7544674009545391  0.4992540107658710  0.3588457008370621
  0.6978957498627579  0.4889790608586326  0.8707946428203226
  0.8091084160148242  0.0016164323738430  0.3588282325871726
  0.1033652566914076  0.1433000742942197  0.1064507438679408
  0.3883122692574383  0.6338225977933509  0.6047157891269480
  0.0966462231626150  0.3676830879459480  0.1259119348907585
  0.3961373439507219  0.8743714637837759  0.6180356166638263
  0.9028787125914384  0.8577586966221599  0.8903770722644636
  0.5798536464936650  0.3646819669048324  0.3927551527460597
  0.8847589703513147  0.6385001567701594  0.8788581933788296
  0.6063835757746260  0.1346872423525073  0.3885976062175696
  0.0834578408386047  0.0451248757909743  0.9741788723391276
  0.4103856471205351  0.5418285020740169  0.4678614081859788
  0.0757723626428438  0.4208503900674339  0.9438729965234512
  0.4134061256476532  0.9294776951936314  0.4396880160173441
  0.9340834191364362  0.9290438436426410  0.0528754661017984
  0.5608280121728754  0.4390202422996318  0.5540436583421278
  0.9000732819807014  0.5751488364867796  0.0494099505877567
  0.5962992707083958  0.0695557730001144  0.5588303405729819
  0.1416144845710465  0.0616614052102063  0.7974835872232054
  0.3468603368641048  0.5566762506801898  0.2959486235783235
  0.1180541719050576  0.4343695831571775  0.7547972371725437
  0.3699797050901683  0.9374601687366115  0.2502649926884900
  0.8787584663348644  0.9247994714374708  0.2337888340904380
  0.6141088305065793  0.4316213386462177  0.7381497157554266
  0.8423783587986254  0.5292431133287663  0.2177207259029147
  0.6474348375429784  0.0214678896578939  0.7303622643442349
  0.1018793844886115  0.9407491315818708  0.8512677247256569
  0.3964920801983381  0.4378412129921304  0.3461306775124164
  0.0916943361176255  0.5426049156323228  0.8629025788745366
  0.3992742602553207  0.0486705914445777  0.3539001058676041
  0.9024335884297159  0.0431130602574301  0.1480777283143790
  0.5873818832581582  0.5502599375915335  0.6594199398097575
  0.9211870914093282  0.4510057728811401  0.1090284277822373
  0.5669261842049937  0.9462430720454048  0.6219715841544289
  0.1929931965366980  0.1147366896990842  0.6366680946796909
  0.2982658957423674  0.6094875484659638  0.1326012816912760
  0.2144835017204061  0.3626531947982582  0.6767073438002196
  0.2741436440387578  0.8601350417433934  0.1760664128863856
  0.8102690745139722  0.8688908770404000  0.3778500101870974
  0.6918731700209725  0.3570624505479355  0.8483202003578599
  0.7966023684927745  0.6247719853600334  0.3375013523343844
  0.6954301259034484  0.1179500483059511  0.8456474762406733
  0.5069643311440775  0.8463747622673174  0.7231756180905661
 -0.0211326612967869  0.3552025050792432  0.2216195555028707
  0.5042442135074499  0.6502470885140348  0.7048773499569245
  0.9877490665188875  0.1386858708087419  0.2085621134925795
  0.4872044874109926  0.1424234523012463  0.2947676675948354
  0.0056131294045935  0.6325108485344014  0.7918031768052739
  0.4765692495153516  0.3429769624913475  0.2672680063619653
  0.0075854219118878  0.8632086668595502  0.7656333507298507
  0.3900851841853096  0.8421472245329735  0.8135237123326736
  0.0896278397489091  0.3498919137427389  0.3270153273451648
  0.3904388510881238  0.6508236318884661  0.8045403963425766
  0.1014000635587299  0.1465561147673717  0.3088370774496057
  0.5991937026670979  0.1437639739444577  0.1892193292706005
  0.8947388393018257  0.6494052817583144  0.6813499362624724
  0.5936348599790612  0.3588757830082828  0.1913511314628224
  0.8909041502337579  0.8477150617452107  0.6880301505992100
  0.4176913384124596  0.7507523518050288  0.6762340248279333
  0.0608093705928138  0.2507780606430562  0.1993794591918132
  0.5692532185451702  0.2486776311960772  0.3041129961242118
  0.9403605976791826  0.7477679638528349  0.7995636847645454
  0.3282117507306763  0.8418164262723821  0.9896150000020275
  0.1687106438500613  0.3410193309070298  0.4884399376654324
  0.3022752185656519  0.6629794399381987  0.9495141605912977
  0.1900614805429309  0.1661028860322940  0.4524077266686507
  0.6867665558839494  0.1331772853640967  0.0421177114764081
  0.8070181747892206  0.6459001610579229  0.5328042660297314
  0.6773136658705387  0.3316879458057168  0.0444438977911499
  0.7923316167327390  0.8196011359670237  0.5623353818355065
  0.2544055928438707  0.8250094131170707  0.8285749259628011
  0.2172708237321536  0.3154296822106187  0.3059499737201685
  0.2618835102746621  0.6195748868618240  0.7700362867611117
  0.2314194144794672  0.1196854835368389  0.2757066033881378
  0.7270121301641110  0.1740270228017685  0.2249802818642432
  0.7660807659069810  0.6780410655333144  0.7187589019511834
  0.7194943049727519  0.3408854509738986  0.2357818878939054
  0.7676500969047085  0.8469367069429973  0.7539990791752196
  0.2824860191541189  0.7389016526894677  0.1060554406704768
  0.2181160880410862  0.2427582947424855  0.6062961420109114
  0.7108298061404391  0.2367673749210173  0.9181733161040975
  0.7714106109322716  0.7440218020881729  0.4045535371891403
  0.1994226485771793  0.8261217795429180  0.0147568972985041
  0.2991548978088752  0.3368721678397908  0.5275609100850822
  0.1857403528425872  0.6524766168627406  0.0457024933474098
  0.3070531039323973  0.1494987427724876  0.5480023871598708
  0.8057077421277967  0.1448220189638079  0.9556839184839414
  0.6856281067451988  0.6451181197977630  0.4489832251977928
  0.7990339599905320  0.3334149450026251  0.9643788852363657
  0.6870721225007959  0.8450372800621430  0.4460439508895191
  0.0975905514131978  0.7458209187827807  0.1072143885466323
  0.3901093262186520  0.2496548872073923  0.6008573199128836
  0.8897594538681779  0.2430357598387052  0.8990144531770747
  0.6013986453565825  0.7451495668561869  0.4005560768241523
  0.0758380707595504  0.8205164852452715  0.9261050028841121
  0.4161409176233778  0.3224513236815759  0.4395904161189221
  0.0632386619279979  0.6505674470190901  0.9720018126628398
  0.4296143513993667  0.1525145985407002  0.4733207945969355
  0.9298762915422183  0.1473467919711892  0.0282815407115092
  0.5616126808618327  0.6460311395348091  0.5240156196479745
  0.9186430133702870  0.3251136906417023  0.0491857667603716
  0.5782536973128207  0.8215232981660809  0.5584392432992611
  0.1335881053925121  0.8323080115137139  0.7458358118626802
  0.3468604201805707  0.3273611631719126  0.2660483311324992
  0.1357253261690912  0.6622812952572246  0.8042820744865786
  0.3561021185626592  0.1690937960864303  0.3077254519110779
  0.8573129170787689  0.1644999528275901  0.1912811724602617
  0.6349512910952946  0.6740499292199538  0.6825968220184455
  0.8472923815433288  0.3651138277049217  0.2098284924127525
  0.6375669013439492  0.8594724369444336  0.7303514479546039
  0.2189190781186370  0.7347817435211110  0.6927669493355694
  0.2740393099256337  0.2301012635450954  0.1820943769821030
  0.8107040283707245  0.2571881122017869  0.3145330737932803
  0.6843159836125591  0.7516847281388953  0.8268594219696672
  0.2069925588145982  0.8238874711070526  0.9403732107907793
 
  0.00000000E+00  0.00000000E+00  0.00000000E+00
  0.00000000E+00  0.00000000E+00  0.00000000E+00
  0.00000000E+00  0.00000000E+00  0.00000000E+00
  0.00000000E+00  0.00000000E+00  0.00000000E+00
  0.00000000E+00  0.00000000E+00  0.00000000E+00
  0.00000000E+00  0.00000000E+00  0.00000000E+00
  0.00000000E+00  0.00000000E+00  0.00000000E+00
  0.00000000E+00  0.00000000E+00  0.00000000E+00
  0.00000000E+00  0.00000000E+00  0.00000000E+00
  0.00000000E+00  0.00000000E+00  0.00000000E+00
  0.00000000E+00  0.00000000E+00  0.00000000E+00
  0.00000000E+00  0.00000000E+00  0.00000000E+00
  0.00000000E+00  0.00000000E+00  0.00000000E+00
  0.00000000E+00  0.00000000E+00  0.00000000E+00
  0.00000000E+00  0.00000000E+00  0.00000000E+00
  0.00000000E+00  0.00000000E+00  0.00000000E+00
  0.00000000E+00  0.00000000E+00  0.00000000E+00
  0.00000000E+00  0.00000000E+00  0.00000000E+00
  0.00000000E+00  0.00000000E+00  0.00000000E+00
  0.00000000E+00  0.00000000E+00  0.00000000E+00
  0.00000000E+00  0.00000000E+00  0.00000000E+00
  0.00000000E+00  0.00000000E+00  0.00000000E+00
  0.00000000E+00  0.00000000E+00  0.00000000E+00
  0.00000000E+00  0.00000000E+00  0.00000000E+00
  0.00000000E+00  0.00000000E+00  0.00000000E+00
  0.00000000E+00  0.00000000E+00  0.00000000E+00
  0.00000000E+00  0.00000000E+00  0.00000000E+00
  0.00000000E+00  0.00000000E+00  0.00000000E+00
  0.00000000E+00  0.00000000E+00  0.00000000E+00
  0.00000000E+00  0.00000000E+00  0.00000000E+00
  0.00000000E+00  0.00000000E+00  0.00000000E+00
  0.00000000E+00  0.00000000E+00  0.00000000E+00
  0.00000000E+00  0.00000000E+00  0.00000000E+00
  0.00000000E+00  0.00000000E+00  0.00000000E+00
  0.00000000E+00  0.00000000E+00  0.00000000E+00
  0.00000000E+00  0.00000000E+00  0.00000000E+00
  0.00000000E+00  0.00000000E+00  0.00000000E+00
  0.00000000E+00  0.00000000E+00  0.00000000E+00
  0.00000000E+00  0.00000000E+00  0.00000000E+00
  0.00000000E+00  0.00000000E+00  0.00000000E+00
  0.00000000E+00  0.00000000E+00  0.00000000E+00
  0.00000000E+00  0.00000000E+00  0.00000000E+00
  0.00000000E+00  0.00000000E+00  0.00000000E+00
  0.00000000E+00  0.00000000E+00  0.00000000E+00
  0.00000000E+00  0.00000000E+00  0.00000000E+00
  0.00000000E+00  0.00000000E+00  0.00000000E+00
  0.00000000E+00  0.00000000E+00  0.00000000E+00
  0.00000000E+00  0.00000000E+00  0.00000000E+00
  0.00000000E+00  0.00000000E+00  0.00000000E+00
  0.00000000E+00  0.00000000E+00  0.00000000E+00
  0.00000000E+00  0.00000000E+00  0.00000000E+00
  0.00000000E+00  0.00000000E+00  0.00000000E+00
  0.00000000E+00  0.00000000E+00  0.00000000E+00
  0.00000000E+00  0.00000000E+00  0.00000000E+00
  0.00000000E+00  0.00000000E+00  0.00000000E+00
  0.00000000E+00  0.00000000E+00  0.00000000E+00
  0.00000000E+00  0.00000000E+00  0.00000000E+00
  0.00000000E+00  0.00000000E+00  0.00000000E+00
  0.00000000E+00  0.00000000E+00  0.00000000E+00
  0.00000000E+00  0.00000000E+00  0.00000000E+00
  0.00000000E+00  0.00000000E+00  0.00000000E+00
  0.00000000E+00  0.00000000E+00  0.00000000E+00
  0.00000000E+00  0.00000000E+00  0.00000000E+00
  0.00000000E+00  0.00000000E+00  0.00000000E+00
  0.00000000E+00  0.00000000E+00  0.00000000E+00
  0.00000000E+00  0.00000000E+00  0.00000000E+00
  0.00000000E+00  0.00000000E+00  0.00000000E+00
  0.00000000E+00  0.00000000E+00  0.00000000E+00
  0.00000000E+00  0.00000000E+00  0.00000000E+00
  0.00000000E+00  0.00000000E+00  0.00000000E+00
  0.00000000E+00  0.00000000E+00  0.00000000E+00
  0.00000000E+00  0.00000000E+00  0.00000000E+00
  0.00000000E+00  0.00000000E+00  0.00000000E+00
  0.00000000E+00  0.00000000E+00  0.00000000E+00
  0.00000000E+00  0.00000000E+00  0.00000000E+00
  0.00000000E+00  0.00000000E+00  0.00000000E+00
  0.00000000E+00  0.00000000E+00  0.00000000E+00
  0.00000000E+00  0.00000000E+00  0.00000000E+00
  0.00000000E+00  0.00000000E+00  0.00000000E+00
  0.00000000E+00  0.00000000E+00  0.00000000E+00
  0.00000000E+00  0.00000000E+00  0.00000000E+00
  0.00000000E+00  0.00000000E+00  0.00000000E+00
  0.00000000E+00  0.00000000E+00  0.00000000E+00
  0.00000000E+00  0.00000000E+00  0.00000000E+00
  0.00000000E+00  0.00000000E+00  0.00000000E+00
  0.00000000E+00  0.00000000E+00  0.00000000E+00
  0.00000000E+00  0.00000000E+00  0.00000000E+00
  0.00000000E+00  0.00000000E+00  0.00000000E+00
  0.00000000E+00  0.00000000E+00  0.00000000E+00
  0.00000000E+00  0.00000000E+00  0.00000000E+00
  0.00000000E+00  0.00000000E+00  0.00000000E+00
  0.00000000E+00  0.00000000E+00  0.00000000E+00
  0.00000000E+00  0.00000000E+00  0.00000000E+00
  0.00000000E+00  0.00000000E+00  0.00000000E+00
  0.00000000E+00  0.00000000E+00  0.00000000E+00
  0.00000000E+00  0.00000000E+00  0.00000000E+00
  0.00000000E+00  0.00000000E+00  0.00000000E+00
  0.00000000E+00  0.00000000E+00  0.00000000E+00
  0.00000000E+00  0.00000000E+00  0.00000000E+00
  0.00000000E+00  0.00000000E+00  0.00000000E+00
  0.00000000E+00  0.00000000E+00  0.00000000E+00
  0.00000000E+00  0.00000000E+00  0.00000000E+00
  0.00000000E+00  0.00000000E+00  0.00000000E+00
  0.00000000E+00  0.00000000E+00  0.00000000E+00
  0.00000000E+00  0.00000000E+00  0.00000000E+00
  0.00000000E+00  0.00000000E+00  0.00000000E+00
  0.00000000E+00  0.00000000E+00  0.00000000E+00
  0.00000000E+00  0.00000000E+00  0.00000000E+00
  0.00000000E+00  0.00000000E+00  0.00000000E+00
  0.00000000E+00  0.00000000E+00  0.00000000E+00
  0.00000000E+00  0.00000000E+00  0.00000000E+00
  0.00000000E+00  0.00000000E+00  0.00000000E+00
  0.00000000E+00  0.00000000E+00  0.00000000E+00
  0.00000000E+00  0.00000000E+00  0.00000000E+00
  0.00000000E+00  0.00000000E+00  0.00000000E+00
  0.00000000E+00  0.00000000E+00  0.00000000E+00
  0.00000000E+00  0.00000000E+00  0.00000000E+00
  0.00000000E+00  0.00000000E+00  0.00000000E+00
  0.00000000E+00  0.00000000E+00  0.00000000E+00
  0.00000000E+00  0.00000000E+00  0.00000000E+00
  0.00000000E+00  0.00000000E+00  0.00000000E+00
  0.00000000E+00  0.00000000E+00  0.00000000E+00
  0.00000000E+00  0.00000000E+00  0.00000000E+00
  0.00000000E+00  0.00000000E+00  0.00000000E+00
  0.00000000E+00  0.00000000E+00  0.00000000E+00
  0.00000000E+00  0.00000000E+00  0.00000000E+00
  0.00000000E+00  0.00000000E+00  0.00000000E+00
  0.00000000E+00  0.00000000E+00  0.00000000E+00
  0.00000000E+00  0.00000000E+00  0.00000000E+00
  0.00000000E+00  0.00000000E+00  0.00000000E+00
  0.00000000E+00  0.00000000E+00  0.00000000E+00
  0.00000000E+00  0.00000000E+00  0.00000000E+00
  0.00000000E+00  0.00000000E+00  0.00000000E+00
  0.00000000E+00  0.00000000E+00  0.00000000E+00
  0.00000000E+00  0.00000000E+00  0.00000000E+00
  0.00000000E+00  0.00000000E+00  0.00000000E+00
  0.00000000E+00  0.00000000E+00  0.00000000E+00
  0.00000000E+00  0.00000000E+00  0.00000000E+00
  0.00000000E+00  0.00000000E+00  0.00000000E+00
  0.00000000E+00  0.00000000E+00  0.00000000E+00
  0.00000000E+00  0.00000000E+00  0.00000000E+00
  0.00000000E+00  0.00000000E+00  0.00000000E+00
  0.00000000E+00  0.00000000E+00  0.00000000E+00
  0.00000000E+00  0.00000000E+00  0.00000000E+00
  0.00000000E+00  0.00000000E+00  0.00000000E+00
  0.00000000E+00  0.00000000E+00  0.00000000E+00
  0.00000000E+00  0.00000000E+00  0.00000000E+00
  0.00000000E+00  0.00000000E+00  0.00000000E+00
  0.00000000E+00  0.00000000E+00  0.00000000E+00
  0.00000000E+00  0.00000000E+00  0.00000000E+00
  0.00000000E+00  0.00000000E+00  0.00000000E+00
  0.00000000E+00  0.00000000E+00  0.00000000E+00
  0.00000000E+00  0.00000000E+00  0.00000000E+00
  0.00000000E+00  0.00000000E+00  0.00000000E+00
  0.00000000E+00  0.00000000E+00  0.00000000E+00
  0.00000000E+00  0.00000000E+00  0.00000000E+00
  0.00000000E+00  0.00000000E+00  0.00000000E+00
  0.00000000E+00  0.00000000E+00  0.00000000E+00
  0.00000000E+00  0.00000000E+00  0.00000000E+00
  0.00000000E+00  0.00000000E+00  0.00000000E+00
  0.00000000E+00  0.00000000E+00  0.00000000E+00
  0.00000000E+00  0.00000000E+00  0.00000000E+00
  0.00000000E+00  0.00000000E+00  0.00000000E+00
  0.00000000E+00  0.00000000E+00  0.00000000E+00
  0.00000000E+00  0.00000000E+00  0.00000000E+00
  0.00000000E+00  0.00000000E+00  0.00000000E+00
  0.00000000E+00  0.00000000E+00  0.00000000E+00
  0.00000000E+00  0.00000000E+00  0.00000000E+00
  0.00000000E+00  0.00000000E+00  0.00000000E+00
  0.00000000E+00  0.00000000E+00  0.00000000E+00
  0.00000000E+00  0.00000000E+00  0.00000000E+00
  0.00000000E+00  0.00000000E+00  0.00000000E+00
  0.00000000E+00  0.00000000E+00  0.00000000E+00
  0.00000000E+00  0.00000000E+00  0.00000000E+00
  0.00000000E+00  0.00000000E+00  0.00000000E+00
  0.00000000E+00  0.00000000E+00  0.00000000E+00
  0.00000000E+00  0.00000000E+00  0.00000000E+00
  0.00000000E+00  0.00000000E+00  0.00000000E+00
  0.00000000E+00  0.00000000E+00  0.00000000E+00
  0.00000000E+00  0.00000000E+00  0.00000000E+00
  0.00000000E+00  0.00000000E+00  0.00000000E+00
  0.00000000E+00  0.00000000E+00  0.00000000E+00
  0.00000000E+00  0.00000000E+00  0.00000000E+00
  0.00000000E+00  0.00000000E+00  0.00000000E+00
  0.00000000E+00  0.00000000E+00  0.00000000E+00
  0.00000000E+00  0.00000000E+00  0.00000000E+00
  0.00000000E+00  0.00000000E+00  0.00000000E+00
  0.00000000E+00  0.00000000E+00  0.00000000E+00
  0.00000000E+00  0.00000000E+00  0.00000000E+00
  0.00000000E+00  0.00000000E+00  0.00000000E+00
  0.00000000E+00  0.00000000E+00  0.00000000E+00
  0.00000000E+00  0.00000000E+00  0.00000000E+00
  0.00000000E+00  0.00000000E+00  0.00000000E+00
  0.00000000E+00  0.00000000E+00  0.00000000E+00
  0.00000000E+00  0.00000000E+00  0.00000000E+00
  0.00000000E+00  0.00000000E+00  0.00000000E+00
  0.00000000E+00  0.00000000E+00  0.00000000E+00
  0.00000000E+00  0.00000000E+00  0.00000000E+00
  0.00000000E+00  0.00000000E+00  0.00000000E+00
  0.00000000E+00  0.00000000E+00  0.00000000E+00
  0.00000000E+00  0.00000000E+00  0.00000000E+00
  0.00000000E+00  0.00000000E+00  0.00000000E+00
  0.00000000E+00  0.00000000E+00  0.00000000E+00
  0.00000000E+00  0.00000000E+00  0.00000000E+00
  0.00000000E+00  0.00000000E+00  0.00000000E+00
  0.00000000E+00  0.00000000E+00  0.00000000E+00
  0.00000000E+00  0.00000000E+00  0.00000000E+00
  0.00000000E+00  0.00000000E+00  0.00000000E+00
  0.00000000E+00  0.00000000E+00  0.00000000E+00
  0.00000000E+00  0.00000000E+00  0.00000000E+00
  0.00000000E+00  0.00000000E+00  0.00000000E+00
  0.00000000E+00  0.00000000E+00  0.00000000E+00
  0.00000000E+00  0.00000000E+00  0.00000000E+00
  0.00000000E+00  0.00000000E+00  0.00000000E+00
  0.00000000E+00  0.00000000E+00  0.00000000E+00
  0.00000000E+00  0.00000000E+00  0.00000000E+00
  0.00000000E+00  0.00000000E+00  0.00000000E+00
  0.00000000E+00  0.00000000E+00  0.00000000E+00
  0.00000000E+00  0.00000000E+00  0.00000000E+00
  0.00000000E+00  0.00000000E+00  0.00000000E+00
  0.00000000E+00  0.00000000E+00  0.00000000E+00
  0.00000000E+00  0.00000000E+00  0.00000000E+00
  0.00000000E+00  0.00000000E+00  0.00000000E+00
  0.00000000E+00  0.00000000E+00  0.00000000E+00
  0.00000000E+00  0.00000000E+00  0.00000000E+00
  0.00000000E+00  0.00000000E+00  0.00000000E+00
  0.00000000E+00  0.00000000E+00  0.00000000E+00
  0.00000000E+00  0.00000000E+00  0.00000000E+00
  0.00000000E+00  0.00000000E+00  0.00000000E+00
  0.00000000E+00  0.00000000E+00  0.00000000E+00
  0.00000000E+00  0.00000000E+00  0.00000000E+00
  0.00000000E+00  0.00000000E+00  0.00000000E+00
  0.00000000E+00  0.00000000E+00  0.00000000E+00
  0.00000000E+00  0.00000000E+00  0.00000000E+00
  0.00000000E+00  0.00000000E+00  0.00000000E+00
  0.00000000E+00  0.00000000E+00  0.00000000E+00
  0.00000000E+00  0.00000000E+00  0.00000000E+00
  0.00000000E+00  0.00000000E+00  0.00000000E+00
  0.00000000E+00  0.00000000E+00  0.00000000E+00
  0.00000000E+00  0.00000000E+00  0.00000000E+00
  0.00000000E+00  0.00000000E+00  0.00000000E+00
  0.00000000E+00  0.00000000E+00  0.00000000E+00
  0.00000000E+00  0.00000000E+00  0.00000000E+00
  0.00000000E+00  0.00000000E+00  0.00000000E+00
  0.00000000E+00  0.00000000E+00  0.00000000E+00
  0.00000000E+00  0.00000000E+00  0.00000000E+00
  0.00000000E+00  0.00000000E+00  0.00000000E+00
  0.00000000E+00  0.00000000E+00  0.00000000E+00
  0.00000000E+00  0.00000000E+00  0.00000000E+00
  0.00000000E+00  0.00000000E+00  0.00000000E+00
  0.00000000E+00  0.00000000E+00  0.00000000E+00
  0.00000000E+00  0.00000000E+00  0.00000000E+00
  0.00000000E+00  0.00000000E+00  0.00000000E+00
  0.00000000E+00  0.00000000E+00  0.00000000E+00
  0.00000000E+00  0.00000000E+00  0.00000000E+00
  0.00000000E+00  0.00000000E+00  0.00000000E+00
  0.00000000E+00  0.00000000E+00  0.00000000E+00
  0.00000000E+00  0.00000000E+00  0.00000000E+00
  0.00000000E+00  0.00000000E+00  0.00000000E+00
  0.00000000E+00  0.00000000E+00  0.00000000E+00
  0.00000000E+00  0.00000000E+00  0.00000000E+00
  0.00000000E+00  0.00000000E+00  0.00000000E+00
  0.00000000E+00  0.00000000E+00  0.00000000E+00
  0.00000000E+00  0.00000000E+00  0.00000000E+00
  0.00000000E+00  0.00000000E+00  0.00000000E+00
  0.00000000E+00  0.00000000E+00  0.00000000E+00
  0.00000000E+00  0.00000000E+00  0.00000000E+00
  0.00000000E+00  0.00000000E+00  0.00000000E+00
  0.00000000E+00  0.00000000E+00  0.00000000E+00
  0.00000000E+00  0.00000000E+00  0.00000000E+00
  0.00000000E+00  0.00000000E+00  0.00000000E+00
  0.00000000E+00  0.00000000E+00  0.00000000E+00
  0.00000000E+00  0.00000000E+00  0.00000000E+00
  0.00000000E+00  0.00000000E+00  0.00000000E+00
  0.00000000E+00  0.00000000E+00  0.00000000E+00
  0.00000000E+00  0.00000000E+00  0.00000000E+00
  0.00000000E+00  0.00000000E+00  0.00000000E+00
  0.00000000E+00  0.00000000E+00  0.00000000E+00
  0.00000000E+00  0.00000000E+00  0.00000000E+00
  0.00000000E+00  0.00000000E+00  0.00000000E+00
  0.00000000E+00  0.00000000E+00  0.00000000E+00
  0.00000000E+00  0.00000000E+00  0.00000000E+00
  0.00000000E+00  0.00000000E+00  0.00000000E+00
  0.00000000E+00  0.00000000E+00  0.00000000E+00
  0.00000000E+00  0.00000000E+00  0.00000000E+00
  0.00000000E+00  0.00000000E+00  0.00000000E+00
  0.00000000E+00  0.00000000E+00  0.00000000E+00
  0.00000000E+00  0.00000000E+00  0.00000000E+00
  0.00000000E+00  0.00000000E+00  0.00000000E+00
