# Supplementary material for: Brønsted acidity in zeolites measured by deprotonation energy
Source: Sci Rep. 2022 May 4;12:7301. doi: 10.1038/s41598-022-11354-x (PMC9068704; doi:10.1038/s41598-022-11354-x)
Supplement: Supplementary file 2 — Supplementary Information 2. [file 41598_2022_11354_MOESM2_ESM.zip › structures/periodic/mfi/Al11-O14.vasp]

Si Al O H                               
   1.00000000000000     
    19.8538999999999994    0.0000000000000000    0.0000000000000000
     0.0000000000000000   19.8699000000000012    0.0000000000000000
     0.0000000000000000    0.0000000000000000   13.2912999999999997
   Si   Al   O    H 
    95     1   192     1
Direct
  0.4290082999178804  0.0459942608098773  0.6796259953998424
  0.0610972189665673  0.5539954210624422  0.2088252438666708
  0.4170903962934693  0.4458153276971022  0.6916439967202646
  0.0764110689077445  0.9539900526785566  0.1685450220364116
  0.5893706236517272  0.9465865091779819  0.3035159382412949
  0.9132846286919736  0.4509101907969045  0.8105198494931389
  0.5576797995541747  0.5575942759190596  0.3121071523437667
  0.9406756435073161  0.0599666843943319  0.8068034348054293
  0.3204757102108551  0.0267265538682200  0.8341797725416290
  0.1634869801058928  0.5262948774583713  0.3686934706620557
  0.3153242581182131  0.4678839180181169  0.8559428908913540
  0.1973151524049908  0.9786045502583621  0.3147880672847183
  0.6841799285480578  0.9670258724148897  0.1343708359351312
  0.8171271791791075  0.4664065605402794  0.6409255668065920
  0.6664193756488952  0.5238708396415124  0.1630427558259830
  0.8263821909037757  0.0251660988398209  0.6586762220683217
  0.2952257080361548  0.0722794889378830  0.0530229134966448
  0.2096888576277420  0.5586521761093908  0.5802393154422926
  0.2602226578332090  0.4457016623608988  0.0641850715449251
  0.2358021471049764  0.9225349392651637  0.5214168101571879
  0.7331679131722406  0.9354253423411981  0.9226465891367699
  0.7661612774868363  0.4327057057473325  0.4334883399565494
  0.7101507872092441  0.5610246018328668  0.9508261682961852
  0.7896048558971273  0.0613587414124277  0.4438027038993495
  0.1344068827712170  0.0694469372029648  0.0349100977725113
  0.3649365345075349  0.5743873805359397  0.5683417323716295
  0.1066576089190284  0.4388522827589311  0.0504744110767974
  0.3909327233249246  0.9256392976949608  0.5346375280645927
  0.8878946098639294  0.9462830540355273  0.9451752694133057
  0.6110728573758011  0.4412943168558893  0.4530760649417865
  0.8656726601833279  0.5710294912498102  0.9451982277891618
  0.6340624630885733  0.0684916015551937  0.4365258931975405
  0.0908372265564150  0.0299297098697586  0.8237815135144837
  0.4144056996095517  0.5329503318023022  0.3611178788820648
  0.0635000059624683  0.4807672047564138  0.8403302149600709
  0.4387256822485927  0.9702015416932319  0.3308740705247863
  0.9235740755645180  0.9757682400578578  0.1619235760190592
  0.5708197292218720  0.4725691924937842  0.6670849122244726
  0.9135427764825135  0.5265222635074517  0.1553115716268091
  0.5842246677275945  0.0224652024903972  0.6467307505378349
  0.2085185655829597  0.0438099072883735  0.6741251318176739
  0.2831270004152336  0.5620386311460859  0.2298524681849515
  0.1912298762669820  0.4318885915058439  0.7207808327005507
  0.3234683168565408  0.9425375128050779  0.1794145768204115
  0.8018335824386021  0.9416309606453007  0.2886762599039447
  0.6968179689228359  0.4426774785767155  0.7934886324996273
  0.7915575233867743  0.5556334554180145  0.2943389286923898
  0.7001797977935356  0.0582359527229335  0.7880824253472021
  0.4397821017123880  0.8342622679625634  0.7136658425827507
  0.0670665823916172  0.3269457930818427  0.2045030107552654
  0.4322784898780175  0.6730205286915261  0.7206315032843409
  0.0681001750729464  0.1667083704973039  0.1923617935403769
  0.5678848000817994  0.1742260130426077  0.2961585659970186
  0.9261136499642059  0.6790409732873821  0.8062200676609385
  0.5649737943805488  0.3334001401278177  0.2935746447678335
  0.9328338192521025  0.8353194989391589  0.7846832868039140
  0.3180162958398149  0.8705077518235378  0.8319088421653115
  0.1763060270268273  0.3664533127360574  0.3645906632377224
  0.3243657245430848  0.6281862221865240  0.8624655243800606
  0.1862458700535514  0.1347217808735594  0.3263431981291686
  0.6754130434613909  0.1231681113249802  0.1487698737634270
  0.8268607682999001  0.6216532280266113  0.6514474610021622
  0.6724890839776775  0.3662304339271672  0.1358837986325537
  0.8253945175620792  0.8688026598310614  0.6304317221223690
  0.2753504986500236  0.8254815720799323  0.0459102561984265
  0.2187488253674612  0.3194259634298496  0.5746313180773559
  0.2735919815976932  0.6707376473502956  0.0762216154126973
  0.2266304416690266  0.1676979255762962  0.5457628594273339
  0.7307278387138316  0.1718464463855909  0.9418344341392498
  0.7704154933377768  0.6722500177785791  0.4472726864297812
  0.7254149025998292  0.3255665449297843  0.9298174986291724
  0.7727781405899208  0.8259130739783086  0.4268717015007327
  0.1188873502856759  0.8237273731074956  0.0651650320815041
  0.3759661428259983  0.3241136169368449  0.5544344533759874
  0.1163086080829938  0.6718796549872100  0.0839443964353320
  0.3841263753339678  0.1701169640380431  0.5604726054436425
  0.8882634801686433  0.1775520675509671  0.9276727243560180
  0.6125452968459085  0.6750838820921625  0.4360275588717744
  0.8808829753346643  0.3292455479684923  0.9554482162300005
  0.6176905422236139  0.8266913458559607  0.4534309008588138
  0.4200390679088178  0.3791062186679937  0.3467108355276443
  0.0735493349575529  0.6395936538436942  0.8671771929140794
  0.4234597007146539  0.1280870062916528  0.3463383829595446
  0.9206691217094567  0.1324088576064776  0.1422336749978914
  0.5758932596860349  0.6306181244721522  0.6488656459488146
  0.9178687867272197  0.3646199918782852  0.1751146373309992
  0.5871174364784214  0.8653817710868853  0.6716438727915529
  0.2068911577617233  0.8255812080560886  0.6862157124552575
  0.2967077021466244  0.3370872484245965  0.2206944281178160
  0.1974588599912403  0.6758926430111026  0.7367427546410952
  0.3074679559978013  0.1846151861006299  0.2044659531857716
  0.8003102469328844  0.1638058657207056  0.2802767460262596
  0.7008690911892835  0.6621177368490743  0.7826660578849306
  0.7840415202777689  0.3154984876509546  0.2840928910220957
  0.7187676084331661  0.8135019249545075  0.7796943696012952
  0.0842185049900051  0.8616868769015207  0.8375476531582808
  0.5089670536144260  0.0328514401738193  0.6901559534882685
  0.9796133718206836  0.5547123829427281  0.2130466882610042
  0.4948649893343449  0.4662584511515819  0.7094006180977458
  0.0010799229412304  0.9752941130496995  0.1994716388014022
  0.5129575384632263  0.9704062085158595  0.2803655002587965
  0.9899047384310823  0.4745022823717056  0.7882589492761050
  0.4767747469760895  0.5620895246695610  0.2952465194212379
  0.0209597009889260  0.0590762411300550  0.7811160584949836
  0.3963350753534943  0.0305301426447128  0.7893755346300224
  0.0886687565757115  0.5340355387286623  0.3201700831286137
  0.3817078796676376  0.4365377187965465  0.8014781799205307
  0.1244008490293001  0.9743599410783812  0.2609196401888761
  0.6261660100880214  0.9276205332936925  0.1979281279696721
  0.8768075500136487  0.4302956758497208  0.7053599550884062
  0.5905906400127672  0.5301885479689202  0.2079635640406322
  0.9004783598044800  0.0313709735698535  0.7099726603055250
  0.4144285227905050  0.1240827241454880  0.6503588424880040
  0.0896499935514034  0.6277174819304613  0.1784010780311417
  0.4140944208059996  0.3757199108285205  0.6292783119302117
  0.0795132894212174  0.8753449351240760  0.1407852199155094
  0.5869009010776102  0.8825765599077156  0.3781686664785965
  0.9139852015951452  0.3871176353011987  0.8861150165650949
  0.5869150253579122  0.6314057247723472  0.3404533109468761
  0.9186466348068776  0.1367789479490996  0.8319058838164755
  0.3948651710109785 -0.0029833203845185  0.5953898812521823
  0.0861570451181161  0.4988687423033817  0.1268623719395419
  0.3787745221283048  0.5051147964231446  0.6299167981797190
  0.0981981288609313 -0.0028753546079025  0.0658488151147742
  0.6320723005443969  0.0086744456210477  0.3526165175797003
  0.8705750661427998  0.5134616804273895  0.8579766028616600
  0.5731413885659694  0.5057939811270530  0.4041352111265086
  0.9290415060912494  0.0122902692375861  0.9049211043902357
  0.3178978334189696  0.0706862009440783  0.9365487538829402
  0.1605563894066531  0.5561478862828269  0.4824100720031949
  0.3163181908604259  0.4500697548030310  0.9753199360909283
  0.1932508659899705  0.9382455423726590  0.4200829176655616
  0.6909170226177853  0.9293413553855494  0.0267338216337547
  0.8102218247995853  0.4255125529726577  0.5357298827892406
  0.6662900584309884  0.5594043645509696  0.0535099897702199
  0.8320392839878001  0.0584399773632615  0.5477433006545877
  0.2991151691161537  0.9489330487614813  0.8571656086044457
  0.1870585098110710  0.4475995969293995  0.3678628578920294
  0.3139124784958661  0.5487297972689270  0.8395428444243861
  0.2138592981903809  0.0577434630475086  0.3350102821806366
  0.6634367736043079  0.0454122739510813  0.1155857126301483
  0.8363253053856984  0.5441453212749904  0.6152422043556935
  0.6893440296975022  0.4456596131713239  0.1513861661830484
  0.8032389002331682  0.9469432321319116  0.6494637412336817
  0.2675865171102642  0.0603381580272889  0.7549233638005374
  0.2172649083561368  0.5688530224870869  0.3016433088638202
  0.2477993881483426  0.4350576695601274  0.8082254460594712
  0.2538205444695313  0.9448112781996436  0.2432488839228312
  0.7556477486390816  0.9648718355744573  0.1941854398344421
  0.7461825638937983  0.4649605314389915  0.7022344364442665
  0.7175117117702630  0.5601932260509266  0.2420219117824305
  0.7714234685348731  0.0646437749824070  0.7277550513664840
  0.3185135282925385  0.1441328953726428  0.0994403281819890
  0.1826126232294838  0.6135571030843878  0.6607129662782388
  0.2674317077265252  0.3746002356842068  0.1223427067188032
  0.2027175267102151  0.8565040682688302  0.5724326571698520
  0.7396948257265811  0.8614177068284623  0.8731685638585484
  0.7614800346860958  0.3597298594454613  0.3804000355592747
  0.6771981919958835  0.6189205616588216  0.8800925240992168
  0.8258827572039659  0.1181531270327901  0.3741900259501210
  0.2134104765052477  0.0641875741446476  0.0619024007617370
  0.2851558634313582  0.5779437149163578  0.5422771095847488
  0.1847836435445550  0.4482946085145023  0.0164603080016379
  0.3149869911242838  0.9123894617583913  0.4932947859843496
  0.8080835483908082  0.9651355567509188  0.9462214045325761
  0.6908447495572841  0.4588962196073714  0.4616801357297252
  0.7878936053194872  0.5771148497840625 -0.0184844243334041
  0.7116718799715879  0.0802399947207927  0.4711340611263016
  0.3311435951464377  0.0118326039473143  0.1149690500739700
  0.2099585268221667  0.4846990704546861  0.6319158972851474
  0.2693856017393585  0.5076800652909028  0.1414562291278126
  0.2324187173896327  0.9859887719524100  0.5979452903102742
  0.6947776781017146  0.9860377002164902  0.8454597604641463
  0.8011361063520345  0.4857213593341732  0.3564462639917842
  0.7070162744201385  0.4890970633637914  0.8929331764959553
  0.7910441820715914  0.9891910000773053  0.3866743918347825
  0.0992136250696377  0.1322903595843546  0.0905055896721382
  0.3863277944249924  0.6405226600002337  0.6317129868502376
  0.0951197427219918  0.3667488884198638  0.1057539657874168
  0.4143128451222180  0.8643987048084105  0.6064491770369292
  0.9009105917785167  0.8819040416728962  0.8746096031043032
  0.6015409939249913  0.3744411905004847  0.3843914399308940
  0.8897972297758038  0.6433168283189238  0.9022155482540315
  0.6041705670650878  0.1378446049802651  0.3911117037666645
  0.1222223888467316  0.0758772201192413  0.9136555803804276
  0.4080491279976746  0.5758552732879173  0.4645885793213820
  0.0610097291710226  0.4427428646170062  0.9492053863712997
  0.4405047316898361  0.9292562597316395  0.4370781483442697
  0.9144462913217637  0.9316305648681698  0.0592156632075770
  0.5801382494877970  0.4279826516891949  0.5647332814169005
  0.9146249642091333  0.5497192860963191  0.0379342264477042
  0.5864698104474714  0.0474704127089418  0.5305594231150047
  0.1412870751476090  0.0179870363133854  0.7321101575913812
  0.3465201542750558  0.5379567706552735  0.2958993518363617
  0.1171980897488442  0.4453327196183160  0.7663163013822146
  0.3872031800609566  0.9340681811221454  0.2537198681654690
  0.8798688798402821  0.9442337647400911  0.2529539919298027
  0.6194729919565710  0.4457791112648448  0.7558719577510945
  0.8479174384088398  0.5593495772475618  0.2072118973344574
  0.6372413465760025  0.0664429670035526  0.7117001355645295
  0.0791649152648184  0.9534424400186181  0.8779422616670690
  0.4280471721367443  0.4546199417898361  0.3918540408077014
  0.0843158394137149  0.5590241514339707  0.8545208780505338
  0.4150361343587092  0.0470672546968886  0.3520727443562413
  0.9010477174240666  0.0530851391378849  0.1398613131475184
  0.5895642605043432  0.5502962876422189  0.6417925692088913
  0.9105646134578441  0.4451311262719195  0.1607185174416261
  0.6055969741064771  0.9438651705527816  0.6524621521786707
  0.1885159996642827  0.1115782632206700  0.6136096706492650
  0.2989777301797258  0.6347234086690651  0.1792671212736845
  0.1903837171396569  0.3566096570868670  0.6739781647369322
  0.3235780167753551  0.8782101671334016  0.1047762725925589
  0.7835376638707910  0.8651018715166701  0.3209496462340635
  0.7123735766973921  0.3656001939942875  0.8257025227496112
  0.8021145963411315  0.6187584272480087  0.3690962212024055
  0.6940176628531685  0.1189217838161070  0.8682659975147250
  0.5170398538775461  0.8572465445405205  0.7323472205617223
  0.9890696172543457  0.3457519181508904  0.2274593407070223
  0.5087698257079266  0.6444158227451445  0.7151996219854965
  0.9897387906154894  0.1450960229282977  0.2049235411178216
  0.4903152198713059  0.1492856575501243  0.2838574190192796
  0.0063204781498678  0.6636850413212367  0.8087137858549137
  0.4866494630631872  0.3554504910890796  0.2861299366271913
  0.0118408627812120  0.8455470325951111  0.7732604637533566
  0.3984294204336770  0.8639909388659374  0.8099365553778169
  0.1074736830957171  0.3479894564164606  0.3056362050663012
  0.3996690295932023  0.6520847061093369  0.8288563600077458
  0.1078656836307873  0.1379648908249575  0.2906328707175789
  0.6060569000476821  0.1552176240792527  0.1918259565095834
  0.8963550088258080  0.6487534149454912  0.7012070200949831
  0.5994442341261500  0.3495293608370043  0.1850555934373957
  0.8993832083064590  0.8559675403328313  0.6766876651241812
  0.4326706759322410  0.7535544988261180  0.7075758235330090
  0.0759532810214943  0.2472609984389778  0.1817436463200727
  0.5712635464618405  0.2540705158235409  0.3180548394429635
  0.9111361002096021  0.7586542580497805  0.8133288539151411
  0.2954915997510241  0.8246608649404917  0.9271721541179816
  0.1714843542092056  0.3372874233661218  0.4783139371769201
  0.3168842236553980  0.6425734967315405  0.9817131520740034
  0.1928126710448833  0.1709185086271688  0.4348254885611030
  0.6978477945203772  0.1678326779773615  0.0529524230770973
  0.8090478096228608  0.6679498007435200  0.5545947220866210
  0.6714800466790185  0.3465856588459422  0.0170367156660603
  0.8267417422037026  0.8515849224544246  0.5108012234419768
  0.2821322708977976  0.8439112854354485  0.7296973195775179
  0.2394111300641878  0.3305384067851010  0.3075773022625884
  0.2685886858642715  0.6685889261140310  0.7964915921292938
  0.2300135388662772  0.1748446994782215  0.2420917589177579
  0.7340937824141737  0.1265047226061977  0.2343030569598967
  0.7659708875454820  0.6248324098172457  0.7335461028263295
  0.7311710509281447  0.3228646915718171  0.1912901917025052
  0.7706192334786637  0.8205183831355756  0.6857479795444991
  0.2864013214138191  0.7506210353141854  0.0910871901452612
  0.2159985268092451  0.2397014190911068  0.5998922169459225
  0.7186205501818212  0.2470321104764323  0.8992467609554070
  0.7820599999072642  0.7468367133725705  0.4013726983446115
  0.1975714475192487  0.8485527501939486  0.0611569428727457
  0.2960099550655577  0.3423862207414289  0.5503480943307181
  0.1942982047339294  0.6531774427604536  0.0559133640521077
  0.3062838214173050  0.1490423049555599  0.5364756609075010
  0.8107995907209073  0.1549106264149932  0.9484042807568452
  0.6905021874084905  0.6569545705118043  0.4636326218558917
  0.8007190943795773  0.3425839298042712  0.9720102351565403
  0.6976211908123946  0.8408407007320647  0.4711179850912304
  0.1123130287184681  0.7501536701706137  0.1175352284178979
  0.3881351948133956  0.2481805935676324  0.5961543595212342
  0.8935553437378043  0.2570318387995037  0.9009640319421519
  0.6054637478399435  0.7534117143676587  0.4028113676563337
  0.0870861147722600  0.8252645695310717  0.9548197308977546
  0.4061213972181870  0.3282653065725096  0.4404523176577554
  0.0687715715052069  0.6569978295773022  0.9865791943245009
  0.4288274184601750  0.1588527100273764  0.4593157349617774
  0.9319122343069560  0.1603562439650505  0.0283895691859128
  0.5666488776306954  0.6602287016431791  0.5354299388264853
  0.9162134868949945  0.3282200158425511  0.0654684804529136
  0.5807532897715409  0.8284507358011542  0.5625474343199877
  0.1533003363623425  0.8571867844097134  0.7619379543302505
  0.3593011165198996  0.3796238825497348  0.2655523255347805
  0.1373383969909074  0.6793567122580317  0.8194646067749610
  0.3572014470475258  0.1577740777995838  0.2917173921025394
  0.8589625668477956  0.1723764189501976  0.1957450539577018
  0.6398744389452666  0.6673436430976285  0.7017152356639769
  0.8587592238109804  0.3369529222634758  0.2476474441037101
  0.6436761577551966  0.8310546575819401  0.7415174345243372
  0.1993629265569257  0.7446180355483998  0.6719277355100124
  0.3218503320928039  0.2634226027010920  0.1845633730700537
  0.7820061683830628  0.2380227698300108  0.3217453664006882
  0.7211801028027699  0.7368334301783597  0.8204092078604033
  0.0807068473479847  0.9589072239413876  0.9530686854804121
 
  0.00000000E+00  0.00000000E+00  0.00000000E+00
  0.00000000E+00  0.00000000E+00  0.00000000E+00
  0.00000000E+00  0.00000000E+00  0.00000000E+00
  0.00000000E+00  0.00000000E+00  0.00000000E+00
  0.00000000E+00  0.00000000E+00  0.00000000E+00
  0.00000000E+00  0.00000000E+00  0.00000000E+00
  0.00000000E+00  0.00000000E+00  0.00000000E+00
  0.00000000E+00  0.00000000E+00  0.00000000E+00
  0.00000000E+00  0.00000000E+00  0.00000000E+00
  0.00000000E+00  0.00000000E+00  0.00000000E+00
  0.00000000E+00  0.00000000E+00  0.00000000E+00
  0.00000000E+00  0.00000000E+00  0.00000000E+00
  0.00000000E+00  0.00000000E+00  0.00000000E+00
  0.00000000E+00  0.00000000E+00  0.00000000E+00
  0.00000000E+00  0.00000000E+00  0.00000000E+00
  0.00000000E+00  0.00000000E+00  0.00000000E+00
  0.00000000E+00  0.00000000E+00  0.00000000E+00
  0.00000000E+00  0.00000000E+00  0.00000000E+00
  0.00000000E+00  0.00000000E+00  0.00000000E+00
  0.00000000E+00  0.00000000E+00  0.00000000E+00
  0.00000000E+00  0.00000000E+00  0.00000000E+00
  0.00000000E+00  0.00000000E+00  0.00000000E+00
  0.00000000E+00  0.00000000E+00  0.00000000E+00
  0.00000000E+00  0.00000000E+00  0.00000000E+00
  0.00000000E+00  0.00000000E+00  0.00000000E+00
  0.00000000E+00  0.00000000E+00  0.00000000E+00
  0.00000000E+00  0.00000000E+00  0.00000000E+00
  0.00000000E+00  0.00000000E+00  0.00000000E+00
  0.00000000E+00  0.00000000E+00  0.00000000E+00
  0.00000000E+00  0.00000000E+00  0.00000000E+00
  0.00000000E+00  0.00000000E+00  0.00000000E+00
  0.00000000E+00  0.00000000E+00  0.00000000E+00
  0.00000000E+00  0.00000000E+00  0.00000000E+00
  0.00000000E+00  0.00000000E+00  0.00000000E+00
  0.00000000E+00  0.00000000E+00  0.00000000E+00
  0.00000000E+00  0.00000000E+00  0.00000000E+00
  0.00000000E+00  0.00000000E+00  0.00000000E+00
  0.00000000E+00  0.00000000E+00  0.00000000E+00
  0.00000000E+00  0.00000000E+00  0.00000000E+00
  0.00000000E+00  0.00000000E+00  0.00000000E+00
  0.00000000E+00  0.00000000E+00  0.00000000E+00
  0.00000000E+00  0.00000000E+00  0.00000000E+00
  0.00000000E+00  0.00000000E+00  0.00000000E+00
  0.00000000E+00  0.00000000E+00  0.00000000E+00
  0.00000000E+00  0.00000000E+00  0.00000000E+00
  0.00000000E+00  0.00000000E+00  0.00000000E+00
  0.00000000E+00  0.00000000E+00  0.00000000E+00
  0.00000000E+00  0.00000000E+00  0.00000000E+00
  0.00000000E+00  0.00000000E+00  0.00000000E+00
  0.00000000E+00  0.00000000E+00  0.00000000E+00
  0.00000000E+00  0.00000000E+00  0.00000000E+00
  0.00000000E+00  0.00000000E+00  0.00000000E+00
  0.00000000E+00  0.00000000E+00  0.00000000E+00
  0.00000000E+00  0.00000000E+00  0.00000000E+00
  0.00000000E+00  0.00000000E+00  0.00000000E+00
  0.00000000E+00  0.00000000E+00  0.00000000E+00
  0.00000000E+00  0.00000000E+00  0.00000000E+00
  0.00000000E+00  0.00000000E+00  0.00000000E+00
  0.00000000E+00  0.00000000E+00  0.00000000E+00
  0.00000000E+00  0.00000000E+00  0.00000000E+00
  0.00000000E+00  0.00000000E+00  0.00000000E+00
  0.00000000E+00  0.00000000E+00  0.00000000E+00
  0.00000000E+00  0.00000000E+00  0.00000000E+00
  0.00000000E+00  0.00000000E+00  0.00000000E+00
  0.00000000E+00  0.00000000E+00  0.00000000E+00
  0.00000000E+00  0.00000000E+00  0.00000000E+00
  0.00000000E+00  0.00000000E+00  0.00000000E+00
  0.00000000E+00  0.00000000E+00  0.00000000E+00
  0.00000000E+00  0.00000000E+00  0.00000000E+00
  0.00000000E+00  0.00000000E+00  0.00000000E+00
  0.00000000E+00  0.00000000E+00  0.00000000E+00
  0.00000000E+00  0.00000000E+00  0.00000000E+00
  0.00000000E+00  0.00000000E+00  0.00000000E+00
  0.00000000E+00  0.00000000E+00  0.00000000E+00
  0.00000000E+00  0.00000000E+00  0.00000000E+00
  0.00000000E+00  0.00000000E+00  0.00000000E+00
  0.00000000E+00  0.00000000E+00  0.00000000E+00
  0.00000000E+00  0.00000000E+00  0.00000000E+00
  0.00000000E+00  0.00000000E+00  0.00000000E+00
  0.00000000E+00  0.00000000E+00  0.00000000E+00
  0.00000000E+00  0.00000000E+00  0.00000000E+00
  0.00000000E+00  0.00000000E+00  0.00000000E+00
  0.00000000E+00  0.00000000E+00  0.00000000E+00
  0.00000000E+00  0.00000000E+00  0.00000000E+00
  0.00000000E+00  0.00000000E+00  0.00000000E+00
  0.00000000E+00  0.00000000E+00  0.00000000E+00
  0.00000000E+00  0.00000000E+00  0.00000000E+00
  0.00000000E+00  0.00000000E+00  0.00000000E+00
  0.00000000E+00  0.00000000E+00  0.00000000E+00
  0.00000000E+00  0.00000000E+00  0.00000000E+00
  0.00000000E+00  0.00000000E+00  0.00000000E+00
  0.00000000E+00  0.00000000E+00  0.00000000E+00
  0.00000000E+00  0.00000000E+00  0.00000000E+00
  0.00000000E+00  0.00000000E+00  0.00000000E+00
  0.00000000E+00  0.00000000E+00  0.00000000E+00
  0.00000000E+00  0.00000000E+00  0.00000000E+00
  0.00000000E+00  0.00000000E+00  0.00000000E+00
  0.00000000E+00  0.00000000E+00  0.00000000E+00
  0.00000000E+00  0.00000000E+00  0.00000000E+00
  0.00000000E+00  0.00000000E+00  0.00000000E+00
  0.00000000E+00  0.00000000E+00  0.00000000E+00
  0.00000000E+00  0.00000000E+00  0.00000000E+00
  0.00000000E+00  0.00000000E+00  0.00000000E+00
  0.00000000E+00  0.00000000E+00  0.00000000E+00
  0.00000000E+00  0.00000000E+00  0.00000000E+00
  0.00000000E+00  0.00000000E+00  0.00000000E+00
  0.00000000E+00  0.00000000E+00  0.00000000E+00
  0.00000000E+00  0.00000000E+00  0.00000000E+00
  0.00000000E+00  0.00000000E+00  0.00000000E+00
  0.00000000E+00  0.00000000E+00  0.00000000E+00
  0.00000000E+00  0.00000000E+00  0.00000000E+00
  0.00000000E+00  0.00000000E+00  0.00000000E+00
  0.00000000E+00  0.00000000E+00  0.00000000E+00
  0.00000000E+00  0.00000000E+00  0.00000000E+00
  0.00000000E+00  0.00000000E+00  0.00000000E+00
  0.00000000E+00  0.00000000E+00  0.00000000E+00
  0.00000000E+00  0.00000000E+00  0.00000000E+00
  0.00000000E+00  0.00000000E+00  0.00000000E+00
  0.00000000E+00  0.00000000E+00  0.00000000E+00
  0.00000000E+00  0.00000000E+00  0.00000000E+00
  0.00000000E+00  0.00000000E+00  0.00000000E+00
  0.00000000E+00  0.00000000E+00  0.00000000E+00
  0.00000000E+00  0.00000000E+00  0.00000000E+00
  0.00000000E+00  0.00000000E+00  0.00000000E+00
  0.00000000E+00  0.00000000E+00  0.00000000E+00
  0.00000000E+00  0.00000000E+00  0.00000000E+00
  0.00000000E+00  0.00000000E+00  0.00000000E+00
  0.00000000E+00  0.00000000E+00  0.00000000E+00
  0.00000000E+00  0.00000000E+00  0.00000000E+00
  0.00000000E+00  0.00000000E+00  0.00000000E+00
  0.00000000E+00  0.00000000E+00  0.00000000E+00
  0.00000000E+00  0.00000000E+00  0.00000000E+00
  0.00000000E+00  0.00000000E+00  0.00000000E+00
  0.00000000E+00  0.00000000E+00  0.00000000E+00
  0.00000000E+00  0.00000000E+00  0.00000000E+00
  0.00000000E+00  0.00000000E+00  0.00000000E+00
  0.00000000E+00  0.00000000E+00  0.00000000E+00
  0.00000000E+00  0.00000000E+00  0.00000000E+00
  0.00000000E+00  0.00000000E+00  0.00000000E+00
  0.00000000E+00  0.00000000E+00  0.00000000E+00
  0.00000000E+00  0.00000000E+00  0.00000000E+00
  0.00000000E+00  0.00000000E+00  0.00000000E+00
  0.00000000E+00  0.00000000E+00  0.00000000E+00
  0.00000000E+00  0.00000000E+00  0.00000000E+00
  0.00000000E+00  0.00000000E+00  0.00000000E+00
  0.00000000E+00  0.00000000E+00  0.00000000E+00
  0.00000000E+00  0.00000000E+00  0.00000000E+00
  0.00000000E+00  0.00000000E+00  0.00000000E+00
  0.00000000E+00  0.00000000E+00  0.00000000E+00
  0.00000000E+00  0.00000000E+00  0.00000000E+00
  0.00000000E+00  0.00000000E+00  0.00000000E+00
  0.00000000E+00  0.00000000E+00  0.00000000E+00
  0.00000000E+00  0.00000000E+00  0.00000000E+00
  0.00000000E+00  0.00000000E+00  0.00000000E+00
  0.00000000E+00  0.00000000E+00  0.00000000E+00
  0.00000000E+00  0.00000000E+00  0.00000000E+00
  0.00000000E+00  0.00000000E+00  0.00000000E+00
  0.00000000E+00  0.00000000E+00  0.00000000E+00
  0.00000000E+00  0.00000000E+00  0.00000000E+00
  0.00000000E+00  0.00000000E+00  0.00000000E+00
  0.00000000E+00  0.00000000E+00  0.00000000E+00
  0.00000000E+00  0.00000000E+00  0.00000000E+00
  0.00000000E+00  0.00000000E+00  0.00000000E+00
  0.00000000E+00  0.00000000E+00  0.00000000E+00
  0.00000000E+00  0.00000000E+00  0.00000000E+00
  0.00000000E+00  0.00000000E+00  0.00000000E+00
  0.00000000E+00  0.00000000E+00  0.00000000E+00
  0.00000000E+00  0.00000000E+00  0.00000000E+00
  0.00000000E+00  0.00000000E+00  0.00000000E+00
  0.00000000E+00  0.00000000E+00  0.00000000E+00
  0.00000000E+00  0.00000000E+00  0.00000000E+00
  0.00000000E+00  0.00000000E+00  0.00000000E+00
  0.00000000E+00  0.00000000E+00  0.00000000E+00
  0.00000000E+00  0.00000000E+00  0.00000000E+00
  0.00000000E+00  0.00000000E+00  0.00000000E+00
  0.00000000E+00  0.00000000E+00  0.00000000E+00
  0.00000000E+00  0.00000000E+00  0.00000000E+00
  0.00000000E+00  0.00000000E+00  0.00000000E+00
  0.00000000E+00  0.00000000E+00  0.00000000E+00
  0.00000000E+00  0.00000000E+00  0.00000000E+00
  0.00000000E+00  0.00000000E+00  0.00000000E+00
  0.00000000E+00  0.00000000E+00  0.00000000E+00
  0.00000000E+00  0.00000000E+00  0.00000000E+00
  0.00000000E+00  0.00000000E+00  0.00000000E+00
  0.00000000E+00  0.00000000E+00  0.00000000E+00
  0.00000000E+00  0.00000000E+00  0.00000000E+00
  0.00000000E+00  0.00000000E+00  0.00000000E+00
  0.00000000E+00  0.00000000E+00  0.00000000E+00
  0.00000000E+00  0.00000000E+00  0.00000000E+00
  0.00000000E+00  0.00000000E+00  0.00000000E+00
  0.00000000E+00  0.00000000E+00  0.00000000E+00
  0.00000000E+00  0.00000000E+00  0.00000000E+00
  0.00000000E+00  0.00000000E+00  0.00000000E+00
  0.00000000E+00  0.00000000E+00  0.00000000E+00
  0.00000000E+00  0.00000000E+00  0.00000000E+00
  0.00000000E+00  0.00000000E+00  0.00000000E+00
  0.00000000E+00  0.00000000E+00  0.00000000E+00
  0.00000000E+00  0.00000000E+00  0.00000000E+00
  0.00000000E+00  0.00000000E+00  0.00000000E+00
  0.00000000E+00  0.00000000E+00  0.00000000E+00
  0.00000000E+00  0.00000000E+00  0.00000000E+00
  0.00000000E+00  0.00000000E+00  0.00000000E+00
  0.00000000E+00  0.00000000E+00  0.00000000E+00
  0.00000000E+00  0.00000000E+00  0.00000000E+00
  0.00000000E+00  0.00000000E+00  0.00000000E+00
  0.00000000E+00  0.00000000E+00  0.00000000E+00
  0.00000000E+00  0.00000000E+00  0.00000000E+00
  0.00000000E+00  0.00000000E+00  0.00000000E+00
  0.00000000E+00  0.00000000E+00  0.00000000E+00
  0.00000000E+00  0.00000000E+00  0.00000000E+00
  0.00000000E+00  0.00000000E+00  0.00000000E+00
  0.00000000E+00  0.00000000E+00  0.00000000E+00
  0.00000000E+00  0.00000000E+00  0.00000000E+00
  0.00000000E+00  0.00000000E+00  0.00000000E+00
  0.00000000E+00  0.00000000E+00  0.00000000E+00
  0.00000000E+00  0.00000000E+00  0.00000000E+00
  0.00000000E+00  0.00000000E+00  0.00000000E+00
  0.00000000E+00  0.00000000E+00  0.00000000E+00
  0.00000000E+00  0.00000000E+00  0.00000000E+00
  0.00000000E+00  0.00000000E+00  0.00000000E+00
  0.00000000E+00  0.00000000E+00  0.00000000E+00
  0.00000000E+00  0.00000000E+00  0.00000000E+00
  0.00000000E+00  0.00000000E+00  0.00000000E+00
  0.00000000E+00  0.00000000E+00  0.00000000E+00
  0.00000000E+00  0.00000000E+00  0.00000000E+00
  0.00000000E+00  0.00000000E+00  0.00000000E+00
  0.00000000E+00  0.00000000E+00  0.00000000E+00
  0.00000000E+00  0.00000000E+00  0.00000000E+00
  0.00000000E+00  0.00000000E+00  0.00000000E+00
  0.00000000E+00  0.00000000E+00  0.00000000E+00
  0.00000000E+00  0.00000000E+00  0.00000000E+00
  0.00000000E+00  0.00000000E+00  0.00000000E+00
  0.00000000E+00  0.00000000E+00  0.00000000E+00
  0.00000000E+00  0.00000000E+00  0.00000000E+00
  0.00000000E+00  0.00000000E+00  0.00000000E+00
  0.00000000E+00  0.00000000E+00  0.00000000E+00
  0.00000000E+00  0.00000000E+00  0.00000000E+00
  0.00000000E+00  0.00000000E+00  0.00000000E+00
  0.00000000E+00  0.00000000E+00  0.00000000E+00
  0.00000000E+00  0.00000000E+00  0.00000000E+00
  0.00000000E+00  0.00000000E+00  0.00000000E+00
  0.00000000E+00  0.00000000E+00  0.00000000E+00
  0.00000000E+00  0.00000000E+00  0.00000000E+00
  0.00000000E+00  0.00000000E+00  0.00000000E+00
  0.00000000E+00  0.00000000E+00  0.00000000E+00
  0.00000000E+00  0.00000000E+00  0.00000000E+00
  0.00000000E+00  0.00000000E+00  0.00000000E+00
  0.00000000E+00  0.00000000E+00  0.00000000E+00
  0.00000000E+00  0.00000000E+00  0.00000000E+00
  0.00000000E+00  0.00000000E+00  0.00000000E+00
  0.00000000E+00  0.00000000E+00  0.00000000E+00
  0.00000000E+00  0.00000000E+00  0.00000000E+00
  0.00000000E+00  0.00000000E+00  0.00000000E+00
  0.00000000E+00  0.00000000E+00  0.00000000E+00
  0.00000000E+00  0.00000000E+00  0.00000000E+00
  0.00000000E+00  0.00000000E+00  0.00000000E+00
  0.00000000E+00  0.00000000E+00  0.00000000E+00
  0.00000000E+00  0.00000000E+00  0.00000000E+00
  0.00000000E+00  0.00000000E+00  0.00000000E+00
  0.00000000E+00  0.00000000E+00  0.00000000E+00
  0.00000000E+00  0.00000000E+00  0.00000000E+00
  0.00000000E+00  0.00000000E+00  0.00000000E+00
  0.00000000E+00  0.00000000E+00  0.00000000E+00
  0.00000000E+00  0.00000000E+00  0.00000000E+00
  0.00000000E+00  0.00000000E+00  0.00000000E+00
  0.00000000E+00  0.00000000E+00  0.00000000E+00
  0.00000000E+00  0.00000000E+00  0.00000000E+00
  0.00000000E+00  0.00000000E+00  0.00000000E+00
  0.00000000E+00  0.00000000E+00  0.00000000E+00
  0.00000000E+00  0.00000000E+00  0.00000000E+00
  0.00000000E+00  0.00000000E+00  0.00000000E+00
  0.00000000E+00  0.00000000E+00  0.00000000E+00
  0.00000000E+00  0.00000000E+00  0.00000000E+00
  0.00000000E+00  0.00000000E+00  0.00000000E+00
  0.00000000E+00  0.00000000E+00  0.00000000E+00
  0.00000000E+00  0.00000000E+00  0.00000000E+00
  0.00000000E+00  0.00000000E+00  0.00000000E+00
  0.00000000E+00  0.00000000E+00  0.00000000E+00
  0.00000000E+00  0.00000000E+00  0.00000000E+00
  0.00000000E+00  0.00000000E+00  0.00000000E+00
  0.00000000E+00  0.00000000E+00  0.00000000E+00
  0.00000000E+00  0.00000000E+00  0.00000000E+00
  0.00000000E+00  0.00000000E+00  0.00000000E+00
  0.00000000E+00  0.00000000E+00  0.00000000E+00
  0.00000000E+00  0.00000000E+00  0.00000000E+00
  0.00000000E+00  0.00000000E+00  0.00000000E+00
  0.00000000E+00  0.00000000E+00  0.00000000E+00
  0.00000000E+00  0.00000000E+00  0.00000000E+00
  0.00000000E+00  0.00000000E+00  0.00000000E+00
