# Supplementary material for: Brønsted acidity in zeolites measured by deprotonation energy
Source: Sci Rep. 2022 May 4;12:7301. doi: 10.1038/s41598-022-11354-x (PMC9068704; doi:10.1038/s41598-022-11354-x)
Supplement: Supplementary file 2 — Supplementary Information 2. [file 41598_2022_11354_MOESM2_ESM.zip › structures/periodic/mfi/Al4-O4.vasp]

Si Al O H                               
   1.00000000000000     
    19.8538999999999994    0.0000000000000000    0.0000000000000000
     0.0000000000000000   19.8699000000000012    0.0000000000000000
     0.0000000000000000    0.0000000000000000   13.2912999999999997
   Si   Al   O    H 
    95     1   192     1
Direct
  0.4281495218208975  0.0441819429124781  0.6923158846992664
  0.0646213479205152  0.5488087599084575  0.2042698143997122
  0.4208950677730071  0.4474248910121033  0.6923648161651700
  0.0732659685622419  0.9490211791396608  0.1731364616211016
  0.5864512845402857  0.9476807370810287  0.3105027889131149
  0.9154142189980401  0.4478368197273868  0.8094557675780302
  0.5571834696640202  0.5574717900876790  0.3092404822514391
  0.9409213565818528  0.0560217987031305  0.8109219393746105
  0.3236973994496509  0.0256199940636252  0.8507495662865829
  0.1656047885215578  0.5302777604351434  0.3686916855200465
  0.3125303374984447  0.4758704110262740  0.8438226307934499
  0.1966388432590414  0.9768791887615212  0.3151908415958699
  0.6809609873907956  0.9654328395021957  0.1397920084914303
  0.8197179563720497  0.4654342495021652  0.6398688651558192
  0.6684741898916785  0.5221657465245746  0.1621213206413290
  0.8250132986476202  0.0219662657994501  0.6640279565583936
  0.2954045281506429  0.0680462964142368  0.0663192770560185
  0.2075465291963530  0.5667104378124352  0.5788392494113596
  0.2651350044985019  0.4443142731910615  0.0591312323478073
  0.2307647931330730  0.9315406936650402  0.5278834500632823
  0.7314745643066247  0.9321031653196319  0.9296687106607124
  0.7667161788003753  0.4315757801526054  0.4311561340422813
  0.7108189072605006  0.5581688420699191  0.9478904599008365
  0.7871905231955170  0.0600692296239527  0.4502954530383344
  0.3659392732381916  0.5709081501152669  0.5614443266959805
  0.1105192380859515  0.4312136544875673  0.0546822652947653
  0.3862954068613326  0.9268062389993924  0.5444780830760926
  0.8868771263979843  0.9431101212529333  0.9514253509846234
  0.6107815221845735  0.4415944918345249  0.4490870551837355
  0.8669212662087958  0.5693817713638855  0.9416474050440842
  0.6321482616927125  0.0697788436117412  0.4423639744280888
  0.0907952232237870  0.0286268247503829  0.8270064681977710
  0.4133732974940120  0.5288281650370644  0.3526036805769269
  0.0674763686346455  0.4740202797046660  0.8418594060366849
  0.4338084403523600  0.9714217084449704  0.3356148173353994
  0.9219898789469204  0.9732992334934338  0.1686176630090029
  0.5743161644701681  0.4718812555925889  0.6646016214871056
  0.9127553201453040  0.5225244853179477  0.1522354718048312
  0.5829584675652533  0.0206834013936952  0.6512425415722648
  0.2092057472369017  0.0472765376185546  0.6850252766235065
  0.2822451321694296  0.5582581352662427  0.2241866118289650
  0.1902451021741479  0.4332051907721864  0.7133123525914934
  0.3233717553387175  0.9373215345725112  0.1838371848347897
  0.7985250067292036  0.9407638843804628  0.2956076311449765
  0.6992209371015189  0.4390355079413992  0.7923470494674945
  0.7941044839933886  0.5545181972704769  0.2933579479937511
  0.6985856301486225  0.0548014220376492  0.7949560541905960
  0.4402576104064109  0.8307885685107952  0.7130023883462255
  0.0599742612511197  0.3305396214711646  0.2174499316183965
  0.4344075033976365  0.6695552380582005  0.7153535208065781
  0.0655242440670890  0.1688684640704391  0.2066953107698971
  0.5670218763363670  0.1738902057173067  0.2999532086554043
  0.9308468342113777  0.6753259020752000  0.8025483223974741
  0.5620630360546591  0.3331022535426571  0.2889326032677424
  0.9352659793821578  0.8349973995564487  0.7914086445249311
  0.3198382088005144  0.8706700643514043  0.8410887035831803
  0.1761395149472244  0.3729551349128076  0.3509701316807479
  0.3210208239810118  0.6320786705389658  0.8505569506773963
  0.1838592776035659  0.1323937241676571  0.3382174133601799
  0.6737578095779398  0.1208403385585288  0.1527429687693641
  0.8262602585257147  0.6213571495690745  0.6520118281671905
  0.6698330679882967  0.3645993187943275  0.1354470758231644
  0.8270402350854434  0.8651754100532889  0.6366670910373681
  0.2739978924407749  0.8210022829810553  0.0477177537219566
  0.2278844225602916  0.3219703628078960  0.5592268970990986
  0.2712372026581782  0.6660508375793982  0.0699178462200718
  0.2285865744226409  0.1683331269858240  0.5588096365489530
  0.7309103937334285  0.1692554015357531  0.9473768592700659
  0.7685772154819966  0.6699436288676598  0.4468413820649196
  0.7263177175963186  0.3229010450833322  0.9310741673602760
  0.7724448375307531  0.8232055646168713  0.4324740783166196
  0.1169546393780349  0.8217249057475517  0.0615186768156112
  0.3850570302757211  0.3221511986548277  0.5637311007682464
  0.1132721094000236  0.6664054212192513  0.0765084954462720
  0.3858874239898022  0.1668411858536272  0.5698450409579580
  0.8887372254325833  0.1743448111843750  0.9337093741427932
  0.6107326722869081  0.6743545999682096  0.4336463883200241
  0.8815514438136889  0.3259937475853951  0.9556683022964674
  0.6173867404971057  0.8255452314086532  0.4570939948639562
  0.0802384526751238  0.8740895649469342  0.8485984858749482
  0.4213041526789938  0.3736753503283234  0.3548975243502220
  0.0766157253366070  0.6316942453588278  0.8597806483583100
  0.4216922382985371  0.1290218134638886  0.3531442249330238
  0.9207454432147687  0.1313581257695878  0.1497112708693234
  0.5780908207368383  0.6289593360072153  0.6471900792049506
  0.9124192185878625  0.3630706544746405  0.1736794404006722
  0.5871130577678486  0.8635951140760898  0.6736966567408029
  0.2004727456071002  0.8376124352519519  0.6988824507775730
  0.2985636438093904  0.3379752423200199  0.2117645419129627
  0.1968903397573765  0.6850737478547345  0.7333369002994008
  0.3054456228861995  0.1845940684888242  0.2172975843077510
  0.7976632397828944  0.1604824627656704  0.2846959813001602
  0.7004005907885956  0.6601598516241007  0.7831946501829411
  0.7796948866098311  0.3116656871786312  0.2846655658765871
  0.7186036824290509  0.8110797539409605  0.7851775102601092
  0.1349702747033505  0.0773927240754343  0.0391146100487503
  0.5078725798750561  0.0285039834660737  0.6958052270078768
  0.9839079256362760  0.5392587570534002  0.2055461007544803
  0.4984410126137712  0.4693049348969137  0.7079396702425164
 -0.0014538044983585  0.9667200035351057  0.2099189043127077
  0.5096672987272235  0.9712372395839628  0.2907948480069495
  0.9930259963635594  0.4701373288117304  0.7921042925014696
  0.4765393914564267  0.5584996879508424  0.2888948889208434
  0.0197424710270595  0.0538153813022205  0.7800167344529142
  0.3993971966540548  0.0308058302625141  0.8048070143252373
  0.0914201125268512  0.5353681801942189  0.3178410283131354
  0.3847982688463272  0.4494586977304747  0.8022519144992376
  0.1240768744956053  0.9711829929465117  0.2598274390405217
  0.6213696812148416  0.9285302289908440  0.2033781232361417
  0.8808041532257576  0.4294602934698619  0.7017735819254916
  0.5929746248406927  0.5304686911652273  0.2071827670563733
  0.8986645140220545  0.0283296470372484  0.7153346513165850
  0.4144507325949026  0.1222355421860141  0.6625696530183501
  0.0843743346864686  0.6254366302345232  0.1724066699933999
  0.4181848760452413  0.3717372126927739  0.6468298033645093
  0.0786816410890345  0.8709891805042110  0.1407498246879539
  0.5869278947042201  0.8834577999256077  0.3850819692711704
  0.9130736454422377  0.3834724188164301  0.8837222431682593
  0.5829676484312479  0.6327088305027924  0.3373403271283641
  0.9191817340651323  0.1323353994452258  0.8393853266368014
  0.3896903312590393  0.9950667173322025  0.6122870570510340
  0.1004098813169744  0.4966337780577476  0.1267089458072838
  0.3832312882414008  0.5001232419585334  0.6172128296262551
  0.0902713520389579  0.9951522995888543  0.0691832122656044
  0.6294091908708008  0.0101246879723133  0.3580221412393580
  0.8729392242407212  0.5110913276423376  0.8557434344857878
  0.5736068956565356  0.5077094297890745  0.4034572067935230
  0.9286140634129997  0.0074708290902067  0.9085155890775178
  0.3188633288673296  0.0731157722886293  0.9489389459585232
  0.1602021144952100  0.5638194541528052  0.4794724464104234
  0.3107021742674483  0.4677658664394161  0.9646480253784129
  0.1913371457875399  0.9375657713531732  0.4216742266509717
  0.6895326028487391  0.9257026958799384  0.0339812804422998
  0.8110822081702803  0.4264188347484835  0.5334620102268814
  0.6684379146342149  0.5563209474653650  0.0516988859136105
  0.8299203440224439  0.0562832515476197  0.5538071872480222
  0.3083545796699516  0.9472359393783052  0.8809370785940870
  0.1898381962237411  0.4519842193582091  0.3763223168477739
  0.3025922188916596  0.5553894768508491  0.8167158291733813
  0.2130038682154649  0.0556288333086202  0.3342479194293242
  0.6619773908167448  0.0436152004686647  0.1164348886945256
  0.8379618546674427  0.5439337361211630  0.6173022981613775
  0.6895843219041268  0.4432731833258313  0.1531648968453753
  0.8039727030567420  0.9430195253607777  0.6535546723592371
  0.2697551188974933  0.0501344786276051  0.7665102959127431
  0.2208245258971546  0.5718917581215521  0.3024304105300585
  0.2525935852974047  0.4321174676846936  0.7926084467353941
  0.2531560851139731  0.9411469762527073  0.2463025330875662
  0.7514619144336029  0.9631180317721736  0.2019324708511170
  0.7496047612812610  0.4618762056960150  0.7027823967841623
  0.7211165711325206  0.5592389907585511  0.2378925930737220
  0.7693338912589085  0.0598653649611201  0.7333971317759113
  0.3209346491731901  0.1364214169666899  0.1221183180036103
  0.1844611747558061  0.6302657373220748  0.6459768436434014
  0.3044691263430826  0.3812208413321712  0.1088966234543856
  0.1906183174352174  0.8741322414715197  0.5910977492136089
  0.7378582439134075  0.8580114455331750  0.8803961295501675
  0.7617452496073773  0.3576581869538914  0.3813169590809340
  0.6750781850481453  0.6145678058618967  0.8771703709971378
  0.8238214651232750  0.1159282900760434  0.3795790483608196
  0.2155527358212152  0.0590702796579351  0.0766734364747821
  0.2853652397463848  0.5748417563477125  0.5438783508538303
  0.1893630377307699  0.4247588110417350  0.0221784119749129
  0.3093838517273206  0.9121811047077594  0.5080784303285237
  0.8069775307641559  0.9611568683693986  0.9515943419753550
  0.6909815612879908  0.4578461451098687  0.4569163444885482
  0.7886796653547354  0.5768738928587244  0.9751039363356142
  0.7097283946184987  0.0801778254943907  0.4780456681008455
  0.3350648997672023  0.0044253691718458  0.1171347575678518
  0.1966593443216626  0.4988558502521823  0.6428117489306152
  0.2576572102328201  0.5043548932373821  0.1406337445089166
  0.2298165200589178  0.0023943917985823  0.5881378509925107
  0.6928967865376374  0.9826612024926680  0.8527193998152041
  0.8023585665414107  0.4833014338107496  0.3525904118895450
  0.7085209249670161  0.4856411055368510  0.8918514710260198
  0.7872462526519554  0.9874230434162153  0.3942673510197263
  0.0960985370487245  0.1406876878969691  0.1035613170305490
  0.3907616090539917  0.6359808871287124  0.6247891885105141
  0.0869231369940983  0.3633487864451545  0.1122208159792775
  0.4134148583843716  0.8628707833339514  0.6080378823764945
  0.9004625586109126  0.8768736510916332  0.8829719341827040
  0.5982400410897423  0.3763532260458650  0.3781250300655311
  0.8930864054598326  0.6411166664552757  0.8983009581417067
  0.6038970796424530  0.1397528004683734  0.3965288675568549
  0.1205341214312858  0.0777477686586969  0.9108072025792640
  0.4029464436795128  0.5745007197359735  0.4526577469052052
  0.0649158637912360  0.4413732479976022  0.9541316681993391
  0.4340534806502049  0.9360759030808202  0.4461155058805532
  0.9128206574212120  0.9288865559588781  0.0658797202774809
  0.5810232633959039  0.4277045541844823  0.5614008915721982
  0.9142519562418422  0.5488380695942164  0.0364385871248966
  0.5846101034254572  0.0490390559451911  0.5367349046064342
  0.1417469517910827  0.0149036146731448  0.7341066488654859
  0.3474075175275408  0.5292576555335445  0.2819397066575269
  0.1191505453634692  0.4318100289324460  0.7725256917375919
  0.3858699733316082  0.9282383707773159  0.2610597010577264
  0.8761261797964349  0.9446965301689563  0.2590225872137013
  0.6224914487729400  0.4421601721572012  0.7519163923093585
  0.8533418025983798  0.5618900708244560  0.2107946551482641
  0.6354298374823538  0.0633371762609416  0.7191524349249924
  0.0774242419996939  0.9538872963366931  0.8837703072157521
  0.4284730063362716  0.4519756442155650  0.3882953396358577
  0.0928051699754753  0.5520668031812441  0.8457012416028649
  0.4069397642601106  0.0486312066163330  0.3439948485569028
  0.9044292160809794  0.0511185481031841  0.1441788306268579
  0.5955176344878879  0.5492918423767399  0.6405687321607823
  0.8980137071267101  0.4423837712602426  0.1543342319808622
  0.6049428669819169  0.9419844093126174  0.6521646246831821
  0.1933707583937963  0.1228098751313992  0.6455779497581580
  0.3013388966720006  0.6283536876974498  0.1683804367925914
  0.1911779792116029  0.3668140609679171  0.6439170641786198
  0.3210427583883363  0.8710844040610474  0.1124250530581979
  0.7827811811242109  0.8637495087178928  0.3278520558778221
  0.7145212746899720  0.3620926442739069  0.8256683794706108
  0.8023979424127780  0.6162677746338153  0.3712844377355509
  0.6939308050350981  0.1156178200233685  0.8750415805391292
  0.5170080069372598  0.8548687403049301  0.7345791755231202
  0.9817141641312503  0.3511992990833595  0.2348736852046575
  0.5109321457528595  0.6407108333656441  0.7147265414690775
  0.9864915193646303  0.1462305450043795  0.2180742916370359
  0.4893835001454949  0.1488937536242784  0.2915948298234036
  0.0091474533467220  0.6518257003900645  0.7981716520702025
  0.4826361039871193  0.3518814584268031  0.2810836783195199
  0.0146863081595870  0.8545190911725922  0.7828040810555110
  0.3975934817899159  0.8572452960071618  0.8098641058879875
  0.0990216765768887  0.3618975916985983  0.3145702675325510
  0.3988837052448109  0.6499854634534477  0.8223041916112582
  0.1054873817641784  0.1373725256488551  0.3041898268700584
  0.6040123590485365  0.1519320822572450  0.1958380959872212
  0.8955204289806806  0.6523906067121479  0.6976606952596722
  0.5947425445600545  0.3503363875056573  0.1794523633802838
  0.9021290677010952  0.8536981455457080  0.6829297890302340
  0.4351060605476540  0.7501214602159728  0.7013359126656610
  0.0700178665288517  0.2503679013824732  0.2117110275649207
  0.5716388908664537  0.2543884349833594  0.3156485870249737
  0.9260337452056434  0.7560547422953560  0.8164712174095793
  0.2974468772786636  0.8197491850372634  0.9304938508715680
  0.1903557763344426  0.3293159519782592  0.4514969188316684
  0.3122122243376250  0.6422807768728123  0.9705771879004697
  0.1897383727769442  0.1595260709543494  0.4526730934269093
  0.6976504097078129  0.1664895146641290  0.0585667010838144
  0.8049135829082708  0.6664132103558064  0.5558347809368203
  0.6718098175967575  0.3457044840156990  0.0164376558430532
  0.8272063923806952  0.8460176011586155  0.5176618661293815
  0.2751876801277834  0.8563066202192769  0.7405272124533787
  0.2235111469060645  0.3473066667648012  0.2587420427664672
  0.2705966128341099  0.6807052539625247  0.7866303823256896
  0.2292930935314323  0.1773200051887542  0.2615074579422230
  0.7314946848088918  0.1223064195365856  0.2398696131442847
  0.7669286314643081  0.6238324195468155  0.7365334186650796
  0.7238178058516449  0.3183676547194408  0.1958543802159328
  0.7742594045761350  0.8167508930508364  0.6957435258175860
  0.2810457151607704  0.7455574835697903  0.0916224241958806
  0.2222639526580537  0.2450926302645792  0.5973013461240233
  0.7188180145568184  0.2440328615802784  0.9028452415081728
  0.7809163915636713  0.7447661591555689  0.4023041225154987
  0.1953100207012841  0.8448256473369914  0.0540911059247294
  0.3066140943552304  0.3436858342824526  0.5469750257231762
  0.1917288897210418  0.6474755770483509  0.0536174348091571
  0.3076969191568711  0.1477365097693498  0.5454986984271987
  0.8109050401357125  0.1521918390096769  0.9541829371468936
  0.6885357694655111  0.6541838271902417  0.4586606878684867
  0.8014656247120314  0.3394393271142938  0.9744530221820994
  0.6974454684503693  0.8381249411064483  0.4775041233226591
  0.1076328505145730  0.7460736766394802  0.1027028240866569
  0.3922934041282597  0.2452676332775480  0.6031703527823384
  0.8936297324625385  0.2532987214375179  0.9027295587115913
  0.6048472831348297  0.7533239979291989  0.4032143034431863
  0.0817811816064666  0.8295381114568566  0.9511408172303041
  0.4242123974262030  0.3279886964927499  0.4563135414143625
  0.0671572093906286  0.6484786854532514  0.9788351020165754
  0.4310836336733860  0.1506098644837133  0.4704719991954214
  0.9317058466509713  0.1596018463792084  0.0358189772429165
  0.5661966237093696  0.6585059466541108  0.5342244115526478
  0.9183852478989237  0.3259780889097241  0.0647450877386991
  0.5799956973950477  0.8252434065912005  0.5658522823581290
  0.1467766000555463  0.8632476798278358  0.7821719837611888
  0.3509728515883886  0.3637844106403121  0.2964446661487785
  0.1393868118451753  0.6765351535555940  0.8194166207479147
  0.3580053901121104  0.1699639437334695  0.3084151592487616
  0.8555710988673981  0.1681665781114442  0.1993926397826291
  0.6414747753056048  0.6675335498430817  0.6990853314829768
  0.8528073846641009  0.3312589635564911  0.2407298734205377
  0.6451819750587831  0.8305756207087439  0.7423828304997145
  0.1908055910562075  0.7580363916765374  0.6805542346995734
  0.3144427225287118  0.2613859778106545  0.1796234327768394
  0.7782477018459603  0.2347932772176027  0.3248440208558946
  0.7190907246107205  0.7342451376236609  0.8254568940386695
  0.0806071444939306  0.9727836886699698  0.0018360739917114
 
  0.00000000E+00  0.00000000E+00  0.00000000E+00
  0.00000000E+00  0.00000000E+00  0.00000000E+00
  0.00000000E+00  0.00000000E+00  0.00000000E+00
  0.00000000E+00  0.00000000E+00  0.00000000E+00
  0.00000000E+00  0.00000000E+00  0.00000000E+00
  0.00000000E+00  0.00000000E+00  0.00000000E+00
  0.00000000E+00  0.00000000E+00  0.00000000E+00
  0.00000000E+00  0.00000000E+00  0.00000000E+00
  0.00000000E+00  0.00000000E+00  0.00000000E+00
  0.00000000E+00  0.00000000E+00  0.00000000E+00
  0.00000000E+00  0.00000000E+00  0.00000000E+00
  0.00000000E+00  0.00000000E+00  0.00000000E+00
  0.00000000E+00  0.00000000E+00  0.00000000E+00
  0.00000000E+00  0.00000000E+00  0.00000000E+00
  0.00000000E+00  0.00000000E+00  0.00000000E+00
  0.00000000E+00  0.00000000E+00  0.00000000E+00
  0.00000000E+00  0.00000000E+00  0.00000000E+00
  0.00000000E+00  0.00000000E+00  0.00000000E+00
  0.00000000E+00  0.00000000E+00  0.00000000E+00
  0.00000000E+00  0.00000000E+00  0.00000000E+00
  0.00000000E+00  0.00000000E+00  0.00000000E+00
  0.00000000E+00  0.00000000E+00  0.00000000E+00
  0.00000000E+00  0.00000000E+00  0.00000000E+00
  0.00000000E+00  0.00000000E+00  0.00000000E+00
  0.00000000E+00  0.00000000E+00  0.00000000E+00
  0.00000000E+00  0.00000000E+00  0.00000000E+00
  0.00000000E+00  0.00000000E+00  0.00000000E+00
  0.00000000E+00  0.00000000E+00  0.00000000E+00
  0.00000000E+00  0.00000000E+00  0.00000000E+00
  0.00000000E+00  0.00000000E+00  0.00000000E+00
  0.00000000E+00  0.00000000E+00  0.00000000E+00
  0.00000000E+00  0.00000000E+00  0.00000000E+00
  0.00000000E+00  0.00000000E+00  0.00000000E+00
  0.00000000E+00  0.00000000E+00  0.00000000E+00
  0.00000000E+00  0.00000000E+00  0.00000000E+00
  0.00000000E+00  0.00000000E+00  0.00000000E+00
  0.00000000E+00  0.00000000E+00  0.00000000E+00
  0.00000000E+00  0.00000000E+00  0.00000000E+00
  0.00000000E+00  0.00000000E+00  0.00000000E+00
  0.00000000E+00  0.00000000E+00  0.00000000E+00
  0.00000000E+00  0.00000000E+00  0.00000000E+00
  0.00000000E+00  0.00000000E+00  0.00000000E+00
  0.00000000E+00  0.00000000E+00  0.00000000E+00
  0.00000000E+00  0.00000000E+00  0.00000000E+00
  0.00000000E+00  0.00000000E+00  0.00000000E+00
  0.00000000E+00  0.00000000E+00  0.00000000E+00
  0.00000000E+00  0.00000000E+00  0.00000000E+00
  0.00000000E+00  0.00000000E+00  0.00000000E+00
  0.00000000E+00  0.00000000E+00  0.00000000E+00
  0.00000000E+00  0.00000000E+00  0.00000000E+00
  0.00000000E+00  0.00000000E+00  0.00000000E+00
  0.00000000E+00  0.00000000E+00  0.00000000E+00
  0.00000000E+00  0.00000000E+00  0.00000000E+00
  0.00000000E+00  0.00000000E+00  0.00000000E+00
  0.00000000E+00  0.00000000E+00  0.00000000E+00
  0.00000000E+00  0.00000000E+00  0.00000000E+00
  0.00000000E+00  0.00000000E+00  0.00000000E+00
  0.00000000E+00  0.00000000E+00  0.00000000E+00
  0.00000000E+00  0.00000000E+00  0.00000000E+00
  0.00000000E+00  0.00000000E+00  0.00000000E+00
  0.00000000E+00  0.00000000E+00  0.00000000E+00
  0.00000000E+00  0.00000000E+00  0.00000000E+00
  0.00000000E+00  0.00000000E+00  0.00000000E+00
  0.00000000E+00  0.00000000E+00  0.00000000E+00
  0.00000000E+00  0.00000000E+00  0.00000000E+00
  0.00000000E+00  0.00000000E+00  0.00000000E+00
  0.00000000E+00  0.00000000E+00  0.00000000E+00
  0.00000000E+00  0.00000000E+00  0.00000000E+00
  0.00000000E+00  0.00000000E+00  0.00000000E+00
  0.00000000E+00  0.00000000E+00  0.00000000E+00
  0.00000000E+00  0.00000000E+00  0.00000000E+00
  0.00000000E+00  0.00000000E+00  0.00000000E+00
  0.00000000E+00  0.00000000E+00  0.00000000E+00
  0.00000000E+00  0.00000000E+00  0.00000000E+00
  0.00000000E+00  0.00000000E+00  0.00000000E+00
  0.00000000E+00  0.00000000E+00  0.00000000E+00
  0.00000000E+00  0.00000000E+00  0.00000000E+00
  0.00000000E+00  0.00000000E+00  0.00000000E+00
  0.00000000E+00  0.00000000E+00  0.00000000E+00
  0.00000000E+00  0.00000000E+00  0.00000000E+00
  0.00000000E+00  0.00000000E+00  0.00000000E+00
  0.00000000E+00  0.00000000E+00  0.00000000E+00
  0.00000000E+00  0.00000000E+00  0.00000000E+00
  0.00000000E+00  0.00000000E+00  0.00000000E+00
  0.00000000E+00  0.00000000E+00  0.00000000E+00
  0.00000000E+00  0.00000000E+00  0.00000000E+00
  0.00000000E+00  0.00000000E+00  0.00000000E+00
  0.00000000E+00  0.00000000E+00  0.00000000E+00
  0.00000000E+00  0.00000000E+00  0.00000000E+00
  0.00000000E+00  0.00000000E+00  0.00000000E+00
  0.00000000E+00  0.00000000E+00  0.00000000E+00
  0.00000000E+00  0.00000000E+00  0.00000000E+00
  0.00000000E+00  0.00000000E+00  0.00000000E+00
  0.00000000E+00  0.00000000E+00  0.00000000E+00
  0.00000000E+00  0.00000000E+00  0.00000000E+00
  0.00000000E+00  0.00000000E+00  0.00000000E+00
  0.00000000E+00  0.00000000E+00  0.00000000E+00
  0.00000000E+00  0.00000000E+00  0.00000000E+00
  0.00000000E+00  0.00000000E+00  0.00000000E+00
  0.00000000E+00  0.00000000E+00  0.00000000E+00
  0.00000000E+00  0.00000000E+00  0.00000000E+00
  0.00000000E+00  0.00000000E+00  0.00000000E+00
  0.00000000E+00  0.00000000E+00  0.00000000E+00
  0.00000000E+00  0.00000000E+00  0.00000000E+00
  0.00000000E+00  0.00000000E+00  0.00000000E+00
  0.00000000E+00  0.00000000E+00  0.00000000E+00
  0.00000000E+00  0.00000000E+00  0.00000000E+00
  0.00000000E+00  0.00000000E+00  0.00000000E+00
  0.00000000E+00  0.00000000E+00  0.00000000E+00
  0.00000000E+00  0.00000000E+00  0.00000000E+00
  0.00000000E+00  0.00000000E+00  0.00000000E+00
  0.00000000E+00  0.00000000E+00  0.00000000E+00
  0.00000000E+00  0.00000000E+00  0.00000000E+00
  0.00000000E+00  0.00000000E+00  0.00000000E+00
  0.00000000E+00  0.00000000E+00  0.00000000E+00
  0.00000000E+00  0.00000000E+00  0.00000000E+00
  0.00000000E+00  0.00000000E+00  0.00000000E+00
  0.00000000E+00  0.00000000E+00  0.00000000E+00
  0.00000000E+00  0.00000000E+00  0.00000000E+00
  0.00000000E+00  0.00000000E+00  0.00000000E+00
  0.00000000E+00  0.00000000E+00  0.00000000E+00
  0.00000000E+00  0.00000000E+00  0.00000000E+00
  0.00000000E+00  0.00000000E+00  0.00000000E+00
  0.00000000E+00  0.00000000E+00  0.00000000E+00
  0.00000000E+00  0.00000000E+00  0.00000000E+00
  0.00000000E+00  0.00000000E+00  0.00000000E+00
  0.00000000E+00  0.00000000E+00  0.00000000E+00
  0.00000000E+00  0.00000000E+00  0.00000000E+00
  0.00000000E+00  0.00000000E+00  0.00000000E+00
  0.00000000E+00  0.00000000E+00  0.00000000E+00
  0.00000000E+00  0.00000000E+00  0.00000000E+00
  0.00000000E+00  0.00000000E+00  0.00000000E+00
  0.00000000E+00  0.00000000E+00  0.00000000E+00
  0.00000000E+00  0.00000000E+00  0.00000000E+00
  0.00000000E+00  0.00000000E+00  0.00000000E+00
  0.00000000E+00  0.00000000E+00  0.00000000E+00
  0.00000000E+00  0.00000000E+00  0.00000000E+00
  0.00000000E+00  0.00000000E+00  0.00000000E+00
  0.00000000E+00  0.00000000E+00  0.00000000E+00
  0.00000000E+00  0.00000000E+00  0.00000000E+00
  0.00000000E+00  0.00000000E+00  0.00000000E+00
  0.00000000E+00  0.00000000E+00  0.00000000E+00
  0.00000000E+00  0.00000000E+00  0.00000000E+00
  0.00000000E+00  0.00000000E+00  0.00000000E+00
  0.00000000E+00  0.00000000E+00  0.00000000E+00
  0.00000000E+00  0.00000000E+00  0.00000000E+00
  0.00000000E+00  0.00000000E+00  0.00000000E+00
  0.00000000E+00  0.00000000E+00  0.00000000E+00
  0.00000000E+00  0.00000000E+00  0.00000000E+00
  0.00000000E+00  0.00000000E+00  0.00000000E+00
  0.00000000E+00  0.00000000E+00  0.00000000E+00
  0.00000000E+00  0.00000000E+00  0.00000000E+00
  0.00000000E+00  0.00000000E+00  0.00000000E+00
  0.00000000E+00  0.00000000E+00  0.00000000E+00
  0.00000000E+00  0.00000000E+00  0.00000000E+00
  0.00000000E+00  0.00000000E+00  0.00000000E+00
  0.00000000E+00  0.00000000E+00  0.00000000E+00
  0.00000000E+00  0.00000000E+00  0.00000000E+00
  0.00000000E+00  0.00000000E+00  0.00000000E+00
  0.00000000E+00  0.00000000E+00  0.00000000E+00
  0.00000000E+00  0.00000000E+00  0.00000000E+00
  0.00000000E+00  0.00000000E+00  0.00000000E+00
  0.00000000E+00  0.00000000E+00  0.00000000E+00
  0.00000000E+00  0.00000000E+00  0.00000000E+00
  0.00000000E+00  0.00000000E+00  0.00000000E+00
  0.00000000E+00  0.00000000E+00  0.00000000E+00
  0.00000000E+00  0.00000000E+00  0.00000000E+00
  0.00000000E+00  0.00000000E+00  0.00000000E+00
  0.00000000E+00  0.00000000E+00  0.00000000E+00
  0.00000000E+00  0.00000000E+00  0.00000000E+00
  0.00000000E+00  0.00000000E+00  0.00000000E+00
  0.00000000E+00  0.00000000E+00  0.00000000E+00
  0.00000000E+00  0.00000000E+00  0.00000000E+00
  0.00000000E+00  0.00000000E+00  0.00000000E+00
  0.00000000E+00  0.00000000E+00  0.00000000E+00
  0.00000000E+00  0.00000000E+00  0.00000000E+00
  0.00000000E+00  0.00000000E+00  0.00000000E+00
  0.00000000E+00  0.00000000E+00  0.00000000E+00
  0.00000000E+00  0.00000000E+00  0.00000000E+00
  0.00000000E+00  0.00000000E+00  0.00000000E+00
  0.00000000E+00  0.00000000E+00  0.00000000E+00
  0.00000000E+00  0.00000000E+00  0.00000000E+00
  0.00000000E+00  0.00000000E+00  0.00000000E+00
  0.00000000E+00  0.00000000E+00  0.00000000E+00
  0.00000000E+00  0.00000000E+00  0.00000000E+00
  0.00000000E+00  0.00000000E+00  0.00000000E+00
  0.00000000E+00  0.00000000E+00  0.00000000E+00
  0.00000000E+00  0.00000000E+00  0.00000000E+00
  0.00000000E+00  0.00000000E+00  0.00000000E+00
  0.00000000E+00  0.00000000E+00  0.00000000E+00
  0.00000000E+00  0.00000000E+00  0.00000000E+00
  0.00000000E+00  0.00000000E+00  0.00000000E+00
  0.00000000E+00  0.00000000E+00  0.00000000E+00
  0.00000000E+00  0.00000000E+00  0.00000000E+00
  0.00000000E+00  0.00000000E+00  0.00000000E+00
  0.00000000E+00  0.00000000E+00  0.00000000E+00
  0.00000000E+00  0.00000000E+00  0.00000000E+00
  0.00000000E+00  0.00000000E+00  0.00000000E+00
  0.00000000E+00  0.00000000E+00  0.00000000E+00
  0.00000000E+00  0.00000000E+00  0.00000000E+00
  0.00000000E+00  0.00000000E+00  0.00000000E+00
  0.00000000E+00  0.00000000E+00  0.00000000E+00
  0.00000000E+00  0.00000000E+00  0.00000000E+00
  0.00000000E+00  0.00000000E+00  0.00000000E+00
  0.00000000E+00  0.00000000E+00  0.00000000E+00
  0.00000000E+00  0.00000000E+00  0.00000000E+00
  0.00000000E+00  0.00000000E+00  0.00000000E+00
  0.00000000E+00  0.00000000E+00  0.00000000E+00
  0.00000000E+00  0.00000000E+00  0.00000000E+00
  0.00000000E+00  0.00000000E+00  0.00000000E+00
  0.00000000E+00  0.00000000E+00  0.00000000E+00
  0.00000000E+00  0.00000000E+00  0.00000000E+00
  0.00000000E+00  0.00000000E+00  0.00000000E+00
  0.00000000E+00  0.00000000E+00  0.00000000E+00
  0.00000000E+00  0.00000000E+00  0.00000000E+00
  0.00000000E+00  0.00000000E+00  0.00000000E+00
  0.00000000E+00  0.00000000E+00  0.00000000E+00
  0.00000000E+00  0.00000000E+00  0.00000000E+00
  0.00000000E+00  0.00000000E+00  0.00000000E+00
  0.00000000E+00  0.00000000E+00  0.00000000E+00
  0.00000000E+00  0.00000000E+00  0.00000000E+00
  0.00000000E+00  0.00000000E+00  0.00000000E+00
  0.00000000E+00  0.00000000E+00  0.00000000E+00
  0.00000000E+00  0.00000000E+00  0.00000000E+00
  0.00000000E+00  0.00000000E+00  0.00000000E+00
  0.00000000E+00  0.00000000E+00  0.00000000E+00
  0.00000000E+00  0.00000000E+00  0.00000000E+00
  0.00000000E+00  0.00000000E+00  0.00000000E+00
  0.00000000E+00  0.00000000E+00  0.00000000E+00
  0.00000000E+00  0.00000000E+00  0.00000000E+00
  0.00000000E+00  0.00000000E+00  0.00000000E+00
  0.00000000E+00  0.00000000E+00  0.00000000E+00
  0.00000000E+00  0.00000000E+00  0.00000000E+00
  0.00000000E+00  0.00000000E+00  0.00000000E+00
  0.00000000E+00  0.00000000E+00  0.00000000E+00
  0.00000000E+00  0.00000000E+00  0.00000000E+00
  0.00000000E+00  0.00000000E+00  0.00000000E+00
  0.00000000E+00  0.00000000E+00  0.00000000E+00
  0.00000000E+00  0.00000000E+00  0.00000000E+00
  0.00000000E+00  0.00000000E+00  0.00000000E+00
  0.00000000E+00  0.00000000E+00  0.00000000E+00
  0.00000000E+00  0.00000000E+00  0.00000000E+00
  0.00000000E+00  0.00000000E+00  0.00000000E+00
  0.00000000E+00  0.00000000E+00  0.00000000E+00
  0.00000000E+00  0.00000000E+00  0.00000000E+00
  0.00000000E+00  0.00000000E+00  0.00000000E+00
  0.00000000E+00  0.00000000E+00  0.00000000E+00
  0.00000000E+00  0.00000000E+00  0.00000000E+00
  0.00000000E+00  0.00000000E+00  0.00000000E+00
  0.00000000E+00  0.00000000E+00  0.00000000E+00
  0.00000000E+00  0.00000000E+00  0.00000000E+00
  0.00000000E+00  0.00000000E+00  0.00000000E+00
  0.00000000E+00  0.00000000E+00  0.00000000E+00
  0.00000000E+00  0.00000000E+00  0.00000000E+00
  0.00000000E+00  0.00000000E+00  0.00000000E+00
  0.00000000E+00  0.00000000E+00  0.00000000E+00
  0.00000000E+00  0.00000000E+00  0.00000000E+00
  0.00000000E+00  0.00000000E+00  0.00000000E+00
  0.00000000E+00  0.00000000E+00  0.00000000E+00
  0.00000000E+00  0.00000000E+00  0.00000000E+00
  0.00000000E+00  0.00000000E+00  0.00000000E+00
  0.00000000E+00  0.00000000E+00  0.00000000E+00
  0.00000000E+00  0.00000000E+00  0.00000000E+00
  0.00000000E+00  0.00000000E+00  0.00000000E+00
  0.00000000E+00  0.00000000E+00  0.00000000E+00
  0.00000000E+00  0.00000000E+00  0.00000000E+00
  0.00000000E+00  0.00000000E+00  0.00000000E+00
  0.00000000E+00  0.00000000E+00  0.00000000E+00
  0.00000000E+00  0.00000000E+00  0.00000000E+00
  0.00000000E+00  0.00000000E+00  0.00000000E+00
  0.00000000E+00  0.00000000E+00  0.00000000E+00
  0.00000000E+00  0.00000000E+00  0.00000000E+00
  0.00000000E+00  0.00000000E+00  0.00000000E+00
  0.00000000E+00  0.00000000E+00  0.00000000E+00
  0.00000000E+00  0.00000000E+00  0.00000000E+00
  0.00000000E+00  0.00000000E+00  0.00000000E+00
  0.00000000E+00  0.00000000E+00  0.00000000E+00
  0.00000000E+00  0.00000000E+00  0.00000000E+00
  0.00000000E+00  0.00000000E+00  0.00000000E+00
  0.00000000E+00  0.00000000E+00  0.00000000E+00
  0.00000000E+00  0.00000000E+00  0.00000000E+00
  0.00000000E+00  0.00000000E+00  0.00000000E+00
  0.00000000E+00  0.00000000E+00  0.00000000E+00
  0.00000000E+00  0.00000000E+00  0.00000000E+00
  0.00000000E+00  0.00000000E+00  0.00000000E+00
  0.00000000E+00  0.00000000E+00  0.00000000E+00
  0.00000000E+00  0.00000000E+00  0.00000000E+00
  0.00000000E+00  0.00000000E+00  0.00000000E+00
  0.00000000E+00  0.00000000E+00  0.00000000E+00
