# Supplementary material for: Brønsted acidity in zeolites measured by deprotonation energy
Source: Sci Rep. 2022 May 4;12:7301. doi: 10.1038/s41598-022-11354-x (PMC9068704; doi:10.1038/s41598-022-11354-x)
Supplement: Supplementary file 2 — Supplementary Information 2. [file 41598_2022_11354_MOESM2_ESM.zip › structures/periodic/ifr/Al2-O2.vasp]

Si Al O H                               
   1.00000000000000     
    18.5276999999999994    0.0000000000000000    0.0000000000000000
     0.0000000000000000   13.5815000000000001    0.0000000000000000
    -3.1236933521729999    0.0000000000000000   14.8997846135969993
   Si   Al   O    H 
    63     1   128     1
Direct
  0.8321005789714391  0.7106136003146239  0.3676418208973251
  0.3389686596069159  0.2085051275953840  0.3718951990243373
  0.1628125986474822  0.7090446125902300  0.1327139896892146
  0.6607119022370429  0.2099121073681827  0.1233020769407047
  0.1635451463404733  0.2978504631973536  0.1353256723926203
  0.6618907404395059  0.7978611790328706  0.1237951178946739
  0.8393637779555269  0.2936887689821646  0.3602939055670424
  0.3378994803710199  0.7989019071108517  0.3705509681176145
  0.4852679880559501  0.1209045745289085  0.3418823393641531
  0.0127755875021176  0.6161527989137378  0.1445475207921174
  0.5138398909648048  0.1195752427145902  0.1510305560529099
  0.0142444480965703  0.3944021223647197  0.1468456344065311
  0.5156087857100440  0.8918181662628398  0.1537897330185389
  0.9872677320605174  0.3875844127624640  0.3497592237726194
  0.4843526443961383  0.8944212407786856  0.3439158385991414
  0.1545757848206669  0.6172692748406884  0.4526018861068765
  0.6505052461894807  0.1205304895051791  0.4422895560008295
  0.8517179255186985  0.6185289227793448  0.0442906051163770
  0.3492142229626117  0.1156965952708640  0.0511359049546448
  0.8519000684821133  0.3877424682604877  0.0433884756604855
  0.3505980705727460  0.8912175177136878  0.0534548313631066
  0.1533355776442872  0.3904973327376013  0.4502742697535553
  0.6468944542870735  0.8971113124667760  0.4428914680776265
  0.7509946593080927  0.6182047198820833  0.1852539309799682
  0.2532016105829889  0.1168121764431299  0.1950615990259563
  0.2521487654516621  0.6174293903389838  0.3083706589233938
  0.7456885402290345  0.1173647012226052  0.2984604658985873
  0.2517600759399490  0.3909305586169515  0.3086914353999974
  0.7425115360674207  0.8908838125684890  0.3018931846293396
  0.7523235870714950  0.3895762622707502  0.1850597403253561
  0.2526398193954292  0.8903035615348455  0.1951085138514305
  0.8364815669418989  0.7081878237801870  0.8610931855737046
  0.3367112209776846  0.2061229608505702  0.8695116256606897
  0.1655008310179397  0.7048916387011386  0.6331144219798585
  0.6604857233939860  0.2054133734785934  0.6245968924252528
  0.1628802371404697  0.2977225104147350  0.6308500482862512
  0.6621201599885178  0.8004648572535185  0.6225822774194716
  0.8392812771817153  0.2970210432095086  0.8588366198713685
  0.3380494124661220  0.7977522807352544  0.8725083506401324
  0.9859311086415051  0.6129737099967658  0.8468827876983033
  0.4844918034079696  0.1163777126172398  0.8420172764413834
  0.0122459260827888  0.6161912728855645  0.6457609653947212
  0.5133761842139813  0.1141840153423019  0.6515436056406450
  0.0123526550554618  0.3858274387989873  0.6482742534877125
  0.5140246026156723  0.8868577102932398  0.6529075477347289
  0.9883393674430297  0.3897838367090694  0.8488405212044107
  0.4850498752870793  0.8885537435026445  0.8434571341606613
  0.1489324138421629  0.6160250140898899  0.9509790210745581
  0.6493691086326527  0.1171899682490634  0.9426065642591636
  0.8522976839777554  0.6129678721641126  0.5437856236006188
  0.3487469982350891  0.1123557416680211  0.5509051954393587
  0.8513707780086375  0.3860046696040707  0.5427558419814907
  0.3489729478178715  0.8882725476825756  0.5518022835744945
  0.1496788429277722  0.3887571455335348  0.9524964861624218
  0.6497602928438740  0.8925833479196581  0.9434881053697654
  0.7460388506270778  0.6111093574726193  0.6854153915284784
  0.2510060009819223  0.1141836297433403  0.6937815396882332
  0.2496483932470238  0.6150470040986332  0.8113636851642438
  0.7468641303558069  0.1158305995093566  0.8000071892386498
  0.2477509092413741  0.3885573579123818  0.8094711145166993
  0.7474386021975623  0.8897723545878723  0.8013709664728005
  0.7441806196204812  0.3924454490673702  0.6850161444129071
  0.2514045892079830  0.8880896609124534  0.6953535553015584
  0.9865752181948617  0.6258473556448133  0.3507382372705173
  0.0676103693892561  0.6318391623934856  0.4266664962246580
  0.5614471683464572  0.1273737378363066  0.4157757872491719
  0.9394602952315914  0.6405191939905930  0.0682675826438248
  0.4384349327157334  0.1246641486122998  0.0757365651106911
  0.9395257896423400  0.3653237128392631  0.0758586698725155
  0.4398844312685570  0.8839266390717389  0.0790632116748788
  0.0639519950021622  0.3753535854404161  0.4201926135792201
  0.5576376231260043  0.8910641631901693  0.4229977501251824
  0.9503559318869611  0.4980392573949311  0.3702863391866056
  0.4543159621458391  0.0078176466127998  0.3308123306681158
  0.0416624468860160  0.5043121544394519  0.1273164375622705
  0.5445910229637778  0.0061880549261466  0.1622851345806139
  0.9183515185483356  0.6964535789927241  0.3765556611643709
  0.4258325184969985  0.1897723367952968  0.3759982250436228
  0.0762227036143598  0.6930241534009036  0.1309720622954782
  0.5740417137555167  0.1897717341955061  0.1193780565077841
  0.0774972024478840  0.3156404589713769  0.1382987293221003
  0.5761144541728723  0.8218771116895397  0.1226135873490858
  0.9280154006076350  0.3072114439418659  0.3675402258896006
  0.4236277661451096  0.8247671276020800  0.3740981596256188
  0.9940851055198916  0.6223861390829262  0.2416412751188470
  0.4988771025505729  0.1605130387561516  0.2459617904289315
  0.9971458893220806  0.3899016115219219  0.2479518194651912
  0.5021113076213854  0.8537411573702534  0.2502950019811548
  0.1807710693540406  0.6885859984166536  0.0340793665491844
  0.6792150609545022  0.1931755395734313  0.0243324502696924
  0.8088861449544814  0.6806265186934639  0.4628285226723154
  0.3190386931503591  0.1885160042437395  0.4695976944649901
  0.8198035098964849  0.3154065812674037  0.4578538906366412
  0.3193106302094003  0.8129658926122330  0.4697706802320100
  0.1804810941661063  0.3162838001943096  0.0360926552677542
  0.6806788894049061  0.8182664466935662  0.0256711785314651
  0.1745556140926465  0.5024126756550056  0.4819169772637792
  0.6744367113503984  0.0083467824855218  0.4734606639924306
  0.8367614040987943  0.5029354896275918  0.0176058919239423
  0.3260867166903074  0.0029693299979940  0.0208952548788897
  0.1925616067319474  0.6458400594127968  0.3686689079339427
  0.6850567349231618  0.1517543601867121  0.3563826252523243
  0.8138199241144783  0.6457827304792038  0.1284173973194103
  0.3155986485813200  0.1458926929974403  0.1378468352725510
  0.8109995833914623  0.3580324743498746  0.1240985223209521
  0.3174604283456890  0.8625278229098711  0.1409740148153983
  0.1882422847386654  0.3623175373464071  0.3642916624567511
  0.6741719051115007  0.8676318102962216  0.3515232998052856
  0.6767692322758222  0.6823849477638511  0.1488739201544851
  0.1801260014380962  0.1836798734980174  0.1631854380062252
  0.3254022851528306  0.6850883892719228  0.3385693703418778
  0.8206538382671519  0.1812556956268659  0.3299892679692463
  0.3237051880185406  0.3228646749138089  0.3436862947807217
  0.8129729446797818  0.8256280496968521  0.3465595901505564
  0.6785676901664236  0.3227485136379650  0.1563909249266266
  0.1803666669824229  0.8234888364951506  0.1592251884086564
  0.7827282927517789  0.6402380341056094  0.2907064628486253
  0.2880283401411028  0.1350018015582114  0.3005455994006913
  0.2148449977922219  0.6356682837411977  0.2034135885558806
  0.7117223871663872  0.1342931452703401  0.1926807495556390
  0.2174406047016423  0.3716567364032002  0.2032395718341080
  0.7157992563337108  0.8677699845667638  0.1957606329823046
  0.7923463456859919  0.3715241159919536  0.2897154965480765
  0.2841152408713980  0.8718856701263558  0.3014268108651169
  0.7276722903506984  0.5033473451163142  0.1718093968901052
  0.2273038543594737  0.0037294875795860  0.1787201795107495
  0.2783348076128822  0.5039160238115640  0.3232003960159681
  0.7689131416303617  0.0040026392152125  0.3160690763751457
  0.0600375537388895  0.6303734760897388  0.9227006641563926
  0.5601124483520903  0.1244279655040967  0.9169312397736659
  0.9360672789171771  0.6515243214914140  0.5799801578747432
  0.4379581740644019  0.1199998170350548  0.5764929609268054
  0.9337683697174526  0.3495118660030951  0.5887365227993778
  0.4382533555504483  0.8799608321573545  0.5783269784879791
  0.0607979911359136  0.3739116428879550  0.9271067949256797
  0.5605794394977192  0.8838164236583941  0.9187470334936305
  0.9552096388702027  0.5007341499981006  0.8535820609349978
  0.4553167357401656  0.0023426360450993  0.8319744024041310
  0.0276997342136638  0.5004586731361058  0.6259727477656725
  0.5434016381115095  0.0007610523370123  0.6634031659935460
  0.9230292692053848  0.6894935053453266  0.8620943604661716
  0.4232565041886973  0.1851989103626232  0.8728251873593231
  0.0785660635161357  0.6835540361777106  0.6264866723685677
  0.5741167039298115  0.1820900430704994  0.6186518217235277
  0.0753533312675306  0.3161955511432940  0.6227523345380145
  0.5756473841854484  0.8187449031164008  0.6218480658868492
  0.9266666523716477  0.3104304549732899  0.8620783817341107
  0.4244855365237514  0.8194393567593884  0.8753450987559406
  0.0052295502002964  0.6300109419715794  0.7491268205354593
  0.4991222686373131  0.1558472832555434  0.7464736870751837
  0.0119008480752270  0.3728205441241866  0.7534380905590271
  0.4999418800420651  0.8472395315862201  0.7486383296842108
  0.1893793339424639  0.6870724523959190  0.5377181825102245
  0.6804328302682552  0.1940689953361875  0.5257859833643684
  0.8163997995529905  0.6856798988126831  0.9580906883503153
  0.3180942709359129  0.1893298237877658  0.9682938522571345
  0.8201049433340353  0.3205648934488988  0.9561162874521068
  0.3200662514368728  0.8162481364660183  0.9714433843723431
  0.1834394272498952  0.3164917891997318  0.5332714301177406
  0.6799076985231803  0.8226791609460397  0.5242546226105237
  0.1691755715700546  0.5025681514554728  0.9814224542908242
  0.6734152548139773  0.0051245045694756  0.9746399116801248
  0.8578803248934518  0.4992228919915009  0.5046859286341981
  0.3252675963856517  0.0002558863585094  0.5186486602431530
  0.1858880334028655  0.6437853757433391  0.8663567886294355
  0.6837314771265195  0.1458934588618822  0.8559052902335151
  0.8096485063307272  0.6121113674019371  0.6259999754734892
  0.3147354939374856  0.1407999739231889  0.6378016566733955
  0.7979313616518253  0.3818792944070071  0.6133816265623346
  0.3146325782724388  0.8608843910977702  0.6386902019154915
  0.1859617663388166  0.3596812503137786  0.8675510477347689
  0.6832761520569551  0.8626279553084724  0.8565136489646442
  0.6793766256705087  0.6854498594336687  0.6457228775832763
  0.1794942193453355  0.1836975549350131  0.6598556827078292
  0.3221313077005017  0.6830368872241734  0.8450293923231329
  0.8195425544990227  0.1833251626065473  0.8321733524068089
  0.3202554094098617  0.3198766255540783  0.8394480423143585
  0.8203075206720147  0.8232766684390378  0.8360113509521440
  0.6750212870544928  0.3181540212638653  0.6584528532320247
  0.1794261009623159  0.8192880596594614  0.6630705813194544
  0.7841494108147977  0.6382392918644881  0.7878715989657804
  0.2847361865189277  0.1321024597524551  0.7996345127453383
  0.2159780330026647  0.6319167168765982  0.7055862461917257
  0.7129649835653985  0.1310192609908960  0.6936281771826716
  0.2113586532950809  0.3722962582074525  0.7037664952736397
  0.7146054115596490  0.8709293082062718  0.6953738426196115
  0.7915295278966147  0.3707261837376347  0.7849517617617573
  0.2859929640311517  0.8705024414478336  0.8012135463823777
  0.7101085640394553  0.5022029680905544  0.6821151789476608
  0.2242740262137196  0.0010687842057505  0.6785411547403463
  0.2748869930582387  0.5012728970074124  0.8273270990933046
  0.7731447023809158  0.0030522054765410  0.8177955877318455
  0.9183195464902913  0.4977342446677414  0.4153149213093994
 
  0.00000000E+00  0.00000000E+00  0.00000000E+00
  0.00000000E+00  0.00000000E+00  0.00000000E+00
  0.00000000E+00  0.00000000E+00  0.00000000E+00
  0.00000000E+00  0.00000000E+00  0.00000000E+00
  0.00000000E+00  0.00000000E+00  0.00000000E+00
  0.00000000E+00  0.00000000E+00  0.00000000E+00
  0.00000000E+00  0.00000000E+00  0.00000000E+00
  0.00000000E+00  0.00000000E+00  0.00000000E+00
  0.00000000E+00  0.00000000E+00  0.00000000E+00
  0.00000000E+00  0.00000000E+00  0.00000000E+00
  0.00000000E+00  0.00000000E+00  0.00000000E+00
  0.00000000E+00  0.00000000E+00  0.00000000E+00
  0.00000000E+00  0.00000000E+00  0.00000000E+00
  0.00000000E+00  0.00000000E+00  0.00000000E+00
  0.00000000E+00  0.00000000E+00  0.00000000E+00
  0.00000000E+00  0.00000000E+00  0.00000000E+00
  0.00000000E+00  0.00000000E+00  0.00000000E+00
  0.00000000E+00  0.00000000E+00  0.00000000E+00
  0.00000000E+00  0.00000000E+00  0.00000000E+00
  0.00000000E+00  0.00000000E+00  0.00000000E+00
  0.00000000E+00  0.00000000E+00  0.00000000E+00
  0.00000000E+00  0.00000000E+00  0.00000000E+00
  0.00000000E+00  0.00000000E+00  0.00000000E+00
  0.00000000E+00  0.00000000E+00  0.00000000E+00
  0.00000000E+00  0.00000000E+00  0.00000000E+00
  0.00000000E+00  0.00000000E+00  0.00000000E+00
  0.00000000E+00  0.00000000E+00  0.00000000E+00
  0.00000000E+00  0.00000000E+00  0.00000000E+00
  0.00000000E+00  0.00000000E+00  0.00000000E+00
  0.00000000E+00  0.00000000E+00  0.00000000E+00
  0.00000000E+00  0.00000000E+00  0.00000000E+00
  0.00000000E+00  0.00000000E+00  0.00000000E+00
  0.00000000E+00  0.00000000E+00  0.00000000E+00
  0.00000000E+00  0.00000000E+00  0.00000000E+00
  0.00000000E+00  0.00000000E+00  0.00000000E+00
  0.00000000E+00  0.00000000E+00  0.00000000E+00
  0.00000000E+00  0.00000000E+00  0.00000000E+00
  0.00000000E+00  0.00000000E+00  0.00000000E+00
  0.00000000E+00  0.00000000E+00  0.00000000E+00
  0.00000000E+00  0.00000000E+00  0.00000000E+00
  0.00000000E+00  0.00000000E+00  0.00000000E+00
  0.00000000E+00  0.00000000E+00  0.00000000E+00
  0.00000000E+00  0.00000000E+00  0.00000000E+00
  0.00000000E+00  0.00000000E+00  0.00000000E+00
  0.00000000E+00  0.00000000E+00  0.00000000E+00
  0.00000000E+00  0.00000000E+00  0.00000000E+00
  0.00000000E+00  0.00000000E+00  0.00000000E+00
  0.00000000E+00  0.00000000E+00  0.00000000E+00
  0.00000000E+00  0.00000000E+00  0.00000000E+00
  0.00000000E+00  0.00000000E+00  0.00000000E+00
  0.00000000E+00  0.00000000E+00  0.00000000E+00
  0.00000000E+00  0.00000000E+00  0.00000000E+00
  0.00000000E+00  0.00000000E+00  0.00000000E+00
  0.00000000E+00  0.00000000E+00  0.00000000E+00
  0.00000000E+00  0.00000000E+00  0.00000000E+00
  0.00000000E+00  0.00000000E+00  0.00000000E+00
  0.00000000E+00  0.00000000E+00  0.00000000E+00
  0.00000000E+00  0.00000000E+00  0.00000000E+00
  0.00000000E+00  0.00000000E+00  0.00000000E+00
  0.00000000E+00  0.00000000E+00  0.00000000E+00
  0.00000000E+00  0.00000000E+00  0.00000000E+00
  0.00000000E+00  0.00000000E+00  0.00000000E+00
  0.00000000E+00  0.00000000E+00  0.00000000E+00
  0.00000000E+00  0.00000000E+00  0.00000000E+00
  0.00000000E+00  0.00000000E+00  0.00000000E+00
  0.00000000E+00  0.00000000E+00  0.00000000E+00
  0.00000000E+00  0.00000000E+00  0.00000000E+00
  0.00000000E+00  0.00000000E+00  0.00000000E+00
  0.00000000E+00  0.00000000E+00  0.00000000E+00
  0.00000000E+00  0.00000000E+00  0.00000000E+00
  0.00000000E+00  0.00000000E+00  0.00000000E+00
  0.00000000E+00  0.00000000E+00  0.00000000E+00
  0.00000000E+00  0.00000000E+00  0.00000000E+00
  0.00000000E+00  0.00000000E+00  0.00000000E+00
  0.00000000E+00  0.00000000E+00  0.00000000E+00
  0.00000000E+00  0.00000000E+00  0.00000000E+00
  0.00000000E+00  0.00000000E+00  0.00000000E+00
  0.00000000E+00  0.00000000E+00  0.00000000E+00
  0.00000000E+00  0.00000000E+00  0.00000000E+00
  0.00000000E+00  0.00000000E+00  0.00000000E+00
  0.00000000E+00  0.00000000E+00  0.00000000E+00
  0.00000000E+00  0.00000000E+00  0.00000000E+00
  0.00000000E+00  0.00000000E+00  0.00000000E+00
  0.00000000E+00  0.00000000E+00  0.00000000E+00
  0.00000000E+00  0.00000000E+00  0.00000000E+00
  0.00000000E+00  0.00000000E+00  0.00000000E+00
  0.00000000E+00  0.00000000E+00  0.00000000E+00
  0.00000000E+00  0.00000000E+00  0.00000000E+00
  0.00000000E+00  0.00000000E+00  0.00000000E+00
  0.00000000E+00  0.00000000E+00  0.00000000E+00
  0.00000000E+00  0.00000000E+00  0.00000000E+00
  0.00000000E+00  0.00000000E+00  0.00000000E+00
  0.00000000E+00  0.00000000E+00  0.00000000E+00
  0.00000000E+00  0.00000000E+00  0.00000000E+00
  0.00000000E+00  0.00000000E+00  0.00000000E+00
  0.00000000E+00  0.00000000E+00  0.00000000E+00
  0.00000000E+00  0.00000000E+00  0.00000000E+00
  0.00000000E+00  0.00000000E+00  0.00000000E+00
  0.00000000E+00  0.00000000E+00  0.00000000E+00
  0.00000000E+00  0.00000000E+00  0.00000000E+00
  0.00000000E+00  0.00000000E+00  0.00000000E+00
  0.00000000E+00  0.00000000E+00  0.00000000E+00
  0.00000000E+00  0.00000000E+00  0.00000000E+00
  0.00000000E+00  0.00000000E+00  0.00000000E+00
  0.00000000E+00  0.00000000E+00  0.00000000E+00
  0.00000000E+00  0.00000000E+00  0.00000000E+00
  0.00000000E+00  0.00000000E+00  0.00000000E+00
  0.00000000E+00  0.00000000E+00  0.00000000E+00
  0.00000000E+00  0.00000000E+00  0.00000000E+00
  0.00000000E+00  0.00000000E+00  0.00000000E+00
  0.00000000E+00  0.00000000E+00  0.00000000E+00
  0.00000000E+00  0.00000000E+00  0.00000000E+00
  0.00000000E+00  0.00000000E+00  0.00000000E+00
  0.00000000E+00  0.00000000E+00  0.00000000E+00
  0.00000000E+00  0.00000000E+00  0.00000000E+00
  0.00000000E+00  0.00000000E+00  0.00000000E+00
  0.00000000E+00  0.00000000E+00  0.00000000E+00
  0.00000000E+00  0.00000000E+00  0.00000000E+00
  0.00000000E+00  0.00000000E+00  0.00000000E+00
  0.00000000E+00  0.00000000E+00  0.00000000E+00
  0.00000000E+00  0.00000000E+00  0.00000000E+00
  0.00000000E+00  0.00000000E+00  0.00000000E+00
  0.00000000E+00  0.00000000E+00  0.00000000E+00
  0.00000000E+00  0.00000000E+00  0.00000000E+00
  0.00000000E+00  0.00000000E+00  0.00000000E+00
  0.00000000E+00  0.00000000E+00  0.00000000E+00
  0.00000000E+00  0.00000000E+00  0.00000000E+00
  0.00000000E+00  0.00000000E+00  0.00000000E+00
  0.00000000E+00  0.00000000E+00  0.00000000E+00
  0.00000000E+00  0.00000000E+00  0.00000000E+00
  0.00000000E+00  0.00000000E+00  0.00000000E+00
  0.00000000E+00  0.00000000E+00  0.00000000E+00
  0.00000000E+00  0.00000000E+00  0.00000000E+00
  0.00000000E+00  0.00000000E+00  0.00000000E+00
  0.00000000E+00  0.00000000E+00  0.00000000E+00
  0.00000000E+00  0.00000000E+00  0.00000000E+00
  0.00000000E+00  0.00000000E+00  0.00000000E+00
  0.00000000E+00  0.00000000E+00  0.00000000E+00
  0.00000000E+00  0.00000000E+00  0.00000000E+00
  0.00000000E+00  0.00000000E+00  0.00000000E+00
  0.00000000E+00  0.00000000E+00  0.00000000E+00
  0.00000000E+00  0.00000000E+00  0.00000000E+00
  0.00000000E+00  0.00000000E+00  0.00000000E+00
  0.00000000E+00  0.00000000E+00  0.00000000E+00
  0.00000000E+00  0.00000000E+00  0.00000000E+00
  0.00000000E+00  0.00000000E+00  0.00000000E+00
  0.00000000E+00  0.00000000E+00  0.00000000E+00
  0.00000000E+00  0.00000000E+00  0.00000000E+00
  0.00000000E+00  0.00000000E+00  0.00000000E+00
  0.00000000E+00  0.00000000E+00  0.00000000E+00
  0.00000000E+00  0.00000000E+00  0.00000000E+00
  0.00000000E+00  0.00000000E+00  0.00000000E+00
  0.00000000E+00  0.00000000E+00  0.00000000E+00
  0.00000000E+00  0.00000000E+00  0.00000000E+00
  0.00000000E+00  0.00000000E+00  0.00000000E+00
  0.00000000E+00  0.00000000E+00  0.00000000E+00
  0.00000000E+00  0.00000000E+00  0.00000000E+00
  0.00000000E+00  0.00000000E+00  0.00000000E+00
  0.00000000E+00  0.00000000E+00  0.00000000E+00
  0.00000000E+00  0.00000000E+00  0.00000000E+00
  0.00000000E+00  0.00000000E+00  0.00000000E+00
  0.00000000E+00  0.00000000E+00  0.00000000E+00
  0.00000000E+00  0.00000000E+00  0.00000000E+00
  0.00000000E+00  0.00000000E+00  0.00000000E+00
  0.00000000E+00  0.00000000E+00  0.00000000E+00
  0.00000000E+00  0.00000000E+00  0.00000000E+00
  0.00000000E+00  0.00000000E+00  0.00000000E+00
  0.00000000E+00  0.00000000E+00  0.00000000E+00
  0.00000000E+00  0.00000000E+00  0.00000000E+00
  0.00000000E+00  0.00000000E+00  0.00000000E+00
  0.00000000E+00  0.00000000E+00  0.00000000E+00
  0.00000000E+00  0.00000000E+00  0.00000000E+00
  0.00000000E+00  0.00000000E+00  0.00000000E+00
  0.00000000E+00  0.00000000E+00  0.00000000E+00
  0.00000000E+00  0.00000000E+00  0.00000000E+00
  0.00000000E+00  0.00000000E+00  0.00000000E+00
  0.00000000E+00  0.00000000E+00  0.00000000E+00
  0.00000000E+00  0.00000000E+00  0.00000000E+00
  0.00000000E+00  0.00000000E+00  0.00000000E+00
  0.00000000E+00  0.00000000E+00  0.00000000E+00
  0.00000000E+00  0.00000000E+00  0.00000000E+00
  0.00000000E+00  0.00000000E+00  0.00000000E+00
  0.00000000E+00  0.00000000E+00  0.00000000E+00
  0.00000000E+00  0.00000000E+00  0.00000000E+00
  0.00000000E+00  0.00000000E+00  0.00000000E+00
  0.00000000E+00  0.00000000E+00  0.00000000E+00
  0.00000000E+00  0.00000000E+00  0.00000000E+00
  0.00000000E+00  0.00000000E+00  0.00000000E+00
  0.00000000E+00  0.00000000E+00  0.00000000E+00
  0.00000000E+00  0.00000000E+00  0.00000000E+00
  0.00000000E+00  0.00000000E+00  0.00000000E+00
  0.00000000E+00  0.00000000E+00  0.00000000E+00
  0.00000000E+00  0.00000000E+00  0.00000000E+00
