# Supplementary material for: Brønsted acidity in zeolites measured by deprotonation energy
Source: Sci Rep. 2022 May 4;12:7301. doi: 10.1038/s41598-022-11354-x (PMC9068704; doi:10.1038/s41598-022-11354-x)
Supplement: Supplementary file 2 — Supplementary Information 2. [file 41598_2022_11354_MOESM2_ESM.zip › structures/periodic/ifr/Al4-O7.vasp]

Si Al O H                               
   1.00000000000000     
    18.5276999999999994    0.0000000000000000    0.0000000000000000
     0.0000000000000000   13.5815000000000001    0.0000000000000000
    -3.1236933521729999    0.0000000000000000   14.8997846135969993
   Si   Al   O    H 
    63     1   128     1
Direct
  0.8367870539252176  0.7050874561565429  0.3756561971974776
  0.3368893815865001  0.2049624787258119  0.3703647147976093
  0.1628071308788381  0.7058400809893143  0.1313590591905164
  0.6640236502798710  0.1996775079313392  0.1275771569766643
  0.1636430490873568  0.2961360826587470  0.1293072232949884
  0.6635909683430439  0.7986703998201544  0.1266563920459757
  0.8364370338051447  0.2952787588715580  0.3695662119612658
  0.3378891284162092  0.7967336727427875  0.3696949306612830
  0.9817456340132050  0.6150804800837690  0.3452988917216919
  0.4851352064994812  0.1168850565758258  0.3425888321457213
  0.0128736764364048  0.6124011760926652  0.1535161475905980
  0.5127953506116621  0.1177876929449559  0.1526686636549335
  0.0141867663679754  0.3853966319144668  0.1556596813599300
  0.5133690768459824  0.8879490394212357  0.1523470336776365
  0.9846963895174711  0.3847274329978753  0.3477874237776389
  0.4853379984546452  0.8885543221458687  0.3423112615590076
  0.1508498723903897  0.6164947107270131  0.4428043934976104
  0.6497110710155038  0.1134597708928977  0.4441569708397768
  0.8549084285987991  0.6077965451724742  0.0459227435079918
  0.3494271532222801  0.1152243311037995  0.0503045433377865
  0.8513356299017915  0.3816924446700151  0.0521106096969310
  0.3495764065686600  0.8891327300444751  0.0508015699774376
  0.1501403722709405  0.3895090816413023  0.4452437005074267
  0.6495390771341452  0.8889859860098347  0.4445756809165959
  0.2512578007629434  0.1144807946133756  0.1926688455749552
  0.2535439413808444  0.6147230674440768  0.3043830607841672
  0.7489381342708585  0.1115969792936772  0.3036495312037101
  0.2506519458772472  0.3880893495443562  0.3046966063097257
  0.7497171219228269  0.8863766794134941  0.3050614224581362
  0.7531207036975516  0.3818401938562046  0.1904562555145340
  0.2512458426838805  0.8878002775473907  0.1929558919324572
  0.8325368665086869  0.7037340865123283  0.8670050257339117
  0.3344461517357917  0.2064355946188557  0.8681660432715498
  0.1606062553648114  0.7062850690637121  0.6261989263897200
  0.6619106297183576  0.2038278840681691  0.6255722662940694
  0.1625091464774188  0.2971674720647838  0.6257711907404561
  0.6612269850310947  0.7945927057743151  0.6254677034285633
  0.8361912521297478  0.2934230661833060  0.8669415078382025
  0.3335414040029997  0.7973985658643497  0.8688725717029420
  0.9827950123614733  0.6126247086916788  0.8427076394316613
  0.4835872164951898  0.1163309420675382  0.8426174989265347
  0.0142449076940669  0.6134310439474258  0.6527626223074112
  0.5133766781970736  0.1136914766493987  0.6512590502616076
  0.0142769567197898  0.3859776287377596  0.6508264881185486
  0.5132368398509969  0.8856498934066611  0.6529020460710210
  0.9847135771211719  0.3841905968146264  0.8420425698721534
  0.4833456027723101  0.8865938813073294  0.8442001451935532
  0.1452300221027990  0.6130038362717459  0.9470499719581923
  0.6476491189934754  0.1155910563475148  0.9431747249913924
  0.8487603111501053  0.6126954919063325  0.5539379765889892
  0.3492343864870420  0.1116211181258849  0.5503314089424752
  0.8484397874623413  0.3883644290311534  0.5502769794085605
  0.3486359603362154  0.8867032419408971  0.5507128909132623
  0.1474113500584189  0.3877121036889117  0.9468107877449352
  0.6468914397859995  0.8886457952943404  0.9442515584866764
  0.7472849244763582  0.6121214859299656  0.6916171356665464
  0.2497383357577998  0.1144634092678009  0.6909302859329645
  0.2447239764853032  0.6153616118993686  0.8053995684056779
  0.7465668348639187  0.1131116657903921  0.8024297309260777
  0.2462344163636737  0.3882000308539292  0.8050641776203453
  0.7454121173272609  0.8859066754964157  0.8037310061363588
  0.7492872325545050  0.3857710620812680  0.6918008275971338
  0.2484147124803786  0.8877123823658291  0.6910968741601001
  0.7473365471104343  0.6099822773011044  0.1968724841578451
  0.0630029299997591  0.6313016575723391  0.4056120100234437
  0.5605947036421510  0.1237425436065964  0.4177652862697053
  0.9440194516570953  0.6191174712614618  0.0676431208172797
  0.4383052234162784  0.1282306755092825  0.0759223374907778
  0.9410578956052923  0.3772329007112609  0.0767155014479748
  0.4384897588342103  0.8771808232842681  0.0760415405980479
  0.0616203814794066  0.3736780820460051  0.4197010475846971
  0.5603481189990119  0.8808389392127104  0.4180263396822238
  0.9574942461780502  0.4996413527699262  0.3441119629439519
  0.4567352886897302  0.0026992198284769  0.3306440678908082
  0.0432800219950360  0.4999872912493225  0.1671948017984090
  0.5385465663627168  0.0030797521977848  0.1646819178560457
  0.9251555764364584  0.6856691179382278  0.3824543526263998
  0.4233726756900321  0.1832611334429322  0.3751779446017969
  0.0777306851174301  0.6848613076005565  0.1387591185932458
  0.5769683318608195  0.1809611636548418  0.1224455149566118
  0.0777374533142504  0.3180248055093200  0.1291486473781795
  0.5775369252993078  0.8261133278830862  0.1217484173057043
  0.9240499848652620  0.3147650634050005  0.3778449719434951
  0.4237148047770078  0.8223411019016260  0.3751123633663045
  0.9780891657993310  0.6480103440805151  0.2395878896416578
  0.4980777528676535  0.1597769763741683  0.2474328609499296
  0.9958271498900607  0.3486999160938432  0.2497122027102393
  0.4986135871133492  0.8461346615861237  0.2472369843156099
  0.1747516338454904  0.6871748978414024  0.0299802183290888
  0.6814228521481976  0.1858464913694662  0.0276133698026251
  0.8187120068373624  0.6917993614837066  0.4755634000475633
  0.3172768427906351  0.1861960802212378  0.4684239386228460
  0.8170938279773803  0.3139601050970601  0.4680182590210318
  0.3179987889657263  0.8121180814426046  0.4681757687994203
  0.1793860671622935  0.3140794983287922  0.0293362234248985
  0.6824754923898338  0.8191882539541114  0.0278299522243782
  0.1686409162452473  0.5033975199631157  0.4754079084894396
  0.6724015393714905  0.0012760334074536  0.4768962750097253
  0.8280595207340049  0.4961575937512367  0.0237997647184489
  0.3281225618500614  0.0021026837482587  0.0197528625117412
  0.1908757895840940  0.6437811451087974  0.3608625541387795
  0.6840996801712858  0.1408133563940656  0.3573838499812814
  0.8293869056352141  0.6436013107137628  0.1420803731107662
  0.3147767804125343  0.1427248990559821  0.1370087220821114
  0.8179177871255640  0.3471379618846855  0.1371256967096166
  0.3151747932997320  0.8608321208525254  0.1375652515542228
  0.1852015148808404  0.3635747269660159  0.3586356111743649
  0.6841047648798906  0.8597795386402147  0.3584655332120962
  0.6763159311619444  0.6854012159239591  0.1515019676434471
  0.1786359032270219  0.1816767372969941  0.1575647165711549
  0.3259554039191286  0.6821642328244241  0.3390724140570222
  0.8200424747762075  0.1816461748930513  0.3386644001994819
  0.3218485339676880  0.3195604264264292  0.3421838955937184
  0.8217063007217499  0.8189337599122521  0.3431746550626103
  0.6815048078263092  0.3112968824982565  0.1612628216107476
  0.1785736092543756  0.8206018430707149  0.1575092149744374
  0.7896082759742185  0.6294110762816757  0.3064681014479892
  0.2843756471696119  0.1333375374675160  0.2985183857648400
  0.2191230478747747  0.6340428451875680  0.1986050770916320
  0.7156753132970342  0.1239871175580216  0.1966943812273277
  0.2181253770633216  0.3681705858799763  0.1987014920987295
  0.7180428753884847  0.8698131801441528  0.1986121424765612
  0.7872128816988939  0.3692844660243070  0.2976389144553000
  0.2837759635144992  0.8678052319525789  0.2988176357926288
  0.7282334400069721  0.4916251470750249  0.1653302391462985
  0.2252414747226505  0.0011148840408451  0.1774691872956498
  0.2782495701857561  0.5009451307714424  0.3192784733800962
  0.7765008597922513 -0.0005726191481640  0.3234456859624118
  0.0558415449203760  0.6225930872397264  0.9217363898332727
  0.5586887931672260  0.1290615358086943  0.9177352406246150
  0.9379411799794105  0.6204917030773300  0.5797163189888632
  0.4383642029176470  0.1215346094196020  0.5752876094004916
  0.9377645772340630  0.3787191492219029  0.5773705691801976
  0.4376774980139994  0.8765643184457251  0.5779726943816061
  0.0583409461634339  0.3761101292713582  0.9202418033111154
  0.5578140425349524  0.8755679049325021  0.9205108798342553
  0.9550008265234089  0.4981126257267452  0.8327601809958813
  0.4562425193092083  0.0015216362490652  0.8358558202149159
  0.0440066639679766  0.4997753622980373  0.6605247513552767
  0.5422499493294607 -0.0003343746216061  0.6612334414853900
  0.9181794049111636  0.6802613715211936  0.8673997027276913
  0.4205725948697018  0.1844381980177031  0.8703774448888252
  0.0739642861444146  0.6836191246062114  0.6203532469043223
  0.5754368275889210  0.1819246467255392  0.6216252272100521
  0.0753674749296112  0.3175151612629618  0.6190726955826457
  0.5750955499356561  0.8168047055272915  0.6234990432831797
  0.9224138843285448  0.3141273022747244  0.8684962390541818
  0.4197484547538521  0.8189231151485369  0.8712188281018360
  0.0019298003492482  0.6517826074905470  0.7495675039166617
  0.4978745361631612  0.1531566941976932  0.7462190220130954
  0.0021792891799522  0.3466841439968025  0.7474682443067211
  0.4985786374343170  0.8479857541301608  0.7487716202033649
  0.1795685583665742  0.6884064233228883  0.5276291836576226
  0.6806041083104520  0.1877767605284020  0.5267371879196503
  0.8175001873280002  0.6818915654085851  0.9675344516489118
  0.3165889971201334  0.1878016967482454  0.9671428153659124
  0.8205186695715770  0.3115613730217708  0.9668960264451094
  0.3160697066379835  0.8164122745367444  0.9679629112725530
  0.1837390510513575  0.3179863884427655  0.5287942188676535
  0.6795356551715651  0.8145454519271196  0.5271625220306215
  0.1682032526329426  0.5006831220365439  0.9789411268718369
  0.6680358122147176  0.0022530195281151  0.9722408991301315
  0.8257751191295730  0.5011361312662844  0.5191243371848300
  0.3264708116660239 -0.0007997060591256  0.5182765194377562
  0.1802266146282526  0.6414479745323262  0.8608245192482309
  0.6825037816442859  0.1437713809232861  0.8566489395408639
  0.8152716297782309  0.6374516371490954  0.6421668297936359
  0.3155495859099434  0.1394281638871998  0.6376815434221452
  0.8139677269125997  0.3602039276283889  0.6370167434529801
  0.3129292204222325  0.8595008236282595  0.6367030145357425
  0.1823412091726307  0.3604918020929310  0.8604795445762484
  0.6795361785169730  0.8594808000404955  0.8561539804570973
  0.6758750841847181  0.6791886569443346  0.6512146943126137
  0.1781666680511264  0.1824402398968759  0.6527488909647930
  0.3169348337907811  0.6828045078275393  0.8415263052967208
  0.8196973633501305  0.1793521531570324  0.8379998720335901
  0.3188641554715635  0.3212151267755414  0.8404839761120689
  0.8177652889694300  0.8190694917346970  0.8431186936540978
  0.6774462641612122  0.3176813548495571  0.6560106246766729
  0.1758054520092994  0.8208146938712555  0.6545500543283358
  0.7764388512004382  0.6337267004042441  0.7981396075026773
  0.2808706072407508  0.1349910401290467  0.7970461741084360
  0.2121933972074654  0.6347931355595224  0.6992435978200325
  0.7145849214471888  0.1308164474425191  0.6960459699296465
  0.2131860043132112  0.3688949083989957  0.6992332178236803
  0.7154441698507513  0.8641942006312067  0.6976793027530620
  0.7826712192248140  0.3667200509107826  0.7978114761026553
  0.2803096660767876  0.8687073420410214  0.7973132061440599
  0.7218267920296300  0.4986266330330336  0.6770880074185150
  0.2230474754105606  0.0013186118778698  0.6757099740687300
  0.2710069498812650  0.5020414241133024  0.8203363392886184
  0.7712578428250417 -0.0006705407399708  0.8189060021440926
  0.8738632419838936  0.6636016521452387  0.1867283103582095
 
  0.00000000E+00  0.00000000E+00  0.00000000E+00
  0.00000000E+00  0.00000000E+00  0.00000000E+00
  0.00000000E+00  0.00000000E+00  0.00000000E+00
  0.00000000E+00  0.00000000E+00  0.00000000E+00
  0.00000000E+00  0.00000000E+00  0.00000000E+00
  0.00000000E+00  0.00000000E+00  0.00000000E+00
  0.00000000E+00  0.00000000E+00  0.00000000E+00
  0.00000000E+00  0.00000000E+00  0.00000000E+00
  0.00000000E+00  0.00000000E+00  0.00000000E+00
  0.00000000E+00  0.00000000E+00  0.00000000E+00
  0.00000000E+00  0.00000000E+00  0.00000000E+00
  0.00000000E+00  0.00000000E+00  0.00000000E+00
  0.00000000E+00  0.00000000E+00  0.00000000E+00
  0.00000000E+00  0.00000000E+00  0.00000000E+00
  0.00000000E+00  0.00000000E+00  0.00000000E+00
  0.00000000E+00  0.00000000E+00  0.00000000E+00
  0.00000000E+00  0.00000000E+00  0.00000000E+00
  0.00000000E+00  0.00000000E+00  0.00000000E+00
  0.00000000E+00  0.00000000E+00  0.00000000E+00
  0.00000000E+00  0.00000000E+00  0.00000000E+00
  0.00000000E+00  0.00000000E+00  0.00000000E+00
  0.00000000E+00  0.00000000E+00  0.00000000E+00
  0.00000000E+00  0.00000000E+00  0.00000000E+00
  0.00000000E+00  0.00000000E+00  0.00000000E+00
  0.00000000E+00  0.00000000E+00  0.00000000E+00
  0.00000000E+00  0.00000000E+00  0.00000000E+00
  0.00000000E+00  0.00000000E+00  0.00000000E+00
  0.00000000E+00  0.00000000E+00  0.00000000E+00
  0.00000000E+00  0.00000000E+00  0.00000000E+00
  0.00000000E+00  0.00000000E+00  0.00000000E+00
  0.00000000E+00  0.00000000E+00  0.00000000E+00
  0.00000000E+00  0.00000000E+00  0.00000000E+00
  0.00000000E+00  0.00000000E+00  0.00000000E+00
  0.00000000E+00  0.00000000E+00  0.00000000E+00
  0.00000000E+00  0.00000000E+00  0.00000000E+00
  0.00000000E+00  0.00000000E+00  0.00000000E+00
  0.00000000E+00  0.00000000E+00  0.00000000E+00
  0.00000000E+00  0.00000000E+00  0.00000000E+00
  0.00000000E+00  0.00000000E+00  0.00000000E+00
  0.00000000E+00  0.00000000E+00  0.00000000E+00
  0.00000000E+00  0.00000000E+00  0.00000000E+00
  0.00000000E+00  0.00000000E+00  0.00000000E+00
  0.00000000E+00  0.00000000E+00  0.00000000E+00
  0.00000000E+00  0.00000000E+00  0.00000000E+00
  0.00000000E+00  0.00000000E+00  0.00000000E+00
  0.00000000E+00  0.00000000E+00  0.00000000E+00
  0.00000000E+00  0.00000000E+00  0.00000000E+00
  0.00000000E+00  0.00000000E+00  0.00000000E+00
  0.00000000E+00  0.00000000E+00  0.00000000E+00
  0.00000000E+00  0.00000000E+00  0.00000000E+00
  0.00000000E+00  0.00000000E+00  0.00000000E+00
  0.00000000E+00  0.00000000E+00  0.00000000E+00
  0.00000000E+00  0.00000000E+00  0.00000000E+00
  0.00000000E+00  0.00000000E+00  0.00000000E+00
  0.00000000E+00  0.00000000E+00  0.00000000E+00
  0.00000000E+00  0.00000000E+00  0.00000000E+00
  0.00000000E+00  0.00000000E+00  0.00000000E+00
  0.00000000E+00  0.00000000E+00  0.00000000E+00
  0.00000000E+00  0.00000000E+00  0.00000000E+00
  0.00000000E+00  0.00000000E+00  0.00000000E+00
  0.00000000E+00  0.00000000E+00  0.00000000E+00
  0.00000000E+00  0.00000000E+00  0.00000000E+00
  0.00000000E+00  0.00000000E+00  0.00000000E+00
  0.00000000E+00  0.00000000E+00  0.00000000E+00
  0.00000000E+00  0.00000000E+00  0.00000000E+00
  0.00000000E+00  0.00000000E+00  0.00000000E+00
  0.00000000E+00  0.00000000E+00  0.00000000E+00
  0.00000000E+00  0.00000000E+00  0.00000000E+00
  0.00000000E+00  0.00000000E+00  0.00000000E+00
  0.00000000E+00  0.00000000E+00  0.00000000E+00
  0.00000000E+00  0.00000000E+00  0.00000000E+00
  0.00000000E+00  0.00000000E+00  0.00000000E+00
  0.00000000E+00  0.00000000E+00  0.00000000E+00
  0.00000000E+00  0.00000000E+00  0.00000000E+00
  0.00000000E+00  0.00000000E+00  0.00000000E+00
  0.00000000E+00  0.00000000E+00  0.00000000E+00
  0.00000000E+00  0.00000000E+00  0.00000000E+00
  0.00000000E+00  0.00000000E+00  0.00000000E+00
  0.00000000E+00  0.00000000E+00  0.00000000E+00
  0.00000000E+00  0.00000000E+00  0.00000000E+00
  0.00000000E+00  0.00000000E+00  0.00000000E+00
  0.00000000E+00  0.00000000E+00  0.00000000E+00
  0.00000000E+00  0.00000000E+00  0.00000000E+00
  0.00000000E+00  0.00000000E+00  0.00000000E+00
  0.00000000E+00  0.00000000E+00  0.00000000E+00
  0.00000000E+00  0.00000000E+00  0.00000000E+00
  0.00000000E+00  0.00000000E+00  0.00000000E+00
  0.00000000E+00  0.00000000E+00  0.00000000E+00
  0.00000000E+00  0.00000000E+00  0.00000000E+00
  0.00000000E+00  0.00000000E+00  0.00000000E+00
  0.00000000E+00  0.00000000E+00  0.00000000E+00
  0.00000000E+00  0.00000000E+00  0.00000000E+00
  0.00000000E+00  0.00000000E+00  0.00000000E+00
  0.00000000E+00  0.00000000E+00  0.00000000E+00
  0.00000000E+00  0.00000000E+00  0.00000000E+00
  0.00000000E+00  0.00000000E+00  0.00000000E+00
  0.00000000E+00  0.00000000E+00  0.00000000E+00
  0.00000000E+00  0.00000000E+00  0.00000000E+00
  0.00000000E+00  0.00000000E+00  0.00000000E+00
  0.00000000E+00  0.00000000E+00  0.00000000E+00
  0.00000000E+00  0.00000000E+00  0.00000000E+00
  0.00000000E+00  0.00000000E+00  0.00000000E+00
  0.00000000E+00  0.00000000E+00  0.00000000E+00
  0.00000000E+00  0.00000000E+00  0.00000000E+00
  0.00000000E+00  0.00000000E+00  0.00000000E+00
  0.00000000E+00  0.00000000E+00  0.00000000E+00
  0.00000000E+00  0.00000000E+00  0.00000000E+00
  0.00000000E+00  0.00000000E+00  0.00000000E+00
  0.00000000E+00  0.00000000E+00  0.00000000E+00
  0.00000000E+00  0.00000000E+00  0.00000000E+00
  0.00000000E+00  0.00000000E+00  0.00000000E+00
  0.00000000E+00  0.00000000E+00  0.00000000E+00
  0.00000000E+00  0.00000000E+00  0.00000000E+00
  0.00000000E+00  0.00000000E+00  0.00000000E+00
  0.00000000E+00  0.00000000E+00  0.00000000E+00
  0.00000000E+00  0.00000000E+00  0.00000000E+00
  0.00000000E+00  0.00000000E+00  0.00000000E+00
  0.00000000E+00  0.00000000E+00  0.00000000E+00
  0.00000000E+00  0.00000000E+00  0.00000000E+00
  0.00000000E+00  0.00000000E+00  0.00000000E+00
  0.00000000E+00  0.00000000E+00  0.00000000E+00
  0.00000000E+00  0.00000000E+00  0.00000000E+00
  0.00000000E+00  0.00000000E+00  0.00000000E+00
  0.00000000E+00  0.00000000E+00  0.00000000E+00
  0.00000000E+00  0.00000000E+00  0.00000000E+00
  0.00000000E+00  0.00000000E+00  0.00000000E+00
  0.00000000E+00  0.00000000E+00  0.00000000E+00
  0.00000000E+00  0.00000000E+00  0.00000000E+00
  0.00000000E+00  0.00000000E+00  0.00000000E+00
  0.00000000E+00  0.00000000E+00  0.00000000E+00
  0.00000000E+00  0.00000000E+00  0.00000000E+00
  0.00000000E+00  0.00000000E+00  0.00000000E+00
  0.00000000E+00  0.00000000E+00  0.00000000E+00
  0.00000000E+00  0.00000000E+00  0.00000000E+00
  0.00000000E+00  0.00000000E+00  0.00000000E+00
  0.00000000E+00  0.00000000E+00  0.00000000E+00
  0.00000000E+00  0.00000000E+00  0.00000000E+00
  0.00000000E+00  0.00000000E+00  0.00000000E+00
  0.00000000E+00  0.00000000E+00  0.00000000E+00
  0.00000000E+00  0.00000000E+00  0.00000000E+00
  0.00000000E+00  0.00000000E+00  0.00000000E+00
  0.00000000E+00  0.00000000E+00  0.00000000E+00
  0.00000000E+00  0.00000000E+00  0.00000000E+00
  0.00000000E+00  0.00000000E+00  0.00000000E+00
  0.00000000E+00  0.00000000E+00  0.00000000E+00
  0.00000000E+00  0.00000000E+00  0.00000000E+00
  0.00000000E+00  0.00000000E+00  0.00000000E+00
  0.00000000E+00  0.00000000E+00  0.00000000E+00
  0.00000000E+00  0.00000000E+00  0.00000000E+00
  0.00000000E+00  0.00000000E+00  0.00000000E+00
  0.00000000E+00  0.00000000E+00  0.00000000E+00
  0.00000000E+00  0.00000000E+00  0.00000000E+00
  0.00000000E+00  0.00000000E+00  0.00000000E+00
  0.00000000E+00  0.00000000E+00  0.00000000E+00
  0.00000000E+00  0.00000000E+00  0.00000000E+00
  0.00000000E+00  0.00000000E+00  0.00000000E+00
  0.00000000E+00  0.00000000E+00  0.00000000E+00
  0.00000000E+00  0.00000000E+00  0.00000000E+00
  0.00000000E+00  0.00000000E+00  0.00000000E+00
  0.00000000E+00  0.00000000E+00  0.00000000E+00
  0.00000000E+00  0.00000000E+00  0.00000000E+00
  0.00000000E+00  0.00000000E+00  0.00000000E+00
  0.00000000E+00  0.00000000E+00  0.00000000E+00
  0.00000000E+00  0.00000000E+00  0.00000000E+00
  0.00000000E+00  0.00000000E+00  0.00000000E+00
  0.00000000E+00  0.00000000E+00  0.00000000E+00
  0.00000000E+00  0.00000000E+00  0.00000000E+00
  0.00000000E+00  0.00000000E+00  0.00000000E+00
  0.00000000E+00  0.00000000E+00  0.00000000E+00
  0.00000000E+00  0.00000000E+00  0.00000000E+00
  0.00000000E+00  0.00000000E+00  0.00000000E+00
  0.00000000E+00  0.00000000E+00  0.00000000E+00
  0.00000000E+00  0.00000000E+00  0.00000000E+00
  0.00000000E+00  0.00000000E+00  0.00000000E+00
  0.00000000E+00  0.00000000E+00  0.00000000E+00
  0.00000000E+00  0.00000000E+00  0.00000000E+00
  0.00000000E+00  0.00000000E+00  0.00000000E+00
  0.00000000E+00  0.00000000E+00  0.00000000E+00
  0.00000000E+00  0.00000000E+00  0.00000000E+00
  0.00000000E+00  0.00000000E+00  0.00000000E+00
  0.00000000E+00  0.00000000E+00  0.00000000E+00
  0.00000000E+00  0.00000000E+00  0.00000000E+00
  0.00000000E+00  0.00000000E+00  0.00000000E+00
  0.00000000E+00  0.00000000E+00  0.00000000E+00
  0.00000000E+00  0.00000000E+00  0.00000000E+00
  0.00000000E+00  0.00000000E+00  0.00000000E+00
  0.00000000E+00  0.00000000E+00  0.00000000E+00
  0.00000000E+00  0.00000000E+00  0.00000000E+00
  0.00000000E+00  0.00000000E+00  0.00000000E+00
  0.00000000E+00  0.00000000E+00  0.00000000E+00
  0.00000000E+00  0.00000000E+00  0.00000000E+00
  0.00000000E+00  0.00000000E+00  0.00000000E+00
  0.00000000E+00  0.00000000E+00  0.00000000E+00
