# Supplementary material for: Brønsted acidity in zeolites measured by deprotonation energy
Source: Sci Rep. 2022 May 4;12:7301. doi: 10.1038/s41598-022-11354-x (PMC9068704; doi:10.1038/s41598-022-11354-x)
Supplement: Supplementary file 2 — Supplementary Information 2. [file 41598_2022_11354_MOESM2_ESM.zip › structures/periodic/ifr/Al1-O8.vasp]

Si Al O H                               
   1.00000000000000     
    18.5276999999999994    0.0000000000000000    0.0000000000000000
     0.0000000000000000   13.5815000000000001    0.0000000000000000
    -3.1236933521729999    0.0000000000000000   14.8997846135969993
   Si   Al   O    H 
    63     1   128     1
Direct
  0.3356612200855498  0.2040430572418506  0.3708527562934530
  0.1642056377527252  0.7040435450454989  0.1275606700731219
  0.6612854136559871  0.2090715554702411  0.1250348045405844
  0.1625657690029227  0.2943144039997800  0.1284983047033021
  0.6620770266765342  0.7943264509105789  0.1233859408440524
  0.8351226820951646  0.2991625619563485  0.3703486078125776
  0.3372025902290325  0.7941149071325004  0.3696347412923500
  0.9872064035574929  0.6174219405007882  0.3470242856922168
  0.4846034779262480  0.1149382071551788  0.3445850204938937
  0.0165988689501469  0.6150308224704051  0.1552873047938323
  0.5139955508668054  0.1171051831569193  0.1532739449318913
  0.0148059310313949  0.3866613550861925  0.1539254305481271
  0.5147472938568677  0.8891103663001432  0.1517016196397276
  0.9847460386486695  0.3888121253845682  0.3450008885526882
  0.4851566232265020  0.8861933187204059  0.3428249553476497
  0.1512794064474939  0.6112733941758504  0.4481744056705034
  0.6484363388837275  0.1140551444056116  0.4456699140888802
  0.8505980893235219  0.6151964288022699  0.0564067445507780
  0.3491789569175350  0.1143905061656695  0.0521074487380239
  0.8503406649889241  0.3896082779780857  0.0534835344381371
  0.3503507275233017  0.8895505256888498  0.0517159885953127
  0.1487946692985871  0.3867299329647663  0.4468227003499235
  0.6494141879364277  0.8875886226515232  0.4460371367602952
  0.7472090597813463  0.6161578565521406  0.1928093250219781
  0.2503066367364151  0.1132670883801909  0.1934755210500014
  0.2492291513308146  0.6127412959813434  0.3057946596011902
  0.7461201036662972  0.1199440149737402  0.3032690179344545
  0.2477812576435816  0.3857367109982329  0.3057178422283672
  0.7443755627676872  0.8922092776453863  0.3014811066149936
  0.7498431676352449  0.3890982705006989  0.1921117151094692
  0.2518284147028267  0.8862885742322263  0.1930042214862316
  0.8356833866486643  0.7048595876490484  0.8735586700647572
  0.3357801025226685  0.2043261607261267  0.8700220007402708
  0.1649082844283566  0.7033421729899579  0.6291947046458976
  0.6640022586533522  0.2046732286617094  0.6283755859179172
  0.1624766578097277  0.2937116673922426  0.6281152827606888
  0.6650808660525888  0.7950498143690897  0.6284431355780243
  0.8360498188971618  0.2953896169919971  0.8723720369742434
  0.3366974088879675  0.7941504227011018  0.8713833578517877
  0.9850612691038615  0.6132467185264303  0.8465609598780620
  0.4838678766474805  0.1132786406406312  0.8440512678607623
  0.0165392395436602  0.6123279268132261  0.6563650638826479
  0.5149785825650972  0.1129308471133441  0.6534396625178293
  0.0144386669991336  0.3841231648513187  0.6547176774347788
  0.5154986837436297  0.8840718869726408  0.6539643235663400
  0.9848145549200565  0.3843562200589852  0.8457696086822315
  0.4845127542033992  0.8851019813371401  0.8446334813904056
  0.1487107978418864  0.6110817441774631  0.9470485596549515
  0.6482195662480418  0.1140625890588417  0.9445559832633977
  0.8514355340776638  0.6148376684705092  0.5598949979895745
  0.3511775269216797  0.1112786971856890  0.5522610956922933
  0.8501872683392709  0.3896117819094772  0.5534284088347950
  0.3516915530474969  0.8855796775532492  0.5518357992422015
  0.1490591332487075  0.3854163200242706  0.9468839701014369
  0.6490583480353610  0.8897185463613174  0.9442365591991787
  0.7522749481320996  0.6121785264538530  0.6989007187669609
  0.2517483607277193  0.1121166999201146  0.6931446381688339
  0.2486039730714667  0.6123456928813743  0.8071873709245602
  0.7489501429519612  0.1139388599230470  0.8056876453905708
  0.2477602844120658  0.3854869084564634  0.8051469648740206
  0.7492463211680653  0.8871040428213898  0.8049577930947712
  0.7505470002375019  0.3863603494381562  0.6941675191442389
  0.2520443742572515  0.8850303527114630  0.6926917910103545
  0.8351828223659588  0.6987142267100812  0.3777307771051445
  0.0624963512791697  0.6215135514819545  0.4236642228177182
  0.5593167798805744  0.1235465765178954  0.4212522153354150
  0.9396908548332412  0.6254942022280418  0.0829443198919616
  0.4383272716602153  0.1250738129146864  0.0785891478845806
  0.9393750927223538  0.3775652532616446  0.0787033680209511
  0.4396894787064866  0.8807059083682660  0.0761482152713083
  0.0594715255893805  0.3778152473810946  0.4214421475931591
  0.5606310371630384  0.8768648270112400  0.4182559395723822
  0.9572111419044690  0.5030415031389723  0.3359593427293072
  0.4567001208332825  0.0004231910535138  0.3346624558409711
  0.0443111009227307  0.5003254047577966  0.1614085391435768
  0.5436346261977191  0.0032063531437492  0.1620623200916498
  0.9264708960875695  0.6882147094965053  0.3731472336144192
  0.4220325709987698  0.1826004327917291  0.3734019783296206
  0.0776117387812674  0.6831219355216670  0.1228846097443251
  0.5752287960194516  0.1864188657783040  0.1230615677277784
  0.0762656325389475  0.3165880490477864  0.1249989462801217
  0.5770572177095310  0.8218300889195427  0.1217248817431689
  0.9212387309266069  0.3207127326031467  0.3722579443954422
  0.4233709769399369  0.8169513822397234  0.3715576943545651
  0.0068746843678889  0.6536286359059555  0.2525971318455765
  0.5003258060971820  0.1546845651639323  0.2497307247671826
  0.0002718557945748  0.3491461988418411  0.2499730906163312
  0.5006919547782481  0.8488937994935161  0.2471580884107752
  0.1828932081469296  0.6844214473411477  0.0291302820380480
  0.6794677136834942  0.1888706970834934  0.0265473242023844
  0.8171278946233059  0.6922335169085109  0.4837707709798781
  0.3182669368450520  0.1848499175972079  0.4699439198502688
  0.8177230227698371  0.3173970697855182  0.4694654842046478
  0.3199193162231513  0.8122758833461196  0.4689146894012650
  0.1810674213185135  0.3119717327568922  0.0296990924000582
  0.6823638778014576  0.8167064795311588  0.0266260859503308
  0.1734608449572441  0.4983398944077810  0.4791513245649404
  0.6719386432354045  0.0008460383603760  0.4742686814236687
  0.8288554073072485  0.5027225755249211  0.0231335889656296
  0.3271318558651055  0.0018340632819809  0.0201925379307992
  0.1856291191135781  0.6402016908259426  0.3615179666721488
  0.6813829615581594  0.1438503260083698  0.3580191175430535
  0.8150369340439558  0.6428442336105711  0.1421414649436666
  0.3146613292261207  0.1417928666784561  0.1388712426946744
  0.8159037493188847  0.3607945557992847  0.1401315657505088
  0.3175971923151859  0.8611786431050875  0.1395901299840944
  0.1826759716905564  0.3587177689721177  0.3595493702047414
  0.6856956746247872  0.8577167560739902  0.3600688511771237
  0.6741556415782004  0.6788695427852490  0.1459297939022730
  0.1775484437403294  0.1797045641538018  0.1572063942357602
  0.3221225485942875  0.6795347943726265  0.3414335473470690
  0.8194521150613472  0.1837060552801225  0.3427056061709000
  0.3199914668406405  0.3185203555038328  0.3431166477790827
  0.8239850180331645  0.8322292346078642  0.3448442090715132
  0.6771287707082003  0.3231402405694795  0.1530759375471185
  0.1800980249179508  0.8187883792573435  0.1548811769622199
  0.7704370209686232  0.6427209606254614  0.2969140750465671
  0.2826494561838645  0.1322693050224585  0.2996132393790698
  0.2165284727746723  0.6327052661507374  0.1999185769229249
  0.7149633206458644  0.1385177673733575  0.1972739089846805
  0.2160434496277037  0.3657693136188621  0.1996129957596675
  0.7174094581306875  0.8622058783959475  0.1980567227399199
  0.7802852583813035  0.3682466251107563  0.2985416048739884
  0.2834084370996693  0.8658265352145819  0.2990742551508152
  0.7240260697539881  0.5016984545901190  0.1758138716305910
  0.2253739916029778  0.9995279751178368  0.1781293446330839
  0.2742477896686793  0.4989473243531268  0.3205988728873885
  0.7708647909699619  0.0047794450440108  0.3152167183088646
  0.0595191445567991  0.6228259557742424  0.9237133557487767
  0.5590418457175433  0.1228494310161474  0.9195909164679780
  0.9412139216360702  0.6220580845088560  0.5819528849961214
  0.4403604379622832  0.1227581743708977  0.5769659027487244
  0.9392437579062279  0.3762474303369070  0.5789197492782657
  0.4408725596193231  0.8741593715456176  0.5774711451826678
  0.0600238778865339  0.3740530922470361  0.9211340195570579
  0.5600020681508570  0.8781124062998074  0.9200430740643424
  0.9570073991343804  0.4988152746781048  0.8373784295810943
  0.4551950011645661  0.9990426336740766  0.8354214784766463
  0.0445650374815781  0.4976105762973387  0.6648987942856082
  0.5434021599175016 -0.0013704802197054  0.6623760127121597
  0.9212623098371272  0.6807995457413604  0.8732595963473431
  0.4221393531804993  0.1820923428449333  0.8735429500878917
  0.0789871034347352  0.6801369790647789  0.6268011884514215
  0.5780404584791379  0.1809296875192636  0.6258679570088834
  0.0759857942883138  0.3140669338584301  0.6257113144045693
  0.5786795783320284  0.8158534185134491  0.6267141694623992
  0.9223601575117806  0.3166533355833401  0.8751703660126390
  0.4231976259699380  0.8154301701983515  0.8742471953003973
  0.0029897457459530  0.6514764882722198  0.7524735855501051
  0.4988804811257184  0.1513731929298844  0.7484448374461249
  0.9989255758428427  0.3453365614422207  0.7500048889698591
  0.4995310402024456  0.8462631385965074  0.7492315139010568
  0.1838484470784895  0.6845865382689829  0.5308858926958437
  0.6813228497502027  0.1859925077434044  0.5289690301757750
  0.8201571088507353  0.6899586341664959  0.9739942131628530
  0.3177186635912410  0.1878310940715341  0.9692235610299683
  0.8178068565382365  0.3163022494135128  0.9707442292621081
  0.3184497305613498  0.8153627921298537  0.9697468928611662
  0.1798818435680344  0.3118856910707748  0.5288691980456518
  0.6811865439947872  0.8151801424023423  0.5288161065988525
  0.1706922746453174  0.4982329690657867  0.9781985760742840
  0.6713930721247577  0.0019760213283104  0.9769535430291882
  0.8288269662426078  0.5026456606450997  0.5242242334603207
  0.3298707924030582  0.9984334778891134  0.5205569225867384
  0.1822041644716659  0.6382818654255938  0.8593082234984321
  0.6822220588887050  0.1407127365580937  0.8572185016502568
  0.8226054414216132  0.6340975756192854  0.6529548646802762
  0.3171521496892117  0.1385901943370666  0.6394946447156066
  0.8153041606606876  0.3601300948817515  0.6396307506724157
  0.3169418499958443  0.8580473399915226  0.6384203752398883
  0.1836982443572321  0.3574981333561003  0.8602626946832977
  0.6824792213954737  0.8620130384969301  0.8568069848108043
  0.6821700767261416  0.6808739408170339  0.6555842362527352
  0.1795482911459672  0.1793282266061391  0.6560872593495315
  0.3207890672113354  0.6789579964842229  0.8464399192834809
  0.8208304718520530  0.1802713163386469  0.8460540586845225
  0.3203870876584659  0.3183535526194033  0.8404271432273297
  0.8207376001695557  0.8193406829581507  0.8437916258839355
  0.6782448991440104  0.3194489023054542  0.6558683380761559
  0.1794333340603774  0.8185434907602200  0.6559145536377270
  0.7789687352531045  0.6334776047952546  0.8058326721237469
  0.2830726652421627  0.1315177885507468  0.7994645709585664
  0.2189835352916631  0.6334164310216620  0.7010214984268317
  0.7188139480077650  0.1343735950397066  0.6992418924229313
  0.2149868232362717  0.3664610611404195  0.6990825352561812
  0.7185181984409434  0.8675432763474188  0.6985396642774465
  0.7824434070976087  0.3649805872610833  0.7999336154892339
  0.2841212640872181  0.8647807797592461  0.7986694532514844
  0.7241018236464183  0.4997315155939240  0.6819873081391419
  0.2263411784938956  0.9985574786208666  0.6776740351322914
  0.2738812409169898  0.4986384918292014  0.8215667612998422
  0.7749541869527680  0.0005448785028440  0.8206444812170786
  0.8699031375123653  0.8683060350039715  0.3476245263943198
 
  0.00000000E+00  0.00000000E+00  0.00000000E+00
  0.00000000E+00  0.00000000E+00  0.00000000E+00
  0.00000000E+00  0.00000000E+00  0.00000000E+00
  0.00000000E+00  0.00000000E+00  0.00000000E+00
  0.00000000E+00  0.00000000E+00  0.00000000E+00
  0.00000000E+00  0.00000000E+00  0.00000000E+00
  0.00000000E+00  0.00000000E+00  0.00000000E+00
  0.00000000E+00  0.00000000E+00  0.00000000E+00
  0.00000000E+00  0.00000000E+00  0.00000000E+00
  0.00000000E+00  0.00000000E+00  0.00000000E+00
  0.00000000E+00  0.00000000E+00  0.00000000E+00
  0.00000000E+00  0.00000000E+00  0.00000000E+00
  0.00000000E+00  0.00000000E+00  0.00000000E+00
  0.00000000E+00  0.00000000E+00  0.00000000E+00
  0.00000000E+00  0.00000000E+00  0.00000000E+00
  0.00000000E+00  0.00000000E+00  0.00000000E+00
  0.00000000E+00  0.00000000E+00  0.00000000E+00
  0.00000000E+00  0.00000000E+00  0.00000000E+00
  0.00000000E+00  0.00000000E+00  0.00000000E+00
  0.00000000E+00  0.00000000E+00  0.00000000E+00
  0.00000000E+00  0.00000000E+00  0.00000000E+00
  0.00000000E+00  0.00000000E+00  0.00000000E+00
  0.00000000E+00  0.00000000E+00  0.00000000E+00
  0.00000000E+00  0.00000000E+00  0.00000000E+00
  0.00000000E+00  0.00000000E+00  0.00000000E+00
  0.00000000E+00  0.00000000E+00  0.00000000E+00
  0.00000000E+00  0.00000000E+00  0.00000000E+00
  0.00000000E+00  0.00000000E+00  0.00000000E+00
  0.00000000E+00  0.00000000E+00  0.00000000E+00
  0.00000000E+00  0.00000000E+00  0.00000000E+00
  0.00000000E+00  0.00000000E+00  0.00000000E+00
  0.00000000E+00  0.00000000E+00  0.00000000E+00
  0.00000000E+00  0.00000000E+00  0.00000000E+00
  0.00000000E+00  0.00000000E+00  0.00000000E+00
  0.00000000E+00  0.00000000E+00  0.00000000E+00
  0.00000000E+00  0.00000000E+00  0.00000000E+00
  0.00000000E+00  0.00000000E+00  0.00000000E+00
  0.00000000E+00  0.00000000E+00  0.00000000E+00
  0.00000000E+00  0.00000000E+00  0.00000000E+00
  0.00000000E+00  0.00000000E+00  0.00000000E+00
  0.00000000E+00  0.00000000E+00  0.00000000E+00
  0.00000000E+00  0.00000000E+00  0.00000000E+00
  0.00000000E+00  0.00000000E+00  0.00000000E+00
  0.00000000E+00  0.00000000E+00  0.00000000E+00
  0.00000000E+00  0.00000000E+00  0.00000000E+00
  0.00000000E+00  0.00000000E+00  0.00000000E+00
  0.00000000E+00  0.00000000E+00  0.00000000E+00
  0.00000000E+00  0.00000000E+00  0.00000000E+00
  0.00000000E+00  0.00000000E+00  0.00000000E+00
  0.00000000E+00  0.00000000E+00  0.00000000E+00
  0.00000000E+00  0.00000000E+00  0.00000000E+00
  0.00000000E+00  0.00000000E+00  0.00000000E+00
  0.00000000E+00  0.00000000E+00  0.00000000E+00
  0.00000000E+00  0.00000000E+00  0.00000000E+00
  0.00000000E+00  0.00000000E+00  0.00000000E+00
  0.00000000E+00  0.00000000E+00  0.00000000E+00
  0.00000000E+00  0.00000000E+00  0.00000000E+00
  0.00000000E+00  0.00000000E+00  0.00000000E+00
  0.00000000E+00  0.00000000E+00  0.00000000E+00
  0.00000000E+00  0.00000000E+00  0.00000000E+00
  0.00000000E+00  0.00000000E+00  0.00000000E+00
  0.00000000E+00  0.00000000E+00  0.00000000E+00
  0.00000000E+00  0.00000000E+00  0.00000000E+00
  0.00000000E+00  0.00000000E+00  0.00000000E+00
  0.00000000E+00  0.00000000E+00  0.00000000E+00
  0.00000000E+00  0.00000000E+00  0.00000000E+00
  0.00000000E+00  0.00000000E+00  0.00000000E+00
  0.00000000E+00  0.00000000E+00  0.00000000E+00
  0.00000000E+00  0.00000000E+00  0.00000000E+00
  0.00000000E+00  0.00000000E+00  0.00000000E+00
  0.00000000E+00  0.00000000E+00  0.00000000E+00
  0.00000000E+00  0.00000000E+00  0.00000000E+00
  0.00000000E+00  0.00000000E+00  0.00000000E+00
  0.00000000E+00  0.00000000E+00  0.00000000E+00
  0.00000000E+00  0.00000000E+00  0.00000000E+00
  0.00000000E+00  0.00000000E+00  0.00000000E+00
  0.00000000E+00  0.00000000E+00  0.00000000E+00
  0.00000000E+00  0.00000000E+00  0.00000000E+00
  0.00000000E+00  0.00000000E+00  0.00000000E+00
  0.00000000E+00  0.00000000E+00  0.00000000E+00
  0.00000000E+00  0.00000000E+00  0.00000000E+00
  0.00000000E+00  0.00000000E+00  0.00000000E+00
  0.00000000E+00  0.00000000E+00  0.00000000E+00
  0.00000000E+00  0.00000000E+00  0.00000000E+00
  0.00000000E+00  0.00000000E+00  0.00000000E+00
  0.00000000E+00  0.00000000E+00  0.00000000E+00
  0.00000000E+00  0.00000000E+00  0.00000000E+00
  0.00000000E+00  0.00000000E+00  0.00000000E+00
  0.00000000E+00  0.00000000E+00  0.00000000E+00
  0.00000000E+00  0.00000000E+00  0.00000000E+00
  0.00000000E+00  0.00000000E+00  0.00000000E+00
  0.00000000E+00  0.00000000E+00  0.00000000E+00
  0.00000000E+00  0.00000000E+00  0.00000000E+00
  0.00000000E+00  0.00000000E+00  0.00000000E+00
  0.00000000E+00  0.00000000E+00  0.00000000E+00
  0.00000000E+00  0.00000000E+00  0.00000000E+00
  0.00000000E+00  0.00000000E+00  0.00000000E+00
  0.00000000E+00  0.00000000E+00  0.00000000E+00
  0.00000000E+00  0.00000000E+00  0.00000000E+00
  0.00000000E+00  0.00000000E+00  0.00000000E+00
  0.00000000E+00  0.00000000E+00  0.00000000E+00
  0.00000000E+00  0.00000000E+00  0.00000000E+00
  0.00000000E+00  0.00000000E+00  0.00000000E+00
  0.00000000E+00  0.00000000E+00  0.00000000E+00
  0.00000000E+00  0.00000000E+00  0.00000000E+00
  0.00000000E+00  0.00000000E+00  0.00000000E+00
  0.00000000E+00  0.00000000E+00  0.00000000E+00
  0.00000000E+00  0.00000000E+00  0.00000000E+00
  0.00000000E+00  0.00000000E+00  0.00000000E+00
  0.00000000E+00  0.00000000E+00  0.00000000E+00
  0.00000000E+00  0.00000000E+00  0.00000000E+00
  0.00000000E+00  0.00000000E+00  0.00000000E+00
  0.00000000E+00  0.00000000E+00  0.00000000E+00
  0.00000000E+00  0.00000000E+00  0.00000000E+00
  0.00000000E+00  0.00000000E+00  0.00000000E+00
  0.00000000E+00  0.00000000E+00  0.00000000E+00
  0.00000000E+00  0.00000000E+00  0.00000000E+00
  0.00000000E+00  0.00000000E+00  0.00000000E+00
  0.00000000E+00  0.00000000E+00  0.00000000E+00
  0.00000000E+00  0.00000000E+00  0.00000000E+00
  0.00000000E+00  0.00000000E+00  0.00000000E+00
  0.00000000E+00  0.00000000E+00  0.00000000E+00
  0.00000000E+00  0.00000000E+00  0.00000000E+00
  0.00000000E+00  0.00000000E+00  0.00000000E+00
  0.00000000E+00  0.00000000E+00  0.00000000E+00
  0.00000000E+00  0.00000000E+00  0.00000000E+00
  0.00000000E+00  0.00000000E+00  0.00000000E+00
  0.00000000E+00  0.00000000E+00  0.00000000E+00
  0.00000000E+00  0.00000000E+00  0.00000000E+00
  0.00000000E+00  0.00000000E+00  0.00000000E+00
  0.00000000E+00  0.00000000E+00  0.00000000E+00
  0.00000000E+00  0.00000000E+00  0.00000000E+00
  0.00000000E+00  0.00000000E+00  0.00000000E+00
  0.00000000E+00  0.00000000E+00  0.00000000E+00
  0.00000000E+00  0.00000000E+00  0.00000000E+00
  0.00000000E+00  0.00000000E+00  0.00000000E+00
  0.00000000E+00  0.00000000E+00  0.00000000E+00
  0.00000000E+00  0.00000000E+00  0.00000000E+00
  0.00000000E+00  0.00000000E+00  0.00000000E+00
  0.00000000E+00  0.00000000E+00  0.00000000E+00
  0.00000000E+00  0.00000000E+00  0.00000000E+00
  0.00000000E+00  0.00000000E+00  0.00000000E+00
  0.00000000E+00  0.00000000E+00  0.00000000E+00
  0.00000000E+00  0.00000000E+00  0.00000000E+00
  0.00000000E+00  0.00000000E+00  0.00000000E+00
  0.00000000E+00  0.00000000E+00  0.00000000E+00
  0.00000000E+00  0.00000000E+00  0.00000000E+00
  0.00000000E+00  0.00000000E+00  0.00000000E+00
  0.00000000E+00  0.00000000E+00  0.00000000E+00
  0.00000000E+00  0.00000000E+00  0.00000000E+00
  0.00000000E+00  0.00000000E+00  0.00000000E+00
  0.00000000E+00  0.00000000E+00  0.00000000E+00
  0.00000000E+00  0.00000000E+00  0.00000000E+00
  0.00000000E+00  0.00000000E+00  0.00000000E+00
  0.00000000E+00  0.00000000E+00  0.00000000E+00
  0.00000000E+00  0.00000000E+00  0.00000000E+00
  0.00000000E+00  0.00000000E+00  0.00000000E+00
  0.00000000E+00  0.00000000E+00  0.00000000E+00
  0.00000000E+00  0.00000000E+00  0.00000000E+00
  0.00000000E+00  0.00000000E+00  0.00000000E+00
  0.00000000E+00  0.00000000E+00  0.00000000E+00
  0.00000000E+00  0.00000000E+00  0.00000000E+00
  0.00000000E+00  0.00000000E+00  0.00000000E+00
  0.00000000E+00  0.00000000E+00  0.00000000E+00
  0.00000000E+00  0.00000000E+00  0.00000000E+00
  0.00000000E+00  0.00000000E+00  0.00000000E+00
  0.00000000E+00  0.00000000E+00  0.00000000E+00
  0.00000000E+00  0.00000000E+00  0.00000000E+00
  0.00000000E+00  0.00000000E+00  0.00000000E+00
  0.00000000E+00  0.00000000E+00  0.00000000E+00
  0.00000000E+00  0.00000000E+00  0.00000000E+00
  0.00000000E+00  0.00000000E+00  0.00000000E+00
  0.00000000E+00  0.00000000E+00  0.00000000E+00
  0.00000000E+00  0.00000000E+00  0.00000000E+00
  0.00000000E+00  0.00000000E+00  0.00000000E+00
  0.00000000E+00  0.00000000E+00  0.00000000E+00
  0.00000000E+00  0.00000000E+00  0.00000000E+00
  0.00000000E+00  0.00000000E+00  0.00000000E+00
  0.00000000E+00  0.00000000E+00  0.00000000E+00
  0.00000000E+00  0.00000000E+00  0.00000000E+00
  0.00000000E+00  0.00000000E+00  0.00000000E+00
  0.00000000E+00  0.00000000E+00  0.00000000E+00
  0.00000000E+00  0.00000000E+00  0.00000000E+00
  0.00000000E+00  0.00000000E+00  0.00000000E+00
  0.00000000E+00  0.00000000E+00  0.00000000E+00
  0.00000000E+00  0.00000000E+00  0.00000000E+00
  0.00000000E+00  0.00000000E+00  0.00000000E+00
  0.00000000E+00  0.00000000E+00  0.00000000E+00
  0.00000000E+00  0.00000000E+00  0.00000000E+00
  0.00000000E+00  0.00000000E+00  0.00000000E+00
  0.00000000E+00  0.00000000E+00  0.00000000E+00
  0.00000000E+00  0.00000000E+00  0.00000000E+00
  0.00000000E+00  0.00000000E+00  0.00000000E+00
