# Supplementary material for: Brønsted acidity in zeolites measured by deprotonation energy
Source: Sci Rep. 2022 May 4;12:7301. doi: 10.1038/s41598-022-11354-x (PMC9068704; doi:10.1038/s41598-022-11354-x)
Supplement: Supplementary file 2 — Supplementary Information 2. [file 41598_2022_11354_MOESM2_ESM.zip › structures/periodic/ifr/Al1-O9.vasp]

Si Al O H                               
   1.00000000000000     
    18.5276999999999994    0.0000000000000000    0.0000000000000000
     0.0000000000000000   13.5815000000000001    0.0000000000000000
    -3.1236933521729999    0.0000000000000000   14.8997846135969993
   Si   Al   O    H 
    63     1   128     1
Direct
  0.3355874209460936  0.2033973502036561  0.3711464818654592
  0.1654962655351628  0.7029429455490120  0.1278601134501581
  0.6603350250599864  0.2061387684295616  0.1281907863380253
  0.1621726426045417  0.2933151642753919  0.1288206749873241
  0.6620268445035814  0.8042071654682496  0.1304033802297651
  0.8345541387488483  0.3046102727471440  0.3685185613944342
  0.3378652464799543  0.7935922966149879  0.3703553558862909
  0.9902154205064880  0.6170571761158545  0.3481256562604180
  0.4849048054956724  0.1156070481210061  0.3459446996400712
  0.0181783731456670  0.6143439980959388  0.1565169008898918
  0.5128441247523240  0.1160459500780124  0.1529984019083317
  0.0148902789516742  0.3854176198530981  0.1547467364323364
  0.5136956057808406  0.8880527431140138  0.1525416606308287
  0.9857911204814991  0.3895730483438349  0.3452040774943721
  0.4859293451308113  0.8871406525425213  0.3455889257556060
  0.1542294532104720  0.6091189091468115  0.4495626887909976
  0.6486895143622667  0.1170586415569563  0.4484644716361250
  0.8525606083324964  0.6161138588904117  0.0553738476873769
  0.3479738591209334  0.1134868539315144  0.0521046289090903
  0.8502823369230054  0.3905061186767304  0.0529417249603844
  0.3494016769630925  0.8885289886664630  0.0517119169879577
  0.1498740916669833  0.3859856992005321  0.4478062836236826
  0.6500107442305748  0.8912966189982537  0.4470887321033900
  0.7499488310561453  0.6150908536329227  0.1916360116318665
  0.2497657545173103  0.1121890612463400  0.1943880568159013
  0.2510830370379520  0.6119589434563654  0.3062966187917825
  0.7461974058733681  0.1193096736439152  0.3056153642527366
  0.2477836049603028  0.3851285588202974  0.3055494318457927
  0.7465378529265467  0.8949899446245401  0.3018370638898830
  0.7487682658862065  0.3908480310615356  0.1914692642725177
  0.2512872225779527  0.8854047249394542  0.1936372289404403
  0.8374448763850459  0.7060989569351080  0.8729866447739764
  0.3352605915897935  0.2024605339086812  0.8704046826895243
  0.1654787329944632  0.7019218709694618  0.6296295403615035
  0.6627344275331281  0.2060178493815573  0.6311899910401388
  0.1613104334785811  0.2924428508898239  0.6284725466555106
  0.6653463190485379  0.7976157415974594  0.6289033422210599
  0.8364229525027377  0.2964302242907146  0.8722369226151533
  0.3372294774469398  0.7930249650067892  0.8716031692399760
  0.9862887302941894  0.6128951838043316  0.8467202003895944
  0.4841019298506000  0.1116205497151530  0.8466268796870816
  0.0163918880687369  0.6120388211566916  0.6557126676563777
  0.5141056275388864  0.1134538243368018  0.6553692405380488
  0.0131898797481937  0.3836659947482241  0.6540896473999142
  0.5153600902264439  0.8845887918899464  0.6544261010177012
  0.9851265696952526  0.3840504489570347  0.8459155269049204
  0.4854731692049622  0.8831596497446407  0.8458201624771916
  0.1499764635035757  0.6098672182083356  0.9477014418970608
  0.6483692123988777  0.1121216905197018  0.9479606453758552
  0.8513681934228998  0.6164398783369526  0.5568675166784890
  0.3503322516755646  0.1112789806713700  0.5527530843283427
  0.8488357638633283  0.3915027172770207  0.5515787368673158
  0.3515068005532305  0.8855099612179959  0.5519964325373051
  0.1496930624609069  0.3843010497477887  0.9473910773611334
  0.6501582957304401  0.8866892588885360  0.9477527398673737
  0.7521870294263838  0.6138443881003094  0.6979026588031313
  0.2505419673029450  0.1109675717600308  0.6935849243322729
  0.2495041354369514  0.6106735509024491  0.8072736043615513
  0.7483034157473711  0.1141528389251417  0.8077368809719122
  0.2480736208343201  0.3841086833917600  0.8049326097008876
  0.7502629501319680  0.8873408765569620  0.8073472480665553
  0.7498119384615741  0.3885709344142967  0.6947112403754687
  0.2520343287154028  0.8841710653187750  0.6931920011731421
  0.8423728075836378  0.7153096771317841  0.3790335851713797
  0.0654797762031249  0.6162863654013592  0.4243759797971297
  0.5595801017972116  0.1275750517520777  0.4218749633211524
  0.9410378519873437  0.6258251241170866  0.0842361985708400
  0.4370126594186273  0.1248731833826975  0.0786744418803739
  0.9388744421012266  0.3773147274285250  0.0801124478190600
  0.4385168730937330  0.8792159786969655  0.0772405312099259
  0.0602966899945218  0.3799093367225245  0.4220044114396324
  0.5609264965080885  0.8777714071818911  0.4213376547084853
  0.9580104228434670  0.5035787327342887  0.3335272609875737
  0.4570889570678533  0.0011748945903584  0.3382703155197792
  0.0442504988259019  0.4990429226344713  0.1625674230846357
  0.5425542946761392  0.0022664347328365  0.1595680740500277
  0.9315239341014958  0.6871455019829968  0.3780367623471410
  0.4220814425085967  0.1834496633656235  0.3740209076332405
  0.0790456570829035  0.6803659045763958  0.1221568016340027
  0.5733737334479621  0.1875893760589253  0.1234312899519928
  0.0756343459954452  0.3155864988366283  0.1242320516419586
  0.5740224204832951  0.8165058781879411  0.1224353464666692
  0.9212571299615240  0.3239772115988851  0.3732929437250835
  0.4239087476410375  0.8173309514048465  0.3732793986885561
  0.0093625178586129  0.6542140285765530  0.2536117963618326
  0.4996699293140504  0.1527106536389302  0.2498617849337827
  0.0009195726682424  0.3471627083443242  0.2508305593283309
  0.5004131270259934  0.8507859200753937  0.2491387338150112
  0.1844471913668831  0.6834098788445456  0.0295187749164082
  0.6793747182184898  0.1875702789317635  0.0298255950537950
  0.8174725327547625  0.6935960269230085  0.4802223170810259
  0.3180211771718127  0.1849157223000648  0.4702549693856818
  0.8158074932685807  0.3197293173624948  0.4673217996411424
  0.3198791847574828  0.8118149392496703  0.4693211720070881
  0.1809094012445704  0.3103164995797215  0.0300508613700801
  0.6814344538322384  0.8129490316545318  0.0311233916683596
  0.1771233753274042  0.4964709631643525  0.4812476257405414
  0.6704752162463811  0.0043115144859220  0.4792089213645527
  0.8294917963807541  0.5040329249919411  0.0229006857145881
  0.3262677806590658  0.0008474066199322  0.0200476905618779
  0.1879458675131062  0.6389209254171816  0.3627381614241738
  0.6835130372799090  0.1474769785018993  0.3626109024600505
  0.8162294149976816  0.6429195385417091  0.1419263773062038
  0.3134868584669553  0.1406846168425676  0.1388980522471945
  0.8140727049564124  0.3638165665139930  0.1389043509034810
  0.3163163187990010  0.8602167795507331  0.1392592824522294
  0.1830496016914319  0.3581035886859903  0.3600012701957409
  0.6843451386348596  0.8657562709722064  0.3601600643634337
  0.6841783387009258  0.6937894302832007  0.1704842701025343
  0.1771137804859128  0.1791266420448317  0.1587510636210931
  0.3239437570427992  0.6786844230701131  0.3421444232372742
  0.8162344224566850  0.1928887300531348  0.3341576332305699
  0.3197074621432999  0.3174626437266351  0.3422454728618524
  0.8145691738275762  0.8211130289366123  0.3222726335803468
  0.6782703704958273  0.3200570662015073  0.1591048212958997
  0.1796155326138395  0.8178012747619487  0.1554418864960687
  0.7853890065824853  0.6168204241122857  0.3042033680141761
  0.2828961156326277  0.1308245534586964  0.3003699210944154
  0.2181560583543670  0.6323887566210071  0.2005452908512531
  0.7108858493185456  0.1326075533573022  0.1994731160192330
  0.2150298215578489  0.3658179393016558  0.1995340651446304
  0.7063150290446787  0.8880676382645070  0.1957197626288616
  0.7830558743179648  0.3832489356720281  0.2995203934628399
  0.2835648979172491  0.8643747513172126  0.2994059072699636
  0.7197193935791385  0.5039652601895865  0.1720205885133321
  0.2245898336864101  0.9985632508419734  0.1791815239125950
  0.2754128870134405  0.4978714179671998  0.3203651004113404
  0.7746649471789863  0.0075426197127155  0.3242161473550274
  0.0608161054227702  0.6221572571806568  0.9236311447152858
  0.5592170776121607  0.1214598831595075  0.9223022415411390
  0.9410153485963382  0.6227478059495770  0.5814215745103294
  0.4393948304500429  0.1234985660736893  0.5791449599397400
  0.9376346698260384  0.3766923323996767  0.5785171675308681
  0.4406738811270205  0.8744504773299128  0.5781409466446096
  0.0606626132547481  0.3734210145069825  0.9204916400809469
  0.5612219890911548  0.8746714271762402  0.9206540123223970
  0.9576225580708786  0.4986893718422249  0.8380244329820136
  0.4562970430771576  0.9971225715467882  0.8379466166939802
  0.0434651277669224  0.4969717705840989  0.6641069405702287
  0.5428172690512137 -0.0006757926701736  0.6634415419277649
  0.9230164213972506  0.6809678507429624  0.8742182315983640
  0.4217885938312159  0.1795491081118285  0.8759181996607097
  0.0793848506457987  0.6786881552964346  0.6261997174316010
  0.5766331183433190  0.1827816164537459  0.6281424835952755
  0.0746613605266429  0.3134453037362365  0.6251346116659997
  0.5787504389213537  0.8172181322166147  0.6267722424719551
  0.9231145434053249  0.3164953977413468  0.8767046759443831
  0.4239499370552940  0.8135553629467288  0.8751535934143634
  0.0032362691740276  0.6509636638042290  0.7521197724039418
  0.4985650069061923  0.1505927228566023  0.7510538941662654
  0.9976038720973137  0.3450143342056067  0.7494299570772169
  0.4999261732123965  0.8457804103472626  0.7497197150311304
  0.1854078685952858  0.6835553581139638  0.5317899963275977
  0.6804251993717447  0.1897905968103909  0.5318693251468143
  0.8214647674942904  0.6909093021837253  0.9736432740071331
  0.3162243054573364  0.1870368185040583  0.9692785267214493
  0.8173333867507863  0.3177039406884351  0.9703261289526406
  0.3182031386254308  0.8141539250014510  0.9695828061821878
  0.1790818546611895  0.3095638027326295  0.5292028259156892
  0.6825164365544226  0.8185045373069421  0.5301354180155176
  0.1713437841983740  0.4969570787509874  0.9793273931829547
  0.6711891610285863 -0.0003513289052622  0.9798047043729209
  0.8285458478347024  0.5044216063796418  0.5189725652724906
  0.3296760473255181  0.9983746002821517  0.5207005493223230
  0.1833797868470487  0.6362922122640434  0.8598474951780488
  0.6827253001277864  0.1400357558143932  0.8612052657266187
  0.8213199951302615  0.6336500706595696  0.6493110708379191
  0.3151950426867303  0.1383651404994951  0.6391505313190311
  0.8127265808434013  0.3639178044932723  0.6369796922675365
  0.3166617934868469  0.8578765594436145  0.6384374014900276
  0.1846664380422633  0.3565273999531858  0.8611077846982044
  0.6860864695999633  0.8588784300388022  0.8622809390800551
  0.6823981812813945  0.6831786159592181  0.6557969445268536
  0.1781362830352476  0.1783589380023446  0.6577433809181388
  0.3214133178974834  0.6778736599423215  0.8461039289864158
  0.8200634409434646  0.1817591118079371  0.8457834298680801
  0.3204458202561796  0.3161875918717476  0.8392287606646017
  0.8230355087757186  0.8205911782382327  0.8435368894548509
  0.6776509198109885  0.3204056949828447  0.6602621941443199
  0.1797660653193830  0.8168130660919144  0.6572821943087811
  0.7809780756277253  0.6351368624613362  0.8046583914856729
  0.2828098433711330  0.1294345837566027  0.7998591312473003
  0.2191246471383072  0.6313318014873663  0.7012514763699678
  0.7167046747442393  0.1342465838153143  0.7016022487573922
  0.2137864504960035  0.3656786360059805  0.6991009389310588
  0.7177925186654867  0.8690193391488066  0.7012407838387874
  0.7847433246468657  0.3680113972376440  0.7998826426503971
  0.2850538208405304  0.8641758487522808  0.7989974076108612
  0.7227312463572312  0.5016967315192641  0.6827552743837775
  0.2253846692813965  0.9973395938164964  0.6780272533699326
  0.2750220984784577  0.4969795875003449  0.8214665872605225
  0.7750352463640251  0.0011089937245423  0.8232635013182255
  0.7842952543947640  0.5522909855253383  0.3332054562491147
 
  0.00000000E+00  0.00000000E+00  0.00000000E+00
  0.00000000E+00  0.00000000E+00  0.00000000E+00
  0.00000000E+00  0.00000000E+00  0.00000000E+00
  0.00000000E+00  0.00000000E+00  0.00000000E+00
  0.00000000E+00  0.00000000E+00  0.00000000E+00
  0.00000000E+00  0.00000000E+00  0.00000000E+00
  0.00000000E+00  0.00000000E+00  0.00000000E+00
  0.00000000E+00  0.00000000E+00  0.00000000E+00
  0.00000000E+00  0.00000000E+00  0.00000000E+00
  0.00000000E+00  0.00000000E+00  0.00000000E+00
  0.00000000E+00  0.00000000E+00  0.00000000E+00
  0.00000000E+00  0.00000000E+00  0.00000000E+00
  0.00000000E+00  0.00000000E+00  0.00000000E+00
  0.00000000E+00  0.00000000E+00  0.00000000E+00
  0.00000000E+00  0.00000000E+00  0.00000000E+00
  0.00000000E+00  0.00000000E+00  0.00000000E+00
  0.00000000E+00  0.00000000E+00  0.00000000E+00
  0.00000000E+00  0.00000000E+00  0.00000000E+00
  0.00000000E+00  0.00000000E+00  0.00000000E+00
  0.00000000E+00  0.00000000E+00  0.00000000E+00
  0.00000000E+00  0.00000000E+00  0.00000000E+00
  0.00000000E+00  0.00000000E+00  0.00000000E+00
  0.00000000E+00  0.00000000E+00  0.00000000E+00
  0.00000000E+00  0.00000000E+00  0.00000000E+00
  0.00000000E+00  0.00000000E+00  0.00000000E+00
  0.00000000E+00  0.00000000E+00  0.00000000E+00
  0.00000000E+00  0.00000000E+00  0.00000000E+00
  0.00000000E+00  0.00000000E+00  0.00000000E+00
  0.00000000E+00  0.00000000E+00  0.00000000E+00
  0.00000000E+00  0.00000000E+00  0.00000000E+00
  0.00000000E+00  0.00000000E+00  0.00000000E+00
  0.00000000E+00  0.00000000E+00  0.00000000E+00
  0.00000000E+00  0.00000000E+00  0.00000000E+00
  0.00000000E+00  0.00000000E+00  0.00000000E+00
  0.00000000E+00  0.00000000E+00  0.00000000E+00
  0.00000000E+00  0.00000000E+00  0.00000000E+00
  0.00000000E+00  0.00000000E+00  0.00000000E+00
  0.00000000E+00  0.00000000E+00  0.00000000E+00
  0.00000000E+00  0.00000000E+00  0.00000000E+00
  0.00000000E+00  0.00000000E+00  0.00000000E+00
  0.00000000E+00  0.00000000E+00  0.00000000E+00
  0.00000000E+00  0.00000000E+00  0.00000000E+00
  0.00000000E+00  0.00000000E+00  0.00000000E+00
  0.00000000E+00  0.00000000E+00  0.00000000E+00
  0.00000000E+00  0.00000000E+00  0.00000000E+00
  0.00000000E+00  0.00000000E+00  0.00000000E+00
  0.00000000E+00  0.00000000E+00  0.00000000E+00
  0.00000000E+00  0.00000000E+00  0.00000000E+00
  0.00000000E+00  0.00000000E+00  0.00000000E+00
  0.00000000E+00  0.00000000E+00  0.00000000E+00
  0.00000000E+00  0.00000000E+00  0.00000000E+00
  0.00000000E+00  0.00000000E+00  0.00000000E+00
  0.00000000E+00  0.00000000E+00  0.00000000E+00
  0.00000000E+00  0.00000000E+00  0.00000000E+00
  0.00000000E+00  0.00000000E+00  0.00000000E+00
  0.00000000E+00  0.00000000E+00  0.00000000E+00
  0.00000000E+00  0.00000000E+00  0.00000000E+00
  0.00000000E+00  0.00000000E+00  0.00000000E+00
  0.00000000E+00  0.00000000E+00  0.00000000E+00
  0.00000000E+00  0.00000000E+00  0.00000000E+00
  0.00000000E+00  0.00000000E+00  0.00000000E+00
  0.00000000E+00  0.00000000E+00  0.00000000E+00
  0.00000000E+00  0.00000000E+00  0.00000000E+00
  0.00000000E+00  0.00000000E+00  0.00000000E+00
  0.00000000E+00  0.00000000E+00  0.00000000E+00
  0.00000000E+00  0.00000000E+00  0.00000000E+00
  0.00000000E+00  0.00000000E+00  0.00000000E+00
  0.00000000E+00  0.00000000E+00  0.00000000E+00
  0.00000000E+00  0.00000000E+00  0.00000000E+00
  0.00000000E+00  0.00000000E+00  0.00000000E+00
  0.00000000E+00  0.00000000E+00  0.00000000E+00
  0.00000000E+00  0.00000000E+00  0.00000000E+00
  0.00000000E+00  0.00000000E+00  0.00000000E+00
  0.00000000E+00  0.00000000E+00  0.00000000E+00
  0.00000000E+00  0.00000000E+00  0.00000000E+00
  0.00000000E+00  0.00000000E+00  0.00000000E+00
  0.00000000E+00  0.00000000E+00  0.00000000E+00
  0.00000000E+00  0.00000000E+00  0.00000000E+00
  0.00000000E+00  0.00000000E+00  0.00000000E+00
  0.00000000E+00  0.00000000E+00  0.00000000E+00
  0.00000000E+00  0.00000000E+00  0.00000000E+00
  0.00000000E+00  0.00000000E+00  0.00000000E+00
  0.00000000E+00  0.00000000E+00  0.00000000E+00
  0.00000000E+00  0.00000000E+00  0.00000000E+00
  0.00000000E+00  0.00000000E+00  0.00000000E+00
  0.00000000E+00  0.00000000E+00  0.00000000E+00
  0.00000000E+00  0.00000000E+00  0.00000000E+00
  0.00000000E+00  0.00000000E+00  0.00000000E+00
  0.00000000E+00  0.00000000E+00  0.00000000E+00
  0.00000000E+00  0.00000000E+00  0.00000000E+00
  0.00000000E+00  0.00000000E+00  0.00000000E+00
  0.00000000E+00  0.00000000E+00  0.00000000E+00
  0.00000000E+00  0.00000000E+00  0.00000000E+00
  0.00000000E+00  0.00000000E+00  0.00000000E+00
  0.00000000E+00  0.00000000E+00  0.00000000E+00
  0.00000000E+00  0.00000000E+00  0.00000000E+00
  0.00000000E+00  0.00000000E+00  0.00000000E+00
  0.00000000E+00  0.00000000E+00  0.00000000E+00
  0.00000000E+00  0.00000000E+00  0.00000000E+00
  0.00000000E+00  0.00000000E+00  0.00000000E+00
  0.00000000E+00  0.00000000E+00  0.00000000E+00
  0.00000000E+00  0.00000000E+00  0.00000000E+00
  0.00000000E+00  0.00000000E+00  0.00000000E+00
  0.00000000E+00  0.00000000E+00  0.00000000E+00
  0.00000000E+00  0.00000000E+00  0.00000000E+00
  0.00000000E+00  0.00000000E+00  0.00000000E+00
  0.00000000E+00  0.00000000E+00  0.00000000E+00
  0.00000000E+00  0.00000000E+00  0.00000000E+00
  0.00000000E+00  0.00000000E+00  0.00000000E+00
  0.00000000E+00  0.00000000E+00  0.00000000E+00
  0.00000000E+00  0.00000000E+00  0.00000000E+00
  0.00000000E+00  0.00000000E+00  0.00000000E+00
  0.00000000E+00  0.00000000E+00  0.00000000E+00
  0.00000000E+00  0.00000000E+00  0.00000000E+00
  0.00000000E+00  0.00000000E+00  0.00000000E+00
  0.00000000E+00  0.00000000E+00  0.00000000E+00
  0.00000000E+00  0.00000000E+00  0.00000000E+00
  0.00000000E+00  0.00000000E+00  0.00000000E+00
  0.00000000E+00  0.00000000E+00  0.00000000E+00
  0.00000000E+00  0.00000000E+00  0.00000000E+00
  0.00000000E+00  0.00000000E+00  0.00000000E+00
  0.00000000E+00  0.00000000E+00  0.00000000E+00
  0.00000000E+00  0.00000000E+00  0.00000000E+00
  0.00000000E+00  0.00000000E+00  0.00000000E+00
  0.00000000E+00  0.00000000E+00  0.00000000E+00
  0.00000000E+00  0.00000000E+00  0.00000000E+00
  0.00000000E+00  0.00000000E+00  0.00000000E+00
  0.00000000E+00  0.00000000E+00  0.00000000E+00
  0.00000000E+00  0.00000000E+00  0.00000000E+00
  0.00000000E+00  0.00000000E+00  0.00000000E+00
  0.00000000E+00  0.00000000E+00  0.00000000E+00
  0.00000000E+00  0.00000000E+00  0.00000000E+00
  0.00000000E+00  0.00000000E+00  0.00000000E+00
  0.00000000E+00  0.00000000E+00  0.00000000E+00
  0.00000000E+00  0.00000000E+00  0.00000000E+00
  0.00000000E+00  0.00000000E+00  0.00000000E+00
  0.00000000E+00  0.00000000E+00  0.00000000E+00
  0.00000000E+00  0.00000000E+00  0.00000000E+00
  0.00000000E+00  0.00000000E+00  0.00000000E+00
  0.00000000E+00  0.00000000E+00  0.00000000E+00
  0.00000000E+00  0.00000000E+00  0.00000000E+00
  0.00000000E+00  0.00000000E+00  0.00000000E+00
  0.00000000E+00  0.00000000E+00  0.00000000E+00
  0.00000000E+00  0.00000000E+00  0.00000000E+00
  0.00000000E+00  0.00000000E+00  0.00000000E+00
  0.00000000E+00  0.00000000E+00  0.00000000E+00
  0.00000000E+00  0.00000000E+00  0.00000000E+00
  0.00000000E+00  0.00000000E+00  0.00000000E+00
  0.00000000E+00  0.00000000E+00  0.00000000E+00
  0.00000000E+00  0.00000000E+00  0.00000000E+00
  0.00000000E+00  0.00000000E+00  0.00000000E+00
  0.00000000E+00  0.00000000E+00  0.00000000E+00
  0.00000000E+00  0.00000000E+00  0.00000000E+00
  0.00000000E+00  0.00000000E+00  0.00000000E+00
  0.00000000E+00  0.00000000E+00  0.00000000E+00
  0.00000000E+00  0.00000000E+00  0.00000000E+00
  0.00000000E+00  0.00000000E+00  0.00000000E+00
  0.00000000E+00  0.00000000E+00  0.00000000E+00
  0.00000000E+00  0.00000000E+00  0.00000000E+00
  0.00000000E+00  0.00000000E+00  0.00000000E+00
  0.00000000E+00  0.00000000E+00  0.00000000E+00
  0.00000000E+00  0.00000000E+00  0.00000000E+00
  0.00000000E+00  0.00000000E+00  0.00000000E+00
  0.00000000E+00  0.00000000E+00  0.00000000E+00
  0.00000000E+00  0.00000000E+00  0.00000000E+00
  0.00000000E+00  0.00000000E+00  0.00000000E+00
  0.00000000E+00  0.00000000E+00  0.00000000E+00
  0.00000000E+00  0.00000000E+00  0.00000000E+00
  0.00000000E+00  0.00000000E+00  0.00000000E+00
  0.00000000E+00  0.00000000E+00  0.00000000E+00
  0.00000000E+00  0.00000000E+00  0.00000000E+00
  0.00000000E+00  0.00000000E+00  0.00000000E+00
  0.00000000E+00  0.00000000E+00  0.00000000E+00
  0.00000000E+00  0.00000000E+00  0.00000000E+00
  0.00000000E+00  0.00000000E+00  0.00000000E+00
  0.00000000E+00  0.00000000E+00  0.00000000E+00
  0.00000000E+00  0.00000000E+00  0.00000000E+00
  0.00000000E+00  0.00000000E+00  0.00000000E+00
  0.00000000E+00  0.00000000E+00  0.00000000E+00
  0.00000000E+00  0.00000000E+00  0.00000000E+00
  0.00000000E+00  0.00000000E+00  0.00000000E+00
  0.00000000E+00  0.00000000E+00  0.00000000E+00
  0.00000000E+00  0.00000000E+00  0.00000000E+00
  0.00000000E+00  0.00000000E+00  0.00000000E+00
  0.00000000E+00  0.00000000E+00  0.00000000E+00
  0.00000000E+00  0.00000000E+00  0.00000000E+00
  0.00000000E+00  0.00000000E+00  0.00000000E+00
  0.00000000E+00  0.00000000E+00  0.00000000E+00
  0.00000000E+00  0.00000000E+00  0.00000000E+00
  0.00000000E+00  0.00000000E+00  0.00000000E+00
  0.00000000E+00  0.00000000E+00  0.00000000E+00
  0.00000000E+00  0.00000000E+00  0.00000000E+00
  0.00000000E+00  0.00000000E+00  0.00000000E+00
