# Supplementary material for: Brønsted acidity in zeolites measured by deprotonation energy
Source: Sci Rep. 2022 May 4;12:7301. doi: 10.1038/s41598-022-11354-x (PMC9068704; doi:10.1038/s41598-022-11354-x)
Supplement: Supplementary file 2 — Supplementary Information 2. [file 41598_2022_11354_MOESM2_ESM.zip › structures/periodic/ifr/Al2-O3.vasp]

Si Al O H                               
   1.00000000000000     
    18.5276999999999994    0.0000000000000000    0.0000000000000000
     0.0000000000000000   13.5815000000000001    0.0000000000000000
    -3.1236933521729999    0.0000000000000000   14.8997846135969993
   Si   Al   O    H 
    63     1   128     1
Direct
  0.8305486690647077  0.7054902333528799  0.3757710062369268
  0.3362414375812772  0.2060688131959871  0.3712011890480924
  0.1618640107431905  0.7057250851360045  0.1288164235679082
  0.6638682735279661  0.2046640211916794  0.1286673515573685
  0.1645661812867892  0.2977956087349682  0.1291581122223006
  0.6639907937497457  0.7946995592234453  0.1301861028570264
  0.8384356452376733  0.2930793111757386  0.3708348554167467
  0.3354733077288420  0.7959996832318471  0.3705344908669135
  0.4847531863047943  0.1157449796492319  0.3452207747556660
  0.0113881795807943  0.6187596025319524  0.1533262485089230
  0.5152814741747270  0.1142412069099599  0.1539982855949312
  0.0155884058871897  0.3893461544139497  0.1571555850765828
  0.5152452630206282  0.8852111690252531  0.1554272558482292
  0.9844249400772006  0.3840172531752788  0.3461590219277769
  0.4840875182473390  0.8877945838551589  0.3463361933172026
  0.1510788314876027  0.6144127348396253  0.4492516191841377
  0.6484666057756658  0.1143042149737422  0.4471007371218536
  0.8512047590576002  0.6108123578200725  0.0490026270858050
  0.3507354239115998  0.1124390909878598  0.0529662520413693
  0.8523230182592610  0.3870405124739733  0.0514510080529581
  0.3506946795608807  0.8866947692011412  0.0540793603367619
  0.1496993386553590  0.3891688689117656  0.4464973638760689
  0.6472081377209171  0.8893421032528257  0.4478742930505720
  0.7545817091389210  0.6123488930876894  0.1925232445279754
  0.2504115480371275  0.1149380465309055  0.1932763401077936
  0.2486907767569038  0.6147386033419447  0.3058123799992177
  0.7474297240006282  0.1138497176608260  0.3064632107285132
  0.2494188540497428  0.3881384281888368  0.3066081067777056
  0.7454618142085899  0.8878894889688276  0.3070967968116771
  0.7533645470316148  0.3854107582868529  0.1931772163160064
  0.2502225911643684  0.8877230017550122  0.1942679857483352
  0.8353287687421420  0.7045114769010021  0.8697441492062596
  0.3368865846623733  0.2045927432900566  0.8711939363358830
  0.1648261682421763  0.7046398805325056  0.6298155996332688
  0.6628983519488718  0.2039976815344179  0.6289487060138457
  0.1656662641384940  0.2966902635708092  0.6277380086731252
  0.6623094613307409  0.7940621968488389  0.6282722978009923
  0.8380825450731377  0.2934990799323748  0.8698504301750599
  0.3368637952037830  0.7957446981370742  0.8722825926320139
  0.9841854510186497  0.6137311412489740  0.8435323432072712
  0.4853760368383689  0.1136519178753228  0.8458019255821246
  0.0134012514249071  0.6170633532164134  0.6496242509775656
  0.5146524533479357  0.1118616095440026  0.6538210227248643
  0.0149630883349588  0.3845200004253119  0.6512314526858544
  0.5141318297939036  0.8836074136629462  0.6547642376963689
  0.9866178754415205  0.3854498779387969  0.8452253434851582
  0.4854470711205783  0.8850727537265561  0.8469794420728082
  0.1486368112864041  0.6143686882813302  0.9472112843192436
  0.6497942038451386  0.1124294803941445  0.9472471245858429
  0.8492481088491031  0.6119992158318720  0.5552500578673709
  0.3507859416066698  0.1108041712305515  0.5521006077631768
  0.8511639244241999  0.3825771825024122  0.5531615225691813
  0.3498562077593486  0.8855844863067023  0.5527020647872819
  0.1496205369181789  0.3881895516930229  0.9475645956131938
  0.6496600121896713  0.8867041398718521  0.9482604497583734
  0.7504213448975605  0.6117123401620284  0.6946361150982369
  0.2518368762278577  0.1134596658633600  0.6934875647846037
  0.2491918632556036  0.6134093387851217  0.8073196292007393
  0.7486234717185377  0.1126857491097773  0.8055636170416072
  0.2494853885013180  0.3871147370518839  0.8067205854329428
  0.7478635445331639  0.8857185269801385  0.8059711861630048
  0.7508106775748574  0.3846970977196391  0.6940782964010113
  0.2515733453134855  0.8869758687507557  0.6952288983753936
  0.9864583613370832  0.6121313691786142  0.3431644889789824
  0.0634819525781044  0.6274725492071622  0.4260323148715596
  0.5593631392603835  0.1245134853288181  0.4219809113863258
  0.9401299766091878  0.6200326597985943  0.0700700503418937
  0.4398594766202045  0.1240578240036127  0.0790315298012978
  0.9414047844415180  0.3796389902528559  0.0791309495682163
  0.4398279193532730  0.8743652519184545  0.0805718442219028
  0.0607592036485165  0.3770876291140955  0.4216302220779001
  0.5581773905103837  0.8795876851854704  0.4240699255439112
  0.9512240549948249  0.4939746466930608  0.3371586456507863
  0.4555675571154695  0.0018475071249582  0.3361782214203083
  0.0414139306299578  0.5045105446526521  0.1692360641700297
  0.5435677562295367 -0.0003315136640447  0.1618435441384636
  0.9230209074744271  0.6879052491245620  0.3961845913932517
  0.4225730549426517  0.1849729170419245  0.3729302886500622
  0.0755227288745678  0.6840110440774686  0.1235741647489387
  0.5773823705387444  0.1830383976736445  0.1249201393298249
  0.0791560357978874  0.3243135624263730  0.1264030537669965
  0.5775999336499243  0.8152666155253268  0.1278269194935076
  0.9255252347744366  0.3087867867004696  0.3762148757641997
  0.4217564946896122  0.8193332191787482  0.3743369048330487
  0.9889027223673948  0.6636859433310165  0.2412874098887963
  0.5014100469798433  0.1526970238014841  0.2500447951541827
  0.0008005704945368  0.3447716922461874  0.2506571544801119
  0.5014423685910472  0.8488066519974830  0.2521119511027120
  0.1802920731594394  0.6878979451429504  0.0297705596080659
  0.6820443897924715  0.1860194296631874  0.0298266628254536
  0.8095674947449415  0.6817061156977094  0.4718815546794552
  0.3188702658136510  0.1848178980103629  0.4699956830835983
  0.8170332632523726  0.3142625853772091  0.4679183925694289
  0.3179494118981310  0.8119586320672899  0.4701168981611623
  0.1828249881954128  0.3151647323299537  0.0300362056798490
  0.6815925449636127  0.8131568411571340  0.0311869977190476
  0.1737358586864355  0.5007845252293485  0.4791422804569054
  0.6710097381572817  0.0015850343692481  0.4786687556298123
  0.8273834715438217  0.4984206347826496  0.0177360562965335
  0.3297965695914354  0.9994062839250161  0.0217239838120854
  0.1863990894117500  0.6428791893620447  0.3628159579672650
  0.6822389663480828  0.1418837638376940  0.3597861918710322
  0.8175864532868824  0.6390579221574731  0.1364861129687490
  0.3156713797763156  0.1404603818686890  0.1391002883289416
  0.8166500724443836  0.3584988661820560  0.1370497655820063
  0.3156047783362498  0.8605582118821423  0.1406491361423884
  0.1833047329852629  0.3615675637041454  0.3587585570808521
  0.6798544724615105  0.8603843646016418  0.3596826693282985
  0.6823353014755628  0.6811859004887618  0.1608691157441212
  0.1782751370928592  0.1823740060335216  0.1560565566710214
  0.3215807840371125  0.6821690862265026  0.3397384981978144
  0.8203718765496048  0.1787897812727746  0.3436582957419332
  0.3214378411429707  0.3212667134995751  0.3460230937361121
  0.8169761207129663  0.8190743122320859  0.3472463348842292
  0.6803251648171986  0.3189250578896932  0.1574141414147001
  0.1782341628403075  0.8202632628086388  0.1571929718218558
  0.7913349916085362  0.6311229840620332  0.2986464481739818
  0.2827398787289377  0.1356969102945788  0.2991485357003811
  0.2147456585027069  0.6336415784164902  0.1999262725063468
  0.7161742115297514  0.1320302449156974  0.2000475450252790
  0.2199895057595166  0.3668679746686237  0.2002693478599105
  0.7165487972231733  0.8678513032262519  0.2008756915590592
  0.7867248996295573  0.3653830169144571  0.2986762320690913
  0.2821262046312613  0.8688424577266973  0.3006178181208775
  0.7276587731618432  0.4994315275048257  0.1796502659346735
  0.2246599240913036  0.0013300835955927  0.1786966117348138
  0.2752813293447066  0.5015550331976840  0.3208967396350047
  0.7726020793954457  0.0001128965091800  0.3235055761169381
  0.0596806374750721  0.6267383142300883  0.9175501095814352
  0.5607276307682058  0.1237215519309675  0.9211207584757234
  0.9381651183085730  0.6381668936963082  0.5718194229723970
  0.4400028280184169  0.1210448242324112  0.5775627103304434
  0.9392917577803542  0.3644348490064821  0.5790007083790432
  0.4389833978001773  0.8740792045432924  0.5794043997543686
  0.0606093303444890  0.3750468505000845  0.9221460333422267
  0.5606338655198647  0.8755245354857523  0.9226182190866548
  0.9568512716544909  0.4991312127441348  0.8379316853973086
  0.4571113379788460  0.9993232218314758  0.8385731709151893
  0.0360023772565986  0.5014744517376679  0.6504793802748911
  0.5433726072699906  0.9976146255670121  0.6623889704882542
  0.9210662628387093  0.6821719869131304  0.8702262207211672
  0.4233096930282564  0.1829040581982419  0.8741208744389949
  0.0773325009200124  0.6847784453323602  0.6245474453082358
  0.5767873268745579  0.1809152414759943  0.6253552532506937
  0.0793897303044391  0.3191995881002277  0.6245318384485398
  0.5759173413538203  0.8135978721427573  0.6262556588457178
  0.9240157553105018  0.3143448020555173  0.8697910487405671
  0.4235312180055614  0.8165671478174433  0.8764011334955467
  0.9967124883416904  0.6493462792632877  0.7456490135256887
  0.4998017034458392  0.1502116692353884  0.7494362171918196
  0.0043323009436234  0.3514938857852079  0.7498745411526115
  0.4999902872942322  0.8467218590471104  0.7511737538979020
  0.1859528519366968  0.6865976942948708  0.5330046026993952
  0.6809945044704603  0.1876926570349885  0.5297262790277922
  0.8175485278881118  0.6863704034016627  0.9685005792012910
  0.3188041203434293  0.1854116566109094  0.9698937810751855
  0.8222580163786932  0.3114014779060211  0.9696612269697321
  0.3187094807377543  0.8131237668621731  0.9713090000403288
  0.1832798515109069  0.3150605719855887  0.5288447095563075
  0.6801723736486810  0.8151588756833856  0.5296322257895063
  0.1693830635215453  0.5014627438500288  0.9789328550390788
  0.6715637424256036 -0.0003745686208085  0.9790583817331303
  0.8349064081362144  0.4981842277928454  0.5259033950693339
  0.3285131418440658  0.9982541570265627  0.5204486269525890
  0.1847690810519854  0.6411334533992391  0.8616503985963792
  0.6843341481581918  0.1400548282217186  0.8604827914461716
  0.8185152060609789  0.6374751103249515  0.6443662953272278
  0.3172445281612700  0.1383968805312050  0.6395734524496279
  0.8144556591859113  0.3566023286836210  0.6383853174810908
  0.3154634699355693  0.8591891591927592  0.6398031900947341
  0.1839897894103589  0.3615512092606923  0.8603799141797065
  0.6840844347508965  0.8583311025462784  0.8616266399823306
  0.6793750691879765  0.6789867763472200  0.6534118423885110
  0.1804602311695711  0.1819134522809790  0.6559330903482684
  0.3210981131729440  0.6817563259620213  0.8424752396321616
  0.8213461177586581  0.1792582280825755  0.8414040058285298
  0.3213545407764508  0.3193199553918192  0.8439628223880294
  0.8205677781152557  0.8189538115043813  0.8411740051910471
  0.6779347469769766  0.3182535731272627  0.6586321677708595
  0.1795230972581775  0.8186560803322334  0.6606232680515931
  0.7801587438584283  0.6328019888456448  0.8004738874535178
  0.2838292578345126  0.1333309069297063  0.7995445677884728
  0.2154233624045869  0.6310053072457220  0.7014667411175174
  0.7163040537462797  0.1318807726540236  0.6994261366429865
  0.2182244936800127  0.3677768434429964  0.7003661363248797
  0.7148667976528873  0.8653898523506492  0.7002033523149732
  0.7841331171678698  0.3659901686313028  0.7999331363058360
  0.2849246137312566  0.8690543938450618  0.8013691140061688
  0.7253149464656594  0.4983407389935174  0.6781366051648281
  0.2251551929966538  0.0001618229502621  0.6789500556488300
  0.2758534883439856  0.5003301709414424  0.8230315415522330
  0.7737524923325689 -0.0009703313284614  0.8206870192347133
  0.9437690467540644  0.6858700858527988  0.4623124936703922
 
  0.00000000E+00  0.00000000E+00  0.00000000E+00
  0.00000000E+00  0.00000000E+00  0.00000000E+00
  0.00000000E+00  0.00000000E+00  0.00000000E+00
  0.00000000E+00  0.00000000E+00  0.00000000E+00
  0.00000000E+00  0.00000000E+00  0.00000000E+00
  0.00000000E+00  0.00000000E+00  0.00000000E+00
  0.00000000E+00  0.00000000E+00  0.00000000E+00
  0.00000000E+00  0.00000000E+00  0.00000000E+00
  0.00000000E+00  0.00000000E+00  0.00000000E+00
  0.00000000E+00  0.00000000E+00  0.00000000E+00
  0.00000000E+00  0.00000000E+00  0.00000000E+00
  0.00000000E+00  0.00000000E+00  0.00000000E+00
  0.00000000E+00  0.00000000E+00  0.00000000E+00
  0.00000000E+00  0.00000000E+00  0.00000000E+00
  0.00000000E+00  0.00000000E+00  0.00000000E+00
  0.00000000E+00  0.00000000E+00  0.00000000E+00
  0.00000000E+00  0.00000000E+00  0.00000000E+00
  0.00000000E+00  0.00000000E+00  0.00000000E+00
  0.00000000E+00  0.00000000E+00  0.00000000E+00
  0.00000000E+00  0.00000000E+00  0.00000000E+00
  0.00000000E+00  0.00000000E+00  0.00000000E+00
  0.00000000E+00  0.00000000E+00  0.00000000E+00
  0.00000000E+00  0.00000000E+00  0.00000000E+00
  0.00000000E+00  0.00000000E+00  0.00000000E+00
  0.00000000E+00  0.00000000E+00  0.00000000E+00
  0.00000000E+00  0.00000000E+00  0.00000000E+00
  0.00000000E+00  0.00000000E+00  0.00000000E+00
  0.00000000E+00  0.00000000E+00  0.00000000E+00
  0.00000000E+00  0.00000000E+00  0.00000000E+00
  0.00000000E+00  0.00000000E+00  0.00000000E+00
  0.00000000E+00  0.00000000E+00  0.00000000E+00
  0.00000000E+00  0.00000000E+00  0.00000000E+00
  0.00000000E+00  0.00000000E+00  0.00000000E+00
  0.00000000E+00  0.00000000E+00  0.00000000E+00
  0.00000000E+00  0.00000000E+00  0.00000000E+00
  0.00000000E+00  0.00000000E+00  0.00000000E+00
  0.00000000E+00  0.00000000E+00  0.00000000E+00
  0.00000000E+00  0.00000000E+00  0.00000000E+00
  0.00000000E+00  0.00000000E+00  0.00000000E+00
  0.00000000E+00  0.00000000E+00  0.00000000E+00
  0.00000000E+00  0.00000000E+00  0.00000000E+00
  0.00000000E+00  0.00000000E+00  0.00000000E+00
  0.00000000E+00  0.00000000E+00  0.00000000E+00
  0.00000000E+00  0.00000000E+00  0.00000000E+00
  0.00000000E+00  0.00000000E+00  0.00000000E+00
  0.00000000E+00  0.00000000E+00  0.00000000E+00
  0.00000000E+00  0.00000000E+00  0.00000000E+00
  0.00000000E+00  0.00000000E+00  0.00000000E+00
  0.00000000E+00  0.00000000E+00  0.00000000E+00
  0.00000000E+00  0.00000000E+00  0.00000000E+00
  0.00000000E+00  0.00000000E+00  0.00000000E+00
  0.00000000E+00  0.00000000E+00  0.00000000E+00
  0.00000000E+00  0.00000000E+00  0.00000000E+00
  0.00000000E+00  0.00000000E+00  0.00000000E+00
  0.00000000E+00  0.00000000E+00  0.00000000E+00
  0.00000000E+00  0.00000000E+00  0.00000000E+00
  0.00000000E+00  0.00000000E+00  0.00000000E+00
  0.00000000E+00  0.00000000E+00  0.00000000E+00
  0.00000000E+00  0.00000000E+00  0.00000000E+00
  0.00000000E+00  0.00000000E+00  0.00000000E+00
  0.00000000E+00  0.00000000E+00  0.00000000E+00
  0.00000000E+00  0.00000000E+00  0.00000000E+00
  0.00000000E+00  0.00000000E+00  0.00000000E+00
  0.00000000E+00  0.00000000E+00  0.00000000E+00
  0.00000000E+00  0.00000000E+00  0.00000000E+00
  0.00000000E+00  0.00000000E+00  0.00000000E+00
  0.00000000E+00  0.00000000E+00  0.00000000E+00
  0.00000000E+00  0.00000000E+00  0.00000000E+00
  0.00000000E+00  0.00000000E+00  0.00000000E+00
  0.00000000E+00  0.00000000E+00  0.00000000E+00
  0.00000000E+00  0.00000000E+00  0.00000000E+00
  0.00000000E+00  0.00000000E+00  0.00000000E+00
  0.00000000E+00  0.00000000E+00  0.00000000E+00
  0.00000000E+00  0.00000000E+00  0.00000000E+00
  0.00000000E+00  0.00000000E+00  0.00000000E+00
  0.00000000E+00  0.00000000E+00  0.00000000E+00
  0.00000000E+00  0.00000000E+00  0.00000000E+00
  0.00000000E+00  0.00000000E+00  0.00000000E+00
  0.00000000E+00  0.00000000E+00  0.00000000E+00
  0.00000000E+00  0.00000000E+00  0.00000000E+00
  0.00000000E+00  0.00000000E+00  0.00000000E+00
  0.00000000E+00  0.00000000E+00  0.00000000E+00
  0.00000000E+00  0.00000000E+00  0.00000000E+00
  0.00000000E+00  0.00000000E+00  0.00000000E+00
  0.00000000E+00  0.00000000E+00  0.00000000E+00
  0.00000000E+00  0.00000000E+00  0.00000000E+00
  0.00000000E+00  0.00000000E+00  0.00000000E+00
  0.00000000E+00  0.00000000E+00  0.00000000E+00
  0.00000000E+00  0.00000000E+00  0.00000000E+00
  0.00000000E+00  0.00000000E+00  0.00000000E+00
  0.00000000E+00  0.00000000E+00  0.00000000E+00
  0.00000000E+00  0.00000000E+00  0.00000000E+00
  0.00000000E+00  0.00000000E+00  0.00000000E+00
  0.00000000E+00  0.00000000E+00  0.00000000E+00
  0.00000000E+00  0.00000000E+00  0.00000000E+00
  0.00000000E+00  0.00000000E+00  0.00000000E+00
  0.00000000E+00  0.00000000E+00  0.00000000E+00
  0.00000000E+00  0.00000000E+00  0.00000000E+00
  0.00000000E+00  0.00000000E+00  0.00000000E+00
  0.00000000E+00  0.00000000E+00  0.00000000E+00
  0.00000000E+00  0.00000000E+00  0.00000000E+00
  0.00000000E+00  0.00000000E+00  0.00000000E+00
  0.00000000E+00  0.00000000E+00  0.00000000E+00
  0.00000000E+00  0.00000000E+00  0.00000000E+00
  0.00000000E+00  0.00000000E+00  0.00000000E+00
  0.00000000E+00  0.00000000E+00  0.00000000E+00
  0.00000000E+00  0.00000000E+00  0.00000000E+00
  0.00000000E+00  0.00000000E+00  0.00000000E+00
  0.00000000E+00  0.00000000E+00  0.00000000E+00
  0.00000000E+00  0.00000000E+00  0.00000000E+00
  0.00000000E+00  0.00000000E+00  0.00000000E+00
  0.00000000E+00  0.00000000E+00  0.00000000E+00
  0.00000000E+00  0.00000000E+00  0.00000000E+00
  0.00000000E+00  0.00000000E+00  0.00000000E+00
  0.00000000E+00  0.00000000E+00  0.00000000E+00
  0.00000000E+00  0.00000000E+00  0.00000000E+00
  0.00000000E+00  0.00000000E+00  0.00000000E+00
  0.00000000E+00  0.00000000E+00  0.00000000E+00
  0.00000000E+00  0.00000000E+00  0.00000000E+00
  0.00000000E+00  0.00000000E+00  0.00000000E+00
  0.00000000E+00  0.00000000E+00  0.00000000E+00
  0.00000000E+00  0.00000000E+00  0.00000000E+00
  0.00000000E+00  0.00000000E+00  0.00000000E+00
  0.00000000E+00  0.00000000E+00  0.00000000E+00
  0.00000000E+00  0.00000000E+00  0.00000000E+00
  0.00000000E+00  0.00000000E+00  0.00000000E+00
  0.00000000E+00  0.00000000E+00  0.00000000E+00
  0.00000000E+00  0.00000000E+00  0.00000000E+00
  0.00000000E+00  0.00000000E+00  0.00000000E+00
  0.00000000E+00  0.00000000E+00  0.00000000E+00
  0.00000000E+00  0.00000000E+00  0.00000000E+00
  0.00000000E+00  0.00000000E+00  0.00000000E+00
  0.00000000E+00  0.00000000E+00  0.00000000E+00
  0.00000000E+00  0.00000000E+00  0.00000000E+00
  0.00000000E+00  0.00000000E+00  0.00000000E+00
  0.00000000E+00  0.00000000E+00  0.00000000E+00
  0.00000000E+00  0.00000000E+00  0.00000000E+00
  0.00000000E+00  0.00000000E+00  0.00000000E+00
  0.00000000E+00  0.00000000E+00  0.00000000E+00
  0.00000000E+00  0.00000000E+00  0.00000000E+00
  0.00000000E+00  0.00000000E+00  0.00000000E+00
  0.00000000E+00  0.00000000E+00  0.00000000E+00
  0.00000000E+00  0.00000000E+00  0.00000000E+00
  0.00000000E+00  0.00000000E+00  0.00000000E+00
  0.00000000E+00  0.00000000E+00  0.00000000E+00
  0.00000000E+00  0.00000000E+00  0.00000000E+00
  0.00000000E+00  0.00000000E+00  0.00000000E+00
  0.00000000E+00  0.00000000E+00  0.00000000E+00
  0.00000000E+00  0.00000000E+00  0.00000000E+00
  0.00000000E+00  0.00000000E+00  0.00000000E+00
  0.00000000E+00  0.00000000E+00  0.00000000E+00
  0.00000000E+00  0.00000000E+00  0.00000000E+00
  0.00000000E+00  0.00000000E+00  0.00000000E+00
  0.00000000E+00  0.00000000E+00  0.00000000E+00
  0.00000000E+00  0.00000000E+00  0.00000000E+00
  0.00000000E+00  0.00000000E+00  0.00000000E+00
  0.00000000E+00  0.00000000E+00  0.00000000E+00
  0.00000000E+00  0.00000000E+00  0.00000000E+00
  0.00000000E+00  0.00000000E+00  0.00000000E+00
  0.00000000E+00  0.00000000E+00  0.00000000E+00
  0.00000000E+00  0.00000000E+00  0.00000000E+00
  0.00000000E+00  0.00000000E+00  0.00000000E+00
  0.00000000E+00  0.00000000E+00  0.00000000E+00
  0.00000000E+00  0.00000000E+00  0.00000000E+00
  0.00000000E+00  0.00000000E+00  0.00000000E+00
  0.00000000E+00  0.00000000E+00  0.00000000E+00
  0.00000000E+00  0.00000000E+00  0.00000000E+00
  0.00000000E+00  0.00000000E+00  0.00000000E+00
  0.00000000E+00  0.00000000E+00  0.00000000E+00
  0.00000000E+00  0.00000000E+00  0.00000000E+00
  0.00000000E+00  0.00000000E+00  0.00000000E+00
  0.00000000E+00  0.00000000E+00  0.00000000E+00
  0.00000000E+00  0.00000000E+00  0.00000000E+00
  0.00000000E+00  0.00000000E+00  0.00000000E+00
  0.00000000E+00  0.00000000E+00  0.00000000E+00
  0.00000000E+00  0.00000000E+00  0.00000000E+00
  0.00000000E+00  0.00000000E+00  0.00000000E+00
  0.00000000E+00  0.00000000E+00  0.00000000E+00
  0.00000000E+00  0.00000000E+00  0.00000000E+00
  0.00000000E+00  0.00000000E+00  0.00000000E+00
  0.00000000E+00  0.00000000E+00  0.00000000E+00
  0.00000000E+00  0.00000000E+00  0.00000000E+00
  0.00000000E+00  0.00000000E+00  0.00000000E+00
  0.00000000E+00  0.00000000E+00  0.00000000E+00
  0.00000000E+00  0.00000000E+00  0.00000000E+00
  0.00000000E+00  0.00000000E+00  0.00000000E+00
  0.00000000E+00  0.00000000E+00  0.00000000E+00
  0.00000000E+00  0.00000000E+00  0.00000000E+00
  0.00000000E+00  0.00000000E+00  0.00000000E+00
  0.00000000E+00  0.00000000E+00  0.00000000E+00
  0.00000000E+00  0.00000000E+00  0.00000000E+00
  0.00000000E+00  0.00000000E+00  0.00000000E+00
  0.00000000E+00  0.00000000E+00  0.00000000E+00
