# Supplementary material for: Brønsted acidity in zeolites measured by deprotonation energy
Source: Sci Rep. 2022 May 4;12:7301. doi: 10.1038/s41598-022-11354-x (PMC9068704; doi:10.1038/s41598-022-11354-x)
Supplement: Supplementary file 2 — Supplementary Information 2. [file 41598_2022_11354_MOESM2_ESM.zip › structures/periodic/ifr/Al1-O5.vasp]

Si Al O H                               
   1.00000000000000     
    18.5276999999999994    0.0000000000000000    0.0000000000000000
     0.0000000000000000   13.5815000000000001    0.0000000000000000
    -3.1236933521729999    0.0000000000000000   14.8997846135969993
   Si   Al   O    H 
    63     1   128     1
Direct
  0.3354775905136017  0.2015086999995814  0.3697952996613414
  0.1637128172790036  0.7017205516221072  0.1327070588630616
  0.6610998692574918  0.2065398923627076  0.1274805347829645
  0.1628121983024011  0.2933346048207222  0.1274432135668547
  0.6633517771286934  0.7958975048396578  0.1245917345525291
  0.8350518177276096  0.2983937720254420  0.3691745499949998
  0.3391298062851648  0.7922774667648309  0.3707901721664694
  0.9860882776568740  0.6068056209291817  0.3526973213516251
  0.4849884650667737  0.1083349616995167  0.3466942309461128
  0.0148078887573735  0.6127411628783476  0.1620322105710778
  0.5141621333947994  0.1139103578491269  0.1551010723107699
  0.0142169969463263  0.3834678418614728  0.1549542686914816
  0.5155602368479996  0.8855563114589363  0.1517720287625676
  0.9866974036373188  0.3774265507967742  0.3446820379064777
  0.4881171350988174  0.8789279990377463  0.3440545193034277
  0.1516433461572061  0.6034671140341858  0.4492823093618691
  0.6476774048629890  0.1095672124533984  0.4471376037489579
  0.8513204101987062  0.6146947286860864  0.0578323058121149
  0.3492831525871540  0.1126632212079578  0.0533303593639432
  0.8504740939866430  0.3895471954319945  0.0516330365585707
  0.3502839960067833  0.8875869478723630  0.0509270960367416
  0.1515467007923140  0.3785514873458922  0.4462953109205042
  0.6521877805841567  0.8839306734639101  0.4440119537681718
  0.7475627868644813  0.6131699386288644  0.1943623744115825
  0.2492002804895569  0.1112528210973796  0.1936351869379639
  0.2500237715858151  0.6093106788260476  0.3081297226612023
  0.7448086650059836  0.1158878761218848  0.3052041649807709
  0.2503367354724361  0.3825076833215433  0.3044605099618854
  0.7513019317338760  0.8880269316590058  0.3016388592060960
  0.7495618718319500  0.3881428955379103  0.1901787322045361
  0.2517989060937174  0.8840964383565039  0.1934084011252817
  0.8368300753131382  0.7065104989212921  0.8755198541253295
  0.3362847901410670  0.2032588351621197  0.8716618794123036
  0.1654123494604287  0.7032378901440837  0.6283878477913989
  0.6632977766182842  0.2064214947984916  0.6276160635746895
  0.1638306988278357  0.2942434980967058  0.6291184506865931
  0.6673276872891918  0.7979379999396230  0.6276542607770575
  0.8369485292654464  0.2963730131057275  0.8696179478931183
  0.3380768027012108  0.7945100302342442  0.8685941113495973
  0.9860820953646637  0.6146198416722203  0.8475460123665730
  0.4848380916231509  0.1137831157787046  0.8447509438437897
  0.0164119208692988  0.6201891608236935  0.6562902523322377
  0.5143500668538395  0.1199395035137628  0.6543363876402870
  0.0150621355620758  0.3897426562772730  0.6513990832529769
  0.5177363003825517  0.8910542137215390  0.6511237192394728
  0.9855250627372735  0.3862490846074508  0.8432820737118161
  0.4863554741825107  0.8855271415746840  0.8410142814307994
  0.1495152703909549  0.6106536614333163  0.9501685491918115
  0.6490296631194256  0.1125754713257571  0.9464450451980537
  0.8517651371817498  0.6183312859003716  0.5625801787678165
  0.3498481427855448  0.1160292148079730  0.5525537489696660
  0.8512932372864538  0.3946145969187452  0.5504254739376135
  0.3538090918197028  0.8903380396477152  0.5510868660735579
  0.1494431868365668  0.3851116217568287  0.9465062716577582
  0.6499873745116703  0.8878097020670729  0.9439916414696219
  0.7492787223154563  0.6152279469778897  0.7004650605739363
  0.2505810105707310  0.1131946085752125  0.6943253673857176
  0.2489757241992065  0.6124493976131075  0.8085497138390505
  0.7484805557874172  0.1151616884146370  0.8058951064944344
  0.2491773574131878  0.3855959895275098  0.8056711058455048
  0.7507701783154525  0.8880299708673441  0.8054219217394128
  0.7515055526246220  0.3892755411514095  0.6923811295574152
  0.2540549806648560  0.8865840658575322  0.6911545886793476
  0.8362119847715012  0.7060630588863380  0.3667960690934857
  0.0629672690613120  0.6119796660142969  0.4266070905681099
  0.5584326898413373  0.1186114260442113  0.4250604450114161
  0.9404830222602428  0.6244161825152167  0.0852577422124258
  0.4382497609698380  0.1235972264626363  0.0808634267437069
  0.9394662155382579  0.3770794283149913  0.0782705821897376
  0.4392772956985078  0.8779069006965217  0.0779919710716283
  0.0625621154476136  0.3657825822357428  0.4192690554116486
  0.5636400082550443  0.8675585834675745  0.4197297822211600
  0.9603507409740200  0.4916269935658434  0.3360179674858917
  0.4593592042163583  0.9929952000939336  0.3371496855717189
  0.0420414610842114  0.4976780810843022  0.1692787786648022
  0.5433481795469488  0.0000541299932100  0.1622074065186076
  0.9252743525266106  0.6666826450123965  0.3902724262092671
  0.4210086892549512  0.1739214295477832  0.3745702321016838
  0.0780967995813056  0.6793737156224577  0.1326727164078282
  0.5748195711126587  0.1843851973708395  0.1250812442048743
  0.0767972106738124  0.3181178523367286  0.1228831282003593
  0.5765603556687121  0.8191435182843299  0.1184402883444989
  0.9226222791861434  0.3118674644784818  0.3738100705718690
  0.4259806605286107  0.8095162929559910  0.3722056313434976
  0.0001774919740768  0.6509862392425126  0.2577310768892705
  0.5008145767517419  0.1493583677530353  0.2523984953900553
 -0.0002529409489449  0.3377863670129253  0.2483790648034107
  0.5032582127516205  0.8437197983544944  0.2476843549613661
  0.1808544725780336  0.6836256117515607  0.0332647897134432
  0.6794244893687829  0.1868484018079162  0.0288603337631560
  0.8124465722804259  0.6990487556629049  0.4823601562791254
  0.3171805746057001  0.1885012194246394  0.4692851044190056
  0.8167079463853193  0.3241881387056692  0.4670860536401423
  0.3219270168018191  0.8157806232177330  0.4693455364853610
  0.1809515979992270  0.3101262129194711  0.0282170588786110
  0.6823745054903405  0.8137617049894420  0.0257093141156430
  0.1746036960356279  0.4905714427604149  0.4791348074757151
  0.6712348062517101 -0.0034794031791343  0.4777196531542766
  0.8297145486547924  0.5030137092580489  0.0217676106089790
  0.3275878836772936  0.0003197842481552  0.0203171063522783
  0.1846270797716114  0.6336317827481904  0.3619600679490855
  0.6785508288265805  0.1393493593033337  0.3584994001154511
  0.8153992607871636  0.6404476115309173  0.1434542415892913
  0.3141036220112635  0.1393674388998862  0.1397673960469570
  0.8142035566814009  0.3593170476019900  0.1361406450912868
  0.3146182499347689  0.8575867066224415  0.1360791784506778
  0.1871520927671032  0.3518239062882645  0.3601233320437331
  0.6882635538026337  0.8560796891272171  0.3593581598390809
  0.6766076487010334  0.6811136111912894  0.1511496433069525
  0.1769599968408385  0.1785603566570512  0.1563835308600679
  0.3215853511233316  0.6773060809496753  0.3464607720730379
  0.8157152824564209  0.1838837980026869  0.3455355106911604
  0.3234289819584984  0.3155796104928827  0.3382845160075104
  0.8252462837241692  0.8275338644405016  0.3370801258804686
  0.6769324292596672  0.3207395388941500  0.1553163323535742
  0.1792667604041406  0.8164665727069174  0.1600776427495842
  0.7734294576765658  0.6299743688074610  0.3001852248129782
  0.2805733375418603  0.1303289550442656  0.3000242949414204
  0.2187554553700538  0.6305627372040253  0.2022665730769155
  0.7144182795580828  0.1360330625755254  0.1991212662126204
  0.2166919204566275  0.3646990813416011  0.1983664447984545
  0.7147043072146896  0.8689425678016458  0.1961536294388043
  0.7838613559920794  0.3699390143106274  0.2961787968445815
  0.2873264534913093  0.8643163713172706  0.2986619316009238
  0.7220302535798069  0.5000235896047224  0.1717265821144723
  0.2248673250949587  0.9972450642360478  0.1785905143800137
  0.2761331911218339  0.4957567288455861  0.3216084975305989
  0.7708817928883814  0.0033461660644173  0.3186279870521135
  0.0602723675609476  0.6223929139364694  0.9247236889007798
  0.5597932639054727  0.1208814098783775  0.9207239700800125
  0.9390609205911060  0.6368616066881251  0.5846078237434654
  0.4388011644781925  0.1295687722302618  0.5796010724037206
  0.9400892923810891  0.3808507621150498  0.5750283947289828
  0.4432034507988355  0.8804619724137247  0.5748068252622738
  0.0603303335099463  0.3748847569868634  0.9188693962419080
  0.5608161708822366  0.8774292018651368  0.9177263105073525
  0.9572844332381504  0.5006681077480902  0.8359121835778165
  0.4567522809260101  0.9993905963987862  0.8317783595710120
  0.0416319669175856  0.5048344612971717  0.6595281179396066
  0.5438202665382253  0.0060009218052544  0.6620657935870886
  0.9219992356889021  0.6816934428807092  0.8739785757052813
  0.4226655793621572  0.1802978340233489  0.8760285103509876
  0.0782051328036012  0.6877742726690469  0.6259221572982473
  0.5766131808423074  0.1890505772014038  0.6260168639608577
  0.0778408726722732  0.3216351980096560  0.6233944908905010
  0.5819941985491205  0.8274730882005746  0.6198837719677457
  0.9230826185958563  0.3171787226949234  0.8708756388459457
  0.4241385153097056  0.8155893143219221  0.8684269169001660
  0.0041971457333270  0.6550529254374156  0.7539944259873117
  0.4998241843701852  0.1566737421724584  0.7505944588940553
 -0.0000824001479987  0.3506085219824422  0.7465887819956569
  0.5037345942031309  0.8484376294304050  0.7458030319444914
  0.1845763579293438  0.6770450545980932  0.5316909042595609
  0.6809180130349358  0.1829001549944250  0.5294136492709072
  0.8215106321742595  0.6904568355032243  0.9756070833619429
  0.3179030811464523  0.1866518645806088  0.9706611501692353
  0.8189392352683488  0.3172129362023748  0.9677797865936197
  0.3204972162249475  0.8145625751882452  0.9673053925701648
  0.1829357082237321  0.3056692257083959  0.5299816051511104
  0.6887400150378773  0.8093902407240183  0.5276175917265371
  0.1709879006677562  0.4973452019761055  0.9800810928154173
  0.6724700235614829  0.0000483831055881  0.9767152664442004
  0.8312201748891769  0.5096753131669788  0.5218364089450491
  0.3305640315104498  0.0027885167043595  0.5203107048212843
  0.1850130868474467  0.6390256530205642  0.8642918402504797
  0.6835491659881959  0.1416729966217337  0.8599523182207633
  0.8163152555300355  0.6421939979052929  0.6487179235674376
  0.3139001645257336  0.1426963968233520  0.6384248542393696
  0.8172167011146151  0.3690696722818144  0.6378390644683875
  0.3210133177233762  0.8628645087411242  0.6392072287257694
  0.1841626351560974  0.3586355924976957  0.8596328351426782
  0.6835481116278223  0.8613480133582667  0.8557930632428044
  0.6784977434350006  0.6833605285744059  0.6581745589318567
  0.1774129104034870  0.1803746591727767  0.6614130981457379
  0.3217499857512831  0.6794331643040722  0.8431711038931406
  0.8210149348671367  0.1816288329113495  0.8428384991463148
  0.3210886619701765  0.3174827598290241  0.8420019188804601
  0.8224415398756209  0.8209600326629323  0.8455011711568696
  0.6806137072720949  0.3215120593595396  0.6519730861135391
  0.1832458617665615  0.8183404622789925  0.6512234177534229
  0.7797416818210824  0.6360620784165583  0.8062890701977817
  0.2839603636462453  0.1305561448111145  0.8005196538964403
  0.2153791170211343  0.6323188184655543  0.7030208396710208
  0.7159442846907583  0.1355801767943342  0.7000274336077474
  0.2172958487085942  0.3669702719894316  0.6992383402041114
  0.7226713945402463  0.8674378709409497  0.6981251154208474
  0.7834378424452859  0.3668231034274688  0.7976040264678640
  0.2843022557996782  0.8653089492185593  0.7972374782044653
  0.7235170851449195  0.5025201607074657  0.6819368875447260
  0.2262640668049041  0.9994197448862855  0.6770319809204337
  0.2750166990334234  0.4988913688029201  0.8224342640663654
  0.7751262213780873  0.0018625641650826  0.8200815063066845
  0.7702374786703697  0.7376852064620205  0.4953356099675994
 
  0.00000000E+00  0.00000000E+00  0.00000000E+00
  0.00000000E+00  0.00000000E+00  0.00000000E+00
  0.00000000E+00  0.00000000E+00  0.00000000E+00
  0.00000000E+00  0.00000000E+00  0.00000000E+00
  0.00000000E+00  0.00000000E+00  0.00000000E+00
  0.00000000E+00  0.00000000E+00  0.00000000E+00
  0.00000000E+00  0.00000000E+00  0.00000000E+00
  0.00000000E+00  0.00000000E+00  0.00000000E+00
  0.00000000E+00  0.00000000E+00  0.00000000E+00
  0.00000000E+00  0.00000000E+00  0.00000000E+00
  0.00000000E+00  0.00000000E+00  0.00000000E+00
  0.00000000E+00  0.00000000E+00  0.00000000E+00
  0.00000000E+00  0.00000000E+00  0.00000000E+00
  0.00000000E+00  0.00000000E+00  0.00000000E+00
  0.00000000E+00  0.00000000E+00  0.00000000E+00
  0.00000000E+00  0.00000000E+00  0.00000000E+00
  0.00000000E+00  0.00000000E+00  0.00000000E+00
  0.00000000E+00  0.00000000E+00  0.00000000E+00
  0.00000000E+00  0.00000000E+00  0.00000000E+00
  0.00000000E+00  0.00000000E+00  0.00000000E+00
  0.00000000E+00  0.00000000E+00  0.00000000E+00
  0.00000000E+00  0.00000000E+00  0.00000000E+00
  0.00000000E+00  0.00000000E+00  0.00000000E+00
  0.00000000E+00  0.00000000E+00  0.00000000E+00
  0.00000000E+00  0.00000000E+00  0.00000000E+00
  0.00000000E+00  0.00000000E+00  0.00000000E+00
  0.00000000E+00  0.00000000E+00  0.00000000E+00
  0.00000000E+00  0.00000000E+00  0.00000000E+00
  0.00000000E+00  0.00000000E+00  0.00000000E+00
  0.00000000E+00  0.00000000E+00  0.00000000E+00
  0.00000000E+00  0.00000000E+00  0.00000000E+00
  0.00000000E+00  0.00000000E+00  0.00000000E+00
  0.00000000E+00  0.00000000E+00  0.00000000E+00
  0.00000000E+00  0.00000000E+00  0.00000000E+00
  0.00000000E+00  0.00000000E+00  0.00000000E+00
  0.00000000E+00  0.00000000E+00  0.00000000E+00
  0.00000000E+00  0.00000000E+00  0.00000000E+00
  0.00000000E+00  0.00000000E+00  0.00000000E+00
  0.00000000E+00  0.00000000E+00  0.00000000E+00
  0.00000000E+00  0.00000000E+00  0.00000000E+00
  0.00000000E+00  0.00000000E+00  0.00000000E+00
  0.00000000E+00  0.00000000E+00  0.00000000E+00
  0.00000000E+00  0.00000000E+00  0.00000000E+00
  0.00000000E+00  0.00000000E+00  0.00000000E+00
  0.00000000E+00  0.00000000E+00  0.00000000E+00
  0.00000000E+00  0.00000000E+00  0.00000000E+00
  0.00000000E+00  0.00000000E+00  0.00000000E+00
  0.00000000E+00  0.00000000E+00  0.00000000E+00
  0.00000000E+00  0.00000000E+00  0.00000000E+00
  0.00000000E+00  0.00000000E+00  0.00000000E+00
  0.00000000E+00  0.00000000E+00  0.00000000E+00
  0.00000000E+00  0.00000000E+00  0.00000000E+00
  0.00000000E+00  0.00000000E+00  0.00000000E+00
  0.00000000E+00  0.00000000E+00  0.00000000E+00
  0.00000000E+00  0.00000000E+00  0.00000000E+00
  0.00000000E+00  0.00000000E+00  0.00000000E+00
  0.00000000E+00  0.00000000E+00  0.00000000E+00
  0.00000000E+00  0.00000000E+00  0.00000000E+00
  0.00000000E+00  0.00000000E+00  0.00000000E+00
  0.00000000E+00  0.00000000E+00  0.00000000E+00
  0.00000000E+00  0.00000000E+00  0.00000000E+00
  0.00000000E+00  0.00000000E+00  0.00000000E+00
  0.00000000E+00  0.00000000E+00  0.00000000E+00
  0.00000000E+00  0.00000000E+00  0.00000000E+00
  0.00000000E+00  0.00000000E+00  0.00000000E+00
  0.00000000E+00  0.00000000E+00  0.00000000E+00
  0.00000000E+00  0.00000000E+00  0.00000000E+00
  0.00000000E+00  0.00000000E+00  0.00000000E+00
  0.00000000E+00  0.00000000E+00  0.00000000E+00
  0.00000000E+00  0.00000000E+00  0.00000000E+00
  0.00000000E+00  0.00000000E+00  0.00000000E+00
  0.00000000E+00  0.00000000E+00  0.00000000E+00
  0.00000000E+00  0.00000000E+00  0.00000000E+00
  0.00000000E+00  0.00000000E+00  0.00000000E+00
  0.00000000E+00  0.00000000E+00  0.00000000E+00
  0.00000000E+00  0.00000000E+00  0.00000000E+00
  0.00000000E+00  0.00000000E+00  0.00000000E+00
  0.00000000E+00  0.00000000E+00  0.00000000E+00
  0.00000000E+00  0.00000000E+00  0.00000000E+00
  0.00000000E+00  0.00000000E+00  0.00000000E+00
  0.00000000E+00  0.00000000E+00  0.00000000E+00
  0.00000000E+00  0.00000000E+00  0.00000000E+00
  0.00000000E+00  0.00000000E+00  0.00000000E+00
  0.00000000E+00  0.00000000E+00  0.00000000E+00
  0.00000000E+00  0.00000000E+00  0.00000000E+00
  0.00000000E+00  0.00000000E+00  0.00000000E+00
  0.00000000E+00  0.00000000E+00  0.00000000E+00
  0.00000000E+00  0.00000000E+00  0.00000000E+00
  0.00000000E+00  0.00000000E+00  0.00000000E+00
  0.00000000E+00  0.00000000E+00  0.00000000E+00
  0.00000000E+00  0.00000000E+00  0.00000000E+00
  0.00000000E+00  0.00000000E+00  0.00000000E+00
  0.00000000E+00  0.00000000E+00  0.00000000E+00
  0.00000000E+00  0.00000000E+00  0.00000000E+00
  0.00000000E+00  0.00000000E+00  0.00000000E+00
  0.00000000E+00  0.00000000E+00  0.00000000E+00
  0.00000000E+00  0.00000000E+00  0.00000000E+00
  0.00000000E+00  0.00000000E+00  0.00000000E+00
  0.00000000E+00  0.00000000E+00  0.00000000E+00
  0.00000000E+00  0.00000000E+00  0.00000000E+00
  0.00000000E+00  0.00000000E+00  0.00000000E+00
  0.00000000E+00  0.00000000E+00  0.00000000E+00
  0.00000000E+00  0.00000000E+00  0.00000000E+00
  0.00000000E+00  0.00000000E+00  0.00000000E+00
  0.00000000E+00  0.00000000E+00  0.00000000E+00
  0.00000000E+00  0.00000000E+00  0.00000000E+00
  0.00000000E+00  0.00000000E+00  0.00000000E+00
  0.00000000E+00  0.00000000E+00  0.00000000E+00
  0.00000000E+00  0.00000000E+00  0.00000000E+00
  0.00000000E+00  0.00000000E+00  0.00000000E+00
  0.00000000E+00  0.00000000E+00  0.00000000E+00
  0.00000000E+00  0.00000000E+00  0.00000000E+00
  0.00000000E+00  0.00000000E+00  0.00000000E+00
  0.00000000E+00  0.00000000E+00  0.00000000E+00
  0.00000000E+00  0.00000000E+00  0.00000000E+00
  0.00000000E+00  0.00000000E+00  0.00000000E+00
  0.00000000E+00  0.00000000E+00  0.00000000E+00
  0.00000000E+00  0.00000000E+00  0.00000000E+00
  0.00000000E+00  0.00000000E+00  0.00000000E+00
  0.00000000E+00  0.00000000E+00  0.00000000E+00
  0.00000000E+00  0.00000000E+00  0.00000000E+00
  0.00000000E+00  0.00000000E+00  0.00000000E+00
  0.00000000E+00  0.00000000E+00  0.00000000E+00
  0.00000000E+00  0.00000000E+00  0.00000000E+00
  0.00000000E+00  0.00000000E+00  0.00000000E+00
  0.00000000E+00  0.00000000E+00  0.00000000E+00
  0.00000000E+00  0.00000000E+00  0.00000000E+00
  0.00000000E+00  0.00000000E+00  0.00000000E+00
  0.00000000E+00  0.00000000E+00  0.00000000E+00
  0.00000000E+00  0.00000000E+00  0.00000000E+00
  0.00000000E+00  0.00000000E+00  0.00000000E+00
  0.00000000E+00  0.00000000E+00  0.00000000E+00
  0.00000000E+00  0.00000000E+00  0.00000000E+00
  0.00000000E+00  0.00000000E+00  0.00000000E+00
  0.00000000E+00  0.00000000E+00  0.00000000E+00
  0.00000000E+00  0.00000000E+00  0.00000000E+00
  0.00000000E+00  0.00000000E+00  0.00000000E+00
  0.00000000E+00  0.00000000E+00  0.00000000E+00
  0.00000000E+00  0.00000000E+00  0.00000000E+00
  0.00000000E+00  0.00000000E+00  0.00000000E+00
  0.00000000E+00  0.00000000E+00  0.00000000E+00
  0.00000000E+00  0.00000000E+00  0.00000000E+00
  0.00000000E+00  0.00000000E+00  0.00000000E+00
  0.00000000E+00  0.00000000E+00  0.00000000E+00
  0.00000000E+00  0.00000000E+00  0.00000000E+00
  0.00000000E+00  0.00000000E+00  0.00000000E+00
  0.00000000E+00  0.00000000E+00  0.00000000E+00
  0.00000000E+00  0.00000000E+00  0.00000000E+00
  0.00000000E+00  0.00000000E+00  0.00000000E+00
  0.00000000E+00  0.00000000E+00  0.00000000E+00
  0.00000000E+00  0.00000000E+00  0.00000000E+00
  0.00000000E+00  0.00000000E+00  0.00000000E+00
  0.00000000E+00  0.00000000E+00  0.00000000E+00
  0.00000000E+00  0.00000000E+00  0.00000000E+00
  0.00000000E+00  0.00000000E+00  0.00000000E+00
  0.00000000E+00  0.00000000E+00  0.00000000E+00
  0.00000000E+00  0.00000000E+00  0.00000000E+00
  0.00000000E+00  0.00000000E+00  0.00000000E+00
  0.00000000E+00  0.00000000E+00  0.00000000E+00
  0.00000000E+00  0.00000000E+00  0.00000000E+00
  0.00000000E+00  0.00000000E+00  0.00000000E+00
  0.00000000E+00  0.00000000E+00  0.00000000E+00
  0.00000000E+00  0.00000000E+00  0.00000000E+00
  0.00000000E+00  0.00000000E+00  0.00000000E+00
  0.00000000E+00  0.00000000E+00  0.00000000E+00
  0.00000000E+00  0.00000000E+00  0.00000000E+00
  0.00000000E+00  0.00000000E+00  0.00000000E+00
  0.00000000E+00  0.00000000E+00  0.00000000E+00
  0.00000000E+00  0.00000000E+00  0.00000000E+00
  0.00000000E+00  0.00000000E+00  0.00000000E+00
  0.00000000E+00  0.00000000E+00  0.00000000E+00
  0.00000000E+00  0.00000000E+00  0.00000000E+00
  0.00000000E+00  0.00000000E+00  0.00000000E+00
  0.00000000E+00  0.00000000E+00  0.00000000E+00
  0.00000000E+00  0.00000000E+00  0.00000000E+00
  0.00000000E+00  0.00000000E+00  0.00000000E+00
  0.00000000E+00  0.00000000E+00  0.00000000E+00
  0.00000000E+00  0.00000000E+00  0.00000000E+00
  0.00000000E+00  0.00000000E+00  0.00000000E+00
  0.00000000E+00  0.00000000E+00  0.00000000E+00
  0.00000000E+00  0.00000000E+00  0.00000000E+00
  0.00000000E+00  0.00000000E+00  0.00000000E+00
  0.00000000E+00  0.00000000E+00  0.00000000E+00
  0.00000000E+00  0.00000000E+00  0.00000000E+00
  0.00000000E+00  0.00000000E+00  0.00000000E+00
  0.00000000E+00  0.00000000E+00  0.00000000E+00
  0.00000000E+00  0.00000000E+00  0.00000000E+00
  0.00000000E+00  0.00000000E+00  0.00000000E+00
  0.00000000E+00  0.00000000E+00  0.00000000E+00
  0.00000000E+00  0.00000000E+00  0.00000000E+00
  0.00000000E+00  0.00000000E+00  0.00000000E+00
  0.00000000E+00  0.00000000E+00  0.00000000E+00
  0.00000000E+00  0.00000000E+00  0.00000000E+00
