# Supplementary material for: Brønsted acidity in zeolites measured by deprotonation energy
Source: Sci Rep. 2022 May 4;12:7301. doi: 10.1038/s41598-022-11354-x (PMC9068704; doi:10.1038/s41598-022-11354-x)
Supplement: Supplementary file 2 — Supplementary Information 2. [file 41598_2022_11354_MOESM2_ESM.zip › structures/periodic/ifr/Al2-O4.vasp]

Si Al O H                               
   1.00000000000000     
    18.5276999999999994    0.0000000000000000    0.0000000000000000
     0.0000000000000000   13.5815000000000001    0.0000000000000000
    -3.1236933521729999    0.0000000000000000   14.8997846135969993
   Si   Al   O    H 
    63     1   128     1
Direct
  0.8328090371336141  0.7089869302483770  0.3731968891226129
  0.3354000828397272  0.2049398019786501  0.3706772347713334
  0.1643432555010722  0.7043779527630269  0.1277607384275882
  0.6622151376326990  0.2077248234258140  0.1274389863443007
  0.1643429432651538  0.2968768669189085  0.1274923830551993
  0.6622778558290537  0.7941100157651674  0.1268768595530122
  0.8379540565377841  0.2918951531341553  0.3715276465793536
  0.3351924177231903  0.7955574539365216  0.3700719871521627
  0.4844458621793630  0.1159547921999738  0.3447626439780928
  0.0148914038452008  0.6128678363999438  0.1499363618952007
  0.5147918735138172  0.1158169811331251  0.1535680500475215
  0.0151926559846318  0.3844709482085262  0.1574375197544166
  0.5154072573036821  0.8871628094044082  0.1547066403634604
  0.9849934758082445  0.3799862503536214  0.3446707589925045
  0.4841378567931698  0.8881384752165231  0.3455800059184555
  0.1518972593585076  0.6099777256837923  0.4500125932909835
  0.6474491663592074  0.1154554865143426  0.4469246051090658
  0.8490058973724142  0.6123028725760784  0.0528128144274345
  0.3495846727447869  0.1132427141111284  0.0530294445629155
  0.8509963098639396  0.3872252445791718  0.0535520507058288
  0.3499730259485048  0.8879713359308733  0.0538888172083688
  0.1497751932803398  0.3859767895046644  0.4463756073112044
  0.6457665931382716  0.8903646589441612  0.4473232725288558
  0.7505557278546031  0.6151395561693896  0.1942373638384714
  0.2492403489419567  0.1142445954643780  0.1934013875917329
  0.2486216422447518  0.6132260425114102  0.3065225544941111
  0.7448562085421859  0.1151985920206539  0.3052118364710737
  0.2484590927825818  0.3865769530252343  0.3056665179375136
  0.7426970968644032  0.8875638342865982  0.3064382780477099
  0.7524871197195802  0.3863955868128929  0.1949873156873472
  0.2493518230248532  0.8873070307459405  0.1938689118376379
  0.8368937460274091  0.7048908038108050  0.8711470732573158
  0.3371202107540357  0.2043666951085547  0.8714457708486558
  0.1664041209789466  0.7034348294778575  0.6293139561917568
  0.6639659211726172  0.2054163001458366  0.6294333650094561
  0.1649001360881404  0.2942809986370191  0.6279497952224706
  0.6647111282873998  0.7955082660001659  0.6285990744927179
  0.8380995729682411  0.2951630955671882  0.8712432530271629
  0.3377081418446166  0.7948086331125367  0.8728156211007804
  0.9855597409246662  0.6139531569350066  0.8442827647230939
  0.4851260518460659  0.1143905332963165  0.8456866232676522
  0.0161213917128811  0.6139785723661993  0.6527099587893964
  0.5150189032595459  0.1139229580464319  0.6541825423193228
  0.0160942200367771  0.3847185663101492  0.6537526396474482
  0.5153892201165527  0.8849538495332130  0.6547932844102813
  0.9864331676420844  0.3851452903157068  0.8452734125940009
  0.4852651161699027  0.8864268266760218  0.8462409329602422
  0.1499112844543845  0.6123558369037626  0.9462753982089535
  0.6500579648622646  0.1142101486537460  0.9465913190527973
  0.8520923328198828  0.6118940067558593  0.5531243948198665
  0.3516349322677336  0.1117641749267062  0.5523320398692585
  0.8519483249409830  0.3858394355344367  0.5528316076035147
  0.3519779268493790  0.8860617629213300  0.5526681058051669
  0.1504126315422918  0.3869394837958546  0.9462500805187637
  0.6501185911570614  0.8892386867518214  0.9467147499520510
  0.7531566192024645  0.6131835567688032  0.6936579591603591
  0.2528981053324031  0.1124243226378937  0.6940289790877204
  0.2509008481897258  0.6128788293156882  0.8074260613202733
  0.7496818439836139  0.1138824570958578  0.8057356554204816
  0.2496088320019142  0.3862724462653011  0.8049821136197566
  0.7498217586262742  0.8869531035585602  0.8061532891325700
  0.7526437891858844  0.3864329778110756  0.6942025425423807
  0.2529917525343642  0.8855105628868588  0.6940867991372576
  0.9819473813305004  0.6083226865747247  0.3559283408596363
  0.0644146807679345  0.6200618795908635  0.4281154102193489
  0.5581842874376944  0.1254172718388332  0.4226074281099124
  0.9389661272157938  0.6229851817853015  0.0776002811819422
  0.4385635447102817  0.1244886441471350  0.0797242563364636
  0.9404141792228021  0.3801801027632737  0.0808026064661048
  0.4389138770152444  0.8772781482611773  0.0814374296739328
  0.0605439244944547  0.3761889013373982  0.4213823685173940
  0.5564567064707123  0.8802025929506571  0.4258213194915177
  0.9523834941416830  0.4900782678033128  0.3291252852283421
  0.4552060682477417  0.0020706575097934  0.3347116405120312
  0.0411495668951884  0.5010901632808448  0.1731466893090491
  0.5437711100865117  0.0016167171893392  0.1609385119986830
  0.9175268663612637  0.6923976034892073  0.3709247999935579
  0.4214698853470367  0.1842483260827838  0.3717736264409552
  0.0770484673637740  0.6812113165361159  0.1223414876450016
  0.5755907854540430  0.1858031727261603  0.1230276736494322
  0.0784775435537279  0.3241434333765382  0.1223258560294558
  0.5760403582493190  0.8173046483223033  0.1236637446416329
  0.9250322472875236  0.3068997779161927  0.3743807698824470
  0.4207354985239448  0.8190426499798134  0.3705284130289858
 -0.0007182359917185  0.6620812391430955  0.2470543175881525
  0.5017009617737052  0.1537808759616629  0.2501242838720381
  0.0033689083042595  0.3374973008163256  0.2508386730171043
  0.5033346421330602  0.8500545266151601  0.2519784643803639
  0.1822072331952943  0.6859803112891443  0.0291033565512955
  0.6809435628805919  0.1889830430602791  0.0287845248936264
  0.8156432908457359  0.6846039677582810  0.4720304756957683
  0.3185220441243631  0.1849645945815182  0.4698522093406559
  0.8198623880652794  0.3125316420801090  0.4701648986410000
  0.3190156235859555  0.8129402246673679  0.4699562426652783
  0.1831979785997204  0.3133344070749073  0.0286864313632964
  0.6817665985825822  0.8153301741797323  0.0291125465917423
  0.1762014236484940  0.4967134232408563  0.4793401547275039
  0.6697546229412342  0.0027101771757199  0.4780737778923064
  0.8275582057059210  0.4997273190058978  0.0218643735499122
  0.3279618238305007  0.0003976547553125  0.0216786642207690
  0.1848317858395188  0.6399344427035977  0.3616890671556766
  0.6802039517698696  0.1443052768038290  0.3591356562404059
  0.8170024351520873  0.6415952067561486  0.1410322145911814
  0.3141183061646315  0.1407273291299415  0.1391122800880577
  0.8161596256132623  0.3579360538366017  0.1393005049106889
  0.3143897220691402  0.8604937232216074  0.1400139789905836
  0.1826545742283057  0.3585387638466626  0.3579145909519715
  0.6750960208357257  0.8627039911683760  0.3568667354880664
  0.6774108758807842  0.6784536092708989  0.1510288375409384
  0.1770660092650799  0.1818818191388228  0.1561724084294952
  0.3209533074685244  0.6810461947608991  0.3412080235883512
  0.8188220483368306  0.1781186093999457  0.3435673258556953
  0.3205261312444651  0.3197515139859321  0.3438899972327963
  0.8147130839009892  0.8243786729453546  0.3504556001641306
  0.6788377587207055  0.3217449239836656  0.1569769127728642
  0.1772691154686898  0.8192268651728555  0.1560490257105591
  0.7777754216124829  0.6405115500092857  0.2996311106676284
  0.2813489451086079  0.1340895493334094  0.2994034629485537
  0.2155941287699330  0.6327708974402679  0.2001148542284194
  0.7143267724539260  0.1355117637799643  0.1989807595475536
  0.2182977993140399  0.3671084525632008  0.1990051421269234
  0.7154117300523148  0.8632541255514743  0.2003390408393821
  0.7855900657880089  0.3647889903000572  0.3003353263757665
  0.2801913539753947  0.8667791225602521  0.3000118763431150
  0.7282045517347538  0.5004043491293895  0.1810156808194388
  0.2230781472064013  0.0006345411029974  0.1785720367938754
  0.2746204088227426  0.4998689964566951  0.3206308365537155
  0.7676753170289859  0.0011233216779548  0.3193676925657020
  0.0607896015621725  0.6244328111920356  0.9201651676189831
  0.5609428410403617  0.1237668640838779  0.9201018927406875
  0.9414428388334283  0.6245769429604590  0.5759602005977289
  0.4407489101364504  0.1237926620168408  0.5771625197836295
  0.9409696516339826  0.3738183178869731  0.5784632583636018
  0.4411291040913147  0.8741885471898452  0.5777954094066748
  0.0613788471414006  0.3755832465915726  0.9211059268557495
  0.5610610693872269  0.8785885698591341  0.9209024797769743
  0.9578108271512024  0.4994010551616576  0.8372484109254734
  0.4561471502231876  0.0003631544744123  0.8379124031053549
  0.0436663428409061  0.4993150620377899  0.6616502854671487
  0.5433756697955400 -0.0004661084349566  0.6628085822328053
  0.9231243671755957  0.6819085221612913  0.8739403809274237
  0.4238171539562346  0.1834280698947322  0.8760144412197274
  0.0800226427994427  0.6816726564624421  0.6268325009649500
  0.5779289591511896  0.1829689335735845  0.6275810570035573
  0.0787102774697596  0.3161449184284733  0.6259726889978181
  0.5787250508481312  0.8159385356674698  0.6290428654347721
  0.9245179729974600  0.3162829444030433  0.8744452000234103
  0.4241508452347688  0.8172561210414488  0.8769045899887213
 -0.0001781783982263  0.6515413423082733  0.7482564522857877
  0.4986189695073049  0.1518662402319507  0.7492210958728323
  0.0012702634235705  0.3471375885029725  0.7497096967684604
  0.4989462856290895  0.8479885721810452  0.7501418828974473
  0.1871934547145071  0.6831888496570289  0.5324221635374766
  0.6804646168398820  0.1885517151720648  0.5295859460262712
  0.8187678562480473  0.6863835152421591  0.9702871896399758
  0.3181010508316298  0.1864899202056525  0.9699776929246811
  0.8208543723146985  0.3134811057780729  0.9705946863699800
  0.3187563056673565  0.8141257425094617  0.9712179935286587
  0.1816963577893191  0.3107477620761160  0.5282467522864679
  0.6802207680226479  0.8167932493297603  0.5289651014886632
  0.1713481086573891  0.4998074374450192  0.9786800305910097
  0.6725851438997335  0.0017441284662343  0.9786594997626156
  0.8309473882291762  0.4988533888409331  0.5219250686576454
  0.3304169327742823  0.9988379520645030  0.5209275744531977
  0.1850328792384668  0.6396151322633000  0.8602560421973633
  0.6848786026391940  0.1414059427967549  0.8599195808839447
  0.8204037633287228  0.6376326826592668  0.6426399307627187
  0.3177669398761329  0.1389175769227430  0.6396635428784033
  0.8169791269613760  0.3585881668267364  0.6394741295095775
  0.3181680986204772  0.8592166951691003  0.6401009892419951
  0.1842814936495761  0.3602528047883546  0.8588988738166750
  0.6844443674995013  0.8611144907934933  0.8598792023023220
  0.6816458064970902  0.6805587970097862  0.6538385410191466
  0.1808828626529845  0.1801124900262793  0.6574982605632083
  0.3229829944004885  0.6796916008077001  0.8462997395410405
  0.8220559490843099  0.1808201670789683  0.8429032270786980
  0.3213894290780124  0.3184962116377955  0.8423655972657065
  0.8220514127595879  0.8199054710067983  0.8444255125841282
  0.6799324348518537  0.3195887660817600  0.6585825661212577
  0.1808232525757775  0.8185093898453588  0.6567552966799155
  0.7828448253516753  0.6342347732202491  0.8001311138938653
  0.2851047361710265  0.1316614495981028  0.8001699132391514
  0.2197772934134118  0.6332255512587301  0.7017065605305506
  0.7178170016919123  0.1332022928095338  0.6995276652439212
  0.2180083083413225  0.3669019985414267  0.6987264532701806
  0.7187087218462339  0.8660871189534640  0.7001070767422310
  0.7852545993918753  0.3674853330606639  0.8004158014911816
  0.2848438269285157  0.8653140576301790  0.8002230927977779
  0.7268842697402574  0.4998803330798834  0.6789658095847131
  0.2270641569447174  0.9989740089960357  0.6790752909754914
  0.2762326471362387  0.4992193565398783  0.8219549008219953
  0.7755714701167167  0.0004489958840237  0.8210618873421889
  0.9843911656521787  0.7312450492630366  0.2433727592477403
 
  0.00000000E+00  0.00000000E+00  0.00000000E+00
  0.00000000E+00  0.00000000E+00  0.00000000E+00
  0.00000000E+00  0.00000000E+00  0.00000000E+00
  0.00000000E+00  0.00000000E+00  0.00000000E+00
  0.00000000E+00  0.00000000E+00  0.00000000E+00
  0.00000000E+00  0.00000000E+00  0.00000000E+00
  0.00000000E+00  0.00000000E+00  0.00000000E+00
  0.00000000E+00  0.00000000E+00  0.00000000E+00
  0.00000000E+00  0.00000000E+00  0.00000000E+00
  0.00000000E+00  0.00000000E+00  0.00000000E+00
  0.00000000E+00  0.00000000E+00  0.00000000E+00
  0.00000000E+00  0.00000000E+00  0.00000000E+00
  0.00000000E+00  0.00000000E+00  0.00000000E+00
  0.00000000E+00  0.00000000E+00  0.00000000E+00
  0.00000000E+00  0.00000000E+00  0.00000000E+00
  0.00000000E+00  0.00000000E+00  0.00000000E+00
  0.00000000E+00  0.00000000E+00  0.00000000E+00
  0.00000000E+00  0.00000000E+00  0.00000000E+00
  0.00000000E+00  0.00000000E+00  0.00000000E+00
  0.00000000E+00  0.00000000E+00  0.00000000E+00
  0.00000000E+00  0.00000000E+00  0.00000000E+00
  0.00000000E+00  0.00000000E+00  0.00000000E+00
  0.00000000E+00  0.00000000E+00  0.00000000E+00
  0.00000000E+00  0.00000000E+00  0.00000000E+00
  0.00000000E+00  0.00000000E+00  0.00000000E+00
  0.00000000E+00  0.00000000E+00  0.00000000E+00
  0.00000000E+00  0.00000000E+00  0.00000000E+00
  0.00000000E+00  0.00000000E+00  0.00000000E+00
  0.00000000E+00  0.00000000E+00  0.00000000E+00
  0.00000000E+00  0.00000000E+00  0.00000000E+00
  0.00000000E+00  0.00000000E+00  0.00000000E+00
  0.00000000E+00  0.00000000E+00  0.00000000E+00
  0.00000000E+00  0.00000000E+00  0.00000000E+00
  0.00000000E+00  0.00000000E+00  0.00000000E+00
  0.00000000E+00  0.00000000E+00  0.00000000E+00
  0.00000000E+00  0.00000000E+00  0.00000000E+00
  0.00000000E+00  0.00000000E+00  0.00000000E+00
  0.00000000E+00  0.00000000E+00  0.00000000E+00
  0.00000000E+00  0.00000000E+00  0.00000000E+00
  0.00000000E+00  0.00000000E+00  0.00000000E+00
  0.00000000E+00  0.00000000E+00  0.00000000E+00
  0.00000000E+00  0.00000000E+00  0.00000000E+00
  0.00000000E+00  0.00000000E+00  0.00000000E+00
  0.00000000E+00  0.00000000E+00  0.00000000E+00
  0.00000000E+00  0.00000000E+00  0.00000000E+00
  0.00000000E+00  0.00000000E+00  0.00000000E+00
  0.00000000E+00  0.00000000E+00  0.00000000E+00
  0.00000000E+00  0.00000000E+00  0.00000000E+00
  0.00000000E+00  0.00000000E+00  0.00000000E+00
  0.00000000E+00  0.00000000E+00  0.00000000E+00
  0.00000000E+00  0.00000000E+00  0.00000000E+00
  0.00000000E+00  0.00000000E+00  0.00000000E+00
  0.00000000E+00  0.00000000E+00  0.00000000E+00
  0.00000000E+00  0.00000000E+00  0.00000000E+00
  0.00000000E+00  0.00000000E+00  0.00000000E+00
  0.00000000E+00  0.00000000E+00  0.00000000E+00
  0.00000000E+00  0.00000000E+00  0.00000000E+00
  0.00000000E+00  0.00000000E+00  0.00000000E+00
  0.00000000E+00  0.00000000E+00  0.00000000E+00
  0.00000000E+00  0.00000000E+00  0.00000000E+00
  0.00000000E+00  0.00000000E+00  0.00000000E+00
  0.00000000E+00  0.00000000E+00  0.00000000E+00
  0.00000000E+00  0.00000000E+00  0.00000000E+00
  0.00000000E+00  0.00000000E+00  0.00000000E+00
  0.00000000E+00  0.00000000E+00  0.00000000E+00
  0.00000000E+00  0.00000000E+00  0.00000000E+00
  0.00000000E+00  0.00000000E+00  0.00000000E+00
  0.00000000E+00  0.00000000E+00  0.00000000E+00
  0.00000000E+00  0.00000000E+00  0.00000000E+00
  0.00000000E+00  0.00000000E+00  0.00000000E+00
  0.00000000E+00  0.00000000E+00  0.00000000E+00
  0.00000000E+00  0.00000000E+00  0.00000000E+00
  0.00000000E+00  0.00000000E+00  0.00000000E+00
  0.00000000E+00  0.00000000E+00  0.00000000E+00
  0.00000000E+00  0.00000000E+00  0.00000000E+00
  0.00000000E+00  0.00000000E+00  0.00000000E+00
  0.00000000E+00  0.00000000E+00  0.00000000E+00
  0.00000000E+00  0.00000000E+00  0.00000000E+00
  0.00000000E+00  0.00000000E+00  0.00000000E+00
  0.00000000E+00  0.00000000E+00  0.00000000E+00
  0.00000000E+00  0.00000000E+00  0.00000000E+00
  0.00000000E+00  0.00000000E+00  0.00000000E+00
  0.00000000E+00  0.00000000E+00  0.00000000E+00
  0.00000000E+00  0.00000000E+00  0.00000000E+00
  0.00000000E+00  0.00000000E+00  0.00000000E+00
  0.00000000E+00  0.00000000E+00  0.00000000E+00
  0.00000000E+00  0.00000000E+00  0.00000000E+00
  0.00000000E+00  0.00000000E+00  0.00000000E+00
  0.00000000E+00  0.00000000E+00  0.00000000E+00
  0.00000000E+00  0.00000000E+00  0.00000000E+00
  0.00000000E+00  0.00000000E+00  0.00000000E+00
  0.00000000E+00  0.00000000E+00  0.00000000E+00
  0.00000000E+00  0.00000000E+00  0.00000000E+00
  0.00000000E+00  0.00000000E+00  0.00000000E+00
  0.00000000E+00  0.00000000E+00  0.00000000E+00
  0.00000000E+00  0.00000000E+00  0.00000000E+00
  0.00000000E+00  0.00000000E+00  0.00000000E+00
  0.00000000E+00  0.00000000E+00  0.00000000E+00
  0.00000000E+00  0.00000000E+00  0.00000000E+00
  0.00000000E+00  0.00000000E+00  0.00000000E+00
  0.00000000E+00  0.00000000E+00  0.00000000E+00
  0.00000000E+00  0.00000000E+00  0.00000000E+00
  0.00000000E+00  0.00000000E+00  0.00000000E+00
  0.00000000E+00  0.00000000E+00  0.00000000E+00
  0.00000000E+00  0.00000000E+00  0.00000000E+00
  0.00000000E+00  0.00000000E+00  0.00000000E+00
  0.00000000E+00  0.00000000E+00  0.00000000E+00
  0.00000000E+00  0.00000000E+00  0.00000000E+00
  0.00000000E+00  0.00000000E+00  0.00000000E+00
  0.00000000E+00  0.00000000E+00  0.00000000E+00
  0.00000000E+00  0.00000000E+00  0.00000000E+00
  0.00000000E+00  0.00000000E+00  0.00000000E+00
  0.00000000E+00  0.00000000E+00  0.00000000E+00
  0.00000000E+00  0.00000000E+00  0.00000000E+00
  0.00000000E+00  0.00000000E+00  0.00000000E+00
  0.00000000E+00  0.00000000E+00  0.00000000E+00
  0.00000000E+00  0.00000000E+00  0.00000000E+00
  0.00000000E+00  0.00000000E+00  0.00000000E+00
  0.00000000E+00  0.00000000E+00  0.00000000E+00
  0.00000000E+00  0.00000000E+00  0.00000000E+00
  0.00000000E+00  0.00000000E+00  0.00000000E+00
  0.00000000E+00  0.00000000E+00  0.00000000E+00
  0.00000000E+00  0.00000000E+00  0.00000000E+00
  0.00000000E+00  0.00000000E+00  0.00000000E+00
  0.00000000E+00  0.00000000E+00  0.00000000E+00
  0.00000000E+00  0.00000000E+00  0.00000000E+00
  0.00000000E+00  0.00000000E+00  0.00000000E+00
  0.00000000E+00  0.00000000E+00  0.00000000E+00
  0.00000000E+00  0.00000000E+00  0.00000000E+00
  0.00000000E+00  0.00000000E+00  0.00000000E+00
  0.00000000E+00  0.00000000E+00  0.00000000E+00
  0.00000000E+00  0.00000000E+00  0.00000000E+00
  0.00000000E+00  0.00000000E+00  0.00000000E+00
  0.00000000E+00  0.00000000E+00  0.00000000E+00
  0.00000000E+00  0.00000000E+00  0.00000000E+00
  0.00000000E+00  0.00000000E+00  0.00000000E+00
  0.00000000E+00  0.00000000E+00  0.00000000E+00
  0.00000000E+00  0.00000000E+00  0.00000000E+00
  0.00000000E+00  0.00000000E+00  0.00000000E+00
  0.00000000E+00  0.00000000E+00  0.00000000E+00
  0.00000000E+00  0.00000000E+00  0.00000000E+00
  0.00000000E+00  0.00000000E+00  0.00000000E+00
  0.00000000E+00  0.00000000E+00  0.00000000E+00
  0.00000000E+00  0.00000000E+00  0.00000000E+00
  0.00000000E+00  0.00000000E+00  0.00000000E+00
  0.00000000E+00  0.00000000E+00  0.00000000E+00
  0.00000000E+00  0.00000000E+00  0.00000000E+00
  0.00000000E+00  0.00000000E+00  0.00000000E+00
  0.00000000E+00  0.00000000E+00  0.00000000E+00
  0.00000000E+00  0.00000000E+00  0.00000000E+00
  0.00000000E+00  0.00000000E+00  0.00000000E+00
  0.00000000E+00  0.00000000E+00  0.00000000E+00
  0.00000000E+00  0.00000000E+00  0.00000000E+00
  0.00000000E+00  0.00000000E+00  0.00000000E+00
  0.00000000E+00  0.00000000E+00  0.00000000E+00
  0.00000000E+00  0.00000000E+00  0.00000000E+00
  0.00000000E+00  0.00000000E+00  0.00000000E+00
  0.00000000E+00  0.00000000E+00  0.00000000E+00
  0.00000000E+00  0.00000000E+00  0.00000000E+00
  0.00000000E+00  0.00000000E+00  0.00000000E+00
  0.00000000E+00  0.00000000E+00  0.00000000E+00
  0.00000000E+00  0.00000000E+00  0.00000000E+00
  0.00000000E+00  0.00000000E+00  0.00000000E+00
  0.00000000E+00  0.00000000E+00  0.00000000E+00
  0.00000000E+00  0.00000000E+00  0.00000000E+00
  0.00000000E+00  0.00000000E+00  0.00000000E+00
  0.00000000E+00  0.00000000E+00  0.00000000E+00
  0.00000000E+00  0.00000000E+00  0.00000000E+00
  0.00000000E+00  0.00000000E+00  0.00000000E+00
  0.00000000E+00  0.00000000E+00  0.00000000E+00
  0.00000000E+00  0.00000000E+00  0.00000000E+00
  0.00000000E+00  0.00000000E+00  0.00000000E+00
  0.00000000E+00  0.00000000E+00  0.00000000E+00
  0.00000000E+00  0.00000000E+00  0.00000000E+00
  0.00000000E+00  0.00000000E+00  0.00000000E+00
  0.00000000E+00  0.00000000E+00  0.00000000E+00
  0.00000000E+00  0.00000000E+00  0.00000000E+00
  0.00000000E+00  0.00000000E+00  0.00000000E+00
  0.00000000E+00  0.00000000E+00  0.00000000E+00
  0.00000000E+00  0.00000000E+00  0.00000000E+00
  0.00000000E+00  0.00000000E+00  0.00000000E+00
  0.00000000E+00  0.00000000E+00  0.00000000E+00
  0.00000000E+00  0.00000000E+00  0.00000000E+00
  0.00000000E+00  0.00000000E+00  0.00000000E+00
  0.00000000E+00  0.00000000E+00  0.00000000E+00
  0.00000000E+00  0.00000000E+00  0.00000000E+00
  0.00000000E+00  0.00000000E+00  0.00000000E+00
  0.00000000E+00  0.00000000E+00  0.00000000E+00
  0.00000000E+00  0.00000000E+00  0.00000000E+00
  0.00000000E+00  0.00000000E+00  0.00000000E+00
  0.00000000E+00  0.00000000E+00  0.00000000E+00
  0.00000000E+00  0.00000000E+00  0.00000000E+00
  0.00000000E+00  0.00000000E+00  0.00000000E+00
