# Supplementary material for: Brønsted acidity in zeolites measured by deprotonation energy
Source: Sci Rep. 2022 May 4;12:7301. doi: 10.1038/s41598-022-11354-x (PMC9068704; doi:10.1038/s41598-022-11354-x)
Supplement: Supplementary file 2 — Supplementary Information 2. [file 41598_2022_11354_MOESM2_ESM.zip › structures/periodic/ifr/Al3-O5.vasp]

Si Al O H                               
   1.00000000000000     
    18.5276999999999994    0.0000000000000000    0.0000000000000000
     0.0000000000000000   13.5815000000000001    0.0000000000000000
    -3.1236933521729999    0.0000000000000000   14.8997846135969993
   Si   Al   O    H 
    63     1   128     1
Direct
  0.8327305115915794  0.7039483237157769  0.3700009750635278
  0.3356628643328654  0.2054665321595929  0.3716815006958099
  0.1648258387077021  0.7041818287901879  0.1272383749848109
  0.6628083655035911  0.2049038442643683  0.1279630839115112
  0.1633950459617537  0.2948677282978570  0.1293042425204790
  0.6622675071499218  0.7946726444937567  0.1295188382728822
  0.8367166566611195  0.2950169038735816  0.3700909225554188
  0.3349377206741272  0.7936712395659419  0.3713557490694872
  0.9835632476142080  0.6162778037286616  0.3458949736873385
  0.4845976768249745  0.1187582817996946  0.3446721038573971
  0.0155214339294808  0.6128796942706134  0.1549882718751176
  0.5145557985117986  0.1138985523634140  0.1546327609001199
  0.0148158722661251  0.3839814311646074  0.1561194944204868
  0.5143700180361698  0.8855645631269116  0.1585562433182979
  0.9856538938708552  0.3874715284206815  0.3475085560870284
  0.4831805941964477  0.8901794059179591  0.3483711703830755
  0.6492144240792647  0.1166620677231574  0.4463119761661122
  0.8519284689903344  0.6116712787737416  0.0522371313900022
  0.3506831814135516  0.1104140102833765  0.0528159360580657
  0.8508686689483493  0.3855426744257031  0.0530821010637243
  0.3504662271733843  0.8862181176867494  0.0559608615627110
  0.1500915879217521  0.3896502944914917  0.4500851748454686
  0.6469087712010804  0.8916698484871748  0.4481150747414798
  0.7499011557509399  0.6133021850146267  0.1908410728043781
  0.2511744530740156  0.1132438769143005  0.1934111775148089
  0.2513405205760845  0.6150087078030664  0.3017286974025272
  0.7483333268658791  0.1142663173097395  0.3047960891356035
  0.2478387722756085  0.3878556037859519  0.3073613073699619
  0.7458700409772183  0.8872007930059090  0.3077243668903742
  0.7508291025195615  0.3860327206356742  0.1934150818460099
  0.2499443865091166  0.8859562635993897  0.1955757692437197
  0.8370916463071615  0.7039139648516733  0.8687485112116534
  0.3374830105407778  0.2041219002247583  0.8717686501650164
  0.1656526716122835  0.7067804012655485  0.6354664602818804
  0.6631094203980777  0.2040718917591255  0.6288834312007247
  0.1635905551874495  0.2923508934137133  0.6278095598079800
  0.6626406123402072  0.7942471435424594  0.6285701462083677
  0.8366977709463924  0.2953987996016969  0.8707584029820612
  0.3388803013748992  0.7932173954116656  0.8758022819535048
  0.9859262689747357  0.6147403443208768  0.8403881508294843
  0.4850088529101787  0.1133120086469654  0.8448423489701363
  0.0159382899525573  0.6094558329164027  0.6493470284311916
  0.5143385718387113  0.1094968645225150  0.6526755529001669
  0.0145550563892962  0.3797879480688451  0.6537234361971265
  0.5136397463146691  0.8800791845971723  0.6560404799315206
  0.9856418680592972  0.3862953358736556  0.8450410906109533
  0.4856858594952940  0.8857729870789135  0.8485611134083362
  0.1490800393693506  0.6144314866110800  0.9451679116563846
  0.6501564554621224  0.1144110985547663  0.9462441782591638
  0.8517212386542040  0.6088568775324371  0.5515564147025120
  0.3507966095818043  0.1077163566590433  0.5519543190220511
  0.8498814622536062  0.3817764450657484  0.5527753803562042
  0.3485860636251345  0.8812148151978736  0.5541297741972124
  0.1491316892445855  0.3892835355145696  0.9478528139632239
  0.6502535243347727  0.8898132655093299  0.9487795652523310
  0.7524928515264011  0.6117388651764734  0.6921768099414980
  0.2529733243339064  0.1120469300212560  0.6948215097296659
  0.2513078562311219  0.6121922752223372  0.8077776079365151
  0.7496666276885235  0.1135366444642539  0.8052839765429955
  0.2479648472831549  0.3850726365322615  0.8057700282143712
  0.7482384321561751  0.8863861224923865  0.8063534007362990
  0.7499135359799962  0.3849030551611172  0.6935968849179005
  0.2508407424674076  0.8854539387806311  0.6989567689946244
  0.1482044145719344  0.6128157636651365  0.4412125598560930
  0.0550869538133877  0.6306708720263269  0.4232804548204029
  0.5601390547443003  0.1282030174861406  0.4195655300627039
  0.9409573389645057  0.6231757837027669  0.0778999023408006
  0.4398991273697646  0.1197507766439211  0.0778091773460218
  0.9397179936271848  0.3730349415090016  0.0803523772507401
  0.4395985095527999  0.8767806960113503  0.0821892258988199
  0.0603252702655470  0.3786706682810654  0.4237398649388159
  0.5575983429351689  0.8818906045334496  0.4252584804623742
  0.9557121507609279  0.5008529589442723  0.3366025516665088
  0.4558449263511561  0.0045734014064608  0.3360425488802156
  0.0429756075281090  0.4982021230488461  0.1630924086928406
  0.5432208603324385 -0.0002434825967331  0.1677585654203735
  0.9177619510436403  0.6838473873922889  0.3681664123497265
  0.4224167067170657  0.1866966585211121  0.3742498094897237
  0.0794268082252646  0.6787945951551847  0.1264143490171863
  0.5765072322054294  0.1812341422953536  0.1237747242699782
  0.0770803990578755  0.3154089602384033  0.1270351416796071
  0.5762850184190986  0.8167259140658636  0.1292609906569716
  0.9230540210337981  0.3182334056547885  0.3757514588263964
  0.4202020577467622  0.8258187841709388  0.3808508971081117
  0.9991394237215363  0.6520750677739653  0.2491043605453506
  0.4987220984487794  0.1565577262473869  0.2484597725286474
  0.0005493334050586  0.3469566897920455  0.2522506347139424
  0.4980576718957527  0.8475685300422469  0.2539584426420050
  0.1800909099143752  0.6901741760732936  0.0261075379328119
  0.6806753756385421  0.1890785966644486  0.0285134607713672
  0.8163506825802064  0.6804633633545945  0.4690611225830045
  0.3176824556850207  0.1805199347255588  0.4696747502718616
  0.8172308503029975  0.3102488637387226  0.4688591788967160
  0.3140452239643994  0.8056371281495305  0.4719365520026612
  0.1811376522570912  0.3160134925367496  0.0304892609257786
  0.6808695169428612  0.8162907737619248  0.0314742433195509
  0.1744404628950544  0.4984741288479800  0.4856953380491940
  0.6702766479113176  0.0040299991222274  0.4791470070204213
  0.8301546943332097  0.4986057837905409  0.0215404431604582
  0.3276239315475410  0.9978366920834183  0.0214795207008652
  0.1887474855350216  0.6485483309442168  0.3544824211547178
  0.6844142948195518  0.1435171581430816  0.3599596196441840
  0.8155886084711536  0.6401090323673999  0.1376193584595527
  0.3167292290427838  0.1384885147312176  0.1397128351236121
  0.8148265917099127  0.3574744411594034  0.1384942016312830
  0.3162554436338619  0.8596578243896597  0.1431458756532063
  0.1822080181678817  0.3630599479517487  0.3605094069591196
  0.6786829371539347  0.8638576811814440  0.3594553666713135
  0.6770175023782166  0.6788355761345284  0.1520926350489850
  0.1790262112709796  0.1794758614347811  0.1542682099169267
  0.3261633835714887  0.6801401115851438  0.3388339230032399
  0.8212866619679470  0.1808984570633104  0.3395498852957184
  0.3195486030083624  0.3204270343349761  0.3475508655693060
  0.8168371597854632  0.8199640809537189  0.3486680744947651
  0.6780516783288156  0.3188840356326106  0.1581160036528911
  0.1781483699922402  0.8191238278808957  0.1563421836775150
  0.7783304310530146  0.6355951968913834  0.2970188108378023
  0.2831028251448222  0.1347797887144850  0.2990718299313410
  0.2226353189280668  0.6337481463768992  0.1940812705299660
  0.7155929281546515  0.1321065514631593  0.1984734253507461
  0.2172542907578033  0.3643098177846312  0.2014490560917834
  0.7161085531519302  0.8641175159650415  0.2018947669366144
  0.7835488553103521  0.3676276090548105  0.2995660131605408
  0.2801148225739360  0.8655999007376306  0.3023455695545953
  0.7252751670412575  0.4993296959513698  0.1766311421202757
  0.2251806182106488  0.9996595904278340  0.1804251757477073
  0.2755755795017262  0.5007182899857928  0.3180972168372794
  0.7726078108345148  0.0004413129161640  0.3211662533674817
  0.0600918015953688  0.6248802556943052  0.9173924527018946
  0.5609239236284199  0.1231368920338260  0.9188786503506617
  0.9409211040261103  0.6230827551727561  0.5745777430036914
  0.4399038161610628  0.1184778152428356  0.5757158799837661
  0.9385798609392956  0.3671166335196951  0.5803519242311300
  0.4369137391319870  0.8668025176819719  0.5828348888141071
  0.0599260120202081  0.3792392380798194  0.9223128553547651
  0.5610683642190689  0.8799714430557501  0.9235664383386936
  0.9572946645058982  0.5005636229407465  0.8321014519133633
  0.4554973637835837  0.9992557499467980  0.8381921787245060
  0.0417794637868719  0.4947099845294210  0.6587982457105066
  0.5412902425745737  0.9945496679618491  0.6610834762915770
  0.9229833198836256  0.6838939331954493  0.8668736796223830
  0.4239775505314527  0.1839286531665075  0.8740038602966632
  0.0812794867107775  0.6732605648784783  0.6192543407268273
  0.5773377737397037  0.1774777253259740  0.6251727099309716
  0.0770058943631973  0.3111967460698277  0.6258027868832117
  0.5756834192000559  0.8109462898779851  0.6274927939126658
  0.9227986020445669  0.3192075313492900  0.8741583030736743
  0.4250860826793492  0.8158379451558661  0.8795809152979198
  0.0038988358673302  0.6512379567737535  0.7452517695286590
  0.4984056158719972  0.1484096484954175  0.7475879393074732
  0.0020553844016337  0.3445517500635370  0.7513210579083435
  0.4998123102148346  0.8453195427429423  0.7531763971640160
  0.1883947906316799  0.7007702663938503  0.5328694286761307
  0.6809720682074533  0.1899581546878032  0.5293437664985671
  0.8210426347926246  0.6843361407048754  0.9683089158835819
  0.3194123633110162  0.1846215964733140  0.9703932988785513
  0.8187513859138390  0.3126396437221947  0.9697717839657668
  0.3195211416823820  0.8109416413683355  0.9739445004072911
  0.1807410497244955  0.3091153889185669  0.5287060833992328
  0.6794769331528053  0.8174435463076705  0.5299366757030344
  0.1714196108899209  0.5023250929564506  0.9782254904092863
  0.6730101721659161  0.0024395225509420  0.9794454233603029
  0.8311406483074052  0.4954403829108943  0.5221996333005988
  0.3286284592632983  0.9938862936481944  0.5223347901457234
  0.1844532134315433  0.6401483541525206  0.8581156650917120
  0.6849562101568766  0.1414756762355989  0.8595768423596809
  0.8191452822298239  0.6361942253516452  0.6399989638794107
  0.3179274508668652  0.1353971384674516  0.6398998369349781
  0.8133161319822209  0.3549300578293126  0.6381395137611634
  0.3090286922648298  0.8513334708101309  0.6368570480530701
  0.1833172731873405  0.3607984786556442  0.8608896648691694
  0.6841467883933462  0.8605603909713532  0.8620458293983306
  0.6810822470326444  0.6796462831661557  0.6532111004958241
  0.1808084743810963  0.1783406912603471  0.6574873480197230
  0.3234079026512064  0.6788323498456869  0.8466204163884278
  0.8220521805853808  0.1807331257296874  0.8418231922984256
  0.3202455256876744  0.3181085375005507  0.8432748726800636
  0.8203623808312729  0.8186383979513061  0.8418764923419526
  0.6765833585539801  0.3184005557530972  0.6593660320676717
  0.1758280961702910  0.8201373272477419  0.6677769237963582
  0.7829003410964497  0.6323835988084213  0.7984070739884228
  0.2853144511791713  0.1313866161051315  0.8006328891487308
  0.2220638666190739  0.6347252042743202  0.7006953926418200
  0.7175574631902906  0.1326075552640014  0.6990110393662423
  0.2156525355603672  0.3649188194598378  0.6999157253929624
  0.7142549739745860  0.8663890787886132  0.7007590066819794
  0.7830247249967537  0.3667638160154543  0.7997036847160933
  0.2869852752451453  0.8656334664219606  0.8034315507705380
  0.7254120784208101  0.4987132606652833  0.6771338984720620
  0.2266577914675646 -0.0016028926617402  0.6814599915293120
  0.2752749929925257  0.4983362792180752  0.8203573036235967
  0.7746866752522943 -0.0002478114937416  0.8206757319709644
  0.2315847385213963  0.7378788531051684  0.5215609168894368
 
  0.00000000E+00  0.00000000E+00  0.00000000E+00
  0.00000000E+00  0.00000000E+00  0.00000000E+00
  0.00000000E+00  0.00000000E+00  0.00000000E+00
  0.00000000E+00  0.00000000E+00  0.00000000E+00
  0.00000000E+00  0.00000000E+00  0.00000000E+00
  0.00000000E+00  0.00000000E+00  0.00000000E+00
  0.00000000E+00  0.00000000E+00  0.00000000E+00
  0.00000000E+00  0.00000000E+00  0.00000000E+00
  0.00000000E+00  0.00000000E+00  0.00000000E+00
  0.00000000E+00  0.00000000E+00  0.00000000E+00
  0.00000000E+00  0.00000000E+00  0.00000000E+00
  0.00000000E+00  0.00000000E+00  0.00000000E+00
  0.00000000E+00  0.00000000E+00  0.00000000E+00
  0.00000000E+00  0.00000000E+00  0.00000000E+00
  0.00000000E+00  0.00000000E+00  0.00000000E+00
  0.00000000E+00  0.00000000E+00  0.00000000E+00
  0.00000000E+00  0.00000000E+00  0.00000000E+00
  0.00000000E+00  0.00000000E+00  0.00000000E+00
  0.00000000E+00  0.00000000E+00  0.00000000E+00
  0.00000000E+00  0.00000000E+00  0.00000000E+00
  0.00000000E+00  0.00000000E+00  0.00000000E+00
  0.00000000E+00  0.00000000E+00  0.00000000E+00
  0.00000000E+00  0.00000000E+00  0.00000000E+00
  0.00000000E+00  0.00000000E+00  0.00000000E+00
  0.00000000E+00  0.00000000E+00  0.00000000E+00
  0.00000000E+00  0.00000000E+00  0.00000000E+00
  0.00000000E+00  0.00000000E+00  0.00000000E+00
  0.00000000E+00  0.00000000E+00  0.00000000E+00
  0.00000000E+00  0.00000000E+00  0.00000000E+00
  0.00000000E+00  0.00000000E+00  0.00000000E+00
  0.00000000E+00  0.00000000E+00  0.00000000E+00
  0.00000000E+00  0.00000000E+00  0.00000000E+00
  0.00000000E+00  0.00000000E+00  0.00000000E+00
  0.00000000E+00  0.00000000E+00  0.00000000E+00
  0.00000000E+00  0.00000000E+00  0.00000000E+00
  0.00000000E+00  0.00000000E+00  0.00000000E+00
  0.00000000E+00  0.00000000E+00  0.00000000E+00
  0.00000000E+00  0.00000000E+00  0.00000000E+00
  0.00000000E+00  0.00000000E+00  0.00000000E+00
  0.00000000E+00  0.00000000E+00  0.00000000E+00
  0.00000000E+00  0.00000000E+00  0.00000000E+00
  0.00000000E+00  0.00000000E+00  0.00000000E+00
  0.00000000E+00  0.00000000E+00  0.00000000E+00
  0.00000000E+00  0.00000000E+00  0.00000000E+00
  0.00000000E+00  0.00000000E+00  0.00000000E+00
  0.00000000E+00  0.00000000E+00  0.00000000E+00
  0.00000000E+00  0.00000000E+00  0.00000000E+00
  0.00000000E+00  0.00000000E+00  0.00000000E+00
  0.00000000E+00  0.00000000E+00  0.00000000E+00
  0.00000000E+00  0.00000000E+00  0.00000000E+00
  0.00000000E+00  0.00000000E+00  0.00000000E+00
  0.00000000E+00  0.00000000E+00  0.00000000E+00
  0.00000000E+00  0.00000000E+00  0.00000000E+00
  0.00000000E+00  0.00000000E+00  0.00000000E+00
  0.00000000E+00  0.00000000E+00  0.00000000E+00
  0.00000000E+00  0.00000000E+00  0.00000000E+00
  0.00000000E+00  0.00000000E+00  0.00000000E+00
  0.00000000E+00  0.00000000E+00  0.00000000E+00
  0.00000000E+00  0.00000000E+00  0.00000000E+00
  0.00000000E+00  0.00000000E+00  0.00000000E+00
  0.00000000E+00  0.00000000E+00  0.00000000E+00
  0.00000000E+00  0.00000000E+00  0.00000000E+00
  0.00000000E+00  0.00000000E+00  0.00000000E+00
  0.00000000E+00  0.00000000E+00  0.00000000E+00
  0.00000000E+00  0.00000000E+00  0.00000000E+00
  0.00000000E+00  0.00000000E+00  0.00000000E+00
  0.00000000E+00  0.00000000E+00  0.00000000E+00
  0.00000000E+00  0.00000000E+00  0.00000000E+00
  0.00000000E+00  0.00000000E+00  0.00000000E+00
  0.00000000E+00  0.00000000E+00  0.00000000E+00
  0.00000000E+00  0.00000000E+00  0.00000000E+00
  0.00000000E+00  0.00000000E+00  0.00000000E+00
  0.00000000E+00  0.00000000E+00  0.00000000E+00
  0.00000000E+00  0.00000000E+00  0.00000000E+00
  0.00000000E+00  0.00000000E+00  0.00000000E+00
  0.00000000E+00  0.00000000E+00  0.00000000E+00
  0.00000000E+00  0.00000000E+00  0.00000000E+00
  0.00000000E+00  0.00000000E+00  0.00000000E+00
  0.00000000E+00  0.00000000E+00  0.00000000E+00
  0.00000000E+00  0.00000000E+00  0.00000000E+00
  0.00000000E+00  0.00000000E+00  0.00000000E+00
  0.00000000E+00  0.00000000E+00  0.00000000E+00
  0.00000000E+00  0.00000000E+00  0.00000000E+00
  0.00000000E+00  0.00000000E+00  0.00000000E+00
  0.00000000E+00  0.00000000E+00  0.00000000E+00
  0.00000000E+00  0.00000000E+00  0.00000000E+00
  0.00000000E+00  0.00000000E+00  0.00000000E+00
  0.00000000E+00  0.00000000E+00  0.00000000E+00
  0.00000000E+00  0.00000000E+00  0.00000000E+00
  0.00000000E+00  0.00000000E+00  0.00000000E+00
  0.00000000E+00  0.00000000E+00  0.00000000E+00
  0.00000000E+00  0.00000000E+00  0.00000000E+00
  0.00000000E+00  0.00000000E+00  0.00000000E+00
  0.00000000E+00  0.00000000E+00  0.00000000E+00
  0.00000000E+00  0.00000000E+00  0.00000000E+00
  0.00000000E+00  0.00000000E+00  0.00000000E+00
  0.00000000E+00  0.00000000E+00  0.00000000E+00
  0.00000000E+00  0.00000000E+00  0.00000000E+00
  0.00000000E+00  0.00000000E+00  0.00000000E+00
  0.00000000E+00  0.00000000E+00  0.00000000E+00
  0.00000000E+00  0.00000000E+00  0.00000000E+00
  0.00000000E+00  0.00000000E+00  0.00000000E+00
  0.00000000E+00  0.00000000E+00  0.00000000E+00
  0.00000000E+00  0.00000000E+00  0.00000000E+00
  0.00000000E+00  0.00000000E+00  0.00000000E+00
  0.00000000E+00  0.00000000E+00  0.00000000E+00
  0.00000000E+00  0.00000000E+00  0.00000000E+00
  0.00000000E+00  0.00000000E+00  0.00000000E+00
  0.00000000E+00  0.00000000E+00  0.00000000E+00
  0.00000000E+00  0.00000000E+00  0.00000000E+00
  0.00000000E+00  0.00000000E+00  0.00000000E+00
  0.00000000E+00  0.00000000E+00  0.00000000E+00
  0.00000000E+00  0.00000000E+00  0.00000000E+00
  0.00000000E+00  0.00000000E+00  0.00000000E+00
  0.00000000E+00  0.00000000E+00  0.00000000E+00
  0.00000000E+00  0.00000000E+00  0.00000000E+00
  0.00000000E+00  0.00000000E+00  0.00000000E+00
  0.00000000E+00  0.00000000E+00  0.00000000E+00
  0.00000000E+00  0.00000000E+00  0.00000000E+00
  0.00000000E+00  0.00000000E+00  0.00000000E+00
  0.00000000E+00  0.00000000E+00  0.00000000E+00
  0.00000000E+00  0.00000000E+00  0.00000000E+00
  0.00000000E+00  0.00000000E+00  0.00000000E+00
  0.00000000E+00  0.00000000E+00  0.00000000E+00
  0.00000000E+00  0.00000000E+00  0.00000000E+00
  0.00000000E+00  0.00000000E+00  0.00000000E+00
  0.00000000E+00  0.00000000E+00  0.00000000E+00
  0.00000000E+00  0.00000000E+00  0.00000000E+00
  0.00000000E+00  0.00000000E+00  0.00000000E+00
  0.00000000E+00  0.00000000E+00  0.00000000E+00
  0.00000000E+00  0.00000000E+00  0.00000000E+00
  0.00000000E+00  0.00000000E+00  0.00000000E+00
  0.00000000E+00  0.00000000E+00  0.00000000E+00
  0.00000000E+00  0.00000000E+00  0.00000000E+00
  0.00000000E+00  0.00000000E+00  0.00000000E+00
  0.00000000E+00  0.00000000E+00  0.00000000E+00
  0.00000000E+00  0.00000000E+00  0.00000000E+00
  0.00000000E+00  0.00000000E+00  0.00000000E+00
  0.00000000E+00  0.00000000E+00  0.00000000E+00
  0.00000000E+00  0.00000000E+00  0.00000000E+00
  0.00000000E+00  0.00000000E+00  0.00000000E+00
  0.00000000E+00  0.00000000E+00  0.00000000E+00
  0.00000000E+00  0.00000000E+00  0.00000000E+00
  0.00000000E+00  0.00000000E+00  0.00000000E+00
  0.00000000E+00  0.00000000E+00  0.00000000E+00
  0.00000000E+00  0.00000000E+00  0.00000000E+00
  0.00000000E+00  0.00000000E+00  0.00000000E+00
  0.00000000E+00  0.00000000E+00  0.00000000E+00
  0.00000000E+00  0.00000000E+00  0.00000000E+00
  0.00000000E+00  0.00000000E+00  0.00000000E+00
  0.00000000E+00  0.00000000E+00  0.00000000E+00
  0.00000000E+00  0.00000000E+00  0.00000000E+00
  0.00000000E+00  0.00000000E+00  0.00000000E+00
  0.00000000E+00  0.00000000E+00  0.00000000E+00
  0.00000000E+00  0.00000000E+00  0.00000000E+00
  0.00000000E+00  0.00000000E+00  0.00000000E+00
  0.00000000E+00  0.00000000E+00  0.00000000E+00
  0.00000000E+00  0.00000000E+00  0.00000000E+00
  0.00000000E+00  0.00000000E+00  0.00000000E+00
  0.00000000E+00  0.00000000E+00  0.00000000E+00
  0.00000000E+00  0.00000000E+00  0.00000000E+00
  0.00000000E+00  0.00000000E+00  0.00000000E+00
  0.00000000E+00  0.00000000E+00  0.00000000E+00
  0.00000000E+00  0.00000000E+00  0.00000000E+00
  0.00000000E+00  0.00000000E+00  0.00000000E+00
  0.00000000E+00  0.00000000E+00  0.00000000E+00
  0.00000000E+00  0.00000000E+00  0.00000000E+00
  0.00000000E+00  0.00000000E+00  0.00000000E+00
  0.00000000E+00  0.00000000E+00  0.00000000E+00
  0.00000000E+00  0.00000000E+00  0.00000000E+00
  0.00000000E+00  0.00000000E+00  0.00000000E+00
  0.00000000E+00  0.00000000E+00  0.00000000E+00
  0.00000000E+00  0.00000000E+00  0.00000000E+00
  0.00000000E+00  0.00000000E+00  0.00000000E+00
  0.00000000E+00  0.00000000E+00  0.00000000E+00
  0.00000000E+00  0.00000000E+00  0.00000000E+00
  0.00000000E+00  0.00000000E+00  0.00000000E+00
  0.00000000E+00  0.00000000E+00  0.00000000E+00
  0.00000000E+00  0.00000000E+00  0.00000000E+00
  0.00000000E+00  0.00000000E+00  0.00000000E+00
  0.00000000E+00  0.00000000E+00  0.00000000E+00
  0.00000000E+00  0.00000000E+00  0.00000000E+00
  0.00000000E+00  0.00000000E+00  0.00000000E+00
  0.00000000E+00  0.00000000E+00  0.00000000E+00
  0.00000000E+00  0.00000000E+00  0.00000000E+00
  0.00000000E+00  0.00000000E+00  0.00000000E+00
  0.00000000E+00  0.00000000E+00  0.00000000E+00
  0.00000000E+00  0.00000000E+00  0.00000000E+00
  0.00000000E+00  0.00000000E+00  0.00000000E+00
  0.00000000E+00  0.00000000E+00  0.00000000E+00
  0.00000000E+00  0.00000000E+00  0.00000000E+00
  0.00000000E+00  0.00000000E+00  0.00000000E+00
  0.00000000E+00  0.00000000E+00  0.00000000E+00
