# Supplementary material for: Brønsted acidity in zeolites measured by deprotonation energy
Source: Sci Rep. 2022 May 4;12:7301. doi: 10.1038/s41598-022-11354-x (PMC9068704; doi:10.1038/s41598-022-11354-x)
Supplement: Supplementary file 2 — Supplementary Information 2. [file 41598_2022_11354_MOESM2_ESM.zip › structures/periodic/ifr/Al1-O3.vasp]

Si Al O H                               
   1.00000000000000     
    18.5276999999999994    0.0000000000000000    0.0000000000000000
     0.0000000000000000   13.5815000000000001    0.0000000000000000
    -3.1236933521729999    0.0000000000000000   14.8997846135969993
   Si   Al   O    H 
    63     1   128     1
Direct
  0.3382918696306197  0.2072547667892743  0.3702882231878482
  0.1628908353211186  0.7084916934212370  0.1300509321532421
  0.6632006944002258  0.2088924708120919  0.1239940912288467
  0.1651941267245071  0.3001480827319576  0.1292051435327566
  0.6651496230980142  0.8018164939561415  0.1281705733404866
  0.8347226691281736  0.3039503775520273  0.3661149195742641
  0.3396899862334878  0.7987349626531031  0.3677997573805452
  0.9902670585147991  0.6164580980600067  0.3484586533826729
  0.4870563905910444  0.1191779134342737  0.3431208458616928
  0.0121953370347726  0.6233700404342915  0.1577430541688794
  0.5150885623160902  0.1203977240967444  0.1513333396390903
  0.0154851856271719  0.3938912678585359  0.1555779734274488
  0.5159958817881697  0.8912932662518191  0.1506427048993982
  0.9864415093376222  0.3882279593226706  0.3456005865196640
  0.4875065128065261  0.8912733603154550  0.3422239297898117
  0.1565137545427495  0.6145656916565267  0.4477402597101509
  0.6510188794017072  0.1189169883022874  0.4445176674754310
  0.8507765672820987  0.6197259579768556  0.0497566432671285
  0.3499510020254065  0.1179083887033915  0.0503547441517578
  0.8530989982102144  0.3949323954742744  0.0492311441736696
  0.3515596229593432  0.8924711185037583  0.0503434402792747
  0.1517642649516278  0.3888748539929306  0.4451267874886269
  0.6521736682582771  0.8936257276690340  0.4428202180216538
  0.7520729418031701  0.6163042987441116  0.1926062835909625
  0.2507337399068578  0.1180245108071733  0.1921618464052107
  0.2531600815576258  0.6165999554603048  0.3038560476106488
  0.7483823505249573  0.1208593543633725  0.3023712158157706
  0.2519916301280785  0.3898200399037067  0.3051493608888924
  0.7515868475777062  0.8945118878528552  0.3013420002553951
  0.7509697484443969  0.3936657551015484  0.1871712207105874
  0.2529315632826928  0.8910323510229744  0.1922786086825612
  0.8358387598345279  0.7078421756403376  0.8676067713867698
  0.3367973698767318  0.2055867935933947  0.8676911959173877
  0.1658973663875980  0.7051212191488178  0.6290116982572607
  0.6639571154477129  0.2068537253379175  0.6272230935007862
  0.1643403428914361  0.2965490711420997  0.6258588954368883
  0.6649175431176296  0.7978690550713630  0.6241112077856452
  0.8377553933953604  0.2967754740570908  0.8688721445280582
  0.3380358105843208  0.7968578809862976  0.8700681397278760
  0.9843764460244674  0.6129616854453298  0.8413721631927135
  0.4852748615551053  0.1128589477266572  0.8430749877829345
  0.0155067289119628  0.6152249652546676  0.6497298814785110
  0.5160763434526168  0.1124685884714159  0.6521304399358753
  0.0141594742329127  0.3834692125613259  0.6490937683143981
  0.5161486814539356  0.8839824871782381  0.6518801680848284
  0.9867045384629803  0.3845538119465165  0.8422988894763115
  0.4866684548634856  0.8845829351754656  0.8433883359624159
  0.1474975843609217  0.6135873480546938  0.9468364142756424
  0.6491910887002467  0.1128102443723102  0.9440081779727940
  0.8501015893575745  0.6174105214478135  0.5562484375534649
  0.3520421836470830  0.1117927477451933  0.5506106562032173
  0.8495183063833419  0.3882612932587126  0.5505861667905440
  0.3515888444375874  0.8865661186698647  0.5499112475464972
  0.1498047269312446  0.3879279571445124  0.9463948424855404
  0.6512876236958010  0.8873173246522617  0.9451401877395996
  0.7525758840718704  0.6141678597825710  0.6950695190569861
  0.2523452773517550  0.1137972272390398  0.6912110515165046
  0.2491019144390816  0.6143567634466544  0.8077885553837005
  0.7486200619500460  0.1151118165356692  0.8038907151300807
  0.2488852589394340  0.3876173869305933  0.8043681407561671
  0.7494023007310071  0.8885033217173739  0.8025760241015731
  0.7501965314329855  0.3880176102355780  0.6922710850220432
  0.2524890397658967  0.8872464401361376  0.6916522676464459
  0.8302752708713219  0.7092463992956594  0.3730177047211142
  0.0673248131181199  0.6271555037632988  0.4190638874489056
  0.5617159119961491  0.1283201375680269  0.4192916781966648
  0.9401532436808099  0.6320986058820655  0.0783508405461266
  0.4388109447858748  0.1299467172010116  0.0774846646484019
  0.9425470593778051  0.3850192254151965  0.0767232328985012
  0.4405623879973004  0.8819464335536974  0.0751438245842244
  0.0624881847850372  0.3780236101993549  0.4197919425016106
  0.5628249606358140  0.8832150206492824  0.4173036894555259
  0.9608573749570974  0.5041436492722432  0.3391437180100507
  0.4582056943043630  0.0051616036402976  0.3331526904581056
  0.0409881917926074  0.5093669125881790  0.1711415631632665
  0.5433269307260045  0.0060916983623834  0.1592196924475817
  0.9327723478338428  0.6821618572714080  0.3982136771186386
  0.4245058041849198  0.1866387467428335  0.3726560980475911
  0.0770884361911113  0.6908380478831389  0.1340899871496118
  0.5763637702550398  0.1893829710865717  0.1207482135592153
  0.0804193839219242  0.3298968561719493  0.1277036651059872
  0.5778432078562268  0.8227955037017014  0.1213385165788737
  0.9223368027906319  0.3242570553872278  0.3746936834415893
  0.4257956943751695  0.8226855911507355  0.3725413014787876
  0.9914546691093179  0.6634194370079420  0.2515834531211819
  0.5018388826618440  0.1587133477381924  0.2478085450586370
 -0.0010988804064906  0.3504497004645838  0.2488437806481779
  0.5010040751531650  0.8525423277759852  0.2461810391175459
  0.1767020129742115  0.6879675442249862  0.0296223372206102
  0.6811924069554307  0.1878473643757379  0.0253947342094731
  0.8138592380683032  0.6924585183450611  0.4797076011007649
  0.3200277764526379  0.1861882457830421  0.4686631342999797
  0.8145783715382281  0.3214545296146907  0.4641593774501744
  0.3204757623175314  0.8130842515821212  0.4667345027549771
  0.1820728704181455  0.3148897221641891  0.0293090160621424
  0.6830204531533830  0.8142574318156668  0.0280885051729262
  0.1749526074389119  0.5010497774266713  0.4779515704069245
  0.6739706213743557  0.0063317465321518  0.4749956390644987
  0.8318486572546037  0.5070379626613928  0.0150855269078611
  0.3287764550365121  0.0049465534676152  0.0189301385737707
  0.1911735720518689  0.6444128403507123  0.3621996242966428
  0.6845781450103534  0.1495983841899156  0.3578765831386316
  0.8141472696210511  0.6453809268661694  0.1341334473318226
  0.3137151160864379  0.1462827523044772  0.1355972624493173
  0.8179227882298427  0.3682797168908383  0.1354545683043916
  0.3173279314536052  0.8647593668517003  0.1373255708343681
  0.1853590255690017  0.3638018136408109  0.3571779098148434
  0.6868488078079493  0.8656217949836986  0.3567185542830694
  0.6816829727414738  0.6896594735848799  0.1627881193182996
  0.1775704217581253  0.1851528508150859  0.1581831004774465
  0.3255503900523983  0.6846636597308430  0.3363991306481435
  0.8202011537094099  0.1900224684480180  0.3361625941996114
  0.3233400915536500  0.3226088783522532  0.3449869252106722
  0.8230520392985929  0.8274404886721985  0.3330756464014338
  0.6805379633620412  0.3231599100061881  0.1507756470540600
  0.1810656978622503  0.8227271103202872  0.1565093932337054
  0.7896750767920252  0.6227539051742280  0.2967943802099614
  0.2846899947657912  0.1374473929470980  0.2978095452680657
  0.2168386523979404  0.6350537175539362  0.1986972394853076
  0.7148661491443181  0.1371367792427438  0.1961790311165230
  0.2218364735898115  0.3695341997414577  0.1988329414178811
  0.7149676201185790  0.8806126057146407  0.1948956402431337
  0.7836315389109872  0.3764100274299960  0.2938156863156585
  0.2858739329271591  0.8714065664102996  0.2981911111487253
  0.7219241713340512  0.5050904212873295  0.1672346292282231
  0.2258264040054961  0.0041135300668302  0.1772833670610870
  0.2784256628226863  0.5031367922801063  0.3198374965082060
  0.7753294404082217  0.0087912078911059  0.3197984990348242
  0.0584183979400552  0.6239184544591089  0.9186277641243985
  0.5599046272562443  0.1224175969329313  0.9193679158926978
  0.9412123720962827  0.6351129814775649  0.5720891648760341
  0.4411410337964113  0.1217552829247217  0.5760415011060162
  0.9379062056078454  0.3682279774667556  0.5767772828015975
  0.4405435415210199  0.8754066016740112  0.5768119380623092
  0.0608284374152538  0.3755779130427671  0.9195577911290762
  0.5621154158159283  0.8762079307640676  0.9182979385436399
  0.9572576485855768  0.4983612957113336  0.8328757767485232
  0.4570246264869693 -0.0015395363853221  0.8344872312978066
  0.0388047174220727  0.4995224125802503  0.6521549732332494
  0.5447083641728031 -0.0017182665557104  0.6606500144696978
  0.9209227912669669  0.6810972937379958  0.8671200835237175
  0.4228726290618094  0.1819412487427120  0.8711441004897881
  0.0789463734093957  0.6819179859156048  0.6212508296211032
  0.5781119259321162  0.1815588488632185  0.6237610145244887
  0.0773403923747103  0.3171769916815245  0.6195541274487513
  0.5779664934609736  0.8149054532535197  0.6225171837434761
  0.9241513395633092  0.3149457043208820  0.8687356092269614
  0.4246742951672250  0.8156849337562130  0.8727994467188041
  0.0015902499227833  0.6503496982364759  0.7462506348276231
  0.5004832143108466  0.1506886076724268  0.7474629494212939
  0.0043554816443069  0.3478968239689087  0.7475248847080982
  0.5010824395418374  0.8459496650173287  0.7475716086355187
  0.1868490283288593  0.6869331437745481  0.5315259766996212
  0.6822617189498377  0.1918288345894214  0.5280994390049287
  0.8208556905305046  0.6953858931031897  0.9682737616631119
  0.3183299053356751  0.1904966198930547  0.9667478935838646
  0.8223373317254038  0.3189211435713243  0.9682594831136044
  0.3193179395555729  0.8183578174345403  0.9681246311094266
  0.1839156886888051  0.3151247672496078  0.5275439090436662
  0.6825220577725065  0.8201881480571083  0.5260348014232684
  0.1698739998292846  0.5010716804730189  0.9785663231708762
  0.6723691692102732  0.0006217471520960  0.9757848580859946
  0.8342003571665039  0.5035096011187747  0.5245640016157351
  0.3295521193450157 -0.0006477442841083  0.5185401942012803
  0.1839626770602937  0.6413138416793701  0.8615895877009045
  0.6821813431495838  0.1405637650184232  0.8560273423876679
  0.8249077284810503  0.6348384325979251  0.6513240483305237
  0.3178017673885057  0.1395504772660642  0.6376455642786959
  0.8132403413026242  0.3599611854204330  0.6356682661002228
  0.3157345110792580  0.8586310432069322  0.6356151027196454
  0.1853185841199091  0.3604463039417505  0.8604358922963459
  0.6863660172081388  0.8593883755856492  0.8587987944496939
  0.6838483297547546  0.6833545627779954  0.6495926650802876
  0.1807331850172712  0.1822591803257878  0.6541331190600482
  0.3210188901352397  0.6819648072940904  0.8441948454482727
  0.8203714644407610  0.1821098727970711  0.8434893430057366
  0.3213508450666797  0.3196507440634881  0.8373914243014788
  0.8226215550059885  0.8216680198332088  0.8358887349048121
  0.6772981182139941  0.3212620601109598  0.6575362139422947
  0.1796904387694396  0.8197057915581082  0.6573157016309494
  0.7782417288744385  0.6357649968598731  0.8018527351307390
  0.2834713350607712  0.1329441060673938  0.7975167419969499
  0.2169417146886971  0.6332778539442521  0.7015342454410851
  0.7185712707327139  0.1358328276995032  0.6975771234373814
  0.2147517199572779  0.3699381081077938  0.6982804468137576
  0.7156966899344301  0.8704382825757314  0.6967511147657599
  0.7846280192787751  0.3684520119626165  0.7977932459773204
  0.2860142844316571  0.8683335559883244  0.7974047842377242
  0.7246243028555530  0.5016929649562493  0.6781749553790659
  0.2260963095590711  0.0004304217750440  0.6756303178416446
  0.2749255004696075  0.5008241086731758  0.8217822320620602
  0.7749096117755400  0.0018917192219294  0.8188391372083005
  0.9476374465567051  0.6759770744542336  0.4655649328526827
 
  0.00000000E+00  0.00000000E+00  0.00000000E+00
  0.00000000E+00  0.00000000E+00  0.00000000E+00
  0.00000000E+00  0.00000000E+00  0.00000000E+00
  0.00000000E+00  0.00000000E+00  0.00000000E+00
  0.00000000E+00  0.00000000E+00  0.00000000E+00
  0.00000000E+00  0.00000000E+00  0.00000000E+00
  0.00000000E+00  0.00000000E+00  0.00000000E+00
  0.00000000E+00  0.00000000E+00  0.00000000E+00
  0.00000000E+00  0.00000000E+00  0.00000000E+00
  0.00000000E+00  0.00000000E+00  0.00000000E+00
  0.00000000E+00  0.00000000E+00  0.00000000E+00
  0.00000000E+00  0.00000000E+00  0.00000000E+00
  0.00000000E+00  0.00000000E+00  0.00000000E+00
  0.00000000E+00  0.00000000E+00  0.00000000E+00
  0.00000000E+00  0.00000000E+00  0.00000000E+00
  0.00000000E+00  0.00000000E+00  0.00000000E+00
  0.00000000E+00  0.00000000E+00  0.00000000E+00
  0.00000000E+00  0.00000000E+00  0.00000000E+00
  0.00000000E+00  0.00000000E+00  0.00000000E+00
  0.00000000E+00  0.00000000E+00  0.00000000E+00
  0.00000000E+00  0.00000000E+00  0.00000000E+00
  0.00000000E+00  0.00000000E+00  0.00000000E+00
  0.00000000E+00  0.00000000E+00  0.00000000E+00
  0.00000000E+00  0.00000000E+00  0.00000000E+00
  0.00000000E+00  0.00000000E+00  0.00000000E+00
  0.00000000E+00  0.00000000E+00  0.00000000E+00
  0.00000000E+00  0.00000000E+00  0.00000000E+00
  0.00000000E+00  0.00000000E+00  0.00000000E+00
  0.00000000E+00  0.00000000E+00  0.00000000E+00
  0.00000000E+00  0.00000000E+00  0.00000000E+00
  0.00000000E+00  0.00000000E+00  0.00000000E+00
  0.00000000E+00  0.00000000E+00  0.00000000E+00
  0.00000000E+00  0.00000000E+00  0.00000000E+00
  0.00000000E+00  0.00000000E+00  0.00000000E+00
  0.00000000E+00  0.00000000E+00  0.00000000E+00
  0.00000000E+00  0.00000000E+00  0.00000000E+00
  0.00000000E+00  0.00000000E+00  0.00000000E+00
  0.00000000E+00  0.00000000E+00  0.00000000E+00
  0.00000000E+00  0.00000000E+00  0.00000000E+00
  0.00000000E+00  0.00000000E+00  0.00000000E+00
  0.00000000E+00  0.00000000E+00  0.00000000E+00
  0.00000000E+00  0.00000000E+00  0.00000000E+00
  0.00000000E+00  0.00000000E+00  0.00000000E+00
  0.00000000E+00  0.00000000E+00  0.00000000E+00
  0.00000000E+00  0.00000000E+00  0.00000000E+00
  0.00000000E+00  0.00000000E+00  0.00000000E+00
  0.00000000E+00  0.00000000E+00  0.00000000E+00
  0.00000000E+00  0.00000000E+00  0.00000000E+00
  0.00000000E+00  0.00000000E+00  0.00000000E+00
  0.00000000E+00  0.00000000E+00  0.00000000E+00
  0.00000000E+00  0.00000000E+00  0.00000000E+00
  0.00000000E+00  0.00000000E+00  0.00000000E+00
  0.00000000E+00  0.00000000E+00  0.00000000E+00
  0.00000000E+00  0.00000000E+00  0.00000000E+00
  0.00000000E+00  0.00000000E+00  0.00000000E+00
  0.00000000E+00  0.00000000E+00  0.00000000E+00
  0.00000000E+00  0.00000000E+00  0.00000000E+00
  0.00000000E+00  0.00000000E+00  0.00000000E+00
  0.00000000E+00  0.00000000E+00  0.00000000E+00
  0.00000000E+00  0.00000000E+00  0.00000000E+00
  0.00000000E+00  0.00000000E+00  0.00000000E+00
  0.00000000E+00  0.00000000E+00  0.00000000E+00
  0.00000000E+00  0.00000000E+00  0.00000000E+00
  0.00000000E+00  0.00000000E+00  0.00000000E+00
  0.00000000E+00  0.00000000E+00  0.00000000E+00
  0.00000000E+00  0.00000000E+00  0.00000000E+00
  0.00000000E+00  0.00000000E+00  0.00000000E+00
  0.00000000E+00  0.00000000E+00  0.00000000E+00
  0.00000000E+00  0.00000000E+00  0.00000000E+00
  0.00000000E+00  0.00000000E+00  0.00000000E+00
  0.00000000E+00  0.00000000E+00  0.00000000E+00
  0.00000000E+00  0.00000000E+00  0.00000000E+00
  0.00000000E+00  0.00000000E+00  0.00000000E+00
  0.00000000E+00  0.00000000E+00  0.00000000E+00
  0.00000000E+00  0.00000000E+00  0.00000000E+00
  0.00000000E+00  0.00000000E+00  0.00000000E+00
  0.00000000E+00  0.00000000E+00  0.00000000E+00
  0.00000000E+00  0.00000000E+00  0.00000000E+00
  0.00000000E+00  0.00000000E+00  0.00000000E+00
  0.00000000E+00  0.00000000E+00  0.00000000E+00
  0.00000000E+00  0.00000000E+00  0.00000000E+00
  0.00000000E+00  0.00000000E+00  0.00000000E+00
  0.00000000E+00  0.00000000E+00  0.00000000E+00
  0.00000000E+00  0.00000000E+00  0.00000000E+00
  0.00000000E+00  0.00000000E+00  0.00000000E+00
  0.00000000E+00  0.00000000E+00  0.00000000E+00
  0.00000000E+00  0.00000000E+00  0.00000000E+00
  0.00000000E+00  0.00000000E+00  0.00000000E+00
  0.00000000E+00  0.00000000E+00  0.00000000E+00
  0.00000000E+00  0.00000000E+00  0.00000000E+00
  0.00000000E+00  0.00000000E+00  0.00000000E+00
  0.00000000E+00  0.00000000E+00  0.00000000E+00
  0.00000000E+00  0.00000000E+00  0.00000000E+00
  0.00000000E+00  0.00000000E+00  0.00000000E+00
  0.00000000E+00  0.00000000E+00  0.00000000E+00
  0.00000000E+00  0.00000000E+00  0.00000000E+00
  0.00000000E+00  0.00000000E+00  0.00000000E+00
  0.00000000E+00  0.00000000E+00  0.00000000E+00
  0.00000000E+00  0.00000000E+00  0.00000000E+00
  0.00000000E+00  0.00000000E+00  0.00000000E+00
  0.00000000E+00  0.00000000E+00  0.00000000E+00
  0.00000000E+00  0.00000000E+00  0.00000000E+00
  0.00000000E+00  0.00000000E+00  0.00000000E+00
  0.00000000E+00  0.00000000E+00  0.00000000E+00
  0.00000000E+00  0.00000000E+00  0.00000000E+00
  0.00000000E+00  0.00000000E+00  0.00000000E+00
  0.00000000E+00  0.00000000E+00  0.00000000E+00
  0.00000000E+00  0.00000000E+00  0.00000000E+00
  0.00000000E+00  0.00000000E+00  0.00000000E+00
  0.00000000E+00  0.00000000E+00  0.00000000E+00
  0.00000000E+00  0.00000000E+00  0.00000000E+00
  0.00000000E+00  0.00000000E+00  0.00000000E+00
  0.00000000E+00  0.00000000E+00  0.00000000E+00
  0.00000000E+00  0.00000000E+00  0.00000000E+00
  0.00000000E+00  0.00000000E+00  0.00000000E+00
  0.00000000E+00  0.00000000E+00  0.00000000E+00
  0.00000000E+00  0.00000000E+00  0.00000000E+00
  0.00000000E+00  0.00000000E+00  0.00000000E+00
  0.00000000E+00  0.00000000E+00  0.00000000E+00
  0.00000000E+00  0.00000000E+00  0.00000000E+00
  0.00000000E+00  0.00000000E+00  0.00000000E+00
  0.00000000E+00  0.00000000E+00  0.00000000E+00
  0.00000000E+00  0.00000000E+00  0.00000000E+00
  0.00000000E+00  0.00000000E+00  0.00000000E+00
  0.00000000E+00  0.00000000E+00  0.00000000E+00
  0.00000000E+00  0.00000000E+00  0.00000000E+00
  0.00000000E+00  0.00000000E+00  0.00000000E+00
  0.00000000E+00  0.00000000E+00  0.00000000E+00
  0.00000000E+00  0.00000000E+00  0.00000000E+00
  0.00000000E+00  0.00000000E+00  0.00000000E+00
  0.00000000E+00  0.00000000E+00  0.00000000E+00
  0.00000000E+00  0.00000000E+00  0.00000000E+00
  0.00000000E+00  0.00000000E+00  0.00000000E+00
  0.00000000E+00  0.00000000E+00  0.00000000E+00
  0.00000000E+00  0.00000000E+00  0.00000000E+00
  0.00000000E+00  0.00000000E+00  0.00000000E+00
  0.00000000E+00  0.00000000E+00  0.00000000E+00
  0.00000000E+00  0.00000000E+00  0.00000000E+00
  0.00000000E+00  0.00000000E+00  0.00000000E+00
  0.00000000E+00  0.00000000E+00  0.00000000E+00
  0.00000000E+00  0.00000000E+00  0.00000000E+00
  0.00000000E+00  0.00000000E+00  0.00000000E+00
  0.00000000E+00  0.00000000E+00  0.00000000E+00
  0.00000000E+00  0.00000000E+00  0.00000000E+00
  0.00000000E+00  0.00000000E+00  0.00000000E+00
  0.00000000E+00  0.00000000E+00  0.00000000E+00
  0.00000000E+00  0.00000000E+00  0.00000000E+00
  0.00000000E+00  0.00000000E+00  0.00000000E+00
  0.00000000E+00  0.00000000E+00  0.00000000E+00
  0.00000000E+00  0.00000000E+00  0.00000000E+00
  0.00000000E+00  0.00000000E+00  0.00000000E+00
  0.00000000E+00  0.00000000E+00  0.00000000E+00
  0.00000000E+00  0.00000000E+00  0.00000000E+00
  0.00000000E+00  0.00000000E+00  0.00000000E+00
  0.00000000E+00  0.00000000E+00  0.00000000E+00
  0.00000000E+00  0.00000000E+00  0.00000000E+00
  0.00000000E+00  0.00000000E+00  0.00000000E+00
  0.00000000E+00  0.00000000E+00  0.00000000E+00
  0.00000000E+00  0.00000000E+00  0.00000000E+00
  0.00000000E+00  0.00000000E+00  0.00000000E+00
  0.00000000E+00  0.00000000E+00  0.00000000E+00
  0.00000000E+00  0.00000000E+00  0.00000000E+00
  0.00000000E+00  0.00000000E+00  0.00000000E+00
  0.00000000E+00  0.00000000E+00  0.00000000E+00
  0.00000000E+00  0.00000000E+00  0.00000000E+00
  0.00000000E+00  0.00000000E+00  0.00000000E+00
  0.00000000E+00  0.00000000E+00  0.00000000E+00
  0.00000000E+00  0.00000000E+00  0.00000000E+00
  0.00000000E+00  0.00000000E+00  0.00000000E+00
  0.00000000E+00  0.00000000E+00  0.00000000E+00
  0.00000000E+00  0.00000000E+00  0.00000000E+00
  0.00000000E+00  0.00000000E+00  0.00000000E+00
  0.00000000E+00  0.00000000E+00  0.00000000E+00
  0.00000000E+00  0.00000000E+00  0.00000000E+00
  0.00000000E+00  0.00000000E+00  0.00000000E+00
  0.00000000E+00  0.00000000E+00  0.00000000E+00
  0.00000000E+00  0.00000000E+00  0.00000000E+00
  0.00000000E+00  0.00000000E+00  0.00000000E+00
  0.00000000E+00  0.00000000E+00  0.00000000E+00
  0.00000000E+00  0.00000000E+00  0.00000000E+00
  0.00000000E+00  0.00000000E+00  0.00000000E+00
  0.00000000E+00  0.00000000E+00  0.00000000E+00
  0.00000000E+00  0.00000000E+00  0.00000000E+00
  0.00000000E+00  0.00000000E+00  0.00000000E+00
  0.00000000E+00  0.00000000E+00  0.00000000E+00
  0.00000000E+00  0.00000000E+00  0.00000000E+00
  0.00000000E+00  0.00000000E+00  0.00000000E+00
  0.00000000E+00  0.00000000E+00  0.00000000E+00
  0.00000000E+00  0.00000000E+00  0.00000000E+00
  0.00000000E+00  0.00000000E+00  0.00000000E+00
  0.00000000E+00  0.00000000E+00  0.00000000E+00
  0.00000000E+00  0.00000000E+00  0.00000000E+00
  0.00000000E+00  0.00000000E+00  0.00000000E+00
