# Supplementary material for: Brønsted acidity in zeolites measured by deprotonation energy
Source: Sci Rep. 2022 May 4;12:7301. doi: 10.1038/s41598-022-11354-x (PMC9068704; doi:10.1038/s41598-022-11354-x)
Supplement: Supplementary file 2 — Supplementary Information 2. [file 41598_2022_11354_MOESM2_ESM.zip › structures/periodic/ifr/Al3-O7.vasp]

Si Al O H                               
   1.00000000000000     
    18.5276999999999994    0.0000000000000000    0.0000000000000000
     0.0000000000000000   13.5815000000000001    0.0000000000000000
    -3.1236933521729999    0.0000000000000000   14.8997846135969993
   Si   Al   O    H 
    63     1   128     1
Direct
  0.8323543327240494  0.6987520447291894  0.3697152222780827
  0.3318793159731425  0.2003858558853068  0.3766365727679094
  0.1613164809922971  0.7005605172917221  0.1284527535218507
  0.6589817533821292  0.1988318068065324  0.1348203388615138
  0.1602479127861000  0.2885369056634841  0.1305831095517530
  0.6573773825310207  0.7890534207954425  0.1325022877083236
  0.8340073635304068  0.2890715606867630  0.3743176980981881
  0.3302777871701170  0.7893773368475713  0.3780305059866485
  0.9834465819839879  0.6036071181213627  0.3518660407586140
  0.4803510911658638  0.1065391825972131  0.3515552871715028
  0.0147797911776804  0.6061908001677457  0.1593389038785058
  0.5115688337391320  0.1070508264273915  0.1607056928484751
  0.0114916085323575  0.3752607737442510  0.1555278571549687
  0.5110380170352374  0.8806523097873232  0.1598898324313921
  0.9835995556070203  0.3776127527335454  0.3483177295396695
  0.4801845504308284  0.8768380599895607  0.3507203211057601
  0.6439255132384906  0.1056160895824268  0.4530044571903783
  0.8471763601617472  0.6101899577581432  0.0613125902010299
  0.3471255060052749  0.1066689632007283  0.0596065246249520
  0.8465301791814895  0.3812539828168263  0.0578065686975002
  0.3462024968014911  0.8831423257636927  0.0591272699240141
  0.1469740868642477  0.3770903791536612  0.4539170898688769
  0.6439356402246844  0.8790928629662940  0.4526620533579344
  0.7427311724485960  0.6075550249611031  0.1978495825017586
  0.2477125930925876  0.1081013630187957  0.1997816723306642
  0.2417868908978111  0.6068202404790378  0.3068074985826866
  0.7432803559908413  0.1072560016683409  0.3121191367769653
  0.2420360037942592  0.3776834692161605  0.3110690169795288
  0.7428281537443110  0.8800461348842702  0.3107849639381540
  0.7460261029437245  0.3808633821552305  0.1987765330807911
  0.2466320591541009  0.8809965468019076  0.1990062912473116
  0.8362581819287013  0.7001052151170083  0.8774576045259094
  0.3358949969006544  0.2007485889781725  0.8798141326706904
  0.1648456610497491  0.7040527608640691  0.6372178095710489
  0.6611630739225176  0.2004382141452396  0.6349573351722270
  0.1616611068678184  0.2884643799929442  0.6359353825388238
  0.6614375913177450  0.7907996406162872  0.6362926952267567
  0.8339178113493972  0.2920511377101166  0.8759215099047281
  0.3367438056621707  0.7900367992278907  0.8798448034380629
  0.9836062303336377  0.6106330492023541  0.8516237891681182
  0.4829850832172233  0.1093946022640841  0.8537596285744864
  0.0146683405373021  0.6110023878360790  0.6610491381938051
  0.5119932054393771  0.1113767401071556  0.6614695025289418
  0.0130257965238522  0.3821101881072425  0.6609288686294565
  0.5120381572073646  0.8821254536234509  0.6609525551897457
  0.9823982313457846  0.3822314748621826  0.8516540469424613
  0.4829399171899237  0.8821302471346879  0.8531665631686832
  0.1486977137671959  0.6072826758244316  0.9497999604562020
  0.6483489454519172  0.1073079865775270  0.9538950579067305
  0.8513989929837427  0.6093132940642939  0.5562575027924451
  0.3481005243737166  0.1111600231289497  0.5601022104079024
  0.8506976195540076  0.3835976335206536  0.5563446243057696
  0.3484418482864032  0.8845283105514313  0.5604845621689021
  0.1479990530759862  0.3828920447193379  0.9505802560160629
  0.6485156813147707  0.8830919263371492  0.9530925489882615
  0.7516336919996769  0.6098264318399673  0.6980276970507521
  0.2505466772998533  0.1098868986226438  0.7028772759793604
  0.2494692699456603  0.6084501880691028  0.8109869272683250
  0.7474322908123427  0.1093547155594377  0.8124746044403939
  0.2480327600169819  0.3820168694427311  0.8100800641473440
  0.7478087652848018  0.8823644066631933  0.8120190145977392
  0.7506256578575939  0.3825596796979808  0.6963984847431076
  0.2514056372563420  0.8831780222340687  0.7039052743550155
  0.1435426244287557  0.6040278689548654  0.4643559626041863
  0.0486983513146320  0.6126980271524829  0.4373203452900677
  0.5547818211391374  0.1175035332434016  0.4281547290068449
  0.9351202958180305  0.6284105753294250  0.0973568594340733
  0.4364054126249950  0.1136102691164745  0.0849321637710651
  0.9345162623041426  0.3610116376974575  0.0844894617009883
  0.4352608283850870  0.8758181497786097  0.0853366455066083
  0.0568232870114543  0.3705743696923483  0.4268395014450405
  0.5547396922666691  0.8653913416242764  0.4272582843851427
  0.9521354941525314  0.4908126460954008  0.3342860196032176
  0.4524765577628038  0.9916611138178582  0.3438685675050221
  0.0373519863085400  0.4906804902880151  0.1564668172112666
  0.5419025170634305  0.9936869245456865  0.1707254894932608
  0.9152967290860697  0.6758721761776908  0.3569887105952261
  0.4175016042892041  0.1755617185175585  0.3782636724250191
  0.0758612822324625  0.6735860799566193  0.1260466898568025
  0.5724535576805477  0.1769790620470702  0.1306567482882462
  0.0732347301389411  0.3081437393929620  0.1241317174219038
  0.5707801378194185  0.8113291595663769  0.1269512579698367
  0.9201239380974918  0.3077336027410814  0.3732028292394031
  0.4162053789794358  0.8070330937714013  0.3751403750619938
  0.0199863117658039  0.6374291070311626  0.2647853229880425
  0.4961094629077530  0.1446239316574986  0.2562572968848976
  0.0028202457437356  0.3400335902275241  0.2543768136731281
  0.4966327992866956  0.8404777999891727  0.2552107370404486
  0.1812372570088054  0.6828764705796633  0.0311606769645296
  0.6785609828370858  0.1816491040275913  0.0365385537885605
  0.8220869351804220  0.6816538357883093  0.4719839124634840
  0.3153891331405634  0.1831680835639290  0.4763587495761418
  0.8185860477545747  0.3098434125384792  0.4740158695437989
  0.3152823308223598  0.8129265562591448  0.4768105068006230
  0.1803042513735253  0.3088858001627787  0.0329765241218139
  0.6783289271125024  0.8077123567160429  0.0350831003711790
  0.1747240030880439  0.4856796153930140  0.4856345755238521
  0.6645270266534828  0.9923204728051240  0.4834039866451937
  0.8315714232428070  0.4964077175625369  0.0298615868942095
  0.3221229915812929  0.9950564546277078  0.0268511915780226
  0.1670928626703695  0.6345607237531242  0.3522453732283065
  0.6782742461120613  0.1338387152289282  0.3662551539680550
  0.8070072117141234  0.6362542631904027  0.1434357224660716
  0.3142807675012427  0.1337145051796580  0.1478793951568746
  0.8095831244820773  0.3546181805435594  0.1425939533966102
  0.3123517174705486  0.8543443900710812  0.1463502170680661
  0.1789324848732201  0.3450396489684938  0.3651812837776466
  0.6790759500663697  0.8516214092762012  0.3663744283189050
  0.6703028809384605  0.6739607160404660  0.1600338939705239
  0.1759173351912101  0.1740902901135478  0.1584931612291691
  0.3098744579545615  0.6735247735822467  0.3563030122330739
  0.8156252774089625  0.1744853048993663  0.3483826406825008
  0.3171119530749447  0.3151197308923758  0.3471176976844652
  0.8160832053162383  0.8138531116302059  0.3444246705796677
  0.6738034268933005  0.3130601843276958  0.1640445584621304
  0.1741473875075058  0.8146168239632002  0.1590596036651367
  0.7733914662422264  0.6283479083199444  0.3039980823251696
  0.2770750913498102  0.1295492227380987  0.3060654935002551
  0.2152362350552495  0.6298349708502158  0.2011573045589534
  0.7114301205818975  0.1265615617916512  0.2059807688883196
  0.2111675897650011  0.3602433389790605  0.2042705058594416
  0.7092983282612237  0.8605724697177880  0.2050030432960578
  0.7803188920260387  0.3615658805811521  0.3043165925523445
  0.2760614618347091  0.8576336556928269  0.3049048668066243
  0.7186544113362745  0.4936017329194405  0.1829927542070843
  0.2216652029919968  0.9945629093132102  0.1856938936149523
  0.2634805012407405  0.4936440760980109  0.3259260633184626
  0.7683479084503420  0.9935120290370442  0.3269795864856387
  0.0597909668879687  0.6189685578066974  0.9256533589544060
  0.5592222156714356  0.1163066278924002  0.9276841814442173
  0.9403142945042109  0.6205895076159847  0.5838683631330578
  0.4372639304778080  0.1231581700756824  0.5853905397829419
  0.9397635036793106  0.3725531144533450  0.5822054030069496
  0.4376352028175688  0.8716239185527103  0.5839781353550886
  0.0588477323142941  0.3723822650543566  0.9251512867263206
  0.5594768511017406  0.8747980183839744  0.9263289835590620
  0.9544232188375722  0.4967326929541641  0.8445305978940326
  0.4529593893814440  0.9957778047791755  0.8455520051942044
  0.0417623368586711  0.4960848545892319  0.6712344262253921
  0.5398939323006698  0.9967298135951401  0.6683549525587468
  0.9233893350707945  0.6799782981024758  0.8842342358788939
  0.4227451784917127  0.1797689986124708  0.8849097274827715
  0.0788288361808927  0.6786147839665639  0.6366721557468187
  0.5750212238526536  0.1804262651019463  0.6349091968712359
  0.0762452560194315  0.3128286617361289  0.6360130672290738
  0.5753670935038309  0.8130877720581515  0.6350170677350515
  0.9207674397853699  0.3143649809071147  0.8829378643766069
  0.4236590376260343  0.8111575485532823  0.8855477400975083
  0.9960330400671766  0.6490541189350869  0.7552499659000774
  0.4965102756337404  0.1474983026523953  0.7574549974909321
  0.9941124915948002  0.3439582486941895  0.7547667458177553
  0.4955297990872423  0.8449744873359830  0.7561551646732668
  0.1829237851378962  0.6920104171324555  0.5392889982621668
  0.6771898853945774  0.1783450881775842  0.5356995869986941
  0.8171444973250952  0.6809315553346199  0.9758921607758901
  0.3167861961862473  0.1827715186595886  0.9784429006074203
  0.8121012771812411  0.3124346463148197  0.9726113724322937
  0.3163618682174750  0.8072859729448024  0.9778603840521894
  0.1755840131433102  0.2984300583581655  0.5344426368797419
  0.6773060700067032  0.8071219391855039  0.5360430656475380
  0.1703798644626235  0.4952556712061439  0.9836325966623075
  0.6718150735576468  0.9950872294234053  0.9859313374352404
  0.8292541185142870  0.4965055171991024  0.5250953745493786
  0.3272177486562520  0.9977135657596640  0.5301535867859097
  0.1829391207594411  0.6339132625009495  0.8632216514624463
  0.6829170865582842  0.1357457889019343  0.8674094240923157
  0.8141263829399690  0.6385129272951532  0.6406776405499408
  0.3134874797770258  0.1398283210631272  0.6464807549595989
  0.8156220506782530  0.3555908115862502  0.6425747648869803
  0.3145641433537264  0.8552889298931571  0.6471073411639683
  0.1819138125250425  0.3566059884288874  0.8631413903062438
  0.6831739700850719  0.8552292205124733  0.8665313779536991
  0.6784059639455551  0.6768501576070926  0.6656479338140632
  0.1769526825752525  0.1754167816665192  0.6695398664508462
  0.3210538403436899  0.6758736301873902  0.8509949959638846
  0.8195885732918246  0.1769437288327962  0.8489830009079722
  0.3195772820097185  0.3144819474419044  0.8498792127551896
  0.8197285979853378  0.8144124310044666  0.8488920813568797
  0.6781541657850216  0.3156249299277330  0.6595065205515097
  0.1781394154924313  0.8169474664001212  0.6730500011529765
  0.7860565644423012  0.6275406945038747  0.8041119973081952
  0.2845139805580549  0.1273409628696714  0.8088282785623159
  0.2190317448584088  0.6297191851877919  0.7056539786965900
  0.7147563720806787  0.1297041754301842  0.7066441489655614
  0.2171665887369517  0.3616410247630384  0.7037579441589260
  0.7154137098701698  0.8634546294012394  0.7058002297176157
  0.7822567674995400  0.3626059341786892  0.8024264086580980
  0.2865078935366825  0.8650756161587639  0.8094936006033617
  0.7257216500070898  0.4964535519625186  0.6817708279344612
  0.2260210920320534  0.9963949453789473  0.6870701325932974
  0.2751240223444288  0.4948752225005803  0.8261634843726031
  0.7736058729779898  0.9958915722936694  0.8272297553113845
  0.1184302833270803  0.6460427705379368  0.3105282825583148
 
  0.00000000E+00  0.00000000E+00  0.00000000E+00
  0.00000000E+00  0.00000000E+00  0.00000000E+00
  0.00000000E+00  0.00000000E+00  0.00000000E+00
  0.00000000E+00  0.00000000E+00  0.00000000E+00
  0.00000000E+00  0.00000000E+00  0.00000000E+00
  0.00000000E+00  0.00000000E+00  0.00000000E+00
  0.00000000E+00  0.00000000E+00  0.00000000E+00
  0.00000000E+00  0.00000000E+00  0.00000000E+00
  0.00000000E+00  0.00000000E+00  0.00000000E+00
  0.00000000E+00  0.00000000E+00  0.00000000E+00
  0.00000000E+00  0.00000000E+00  0.00000000E+00
  0.00000000E+00  0.00000000E+00  0.00000000E+00
  0.00000000E+00  0.00000000E+00  0.00000000E+00
  0.00000000E+00  0.00000000E+00  0.00000000E+00
  0.00000000E+00  0.00000000E+00  0.00000000E+00
  0.00000000E+00  0.00000000E+00  0.00000000E+00
  0.00000000E+00  0.00000000E+00  0.00000000E+00
  0.00000000E+00  0.00000000E+00  0.00000000E+00
  0.00000000E+00  0.00000000E+00  0.00000000E+00
  0.00000000E+00  0.00000000E+00  0.00000000E+00
  0.00000000E+00  0.00000000E+00  0.00000000E+00
  0.00000000E+00  0.00000000E+00  0.00000000E+00
  0.00000000E+00  0.00000000E+00  0.00000000E+00
  0.00000000E+00  0.00000000E+00  0.00000000E+00
  0.00000000E+00  0.00000000E+00  0.00000000E+00
  0.00000000E+00  0.00000000E+00  0.00000000E+00
  0.00000000E+00  0.00000000E+00  0.00000000E+00
  0.00000000E+00  0.00000000E+00  0.00000000E+00
  0.00000000E+00  0.00000000E+00  0.00000000E+00
  0.00000000E+00  0.00000000E+00  0.00000000E+00
  0.00000000E+00  0.00000000E+00  0.00000000E+00
  0.00000000E+00  0.00000000E+00  0.00000000E+00
  0.00000000E+00  0.00000000E+00  0.00000000E+00
  0.00000000E+00  0.00000000E+00  0.00000000E+00
  0.00000000E+00  0.00000000E+00  0.00000000E+00
  0.00000000E+00  0.00000000E+00  0.00000000E+00
  0.00000000E+00  0.00000000E+00  0.00000000E+00
  0.00000000E+00  0.00000000E+00  0.00000000E+00
  0.00000000E+00  0.00000000E+00  0.00000000E+00
  0.00000000E+00  0.00000000E+00  0.00000000E+00
  0.00000000E+00  0.00000000E+00  0.00000000E+00
  0.00000000E+00  0.00000000E+00  0.00000000E+00
  0.00000000E+00  0.00000000E+00  0.00000000E+00
  0.00000000E+00  0.00000000E+00  0.00000000E+00
  0.00000000E+00  0.00000000E+00  0.00000000E+00
  0.00000000E+00  0.00000000E+00  0.00000000E+00
  0.00000000E+00  0.00000000E+00  0.00000000E+00
  0.00000000E+00  0.00000000E+00  0.00000000E+00
  0.00000000E+00  0.00000000E+00  0.00000000E+00
  0.00000000E+00  0.00000000E+00  0.00000000E+00
  0.00000000E+00  0.00000000E+00  0.00000000E+00
  0.00000000E+00  0.00000000E+00  0.00000000E+00
  0.00000000E+00  0.00000000E+00  0.00000000E+00
  0.00000000E+00  0.00000000E+00  0.00000000E+00
  0.00000000E+00  0.00000000E+00  0.00000000E+00
  0.00000000E+00  0.00000000E+00  0.00000000E+00
  0.00000000E+00  0.00000000E+00  0.00000000E+00
  0.00000000E+00  0.00000000E+00  0.00000000E+00
  0.00000000E+00  0.00000000E+00  0.00000000E+00
  0.00000000E+00  0.00000000E+00  0.00000000E+00
  0.00000000E+00  0.00000000E+00  0.00000000E+00
  0.00000000E+00  0.00000000E+00  0.00000000E+00
  0.00000000E+00  0.00000000E+00  0.00000000E+00
  0.00000000E+00  0.00000000E+00  0.00000000E+00
  0.00000000E+00  0.00000000E+00  0.00000000E+00
  0.00000000E+00  0.00000000E+00  0.00000000E+00
  0.00000000E+00  0.00000000E+00  0.00000000E+00
  0.00000000E+00  0.00000000E+00  0.00000000E+00
  0.00000000E+00  0.00000000E+00  0.00000000E+00
  0.00000000E+00  0.00000000E+00  0.00000000E+00
  0.00000000E+00  0.00000000E+00  0.00000000E+00
  0.00000000E+00  0.00000000E+00  0.00000000E+00
  0.00000000E+00  0.00000000E+00  0.00000000E+00
  0.00000000E+00  0.00000000E+00  0.00000000E+00
  0.00000000E+00  0.00000000E+00  0.00000000E+00
  0.00000000E+00  0.00000000E+00  0.00000000E+00
  0.00000000E+00  0.00000000E+00  0.00000000E+00
  0.00000000E+00  0.00000000E+00  0.00000000E+00
  0.00000000E+00  0.00000000E+00  0.00000000E+00
  0.00000000E+00  0.00000000E+00  0.00000000E+00
  0.00000000E+00  0.00000000E+00  0.00000000E+00
  0.00000000E+00  0.00000000E+00  0.00000000E+00
  0.00000000E+00  0.00000000E+00  0.00000000E+00
  0.00000000E+00  0.00000000E+00  0.00000000E+00
  0.00000000E+00  0.00000000E+00  0.00000000E+00
  0.00000000E+00  0.00000000E+00  0.00000000E+00
  0.00000000E+00  0.00000000E+00  0.00000000E+00
  0.00000000E+00  0.00000000E+00  0.00000000E+00
  0.00000000E+00  0.00000000E+00  0.00000000E+00
  0.00000000E+00  0.00000000E+00  0.00000000E+00
  0.00000000E+00  0.00000000E+00  0.00000000E+00
  0.00000000E+00  0.00000000E+00  0.00000000E+00
  0.00000000E+00  0.00000000E+00  0.00000000E+00
  0.00000000E+00  0.00000000E+00  0.00000000E+00
  0.00000000E+00  0.00000000E+00  0.00000000E+00
  0.00000000E+00  0.00000000E+00  0.00000000E+00
  0.00000000E+00  0.00000000E+00  0.00000000E+00
  0.00000000E+00  0.00000000E+00  0.00000000E+00
  0.00000000E+00  0.00000000E+00  0.00000000E+00
  0.00000000E+00  0.00000000E+00  0.00000000E+00
  0.00000000E+00  0.00000000E+00  0.00000000E+00
  0.00000000E+00  0.00000000E+00  0.00000000E+00
  0.00000000E+00  0.00000000E+00  0.00000000E+00
  0.00000000E+00  0.00000000E+00  0.00000000E+00
  0.00000000E+00  0.00000000E+00  0.00000000E+00
  0.00000000E+00  0.00000000E+00  0.00000000E+00
  0.00000000E+00  0.00000000E+00  0.00000000E+00
  0.00000000E+00  0.00000000E+00  0.00000000E+00
  0.00000000E+00  0.00000000E+00  0.00000000E+00
  0.00000000E+00  0.00000000E+00  0.00000000E+00
  0.00000000E+00  0.00000000E+00  0.00000000E+00
  0.00000000E+00  0.00000000E+00  0.00000000E+00
  0.00000000E+00  0.00000000E+00  0.00000000E+00
  0.00000000E+00  0.00000000E+00  0.00000000E+00
  0.00000000E+00  0.00000000E+00  0.00000000E+00
  0.00000000E+00  0.00000000E+00  0.00000000E+00
  0.00000000E+00  0.00000000E+00  0.00000000E+00
  0.00000000E+00  0.00000000E+00  0.00000000E+00
  0.00000000E+00  0.00000000E+00  0.00000000E+00
  0.00000000E+00  0.00000000E+00  0.00000000E+00
  0.00000000E+00  0.00000000E+00  0.00000000E+00
  0.00000000E+00  0.00000000E+00  0.00000000E+00
  0.00000000E+00  0.00000000E+00  0.00000000E+00
  0.00000000E+00  0.00000000E+00  0.00000000E+00
  0.00000000E+00  0.00000000E+00  0.00000000E+00
  0.00000000E+00  0.00000000E+00  0.00000000E+00
  0.00000000E+00  0.00000000E+00  0.00000000E+00
  0.00000000E+00  0.00000000E+00  0.00000000E+00
  0.00000000E+00  0.00000000E+00  0.00000000E+00
  0.00000000E+00  0.00000000E+00  0.00000000E+00
  0.00000000E+00  0.00000000E+00  0.00000000E+00
  0.00000000E+00  0.00000000E+00  0.00000000E+00
  0.00000000E+00  0.00000000E+00  0.00000000E+00
  0.00000000E+00  0.00000000E+00  0.00000000E+00
  0.00000000E+00  0.00000000E+00  0.00000000E+00
  0.00000000E+00  0.00000000E+00  0.00000000E+00
  0.00000000E+00  0.00000000E+00  0.00000000E+00
  0.00000000E+00  0.00000000E+00  0.00000000E+00
  0.00000000E+00  0.00000000E+00  0.00000000E+00
  0.00000000E+00  0.00000000E+00  0.00000000E+00
  0.00000000E+00  0.00000000E+00  0.00000000E+00
  0.00000000E+00  0.00000000E+00  0.00000000E+00
  0.00000000E+00  0.00000000E+00  0.00000000E+00
  0.00000000E+00  0.00000000E+00  0.00000000E+00
  0.00000000E+00  0.00000000E+00  0.00000000E+00
  0.00000000E+00  0.00000000E+00  0.00000000E+00
  0.00000000E+00  0.00000000E+00  0.00000000E+00
  0.00000000E+00  0.00000000E+00  0.00000000E+00
  0.00000000E+00  0.00000000E+00  0.00000000E+00
  0.00000000E+00  0.00000000E+00  0.00000000E+00
  0.00000000E+00  0.00000000E+00  0.00000000E+00
  0.00000000E+00  0.00000000E+00  0.00000000E+00
  0.00000000E+00  0.00000000E+00  0.00000000E+00
  0.00000000E+00  0.00000000E+00  0.00000000E+00
  0.00000000E+00  0.00000000E+00  0.00000000E+00
  0.00000000E+00  0.00000000E+00  0.00000000E+00
  0.00000000E+00  0.00000000E+00  0.00000000E+00
  0.00000000E+00  0.00000000E+00  0.00000000E+00
  0.00000000E+00  0.00000000E+00  0.00000000E+00
  0.00000000E+00  0.00000000E+00  0.00000000E+00
  0.00000000E+00  0.00000000E+00  0.00000000E+00
  0.00000000E+00  0.00000000E+00  0.00000000E+00
  0.00000000E+00  0.00000000E+00  0.00000000E+00
  0.00000000E+00  0.00000000E+00  0.00000000E+00
  0.00000000E+00  0.00000000E+00  0.00000000E+00
  0.00000000E+00  0.00000000E+00  0.00000000E+00
  0.00000000E+00  0.00000000E+00  0.00000000E+00
  0.00000000E+00  0.00000000E+00  0.00000000E+00
  0.00000000E+00  0.00000000E+00  0.00000000E+00
  0.00000000E+00  0.00000000E+00  0.00000000E+00
  0.00000000E+00  0.00000000E+00  0.00000000E+00
  0.00000000E+00  0.00000000E+00  0.00000000E+00
  0.00000000E+00  0.00000000E+00  0.00000000E+00
  0.00000000E+00  0.00000000E+00  0.00000000E+00
  0.00000000E+00  0.00000000E+00  0.00000000E+00
  0.00000000E+00  0.00000000E+00  0.00000000E+00
  0.00000000E+00  0.00000000E+00  0.00000000E+00
  0.00000000E+00  0.00000000E+00  0.00000000E+00
  0.00000000E+00  0.00000000E+00  0.00000000E+00
  0.00000000E+00  0.00000000E+00  0.00000000E+00
  0.00000000E+00  0.00000000E+00  0.00000000E+00
  0.00000000E+00  0.00000000E+00  0.00000000E+00
  0.00000000E+00  0.00000000E+00  0.00000000E+00
  0.00000000E+00  0.00000000E+00  0.00000000E+00
  0.00000000E+00  0.00000000E+00  0.00000000E+00
  0.00000000E+00  0.00000000E+00  0.00000000E+00
  0.00000000E+00  0.00000000E+00  0.00000000E+00
  0.00000000E+00  0.00000000E+00  0.00000000E+00
  0.00000000E+00  0.00000000E+00  0.00000000E+00
  0.00000000E+00  0.00000000E+00  0.00000000E+00
  0.00000000E+00  0.00000000E+00  0.00000000E+00
  0.00000000E+00  0.00000000E+00  0.00000000E+00
  0.00000000E+00  0.00000000E+00  0.00000000E+00
