# Supplementary material for: Brønsted acidity in zeolites measured by deprotonation energy
Source: Sci Rep. 2022 May 4;12:7301. doi: 10.1038/s41598-022-11354-x (PMC9068704; doi:10.1038/s41598-022-11354-x)
Supplement: Supplementary file 2 — Supplementary Information 2. [file 41598_2022_11354_MOESM2_ESM.zip › structures/periodic/ifr/Al4-O10.vasp]

Si Al O H                               
   1.00000000000000     
    18.5276999999999994    0.0000000000000000    0.0000000000000000
     0.0000000000000000   13.5815000000000001    0.0000000000000000
    -3.1236933521729999    0.0000000000000000   14.8997846135969993
   Si   Al   O    H 
    63     1   128     1
Direct
  0.8382214443541011  0.7055638576893029  0.3775953650229724
  0.3363761180347453  0.2046891821784438  0.3724364811946680
  0.1654132788333821  0.7043904230586852  0.1290893390770851
  0.6624223517640688  0.2005564196248565  0.1266327716070655
  0.1631083844523673  0.2947385372318341  0.1298349781271793
  0.6620673444697788  0.7944227991537589  0.1274044045226829
  0.8365387399398060  0.2954195907656463  0.3716224503467085
  0.3368826661704802  0.7949884164316208  0.3709818127557028
  0.9848367579389173  0.6164483613493713  0.3464858863831646
  0.4848675577955991  0.1158087074082363  0.3455843451800100
  0.0157664694707958  0.6150295824561907  0.1550290304165067
  0.5129416278743394  0.1175781553095824  0.1553096967497657
  0.0150505363801178  0.3871951058058595  0.1553532601281000
  0.5141024754360557  0.8894269821990679  0.1533740717099292
  0.9846997865822824  0.3875345280424574  0.3462261559395141
  0.4848418456404951  0.8870272828387560  0.3436422980482488
  0.1505518393129913  0.6126792456057372  0.4462046937952550
  0.6491794315934161  0.1120880756634605  0.4469757636806779
  0.8543060675216483  0.6149349346224494  0.0520519872817746
  0.3489909370154091  0.1156302010126102  0.0526247094629868
  0.8522264612370399  0.3923950857033375  0.0487945981489431
  0.3503708531364984  0.8907603232156796  0.0521222875083508
  0.1492525587651820  0.3871542607597047  0.4465131411461064
  0.6490257852052478  0.8872843387411214  0.4457029697577218
  0.2507939477415828  0.1139108365732647  0.1949777768364639
  0.2507593035439742  0.6133899534905707  0.3063282196182922
  0.7484377802825289  0.1123011107119254  0.3061970072055931
  0.2488585492312601  0.3863801528552960  0.3059808804935350
  0.7491520352686772  0.8848965515861184  0.3053735883167098
  0.7514419741339962  0.3805436494717128  0.1919426404916081
  0.2519220481954602  0.8869560485579742  0.1934404783849307
  0.8370331103168325  0.7059480661252040  0.8707564620107316
  0.3357391682137270  0.2043735367746753  0.8702694692549008
  0.1650712407877690  0.7035848277342195  0.6282082802986120
  0.6636260245412878  0.2049334885619451  0.6282343901276991
  0.1624793619478055  0.2938130536833152  0.6276661291732375
  0.6634182056491076  0.7945986451789657  0.6273078256067537
  0.8362848291858352  0.2939675098617528  0.8711034134655750
  0.3360839355075494  0.7943358945575304  0.8717774363966611
  0.9860166512741207  0.6123445041654650  0.8461235468296806
  0.4840872939031702  0.1120229457094489  0.8449840977670807
  0.0180578671421005  0.6111448944776029  0.6562495436205441
  0.5150377638487049  0.1128804631983288  0.6541618620962680
  0.0146538878181937  0.3836841833847470  0.6533874406577127
  0.5146496726266799  0.8844060783137515  0.6531852366484607
  0.9850016103900389  0.3837444996171675  0.8445540819817872
  0.4845398195138525  0.8832824051306741  0.8443657201482612
  0.1486516106894934  0.6099492441241116  0.9478337191236627
  0.6481672104322431  0.1100368309957554  0.9445162878879718
  0.8526858717851432  0.6145632014424133  0.5574604630017119
  0.3509063925374883  0.1122406566701436  0.5533151517822508
  0.8500653956618561  0.3903942171868970  0.5523150671868641
  0.3507773539043226  0.8870934181712427  0.5521387989395932
  0.1492022075488643  0.3845233842231263  0.9472889982018785
  0.6494067833825430  0.8842929167932386  0.9450900616511484
  0.7516869710891038  0.6133117468091915  0.6963218773080385
  0.2514182380771308  0.1123553619532713  0.6937841445765324
  0.2480319939617086  0.6122924359673200  0.8071531946146471
  0.7481495174500628  0.1130433492376982  0.8055123220740766
  0.2479572851299389  0.3852537080952667  0.8053105479073265
  0.7485154327986883  0.8856069715708770  0.8041429649788434
  0.7508251258576756  0.3865144204460633  0.6935059893905923
  0.2516199348838464  0.8854029684147152  0.6930955515495643
  0.7539163403623433  0.6218967282089871  0.1994527787589044
  0.0618087551120105  0.6247155281156648  0.4195086170486155
  0.5601266682493342  0.1234290508020820  0.4211562240363166
  0.9441304145780606  0.6234043205740474  0.0743882009918648
  0.4381569344257608  0.1270773349059497  0.0793635886387494
  0.9406730036697879  0.3781493053380310  0.0782186138264515
  0.4395360778930222  0.8818914886643399  0.0765872416206083
  0.0601181867753364  0.3762142399987796  0.4210385671261602
  0.5597810448947819  0.8780131687662950  0.4195269011274907
  0.9566042022575251  0.5016496895946305  0.3395069012692066
  0.4566880537288071  0.0015696870004726  0.3338332257291465
  0.0446231105055187  0.5006566861545074  0.1656234427787293
  0.5415660886433130  0.0039595734362166  0.1661222047485955
  0.9253917027275007  0.6860479203785267  0.3796122946556988
  0.4228915691484426  0.1829608003743253  0.3765317741553501
  0.0799266105082257  0.6830602913954260  0.1300902156855855
  0.5759714995529271  0.1841422978849998  0.1250538453590115
  0.0770643349885074  0.3175843783872430  0.1274358805139827
  0.5766379577538543  0.8251704608614234  0.1217965757310890
  0.9224376453858040  0.3179500776429882  0.3745326851527102
  0.4227435489862028  0.8192436052954077  0.3735879689574589
  0.9972208604808719  0.6530238982434293  0.2490492313239361
  0.4990678712276629  0.1583099675830573  0.2506916517057499
  0.9978703344791474  0.3489139079155253  0.2498882367739759
  0.4990129470093974  0.8475488515911600  0.2479269219796700
  0.1819676329402571  0.6836690188743746  0.0297894922895941
  0.6807564555444069  0.1822646115020923  0.0283416633863444
  0.8237035268575190  0.6944595722879420  0.4796435734475481
  0.3182812136268571  0.1865409309290544  0.4713812392393597
  0.8171127090202955  0.3175259504462477  0.4689067594092525
  0.3184159364836944  0.8136370269700611  0.4696184488533048
  0.1804220444340375  0.3109787208918460  0.0302861866854756
  0.6816022924662297  0.8129073136321991  0.0287103898585300
  0.1716973690347323  0.4996773194094513  0.4777291748766473
  0.6713674134768464  0.9996545518865052  0.4786865385040629
  0.8320520329250682  0.5033794705208660  0.0129090057520517
  0.3271264874285086  0.0031182649828722  0.0204972505364974
  0.1855809038055737  0.6404966190839125  0.3598523450615544
  0.6832988378539127  0.1396343815100245  0.3597309148700210
  0.8225550185248796  0.6340980463506172  0.1402643169868179
  0.3143872013976074  0.1429227257800484  0.1393410015795279
  0.8160417725477409  0.3706963984209987  0.1365554029743197
  0.3178526163088545  0.8625779626849673  0.1401900744634776
  0.1835250012234659  0.3594675955648846  0.3595145614942021
  0.6831008577065574  0.8604067222767285  0.3586873224863762
  0.6722707037957396  0.6804855404294121  0.1546311401839733
  0.1779467315172731  0.1805212953336896  0.1596645517334979
  0.3233651859274473  0.6796863876478729  0.3443628943258507
  0.8200225257550622  0.1811849950198691  0.3432988711343465
  0.3208873516324698  0.3189777729768762  0.3436271971024250
  0.8215002352729619  0.8195873281352196  0.3454460498816817
  0.6789528071523858  0.3165371884778304  0.1521491860674555
  0.1803816603881443  0.8197849975251742  0.1540176058091611
  0.7858401220493620  0.6298972416437238  0.3128370280056759
  0.2839105401204237  0.1325470680979396  0.3010025953217088
  0.2202993003874305  0.6345148186629300  0.2002227756918972
  0.7165118418286083  0.1329358080794601  0.1998704225472502
  0.2172800047792009  0.3667593544035821  0.1997344988724327
  0.7177738036711436  0.8641373309986279  0.1993257061058172
  0.7834174330388408  0.3658384151823348  0.2973594567735132
  0.2826583241103533  0.8649852507246144  0.2993372625044234
  0.7149911664143155  0.4951611114695733  0.1789594784526351
  0.2257137357616715  0.0003436311738171  0.1794811432097506
  0.2754477218801334  0.4994795550101472  0.3212072561766424
  0.7744116462619649  0.9992450997426301  0.3199342091509590
  0.0594514231316602  0.6208670279450871  0.9247680034279698
  0.5591299193392029  0.1218774571207444  0.9209352131248790
  0.9419387817859559  0.6198511714379155  0.5829304685661201
  0.4401251252424335  0.1228141485540601  0.5781711983572001
  0.9391517497444094  0.3778759650906314  0.5776449836808222
  0.4399313604652408  0.8762589947484679  0.5767335535695740
  0.0601414205334933  0.3734465589145141  0.9200675087935152
  0.5602500369612616  0.8734072966092923  0.9187016827460426
  0.9570984630297276  0.4982078906804003  0.8360917759604787
  0.4560132317927538  0.9976785804545760  0.8365908327899544
  0.0460726185473308  0.4965446155124445  0.6638462473380998
  0.5435068424045577  0.9986030075888509  0.6627123711162183
  0.9224752819884283  0.6819436264524528  0.8700107355857303
  0.4219396280298690  0.1806623747868220  0.8739495862843629
  0.0790836792862412  0.6796477484858856  0.6248167398468936
  0.5776405512827476  0.1816591773039603  0.6263201625012732
  0.0755720757043163  0.3131327473580509  0.6237564416610404
  0.5769650701290253  0.8154555978816477  0.6250416430758917
  0.9225128744022622  0.3156552563259807  0.8736279436930352
  0.4225255870561541  0.8145716544756073  0.8737155894174257
  0.0058105496692440  0.6499394841048137  0.7527598630213969
  0.4994174917433723  0.1506344615950313  0.7496674841242498
 -0.0009962991765865  0.3449597103385282  0.7486115695770090
  0.4983006196382868  0.8457224706504608  0.7479968973257727
  0.1835175297750087  0.6849841484476138  0.5295782618107432
  0.6812195518259551  0.1862798541429682  0.5290943155211814
  0.8221797138435404  0.6916356439251874  0.9713772170194785
  0.3177515759096006  0.1892450662093781  0.9697036469887877
  0.8189329076670081  0.3144670542003266  0.9703234224678976
  0.3182957458819650  0.8164224668557358  0.9702218983306121
  0.1810166297110968  0.3134268254531704  0.5291619019947578
  0.6802471410865645  0.8127898350953885  0.5278286274453152
  0.1709754862527515  0.4971898858753374  0.9790935609950390
  0.6707393714250184  0.9977403689534393  0.9750984804124583
  0.8282732210992417  0.5033650785782862  0.5218522214566326
  0.3286176248466516 -0.0001150066492669  0.5209490668862904
  0.1816674840468476  0.6371350760440868  0.8596886965118941
  0.6819509657216840  0.1401106555686751  0.8578659214142043
  0.8191577190883464  0.6385358417834409  0.6458519629318867
  0.3172878657042366  0.1391028123064031  0.6409736042184431
  0.8156885794929952  0.3611413794199285  0.6388079238631083
  0.3169909517349606  0.8592539741443828  0.6393929937919758
  0.1846939590812623  0.3565871893514699  0.8613832106783382
  0.6841601179246737  0.8563795659244754  0.8584717173485427
  0.6801166033987729  0.6804408307511818  0.6558166153796441
  0.1794379489444084  0.1795149561044320  0.6556247057713958
  0.3199048026753041  0.6790438627692471  0.8472236316608004
  0.8205202754162008  0.1789625025992677  0.8453341590978040
  0.3209738936543308  0.3184071097643904  0.8397987311560990
  0.8217569640000236  0.8198740808591938  0.8397117115283209
  0.6784134291161200  0.3198869920396746  0.6553272447995855
  0.1793357959167607  0.8186684225510621  0.6552128754956598
  0.7810362510316977  0.6337524174713451  0.8028070523252254
  0.2822153486563140  0.1319197113681321  0.8002234119630882
  0.2186435037764142  0.6338472196994153  0.7009033383065132
  0.7180626713767848  0.1346066320011423  0.6993863736253514
  0.2141784713162936  0.3664754039451016  0.6994779760897217
  0.7162046346972769  0.8673854521665143  0.6978244452686403
  0.7826544985654312  0.3642284739331021  0.7992068437730369
  0.2831378456378963  0.8646031728709166  0.7990785198967121
  0.7251359398753436  0.5000907624559660  0.6806944599160839
  0.2258364486030471 -0.0010961814012209  0.6784068813330763
  0.2736918001330002  0.4986273624460520  0.8211882954184045
  0.7730216187901209  0.9994450995015324  0.8203500075368112
  0.6623983756924104  0.4979717935116319  0.1519536248874187
 
  0.00000000E+00  0.00000000E+00  0.00000000E+00
  0.00000000E+00  0.00000000E+00  0.00000000E+00
  0.00000000E+00  0.00000000E+00  0.00000000E+00
  0.00000000E+00  0.00000000E+00  0.00000000E+00
  0.00000000E+00  0.00000000E+00  0.00000000E+00
  0.00000000E+00  0.00000000E+00  0.00000000E+00
  0.00000000E+00  0.00000000E+00  0.00000000E+00
  0.00000000E+00  0.00000000E+00  0.00000000E+00
  0.00000000E+00  0.00000000E+00  0.00000000E+00
  0.00000000E+00  0.00000000E+00  0.00000000E+00
  0.00000000E+00  0.00000000E+00  0.00000000E+00
  0.00000000E+00  0.00000000E+00  0.00000000E+00
  0.00000000E+00  0.00000000E+00  0.00000000E+00
  0.00000000E+00  0.00000000E+00  0.00000000E+00
  0.00000000E+00  0.00000000E+00  0.00000000E+00
  0.00000000E+00  0.00000000E+00  0.00000000E+00
  0.00000000E+00  0.00000000E+00  0.00000000E+00
  0.00000000E+00  0.00000000E+00  0.00000000E+00
  0.00000000E+00  0.00000000E+00  0.00000000E+00
  0.00000000E+00  0.00000000E+00  0.00000000E+00
  0.00000000E+00  0.00000000E+00  0.00000000E+00
  0.00000000E+00  0.00000000E+00  0.00000000E+00
  0.00000000E+00  0.00000000E+00  0.00000000E+00
  0.00000000E+00  0.00000000E+00  0.00000000E+00
  0.00000000E+00  0.00000000E+00  0.00000000E+00
  0.00000000E+00  0.00000000E+00  0.00000000E+00
  0.00000000E+00  0.00000000E+00  0.00000000E+00
  0.00000000E+00  0.00000000E+00  0.00000000E+00
  0.00000000E+00  0.00000000E+00  0.00000000E+00
  0.00000000E+00  0.00000000E+00  0.00000000E+00
  0.00000000E+00  0.00000000E+00  0.00000000E+00
  0.00000000E+00  0.00000000E+00  0.00000000E+00
  0.00000000E+00  0.00000000E+00  0.00000000E+00
  0.00000000E+00  0.00000000E+00  0.00000000E+00
  0.00000000E+00  0.00000000E+00  0.00000000E+00
  0.00000000E+00  0.00000000E+00  0.00000000E+00
  0.00000000E+00  0.00000000E+00  0.00000000E+00
  0.00000000E+00  0.00000000E+00  0.00000000E+00
  0.00000000E+00  0.00000000E+00  0.00000000E+00
  0.00000000E+00  0.00000000E+00  0.00000000E+00
  0.00000000E+00  0.00000000E+00  0.00000000E+00
  0.00000000E+00  0.00000000E+00  0.00000000E+00
  0.00000000E+00  0.00000000E+00  0.00000000E+00
  0.00000000E+00  0.00000000E+00  0.00000000E+00
  0.00000000E+00  0.00000000E+00  0.00000000E+00
  0.00000000E+00  0.00000000E+00  0.00000000E+00
  0.00000000E+00  0.00000000E+00  0.00000000E+00
  0.00000000E+00  0.00000000E+00  0.00000000E+00
  0.00000000E+00  0.00000000E+00  0.00000000E+00
  0.00000000E+00  0.00000000E+00  0.00000000E+00
  0.00000000E+00  0.00000000E+00  0.00000000E+00
  0.00000000E+00  0.00000000E+00  0.00000000E+00
  0.00000000E+00  0.00000000E+00  0.00000000E+00
  0.00000000E+00  0.00000000E+00  0.00000000E+00
  0.00000000E+00  0.00000000E+00  0.00000000E+00
  0.00000000E+00  0.00000000E+00  0.00000000E+00
  0.00000000E+00  0.00000000E+00  0.00000000E+00
  0.00000000E+00  0.00000000E+00  0.00000000E+00
  0.00000000E+00  0.00000000E+00  0.00000000E+00
  0.00000000E+00  0.00000000E+00  0.00000000E+00
  0.00000000E+00  0.00000000E+00  0.00000000E+00
  0.00000000E+00  0.00000000E+00  0.00000000E+00
  0.00000000E+00  0.00000000E+00  0.00000000E+00
  0.00000000E+00  0.00000000E+00  0.00000000E+00
  0.00000000E+00  0.00000000E+00  0.00000000E+00
  0.00000000E+00  0.00000000E+00  0.00000000E+00
  0.00000000E+00  0.00000000E+00  0.00000000E+00
  0.00000000E+00  0.00000000E+00  0.00000000E+00
  0.00000000E+00  0.00000000E+00  0.00000000E+00
  0.00000000E+00  0.00000000E+00  0.00000000E+00
  0.00000000E+00  0.00000000E+00  0.00000000E+00
  0.00000000E+00  0.00000000E+00  0.00000000E+00
  0.00000000E+00  0.00000000E+00  0.00000000E+00
  0.00000000E+00  0.00000000E+00  0.00000000E+00
  0.00000000E+00  0.00000000E+00  0.00000000E+00
  0.00000000E+00  0.00000000E+00  0.00000000E+00
  0.00000000E+00  0.00000000E+00  0.00000000E+00
  0.00000000E+00  0.00000000E+00  0.00000000E+00
  0.00000000E+00  0.00000000E+00  0.00000000E+00
  0.00000000E+00  0.00000000E+00  0.00000000E+00
  0.00000000E+00  0.00000000E+00  0.00000000E+00
  0.00000000E+00  0.00000000E+00  0.00000000E+00
  0.00000000E+00  0.00000000E+00  0.00000000E+00
  0.00000000E+00  0.00000000E+00  0.00000000E+00
  0.00000000E+00  0.00000000E+00  0.00000000E+00
  0.00000000E+00  0.00000000E+00  0.00000000E+00
  0.00000000E+00  0.00000000E+00  0.00000000E+00
  0.00000000E+00  0.00000000E+00  0.00000000E+00
  0.00000000E+00  0.00000000E+00  0.00000000E+00
  0.00000000E+00  0.00000000E+00  0.00000000E+00
  0.00000000E+00  0.00000000E+00  0.00000000E+00
  0.00000000E+00  0.00000000E+00  0.00000000E+00
  0.00000000E+00  0.00000000E+00  0.00000000E+00
  0.00000000E+00  0.00000000E+00  0.00000000E+00
  0.00000000E+00  0.00000000E+00  0.00000000E+00
  0.00000000E+00  0.00000000E+00  0.00000000E+00
  0.00000000E+00  0.00000000E+00  0.00000000E+00
  0.00000000E+00  0.00000000E+00  0.00000000E+00
  0.00000000E+00  0.00000000E+00  0.00000000E+00
  0.00000000E+00  0.00000000E+00  0.00000000E+00
  0.00000000E+00  0.00000000E+00  0.00000000E+00
  0.00000000E+00  0.00000000E+00  0.00000000E+00
  0.00000000E+00  0.00000000E+00  0.00000000E+00
  0.00000000E+00  0.00000000E+00  0.00000000E+00
  0.00000000E+00  0.00000000E+00  0.00000000E+00
  0.00000000E+00  0.00000000E+00  0.00000000E+00
  0.00000000E+00  0.00000000E+00  0.00000000E+00
  0.00000000E+00  0.00000000E+00  0.00000000E+00
  0.00000000E+00  0.00000000E+00  0.00000000E+00
  0.00000000E+00  0.00000000E+00  0.00000000E+00
  0.00000000E+00  0.00000000E+00  0.00000000E+00
  0.00000000E+00  0.00000000E+00  0.00000000E+00
  0.00000000E+00  0.00000000E+00  0.00000000E+00
  0.00000000E+00  0.00000000E+00  0.00000000E+00
  0.00000000E+00  0.00000000E+00  0.00000000E+00
  0.00000000E+00  0.00000000E+00  0.00000000E+00
  0.00000000E+00  0.00000000E+00  0.00000000E+00
  0.00000000E+00  0.00000000E+00  0.00000000E+00
  0.00000000E+00  0.00000000E+00  0.00000000E+00
  0.00000000E+00  0.00000000E+00  0.00000000E+00
  0.00000000E+00  0.00000000E+00  0.00000000E+00
  0.00000000E+00  0.00000000E+00  0.00000000E+00
  0.00000000E+00  0.00000000E+00  0.00000000E+00
  0.00000000E+00  0.00000000E+00  0.00000000E+00
  0.00000000E+00  0.00000000E+00  0.00000000E+00
  0.00000000E+00  0.00000000E+00  0.00000000E+00
  0.00000000E+00  0.00000000E+00  0.00000000E+00
  0.00000000E+00  0.00000000E+00  0.00000000E+00
  0.00000000E+00  0.00000000E+00  0.00000000E+00
  0.00000000E+00  0.00000000E+00  0.00000000E+00
  0.00000000E+00  0.00000000E+00  0.00000000E+00
  0.00000000E+00  0.00000000E+00  0.00000000E+00
  0.00000000E+00  0.00000000E+00  0.00000000E+00
  0.00000000E+00  0.00000000E+00  0.00000000E+00
  0.00000000E+00  0.00000000E+00  0.00000000E+00
  0.00000000E+00  0.00000000E+00  0.00000000E+00
  0.00000000E+00  0.00000000E+00  0.00000000E+00
  0.00000000E+00  0.00000000E+00  0.00000000E+00
  0.00000000E+00  0.00000000E+00  0.00000000E+00
  0.00000000E+00  0.00000000E+00  0.00000000E+00
  0.00000000E+00  0.00000000E+00  0.00000000E+00
  0.00000000E+00  0.00000000E+00  0.00000000E+00
  0.00000000E+00  0.00000000E+00  0.00000000E+00
  0.00000000E+00  0.00000000E+00  0.00000000E+00
  0.00000000E+00  0.00000000E+00  0.00000000E+00
  0.00000000E+00  0.00000000E+00  0.00000000E+00
  0.00000000E+00  0.00000000E+00  0.00000000E+00
  0.00000000E+00  0.00000000E+00  0.00000000E+00
  0.00000000E+00  0.00000000E+00  0.00000000E+00
  0.00000000E+00  0.00000000E+00  0.00000000E+00
  0.00000000E+00  0.00000000E+00  0.00000000E+00
  0.00000000E+00  0.00000000E+00  0.00000000E+00
  0.00000000E+00  0.00000000E+00  0.00000000E+00
  0.00000000E+00  0.00000000E+00  0.00000000E+00
  0.00000000E+00  0.00000000E+00  0.00000000E+00
  0.00000000E+00  0.00000000E+00  0.00000000E+00
  0.00000000E+00  0.00000000E+00  0.00000000E+00
  0.00000000E+00  0.00000000E+00  0.00000000E+00
  0.00000000E+00  0.00000000E+00  0.00000000E+00
  0.00000000E+00  0.00000000E+00  0.00000000E+00
  0.00000000E+00  0.00000000E+00  0.00000000E+00
  0.00000000E+00  0.00000000E+00  0.00000000E+00
  0.00000000E+00  0.00000000E+00  0.00000000E+00
  0.00000000E+00  0.00000000E+00  0.00000000E+00
  0.00000000E+00  0.00000000E+00  0.00000000E+00
  0.00000000E+00  0.00000000E+00  0.00000000E+00
  0.00000000E+00  0.00000000E+00  0.00000000E+00
  0.00000000E+00  0.00000000E+00  0.00000000E+00
  0.00000000E+00  0.00000000E+00  0.00000000E+00
  0.00000000E+00  0.00000000E+00  0.00000000E+00
  0.00000000E+00  0.00000000E+00  0.00000000E+00
  0.00000000E+00  0.00000000E+00  0.00000000E+00
  0.00000000E+00  0.00000000E+00  0.00000000E+00
  0.00000000E+00  0.00000000E+00  0.00000000E+00
  0.00000000E+00  0.00000000E+00  0.00000000E+00
  0.00000000E+00  0.00000000E+00  0.00000000E+00
  0.00000000E+00  0.00000000E+00  0.00000000E+00
  0.00000000E+00  0.00000000E+00  0.00000000E+00
  0.00000000E+00  0.00000000E+00  0.00000000E+00
  0.00000000E+00  0.00000000E+00  0.00000000E+00
  0.00000000E+00  0.00000000E+00  0.00000000E+00
  0.00000000E+00  0.00000000E+00  0.00000000E+00
  0.00000000E+00  0.00000000E+00  0.00000000E+00
  0.00000000E+00  0.00000000E+00  0.00000000E+00
  0.00000000E+00  0.00000000E+00  0.00000000E+00
  0.00000000E+00  0.00000000E+00  0.00000000E+00
  0.00000000E+00  0.00000000E+00  0.00000000E+00
  0.00000000E+00  0.00000000E+00  0.00000000E+00
  0.00000000E+00  0.00000000E+00  0.00000000E+00
  0.00000000E+00  0.00000000E+00  0.00000000E+00
  0.00000000E+00  0.00000000E+00  0.00000000E+00
  0.00000000E+00  0.00000000E+00  0.00000000E+00
  0.00000000E+00  0.00000000E+00  0.00000000E+00
