# Supplementary material for: Brønsted acidity in zeolites measured by deprotonation energy
Source: Sci Rep. 2022 May 4;12:7301. doi: 10.1038/s41598-022-11354-x (PMC9068704; doi:10.1038/s41598-022-11354-x)
Supplement: Supplementary file 2 — Supplementary Information 2. [file 41598_2022_11354_MOESM2_ESM.zip › structures/periodic/ifr/Al3-O6.vasp]

Si Al O H                               
   1.00000000000000     
    18.5276999999999994    0.0000000000000000    0.0000000000000000
     0.0000000000000000   13.5815000000000001    0.0000000000000000
    -3.1236933521729999    0.0000000000000000   14.8997846135969993
   Si   Al   O    H 
    63     1   128     1
Direct
  0.8335030668307972  0.7044457645180426  0.3706991442871662
  0.3356552072632957  0.2031680750370222  0.3707683513645493
  0.1651266020250620  0.7039507918631732  0.1271497018771091
  0.6632975970968027  0.2054064362217287  0.1291293472681124
  0.1636237217047903  0.2944810538082948  0.1280071769250828
  0.6638890926600902  0.7950942889938837  0.1284803909309424
  0.8384338384028288  0.2946182933449227  0.3711101918587212
  0.3369023141761638  0.7951226344854676  0.3704437597848271
  0.9824543827538079  0.6127551847084254  0.3443616001494813
  0.4848593916461238  0.1157972153523861  0.3443009334710965
  0.0155207751995704  0.6130340621058604  0.1548630303935547
  0.5146598079089371  0.1142783019963848  0.1535658755506599
  0.0154230414562873  0.3835236704022323  0.1554045859424858
  0.5156217532417862  0.8857167660666173  0.1555697644563629
  0.9850583702256674  0.3872390523779546  0.3451114032192047
  0.4854222756011712  0.8873999993509533  0.3463519787828927
  0.6494311899907084  0.1154011827443199  0.4467018755141521
  0.8519613145223619  0.6115150987344337  0.0535578924022427
  0.3510166377616071  0.1107808029122574  0.0516490574539086
  0.8509000302833336  0.3852582947415709  0.0532947877026392
  0.3511614243514405  0.8857227700061718  0.0534292193493559
  0.1494879850802519  0.3872349664700460  0.4495165130566377
  0.6487912072968681  0.8902183315871889  0.4481353471314833
  0.7506836230719517  0.6132958477868548  0.1923805520173873
  0.2513496504934483  0.1123863114210381  0.1918671753153814
  0.2515990679897810  0.6134185701108568  0.3000525088141170
  0.7489706328806306  0.1141075295315353  0.3055260543500413
  0.2507596469162379  0.3891664942460679  0.3058844863875764
  0.7478468635056441  0.8870380264067120  0.3073195495788698
  0.7518333394530229  0.3861938792397235  0.1946846237641653
  0.2513013343080987  0.8857959929810003  0.1941295982030899
  0.8354078795434537  0.7045659266873083  0.8716024409943283
  0.3364349088066561  0.2042128054356592  0.8707212395025354
  0.1629099871982784  0.7083488505386903  0.6314049144918087
  0.6623694936739868  0.2050843448668059  0.6288801107042938
  0.1624090215423064  0.2941260570119653  0.6305558613050583
  0.6629658690220905  0.7950561601375240  0.6287666415211058
  0.8368577292231952  0.2949057792461611  0.8707553687296274
  0.3382331945699436  0.7962656964420064  0.8718428754846358
  0.9834600836882130  0.6144120329828898  0.8443758869137510
  0.4849013266178636  0.1137451542809958  0.8457481770302276
  0.0138919827806176  0.6147611486983400  0.6522953986274058
  0.5138779281914215  0.1125077743404026  0.6530519032736540
  0.0143161752639650  0.3865689999510946  0.6545012079812356
  0.5142099439029250  0.8836440699725598  0.6552264790479707
  0.9851566455299431  0.3864130984140744  0.8466348194157888
  0.4861236404218771  0.8857153272806730  0.8482805156664786
  0.1482249998757476  0.6150934478247150  0.9450055906989639
  0.6495524067870315  0.1152072006214077  0.9471601803855835
  0.8499358240635632  0.6111328849987664  0.5520622533739633
  0.3497347759500805  0.1097018098472000  0.5522658383537641
  0.8497661757347719  0.3856302548178069  0.5526943043261111
  0.3487417095487107  0.8829595150674182  0.5537079451187384
  0.1491942358054494  0.3900168919678714  0.9475831025229634
  0.6498798126746044  0.8902133518435361  0.9485479029419587
  0.7511906581468104  0.6130689802650799  0.6934410182113367
  0.2512920948067623  0.1123512934549639  0.6940324556161279
  0.2475517176090136  0.6135876989644286  0.8036072118323214
  0.7483471971705690  0.1138523869407454  0.8054222175836790
  0.2482475177973778  0.3878504795753482  0.8061421733149590
  0.7478473916892688  0.8869730277908949  0.8066841927513340
  0.7505342536534869  0.3860847727776718  0.6940818495576814
  0.2516177260104292  0.8869208583628653  0.6983136364731898
  0.1483019436365982  0.6286808432826921  0.4441085999128121
  0.0545638156417925  0.6176640575952184  0.4218767236048452
  0.5603050445629467  0.1262040938496668  0.4192619085921046
  0.9410684932238296  0.6235714857741340  0.0775835752685211
  0.4401258010942721  0.1219797039627789  0.0766621080745565
  0.9397140997895828  0.3719621455323492  0.0811945990003171
  0.4402948844237592  0.8760107197576203  0.0803049792945452
  0.0609760458358948  0.3862780160310154  0.4224772518305936
  0.5596516055725277  0.8798193918062909  0.4235913147827962
  0.9519454488678454  0.4983370286886408  0.3309552730946992
  0.4567744869373179  0.0015140810742526  0.3356537820193919
  0.0425783097445809  0.4980028810519938  0.1630629724378170
  0.5436516878076881  0.0002908953082079  0.1639756016469764
  0.9184498696762587  0.6809852386121161  0.3700226066311793
  0.4221874072914981  0.1831827720161973  0.3738535520608863
  0.0797402981360770  0.6788538599807105  0.1272098094036505
  0.5768708655621418  0.1830299794477794  0.1249780881718643
  0.0772731982745796  0.3154305833357317  0.1249342594817440
  0.5776834480734823  0.8173223938358640  0.1261360224145077
  0.9255856314486758  0.3153574694513573  0.3763603224529774
  0.4231819310887849  0.8197212184018338  0.3757130676196246
 -0.0013339399655673  0.6519888323486210  0.2490207742914058
  0.4985077443918375  0.1542844467023750  0.2481389172320340
  0.0038674543046058  0.3447243943255039  0.2527061172516277
  0.5015266344613674  0.8476358352926994  0.2516882290368092
  0.1795164895867389  0.6911147721373317  0.0256495282353343
  0.6809198104101615  0.1895363175224257  0.0295653645689382
  0.8161684195018321  0.6840222618428483  0.4697466004698218
  0.3168170273006765  0.1818471605463192  0.4688268606859496
  0.8195647732191137  0.3115530593359014  0.4698321886340608
  0.3183446115231299  0.8106166503104472  0.4696267991142344
  0.1824147161995700  0.3167667184309329  0.0300276374237906
  0.6829070990036895  0.8168210238439959  0.0306514826056361
  0.1766194023061227  0.5007957141324099  0.4932178195570362
  0.6712178810998936  0.0029459666863631  0.4792760697556761
  0.8305836414724933  0.4984458735025565  0.0223682677840622
  0.3289697839765198  0.9980598325129416  0.0202038179312039
  0.1855425713029339  0.6353819210681979  0.3506542153178848
  0.6850839331052992  0.1428960190998698  0.3607747557950534
  0.8175942086748534  0.6385956181127400  0.1407415207957489
  0.3171110476364778  0.1384395136152089  0.1388394887540851
  0.8150134426165840  0.3571229778668817  0.1387336601483685
  0.3161999287456207  0.8587870777378099  0.1398719112757000
  0.1855596237409985  0.3722441915120822  0.3632805132679174
  0.6818429083462560  0.8624263447570498  0.3604019521836917
  0.6785367021642980  0.6792973028843357  0.1516924768411949
  0.1793334573815443  0.1793238598155602  0.1531303023048854
  0.3235683851720311  0.6816196633402660  0.3386972468108703
  0.8219188031732403  0.1808222775907758  0.3408064291642590
  0.3198961256859684  0.3184131287865679  0.3461691632689193
  0.8196063443614854  0.8203147406013529  0.3467192422684663
  0.6790150521852011  0.3190137867956025  0.1603783381173745
  0.1792084161558450  0.8181727417640726  0.1579955108193386
  0.7782255444408236  0.6360811699024034  0.2985875362085844
  0.2824541928305118  0.1335360134953916  0.2979179492251064
  0.2228940860022009  0.6320832818720582  0.1924749020780528
  0.7161377916536115  0.1322859958459718  0.1993018441286459
  0.2160343447311168  0.3639175933613429  0.2018637945214445
  0.7171369279218984  0.8645474079681692  0.2015421327210196
  0.7863391877281357  0.3681015119399145  0.3005410592025639
  0.2837050510555650  0.8683513810768378  0.3004961858067509
  0.7258589922712386  0.4993376647731537  0.1783752073123885
  0.2252739069217322  0.9991157055901252  0.1774841369533146
  0.2810021921401873  0.5004127777923010  0.3152041725132292
  0.7739458715087300  0.0005145346461609  0.3212089952226133
  0.0591512805606308  0.6247500035902098  0.9188098110505937
  0.5603229098450692  0.1250056322949004  0.9206114654906056
  0.9390256154829988  0.6227996510810430  0.5760263433484440
  0.4386627417897269  0.1226733876201920  0.5774959316359213
  0.9389162841367898  0.3751998082971788  0.5800355181987317
  0.4377449766785661  0.8712666336862281  0.5824145619576434
  0.0601744708342318  0.3777940084988132  0.9226470449277768
  0.5608051074048329  0.8790227473818897  0.9247312552426700
  0.9553023601101384  0.4999066401180152  0.8381506216467649
  0.4561706005840510 -0.0005042455872056  0.8396000705595120
  0.0433634414275257  0.5004502940914078  0.6603539202604534
  0.5419802802884159  0.9982282641112539  0.6600913509505992
  0.9216480502705713  0.6835707152592334  0.8732836255693059
  0.4228883651455468  0.1840416844953217  0.8732884843552902
  0.0761442369404876  0.6852086678354981  0.6265803463302065
  0.5760410928773985  0.1819087268565345  0.6250400162132648
  0.0762040955082175  0.3166797733593102  0.6254475426803944
  0.5763571603455266  0.8149548692369724  0.6261919955863451
  0.9234209157642688  0.3160275798954545  0.8742092920648012
  0.4254775755421350  0.8138686359040341  0.8768303726377723
  0.9969809569515949  0.6506030013373374  0.7477060147205690
  0.4989740515150985  0.1495215678398948  0.7490220297298197
  0.0014082997868982  0.3494146831813045  0.7511977953385042
  0.5021138039720059  0.8483203001773949  0.7529435937822070
  0.1837808991716037  0.7012313737480086  0.5346665840189979
  0.6803708423391689  0.1892845747791135  0.5295719382155142
  0.8183532843722325  0.6842564902681372  0.9706897412902392
  0.3186229045051733  0.1851242443866888  0.9695661665391204
  0.8190393684654843  0.3126375871439392  0.9698038930227630
  0.3202780183966301  0.8106956352199669  0.9713251173018406
  0.1807064747767659  0.3123152151521395  0.5307642825391287
  0.6810743824254418  0.8163478809768716  0.5303668987336336
  0.1707514407093148  0.5029101637910102  0.9784464630487545
  0.6720809780490632  0.0029623269727803  0.9796370813256522
  0.8279814292805786  0.4981829407176028  0.5210058215585051
  0.3283647668498338  0.9964692067495499  0.5229220285231356
  0.1829043176753041  0.6404203567500930  0.8578774026858861
  0.6841373941721789  0.1422150437725254  0.8603032315187155
  0.8169079641173836  0.6383789905057919  0.6401257181998241
  0.3150004335806446  0.1398781680484411  0.6384034804621836
  0.8141630915901138  0.3574574288699915  0.6384318353169509
  0.3116559782402980  0.8553436399612624  0.6384628874578482
  0.1829514333389993  0.3624622932613477  0.8598891147262833
  0.6824751354064967  0.8621160177179612  0.8605748972508386
  0.6792289431065487  0.6801716406650068  0.6548520789479606
  0.1788956563861220  0.1806076928365175  0.6592287913073975
  0.3183395272752345  0.6844599993191698  0.8371616024392162
  0.8209443105048706  0.1807948837945456  0.8413164383649929
  0.3193533177344423  0.3184005779683278  0.8417053131417618
  0.8196090414946564  0.8194770631803352  0.8449596041090890
  0.6776729978335033  0.3191374681630401  0.6591665830779503
  0.1790858588172539  0.8176701603939002  0.6749666854748999
  0.7820205394260484  0.6338349034284438  0.7996150211395009
  0.2839469664061877  0.1316184963427445  0.7998222775747867
  0.2138200646888845  0.6265095290543192  0.6967442619813702
  0.7155778337928420  0.1325575201750029  0.6992694976217120
  0.2154823042412012  0.3694316255452731  0.6989209320109807
  0.7158528116861972  0.8660782686141538  0.7008584076990094
  0.7840891018232480  0.3674929862199097  0.8000201192661582
  0.2900538539510040  0.8757693720032756  0.8038651375680063
  0.7251166129896666  0.4996090005724463  0.6786460558761644
  0.2246546137143497 -0.0004651389291920  0.6780221648672575
  0.2756787551783261  0.5007642488854389  0.8211820539888774
  0.7740146646876649  0.0004066708531593  0.8209363491949452
  0.2051086145006153  0.5015127287154199  0.5549873098765803
 
  0.00000000E+00  0.00000000E+00  0.00000000E+00
  0.00000000E+00  0.00000000E+00  0.00000000E+00
  0.00000000E+00  0.00000000E+00  0.00000000E+00
  0.00000000E+00  0.00000000E+00  0.00000000E+00
  0.00000000E+00  0.00000000E+00  0.00000000E+00
  0.00000000E+00  0.00000000E+00  0.00000000E+00
  0.00000000E+00  0.00000000E+00  0.00000000E+00
  0.00000000E+00  0.00000000E+00  0.00000000E+00
  0.00000000E+00  0.00000000E+00  0.00000000E+00
  0.00000000E+00  0.00000000E+00  0.00000000E+00
  0.00000000E+00  0.00000000E+00  0.00000000E+00
  0.00000000E+00  0.00000000E+00  0.00000000E+00
  0.00000000E+00  0.00000000E+00  0.00000000E+00
  0.00000000E+00  0.00000000E+00  0.00000000E+00
  0.00000000E+00  0.00000000E+00  0.00000000E+00
  0.00000000E+00  0.00000000E+00  0.00000000E+00
  0.00000000E+00  0.00000000E+00  0.00000000E+00
  0.00000000E+00  0.00000000E+00  0.00000000E+00
  0.00000000E+00  0.00000000E+00  0.00000000E+00
  0.00000000E+00  0.00000000E+00  0.00000000E+00
  0.00000000E+00  0.00000000E+00  0.00000000E+00
  0.00000000E+00  0.00000000E+00  0.00000000E+00
  0.00000000E+00  0.00000000E+00  0.00000000E+00
  0.00000000E+00  0.00000000E+00  0.00000000E+00
  0.00000000E+00  0.00000000E+00  0.00000000E+00
  0.00000000E+00  0.00000000E+00  0.00000000E+00
  0.00000000E+00  0.00000000E+00  0.00000000E+00
  0.00000000E+00  0.00000000E+00  0.00000000E+00
  0.00000000E+00  0.00000000E+00  0.00000000E+00
  0.00000000E+00  0.00000000E+00  0.00000000E+00
  0.00000000E+00  0.00000000E+00  0.00000000E+00
  0.00000000E+00  0.00000000E+00  0.00000000E+00
  0.00000000E+00  0.00000000E+00  0.00000000E+00
  0.00000000E+00  0.00000000E+00  0.00000000E+00
  0.00000000E+00  0.00000000E+00  0.00000000E+00
  0.00000000E+00  0.00000000E+00  0.00000000E+00
  0.00000000E+00  0.00000000E+00  0.00000000E+00
  0.00000000E+00  0.00000000E+00  0.00000000E+00
  0.00000000E+00  0.00000000E+00  0.00000000E+00
  0.00000000E+00  0.00000000E+00  0.00000000E+00
  0.00000000E+00  0.00000000E+00  0.00000000E+00
  0.00000000E+00  0.00000000E+00  0.00000000E+00
  0.00000000E+00  0.00000000E+00  0.00000000E+00
  0.00000000E+00  0.00000000E+00  0.00000000E+00
  0.00000000E+00  0.00000000E+00  0.00000000E+00
  0.00000000E+00  0.00000000E+00  0.00000000E+00
  0.00000000E+00  0.00000000E+00  0.00000000E+00
  0.00000000E+00  0.00000000E+00  0.00000000E+00
  0.00000000E+00  0.00000000E+00  0.00000000E+00
  0.00000000E+00  0.00000000E+00  0.00000000E+00
  0.00000000E+00  0.00000000E+00  0.00000000E+00
  0.00000000E+00  0.00000000E+00  0.00000000E+00
  0.00000000E+00  0.00000000E+00  0.00000000E+00
  0.00000000E+00  0.00000000E+00  0.00000000E+00
  0.00000000E+00  0.00000000E+00  0.00000000E+00
  0.00000000E+00  0.00000000E+00  0.00000000E+00
  0.00000000E+00  0.00000000E+00  0.00000000E+00
  0.00000000E+00  0.00000000E+00  0.00000000E+00
  0.00000000E+00  0.00000000E+00  0.00000000E+00
  0.00000000E+00  0.00000000E+00  0.00000000E+00
  0.00000000E+00  0.00000000E+00  0.00000000E+00
  0.00000000E+00  0.00000000E+00  0.00000000E+00
  0.00000000E+00  0.00000000E+00  0.00000000E+00
  0.00000000E+00  0.00000000E+00  0.00000000E+00
  0.00000000E+00  0.00000000E+00  0.00000000E+00
  0.00000000E+00  0.00000000E+00  0.00000000E+00
  0.00000000E+00  0.00000000E+00  0.00000000E+00
  0.00000000E+00  0.00000000E+00  0.00000000E+00
  0.00000000E+00  0.00000000E+00  0.00000000E+00
  0.00000000E+00  0.00000000E+00  0.00000000E+00
  0.00000000E+00  0.00000000E+00  0.00000000E+00
  0.00000000E+00  0.00000000E+00  0.00000000E+00
  0.00000000E+00  0.00000000E+00  0.00000000E+00
  0.00000000E+00  0.00000000E+00  0.00000000E+00
  0.00000000E+00  0.00000000E+00  0.00000000E+00
  0.00000000E+00  0.00000000E+00  0.00000000E+00
  0.00000000E+00  0.00000000E+00  0.00000000E+00
  0.00000000E+00  0.00000000E+00  0.00000000E+00
  0.00000000E+00  0.00000000E+00  0.00000000E+00
  0.00000000E+00  0.00000000E+00  0.00000000E+00
  0.00000000E+00  0.00000000E+00  0.00000000E+00
  0.00000000E+00  0.00000000E+00  0.00000000E+00
  0.00000000E+00  0.00000000E+00  0.00000000E+00
  0.00000000E+00  0.00000000E+00  0.00000000E+00
  0.00000000E+00  0.00000000E+00  0.00000000E+00
  0.00000000E+00  0.00000000E+00  0.00000000E+00
  0.00000000E+00  0.00000000E+00  0.00000000E+00
  0.00000000E+00  0.00000000E+00  0.00000000E+00
  0.00000000E+00  0.00000000E+00  0.00000000E+00
  0.00000000E+00  0.00000000E+00  0.00000000E+00
  0.00000000E+00  0.00000000E+00  0.00000000E+00
  0.00000000E+00  0.00000000E+00  0.00000000E+00
  0.00000000E+00  0.00000000E+00  0.00000000E+00
  0.00000000E+00  0.00000000E+00  0.00000000E+00
  0.00000000E+00  0.00000000E+00  0.00000000E+00
  0.00000000E+00  0.00000000E+00  0.00000000E+00
  0.00000000E+00  0.00000000E+00  0.00000000E+00
  0.00000000E+00  0.00000000E+00  0.00000000E+00
  0.00000000E+00  0.00000000E+00  0.00000000E+00
  0.00000000E+00  0.00000000E+00  0.00000000E+00
  0.00000000E+00  0.00000000E+00  0.00000000E+00
  0.00000000E+00  0.00000000E+00  0.00000000E+00
  0.00000000E+00  0.00000000E+00  0.00000000E+00
  0.00000000E+00  0.00000000E+00  0.00000000E+00
  0.00000000E+00  0.00000000E+00  0.00000000E+00
  0.00000000E+00  0.00000000E+00  0.00000000E+00
  0.00000000E+00  0.00000000E+00  0.00000000E+00
  0.00000000E+00  0.00000000E+00  0.00000000E+00
  0.00000000E+00  0.00000000E+00  0.00000000E+00
  0.00000000E+00  0.00000000E+00  0.00000000E+00
  0.00000000E+00  0.00000000E+00  0.00000000E+00
  0.00000000E+00  0.00000000E+00  0.00000000E+00
  0.00000000E+00  0.00000000E+00  0.00000000E+00
  0.00000000E+00  0.00000000E+00  0.00000000E+00
  0.00000000E+00  0.00000000E+00  0.00000000E+00
  0.00000000E+00  0.00000000E+00  0.00000000E+00
  0.00000000E+00  0.00000000E+00  0.00000000E+00
  0.00000000E+00  0.00000000E+00  0.00000000E+00
  0.00000000E+00  0.00000000E+00  0.00000000E+00
  0.00000000E+00  0.00000000E+00  0.00000000E+00
  0.00000000E+00  0.00000000E+00  0.00000000E+00
  0.00000000E+00  0.00000000E+00  0.00000000E+00
  0.00000000E+00  0.00000000E+00  0.00000000E+00
  0.00000000E+00  0.00000000E+00  0.00000000E+00
  0.00000000E+00  0.00000000E+00  0.00000000E+00
  0.00000000E+00  0.00000000E+00  0.00000000E+00
  0.00000000E+00  0.00000000E+00  0.00000000E+00
  0.00000000E+00  0.00000000E+00  0.00000000E+00
  0.00000000E+00  0.00000000E+00  0.00000000E+00
  0.00000000E+00  0.00000000E+00  0.00000000E+00
  0.00000000E+00  0.00000000E+00  0.00000000E+00
  0.00000000E+00  0.00000000E+00  0.00000000E+00
  0.00000000E+00  0.00000000E+00  0.00000000E+00
  0.00000000E+00  0.00000000E+00  0.00000000E+00
  0.00000000E+00  0.00000000E+00  0.00000000E+00
  0.00000000E+00  0.00000000E+00  0.00000000E+00
  0.00000000E+00  0.00000000E+00  0.00000000E+00
  0.00000000E+00  0.00000000E+00  0.00000000E+00
  0.00000000E+00  0.00000000E+00  0.00000000E+00
  0.00000000E+00  0.00000000E+00  0.00000000E+00
  0.00000000E+00  0.00000000E+00  0.00000000E+00
  0.00000000E+00  0.00000000E+00  0.00000000E+00
  0.00000000E+00  0.00000000E+00  0.00000000E+00
  0.00000000E+00  0.00000000E+00  0.00000000E+00
  0.00000000E+00  0.00000000E+00  0.00000000E+00
  0.00000000E+00  0.00000000E+00  0.00000000E+00
  0.00000000E+00  0.00000000E+00  0.00000000E+00
  0.00000000E+00  0.00000000E+00  0.00000000E+00
  0.00000000E+00  0.00000000E+00  0.00000000E+00
  0.00000000E+00  0.00000000E+00  0.00000000E+00
  0.00000000E+00  0.00000000E+00  0.00000000E+00
  0.00000000E+00  0.00000000E+00  0.00000000E+00
  0.00000000E+00  0.00000000E+00  0.00000000E+00
  0.00000000E+00  0.00000000E+00  0.00000000E+00
  0.00000000E+00  0.00000000E+00  0.00000000E+00
  0.00000000E+00  0.00000000E+00  0.00000000E+00
  0.00000000E+00  0.00000000E+00  0.00000000E+00
  0.00000000E+00  0.00000000E+00  0.00000000E+00
  0.00000000E+00  0.00000000E+00  0.00000000E+00
  0.00000000E+00  0.00000000E+00  0.00000000E+00
  0.00000000E+00  0.00000000E+00  0.00000000E+00
  0.00000000E+00  0.00000000E+00  0.00000000E+00
  0.00000000E+00  0.00000000E+00  0.00000000E+00
  0.00000000E+00  0.00000000E+00  0.00000000E+00
  0.00000000E+00  0.00000000E+00  0.00000000E+00
  0.00000000E+00  0.00000000E+00  0.00000000E+00
  0.00000000E+00  0.00000000E+00  0.00000000E+00
  0.00000000E+00  0.00000000E+00  0.00000000E+00
  0.00000000E+00  0.00000000E+00  0.00000000E+00
  0.00000000E+00  0.00000000E+00  0.00000000E+00
  0.00000000E+00  0.00000000E+00  0.00000000E+00
  0.00000000E+00  0.00000000E+00  0.00000000E+00
  0.00000000E+00  0.00000000E+00  0.00000000E+00
  0.00000000E+00  0.00000000E+00  0.00000000E+00
  0.00000000E+00  0.00000000E+00  0.00000000E+00
  0.00000000E+00  0.00000000E+00  0.00000000E+00
  0.00000000E+00  0.00000000E+00  0.00000000E+00
  0.00000000E+00  0.00000000E+00  0.00000000E+00
  0.00000000E+00  0.00000000E+00  0.00000000E+00
  0.00000000E+00  0.00000000E+00  0.00000000E+00
  0.00000000E+00  0.00000000E+00  0.00000000E+00
  0.00000000E+00  0.00000000E+00  0.00000000E+00
  0.00000000E+00  0.00000000E+00  0.00000000E+00
  0.00000000E+00  0.00000000E+00  0.00000000E+00
  0.00000000E+00  0.00000000E+00  0.00000000E+00
  0.00000000E+00  0.00000000E+00  0.00000000E+00
  0.00000000E+00  0.00000000E+00  0.00000000E+00
  0.00000000E+00  0.00000000E+00  0.00000000E+00
  0.00000000E+00  0.00000000E+00  0.00000000E+00
  0.00000000E+00  0.00000000E+00  0.00000000E+00
  0.00000000E+00  0.00000000E+00  0.00000000E+00
  0.00000000E+00  0.00000000E+00  0.00000000E+00
  0.00000000E+00  0.00000000E+00  0.00000000E+00
