# Supplementary material for: Brønsted acidity in zeolites measured by deprotonation energy
Source: Sci Rep. 2022 May 4;12:7301. doi: 10.1038/s41598-022-11354-x (PMC9068704; doi:10.1038/s41598-022-11354-x)
Supplement: Supplementary file 2 — Supplementary Information 2. [file 41598_2022_11354_MOESM2_ESM.zip › structures/periodic/ifr/Al3-O1.vasp]

Si Al O H                               
   1.00000000000000     
    18.5276999999999994    0.0000000000000000    0.0000000000000000
     0.0000000000000000   13.5815000000000001    0.0000000000000000
    -3.1236933521729999    0.0000000000000000   14.8997846135969993
   Si   Al   O    H 
    63     1   128     1
Direct
  0.8324876402540821  0.7069687553167130  0.3667410318748600
  0.3360950542103959  0.2059984142259092  0.3676451422549631
  0.1668130986731543  0.7064924164327838  0.1248520957905058
  0.6629158457982446  0.2075454769581353  0.1250387436473850
  0.1631253183625191  0.2956640995675676  0.1259936850198665
  0.6636822296273679  0.7984438265068866  0.1241381734858079
  0.8358046906412653  0.2987471597645773  0.3675207224110998
  0.3377137452728134  0.7953073273539897  0.3675584256381029
  0.9835927678131193  0.6179270407818438  0.3440765939733222
  0.4843582504788607  0.1155945001692815  0.3411652574023991
  0.0182512928937829  0.6143667968569908  0.1531937388595113
  0.5144734493403236  0.1162953982709565  0.1505467751624572
  0.0142060107753209  0.3855472314021064  0.1511787754990585
  0.5152502682563785  0.8878560397037891  0.1512617389323174
  0.9876922126537677  0.3844292218008796  0.3462319509315752
  0.4853506753630286  0.8875413993641016  0.3420431257380551
  0.6488510755317174  0.1156171152195836  0.4431158696536933
  0.8533889168966545  0.6164546589744344  0.0505159717178812
  0.3508151027853117  0.1128956837037283  0.0489558983725036
  0.8513573124012886  0.3896849850618335  0.0485231108729124
  0.3509913915872834  0.8877476115696117  0.0495278869439498
  0.1514628155076618  0.3873500232307936  0.4453240717903768
  0.6491270219984460  0.8911521689112789  0.4439533588975830
  0.7503622412912775  0.6161172377485127  0.1879521243503809
  0.2518003761805900  0.1144491933523426  0.1896697892099162
  0.2507637376815433  0.6148568838435891  0.2960664029099187
  0.7481224745976808  0.1166222606325859  0.3019434002706740
  0.2503775412876389  0.3882784898791418  0.3026799018894520
  0.7477471569524013  0.8900314332693470  0.3025628583625709
  0.7513973344191852  0.3893020892315252  0.1893702497159949
  0.2526550353288222  0.8877795549949350  0.1916280944560683
  0.8368255085714037  0.7084796328748582  0.8663380378724939
  0.3355557914770993  0.2059077454979192  0.8677462074009196
  0.1651858872012437  0.7081709842909385  0.6254158956748416
  0.6614165864723871  0.2082099085028516  0.6242730901917553
  0.1640256097442248  0.2976066620594880  0.6255037209130807
  0.6624127662028729  0.7985009470066583  0.6247953013271975
  0.8350743652992724  0.2997940563293436  0.8658673293647579
  0.3370912679891356  0.7980642909879047  0.8674356896626084
  0.9859201253800682  0.6197167354561662  0.8379264113348074
  0.4842860964018918  0.1162389147933848  0.8420665578080510
  0.0151461838289944  0.6171713088547970  0.6477678569923114
  0.5131567094601002  0.1154484690623094  0.6497885438505228
  0.0147463296228566  0.3871952327244741  0.6495848914146664
  0.5137254441814852  0.8869117406413205  0.6513880869812509
  0.9846136681917120  0.3911364398341546  0.8398465445226402
  0.4856518889827109  0.8876960609542224  0.8437917827409723
  0.1482190084307643  0.6171603747175550  0.9433733190142539
  0.6488864281925756  0.1169469952558144  0.9431163640692688
  0.8497687243237464  0.6149554187517202  0.5493775436877414
  0.3486860442655111  0.1124374426527918  0.5485150456469184
  0.8496317806641253  0.3886074912169964  0.5495206507432063
  0.3478713176181146  0.8863552557479835  0.5496095223671827
  0.1474716163611717  0.3927637520876140  0.9449017596845062
  0.6494490569277136  0.8918339860804446  0.9439047027607114
  0.7508890699301459  0.6165854769640658  0.6905054522670572
  0.2496457270771043  0.1145914338588781  0.6906507647611344
  0.2472994914317112  0.6148804499643603  0.8018085850352419
  0.7481480554532195  0.1177244985378860  0.8017796465075564
  0.2476842553136583  0.3895316697031485  0.8039357850522373
  0.7476025179485369  0.8906604327229726  0.8018805783023546
  0.7489154600234916  0.3895307158975576  0.6890065728621154
  0.2491778883442773  0.8889064125712528  0.6933677764100854
  0.1593846093564336  0.6207515672540628  0.4437534967912651
  0.0569577327080079  0.6471581406660527  0.4253640035110515
  0.5597560524296514  0.1244145676640275  0.4165559654240742
  0.9422354886591772  0.6293285118706495  0.0798853922789462
  0.4400183969735473  0.1241449408719351  0.0736834380811975
  0.9401468760589624  0.3749821416120718  0.0739068437017365
  0.4402215394797471  0.8781588558174801  0.0756950791661057
  0.0629404317379408  0.3640897039416494  0.4175726070872002
  0.5601516122195502  0.8809813282057378  0.4186303581658287
  0.9656193920895877  0.5018593634443179  0.3471978000928768
  0.4560784235956124  0.0013407746476709  0.3312826025316707
  0.0434983685927163  0.4993276924021045  0.1579632037069491
  0.5435846315877996  0.0022621104291964  0.1603786331333116
  0.9187194416517324  0.6840876681643502  0.3678315197535988
  0.4224609279083883  0.1829726184061575  0.3716837732365183
  0.0814021347686550  0.6816234452297767  0.1262226665648229
  0.5767026543996024  0.1854683746161166  0.1221961712346306
  0.0768575443484457  0.3148937150357440  0.1265351330430440
  0.5775465595030481  0.8201625890896309  0.1213619586558144
  0.9223920907306714  0.3205579546924064  0.3734131577866893
  0.4242941872007901  0.8184366748707773  0.3722889290056932
  0.0052503795193688  0.6496471486694936  0.2513568581334785
  0.4987512613719016  0.1552189180076335  0.2456211059906683
  0.9955110592782637  0.3524686817821708  0.2462337257537496
  0.5014235424293912  0.8484412862640121  0.2470809743628299
  0.1793737273879094  0.6946186541784160  0.0227057947307596
  0.6806406635512218  0.1906705385245076  0.0257917853678855
  0.8162972684535122  0.6872667666733415  0.4661568640891722
  0.3170891011245684  0.1860677805368859  0.4658481249382233
  0.8165817117477950  0.3166366637310399  0.4659865582164213
  0.3190717910205217  0.8123154427641349  0.4664075956741203
  0.1784250165693539  0.3175042814967747  0.0263052642210725
  0.6828807706835094  0.8183986525798984  0.0261215347869349
  0.1658591729618600  0.4994521205716959  0.4761255001764552
  0.6721716873528712  0.0035071844932429  0.4756142141341074
  0.8325736975722722  0.5036886303175587  0.0184893012906250
  0.3287323155232519  0.0002228184740672  0.0173811233885947
  0.1828202399645156  0.6428358269452303  0.3424760702860764
  0.6835099056523924  0.1435437416321377  0.3564571929065588
  0.8169163691907767  0.6430993117517958  0.1362469405992061
  0.3175360434563524  0.1405869144538379  0.1365428855522041
  0.8159440149089574  0.3625415399419307  0.1346908723653040
  0.3167372583573979  0.8600567465522492  0.1363230891300257
  0.1866948117642747  0.3614756893260417  0.3582792353124627
  0.6827714219114321  0.8634136531622544  0.3564694007907266
  0.6785363871564971  0.6831169003722325  0.1496930334532653
  0.1794234885738866  0.1804475028694536  0.1504240902695777
  0.3232620662552855  0.6817125752323548  0.3365235061268980
  0.8201489391997707  0.1845513588941008  0.3381962869997660
  0.3226496840434309  0.3207627605086398  0.3398282045797049
  0.8195748162794528  0.8221405597295504  0.3407344435554784
  0.6791214105070245  0.3217099919364267  0.1542700957883046
  0.1802733191780342  0.8203542345564255  0.1562896880508164
  0.7798277862801086  0.6362112114041824  0.2947480250129796
  0.2826411957429202  0.1354856838618927  0.2956283442332580
  0.2249314803880664  0.6333909058141998  0.1879587712751925
  0.7160598151634279  0.1351648738117883  0.1956976084388890
  0.2171657660075894  0.3659307228341995  0.1970260378196233
  0.7169086032469999  0.8687155716607085  0.1966696028539374
  0.7842734770817067  0.3716214393777474  0.2956720358161513
  0.2857021651315636  0.8696341142863429  0.2975735753582645
  0.7252781631206812  0.5025562986657117  0.1728002798532409
  0.2264209013090261  0.0008631669877749  0.1751414635835634
  0.2773216596169202  0.5013598706881118  0.3138049836013741
  0.7742555756954450  0.0031886418685409  0.3174966515396100
  0.0589408699304818  0.6277034072256350  0.9165250454951493
  0.5597713607824849  0.1270732075985509  0.9171255124258408
  0.9390995066251504  0.6286211225768867  0.5731136817140188
  0.4378114219485786  0.1244783105873134  0.5746810471803784
  0.9385890781801708  0.3761744589076792  0.5756662887912722
  0.4369576778845739  0.8755360730041946  0.5792378507346467
  0.0580555900950476  0.3832860975355436  0.9182658567801103
  0.5604509548300680  0.8799222952150669  0.9202636660026710
  0.9568123347203834  0.5057712390546828  0.8263213767491396
  0.4563455663009670  0.0016461452237683  0.8350561480376831
  0.0412070292446572  0.5025405194172101  0.6567161069518066
  0.5419142335992470  0.0013299037639132  0.6575233175941186
  0.9225679233686765  0.6883365614384508  0.8640751130926774
  0.4221108570160714  0.1854274432493356  0.8703139896240473
  0.0753797791323299  0.6822134582655586  0.6079396183967285
  0.5753535504850992  0.1846740205338755  0.6212939097086533
  0.0771695670183030  0.3204641143084798  0.6196145218969575
  0.5757667919967752  0.8187882075044239  0.6210513654604940
  0.9207234654379803  0.3247288456014470  0.8675333704843106
  0.4241099994351520  0.8169985043454913  0.8716317335898608
  0.0050482123081727  0.6592535915383045  0.7440217051175108
  0.4988310812368071  0.1530926485443191  0.7458651883282728
  0.0019485074378170  0.3495885804230074  0.7464018962398941
  0.5023131157186947  0.8498877346127567  0.7488980159240950
  0.1885157038489566  0.7019529653018722  0.5303411128243624
  0.6797337017196086  0.1900836678815251  0.5254287273611983
  0.8226800489295958  0.6895311232617134  0.9670392283086318
  0.3180159197185310  0.1865648313249600  0.9667508061074362
  0.8176642665346368  0.3180464294856785  0.9651001196687593
  0.3197652264087347  0.8133317295973633  0.9671477034233751
  0.1846278491549165  0.3128443493454413  0.5278376998819010
  0.6811170427186485  0.8169901100815994  0.5261670460337429
  0.1694851570644848  0.5051250134621833  0.9779567677791774
  0.6714150298147736  0.0045473900173893  0.9751901389949494
  0.8292166579553033  0.5020197886535692  0.5185410822774154
  0.3274103285577535 -0.0006112179464448  0.5174382894564192
  0.1830932519149031  0.6419328618694110  0.8566868700866244
  0.6837153516347784  0.1447242356608683  0.8566393371497582
  0.8166722828069823  0.6427831929538529  0.6370198887255403
  0.3139269377949429  0.1399723874975025  0.6351179933805107
  0.8142424220563357  0.3615940911514650  0.6356764082881111
  0.3099821457848287  0.8592669195555106  0.6339065422895994
  0.1821734150537531  0.3658284275491608  0.8581693930838518
  0.6828212340403511  0.8643964995799391  0.8563033197406228
  0.6791223501294904  0.6842160209129153  0.6530916164415057
  0.1779555739096588  0.1833870224192531  0.6561255715812527
  0.3183663688357228  0.6855621122056996  0.8343701972700243
  0.8207152830508850  0.1848189468310815  0.8382606783327737
  0.3188829691027975  0.3204631441648074  0.8407938957032406
  0.8195645637871768  0.8228400040729149  0.8388697905584395
  0.6762458687229489  0.3232733724077093  0.6515525306017731
  0.1766397529121374  0.8188812187061533  0.6674598082889180
  0.7825641436343432  0.6360403097882232  0.7968069158836183
  0.2833068513666610  0.1334707157918596  0.7965214409869658
  0.2111500402661705  0.6293039887369261  0.6961564841066941
  0.7155261385799383  0.1378525828648836  0.6958772161043442
  0.2154433832484052  0.3699352806953739  0.6979951443574141
  0.7150869205611025  0.8707947073956597  0.6959541710049144
  0.7800985156697878  0.3699691571756618  0.7952269519712963
  0.2870720812461666  0.8753300635038146  0.7988777511812934
  0.7245437047669810  0.5035377220097194  0.6739246584337660
  0.2221498858400453  0.0016477254136146  0.6753574935599749
  0.2754034734847861  0.5024599942240694  0.8194650367722008
  0.7738179929978829  0.0040772277598411  0.8165515740502557
  0.0470399057335248  0.6698718483351556  0.4840398150067846
 
  0.00000000E+00  0.00000000E+00  0.00000000E+00
  0.00000000E+00  0.00000000E+00  0.00000000E+00
  0.00000000E+00  0.00000000E+00  0.00000000E+00
  0.00000000E+00  0.00000000E+00  0.00000000E+00
  0.00000000E+00  0.00000000E+00  0.00000000E+00
  0.00000000E+00  0.00000000E+00  0.00000000E+00
  0.00000000E+00  0.00000000E+00  0.00000000E+00
  0.00000000E+00  0.00000000E+00  0.00000000E+00
  0.00000000E+00  0.00000000E+00  0.00000000E+00
  0.00000000E+00  0.00000000E+00  0.00000000E+00
  0.00000000E+00  0.00000000E+00  0.00000000E+00
  0.00000000E+00  0.00000000E+00  0.00000000E+00
  0.00000000E+00  0.00000000E+00  0.00000000E+00
  0.00000000E+00  0.00000000E+00  0.00000000E+00
  0.00000000E+00  0.00000000E+00  0.00000000E+00
  0.00000000E+00  0.00000000E+00  0.00000000E+00
  0.00000000E+00  0.00000000E+00  0.00000000E+00
  0.00000000E+00  0.00000000E+00  0.00000000E+00
  0.00000000E+00  0.00000000E+00  0.00000000E+00
  0.00000000E+00  0.00000000E+00  0.00000000E+00
  0.00000000E+00  0.00000000E+00  0.00000000E+00
  0.00000000E+00  0.00000000E+00  0.00000000E+00
  0.00000000E+00  0.00000000E+00  0.00000000E+00
  0.00000000E+00  0.00000000E+00  0.00000000E+00
  0.00000000E+00  0.00000000E+00  0.00000000E+00
  0.00000000E+00  0.00000000E+00  0.00000000E+00
  0.00000000E+00  0.00000000E+00  0.00000000E+00
  0.00000000E+00  0.00000000E+00  0.00000000E+00
  0.00000000E+00  0.00000000E+00  0.00000000E+00
  0.00000000E+00  0.00000000E+00  0.00000000E+00
  0.00000000E+00  0.00000000E+00  0.00000000E+00
  0.00000000E+00  0.00000000E+00  0.00000000E+00
  0.00000000E+00  0.00000000E+00  0.00000000E+00
  0.00000000E+00  0.00000000E+00  0.00000000E+00
  0.00000000E+00  0.00000000E+00  0.00000000E+00
  0.00000000E+00  0.00000000E+00  0.00000000E+00
  0.00000000E+00  0.00000000E+00  0.00000000E+00
  0.00000000E+00  0.00000000E+00  0.00000000E+00
  0.00000000E+00  0.00000000E+00  0.00000000E+00
  0.00000000E+00  0.00000000E+00  0.00000000E+00
  0.00000000E+00  0.00000000E+00  0.00000000E+00
  0.00000000E+00  0.00000000E+00  0.00000000E+00
  0.00000000E+00  0.00000000E+00  0.00000000E+00
  0.00000000E+00  0.00000000E+00  0.00000000E+00
  0.00000000E+00  0.00000000E+00  0.00000000E+00
  0.00000000E+00  0.00000000E+00  0.00000000E+00
  0.00000000E+00  0.00000000E+00  0.00000000E+00
  0.00000000E+00  0.00000000E+00  0.00000000E+00
  0.00000000E+00  0.00000000E+00  0.00000000E+00
  0.00000000E+00  0.00000000E+00  0.00000000E+00
  0.00000000E+00  0.00000000E+00  0.00000000E+00
  0.00000000E+00  0.00000000E+00  0.00000000E+00
  0.00000000E+00  0.00000000E+00  0.00000000E+00
  0.00000000E+00  0.00000000E+00  0.00000000E+00
  0.00000000E+00  0.00000000E+00  0.00000000E+00
  0.00000000E+00  0.00000000E+00  0.00000000E+00
  0.00000000E+00  0.00000000E+00  0.00000000E+00
  0.00000000E+00  0.00000000E+00  0.00000000E+00
  0.00000000E+00  0.00000000E+00  0.00000000E+00
  0.00000000E+00  0.00000000E+00  0.00000000E+00
  0.00000000E+00  0.00000000E+00  0.00000000E+00
  0.00000000E+00  0.00000000E+00  0.00000000E+00
  0.00000000E+00  0.00000000E+00  0.00000000E+00
  0.00000000E+00  0.00000000E+00  0.00000000E+00
  0.00000000E+00  0.00000000E+00  0.00000000E+00
  0.00000000E+00  0.00000000E+00  0.00000000E+00
  0.00000000E+00  0.00000000E+00  0.00000000E+00
  0.00000000E+00  0.00000000E+00  0.00000000E+00
  0.00000000E+00  0.00000000E+00  0.00000000E+00
  0.00000000E+00  0.00000000E+00  0.00000000E+00
  0.00000000E+00  0.00000000E+00  0.00000000E+00
  0.00000000E+00  0.00000000E+00  0.00000000E+00
  0.00000000E+00  0.00000000E+00  0.00000000E+00
  0.00000000E+00  0.00000000E+00  0.00000000E+00
  0.00000000E+00  0.00000000E+00  0.00000000E+00
  0.00000000E+00  0.00000000E+00  0.00000000E+00
  0.00000000E+00  0.00000000E+00  0.00000000E+00
  0.00000000E+00  0.00000000E+00  0.00000000E+00
  0.00000000E+00  0.00000000E+00  0.00000000E+00
  0.00000000E+00  0.00000000E+00  0.00000000E+00
  0.00000000E+00  0.00000000E+00  0.00000000E+00
  0.00000000E+00  0.00000000E+00  0.00000000E+00
  0.00000000E+00  0.00000000E+00  0.00000000E+00
  0.00000000E+00  0.00000000E+00  0.00000000E+00
  0.00000000E+00  0.00000000E+00  0.00000000E+00
  0.00000000E+00  0.00000000E+00  0.00000000E+00
  0.00000000E+00  0.00000000E+00  0.00000000E+00
  0.00000000E+00  0.00000000E+00  0.00000000E+00
  0.00000000E+00  0.00000000E+00  0.00000000E+00
  0.00000000E+00  0.00000000E+00  0.00000000E+00
  0.00000000E+00  0.00000000E+00  0.00000000E+00
  0.00000000E+00  0.00000000E+00  0.00000000E+00
  0.00000000E+00  0.00000000E+00  0.00000000E+00
  0.00000000E+00  0.00000000E+00  0.00000000E+00
  0.00000000E+00  0.00000000E+00  0.00000000E+00
  0.00000000E+00  0.00000000E+00  0.00000000E+00
  0.00000000E+00  0.00000000E+00  0.00000000E+00
  0.00000000E+00  0.00000000E+00  0.00000000E+00
  0.00000000E+00  0.00000000E+00  0.00000000E+00
  0.00000000E+00  0.00000000E+00  0.00000000E+00
  0.00000000E+00  0.00000000E+00  0.00000000E+00
  0.00000000E+00  0.00000000E+00  0.00000000E+00
  0.00000000E+00  0.00000000E+00  0.00000000E+00
  0.00000000E+00  0.00000000E+00  0.00000000E+00
  0.00000000E+00  0.00000000E+00  0.00000000E+00
  0.00000000E+00  0.00000000E+00  0.00000000E+00
  0.00000000E+00  0.00000000E+00  0.00000000E+00
  0.00000000E+00  0.00000000E+00  0.00000000E+00
  0.00000000E+00  0.00000000E+00  0.00000000E+00
  0.00000000E+00  0.00000000E+00  0.00000000E+00
  0.00000000E+00  0.00000000E+00  0.00000000E+00
  0.00000000E+00  0.00000000E+00  0.00000000E+00
  0.00000000E+00  0.00000000E+00  0.00000000E+00
  0.00000000E+00  0.00000000E+00  0.00000000E+00
  0.00000000E+00  0.00000000E+00  0.00000000E+00
  0.00000000E+00  0.00000000E+00  0.00000000E+00
  0.00000000E+00  0.00000000E+00  0.00000000E+00
  0.00000000E+00  0.00000000E+00  0.00000000E+00
  0.00000000E+00  0.00000000E+00  0.00000000E+00
  0.00000000E+00  0.00000000E+00  0.00000000E+00
  0.00000000E+00  0.00000000E+00  0.00000000E+00
  0.00000000E+00  0.00000000E+00  0.00000000E+00
  0.00000000E+00  0.00000000E+00  0.00000000E+00
  0.00000000E+00  0.00000000E+00  0.00000000E+00
  0.00000000E+00  0.00000000E+00  0.00000000E+00
  0.00000000E+00  0.00000000E+00  0.00000000E+00
  0.00000000E+00  0.00000000E+00  0.00000000E+00
  0.00000000E+00  0.00000000E+00  0.00000000E+00
  0.00000000E+00  0.00000000E+00  0.00000000E+00
  0.00000000E+00  0.00000000E+00  0.00000000E+00
  0.00000000E+00  0.00000000E+00  0.00000000E+00
  0.00000000E+00  0.00000000E+00  0.00000000E+00
  0.00000000E+00  0.00000000E+00  0.00000000E+00
  0.00000000E+00  0.00000000E+00  0.00000000E+00
  0.00000000E+00  0.00000000E+00  0.00000000E+00
  0.00000000E+00  0.00000000E+00  0.00000000E+00
  0.00000000E+00  0.00000000E+00  0.00000000E+00
  0.00000000E+00  0.00000000E+00  0.00000000E+00
  0.00000000E+00  0.00000000E+00  0.00000000E+00
  0.00000000E+00  0.00000000E+00  0.00000000E+00
  0.00000000E+00  0.00000000E+00  0.00000000E+00
  0.00000000E+00  0.00000000E+00  0.00000000E+00
  0.00000000E+00  0.00000000E+00  0.00000000E+00
  0.00000000E+00  0.00000000E+00  0.00000000E+00
  0.00000000E+00  0.00000000E+00  0.00000000E+00
  0.00000000E+00  0.00000000E+00  0.00000000E+00
  0.00000000E+00  0.00000000E+00  0.00000000E+00
  0.00000000E+00  0.00000000E+00  0.00000000E+00
  0.00000000E+00  0.00000000E+00  0.00000000E+00
  0.00000000E+00  0.00000000E+00  0.00000000E+00
  0.00000000E+00  0.00000000E+00  0.00000000E+00
  0.00000000E+00  0.00000000E+00  0.00000000E+00
  0.00000000E+00  0.00000000E+00  0.00000000E+00
  0.00000000E+00  0.00000000E+00  0.00000000E+00
  0.00000000E+00  0.00000000E+00  0.00000000E+00
  0.00000000E+00  0.00000000E+00  0.00000000E+00
  0.00000000E+00  0.00000000E+00  0.00000000E+00
  0.00000000E+00  0.00000000E+00  0.00000000E+00
  0.00000000E+00  0.00000000E+00  0.00000000E+00
  0.00000000E+00  0.00000000E+00  0.00000000E+00
  0.00000000E+00  0.00000000E+00  0.00000000E+00
  0.00000000E+00  0.00000000E+00  0.00000000E+00
  0.00000000E+00  0.00000000E+00  0.00000000E+00
  0.00000000E+00  0.00000000E+00  0.00000000E+00
  0.00000000E+00  0.00000000E+00  0.00000000E+00
  0.00000000E+00  0.00000000E+00  0.00000000E+00
  0.00000000E+00  0.00000000E+00  0.00000000E+00
  0.00000000E+00  0.00000000E+00  0.00000000E+00
  0.00000000E+00  0.00000000E+00  0.00000000E+00
  0.00000000E+00  0.00000000E+00  0.00000000E+00
  0.00000000E+00  0.00000000E+00  0.00000000E+00
  0.00000000E+00  0.00000000E+00  0.00000000E+00
  0.00000000E+00  0.00000000E+00  0.00000000E+00
  0.00000000E+00  0.00000000E+00  0.00000000E+00
  0.00000000E+00  0.00000000E+00  0.00000000E+00
  0.00000000E+00  0.00000000E+00  0.00000000E+00
  0.00000000E+00  0.00000000E+00  0.00000000E+00
  0.00000000E+00  0.00000000E+00  0.00000000E+00
  0.00000000E+00  0.00000000E+00  0.00000000E+00
  0.00000000E+00  0.00000000E+00  0.00000000E+00
  0.00000000E+00  0.00000000E+00  0.00000000E+00
  0.00000000E+00  0.00000000E+00  0.00000000E+00
  0.00000000E+00  0.00000000E+00  0.00000000E+00
  0.00000000E+00  0.00000000E+00  0.00000000E+00
  0.00000000E+00  0.00000000E+00  0.00000000E+00
  0.00000000E+00  0.00000000E+00  0.00000000E+00
  0.00000000E+00  0.00000000E+00  0.00000000E+00
  0.00000000E+00  0.00000000E+00  0.00000000E+00
  0.00000000E+00  0.00000000E+00  0.00000000E+00
  0.00000000E+00  0.00000000E+00  0.00000000E+00
  0.00000000E+00  0.00000000E+00  0.00000000E+00
  0.00000000E+00  0.00000000E+00  0.00000000E+00
  0.00000000E+00  0.00000000E+00  0.00000000E+00
