# Supplementary material for: Brønsted acidity in zeolites measured by deprotonation energy
Source: Sci Rep. 2022 May 4;12:7301. doi: 10.1038/s41598-022-11354-x (PMC9068704; doi:10.1038/s41598-022-11354-x)
Supplement: Supplementary file 2 — Supplementary Information 2. [file 41598_2022_11354_MOESM2_ESM.zip › structures/periodic/ifr/Al4-O9.vasp]

Si Al O H                               
   1.00000000000000     
    18.5276999999999994    0.0000000000000000    0.0000000000000000
     0.0000000000000000   13.5815000000000001    0.0000000000000000
    -3.1236933521729999    0.0000000000000000   14.8997846135969993
   Si   Al   O    H 
    63     1   128     1
Direct
  0.8394116490035975  0.7033610866347565  0.3750337479846828
  0.3372516775894591  0.2054620895126508  0.3719332634971265
  0.1648126645429055  0.7053964654956486  0.1294763768857829
  0.6652935486054297  0.1953721179531490  0.1324025159959233
  0.1633632379643130  0.2957738463804640  0.1292391360150346
  0.6604526173516952  0.8010047260415053  0.1303712498201327
  0.8380650124559234  0.2957357709577886  0.3698226683189836
  0.3360861712711038  0.7965018179899515  0.3717467954267926
  0.9864393080063510  0.6124164564286897  0.3455373735563251
  0.4858234123963320  0.1154357151635361  0.3458920159137863
  0.0157338288368983  0.6133247212833616  0.1535800853229504
  0.5132328972652253  0.1161496700565370  0.1556261851202972
  0.0146460679495451  0.3855899273181670  0.1537695203147125
  0.5114379442152260  0.8877186943203424  0.1531886485335192
  0.9861975944856505  0.3844539648217934  0.3461722914664382
  0.4847949765501238  0.8855484060390703  0.3440775112964495
  0.1506475531924200  0.6120041521857045  0.4471815667538226
  0.6500992480060873  0.1103074245421347  0.4484465002057251
  0.8527400392801998  0.6148946147747951  0.0550065967796195
  0.3494082652764515  0.1159546837960133  0.0527380329407808
  0.8504227795209369  0.3886002187305371  0.0522952555565731
  0.3479184886179825  0.8911071357031475  0.0514098855417924
  0.1510178807059989  0.3869147516012407  0.4473546757198695
  0.6490920644937849  0.8851347456941274  0.4479097165215160
  0.2511671364369004  0.1146178877794740  0.1951504181862436
  0.2502528139631372  0.6139780081343381  0.3067189150857374
  0.7504667792793649  0.1078752693869291  0.3075865283104356
  0.2498829056178051  0.3870531212382046  0.3056087684615976
  0.7465464446131759  0.8863129284332355  0.3033556703013363
  0.7514847302761822  0.3836238016904528  0.1931824262832983
  0.2503255775077350  0.8878904813568326  0.1938283466655910
  0.8374351510883623  0.7048207982723682  0.8716795097358192
  0.3369999164803894  0.2062905157376953  0.8711764137242979
  0.1640466734200800  0.7060421883824950  0.6281132245188644
  0.6641576684737904  0.2037648395004109  0.6293545474373731
  0.1633252870978569  0.2962134505493446  0.6288077791527207
  0.6627377768645506  0.7957069480726658  0.6302412463208461
  0.8374159259684881  0.2953784280739102  0.8704780681668077
  0.3352231059093845  0.7971238497570665  0.8712020917908199
  0.9864282135043573  0.6143479722393886  0.8468828643466200
  0.4860865031270982  0.1154718022618511  0.8471619853923449
  0.0169664277130706  0.6150031890115492  0.6560008114155836
  0.5149905503963927  0.1153542983532856  0.6553126718135330
  0.0152399037115960  0.3872947803768237  0.6532225481287681
  0.5137827739227544  0.8867394592780039  0.6542095335234394
  0.9857980486238357  0.3858250221049472  0.8448227883444921
  0.4845826934995483  0.8860971103256192  0.8458335238079617
  0.1498017431706142  0.6121546918461976  0.9484295338828878
  0.6500404560975137  0.1118028308171402  0.9483264349625135
  0.8517212116195786  0.6144297721761103  0.5550725711017896
  0.3506631709395807  0.1153110354341652  0.5533902759268287
  0.8509175137401281  0.3909370779990501  0.5497358374738722
  0.3504753529309881  0.8898942075424420  0.5522818593473223
  0.1501640665411353  0.3868564266806336  0.9475190039454208
  0.6493203391213842  0.8848438566513355  0.9473589489810457
  0.7502824236496626  0.6130139814757951  0.6959449851697278
  0.2513939276075827  0.1148447916869305  0.6946665237228420
  0.2484319405175143  0.6145174620572307  0.8066671009199335
  0.7491998417300478  0.1133916810714473  0.8076810473131975
  0.2490612039526035  0.3877067793078461  0.8056389216871721
  0.7487886485203240  0.8861135067190883  0.8066375033114130
  0.7511259505640004  0.3875753468243322  0.6925958970252377
  0.2510719534037898  0.8882782920944609  0.6928854934518844
  0.7472255176410831  0.6110602480439399  0.1876817132406073
  0.0613733126084609  0.6223893982169999  0.4210807550088521
  0.5613428824966268  0.1240613412929595  0.4210627916824384
  0.9426943274930351  0.6230138372930036  0.0754923135386448
  0.4385716747270061  0.1262750643685364  0.0791828338010942
  0.9397161743922496  0.3765104384108486  0.0781759399083111
  0.4367995595841772  0.8810030918355430  0.0767007779723413
  0.0619078806330278  0.3763710643921924  0.4207843856340281
  0.5602656256042464  0.8739499589289831  0.4189376268505121
  0.9564426483914333  0.4987292345403272  0.3396701771026885
  0.4584584378999012  0.0007532493634966  0.3354621247976916
  0.0444304701450866  0.4991693833967462  0.1633390052339972
  0.5393031280766578  0.0015976206829950  0.1677430588189411
  0.9247790547073450  0.6825146906660120  0.3757950267537195
  0.4236324243017842  0.1819879527136690  0.3772759780461649
  0.0791498399770468  0.6821426990566235  0.1281159623339258
  0.5777472986381272  0.1793099724398375  0.1259028672117653
  0.0768385093665302  0.3166957801229153  0.1252927843243891
  0.5730774545223302  0.8237980356678901  0.1193362285326879
  0.9254533769090075  0.3136272281019067  0.3759206163359807
  0.4221635239975207  0.8197143858427393  0.3751922212437316
  0.9994110252531876  0.6502257757524113  0.2493627776947876
  0.4988056376770325  0.1577722657052111  0.2506109874031353
 -0.0002472061233191  0.3477932819833530  0.2496874655620064
  0.4970225549607818  0.8449813685041400  0.2479023383530858
  0.1824991215169490  0.6860772476712748  0.0304999288918024
  0.6836293314112341  0.1820093236515363  0.0330117153626062
  0.8219701272095320  0.6932509536983081  0.4745893547059841
  0.3187234032897370  0.1893830798108223  0.4709919102834589
  0.8194656678117033  0.3151451326011375  0.4686626450668693
  0.3173696304244528  0.8163077436688815  0.4701129854708969
  0.1814014431586809  0.3128254383780301  0.0301032290944177
  0.6809803043494321  0.8130979309926953  0.0313345474558540
  0.1727886728345281  0.4995852518277761  0.4792906771518309
  0.6701082724228253  0.9974855846200470  0.4811084548146642
  0.8296812910372535  0.5017968525764381  0.0225540040695785
  0.3259268168406686  0.0039242466397308  0.0201362636944020
  0.1844473199047227  0.6395609452088696  0.3599786347940587
  0.6863408873972345  0.1353578214402176  0.3626247840277098
  0.8216268932483762  0.6438206204307060  0.1422619499340450
  0.3150310399948865  0.1428107469062125  0.1397982498279275
  0.8157833832698919  0.3563244061657194  0.1377544237975087
  0.3148178852645957  0.8624516093360654  0.1388899292731459
  0.1858821508668638  0.3594027674784289  0.3609819941379525
  0.6861491988344173  0.8576696601452765  0.3632218300649444
  0.6765373513532916  0.6932320730204716  0.1709078139394366
  0.1787977250738491  0.1818918810187813  0.1594831386690416
  0.3220561828751684  0.6811456896039098  0.3457140212086812
  0.8194653073479745  0.1827456411469842  0.3385092352220282
  0.3222129434695957  0.3194624148062759  0.3412904385511491
  0.8138773690308441  0.8060899978700202  0.3268875264019619
  0.6841517792961858  0.3058747341534329  0.1685663395656631
  0.1783029381750524  0.8206489760944494  0.1561393015347208
  0.7876228335294881  0.6138874733412366  0.3129149512377734
  0.2843307667943945  0.1329643068258792  0.3012397559765349
  0.2195451649334854  0.6355302665487822  0.2007737174006227
  0.7153376594968349  0.1176623627550300  0.2010521603066771
  0.2163706615991517  0.3685672455550836  0.1996566267440374
  0.7090612548392079  0.8825997729478245  0.1977671399015463
  0.7894524783639932  0.3745550887969669  0.3009645207915171
  0.2823639104533209  0.8664015816147264  0.2995391575960001
  0.7190024887790128  0.4915865922184364  0.1744564811697520
  0.2247176308224098  0.0014700693916769  0.1798647979338156
  0.2759194338731027  0.5003940126351789  0.3211982765740312
  0.7803280529414784  0.9957104254129500  0.3287125997279350
  0.0606153670494197  0.6229559832756745  0.9240900799110943
  0.5611013562794055  0.1257456263080435  0.9228213741977748
  0.9404468554565776  0.6239694369536627  0.5821822351331698
  0.4397661710224526  0.1260662045036610  0.5799960200766724
  0.9399668980305697  0.3814583707208222  0.5770592125251410
  0.4395615811075083  0.8781459659608932  0.5769900553995819
  0.0611116079353851  0.3758873081813455  0.9199963315855026
  0.5602837223639976  0.8735383267785931  0.9195753470894065
  0.9576103430425219  0.5002422786806566  0.8367731960635078
  0.4579084040106585  0.0011478282040842  0.8389169450724702
  0.0453601864766511  0.5008181870430128  0.6628678785608849
  0.5427470542891825  0.0007608329175213  0.6633619824829192
  0.9236078931595293  0.6837596295351450  0.8726766715924926
  0.4234022908130653  0.1838714588778018  0.8753387538274486
  0.0774805890823588  0.6843224629375019  0.6244886919191851
  0.5776663587255413  0.1830418927764485  0.6262034965673624
  0.0764903466403096  0.3176059901404450  0.6235904723938064
  0.5763835226337534  0.8176031774233022  0.6267479305456065
  0.9238562379167756  0.3165710790078425  0.8733312412606009
  0.4215757773443090  0.8191153345003092  0.8749696003178216
  0.0038710212856979  0.6527808022132434  0.7523200946449343
  0.5008937908830529  0.1534929984108085  0.7513159357867338
 -0.0002927552733015  0.3484408833939487  0.7482881720514277
  0.4970052163314247  0.8484325295267524  0.7488322812695345
  0.1822804264544870  0.6860052362414440  0.5295396060086844
  0.6825998707011653  0.1839118215156496  0.5308501271083608
  0.8207016537596040  0.6875105139325433  0.9707984851768080
  0.3184740840320398  0.1903974228212736  0.9702542142023659
  0.8187636212769740  0.3161488659438563  0.9684008322297858
  0.3157549320731575  0.8172479284134037  0.9690881579643978
  0.1822683862180875  0.3131851672772116  0.5301257521681531
  0.6802126474855656  0.8111229761745234  0.5305927733756718
  0.1719101739255910  0.4994204412220600  0.9798472587256786
  0.6703650635529531  0.9982274428588356  0.9771432607119798
  0.8292840149702755  0.5040473291083124  0.5143498994725821
  0.3288401788003056  0.0027781118773469  0.5210080371898161
  0.1830520497670325  0.6395609177722243  0.8606258937981469
  0.6847247275511480  0.1413239023475305  0.8620988028139013
  0.8149713643892719  0.6375801566200546  0.6402347053349281
  0.3158243265410496  0.1424200080177728  0.6400068681485175
  0.8156995540916062  0.3666985038816603  0.6362435977631158
  0.3167143531271032  0.8625238081610705  0.6396458683565289
  0.1854011416636035  0.3596586750218311  0.8612792864502949
  0.6847880843887145  0.8567667887981989  0.8612731925639155
  0.6788437097231605  0.6816522121491403  0.6598594389458123
  0.1790319865816416  0.1823212126407646  0.6588725709194159
  0.3202374232829948  0.6821029632904327  0.8444453035929361
  0.8217635030174379  0.1804224885821244  0.8436617688666820
  0.3215393699320273  0.3201950332224813  0.8404343720003529
  0.8213455435018827  0.8187254100348459  0.8410844990348504
  0.6800453793244208  0.3187539108895267  0.6553625599626293
  0.1790861254022124  0.8210660289270147  0.6543974508570035
  0.7841773557928209  0.6318052266226737  0.8013941642558832
  0.2840869485029219  0.1332734902663500  0.8008251690792234
  0.2166888191772344  0.6353180210981668  0.7006322371805698
  0.7169806236803818  0.1329108743287255  0.7015258421888919
  0.2153109927473872  0.3694138126650631  0.6996602925409673
  0.7159010311033090  0.8686081643128200  0.7001426678546530
  0.7849503369049002  0.3661355345619209  0.7976420976354691
  0.2821009510371231  0.8675882112994718  0.7988442583151183
  0.7229283298238438  0.5003134842250746  0.6797748388789692
  0.2250803319909007  0.0017085178723264  0.6783112814660396
  0.2747841277135509  0.5011737410385858  0.8209925692940764
  0.7742844204782250 -0.0003507340479824  0.8229846064619235
  0.7874886117028935  0.5490053592864055  0.3415428864454298
 
  0.00000000E+00  0.00000000E+00  0.00000000E+00
  0.00000000E+00  0.00000000E+00  0.00000000E+00
  0.00000000E+00  0.00000000E+00  0.00000000E+00
  0.00000000E+00  0.00000000E+00  0.00000000E+00
  0.00000000E+00  0.00000000E+00  0.00000000E+00
  0.00000000E+00  0.00000000E+00  0.00000000E+00
  0.00000000E+00  0.00000000E+00  0.00000000E+00
  0.00000000E+00  0.00000000E+00  0.00000000E+00
  0.00000000E+00  0.00000000E+00  0.00000000E+00
  0.00000000E+00  0.00000000E+00  0.00000000E+00
  0.00000000E+00  0.00000000E+00  0.00000000E+00
  0.00000000E+00  0.00000000E+00  0.00000000E+00
  0.00000000E+00  0.00000000E+00  0.00000000E+00
  0.00000000E+00  0.00000000E+00  0.00000000E+00
  0.00000000E+00  0.00000000E+00  0.00000000E+00
  0.00000000E+00  0.00000000E+00  0.00000000E+00
  0.00000000E+00  0.00000000E+00  0.00000000E+00
  0.00000000E+00  0.00000000E+00  0.00000000E+00
  0.00000000E+00  0.00000000E+00  0.00000000E+00
  0.00000000E+00  0.00000000E+00  0.00000000E+00
  0.00000000E+00  0.00000000E+00  0.00000000E+00
  0.00000000E+00  0.00000000E+00  0.00000000E+00
  0.00000000E+00  0.00000000E+00  0.00000000E+00
  0.00000000E+00  0.00000000E+00  0.00000000E+00
  0.00000000E+00  0.00000000E+00  0.00000000E+00
  0.00000000E+00  0.00000000E+00  0.00000000E+00
  0.00000000E+00  0.00000000E+00  0.00000000E+00
  0.00000000E+00  0.00000000E+00  0.00000000E+00
  0.00000000E+00  0.00000000E+00  0.00000000E+00
  0.00000000E+00  0.00000000E+00  0.00000000E+00
  0.00000000E+00  0.00000000E+00  0.00000000E+00
  0.00000000E+00  0.00000000E+00  0.00000000E+00
  0.00000000E+00  0.00000000E+00  0.00000000E+00
  0.00000000E+00  0.00000000E+00  0.00000000E+00
  0.00000000E+00  0.00000000E+00  0.00000000E+00
  0.00000000E+00  0.00000000E+00  0.00000000E+00
  0.00000000E+00  0.00000000E+00  0.00000000E+00
  0.00000000E+00  0.00000000E+00  0.00000000E+00
  0.00000000E+00  0.00000000E+00  0.00000000E+00
  0.00000000E+00  0.00000000E+00  0.00000000E+00
  0.00000000E+00  0.00000000E+00  0.00000000E+00
  0.00000000E+00  0.00000000E+00  0.00000000E+00
  0.00000000E+00  0.00000000E+00  0.00000000E+00
  0.00000000E+00  0.00000000E+00  0.00000000E+00
  0.00000000E+00  0.00000000E+00  0.00000000E+00
  0.00000000E+00  0.00000000E+00  0.00000000E+00
  0.00000000E+00  0.00000000E+00  0.00000000E+00
  0.00000000E+00  0.00000000E+00  0.00000000E+00
  0.00000000E+00  0.00000000E+00  0.00000000E+00
  0.00000000E+00  0.00000000E+00  0.00000000E+00
  0.00000000E+00  0.00000000E+00  0.00000000E+00
  0.00000000E+00  0.00000000E+00  0.00000000E+00
  0.00000000E+00  0.00000000E+00  0.00000000E+00
  0.00000000E+00  0.00000000E+00  0.00000000E+00
  0.00000000E+00  0.00000000E+00  0.00000000E+00
  0.00000000E+00  0.00000000E+00  0.00000000E+00
  0.00000000E+00  0.00000000E+00  0.00000000E+00
  0.00000000E+00  0.00000000E+00  0.00000000E+00
  0.00000000E+00  0.00000000E+00  0.00000000E+00
  0.00000000E+00  0.00000000E+00  0.00000000E+00
  0.00000000E+00  0.00000000E+00  0.00000000E+00
  0.00000000E+00  0.00000000E+00  0.00000000E+00
  0.00000000E+00  0.00000000E+00  0.00000000E+00
  0.00000000E+00  0.00000000E+00  0.00000000E+00
  0.00000000E+00  0.00000000E+00  0.00000000E+00
  0.00000000E+00  0.00000000E+00  0.00000000E+00
  0.00000000E+00  0.00000000E+00  0.00000000E+00
  0.00000000E+00  0.00000000E+00  0.00000000E+00
  0.00000000E+00  0.00000000E+00  0.00000000E+00
  0.00000000E+00  0.00000000E+00  0.00000000E+00
  0.00000000E+00  0.00000000E+00  0.00000000E+00
  0.00000000E+00  0.00000000E+00  0.00000000E+00
  0.00000000E+00  0.00000000E+00  0.00000000E+00
  0.00000000E+00  0.00000000E+00  0.00000000E+00
  0.00000000E+00  0.00000000E+00  0.00000000E+00
  0.00000000E+00  0.00000000E+00  0.00000000E+00
  0.00000000E+00  0.00000000E+00  0.00000000E+00
  0.00000000E+00  0.00000000E+00  0.00000000E+00
  0.00000000E+00  0.00000000E+00  0.00000000E+00
  0.00000000E+00  0.00000000E+00  0.00000000E+00
  0.00000000E+00  0.00000000E+00  0.00000000E+00
  0.00000000E+00  0.00000000E+00  0.00000000E+00
  0.00000000E+00  0.00000000E+00  0.00000000E+00
  0.00000000E+00  0.00000000E+00  0.00000000E+00
  0.00000000E+00  0.00000000E+00  0.00000000E+00
  0.00000000E+00  0.00000000E+00  0.00000000E+00
  0.00000000E+00  0.00000000E+00  0.00000000E+00
  0.00000000E+00  0.00000000E+00  0.00000000E+00
  0.00000000E+00  0.00000000E+00  0.00000000E+00
  0.00000000E+00  0.00000000E+00  0.00000000E+00
  0.00000000E+00  0.00000000E+00  0.00000000E+00
  0.00000000E+00  0.00000000E+00  0.00000000E+00
  0.00000000E+00  0.00000000E+00  0.00000000E+00
  0.00000000E+00  0.00000000E+00  0.00000000E+00
  0.00000000E+00  0.00000000E+00  0.00000000E+00
  0.00000000E+00  0.00000000E+00  0.00000000E+00
  0.00000000E+00  0.00000000E+00  0.00000000E+00
  0.00000000E+00  0.00000000E+00  0.00000000E+00
  0.00000000E+00  0.00000000E+00  0.00000000E+00
  0.00000000E+00  0.00000000E+00  0.00000000E+00
  0.00000000E+00  0.00000000E+00  0.00000000E+00
  0.00000000E+00  0.00000000E+00  0.00000000E+00
  0.00000000E+00  0.00000000E+00  0.00000000E+00
  0.00000000E+00  0.00000000E+00  0.00000000E+00
  0.00000000E+00  0.00000000E+00  0.00000000E+00
  0.00000000E+00  0.00000000E+00  0.00000000E+00
  0.00000000E+00  0.00000000E+00  0.00000000E+00
  0.00000000E+00  0.00000000E+00  0.00000000E+00
  0.00000000E+00  0.00000000E+00  0.00000000E+00
  0.00000000E+00  0.00000000E+00  0.00000000E+00
  0.00000000E+00  0.00000000E+00  0.00000000E+00
  0.00000000E+00  0.00000000E+00  0.00000000E+00
  0.00000000E+00  0.00000000E+00  0.00000000E+00
  0.00000000E+00  0.00000000E+00  0.00000000E+00
  0.00000000E+00  0.00000000E+00  0.00000000E+00
  0.00000000E+00  0.00000000E+00  0.00000000E+00
  0.00000000E+00  0.00000000E+00  0.00000000E+00
  0.00000000E+00  0.00000000E+00  0.00000000E+00
  0.00000000E+00  0.00000000E+00  0.00000000E+00
  0.00000000E+00  0.00000000E+00  0.00000000E+00
  0.00000000E+00  0.00000000E+00  0.00000000E+00
  0.00000000E+00  0.00000000E+00  0.00000000E+00
  0.00000000E+00  0.00000000E+00  0.00000000E+00
  0.00000000E+00  0.00000000E+00  0.00000000E+00
  0.00000000E+00  0.00000000E+00  0.00000000E+00
  0.00000000E+00  0.00000000E+00  0.00000000E+00
  0.00000000E+00  0.00000000E+00  0.00000000E+00
  0.00000000E+00  0.00000000E+00  0.00000000E+00
  0.00000000E+00  0.00000000E+00  0.00000000E+00
  0.00000000E+00  0.00000000E+00  0.00000000E+00
  0.00000000E+00  0.00000000E+00  0.00000000E+00
  0.00000000E+00  0.00000000E+00  0.00000000E+00
  0.00000000E+00  0.00000000E+00  0.00000000E+00
  0.00000000E+00  0.00000000E+00  0.00000000E+00
  0.00000000E+00  0.00000000E+00  0.00000000E+00
  0.00000000E+00  0.00000000E+00  0.00000000E+00
  0.00000000E+00  0.00000000E+00  0.00000000E+00
  0.00000000E+00  0.00000000E+00  0.00000000E+00
  0.00000000E+00  0.00000000E+00  0.00000000E+00
  0.00000000E+00  0.00000000E+00  0.00000000E+00
  0.00000000E+00  0.00000000E+00  0.00000000E+00
  0.00000000E+00  0.00000000E+00  0.00000000E+00
  0.00000000E+00  0.00000000E+00  0.00000000E+00
  0.00000000E+00  0.00000000E+00  0.00000000E+00
  0.00000000E+00  0.00000000E+00  0.00000000E+00
  0.00000000E+00  0.00000000E+00  0.00000000E+00
  0.00000000E+00  0.00000000E+00  0.00000000E+00
  0.00000000E+00  0.00000000E+00  0.00000000E+00
  0.00000000E+00  0.00000000E+00  0.00000000E+00
  0.00000000E+00  0.00000000E+00  0.00000000E+00
  0.00000000E+00  0.00000000E+00  0.00000000E+00
  0.00000000E+00  0.00000000E+00  0.00000000E+00
  0.00000000E+00  0.00000000E+00  0.00000000E+00
  0.00000000E+00  0.00000000E+00  0.00000000E+00
  0.00000000E+00  0.00000000E+00  0.00000000E+00
  0.00000000E+00  0.00000000E+00  0.00000000E+00
  0.00000000E+00  0.00000000E+00  0.00000000E+00
  0.00000000E+00  0.00000000E+00  0.00000000E+00
  0.00000000E+00  0.00000000E+00  0.00000000E+00
  0.00000000E+00  0.00000000E+00  0.00000000E+00
  0.00000000E+00  0.00000000E+00  0.00000000E+00
  0.00000000E+00  0.00000000E+00  0.00000000E+00
  0.00000000E+00  0.00000000E+00  0.00000000E+00
  0.00000000E+00  0.00000000E+00  0.00000000E+00
  0.00000000E+00  0.00000000E+00  0.00000000E+00
  0.00000000E+00  0.00000000E+00  0.00000000E+00
  0.00000000E+00  0.00000000E+00  0.00000000E+00
  0.00000000E+00  0.00000000E+00  0.00000000E+00
  0.00000000E+00  0.00000000E+00  0.00000000E+00
  0.00000000E+00  0.00000000E+00  0.00000000E+00
  0.00000000E+00  0.00000000E+00  0.00000000E+00
  0.00000000E+00  0.00000000E+00  0.00000000E+00
  0.00000000E+00  0.00000000E+00  0.00000000E+00
  0.00000000E+00  0.00000000E+00  0.00000000E+00
  0.00000000E+00  0.00000000E+00  0.00000000E+00
  0.00000000E+00  0.00000000E+00  0.00000000E+00
  0.00000000E+00  0.00000000E+00  0.00000000E+00
  0.00000000E+00  0.00000000E+00  0.00000000E+00
  0.00000000E+00  0.00000000E+00  0.00000000E+00
  0.00000000E+00  0.00000000E+00  0.00000000E+00
  0.00000000E+00  0.00000000E+00  0.00000000E+00
  0.00000000E+00  0.00000000E+00  0.00000000E+00
  0.00000000E+00  0.00000000E+00  0.00000000E+00
  0.00000000E+00  0.00000000E+00  0.00000000E+00
  0.00000000E+00  0.00000000E+00  0.00000000E+00
  0.00000000E+00  0.00000000E+00  0.00000000E+00
  0.00000000E+00  0.00000000E+00  0.00000000E+00
  0.00000000E+00  0.00000000E+00  0.00000000E+00
  0.00000000E+00  0.00000000E+00  0.00000000E+00
  0.00000000E+00  0.00000000E+00  0.00000000E+00
  0.00000000E+00  0.00000000E+00  0.00000000E+00
  0.00000000E+00  0.00000000E+00  0.00000000E+00
  0.00000000E+00  0.00000000E+00  0.00000000E+00
