# Supplementary material for: Brønsted acidity in zeolites measured by deprotonation energy
Source: Sci Rep. 2022 May 4;12:7301. doi: 10.1038/s41598-022-11354-x (PMC9068704; doi:10.1038/s41598-022-11354-x)
Supplement: Supplementary file 2 — Supplementary Information 2. [file 41598_2022_11354_MOESM2_ESM.zip › structures/periodic/ifr/Al4-O8.vasp]

Si Al O H                               
   1.00000000000000     
    18.5276999999999994    0.0000000000000000    0.0000000000000000
     0.0000000000000000   13.5815000000000001    0.0000000000000000
    -3.1236933521729999    0.0000000000000000   14.8997846135969993
   Si   Al   O    H 
    63     1   128     1
Direct
  0.8391319592592349  0.7100924997594880  0.3800526377816443
  0.3358828463548057  0.2043821469928152  0.3719421857107961
  0.1652338444834165  0.7041002053181212  0.1280924435346303
  0.6623329665095744  0.2045358729809681  0.1260724928365675
  0.1621542249856462  0.2947719500833947  0.1293898657460812
  0.6638177427098292  0.8024780189017009  0.1274448409915478
  0.8347678236079865  0.2965295219577163  0.3691474652838150
  0.3366484843018268  0.7946370317958381  0.3702370463801758
  0.9851340623723889  0.6172480026281428  0.3462867969425563
  0.4851053665139969  0.1167877928590233  0.3453941179142195
  0.0155907491417635  0.6165236772193636  0.1546692813588666
  0.5133161176820498  0.1196701018467753  0.1545491926560446
  0.0142504564191257  0.3886858655916836  0.1541879637806503
  0.5139146006325068  0.8916254791080848  0.1542613044337326
  0.9837407798656636  0.3882670549384511  0.3451577391251985
  0.4848402758764648  0.8876541370449899  0.3441796001995107
  0.1503733909561646  0.6127918230587335  0.4462721525098428
  0.6491867407591735  0.1134431854478744  0.4464409155971649
  0.8527895153888295  0.6198807873059656  0.0546866810392084
  0.3487297246484152  0.1156985136109973  0.0523511753733623
  0.8501213263369312  0.3934439622639243  0.0531984313460640
  0.3511192934965677  0.8904309749256356  0.0520297417801565
  0.1479335273688426  0.3873787637521036  0.4460982426089090
  0.6491251932459801  0.8881168611965491  0.4454528413343040
  0.2499057814360407  0.1139840595459039  0.1943732572839023
  0.2501017268191706  0.6131221230288313  0.3058784821172166
  0.7472951282320733  0.1146931145157715  0.3041657761316615
  0.2477481066822047  0.3861626139859636  0.3058345440951998
  0.7517917130351244  0.8858695727558235  0.3096083983911056
  0.7489117897564396  0.3880764760009138  0.1914203770204026
  0.2521880824025384  0.8869915472147321  0.1928728046315985
  0.8376486437917793  0.7053754586922757  0.8699935561869671
  0.3355781018586192  0.2032472895104681  0.8696481287416137
  0.1660813372960981  0.7024110959696364  0.6285970849890253
  0.6644039731224761  0.2046774194676754  0.6287449377853568
  0.1622862331547703  0.2926051139130857  0.6271925553865116
  0.6645870363530528  0.7951328470016756  0.6270434156004792
  0.8360122736672543  0.2963332003103751  0.8724497090489070
  0.3371069558898607  0.7929385818027815  0.8719176008987783
  0.9863732045316949  0.6112431061577460  0.8460055763940040
  0.4841448720550300  0.1105127801986330  0.8449226370484465
  0.0191697133112557  0.6089470979260213  0.6566838530662648
  0.5155336855876506  0.1117735063341925  0.6540522490330118
  0.0146409061124596  0.3819335791087071  0.6538628441608922
  0.5152891184461136  0.8829475136095168  0.6528556040129379
  0.9848946007399394  0.3827331596496668  0.8448698302693770
  0.4853342214996888  0.8815252811952924  0.8442071480562470
  0.1491319620653020  0.6088398405163712  0.9472881770283545
  0.6480362230467633  0.1109821865223179  0.9449882801730055
  0.8543072292093781  0.6126342172817582  0.5577230125805598
  0.3516977225752211  0.1111561169232295  0.5530399771713389
  0.8503399926745178  0.3890783380213933  0.5511462036945778
  0.3513608618900290  0.8856787130960484  0.5519118983327175
  0.1495816321563798  0.3834613229495011  0.9469274859149844
  0.6501893981074447  0.8857572428552439  0.9439694709287396
  0.7529119558080026  0.6124994667308605  0.6958477277553241
  0.2518295218362825  0.1112324483817155  0.6930622323220973
  0.2487727608301007  0.6110220091913401  0.8071036899904823
  0.7486818232712483  0.1136417008183410  0.8063145446389993
  0.2482257246942364  0.3839184545877372  0.8048399585482319
  0.7501376124272985  0.8864483938182982  0.8036418151781505
  0.7511237477773079  0.3865806954045806  0.6927583140185820
  0.2524276639484163  0.8842172977603360  0.6931915467962410
  0.7582317256087442  0.6128256874922986  0.2017615161142234
  0.0616049661942627  0.6254167641460400  0.4202819589481442
  0.5599803997525510  0.1245162398255956  0.4215340356984243
  0.9427557369832756  0.6262426596156611  0.0760187316210976
  0.4377264504125210  0.1276304432654858  0.0797746153868444
  0.9393874822217445  0.3808207196516023  0.0780628952375234
  0.4406524081328720  0.8804612636763018  0.0764071546638635
  0.0587914162720627  0.3773615331502914  0.4211062806022888
  0.5599172279819162  0.8776863834163801  0.4196513972176674
  0.9562029060702307  0.5029139941323151  0.3380755728462081
  0.4571648907892146  0.0021737923404345  0.3339545507177445
  0.0443095933612156  0.5021599508085587  0.1641467656507369
  0.5418305596253488  0.0052841464044163  0.1651860397614605
  0.9249333443520307  0.6865301605297743  0.3783236944537224
  0.4224392569086650  0.1835079831954436  0.3752602143128245
  0.0794318884379216  0.6843696054636255  0.1283504277239272
  0.5754009874503414  0.1852988025789541  0.1225704585948234
  0.0761489808003988  0.3188891993661344  0.1256414089239822
  0.5786565496859947  0.8266704008387060  0.1252238710621091
  0.9210528711558281  0.3192335964856452  0.3723824134806918
  0.4225743615029079  0.8192947599211787  0.3728303693125116
  0.9988669606335628  0.6544959575522902  0.2496872808536511
  0.4998761445342836  0.1586642068760787  0.2506317473052168
  0.9989605567303099  0.3503533190053274  0.2495943040293576
  0.4995800168238000  0.8483818309917787  0.2483111754640134
  0.1824630711471195  0.6826453929157010  0.0292145198595909
  0.6805621706458687  0.1839751736227467  0.0275150195509114
  0.8255299765841396  0.6945971000007181  0.4818532364173189
  0.3185043774594622  0.1851227464773558  0.4710971967862144
  0.8177248186634045  0.3156694392296366  0.4685821451169860
  0.3186384662191586  0.8126994410247735  0.4691400808710334
  0.1805538158239455  0.3101673489102656  0.0302121481615696
  0.6826200588872569  0.8143077852792040  0.0291794546124526
  0.1711925886056565  0.4996847233312264  0.4775262495058155
  0.6712153181521943  0.0005595147938791  0.4773928069343840
  0.8291538707120947  0.5066463941364950  0.0233007660379192
  0.3282708471343161  0.0026520210327549  0.0202986753086797
  0.1853341972070570  0.6407605771828230  0.3598537362193854
  0.6826955972265112  0.1411289571706360  0.3590305335679724
  0.8204256175195572  0.6525138429964901  0.1400274674418587
  0.3132624888740980  0.1428836890232142  0.1383301843129304
  0.8159035970587954  0.3626373546863425  0.1393661427281011
  0.3189327559129457  0.8630644733879408  0.1404767256487973
  0.1821802530054983  0.3596747115208342  0.3590400416136494
  0.6829374779796935  0.8607311001608278  0.3579125943343674
  0.6709176207864360  0.6812915829731163  0.1537238513143294
  0.1768798471634063  0.1804769065222054  0.1596736526787567
  0.3229666372639299  0.6795377304884768  0.3430320232757215
  0.8196430824281503  0.1813643688777010  0.3416686844801486
  0.3196915416053275  0.3186851016624459  0.3438912695996837
  0.8255834469786241  0.8267898160229965  0.3548167005265782
  0.6781429292549531  0.3182750665460285  0.1530602989317900
  0.1811788630300867  0.8194052040889961  0.1527103275825657
  0.7816055710599090  0.6433381067989768  0.3125691957914979
  0.2835103699170300  0.1322575014131177  0.3003630761117562
  0.2193046730388672  0.6339155488486466  0.1998056178998384
  0.7142576099072288  0.1323727166826568  0.1979988693458771
  0.2164732221115434  0.3664480577979743  0.1995691496266996
  0.7241195212152060  0.8554131866709767  0.2034639809632878
  0.7804556366566896  0.3658966655850295  0.2977523755122538
  0.2826016018433155  0.8651347033694911  0.2988857260188606
  0.7204750652169208  0.4988496883612297  0.1767237204367607
  0.2254598549233768  0.0001303293691510  0.1786917843317111
  0.2746850521982775  0.4992178804962463  0.3210088885467345
  0.7725867542229012  0.0010412537002517  0.3174162148261980
  0.0599707738666783  0.6197012562965928  0.9244499446555767
  0.5588693101929282  0.1207066249566416  0.9210839476409918
  0.9435961042813021  0.6172067630971508  0.5824174397404914
  0.4409186195452591  0.1222831807377678  0.5775747585682360
  0.9395345890850717  0.3772263643451119  0.5776448212872329
  0.4404945854774164  0.8739013896660036  0.5766601287397274
  0.0605829692243226  0.3728399429005924  0.9195476025361080
  0.5614117220183475  0.8710988476842768  0.9187057243692859
  0.9571775791643248  0.4973392943339688  0.8362325561176072
  0.4568101580554578  0.9956809256070548  0.8370276303789874
  0.0471564712525158  0.4943828444191519  0.6651775848501849
  0.5436177220672160  0.9972766258297537  0.6622667124828380
  0.9231858839025004  0.6813483535474336  0.8701257128452011
  0.4216216677469671  0.1784578445530210  0.8736598392478542
  0.0804195037308391  0.6774676648217903  0.6257582511318270
  0.5786028656509010  0.1803790648271454  0.6273215165468060
  0.0755176200593878  0.3107914387971857  0.6247726066357704
  0.5778980746968091  0.8144228018826158  0.6248289731556657
  0.9226678512809660  0.3151722421001665  0.8748951876703431
  0.4238753890065498  0.8122905103960834  0.8742041146568407
  0.0060587986168928  0.6486479745457722  0.7525326622446319
  0.4992300369396618  0.1487539759001323  0.7494545227944053
 -0.0017766395966384  0.3434062276375974  0.7487727018563519
  0.4994302909769069  0.8441643814759959  0.7480197451714060
  0.1840761503353277  0.6848372065787112  0.5296258210157263
  0.6815773514773302  0.1862671105329915  0.5294036977523563
  0.8216670709451155  0.6921581982093317  0.9699440384341292
  0.3172985726324277  0.1885212537026744  0.9689699789344303
  0.8175996258565068  0.3204308955376953  0.9699450674746860
  0.3195018676779487  0.8156639839085696  0.9704124513972754
  0.1799159945935078  0.3133569126034924  0.5284622831723571
  0.6811556042151046  0.8141090452810748  0.5275326929582026
  0.1717394055221824  0.4961719073573110  0.9783864845777258
  0.6705739233698205 -0.0017964656923835  0.9764390317211171
  0.8290582991138289  0.5024086123194740  0.5205321583900869
  0.3298319460348210 -0.0013910663601264  0.5208584718319262
  0.1821445659471631  0.6362353253594401  0.8590903198073286
  0.6809815523777983  0.1379166479007040  0.8570271969411883
  0.8214090926407703  0.6359757978075298  0.6467297406476886
  0.3182361469317620  0.1375239505055535  0.6409327024301265
  0.8155740876996319  0.3609961062994863  0.6376968747486506
  0.3174993189475732  0.8578381806813964  0.6390759010489898
  0.1852894338897083  0.3550148799098984  0.8612678332504640
  0.6861264634160117  0.8571213028636488  0.8590549824469380
  0.6823279066168594  0.6812742557345477  0.6550666361210122
  0.1799986658454228  0.1781245278419289  0.6539825664330520
  0.3206735410852183  0.6776410579035139  0.8479239670690796
  0.8196164068354908  0.1808453009898749  0.8481883460790580
  0.3214524282117912  0.3172766786354039  0.8389853141441080
  0.8226798975046153  0.8192796667678277  0.8379193592158968
  0.6785570352708115  0.3196972582956267  0.6557024071361249
  0.1800524566677318  0.8174145839916981  0.6562206064917572
  0.7816913094110851  0.6328522103572546  0.8024149808069686
  0.2818750522143023  0.1310672565254120  0.7995853197178028
  0.2203654118153656  0.6329041171290453  0.7007813681141547
  0.7194574496502786  0.1349962987485962  0.6999472198815033
  0.2142865006499760  0.3650011880303131  0.6990819026090084
  0.7163585282772575  0.8689710350433522  0.6976032654148270
  0.7835517493913287  0.3655338075960204  0.7983723675795815
  0.2847723842405323  0.8636309803720379  0.7991367078220885
  0.7248595098208165  0.5000399729607814  0.6794344151632793
  0.2265606331993820  0.9975894570448852  0.6782047409375804
  0.2740986037506009  0.4972664132693425  0.8209726355455659
  0.7746871151560252  0.0001070120798264  0.8207818741206880
  0.6297669944387980  0.6376447777842171  0.1297677107897232
 
  0.00000000E+00  0.00000000E+00  0.00000000E+00
  0.00000000E+00  0.00000000E+00  0.00000000E+00
  0.00000000E+00  0.00000000E+00  0.00000000E+00
  0.00000000E+00  0.00000000E+00  0.00000000E+00
  0.00000000E+00  0.00000000E+00  0.00000000E+00
  0.00000000E+00  0.00000000E+00  0.00000000E+00
  0.00000000E+00  0.00000000E+00  0.00000000E+00
  0.00000000E+00  0.00000000E+00  0.00000000E+00
  0.00000000E+00  0.00000000E+00  0.00000000E+00
  0.00000000E+00  0.00000000E+00  0.00000000E+00
  0.00000000E+00  0.00000000E+00  0.00000000E+00
  0.00000000E+00  0.00000000E+00  0.00000000E+00
  0.00000000E+00  0.00000000E+00  0.00000000E+00
  0.00000000E+00  0.00000000E+00  0.00000000E+00
  0.00000000E+00  0.00000000E+00  0.00000000E+00
  0.00000000E+00  0.00000000E+00  0.00000000E+00
  0.00000000E+00  0.00000000E+00  0.00000000E+00
  0.00000000E+00  0.00000000E+00  0.00000000E+00
  0.00000000E+00  0.00000000E+00  0.00000000E+00
  0.00000000E+00  0.00000000E+00  0.00000000E+00
  0.00000000E+00  0.00000000E+00  0.00000000E+00
  0.00000000E+00  0.00000000E+00  0.00000000E+00
  0.00000000E+00  0.00000000E+00  0.00000000E+00
  0.00000000E+00  0.00000000E+00  0.00000000E+00
  0.00000000E+00  0.00000000E+00  0.00000000E+00
  0.00000000E+00  0.00000000E+00  0.00000000E+00
  0.00000000E+00  0.00000000E+00  0.00000000E+00
  0.00000000E+00  0.00000000E+00  0.00000000E+00
  0.00000000E+00  0.00000000E+00  0.00000000E+00
  0.00000000E+00  0.00000000E+00  0.00000000E+00
  0.00000000E+00  0.00000000E+00  0.00000000E+00
  0.00000000E+00  0.00000000E+00  0.00000000E+00
  0.00000000E+00  0.00000000E+00  0.00000000E+00
  0.00000000E+00  0.00000000E+00  0.00000000E+00
  0.00000000E+00  0.00000000E+00  0.00000000E+00
  0.00000000E+00  0.00000000E+00  0.00000000E+00
  0.00000000E+00  0.00000000E+00  0.00000000E+00
  0.00000000E+00  0.00000000E+00  0.00000000E+00
  0.00000000E+00  0.00000000E+00  0.00000000E+00
  0.00000000E+00  0.00000000E+00  0.00000000E+00
  0.00000000E+00  0.00000000E+00  0.00000000E+00
  0.00000000E+00  0.00000000E+00  0.00000000E+00
  0.00000000E+00  0.00000000E+00  0.00000000E+00
  0.00000000E+00  0.00000000E+00  0.00000000E+00
  0.00000000E+00  0.00000000E+00  0.00000000E+00
  0.00000000E+00  0.00000000E+00  0.00000000E+00
  0.00000000E+00  0.00000000E+00  0.00000000E+00
  0.00000000E+00  0.00000000E+00  0.00000000E+00
  0.00000000E+00  0.00000000E+00  0.00000000E+00
  0.00000000E+00  0.00000000E+00  0.00000000E+00
  0.00000000E+00  0.00000000E+00  0.00000000E+00
  0.00000000E+00  0.00000000E+00  0.00000000E+00
  0.00000000E+00  0.00000000E+00  0.00000000E+00
  0.00000000E+00  0.00000000E+00  0.00000000E+00
  0.00000000E+00  0.00000000E+00  0.00000000E+00
  0.00000000E+00  0.00000000E+00  0.00000000E+00
  0.00000000E+00  0.00000000E+00  0.00000000E+00
  0.00000000E+00  0.00000000E+00  0.00000000E+00
  0.00000000E+00  0.00000000E+00  0.00000000E+00
  0.00000000E+00  0.00000000E+00  0.00000000E+00
  0.00000000E+00  0.00000000E+00  0.00000000E+00
  0.00000000E+00  0.00000000E+00  0.00000000E+00
  0.00000000E+00  0.00000000E+00  0.00000000E+00
  0.00000000E+00  0.00000000E+00  0.00000000E+00
  0.00000000E+00  0.00000000E+00  0.00000000E+00
  0.00000000E+00  0.00000000E+00  0.00000000E+00
  0.00000000E+00  0.00000000E+00  0.00000000E+00
  0.00000000E+00  0.00000000E+00  0.00000000E+00
  0.00000000E+00  0.00000000E+00  0.00000000E+00
  0.00000000E+00  0.00000000E+00  0.00000000E+00
  0.00000000E+00  0.00000000E+00  0.00000000E+00
  0.00000000E+00  0.00000000E+00  0.00000000E+00
  0.00000000E+00  0.00000000E+00  0.00000000E+00
  0.00000000E+00  0.00000000E+00  0.00000000E+00
  0.00000000E+00  0.00000000E+00  0.00000000E+00
  0.00000000E+00  0.00000000E+00  0.00000000E+00
  0.00000000E+00  0.00000000E+00  0.00000000E+00
  0.00000000E+00  0.00000000E+00  0.00000000E+00
  0.00000000E+00  0.00000000E+00  0.00000000E+00
  0.00000000E+00  0.00000000E+00  0.00000000E+00
  0.00000000E+00  0.00000000E+00  0.00000000E+00
  0.00000000E+00  0.00000000E+00  0.00000000E+00
  0.00000000E+00  0.00000000E+00  0.00000000E+00
  0.00000000E+00  0.00000000E+00  0.00000000E+00
  0.00000000E+00  0.00000000E+00  0.00000000E+00
  0.00000000E+00  0.00000000E+00  0.00000000E+00
  0.00000000E+00  0.00000000E+00  0.00000000E+00
  0.00000000E+00  0.00000000E+00  0.00000000E+00
  0.00000000E+00  0.00000000E+00  0.00000000E+00
  0.00000000E+00  0.00000000E+00  0.00000000E+00
  0.00000000E+00  0.00000000E+00  0.00000000E+00
  0.00000000E+00  0.00000000E+00  0.00000000E+00
  0.00000000E+00  0.00000000E+00  0.00000000E+00
  0.00000000E+00  0.00000000E+00  0.00000000E+00
  0.00000000E+00  0.00000000E+00  0.00000000E+00
  0.00000000E+00  0.00000000E+00  0.00000000E+00
  0.00000000E+00  0.00000000E+00  0.00000000E+00
  0.00000000E+00  0.00000000E+00  0.00000000E+00
  0.00000000E+00  0.00000000E+00  0.00000000E+00
  0.00000000E+00  0.00000000E+00  0.00000000E+00
  0.00000000E+00  0.00000000E+00  0.00000000E+00
  0.00000000E+00  0.00000000E+00  0.00000000E+00
  0.00000000E+00  0.00000000E+00  0.00000000E+00
  0.00000000E+00  0.00000000E+00  0.00000000E+00
  0.00000000E+00  0.00000000E+00  0.00000000E+00
  0.00000000E+00  0.00000000E+00  0.00000000E+00
  0.00000000E+00  0.00000000E+00  0.00000000E+00
  0.00000000E+00  0.00000000E+00  0.00000000E+00
  0.00000000E+00  0.00000000E+00  0.00000000E+00
  0.00000000E+00  0.00000000E+00  0.00000000E+00
  0.00000000E+00  0.00000000E+00  0.00000000E+00
  0.00000000E+00  0.00000000E+00  0.00000000E+00
  0.00000000E+00  0.00000000E+00  0.00000000E+00
  0.00000000E+00  0.00000000E+00  0.00000000E+00
  0.00000000E+00  0.00000000E+00  0.00000000E+00
  0.00000000E+00  0.00000000E+00  0.00000000E+00
  0.00000000E+00  0.00000000E+00  0.00000000E+00
  0.00000000E+00  0.00000000E+00  0.00000000E+00
  0.00000000E+00  0.00000000E+00  0.00000000E+00
  0.00000000E+00  0.00000000E+00  0.00000000E+00
  0.00000000E+00  0.00000000E+00  0.00000000E+00
  0.00000000E+00  0.00000000E+00  0.00000000E+00
  0.00000000E+00  0.00000000E+00  0.00000000E+00
  0.00000000E+00  0.00000000E+00  0.00000000E+00
  0.00000000E+00  0.00000000E+00  0.00000000E+00
  0.00000000E+00  0.00000000E+00  0.00000000E+00
  0.00000000E+00  0.00000000E+00  0.00000000E+00
  0.00000000E+00  0.00000000E+00  0.00000000E+00
  0.00000000E+00  0.00000000E+00  0.00000000E+00
  0.00000000E+00  0.00000000E+00  0.00000000E+00
  0.00000000E+00  0.00000000E+00  0.00000000E+00
  0.00000000E+00  0.00000000E+00  0.00000000E+00
  0.00000000E+00  0.00000000E+00  0.00000000E+00
  0.00000000E+00  0.00000000E+00  0.00000000E+00
  0.00000000E+00  0.00000000E+00  0.00000000E+00
  0.00000000E+00  0.00000000E+00  0.00000000E+00
  0.00000000E+00  0.00000000E+00  0.00000000E+00
  0.00000000E+00  0.00000000E+00  0.00000000E+00
  0.00000000E+00  0.00000000E+00  0.00000000E+00
  0.00000000E+00  0.00000000E+00  0.00000000E+00
  0.00000000E+00  0.00000000E+00  0.00000000E+00
  0.00000000E+00  0.00000000E+00  0.00000000E+00
  0.00000000E+00  0.00000000E+00  0.00000000E+00
  0.00000000E+00  0.00000000E+00  0.00000000E+00
  0.00000000E+00  0.00000000E+00  0.00000000E+00
  0.00000000E+00  0.00000000E+00  0.00000000E+00
  0.00000000E+00  0.00000000E+00  0.00000000E+00
  0.00000000E+00  0.00000000E+00  0.00000000E+00
  0.00000000E+00  0.00000000E+00  0.00000000E+00
  0.00000000E+00  0.00000000E+00  0.00000000E+00
  0.00000000E+00  0.00000000E+00  0.00000000E+00
  0.00000000E+00  0.00000000E+00  0.00000000E+00
  0.00000000E+00  0.00000000E+00  0.00000000E+00
  0.00000000E+00  0.00000000E+00  0.00000000E+00
  0.00000000E+00  0.00000000E+00  0.00000000E+00
  0.00000000E+00  0.00000000E+00  0.00000000E+00
  0.00000000E+00  0.00000000E+00  0.00000000E+00
  0.00000000E+00  0.00000000E+00  0.00000000E+00
  0.00000000E+00  0.00000000E+00  0.00000000E+00
  0.00000000E+00  0.00000000E+00  0.00000000E+00
  0.00000000E+00  0.00000000E+00  0.00000000E+00
  0.00000000E+00  0.00000000E+00  0.00000000E+00
  0.00000000E+00  0.00000000E+00  0.00000000E+00
  0.00000000E+00  0.00000000E+00  0.00000000E+00
  0.00000000E+00  0.00000000E+00  0.00000000E+00
  0.00000000E+00  0.00000000E+00  0.00000000E+00
  0.00000000E+00  0.00000000E+00  0.00000000E+00
  0.00000000E+00  0.00000000E+00  0.00000000E+00
  0.00000000E+00  0.00000000E+00  0.00000000E+00
  0.00000000E+00  0.00000000E+00  0.00000000E+00
  0.00000000E+00  0.00000000E+00  0.00000000E+00
  0.00000000E+00  0.00000000E+00  0.00000000E+00
  0.00000000E+00  0.00000000E+00  0.00000000E+00
  0.00000000E+00  0.00000000E+00  0.00000000E+00
  0.00000000E+00  0.00000000E+00  0.00000000E+00
  0.00000000E+00  0.00000000E+00  0.00000000E+00
  0.00000000E+00  0.00000000E+00  0.00000000E+00
  0.00000000E+00  0.00000000E+00  0.00000000E+00
  0.00000000E+00  0.00000000E+00  0.00000000E+00
  0.00000000E+00  0.00000000E+00  0.00000000E+00
  0.00000000E+00  0.00000000E+00  0.00000000E+00
  0.00000000E+00  0.00000000E+00  0.00000000E+00
  0.00000000E+00  0.00000000E+00  0.00000000E+00
  0.00000000E+00  0.00000000E+00  0.00000000E+00
  0.00000000E+00  0.00000000E+00  0.00000000E+00
  0.00000000E+00  0.00000000E+00  0.00000000E+00
  0.00000000E+00  0.00000000E+00  0.00000000E+00
  0.00000000E+00  0.00000000E+00  0.00000000E+00
  0.00000000E+00  0.00000000E+00  0.00000000E+00
  0.00000000E+00  0.00000000E+00  0.00000000E+00
  0.00000000E+00  0.00000000E+00  0.00000000E+00
  0.00000000E+00  0.00000000E+00  0.00000000E+00
  0.00000000E+00  0.00000000E+00  0.00000000E+00
