# Supplementary material for: Brønsted acidity in zeolites measured by deprotonation energy
Source: Sci Rep. 2022 May 4;12:7301. doi: 10.1038/s41598-022-11354-x (PMC9068704; doi:10.1038/s41598-022-11354-x)
Supplement: Supplementary file 2 — Supplementary Information 2. [file 41598_2022_11354_MOESM2_ESM.zip › structures/periodic/ifr/Al2-O1.vasp]

Si Al O H                               
   1.00000000000000     
    18.5276999999999994    0.0000000000000000    0.0000000000000000
     0.0000000000000000   13.5815000000000001    0.0000000000000000
    -3.1236933521729999    0.0000000000000000   14.8997846135969993
   Si   Al   O    H 
    63     1   128     1
Direct
  0.8345210804657107  0.7098706588703506  0.3743097978330421
  0.3344006852402422  0.2038012274836945  0.3703394940405297
  0.1640788900705039  0.7039756669766780  0.1254881140385852
  0.6616037316411333  0.2083778556247878  0.1277677661158066
  0.1615606699504273  0.2931055865262741  0.1274426271244837
  0.6636218529590328  0.7953754559687358  0.1276212533248957
  0.8357620337850574  0.2941738077859284  0.3709896690454786
  0.3353784120492758  0.7938810762600461  0.3704217655076963
  0.4833076896428863  0.1140994960211538  0.3446162510679145
  0.0175780150360289  0.6123765883347073  0.1520976754302937
  0.5145920224549422  0.1141743891807969  0.1535840524283524
  0.0145041186254239  0.3840358883567692  0.1542493620889356
  0.5158616917656604  0.8856594840473696  0.1548481473907176
  0.9846391080675441  0.3820659329554715  0.3460397099355759
  0.4840436530437646  0.8862127581532301  0.3456537017114755
  0.1549481774924635  0.6130226218698958  0.4500070687983537
  0.6464048209588008  0.1149847762822093  0.4465527156188432
  0.8522243805909565  0.6120126019065825  0.0531854710592971
  0.3500295029450660  0.1102650012819062  0.0535285486852085
  0.8496699711991981  0.3873365428114447  0.0530343610174928
  0.3506147034371041  0.8850182824925161  0.0541614563166676
  0.1471413258240027  0.3829978988806785  0.4469910699297509
  0.6459626072742101  0.8898938016463651  0.4470531075911452
  0.7527518465314293  0.6157783222957620  0.1943240853747143
  0.2501381937754470  0.1119930763162293  0.1931960628645554
  0.2480537189299473  0.6121054147094559  0.3042450552545651
  0.7443723728712488  0.1159571418687490  0.3055729634822953
  0.2468664671564592  0.3849478940772520  0.3052750689727554
  0.7433910285383055  0.8886195575884261  0.3065627231433116
  0.7506981816145182  0.3876642063268044  0.1941850046099065
  0.2498899163868006  0.8847133901831218  0.1933924690009188
  0.8383071866814511  0.7062566525694925  0.8709418821337683
  0.3363689702120216  0.2020674338824033  0.8722864702345875
  0.1678646059666941  0.7011489472120599  0.6304132085913224
  0.6629134770429626  0.2065415465226819  0.6288146815456727
  0.1649690118440275  0.2948549788917583  0.6300300146959572
  0.6648593594860398  0.7969374283727827  0.6287379268946992
  0.8361003209722583  0.2977613229584761  0.8707793619085478
  0.3382976236066530  0.7943611015110275  0.8721625291067634
  0.9880957871315027  0.6182332092562877  0.8433347612598930
  0.4848749755269477  0.1140975767539224  0.8456486991555503
  0.0161592299833384  0.6137539388977726  0.6524968783045151
  0.5141623885608458  0.1145302019564065  0.6539239201581526
  0.0153607211184023  0.3840952291129332  0.6543291728310957
  0.5153880296899818  0.8853318936839801  0.6547597291755743
  0.9855682566060037  0.3888726477669258  0.8449359063342963
  0.4860691971600365  0.8861148084402340  0.8464614328094670
  0.1512159456752121  0.6136795425977362  0.9473507092308812
  0.6500567928510780  0.1150499353071434  0.9467566023747590
  0.8514262634261087  0.6134963894213803  0.5532545233909891
  0.3507610900164050  0.1113894311960156  0.5520389319592203
  0.8513110070599366  0.3867879859709689  0.5531906931765374
  0.3513663767240633  0.8857035721974421  0.5526561765545971
  0.1489278548476229  0.3884801757468765  0.9477378909214789
  0.6505764648110151  0.8899557954031518  0.9471970071106768
  0.7533065232879130  0.6144470336053517  0.6945771871666719
  0.2518386700965153  0.1114507682963498  0.6940197519863565
  0.2513236072604409  0.6109776712176704  0.8081528722239752
  0.7498591001392982  0.1156325693197875  0.8056241582459384
  0.2493184571759996  0.3853812142105466  0.8078359328380907
  0.7498536594426257  0.8886278298919337  0.8059955041953458
  0.7510118517399299  0.3878812751156352  0.6933608411534091
  0.2523824086132938  0.8852610484181064  0.6949113461202320
  0.9806956637278798  0.6186201670047757  0.3411142588792327
  0.0638545847574607  0.6414955737525704  0.4321643522581832
  0.5570549753862640  0.1242923077978321  0.4222909410804956
  0.9412241521104092  0.6190785844767084  0.0772384609538269
  0.4390102335903609  0.1218387408508013  0.0783773175547257
  0.9385979908882403  0.3758401579172639  0.0794241757970630
  0.4396360598130510  0.8752274637478724  0.0810317527525056
  0.0593943286022759  0.3646597150267100  0.4228657706390400
  0.5566489175005629  0.8785878042761964  0.4254233902115220
  0.9599513561792112  0.4952814981366379  0.3428213830238170
  0.4543938830037817 -0.0000636360311274  0.3354724991610264
  0.0451597143774912  0.4969760861481419  0.1606568436349994
  0.5439512805321466  0.0002158857656529  0.1615795852994228
  0.9204167744658215  0.6939591063529134  0.3791240791914124
  0.4204054183765000  0.1826041760509026  0.3717809530278354
  0.0782552379616150  0.6769209469083163  0.1142738720525847
  0.5752162442988914  0.1849885687871677  0.1239245372894787
  0.0751044092932123  0.3131610581220110  0.1235572374989060
  0.5769600598880916  0.8164963057522732  0.1242409102743913
  0.9221255461589183  0.3108528843596101  0.3721357092411514
  0.4210937886112813  0.8160930102781293  0.3709878874454627
  0.0092311115884790  0.6558291411197290  0.2468064830482954
  0.4998764630087401  0.1516537773945768  0.2495891869867098
  0.0012335205170794  0.3450939675015118  0.2502408129727419
  0.5028049191040219  0.8485458599272843  0.2517557994822681
  0.1864766938992836  0.6875471962744953  0.0284224418951962
  0.6801677437524271  0.1898139066016459  0.0290486401139061
  0.8148785065549847  0.6861127754414632  0.4724107000375679
  0.3173229080471234  0.1846038060264325  0.4696727371211328
  0.8184728100644781  0.3145741977545921  0.4701656951567678
  0.3188399691265219  0.8121915037267201  0.4701120131923640
  0.1807240815122808  0.3137220786834209  0.0293285625505331
  0.6824675451250020  0.8160207818242287  0.0293940362368709
  0.1646441819105152  0.4983681813668344  0.4767831675492935
  0.6690109338512850  0.0024559756682441  0.4780361616802318
  0.8274675160488359  0.5000228973229454  0.0213542809307137
  0.3279994750861873  0.9974488545863128  0.0224189350199545
  0.1825791254041463  0.6382026457618460  0.3592642046941967
  0.6788333368436066  0.1439515955345552  0.3586152267928111
  0.8182659092403864  0.6410608718944959  0.1402521418015270
  0.3162182446230254  0.1383874485863884  0.1407046003679779
  0.8145114687550514  0.3587627758752521  0.1390168761454326
  0.3153102566754457  0.8567249289003588  0.1402313602131803
  0.1828570062841155  0.3589971059687472  0.3607636317550491
  0.6756617053607763  0.8629094783675747  0.3567929116403913
  0.6797977712409381  0.6806440659574781  0.1536457016850023
  0.1780321045611286  0.1783603571286570  0.1540841602424204
  0.3198470992812273  0.6787636835015360  0.3438522779749867
  0.8176133513551737  0.1798427409492426  0.3446050862764206
  0.3192968741937681  0.3185669853833081  0.3428912572872507
  0.8150044336575515  0.8245591042676436  0.3500045916327716
  0.6769691146248138  0.3228889805291852  0.1563194224880967
  0.1773463889561957  0.8183959449400026  0.1555145010153463
  0.7823214054777802  0.6392354438059292  0.2999586809192491
  0.2803695228068223  0.1327282759106482  0.2995056150162407
  0.2164789512787606  0.6333345200130434  0.1989563171629107
  0.7142789031555058  0.1367446910265063  0.1993253704911194
  0.2143624971577229  0.3643715273384629  0.1997030296388709
  0.7156197966317651  0.8666059166149582  0.2001537682495683
  0.7825257203948959  0.3660007965975308  0.2999184127811981
  0.2806744846009391  0.8642595877990952  0.2997416254847249
  0.7273538624025153  0.5019674521558569  0.1807431106597354
  0.2249569432094568  0.9983326814645619  0.1783139588527246
  0.2727495918948453  0.4985836363323439  0.3198490673972912
  0.7680616721494395  0.0022499330731970  0.3206585103719580
  0.0623498941981183  0.6274080151301378  0.9202497765830169
  0.5608624333568840  0.1243475244484475  0.9194160369508542
  0.9412004983293437  0.6270440790802909  0.5774029320399299
  0.4397311692032722  0.1241293301829402  0.5769664544931055
  0.9403472390017482  0.3731348014850370  0.5791842603643305
  0.4403282141889447  0.8738045378378787  0.5789436932020848
  0.0597678200933899  0.3791520466642225  0.9219325967005897
  0.5614456811026997  0.8784188586654565  0.9215812128358116
  0.9595299259367632  0.5041149810914282  0.8325525983214701
  0.4564398904504018 -0.0002086631868577  0.8378737216500126
  0.0428397602832912  0.4992515930520770  0.6612850814895201
  0.5425363937461446  0.0001853733275430  0.6622666940144641
  0.9244144123546023  0.6863710344101903  0.8691651059795240
  0.4230194030751905  0.1820152863651819  0.8762202684655622
  0.0790575785016510  0.6769456854167775  0.6143027885380613
  0.5768966102768438  0.1839323226790912  0.6275051193701938
  0.0785961990924345  0.3166053341998161  0.6265646916866656
  0.5785109259770906  0.8170421585097744  0.6277972074385056
  0.9219004902250142  0.3232977429908647  0.8736871154494217
  0.4246180830961843  0.8164433796874059  0.8759794154819124
  0.0069796979820350  0.6566604635695894  0.7486879190916769
  0.4973711710481667  0.1520708859719217  0.7488810654697139
  0.0014522687078228  0.3473222036258865  0.7507439660546601
  0.5000790529753376  0.8478643295750996  0.7504580429367688
  0.1907813757264088  0.6832036569525380  0.5334283739809209
  0.6791576717425467  0.1883719561490458  0.5290536345630432
  0.8221938652520818  0.6867499850114615  0.9704394813853188
  0.3172619852220753  0.1829982039994075  0.9704821009287634
  0.8179601329520801  0.3141144817991551  0.9697494194288956
  0.3197416042736806  0.8114662117771618  0.9708871543851915
  0.1837674333432140  0.3144947557735471  0.5316467710654220
  0.6806681931830824  0.8167746593673710  0.5290131563274542
  0.1715851754810336  0.5008631581251193  0.9797019837760138
  0.6723116259283768  0.0026316694624909  0.9790629029786504
  0.8316376160848775  0.5002023115851943  0.5227885644049377
  0.3297954195648035  0.9982997843323592  0.5207253355513359
  0.1858334523114646  0.6391754173817048  0.8602172723993564
  0.6854087728252750  0.1425168887008385  0.8605872247335772
  0.8203895479275227  0.6390239667042026  0.6431432216206322
  0.3165474125411658  0.1373888481952383  0.6394079762039145
  0.8162621606746836  0.3601054522361287  0.6398860928045499
  0.3159868949714927  0.8582305395756717  0.6389922427674571
  0.1831876893426311  0.3611266442815892  0.8606108273551540
  0.6845401618373880  0.8628996077589338  0.8598872813074099
  0.6819762512221269  0.6824980878651314  0.6556516991583787
  0.1802694125984445  0.1801099210576965  0.6577821312447101
  0.3228345860718011  0.6801063164268805  0.8421598250191953
  0.8222535397284652  0.1830580447622159  0.8416946782305059
  0.3203957997868264  0.3165496336513109  0.8447441546644773
  0.8216755236318518  0.8208988369446675  0.8435612133076121
  0.6784043924325522  0.3213346459547910  0.6561072971956170
  0.1804998268139539  0.8152770953573096  0.6600525312818786
  0.7840583591560176  0.6343942680774627  0.8008836248838133
  0.2843433508920694  0.1300816847402101  0.8000943496052803
  0.2172517785235222  0.6273893386976185  0.7016414297609638
  0.7170063013871147  0.1353830332656282  0.6996126357357441
  0.2177631515427234  0.3667687470868882  0.7014610210984412
  0.7180505896527986  0.8687152949009687  0.6998186308855558
  0.7819797416594371  0.3684585422457964  0.7996789893251474
  0.2853385246525095  0.8664491465259573  0.8007897374789211
  0.7260490779761818  0.5016551583779295  0.6782147944642044
  0.2249921026972106  0.9979914262117502  0.6786580295697163
  0.2775860390595626  0.4979935392515986  0.8241276316215412
  0.7758281253848188  0.0021558584186072  0.8205900002408958
  0.0508678947220463  0.6670478350613885  0.4880724997788793
 
  0.00000000E+00  0.00000000E+00  0.00000000E+00
  0.00000000E+00  0.00000000E+00  0.00000000E+00
  0.00000000E+00  0.00000000E+00  0.00000000E+00
  0.00000000E+00  0.00000000E+00  0.00000000E+00
  0.00000000E+00  0.00000000E+00  0.00000000E+00
  0.00000000E+00  0.00000000E+00  0.00000000E+00
  0.00000000E+00  0.00000000E+00  0.00000000E+00
  0.00000000E+00  0.00000000E+00  0.00000000E+00
  0.00000000E+00  0.00000000E+00  0.00000000E+00
  0.00000000E+00  0.00000000E+00  0.00000000E+00
  0.00000000E+00  0.00000000E+00  0.00000000E+00
  0.00000000E+00  0.00000000E+00  0.00000000E+00
  0.00000000E+00  0.00000000E+00  0.00000000E+00
  0.00000000E+00  0.00000000E+00  0.00000000E+00
  0.00000000E+00  0.00000000E+00  0.00000000E+00
  0.00000000E+00  0.00000000E+00  0.00000000E+00
  0.00000000E+00  0.00000000E+00  0.00000000E+00
  0.00000000E+00  0.00000000E+00  0.00000000E+00
  0.00000000E+00  0.00000000E+00  0.00000000E+00
  0.00000000E+00  0.00000000E+00  0.00000000E+00
  0.00000000E+00  0.00000000E+00  0.00000000E+00
  0.00000000E+00  0.00000000E+00  0.00000000E+00
  0.00000000E+00  0.00000000E+00  0.00000000E+00
  0.00000000E+00  0.00000000E+00  0.00000000E+00
  0.00000000E+00  0.00000000E+00  0.00000000E+00
  0.00000000E+00  0.00000000E+00  0.00000000E+00
  0.00000000E+00  0.00000000E+00  0.00000000E+00
  0.00000000E+00  0.00000000E+00  0.00000000E+00
  0.00000000E+00  0.00000000E+00  0.00000000E+00
  0.00000000E+00  0.00000000E+00  0.00000000E+00
  0.00000000E+00  0.00000000E+00  0.00000000E+00
  0.00000000E+00  0.00000000E+00  0.00000000E+00
  0.00000000E+00  0.00000000E+00  0.00000000E+00
  0.00000000E+00  0.00000000E+00  0.00000000E+00
  0.00000000E+00  0.00000000E+00  0.00000000E+00
  0.00000000E+00  0.00000000E+00  0.00000000E+00
  0.00000000E+00  0.00000000E+00  0.00000000E+00
  0.00000000E+00  0.00000000E+00  0.00000000E+00
  0.00000000E+00  0.00000000E+00  0.00000000E+00
  0.00000000E+00  0.00000000E+00  0.00000000E+00
  0.00000000E+00  0.00000000E+00  0.00000000E+00
  0.00000000E+00  0.00000000E+00  0.00000000E+00
  0.00000000E+00  0.00000000E+00  0.00000000E+00
  0.00000000E+00  0.00000000E+00  0.00000000E+00
  0.00000000E+00  0.00000000E+00  0.00000000E+00
  0.00000000E+00  0.00000000E+00  0.00000000E+00
  0.00000000E+00  0.00000000E+00  0.00000000E+00
  0.00000000E+00  0.00000000E+00  0.00000000E+00
  0.00000000E+00  0.00000000E+00  0.00000000E+00
  0.00000000E+00  0.00000000E+00  0.00000000E+00
  0.00000000E+00  0.00000000E+00  0.00000000E+00
  0.00000000E+00  0.00000000E+00  0.00000000E+00
  0.00000000E+00  0.00000000E+00  0.00000000E+00
  0.00000000E+00  0.00000000E+00  0.00000000E+00
  0.00000000E+00  0.00000000E+00  0.00000000E+00
  0.00000000E+00  0.00000000E+00  0.00000000E+00
  0.00000000E+00  0.00000000E+00  0.00000000E+00
  0.00000000E+00  0.00000000E+00  0.00000000E+00
  0.00000000E+00  0.00000000E+00  0.00000000E+00
  0.00000000E+00  0.00000000E+00  0.00000000E+00
  0.00000000E+00  0.00000000E+00  0.00000000E+00
  0.00000000E+00  0.00000000E+00  0.00000000E+00
  0.00000000E+00  0.00000000E+00  0.00000000E+00
  0.00000000E+00  0.00000000E+00  0.00000000E+00
  0.00000000E+00  0.00000000E+00  0.00000000E+00
  0.00000000E+00  0.00000000E+00  0.00000000E+00
  0.00000000E+00  0.00000000E+00  0.00000000E+00
  0.00000000E+00  0.00000000E+00  0.00000000E+00
  0.00000000E+00  0.00000000E+00  0.00000000E+00
  0.00000000E+00  0.00000000E+00  0.00000000E+00
  0.00000000E+00  0.00000000E+00  0.00000000E+00
  0.00000000E+00  0.00000000E+00  0.00000000E+00
  0.00000000E+00  0.00000000E+00  0.00000000E+00
  0.00000000E+00  0.00000000E+00  0.00000000E+00
  0.00000000E+00  0.00000000E+00  0.00000000E+00
  0.00000000E+00  0.00000000E+00  0.00000000E+00
  0.00000000E+00  0.00000000E+00  0.00000000E+00
  0.00000000E+00  0.00000000E+00  0.00000000E+00
  0.00000000E+00  0.00000000E+00  0.00000000E+00
  0.00000000E+00  0.00000000E+00  0.00000000E+00
  0.00000000E+00  0.00000000E+00  0.00000000E+00
  0.00000000E+00  0.00000000E+00  0.00000000E+00
  0.00000000E+00  0.00000000E+00  0.00000000E+00
  0.00000000E+00  0.00000000E+00  0.00000000E+00
  0.00000000E+00  0.00000000E+00  0.00000000E+00
  0.00000000E+00  0.00000000E+00  0.00000000E+00
  0.00000000E+00  0.00000000E+00  0.00000000E+00
  0.00000000E+00  0.00000000E+00  0.00000000E+00
  0.00000000E+00  0.00000000E+00  0.00000000E+00
  0.00000000E+00  0.00000000E+00  0.00000000E+00
  0.00000000E+00  0.00000000E+00  0.00000000E+00
  0.00000000E+00  0.00000000E+00  0.00000000E+00
  0.00000000E+00  0.00000000E+00  0.00000000E+00
  0.00000000E+00  0.00000000E+00  0.00000000E+00
  0.00000000E+00  0.00000000E+00  0.00000000E+00
  0.00000000E+00  0.00000000E+00  0.00000000E+00
  0.00000000E+00  0.00000000E+00  0.00000000E+00
  0.00000000E+00  0.00000000E+00  0.00000000E+00
  0.00000000E+00  0.00000000E+00  0.00000000E+00
  0.00000000E+00  0.00000000E+00  0.00000000E+00
  0.00000000E+00  0.00000000E+00  0.00000000E+00
  0.00000000E+00  0.00000000E+00  0.00000000E+00
  0.00000000E+00  0.00000000E+00  0.00000000E+00
  0.00000000E+00  0.00000000E+00  0.00000000E+00
  0.00000000E+00  0.00000000E+00  0.00000000E+00
  0.00000000E+00  0.00000000E+00  0.00000000E+00
  0.00000000E+00  0.00000000E+00  0.00000000E+00
  0.00000000E+00  0.00000000E+00  0.00000000E+00
  0.00000000E+00  0.00000000E+00  0.00000000E+00
  0.00000000E+00  0.00000000E+00  0.00000000E+00
  0.00000000E+00  0.00000000E+00  0.00000000E+00
  0.00000000E+00  0.00000000E+00  0.00000000E+00
  0.00000000E+00  0.00000000E+00  0.00000000E+00
  0.00000000E+00  0.00000000E+00  0.00000000E+00
  0.00000000E+00  0.00000000E+00  0.00000000E+00
  0.00000000E+00  0.00000000E+00  0.00000000E+00
  0.00000000E+00  0.00000000E+00  0.00000000E+00
  0.00000000E+00  0.00000000E+00  0.00000000E+00
  0.00000000E+00  0.00000000E+00  0.00000000E+00
  0.00000000E+00  0.00000000E+00  0.00000000E+00
  0.00000000E+00  0.00000000E+00  0.00000000E+00
  0.00000000E+00  0.00000000E+00  0.00000000E+00
  0.00000000E+00  0.00000000E+00  0.00000000E+00
  0.00000000E+00  0.00000000E+00  0.00000000E+00
  0.00000000E+00  0.00000000E+00  0.00000000E+00
  0.00000000E+00  0.00000000E+00  0.00000000E+00
  0.00000000E+00  0.00000000E+00  0.00000000E+00
  0.00000000E+00  0.00000000E+00  0.00000000E+00
  0.00000000E+00  0.00000000E+00  0.00000000E+00
  0.00000000E+00  0.00000000E+00  0.00000000E+00
  0.00000000E+00  0.00000000E+00  0.00000000E+00
  0.00000000E+00  0.00000000E+00  0.00000000E+00
  0.00000000E+00  0.00000000E+00  0.00000000E+00
  0.00000000E+00  0.00000000E+00  0.00000000E+00
  0.00000000E+00  0.00000000E+00  0.00000000E+00
  0.00000000E+00  0.00000000E+00  0.00000000E+00
  0.00000000E+00  0.00000000E+00  0.00000000E+00
  0.00000000E+00  0.00000000E+00  0.00000000E+00
  0.00000000E+00  0.00000000E+00  0.00000000E+00
  0.00000000E+00  0.00000000E+00  0.00000000E+00
  0.00000000E+00  0.00000000E+00  0.00000000E+00
  0.00000000E+00  0.00000000E+00  0.00000000E+00
  0.00000000E+00  0.00000000E+00  0.00000000E+00
  0.00000000E+00  0.00000000E+00  0.00000000E+00
  0.00000000E+00  0.00000000E+00  0.00000000E+00
  0.00000000E+00  0.00000000E+00  0.00000000E+00
  0.00000000E+00  0.00000000E+00  0.00000000E+00
  0.00000000E+00  0.00000000E+00  0.00000000E+00
  0.00000000E+00  0.00000000E+00  0.00000000E+00
  0.00000000E+00  0.00000000E+00  0.00000000E+00
  0.00000000E+00  0.00000000E+00  0.00000000E+00
  0.00000000E+00  0.00000000E+00  0.00000000E+00
  0.00000000E+00  0.00000000E+00  0.00000000E+00
  0.00000000E+00  0.00000000E+00  0.00000000E+00
  0.00000000E+00  0.00000000E+00  0.00000000E+00
  0.00000000E+00  0.00000000E+00  0.00000000E+00
  0.00000000E+00  0.00000000E+00  0.00000000E+00
  0.00000000E+00  0.00000000E+00  0.00000000E+00
  0.00000000E+00  0.00000000E+00  0.00000000E+00
  0.00000000E+00  0.00000000E+00  0.00000000E+00
  0.00000000E+00  0.00000000E+00  0.00000000E+00
  0.00000000E+00  0.00000000E+00  0.00000000E+00
  0.00000000E+00  0.00000000E+00  0.00000000E+00
  0.00000000E+00  0.00000000E+00  0.00000000E+00
  0.00000000E+00  0.00000000E+00  0.00000000E+00
  0.00000000E+00  0.00000000E+00  0.00000000E+00
  0.00000000E+00  0.00000000E+00  0.00000000E+00
  0.00000000E+00  0.00000000E+00  0.00000000E+00
  0.00000000E+00  0.00000000E+00  0.00000000E+00
  0.00000000E+00  0.00000000E+00  0.00000000E+00
  0.00000000E+00  0.00000000E+00  0.00000000E+00
  0.00000000E+00  0.00000000E+00  0.00000000E+00
  0.00000000E+00  0.00000000E+00  0.00000000E+00
  0.00000000E+00  0.00000000E+00  0.00000000E+00
  0.00000000E+00  0.00000000E+00  0.00000000E+00
  0.00000000E+00  0.00000000E+00  0.00000000E+00
  0.00000000E+00  0.00000000E+00  0.00000000E+00
  0.00000000E+00  0.00000000E+00  0.00000000E+00
  0.00000000E+00  0.00000000E+00  0.00000000E+00
  0.00000000E+00  0.00000000E+00  0.00000000E+00
  0.00000000E+00  0.00000000E+00  0.00000000E+00
  0.00000000E+00  0.00000000E+00  0.00000000E+00
  0.00000000E+00  0.00000000E+00  0.00000000E+00
  0.00000000E+00  0.00000000E+00  0.00000000E+00
  0.00000000E+00  0.00000000E+00  0.00000000E+00
  0.00000000E+00  0.00000000E+00  0.00000000E+00
  0.00000000E+00  0.00000000E+00  0.00000000E+00
  0.00000000E+00  0.00000000E+00  0.00000000E+00
  0.00000000E+00  0.00000000E+00  0.00000000E+00
  0.00000000E+00  0.00000000E+00  0.00000000E+00
  0.00000000E+00  0.00000000E+00  0.00000000E+00
  0.00000000E+00  0.00000000E+00  0.00000000E+00
  0.00000000E+00  0.00000000E+00  0.00000000E+00
