# Supplementary material for: Brønsted acidity in zeolites measured by deprotonation energy
Source: Sci Rep. 2022 May 4;12:7301. doi: 10.1038/s41598-022-11354-x (PMC9068704; doi:10.1038/s41598-022-11354-x)
Supplement: Supplementary file 2 — Supplementary Information 2. [file 41598_2022_11354_MOESM2_ESM.zip › structures/periodic/mor/Al1-O4.vasp]

Si   O    Al   H
   1.00000000000000     
    18.1261405945000007    0.0000000000000000    0.0000000000000000
     0.0000000000000000   20.4852790833000000    0.0000000000000000
     0.0000000000000000    0.0000000000000000   15.0408601760000007
   Si   O    Al   H 
    95   192     1     1
Direct
  0.2966532461272631  0.0791337109258815  0.5185310600887416
  0.6918889796870875  0.9305607293057643  0.4813694545167309
  0.6913914539732114  0.9304931045568728  0.9815086937131408
  0.6990992385027486  0.9213960379577167  0.2738249759025529
  0.6989527732577447  0.9215604933519954  0.7739471229195819
  0.3116318147800066  0.0719158838024092  0.2320223225983369
  0.3087141060971375  0.0714101493627706  0.7291049576701710
  0.6867628853980345  0.0689691305632716  0.2322143779893391
  0.6892511781249440  0.0690054578500762  0.7315324016926392
  0.2999426667346086  0.9228849902018676  0.2679731113583155
  0.3000648471111760  0.9225618070084450  0.7699213779886601
  0.3098799853353605  0.9301210135503938  0.4755057613659238
  0.3102517799556551  0.9275368003289801  0.9764211888803479
  0.6949415205291248  0.0786080258853729  0.0256212429809539
  0.6977603131221682  0.0783102531692352  0.5256447601585372
  0.8133654711901113  0.5700624151869697  0.0231369211411067
  0.8127883064416812  0.5697893569582800  0.5232988964231010
  0.1975620736456317  0.4220445871606976  0.4737004924968324
  0.1952774275978341  0.4169704442010522  0.9742450906806741
  0.1925789267631118  0.4311182623813156  0.2667568965263550
  0.1898558984272147  0.4317405176540097  0.7682224712178788
  0.8024562147048189  0.5774678252585974  0.2292755125069323
  0.8026852501723599  0.5771314592360013  0.7295893641862710
  0.1984206830501190  0.5785000402365733  0.2241902742955919
  0.1978988255116430  0.5791020258720769  0.7247823757384956
  0.8096417461026476  0.4292694079871486  0.2742841707337484
  0.8104852086594548  0.4293014938770554  0.7740721924508660
  0.7987819154217302  0.4223459810942383  0.4815054005934064
  0.7996902682844680  0.4223226946009992  0.9815211316826128
  0.1910253714103532  0.5654432039662718  0.0180268158689677
  0.1894285616937206  0.5692897191371369  0.5180664300169561
  0.3072902381610386  0.3028000899084373  0.0182105904995403
  0.3060344698921887  0.3072301696791281  0.5195269699648487
  0.7013384288089985  0.6871631580329541  0.4766830274578345
  0.7013406750180464  0.6869804745744643  0.9766474426201025
  0.6910626233159135  0.6890594565982652  0.2711123433842912
  0.6913421289914665  0.6889656052271996  0.7713222657256658
  0.3024190065344000  0.3140170024479597  0.2230204129341572
  0.3023488732217876  0.3166547517742150  0.7254231877144426
  0.7014297230692701  0.3127262159043599  0.2304213341390876
  0.7024287097536756  0.3125872344844077  0.7295441945388799
  0.3084398752554352  0.6922090218539658  0.2688127754518918
  0.3087371108780752  0.6916470790459758  0.7687308764734284
  0.3009730091750894  0.6862067465020124  0.4738489261670684
  0.3008904622614603  0.6815138407684348  0.9741845696310849
  0.6940381286636367  0.3073881596077759  0.0241303593606415
  0.6932598158412676  0.3068755471607072  0.5236343636628681
  0.7997796287180151  0.8138709387289509  0.0239355710326862
  0.7998506580301608  0.8138716475303883  0.5242065364992687
  0.1884640126652613  0.1925220394529663  0.4754324640665732
  0.1840525503795691  0.1947753568362072  0.9768694063628302
  0.2023076522615598  0.1879403361953397  0.2728506609080042
  0.2026951224523321  0.1901123878468057  0.7730692359078251
  0.8063089427678614  0.8061604786894845  0.2303252944656377
  0.8065263689491136  0.8060110476689755  0.7304782128662933
  0.1923905759177316  0.8083489198863970  0.2276538851841406
  0.1928915777094317  0.8080396565646302  0.7279384165696229
  0.7990967741496815  0.1854972989020143  0.2786587016322595
  0.8011549595818825  0.1856043398239456  0.7772609092290079
  0.8093824836656305  0.1904600960239515  0.4838464742901697
  0.8086092874827947  0.1903047609086960  0.9830709415203144
  0.2020453113838494  0.8085503176692511  0.0218829719711257
  0.2018180863865482  0.8130415014396229  0.5214775754186202
  0.0848908786740378  0.3770781083019884  0.1273543314914774
  0.0852141795904147  0.3798341103412173  0.6243220160721530
  0.9150057938248435  0.6231945711219904  0.3799156579135973
  0.9159201636820423  0.6228116216214411  0.8796715483723824
  0.9134768170822832  0.3771746832434767  0.1313303023850273
  0.9138284389266873  0.3784749302191687  0.6310464589265495
  0.0856379245169199  0.6229070886007698  0.3748694655639563
  0.0862451830407408  0.6225862627042213  0.8756579124921152
  0.5858511496117734  0.8777612672958300  0.1240824974394069
  0.5856990022912236  0.8789431666584634  0.6237682282795990
  0.4142765046781393  0.1231167954933360  0.3751590304536535
  0.4142839958471022  0.1264916893844642  0.8635974100919155
  0.4143286548352366  0.8779774782732297  0.1185705476020554
  0.4139325751894841  0.8790900488968632  0.6183611257703278
  0.5845061480315713  0.1228688010692857  0.3755188041248787
  0.5839329199856926  0.1234881362068185  0.8737338996835233
  0.0843086150498907  0.2231983599732968  0.1340997709951541
  0.0865806591682329  0.2248089545026723  0.6296726044223092
  0.9148628456467851  0.7778361066603160  0.3835266491058388
  0.9154914955606092  0.7779071549290646  0.8832103559753770
  0.9140459449870818  0.2212505820723653  0.1356958939048169
  0.9158961176900186  0.2230387345443242  0.6353737864811683
  0.0857419675203109  0.7781514639485279  0.3802236305451225
  0.0859166049624306  0.7774933784218658  0.8804307209489569
  0.5859754579622604  0.7224378547699493  0.1195494078498701
  0.5861347409357941  0.7233862532730354  0.6195450758255856
  0.4152343328089255  0.2776647971340158  0.3669012989572181
  0.4173324727584344  0.2790900144400777  0.8622573693572773
  0.4149685282658211  0.7228993930231021  0.1156537813409823
  0.4149951757738362  0.7237567916385435  0.6163902564921961
  0.5856145896792638  0.2772664992126846  0.3705007190999500
  0.5865262457596347  0.2785170034921987  0.8709780279224135
  0.2767603773455626  0.9994263209450056  0.9907005504725248
  0.2803301102087477  0.0044111429856668  0.4884413200673727
  0.7183426578232636  0.0057098817754922  0.9933688159769961
  0.7201160841963467  0.0054577304471363  0.4923463768186142
  0.7202603311822893  0.9963719695965401  0.2490655482032496
  0.7216479204603535  0.9962022266321486  0.7496112939011239
  0.2797107908132742  0.9979167388488752  0.2441658810575504
  0.2786103762769522  0.9980972931948102  0.7485673221920004
  0.7796971271549786  0.4978169510239278  0.0041069804298957
  0.7783762049700851  0.4977913687937041  0.5041475687553593
  0.2181908152842545  0.4901075738549458  0.0055494439495294
  0.2208669481624188  0.4961055207535011  0.5001554018564540
  0.2225241190830113  0.5053584776362342  0.2549781155803324
  0.2197975108362739  0.5061515558885599  0.7586000863218973
  0.7816347951601651  0.5039229587718038  0.2609964285553629
  0.7814110265013953  0.5037446013396045  0.7616688389147727
  0.3274221390308353  0.0889683915680891  0.1301346795404783
  0.3176949701959819  0.0830418746184697  0.6231953412631039
  0.6748021599983413  0.9151911635952855  0.3775390414933089
  0.6743617015944474  0.9154590802135969  0.8775590810137656
  0.6659642643514578  0.0780074017217462  0.1279254312863280
  0.6676227441557218  0.0770338398657694  0.6273371525439321
  0.3258427708841408  0.9156837491674729  0.3712461179873446
  0.3278488507975506  0.9135133576076275  0.8717033451870101
  0.8334847857152523  0.5774690770701469  0.1278471186666559
  0.8333260620074034  0.5768860176078120  0.6279607460584468
  0.1724001847688132  0.4173561458936076  0.3701690304875381
  0.1686603239481855  0.4164817380070999  0.8711291026791211
  0.1701309415290710  0.5783751840866324  0.1215707560118599
  0.1691568068527390  0.5778376291330879  0.6225159362669692
  0.8254913635234867  0.4150188551392976  0.3786919444974586
  0.8257110091158770  0.4144845881574941  0.8785256575814997
  0.3658293975261468  0.1095312196134966  0.4639865312325683
  0.3616184942641457  0.1168915322297859  0.9476516091869017
  0.6164195559339112  0.9187891406870290  0.0389778126351210
  0.6166073911366068  0.9198142997517236  0.5386874298275247
  0.6300107450919350  0.8966935269516252  0.2142293413411923
  0.6293457257018081  0.8980960259477782  0.7141784875891941
  0.3865712085705917  0.0787516949479564  0.2922155766246448
  0.3878149291368850  0.0831686838039424  0.7775569397431157
  0.6123968706982796  0.0790016106378814  0.2916162220155369
  0.6154970347895558  0.0807293636150042  0.7908390143610001
  0.3670456185003053  0.8961090164528299  0.2066547887819206
  0.3664248849453518  0.8983996187816864  0.7055561534417075
  0.3875264561255982  0.9194126769813444  0.0321614026383540
  0.3861408030328339  0.9197777251711615  0.5314597009912104
  0.6328710464905087  0.1082278218137979  0.4638643299055726
  0.6288558450185096  0.1072901495656054  0.9644913678573921
  0.8876227828756716  0.5799326643882342  0.4646560838142826
  0.8883426400497469  0.5803426234075553  0.9649942781768072
  0.1274027272741303  0.3895529874198946  0.0339622664808226
  0.1280570477807872  0.3977210461789812  0.5330089495713564
  0.1182009412783627  0.4215774023194423  0.2071646614481353
  0.1161363492197600  0.4222866760363347  0.7077927361157400
  0.8663659840455633  0.6078155541992987  0.2920982786081789
  0.8672184916038027  0.6070871157126551  0.7919661345507935
  0.1312022207510366  0.6053226810114349  0.2852515183372464
  0.1314115675764715  0.6083858914336657  0.7847571666714944
  0.8856352979956682  0.4173596249651598  0.2184868515053532
  0.8869333074789578  0.4190026565834534  0.7184991204943793
  0.8671237970057915  0.3968694169187655  0.0433652542974950
  0.8658915548176327  0.3972976791680146  0.5439632589281216
  0.1149666751926595  0.5806896342455955  0.4594858672712075
  0.1179382259689998  0.5788920653868784  0.9576757815820710
  0.2116239385104541  0.1172580830148022  0.0025765138429852
  0.2219389471601314  0.1210330092027419  0.4993523006608800
  0.7561531386275968  0.8829003941587332  0.0185316260471802
  0.7557787636781860  0.8826388454771764  0.5195082831151001
  0.7719229538159095  0.8771592088403063  0.2551424281275073
  0.7711421005704179  0.8766010770122389  0.7551128439329529
  0.2500122225593184  0.1215039772070786  0.2740802922855610
  0.2487402621889773  0.1226608908535250  0.7701964594113535
  0.7480008909258464  0.1219737286767507  0.2626028075949267
  0.7519333035826241  0.1212055428763123  0.7597431324638462
  0.2257235867401721  0.8799334794290078  0.2508836855095601
  0.2258144858959969  0.8795687655295638  0.7526921137674741
  0.2531812380205746  0.8726754400535028  0.0139243490860718
  0.2475819307127537  0.8807957218188667  0.5144602151869337
  0.7679051453834114  0.1244690661560440  0.0178995342746614
  0.7711272288055488  0.1237496581604171  0.5198335101828000
  0.7531785653654320  0.6239536148750879  0.9933616547630194
  0.7526833144978987  0.6239914742736189  0.4943538038085520
  0.2662486692521936  0.3689211547340079  0.9849809197835794
  0.2692400575173519  0.3762798333722331  0.4905517000054707
  0.2555713262275646  0.3810929954440860  0.2320227951970363
  0.2537704173945937  0.3826933034200476  0.7335092321265767
  0.7280700252480016  0.6214738991640261  0.2357938631048244
  0.7284000206422618  0.6212789890764111  0.7364678767531424
  0.2704213167067697  0.6249852372770351  0.2340198635903934
  0.2710207234684298  0.6244761779338442  0.7330507366938642
  0.7464080037692362  0.3809742828668141  0.2356305485906526
  0.7484410454943933  0.3803545648104913  0.7340994101133228
  0.7257545059222509  0.3795277981510473 -0.0000193283427111
  0.7251204972522989  0.3788355664138934  0.4985720104964502
  0.2574126199441512  0.6128516393231618  0.9861282206530303
  0.2518284796603946  0.6211352725679435  0.4881349592517258
  0.3316466760631115  0.3081623862538876  0.1212769580382883
  0.3291375116726152  0.3081250938933987  0.6235305423722390
  0.6706632199907385  0.6842125723580907  0.3756506720720294
  0.6702554555393974  0.6843204132700117  0.8757247147163663
  0.6741091056475456  0.3016529956951249  0.1289108510572451
  0.6733092166600617  0.3021650890191062  0.6285560453256608
  0.3313018299139250  0.6867019978870607  0.3725866834697985
  0.3305256186089758  0.6859171054807689  0.8727578661666542
  0.8268572708164089  0.8022633394626455  0.1255079878087820
  0.8270368987785761  0.8019719850995117  0.6256612298701785
  0.1669392893174141  0.1983361855107564  0.3710175673982913
  0.1662465686361657  0.1971097643083817  0.8723071963235799
  0.1720102962506967  0.8023038050172060  0.1231091374199344
  0.1735018016595455  0.8035076986827667  0.6229162523574643
  0.8303301534253873  0.1842297496574794  0.3795364079146991
  0.8304390300028058  0.1844923816666026  0.8790476432006253
  0.2512282924288990  0.2401242197522978  0.0081848011187196
  0.2483629917189059  0.2481145565879204  0.5020288244522596
  0.7470683483943850  0.7542867875151525  0.9915854818345308
  0.7473836845328508  0.7542717762153036  0.4914571661016350
  0.7473336155345630  0.7494670456427863  0.2548944602928013
  0.7482974368418515  0.7488924915431927  0.7555961473862840
  0.2518368367838439  0.2512147668233757  0.2472480683114250
  0.2539844330147176  0.2534734307893701  0.7558385779737843
  0.7531430671914343  0.2523521210564539  0.2620726133673708
  0.7538297240709672  0.2515492612560301  0.7595227847803221
  0.2518842744973836  0.7527496739344363  0.2555303188117281
  0.2525701606020059  0.7523769566312790  0.7547310343462860
  0.2470252506270537  0.7426651777851169  0.9959467692892391
  0.2527734482155732  0.7514884403922479  0.4924910972944866
  0.7557068832481979  0.2532435020437204  0.9978364478444400
  0.7544527811518276  0.2521166016211496  0.4982204645636947
  0.3809398407466016  0.2958730874638940  0.4633839470312366
  0.3802472970801208  0.2899152010427571  0.9597279810321190
  0.6319969172611817  0.6833945326995214  0.0440564854220241
  0.6315957297569551  0.6844196287918702  0.5435514972572014
  0.6146492117056259  0.7017494307253243  0.2179762926552746
  0.6153289714618453  0.7022197225500714  0.7175598605435582
  0.3730304064942639  0.3175450978208019  0.2886529427436061
  0.3742316197861835  0.3231918988652718  0.7888527540311572
  0.6300807404533474  0.3177533731650363  0.2948224099037478
  0.6321773249224247  0.3182537899918712  0.7955490156883114
  0.3838511710096081  0.7047420551526916  0.2138182805391571
  0.3844910972617123  0.7046344707202140  0.7145136211388755
  0.3713102027535456  0.6817811608646197  0.0401549019597797
  0.3709353530245066  0.6833408196839170  0.5405175463740469
  0.6176990539587659  0.2937477906531908  0.4689098480264062
  0.6184559745368773  0.2945871789083014  0.9695548977483749
  0.8715604624416355  0.8184050764550619  0.4601182300449244
  0.8717914535336716  0.8177214530559338  0.9602167567644296
  0.1087860415856675  0.2078704594880145  0.0310304294042554
  0.1125147649192612  0.2047017485495989  0.5301142051590099
  0.1356871041374142  0.1809026677323535  0.2007121961529149
  0.1359254731892363  0.1858390123141871  0.7023537055138382
  0.8819605799554484  0.7948059871923808  0.2856735121226657
  0.8824174598532318  0.7954555639474845  0.7856406116247041
  0.1162222207041327  0.7973803912972769  0.2821624016464103
  0.1166918215901880  0.7954202831947819  0.7818650540004581
  0.8688892022919695  0.1821992791967859  0.2116573785665332
  0.8722605731302008  0.1834426626412824  0.7122651514960433
  0.8851878824859313  0.2001684093779320  0.0375480844928573
  0.8857495304786106  0.2025349937641062  0.5375612577942154
  0.1305061499120687  0.8173754398602021  0.4567975031847228
  0.1317813914885118  0.8167915318605787  0.9559593901820356
  0.9990471213069625  0.3955235612427276  0.1132905397024756
  0.9989287239786244  0.3969467164269674  0.6105469066873543
 -0.0001168473223934  0.6045971808321082  0.3579464395775426
  0.0007493086915133  0.6030932777125556  0.8590594888442737
  0.4998662149561283  0.8954828034503048  0.1389608140017653
  0.4995208533170988  0.8969090482480164  0.6374347229561952
  0.4994380821919832  0.1048985957123402  0.3971961633470145
  0.4982675077162165  0.1047714587102262  0.8882461795023627
  0.0940932864649901  0.3004662949746871  0.1548076754815643
  0.0968216305093600  0.3027398312686015  0.6464054815253106
  0.9068759885217569  0.7001396018947329  0.4044930851073018
  0.9083469695447721  0.7000042308167166  0.9029940677801855
  0.9043215699897407  0.2994212450212568  0.1503055352847946
  0.9050494507281073  0.3009540816703441  0.6513692879849763
  0.0949943361946118  0.7000587231543371  0.3972834457238499
  0.0934448967413653  0.6995685091411751  0.9001058670477238
  0.5968279674246787  0.8004000174811626  0.1039807008746623
  0.5967304454083235  0.8014581346896192  0.6044531970246643
  0.4071896038419965  0.1998682251547381  0.3480730084965498
  0.4135191018410985  0.2031060151528935  0.8324648345259348
  0.4050507075849459  0.8005166577448707  0.0968284637388576
  0.4045879158431796  0.8014969354033842  0.5983111454212223
  0.5932135890168797  0.1995995300512139  0.3495332842034446
  0.5934276257725606  0.2007321794787214  0.8506514771231907
  0.9998290223912252  0.2001207211886488  0.1447259143962731
  0.0018229515377379  0.2029324509865715  0.6424191790261725
  0.0002802515176592  0.7999196490827343  0.3857905128496496
  0.0007986914574576  0.8006012416812491  0.8856279386732943
  0.5005533375083241  0.7016260632591869  0.1109598385694990
  0.5006158541585842  0.7028035367998944  0.6111521143090888
  0.5005255582805983  0.3002526107276994  0.3668316312548952
  0.5019914552616112  0.3035496214819610  0.8675019905887393
  0.3058169469273607  0.0766849982694620  0.0206621106243650
  0.1754523635508071  0.0828812572784951  0.9909396251090006
 
  0.00000000E+00  0.00000000E+00  0.00000000E+00
  0.00000000E+00  0.00000000E+00  0.00000000E+00
  0.00000000E+00  0.00000000E+00  0.00000000E+00
  0.00000000E+00  0.00000000E+00  0.00000000E+00
  0.00000000E+00  0.00000000E+00  0.00000000E+00
  0.00000000E+00  0.00000000E+00  0.00000000E+00
  0.00000000E+00  0.00000000E+00  0.00000000E+00
  0.00000000E+00  0.00000000E+00  0.00000000E+00
  0.00000000E+00  0.00000000E+00  0.00000000E+00
  0.00000000E+00  0.00000000E+00  0.00000000E+00
  0.00000000E+00  0.00000000E+00  0.00000000E+00
  0.00000000E+00  0.00000000E+00  0.00000000E+00
  0.00000000E+00  0.00000000E+00  0.00000000E+00
  0.00000000E+00  0.00000000E+00  0.00000000E+00
  0.00000000E+00  0.00000000E+00  0.00000000E+00
  0.00000000E+00  0.00000000E+00  0.00000000E+00
  0.00000000E+00  0.00000000E+00  0.00000000E+00
  0.00000000E+00  0.00000000E+00  0.00000000E+00
  0.00000000E+00  0.00000000E+00  0.00000000E+00
  0.00000000E+00  0.00000000E+00  0.00000000E+00
  0.00000000E+00  0.00000000E+00  0.00000000E+00
  0.00000000E+00  0.00000000E+00  0.00000000E+00
  0.00000000E+00  0.00000000E+00  0.00000000E+00
  0.00000000E+00  0.00000000E+00  0.00000000E+00
  0.00000000E+00  0.00000000E+00  0.00000000E+00
  0.00000000E+00  0.00000000E+00  0.00000000E+00
  0.00000000E+00  0.00000000E+00  0.00000000E+00
  0.00000000E+00  0.00000000E+00  0.00000000E+00
  0.00000000E+00  0.00000000E+00  0.00000000E+00
  0.00000000E+00  0.00000000E+00  0.00000000E+00
  0.00000000E+00  0.00000000E+00  0.00000000E+00
  0.00000000E+00  0.00000000E+00  0.00000000E+00
  0.00000000E+00  0.00000000E+00  0.00000000E+00
  0.00000000E+00  0.00000000E+00  0.00000000E+00
  0.00000000E+00  0.00000000E+00  0.00000000E+00
  0.00000000E+00  0.00000000E+00  0.00000000E+00
  0.00000000E+00  0.00000000E+00  0.00000000E+00
  0.00000000E+00  0.00000000E+00  0.00000000E+00
  0.00000000E+00  0.00000000E+00  0.00000000E+00
  0.00000000E+00  0.00000000E+00  0.00000000E+00
  0.00000000E+00  0.00000000E+00  0.00000000E+00
  0.00000000E+00  0.00000000E+00  0.00000000E+00
  0.00000000E+00  0.00000000E+00  0.00000000E+00
  0.00000000E+00  0.00000000E+00  0.00000000E+00
  0.00000000E+00  0.00000000E+00  0.00000000E+00
  0.00000000E+00  0.00000000E+00  0.00000000E+00
  0.00000000E+00  0.00000000E+00  0.00000000E+00
  0.00000000E+00  0.00000000E+00  0.00000000E+00
  0.00000000E+00  0.00000000E+00  0.00000000E+00
  0.00000000E+00  0.00000000E+00  0.00000000E+00
  0.00000000E+00  0.00000000E+00  0.00000000E+00
  0.00000000E+00  0.00000000E+00  0.00000000E+00
  0.00000000E+00  0.00000000E+00  0.00000000E+00
  0.00000000E+00  0.00000000E+00  0.00000000E+00
  0.00000000E+00  0.00000000E+00  0.00000000E+00
  0.00000000E+00  0.00000000E+00  0.00000000E+00
  0.00000000E+00  0.00000000E+00  0.00000000E+00
  0.00000000E+00  0.00000000E+00  0.00000000E+00
  0.00000000E+00  0.00000000E+00  0.00000000E+00
  0.00000000E+00  0.00000000E+00  0.00000000E+00
  0.00000000E+00  0.00000000E+00  0.00000000E+00
  0.00000000E+00  0.00000000E+00  0.00000000E+00
  0.00000000E+00  0.00000000E+00  0.00000000E+00
  0.00000000E+00  0.00000000E+00  0.00000000E+00
  0.00000000E+00  0.00000000E+00  0.00000000E+00
  0.00000000E+00  0.00000000E+00  0.00000000E+00
  0.00000000E+00  0.00000000E+00  0.00000000E+00
  0.00000000E+00  0.00000000E+00  0.00000000E+00
  0.00000000E+00  0.00000000E+00  0.00000000E+00
  0.00000000E+00  0.00000000E+00  0.00000000E+00
  0.00000000E+00  0.00000000E+00  0.00000000E+00
  0.00000000E+00  0.00000000E+00  0.00000000E+00
  0.00000000E+00  0.00000000E+00  0.00000000E+00
  0.00000000E+00  0.00000000E+00  0.00000000E+00
  0.00000000E+00  0.00000000E+00  0.00000000E+00
  0.00000000E+00  0.00000000E+00  0.00000000E+00
  0.00000000E+00  0.00000000E+00  0.00000000E+00
  0.00000000E+00  0.00000000E+00  0.00000000E+00
  0.00000000E+00  0.00000000E+00  0.00000000E+00
  0.00000000E+00  0.00000000E+00  0.00000000E+00
  0.00000000E+00  0.00000000E+00  0.00000000E+00
  0.00000000E+00  0.00000000E+00  0.00000000E+00
  0.00000000E+00  0.00000000E+00  0.00000000E+00
  0.00000000E+00  0.00000000E+00  0.00000000E+00
  0.00000000E+00  0.00000000E+00  0.00000000E+00
  0.00000000E+00  0.00000000E+00  0.00000000E+00
  0.00000000E+00  0.00000000E+00  0.00000000E+00
  0.00000000E+00  0.00000000E+00  0.00000000E+00
  0.00000000E+00  0.00000000E+00  0.00000000E+00
  0.00000000E+00  0.00000000E+00  0.00000000E+00
  0.00000000E+00  0.00000000E+00  0.00000000E+00
  0.00000000E+00  0.00000000E+00  0.00000000E+00
  0.00000000E+00  0.00000000E+00  0.00000000E+00
  0.00000000E+00  0.00000000E+00  0.00000000E+00
  0.00000000E+00  0.00000000E+00  0.00000000E+00
  0.00000000E+00  0.00000000E+00  0.00000000E+00
  0.00000000E+00  0.00000000E+00  0.00000000E+00
  0.00000000E+00  0.00000000E+00  0.00000000E+00
  0.00000000E+00  0.00000000E+00  0.00000000E+00
  0.00000000E+00  0.00000000E+00  0.00000000E+00
  0.00000000E+00  0.00000000E+00  0.00000000E+00
  0.00000000E+00  0.00000000E+00  0.00000000E+00
  0.00000000E+00  0.00000000E+00  0.00000000E+00
  0.00000000E+00  0.00000000E+00  0.00000000E+00
  0.00000000E+00  0.00000000E+00  0.00000000E+00
  0.00000000E+00  0.00000000E+00  0.00000000E+00
  0.00000000E+00  0.00000000E+00  0.00000000E+00
  0.00000000E+00  0.00000000E+00  0.00000000E+00
  0.00000000E+00  0.00000000E+00  0.00000000E+00
  0.00000000E+00  0.00000000E+00  0.00000000E+00
  0.00000000E+00  0.00000000E+00  0.00000000E+00
  0.00000000E+00  0.00000000E+00  0.00000000E+00
  0.00000000E+00  0.00000000E+00  0.00000000E+00
  0.00000000E+00  0.00000000E+00  0.00000000E+00
  0.00000000E+00  0.00000000E+00  0.00000000E+00
  0.00000000E+00  0.00000000E+00  0.00000000E+00
  0.00000000E+00  0.00000000E+00  0.00000000E+00
  0.00000000E+00  0.00000000E+00  0.00000000E+00
  0.00000000E+00  0.00000000E+00  0.00000000E+00
  0.00000000E+00  0.00000000E+00  0.00000000E+00
  0.00000000E+00  0.00000000E+00  0.00000000E+00
  0.00000000E+00  0.00000000E+00  0.00000000E+00
  0.00000000E+00  0.00000000E+00  0.00000000E+00
  0.00000000E+00  0.00000000E+00  0.00000000E+00
  0.00000000E+00  0.00000000E+00  0.00000000E+00
  0.00000000E+00  0.00000000E+00  0.00000000E+00
  0.00000000E+00  0.00000000E+00  0.00000000E+00
  0.00000000E+00  0.00000000E+00  0.00000000E+00
  0.00000000E+00  0.00000000E+00  0.00000000E+00
  0.00000000E+00  0.00000000E+00  0.00000000E+00
  0.00000000E+00  0.00000000E+00  0.00000000E+00
  0.00000000E+00  0.00000000E+00  0.00000000E+00
  0.00000000E+00  0.00000000E+00  0.00000000E+00
  0.00000000E+00  0.00000000E+00  0.00000000E+00
  0.00000000E+00  0.00000000E+00  0.00000000E+00
  0.00000000E+00  0.00000000E+00  0.00000000E+00
  0.00000000E+00  0.00000000E+00  0.00000000E+00
  0.00000000E+00  0.00000000E+00  0.00000000E+00
  0.00000000E+00  0.00000000E+00  0.00000000E+00
  0.00000000E+00  0.00000000E+00  0.00000000E+00
  0.00000000E+00  0.00000000E+00  0.00000000E+00
  0.00000000E+00  0.00000000E+00  0.00000000E+00
  0.00000000E+00  0.00000000E+00  0.00000000E+00
  0.00000000E+00  0.00000000E+00  0.00000000E+00
  0.00000000E+00  0.00000000E+00  0.00000000E+00
  0.00000000E+00  0.00000000E+00  0.00000000E+00
  0.00000000E+00  0.00000000E+00  0.00000000E+00
  0.00000000E+00  0.00000000E+00  0.00000000E+00
  0.00000000E+00  0.00000000E+00  0.00000000E+00
  0.00000000E+00  0.00000000E+00  0.00000000E+00
  0.00000000E+00  0.00000000E+00  0.00000000E+00
  0.00000000E+00  0.00000000E+00  0.00000000E+00
  0.00000000E+00  0.00000000E+00  0.00000000E+00
  0.00000000E+00  0.00000000E+00  0.00000000E+00
  0.00000000E+00  0.00000000E+00  0.00000000E+00
  0.00000000E+00  0.00000000E+00  0.00000000E+00
  0.00000000E+00  0.00000000E+00  0.00000000E+00
  0.00000000E+00  0.00000000E+00  0.00000000E+00
  0.00000000E+00  0.00000000E+00  0.00000000E+00
  0.00000000E+00  0.00000000E+00  0.00000000E+00
  0.00000000E+00  0.00000000E+00  0.00000000E+00
  0.00000000E+00  0.00000000E+00  0.00000000E+00
  0.00000000E+00  0.00000000E+00  0.00000000E+00
  0.00000000E+00  0.00000000E+00  0.00000000E+00
  0.00000000E+00  0.00000000E+00  0.00000000E+00
  0.00000000E+00  0.00000000E+00  0.00000000E+00
  0.00000000E+00  0.00000000E+00  0.00000000E+00
  0.00000000E+00  0.00000000E+00  0.00000000E+00
  0.00000000E+00  0.00000000E+00  0.00000000E+00
  0.00000000E+00  0.00000000E+00  0.00000000E+00
  0.00000000E+00  0.00000000E+00  0.00000000E+00
  0.00000000E+00  0.00000000E+00  0.00000000E+00
  0.00000000E+00  0.00000000E+00  0.00000000E+00
  0.00000000E+00  0.00000000E+00  0.00000000E+00
  0.00000000E+00  0.00000000E+00  0.00000000E+00
  0.00000000E+00  0.00000000E+00  0.00000000E+00
  0.00000000E+00  0.00000000E+00  0.00000000E+00
  0.00000000E+00  0.00000000E+00  0.00000000E+00
  0.00000000E+00  0.00000000E+00  0.00000000E+00
  0.00000000E+00  0.00000000E+00  0.00000000E+00
  0.00000000E+00  0.00000000E+00  0.00000000E+00
  0.00000000E+00  0.00000000E+00  0.00000000E+00
  0.00000000E+00  0.00000000E+00  0.00000000E+00
  0.00000000E+00  0.00000000E+00  0.00000000E+00
  0.00000000E+00  0.00000000E+00  0.00000000E+00
  0.00000000E+00  0.00000000E+00  0.00000000E+00
  0.00000000E+00  0.00000000E+00  0.00000000E+00
  0.00000000E+00  0.00000000E+00  0.00000000E+00
  0.00000000E+00  0.00000000E+00  0.00000000E+00
  0.00000000E+00  0.00000000E+00  0.00000000E+00
  0.00000000E+00  0.00000000E+00  0.00000000E+00
  0.00000000E+00  0.00000000E+00  0.00000000E+00
  0.00000000E+00  0.00000000E+00  0.00000000E+00
  0.00000000E+00  0.00000000E+00  0.00000000E+00
  0.00000000E+00  0.00000000E+00  0.00000000E+00
  0.00000000E+00  0.00000000E+00  0.00000000E+00
  0.00000000E+00  0.00000000E+00  0.00000000E+00
  0.00000000E+00  0.00000000E+00  0.00000000E+00
  0.00000000E+00  0.00000000E+00  0.00000000E+00
  0.00000000E+00  0.00000000E+00  0.00000000E+00
  0.00000000E+00  0.00000000E+00  0.00000000E+00
  0.00000000E+00  0.00000000E+00  0.00000000E+00
  0.00000000E+00  0.00000000E+00  0.00000000E+00
  0.00000000E+00  0.00000000E+00  0.00000000E+00
  0.00000000E+00  0.00000000E+00  0.00000000E+00
  0.00000000E+00  0.00000000E+00  0.00000000E+00
  0.00000000E+00  0.00000000E+00  0.00000000E+00
  0.00000000E+00  0.00000000E+00  0.00000000E+00
  0.00000000E+00  0.00000000E+00  0.00000000E+00
  0.00000000E+00  0.00000000E+00  0.00000000E+00
  0.00000000E+00  0.00000000E+00  0.00000000E+00
  0.00000000E+00  0.00000000E+00  0.00000000E+00
  0.00000000E+00  0.00000000E+00  0.00000000E+00
  0.00000000E+00  0.00000000E+00  0.00000000E+00
  0.00000000E+00  0.00000000E+00  0.00000000E+00
  0.00000000E+00  0.00000000E+00  0.00000000E+00
  0.00000000E+00  0.00000000E+00  0.00000000E+00
  0.00000000E+00  0.00000000E+00  0.00000000E+00
  0.00000000E+00  0.00000000E+00  0.00000000E+00
  0.00000000E+00  0.00000000E+00  0.00000000E+00
  0.00000000E+00  0.00000000E+00  0.00000000E+00
  0.00000000E+00  0.00000000E+00  0.00000000E+00
  0.00000000E+00  0.00000000E+00  0.00000000E+00
  0.00000000E+00  0.00000000E+00  0.00000000E+00
  0.00000000E+00  0.00000000E+00  0.00000000E+00
  0.00000000E+00  0.00000000E+00  0.00000000E+00
  0.00000000E+00  0.00000000E+00  0.00000000E+00
  0.00000000E+00  0.00000000E+00  0.00000000E+00
  0.00000000E+00  0.00000000E+00  0.00000000E+00
  0.00000000E+00  0.00000000E+00  0.00000000E+00
  0.00000000E+00  0.00000000E+00  0.00000000E+00
  0.00000000E+00  0.00000000E+00  0.00000000E+00
  0.00000000E+00  0.00000000E+00  0.00000000E+00
  0.00000000E+00  0.00000000E+00  0.00000000E+00
  0.00000000E+00  0.00000000E+00  0.00000000E+00
  0.00000000E+00  0.00000000E+00  0.00000000E+00
  0.00000000E+00  0.00000000E+00  0.00000000E+00
  0.00000000E+00  0.00000000E+00  0.00000000E+00
  0.00000000E+00  0.00000000E+00  0.00000000E+00
  0.00000000E+00  0.00000000E+00  0.00000000E+00
  0.00000000E+00  0.00000000E+00  0.00000000E+00
  0.00000000E+00  0.00000000E+00  0.00000000E+00
  0.00000000E+00  0.00000000E+00  0.00000000E+00
  0.00000000E+00  0.00000000E+00  0.00000000E+00
  0.00000000E+00  0.00000000E+00  0.00000000E+00
  0.00000000E+00  0.00000000E+00  0.00000000E+00
  0.00000000E+00  0.00000000E+00  0.00000000E+00
  0.00000000E+00  0.00000000E+00  0.00000000E+00
  0.00000000E+00  0.00000000E+00  0.00000000E+00
  0.00000000E+00  0.00000000E+00  0.00000000E+00
  0.00000000E+00  0.00000000E+00  0.00000000E+00
  0.00000000E+00  0.00000000E+00  0.00000000E+00
  0.00000000E+00  0.00000000E+00  0.00000000E+00
  0.00000000E+00  0.00000000E+00  0.00000000E+00
  0.00000000E+00  0.00000000E+00  0.00000000E+00
  0.00000000E+00  0.00000000E+00  0.00000000E+00
  0.00000000E+00  0.00000000E+00  0.00000000E+00
  0.00000000E+00  0.00000000E+00  0.00000000E+00
  0.00000000E+00  0.00000000E+00  0.00000000E+00
  0.00000000E+00  0.00000000E+00  0.00000000E+00
  0.00000000E+00  0.00000000E+00  0.00000000E+00
  0.00000000E+00  0.00000000E+00  0.00000000E+00
  0.00000000E+00  0.00000000E+00  0.00000000E+00
  0.00000000E+00  0.00000000E+00  0.00000000E+00
  0.00000000E+00  0.00000000E+00  0.00000000E+00
  0.00000000E+00  0.00000000E+00  0.00000000E+00
  0.00000000E+00  0.00000000E+00  0.00000000E+00
  0.00000000E+00  0.00000000E+00  0.00000000E+00
  0.00000000E+00  0.00000000E+00  0.00000000E+00
  0.00000000E+00  0.00000000E+00  0.00000000E+00
  0.00000000E+00  0.00000000E+00  0.00000000E+00
  0.00000000E+00  0.00000000E+00  0.00000000E+00
  0.00000000E+00  0.00000000E+00  0.00000000E+00
  0.00000000E+00  0.00000000E+00  0.00000000E+00
  0.00000000E+00  0.00000000E+00  0.00000000E+00
  0.00000000E+00  0.00000000E+00  0.00000000E+00
  0.00000000E+00  0.00000000E+00  0.00000000E+00
  0.00000000E+00  0.00000000E+00  0.00000000E+00
  0.00000000E+00  0.00000000E+00  0.00000000E+00
  0.00000000E+00  0.00000000E+00  0.00000000E+00
  0.00000000E+00  0.00000000E+00  0.00000000E+00
  0.00000000E+00  0.00000000E+00  0.00000000E+00
  0.00000000E+00  0.00000000E+00  0.00000000E+00
  0.00000000E+00  0.00000000E+00  0.00000000E+00
  0.00000000E+00  0.00000000E+00  0.00000000E+00
  0.00000000E+00  0.00000000E+00  0.00000000E+00
  0.00000000E+00  0.00000000E+00  0.00000000E+00
  0.00000000E+00  0.00000000E+00  0.00000000E+00
  0.00000000E+00  0.00000000E+00  0.00000000E+00
