# Supplementary material for: Brønsted acidity in zeolites measured by deprotonation energy
Source: Sci Rep. 2022 May 4;12:7301. doi: 10.1038/s41598-022-11354-x (PMC9068704; doi:10.1038/s41598-022-11354-x)
Supplement: Supplementary file 2 — Supplementary Information 2. [file 41598_2022_11354_MOESM2_ESM.zip › structures/periodic/mor/Al3-O3.vasp]

Comment Line                            
   1.00000000000000     
    18.1261405945000007    0.0000000000000000    0.0000000000000000
     0.0000000000000000   20.4852790833000000    0.0000000000000000
     0.0000000000000000    0.0000000000000000   15.0408601760000007
   Si   O    Al   H 
    95   192     1     1
Direct
  0.3086588907253604  0.0670264771395166  0.0167424728695781
  0.3067590887769393  0.0670233447684173  0.5169546337007090
  0.6980509399736268  0.9242618853109081  0.4793593957122174
  0.6969060760359107  0.9244569644679204  0.9791470688079207
  0.6901588312724689  0.9330009861241874  0.2733308654485565
  0.6888818468589772  0.9315218757765844  0.7730936497849027
  0.3054821762384636  0.0804867097084534  0.2239006061566492
  0.3030664664654527  0.0782570785348339  0.7238985278531742
  0.7005667681043031  0.0806114718457349  0.2319360270760858
  0.7010066696453408  0.0791720047431455  0.7325713510958410
  0.3082817847384874  0.9321050275938078  0.2677774452329447
  0.3094654434107905  0.9297616762583565  0.7678602717400949
  0.3005424758628090  0.9194977225365633  0.4756011226965541
  0.3025171929688873  0.9190007495191178  0.9758890107334134
  0.6880737417546962  0.0727795118046806  0.0247307317260846
  0.6903282974996064  0.0717015675962922  0.5253129960596300
  0.7996567216772559  0.5790836601145033  0.0232769744685195
  0.8008312355462481  0.5794828621841762  0.5230016691253204
  0.1884219036327057  0.4275139762848895  0.4768204219532701
  0.1907878468788405  0.4281807116667660  0.9673039162855981
  0.2095709992321237  0.4260546302569007  0.2707564953294533
  0.2025517016171735  0.4221334000091594  0.7607806390919308
  0.8092257399016164  0.5711278546165360  0.2311582139674117
  0.8101994174893890  0.5714579389226990  0.7304844082434290
  0.1919625748936022  0.5697511330396753  0.2281452283979057
  0.1883357486801491  0.5704761339304307  0.7256367525026951
  0.7995523117226893  0.4233231566954835  0.2765099337391969
  0.8029990291826361  0.4234346287261819  0.7747519605905885
  0.8093927454434875  0.4318915511116810  0.4823955198102739
  0.8082559772010788  0.4321593298306110  0.9812967585981049
  0.2006683305143550  0.5736312687067224  0.0204930303035142
  0.1979078459695947  0.5759505056070852  0.5212037474859379
  0.2936727566577628  0.3090131202930071  0.0232943646013564
  0.2963678607399186  0.3102020532681559  0.5218821715362149
  0.6944313101874282  0.6958092630467649  0.4796480092597822
  0.6947826439830872  0.6967312987144376  0.9796990480855837
  0.7024639356630782  0.6891034677819032  0.2736706012829757
  0.7027700639293755  0.6880601335012342  0.7738124546221740
  0.3087922739403037  0.3094344538368243  0.2287944774773693
  0.3100670883363718  0.3072531649823571  0.7250705846240411
  0.6893612787735212  0.3121504151272586  0.2349288711884542
  0.6890776688055064  0.3117648384295601  0.7338389555474769
  0.3010532294714255  0.6896355056282570  0.2736446953821917
  0.3012911069737444  0.6861989558770336  0.7733914112498420
  0.3101473509046552  0.6863523941383617  0.4798376267449199
  0.3098295494593742  0.6874201386076059  0.9788658782209222
  0.6963431194549428  0.3156935104479532  0.0285589968100044
  0.6971389171331571  0.3151886474886481  0.5281839902834556
  0.8096695310438339  0.8139262054945775  0.0207492888408788
  0.8095405057127435  0.8126499628230107  0.5208474161343793
  0.1961026940393940  0.1839082715978883  0.4743531916870613
  0.1962400996566979  0.1816486223824003  0.9748252711380230
  0.1918691065680178  0.1936780871341111  0.2680412556662761
  0.1928877974367350  0.1920015819546768  0.7682681083136382
  0.8015535098661135  0.8156863732228515  0.2266868528324888
  0.8012931956787468  0.8146872257382028  0.7264478276751037
  0.2025598461881896  0.8153191142914018  0.2272807410525061
  0.2018878926288902  0.8126212395565156  0.7264238919030510
  0.8067434623537618  0.1965023885396506  0.2745416502504751
  0.8049350196974078  0.1955520575281184  0.7757267658415421
  0.7967849818894683  0.1888325797654299  0.4803860994795767
  0.7957497219326476  0.1892772569255166  0.9812502013483073
  0.1943847235991812  0.8039663855824196  0.0209662222323368
  0.1944105222861124  0.8031234272188637  0.5206369374110315
  0.0841237840366473  0.3764299528858212  0.6155767168021266
  0.9153694267220033  0.6214313237897046  0.3731898028513776
  0.9148029620162991  0.6217114867234659  0.8743869229337206
  0.9127847321211128  0.3789252875623392  0.1256724740669810
  0.9144481360564599  0.3781545009775051  0.6243019580922867
  0.0865510360709847  0.6207774170852299  0.3677913358871723
  0.0864246569252334  0.6206489342492711  0.8720792246850906
  0.5861502585211279  0.8783220112639206  0.1304589436300911
  0.5860824636445590  0.8773988528168153  0.6292684748634033
  0.4147125269063595  0.1208799583977482  0.3761608194617008
  0.4135517721880067  0.1220918910383455  0.8748396634254467
  0.4154977472401747  0.8777033616745427  0.1259653218161556
  0.4147705347472528  0.8765281217861044  0.6246327036717928
  0.5858194483671464  0.1222590207712594  0.3830324743217151
  0.5849774258393862  0.1234314685546551  0.8809194870087687
  0.0834818795973708  0.2195421686633439  0.1149506163675145
  0.0826017055041447  0.2209249020695003  0.6162399356601915
  0.9160542848517693  0.7773753475165499  0.3697737635740770
  0.9158095224714652  0.7778676711119956  0.8701863034296518
  0.9133012922724763  0.2240854464694508  0.1209450173174034
  0.9122923925689498  0.2236371150506295  0.6217912077189947
  0.0870489182903274  0.7752321685612784  0.3666844471756047
  0.0871390588522907  0.7757905587049179  0.8689029906858388
  0.5867823376039725  0.7237019133832879  0.1331778478868625
  0.5870840444706859  0.7227903623745732  0.6332119582058050
  0.4122415358188601  0.2747721626472925  0.3801554724377759
  0.4110276365959907  0.2766809076179676  0.8814027324645173
  0.4165858325319099  0.7220193204519064  0.1309721499033139
  0.4163229164851554  0.7207256429505255  0.6300380725405507
  0.5827446312553288  0.2777381567943367  0.3857610415954686
  0.5819829080568681  0.2794480138472148  0.8858163759296928
  0.2797287348175374  0.9925268689296127  0.0048824136819110
  0.2764440669836946  0.9929295814919464  0.5043314176147193
  0.7160595893921824  0.9979475892771433  0.0123287074674732
  0.7191179287293838  0.9970060778580292  0.5141491404618300
  0.7230496217394007  0.0054365704523149  0.2538863334807256
  0.7225711455524148  0.0037360348294462  0.7539562940988190
  0.2825696947719055  0.0075019906531495  0.2561442546191898
  0.2819397317490874  0.0046516871832093  0.7552532288018424
  0.7751005082907928  0.5049062227152640  0.9990753941807087
  0.7770916415047644  0.5047110379682253  0.5010193294454566
  0.2226974154081780  0.5002548434689762  0.9862426582229453
  0.2180373351741020  0.5009376644464500  0.4969586806866498
  0.2334229667034250  0.5026396191211338  0.2566003624101975
  0.2224920342066097  0.4975441115597398  0.7385723396205377
  0.7793636827410297  0.4970673902624779  0.2444979627927938
  0.7820835858628336  0.4965764155537380  0.7411616010831027
  0.3298222294558355  0.0808043977677624  0.1199080214893211
  0.3286182646420096  0.0794839712108334  0.6203548411017081
  0.6680297215769456  0.9262059410941531  0.3775782602017881
  0.6667324695883196  0.9246848879892624  0.8773425566493295
  0.6732952241534268  0.0876793785597607  0.1292439987188043
  0.6752485924288251  0.0872992780129262  0.6295357765582902
  0.3252662218387247  0.9165717092766185  0.3717236642499134
  0.3268908490133681  0.9155580652522438  0.8719761570162293
  0.8249858697676017  0.5851680347879670  0.1266245887391182
  0.8257870480321586  0.5873275080458791  0.6264474368205843
  0.1772374745425494  0.4164860233524892  0.3714295645909304
  0.1734360433881072  0.4164956365017424  0.8637015517872704
  0.1723590333733638  0.5700381094543429  0.1224102800903848
  0.1660256868555563  0.5815548093933887  0.6223044728532713
  0.8304982563684098  0.4237216132104662  0.3781208027455213
  0.8312354524805587  0.4246609755524199  0.8772356318538900
  0.3799884460219071  0.0767357894355215  0.4556961392427115
  0.3822277620105646  0.0779595078822351  0.9563434645048697
  0.6329999389909047  0.8925207000527456  0.0407616552420414
  0.6332930240641473  0.8929223504087720  0.5402674533141437
  0.6162590238661410  0.9213926838662110  0.2137374433966376
  0.6149113032403821  0.9205769165777912  0.7132490358839013
  0.3752266375191756  0.1065645107710847  0.2814115521736084
  0.3713344734586064  0.1062392199679618  0.7822828967909418
  0.6330669439894652  0.1040200148830751  0.2950613837065944
  0.6329301581002440  0.1026212539611144  0.7946386976896179
  0.3827380349377322  0.9186727815666695  0.2098377328538702
  0.3841554762383699  0.9172658355128134  0.7100139851668898
  0.3721064147713671  0.8938708494136631  0.0343461695183964
  0.3702764309973756  0.8949827657937444  0.5345503850422728
  0.6139506365101062  0.0817082880663541  0.4698364767887510
  0.6116251469575295  0.0841356800019299  0.9695483527958849
  0.8705790299846704  0.6013437778405237  0.4623619088883704
  0.8697526959409371  0.6007888943945028  0.9628453964857175
  0.1073300221769997  0.4209982191708549  0.0190232891396449
  0.1094607558853547  0.4162957316015724  0.5270745281045141
  0.1486623721424907  0.4056070250911134  0.1996665076928434
  0.1360359296628325  0.3952560277728251  0.6997072964503603
  0.8856116395265177  0.5816426185428968  0.2865600853538849
  0.8862385194481258  0.5822444617217793  0.7868411712188432
  0.1148252555409481  0.5780119879064695  0.2830710626319584
  0.1145385769518978  0.5781783007143757  0.7869410435497375
  0.8619056598121786  0.3915966570406950  0.2131539665787099
  0.8696288547539587  0.3936597150317259  0.7151731333986576
  0.8818982790565151  0.4212610482578015  0.0409167450722853
  0.8838662361381253  0.4212654994491329  0.5413777206237131
  0.1349065597035660  0.6046117570278536  0.4557014051188161
  0.1329812546649618  0.6010353240407349  0.9605205186571314
  0.2435958689884134  0.1148466735292412  0.9825348669794247
  0.2426319846530495  0.1169302693129860  0.4856512434667254
  0.7720899028079203  0.8813273941848024  0.9857703221075993
  0.7722750864869522  0.8799026113930608  0.4850181738085071
  0.7520767223608340  0.8796357881782967  0.2468408437651242
  0.7503535784147447  0.8777320960852116  0.7465777295841670
  0.2349043454567298  0.1276415719833276  0.2382378835799580
  0.2303514690354615  0.1235444776539121  0.7375446386956346
  0.7732114447452247  0.1252584861449746  0.2488807758655252
  0.7738944995396156  0.1232240749447648  0.7514107396388237
  0.2420551906254153  0.8862516314813289  0.2304817702282423
  0.2448002429535309  0.8818729998059710  0.7315959974973743
  0.2306490645818584  0.8733603879236895  0.9930103728980285
  0.2291960785966594  0.8730915444546887  0.4921491954090162
  0.7508107137168240  0.1208102744937918  0.9842286270516188
  0.7522711222520307  0.1202513889786236  0.4842108459984327
  0.7289815628224507  0.6257548538391593  0.0045079981839424
  0.7292273093120329  0.6247837958251873  0.5029432683300359
  0.2403476218880454  0.3730242314299081  0.0127772828021276
  0.2477067602596404  0.3764897732684296  0.5185195751362625
  0.2844727026531406  0.3821224641838828  0.2606151521048775
  0.2769091509270343  0.3791400909549141  0.7493276485592741
  0.7474176100949603  0.6208353218558379  0.2700258825802451
  0.7472518977744181  0.6194023498058839  0.7708856943943280
  0.2450055124534690  0.6308307416377502  0.2508546932788114
  0.2492350766831551  0.6229964266104732  0.7578710376419074
  0.7242933670238967  0.3801091101390804  0.2718872230100189
  0.7295293989852161  0.3785782181385091  0.7660315266407226
  0.7457347212979398  0.3795326361599549  0.0077610183104363
  0.7475536755857115  0.3792682532588289  0.5119947078178376
  0.2738849466373082  0.6183211606336538  0.0108203362496650
  0.2736423449203597  0.6179756553763459  0.5126682279202426
  0.3267557296137204  0.3084494444640324  0.1229246797227312
  0.3316130573151406  0.3033502113042941  0.6207531915696171
  0.6744967833987578  0.7012894110980898  0.3747879485733726
  0.6747295904377245  0.7008812592362600  0.8747377783389270
  0.6685036787645741  0.3182846274315787  0.1306809349506858
  0.6670556911159560  0.3160309664069053  0.6296653887923785
  0.3298553786787058  0.6832510711216726  0.3750563497286157
  0.3317968275587465  0.6845025352523938  0.8746553191769274
  0.8308323292507646  0.8190590975866382  0.1250362355492673
  0.8309543156016140  0.8186137876196299  0.6250332866594228
  0.1693248762352899  0.1903033722146673  0.3722498601897435
  0.1703497206894417  0.1905923985659947  0.8723344839919329
  0.1756440359913176  0.8011025251908038  0.1262169522950802
  0.1731474713915619  0.8017028191365538  0.6254146516834124
  0.8260630892987217  0.2003218312648069  0.3797929135753293
  0.8250503345923490  0.2010169200392483  0.8804788087833286
  0.2473971015766150  0.2431897922353390  0.0044522020968053
  0.2460429655935062  0.2465194454847259  0.5017713970810185
  0.7537011657197439  0.7532206414864773  0.0051889834705600
  0.7528511079768483  0.7522653205975419  0.5069543308424478
  0.7540700346409308  0.7493057984820062  0.2410645745289275
  0.7552300492782515  0.7475248898454521  0.7407363476440071
  0.2438514267950851  0.2573348501612293  0.2516465226533796
  0.2493659424194591  0.2521951229553019  0.7505682825790910
  0.7470283631406311  0.2525432969249380  0.2492740801428653
  0.7429989460922042  0.2495990785049203  0.7498706287303195
  0.2600624670808094  0.7595174107696308  0.2604994113542162
  0.2558277953502224  0.7532644835003806  0.7564644432738595
  0.2505595206221662  0.7452335226716947  0.9956527279994997
  0.2534459435185680  0.7457919605070678  0.4995168664251742
  0.7427949872175456  0.2492320339759146  0.0113569170858397
  0.7442682796363644  0.2489935672282229  0.5109567258921558
  0.3625826169987514  0.3158889951581703  0.4502130930503950
  0.3607573385189833  0.3163656571070042  0.9527768360750407
  0.6189205183275753  0.7080265282728139  0.0345792141875155
  0.6183030084787764  0.7058931955066557  0.5345573414141870
  0.6314207836794332  0.6832952688713664  0.2087180054755383
  0.6317933915321501  0.6824496639633550  0.7087997692322330
  0.3847963828601014  0.2891011853446899  0.2790879663001989
  0.3851966311406386  0.2951580401100380  0.7810020530102993
  0.6133379078442188  0.2971633917502091  0.2878321370829015
  0.6131496967594714  0.3024407861096217  0.7894262125031668
  0.3719151684119778  0.6841415468679172  0.2086406870154416
  0.3711711537957794  0.6821226765417659  0.7068626295780104
  0.3848626945245842  0.7011480522472409  0.0339494025908881
  0.3868654512630242  0.6987192233103241  0.5325247897046431
  0.6266833175651770  0.3178456556271111  0.4621345262031519
  0.6243726298064954  0.3175738821746615  0.9649708301255725
  0.8852888188363350  0.7990494870514898  0.4668129359297437
  0.8857340604780863  0.8009504774503380  0.9668834511364233
  0.1243812503147006  0.1764249423412824  0.0378194298654453
  0.1238879259566053  0.1805868996283445  0.5378951807005701
  0.1161925933599939  0.1990288505791054  0.2121992461072884
  0.1176633199290895  0.2034865093169184  0.7125922810984732
  0.8724496593974143  0.8160707588420225  0.2919403874050824
  0.8720824757108275  0.8159328566927907  0.7919516636455629
  0.1310387014669810  0.8167226668701503  0.2917214608989669
  0.1314098120447555  0.8154434192838114  0.7924983919567467
  0.8828154306779044  0.2084661374374236  0.2206396336316155
  0.8803594798395616  0.2088783299025826  0.7207116453486286
  0.8655025038731873  0.1838969684543753  0.0476764120656074
  0.8667649574871923  0.1834375744109493  0.5469502298670358
  0.1189976786090066  0.7905541489323916  0.4654532417474946
  0.1175234222096601  0.7940447954460319  0.9674607428914153
  0.9959878601652150  0.4011873060439802  0.1435240210520360
  0.0003358459462647  0.3967350190600401  0.6408993984696796
  0.0012962515720143  0.6028292086571942  0.3884127505079711
  0.0007802542850315  0.6027849391333158  0.8908888977778446
  0.5010170023949558  0.8981077099695743  0.1123184666523396
  0.5006305697611013  0.8954663646764911  0.6098727025059480
  0.5008576720164296  0.1023343427951926  0.3649321449533759
  0.4998207504552080  0.1049512444482573  0.8609446127700933
  0.0953803469483694  0.2958874478311163  0.0966231398687004
  0.0905907627079656  0.2987182692779040  0.5964212236881719
  0.9053524615633194  0.6992288395731492  0.3553691109675988
  0.9049599649873313  0.6995176841284839  0.8574753580357480
  0.9059865802696868  0.3016892120288493  0.0996970220373292
  0.9058929350953615  0.3012760880741623  0.5998394877467299
  0.0951501589416988  0.6978716594227528  0.3439860884082647
  0.0967986197926640  0.6977229915808175  0.8509227538457874
  0.5932688156249316  0.8013060283164095  0.1551850461746850
  0.5949229135851881  0.8004954000494238  0.6538410128828122
  0.4042717286164147  0.1973201191030768  0.4026519087236750
  0.4018950279712789  0.1987873652959356  0.8995852330755463
  0.4078639966946648  0.8001435792007656  0.1465098444636437
  0.4055131976638721  0.7988860518124483  0.6442759993785915
  0.5934437516156559  0.1999101197387106  0.4032572904109038
  0.5937583803467300  0.2012993897605165  0.8982631533895340
  0.9971845473689745  0.1985933008522889  0.1143420616105321
  0.9969663626530186  0.1993843971461048  0.6179168467355755
  0.0018474484631718  0.7977429548882286  0.3639981769809107
  0.0018012393315328  0.7972721005438090  0.8632399498648718
  0.5018888331397005  0.6999519848005342  0.1359363641642941
  0.5019268439926032  0.7001358382754317  0.6378220083169497
  0.4968030103728749  0.2981932975653703  0.3907894178427790
  0.4958067871700725  0.2990029934490962  0.8927391157804028
  0.0850631186450802  0.3759129562186980  0.1271069738048373
  0.0644586884028364  0.4406695748932531  0.9903377625078550
 
  0.00000000E+00  0.00000000E+00  0.00000000E+00
  0.00000000E+00  0.00000000E+00  0.00000000E+00
  0.00000000E+00  0.00000000E+00  0.00000000E+00
  0.00000000E+00  0.00000000E+00  0.00000000E+00
  0.00000000E+00  0.00000000E+00  0.00000000E+00
  0.00000000E+00  0.00000000E+00  0.00000000E+00
  0.00000000E+00  0.00000000E+00  0.00000000E+00
  0.00000000E+00  0.00000000E+00  0.00000000E+00
  0.00000000E+00  0.00000000E+00  0.00000000E+00
  0.00000000E+00  0.00000000E+00  0.00000000E+00
  0.00000000E+00  0.00000000E+00  0.00000000E+00
  0.00000000E+00  0.00000000E+00  0.00000000E+00
  0.00000000E+00  0.00000000E+00  0.00000000E+00
  0.00000000E+00  0.00000000E+00  0.00000000E+00
  0.00000000E+00  0.00000000E+00  0.00000000E+00
  0.00000000E+00  0.00000000E+00  0.00000000E+00
  0.00000000E+00  0.00000000E+00  0.00000000E+00
  0.00000000E+00  0.00000000E+00  0.00000000E+00
  0.00000000E+00  0.00000000E+00  0.00000000E+00
  0.00000000E+00  0.00000000E+00  0.00000000E+00
  0.00000000E+00  0.00000000E+00  0.00000000E+00
  0.00000000E+00  0.00000000E+00  0.00000000E+00
  0.00000000E+00  0.00000000E+00  0.00000000E+00
  0.00000000E+00  0.00000000E+00  0.00000000E+00
  0.00000000E+00  0.00000000E+00  0.00000000E+00
  0.00000000E+00  0.00000000E+00  0.00000000E+00
  0.00000000E+00  0.00000000E+00  0.00000000E+00
  0.00000000E+00  0.00000000E+00  0.00000000E+00
  0.00000000E+00  0.00000000E+00  0.00000000E+00
  0.00000000E+00  0.00000000E+00  0.00000000E+00
  0.00000000E+00  0.00000000E+00  0.00000000E+00
  0.00000000E+00  0.00000000E+00  0.00000000E+00
  0.00000000E+00  0.00000000E+00  0.00000000E+00
  0.00000000E+00  0.00000000E+00  0.00000000E+00
  0.00000000E+00  0.00000000E+00  0.00000000E+00
  0.00000000E+00  0.00000000E+00  0.00000000E+00
  0.00000000E+00  0.00000000E+00  0.00000000E+00
  0.00000000E+00  0.00000000E+00  0.00000000E+00
  0.00000000E+00  0.00000000E+00  0.00000000E+00
  0.00000000E+00  0.00000000E+00  0.00000000E+00
  0.00000000E+00  0.00000000E+00  0.00000000E+00
  0.00000000E+00  0.00000000E+00  0.00000000E+00
  0.00000000E+00  0.00000000E+00  0.00000000E+00
  0.00000000E+00  0.00000000E+00  0.00000000E+00
  0.00000000E+00  0.00000000E+00  0.00000000E+00
  0.00000000E+00  0.00000000E+00  0.00000000E+00
  0.00000000E+00  0.00000000E+00  0.00000000E+00
  0.00000000E+00  0.00000000E+00  0.00000000E+00
  0.00000000E+00  0.00000000E+00  0.00000000E+00
  0.00000000E+00  0.00000000E+00  0.00000000E+00
  0.00000000E+00  0.00000000E+00  0.00000000E+00
  0.00000000E+00  0.00000000E+00  0.00000000E+00
  0.00000000E+00  0.00000000E+00  0.00000000E+00
  0.00000000E+00  0.00000000E+00  0.00000000E+00
  0.00000000E+00  0.00000000E+00  0.00000000E+00
  0.00000000E+00  0.00000000E+00  0.00000000E+00
  0.00000000E+00  0.00000000E+00  0.00000000E+00
  0.00000000E+00  0.00000000E+00  0.00000000E+00
  0.00000000E+00  0.00000000E+00  0.00000000E+00
  0.00000000E+00  0.00000000E+00  0.00000000E+00
  0.00000000E+00  0.00000000E+00  0.00000000E+00
  0.00000000E+00  0.00000000E+00  0.00000000E+00
  0.00000000E+00  0.00000000E+00  0.00000000E+00
  0.00000000E+00  0.00000000E+00  0.00000000E+00
  0.00000000E+00  0.00000000E+00  0.00000000E+00
  0.00000000E+00  0.00000000E+00  0.00000000E+00
  0.00000000E+00  0.00000000E+00  0.00000000E+00
  0.00000000E+00  0.00000000E+00  0.00000000E+00
  0.00000000E+00  0.00000000E+00  0.00000000E+00
  0.00000000E+00  0.00000000E+00  0.00000000E+00
  0.00000000E+00  0.00000000E+00  0.00000000E+00
  0.00000000E+00  0.00000000E+00  0.00000000E+00
  0.00000000E+00  0.00000000E+00  0.00000000E+00
  0.00000000E+00  0.00000000E+00  0.00000000E+00
  0.00000000E+00  0.00000000E+00  0.00000000E+00
  0.00000000E+00  0.00000000E+00  0.00000000E+00
  0.00000000E+00  0.00000000E+00  0.00000000E+00
  0.00000000E+00  0.00000000E+00  0.00000000E+00
  0.00000000E+00  0.00000000E+00  0.00000000E+00
  0.00000000E+00  0.00000000E+00  0.00000000E+00
  0.00000000E+00  0.00000000E+00  0.00000000E+00
  0.00000000E+00  0.00000000E+00  0.00000000E+00
  0.00000000E+00  0.00000000E+00  0.00000000E+00
  0.00000000E+00  0.00000000E+00  0.00000000E+00
  0.00000000E+00  0.00000000E+00  0.00000000E+00
  0.00000000E+00  0.00000000E+00  0.00000000E+00
  0.00000000E+00  0.00000000E+00  0.00000000E+00
  0.00000000E+00  0.00000000E+00  0.00000000E+00
  0.00000000E+00  0.00000000E+00  0.00000000E+00
  0.00000000E+00  0.00000000E+00  0.00000000E+00
  0.00000000E+00  0.00000000E+00  0.00000000E+00
  0.00000000E+00  0.00000000E+00  0.00000000E+00
  0.00000000E+00  0.00000000E+00  0.00000000E+00
  0.00000000E+00  0.00000000E+00  0.00000000E+00
  0.00000000E+00  0.00000000E+00  0.00000000E+00
  0.00000000E+00  0.00000000E+00  0.00000000E+00
  0.00000000E+00  0.00000000E+00  0.00000000E+00
  0.00000000E+00  0.00000000E+00  0.00000000E+00
  0.00000000E+00  0.00000000E+00  0.00000000E+00
  0.00000000E+00  0.00000000E+00  0.00000000E+00
  0.00000000E+00  0.00000000E+00  0.00000000E+00
  0.00000000E+00  0.00000000E+00  0.00000000E+00
  0.00000000E+00  0.00000000E+00  0.00000000E+00
  0.00000000E+00  0.00000000E+00  0.00000000E+00
  0.00000000E+00  0.00000000E+00  0.00000000E+00
  0.00000000E+00  0.00000000E+00  0.00000000E+00
  0.00000000E+00  0.00000000E+00  0.00000000E+00
  0.00000000E+00  0.00000000E+00  0.00000000E+00
  0.00000000E+00  0.00000000E+00  0.00000000E+00
  0.00000000E+00  0.00000000E+00  0.00000000E+00
  0.00000000E+00  0.00000000E+00  0.00000000E+00
  0.00000000E+00  0.00000000E+00  0.00000000E+00
  0.00000000E+00  0.00000000E+00  0.00000000E+00
  0.00000000E+00  0.00000000E+00  0.00000000E+00
  0.00000000E+00  0.00000000E+00  0.00000000E+00
  0.00000000E+00  0.00000000E+00  0.00000000E+00
  0.00000000E+00  0.00000000E+00  0.00000000E+00
  0.00000000E+00  0.00000000E+00  0.00000000E+00
  0.00000000E+00  0.00000000E+00  0.00000000E+00
  0.00000000E+00  0.00000000E+00  0.00000000E+00
  0.00000000E+00  0.00000000E+00  0.00000000E+00
  0.00000000E+00  0.00000000E+00  0.00000000E+00
  0.00000000E+00  0.00000000E+00  0.00000000E+00
  0.00000000E+00  0.00000000E+00  0.00000000E+00
  0.00000000E+00  0.00000000E+00  0.00000000E+00
  0.00000000E+00  0.00000000E+00  0.00000000E+00
  0.00000000E+00  0.00000000E+00  0.00000000E+00
  0.00000000E+00  0.00000000E+00  0.00000000E+00
  0.00000000E+00  0.00000000E+00  0.00000000E+00
  0.00000000E+00  0.00000000E+00  0.00000000E+00
  0.00000000E+00  0.00000000E+00  0.00000000E+00
  0.00000000E+00  0.00000000E+00  0.00000000E+00
  0.00000000E+00  0.00000000E+00  0.00000000E+00
  0.00000000E+00  0.00000000E+00  0.00000000E+00
  0.00000000E+00  0.00000000E+00  0.00000000E+00
  0.00000000E+00  0.00000000E+00  0.00000000E+00
  0.00000000E+00  0.00000000E+00  0.00000000E+00
  0.00000000E+00  0.00000000E+00  0.00000000E+00
  0.00000000E+00  0.00000000E+00  0.00000000E+00
  0.00000000E+00  0.00000000E+00  0.00000000E+00
  0.00000000E+00  0.00000000E+00  0.00000000E+00
  0.00000000E+00  0.00000000E+00  0.00000000E+00
  0.00000000E+00  0.00000000E+00  0.00000000E+00
  0.00000000E+00  0.00000000E+00  0.00000000E+00
  0.00000000E+00  0.00000000E+00  0.00000000E+00
  0.00000000E+00  0.00000000E+00  0.00000000E+00
  0.00000000E+00  0.00000000E+00  0.00000000E+00
  0.00000000E+00  0.00000000E+00  0.00000000E+00
  0.00000000E+00  0.00000000E+00  0.00000000E+00
  0.00000000E+00  0.00000000E+00  0.00000000E+00
  0.00000000E+00  0.00000000E+00  0.00000000E+00
  0.00000000E+00  0.00000000E+00  0.00000000E+00
  0.00000000E+00  0.00000000E+00  0.00000000E+00
  0.00000000E+00  0.00000000E+00  0.00000000E+00
  0.00000000E+00  0.00000000E+00  0.00000000E+00
  0.00000000E+00  0.00000000E+00  0.00000000E+00
  0.00000000E+00  0.00000000E+00  0.00000000E+00
  0.00000000E+00  0.00000000E+00  0.00000000E+00
  0.00000000E+00  0.00000000E+00  0.00000000E+00
  0.00000000E+00  0.00000000E+00  0.00000000E+00
  0.00000000E+00  0.00000000E+00  0.00000000E+00
  0.00000000E+00  0.00000000E+00  0.00000000E+00
  0.00000000E+00  0.00000000E+00  0.00000000E+00
  0.00000000E+00  0.00000000E+00  0.00000000E+00
  0.00000000E+00  0.00000000E+00  0.00000000E+00
  0.00000000E+00  0.00000000E+00  0.00000000E+00
  0.00000000E+00  0.00000000E+00  0.00000000E+00
  0.00000000E+00  0.00000000E+00  0.00000000E+00
  0.00000000E+00  0.00000000E+00  0.00000000E+00
  0.00000000E+00  0.00000000E+00  0.00000000E+00
  0.00000000E+00  0.00000000E+00  0.00000000E+00
  0.00000000E+00  0.00000000E+00  0.00000000E+00
  0.00000000E+00  0.00000000E+00  0.00000000E+00
  0.00000000E+00  0.00000000E+00  0.00000000E+00
  0.00000000E+00  0.00000000E+00  0.00000000E+00
  0.00000000E+00  0.00000000E+00  0.00000000E+00
  0.00000000E+00  0.00000000E+00  0.00000000E+00
  0.00000000E+00  0.00000000E+00  0.00000000E+00
  0.00000000E+00  0.00000000E+00  0.00000000E+00
  0.00000000E+00  0.00000000E+00  0.00000000E+00
  0.00000000E+00  0.00000000E+00  0.00000000E+00
  0.00000000E+00  0.00000000E+00  0.00000000E+00
  0.00000000E+00  0.00000000E+00  0.00000000E+00
  0.00000000E+00  0.00000000E+00  0.00000000E+00
  0.00000000E+00  0.00000000E+00  0.00000000E+00
  0.00000000E+00  0.00000000E+00  0.00000000E+00
  0.00000000E+00  0.00000000E+00  0.00000000E+00
  0.00000000E+00  0.00000000E+00  0.00000000E+00
  0.00000000E+00  0.00000000E+00  0.00000000E+00
  0.00000000E+00  0.00000000E+00  0.00000000E+00
  0.00000000E+00  0.00000000E+00  0.00000000E+00
  0.00000000E+00  0.00000000E+00  0.00000000E+00
  0.00000000E+00  0.00000000E+00  0.00000000E+00
  0.00000000E+00  0.00000000E+00  0.00000000E+00
  0.00000000E+00  0.00000000E+00  0.00000000E+00
  0.00000000E+00  0.00000000E+00  0.00000000E+00
  0.00000000E+00  0.00000000E+00  0.00000000E+00
  0.00000000E+00  0.00000000E+00  0.00000000E+00
  0.00000000E+00  0.00000000E+00  0.00000000E+00
  0.00000000E+00  0.00000000E+00  0.00000000E+00
  0.00000000E+00  0.00000000E+00  0.00000000E+00
  0.00000000E+00  0.00000000E+00  0.00000000E+00
  0.00000000E+00  0.00000000E+00  0.00000000E+00
  0.00000000E+00  0.00000000E+00  0.00000000E+00
  0.00000000E+00  0.00000000E+00  0.00000000E+00
  0.00000000E+00  0.00000000E+00  0.00000000E+00
  0.00000000E+00  0.00000000E+00  0.00000000E+00
  0.00000000E+00  0.00000000E+00  0.00000000E+00
  0.00000000E+00  0.00000000E+00  0.00000000E+00
  0.00000000E+00  0.00000000E+00  0.00000000E+00
  0.00000000E+00  0.00000000E+00  0.00000000E+00
  0.00000000E+00  0.00000000E+00  0.00000000E+00
  0.00000000E+00  0.00000000E+00  0.00000000E+00
  0.00000000E+00  0.00000000E+00  0.00000000E+00
  0.00000000E+00  0.00000000E+00  0.00000000E+00
  0.00000000E+00  0.00000000E+00  0.00000000E+00
  0.00000000E+00  0.00000000E+00  0.00000000E+00
  0.00000000E+00  0.00000000E+00  0.00000000E+00
  0.00000000E+00  0.00000000E+00  0.00000000E+00
  0.00000000E+00  0.00000000E+00  0.00000000E+00
  0.00000000E+00  0.00000000E+00  0.00000000E+00
  0.00000000E+00  0.00000000E+00  0.00000000E+00
  0.00000000E+00  0.00000000E+00  0.00000000E+00
  0.00000000E+00  0.00000000E+00  0.00000000E+00
  0.00000000E+00  0.00000000E+00  0.00000000E+00
  0.00000000E+00  0.00000000E+00  0.00000000E+00
  0.00000000E+00  0.00000000E+00  0.00000000E+00
  0.00000000E+00  0.00000000E+00  0.00000000E+00
  0.00000000E+00  0.00000000E+00  0.00000000E+00
  0.00000000E+00  0.00000000E+00  0.00000000E+00
  0.00000000E+00  0.00000000E+00  0.00000000E+00
  0.00000000E+00  0.00000000E+00  0.00000000E+00
  0.00000000E+00  0.00000000E+00  0.00000000E+00
  0.00000000E+00  0.00000000E+00  0.00000000E+00
  0.00000000E+00  0.00000000E+00  0.00000000E+00
  0.00000000E+00  0.00000000E+00  0.00000000E+00
  0.00000000E+00  0.00000000E+00  0.00000000E+00
  0.00000000E+00  0.00000000E+00  0.00000000E+00
  0.00000000E+00  0.00000000E+00  0.00000000E+00
  0.00000000E+00  0.00000000E+00  0.00000000E+00
  0.00000000E+00  0.00000000E+00  0.00000000E+00
  0.00000000E+00  0.00000000E+00  0.00000000E+00
  0.00000000E+00  0.00000000E+00  0.00000000E+00
  0.00000000E+00  0.00000000E+00  0.00000000E+00
  0.00000000E+00  0.00000000E+00  0.00000000E+00
  0.00000000E+00  0.00000000E+00  0.00000000E+00
  0.00000000E+00  0.00000000E+00  0.00000000E+00
  0.00000000E+00  0.00000000E+00  0.00000000E+00
  0.00000000E+00  0.00000000E+00  0.00000000E+00
  0.00000000E+00  0.00000000E+00  0.00000000E+00
  0.00000000E+00  0.00000000E+00  0.00000000E+00
  0.00000000E+00  0.00000000E+00  0.00000000E+00
  0.00000000E+00  0.00000000E+00  0.00000000E+00
  0.00000000E+00  0.00000000E+00  0.00000000E+00
  0.00000000E+00  0.00000000E+00  0.00000000E+00
  0.00000000E+00  0.00000000E+00  0.00000000E+00
  0.00000000E+00  0.00000000E+00  0.00000000E+00
  0.00000000E+00  0.00000000E+00  0.00000000E+00
  0.00000000E+00  0.00000000E+00  0.00000000E+00
  0.00000000E+00  0.00000000E+00  0.00000000E+00
  0.00000000E+00  0.00000000E+00  0.00000000E+00
  0.00000000E+00  0.00000000E+00  0.00000000E+00
  0.00000000E+00  0.00000000E+00  0.00000000E+00
  0.00000000E+00  0.00000000E+00  0.00000000E+00
  0.00000000E+00  0.00000000E+00  0.00000000E+00
  0.00000000E+00  0.00000000E+00  0.00000000E+00
  0.00000000E+00  0.00000000E+00  0.00000000E+00
  0.00000000E+00  0.00000000E+00  0.00000000E+00
  0.00000000E+00  0.00000000E+00  0.00000000E+00
  0.00000000E+00  0.00000000E+00  0.00000000E+00
  0.00000000E+00  0.00000000E+00  0.00000000E+00
  0.00000000E+00  0.00000000E+00  0.00000000E+00
  0.00000000E+00  0.00000000E+00  0.00000000E+00
  0.00000000E+00  0.00000000E+00  0.00000000E+00
  0.00000000E+00  0.00000000E+00  0.00000000E+00
  0.00000000E+00  0.00000000E+00  0.00000000E+00
  0.00000000E+00  0.00000000E+00  0.00000000E+00
  0.00000000E+00  0.00000000E+00  0.00000000E+00
  0.00000000E+00  0.00000000E+00  0.00000000E+00
  0.00000000E+00  0.00000000E+00  0.00000000E+00
  0.00000000E+00  0.00000000E+00  0.00000000E+00
  0.00000000E+00  0.00000000E+00  0.00000000E+00
  0.00000000E+00  0.00000000E+00  0.00000000E+00
  0.00000000E+00  0.00000000E+00  0.00000000E+00
  0.00000000E+00  0.00000000E+00  0.00000000E+00
  0.00000000E+00  0.00000000E+00  0.00000000E+00
  0.00000000E+00  0.00000000E+00  0.00000000E+00
  0.00000000E+00  0.00000000E+00  0.00000000E+00
  0.00000000E+00  0.00000000E+00  0.00000000E+00
