# Supplementary material for: Brønsted acidity in zeolites measured by deprotonation energy
Source: Sci Rep. 2022 May 4;12:7301. doi: 10.1038/s41598-022-11354-x (PMC9068704; doi:10.1038/s41598-022-11354-x)
Supplement: Supplementary file 2 — Supplementary Information 2. [file 41598_2022_11354_MOESM2_ESM.zip › structures/periodic/mor/Al4-O7.vasp]

Comment Line                            
   1.00000000000000     
    18.1261405945000007    0.0000000000000000    0.0000000000000000
     0.0000000000000000   20.4852790833000000    0.0000000000000000
     0.0000000000000000    0.0000000000000000   15.0408601760000007
   Si   O    Al   H 
    95   192     1     1
Direct
  0.3059497006701369  0.0751415153835164  0.0243829222787365
  0.3044011119645065  0.0745231585745707  0.5206159252504897
  0.6905925082304938  0.9332447085411967  0.4819402243799911
  0.6899756550653612  0.9326813677911855  0.9823751903098776
  0.6950987844894079  0.9249374273421350  0.2760158374079704
  0.6942590085340821  0.9250425625307661  0.7762580172065437
  0.3181953400571412  0.0674831537464281  0.2308480663075429
  0.3134831433282220  0.0668223368114619  0.7246600097468000
  0.6878826027634092  0.0727231732567091  0.2296310900497543
  0.6886600670549500  0.0731389249425826  0.7290758638786115
  0.2995168817489327  0.9199693648993149  0.2690336364537530
  0.2986669436340181  0.9208799929608656  0.7694444670039685
  0.3104841026730720  0.9270148747846670  0.4757262032905382
  0.3110883128413601  0.9276956394240224  0.9771893299063008
  0.7005033516063794  0.0798791268121814  0.0223072822230706
  0.7032045567673835  0.0804698442146177  0.5222662849279275
  0.8112508966220247  0.5728515919489405  0.0248331068030593
  0.8104496969522057  0.5723989840183102  0.5246361611867938
  0.2002917133977024  0.4203553331138250  0.4783436804189951
  0.1995996025449708  0.4223240571460554  0.9773749525115298
  0.1918784148388577  0.4296762770054514  0.2711260024691294
  0.1905269179429284  0.4278701529996488  0.7695874072175432
  0.7984634228798051  0.5802540772886231  0.2317387445578594
  0.7977372228453313  0.5796805556372799  0.7317792489623701
  0.1965386225518390  0.5757917255173188  0.2248543227448812
  0.1951906572485983  0.5762501480247707  0.7251113892224123
  0.8096612641912038  0.4332348805147311  0.2717039539342207
  0.8092027450653495  0.4327051292960053  0.7727625138522127
  0.8039613581085270  0.4249440761102928  0.4775483204989613
  0.8054040164671169  0.4249131090528143  0.9787215213317108
  0.1903803648200377  0.5677382047529564  0.0181672565107171
  0.1906100700608771  0.5674109990124739  0.5194046412229170
  0.3010680171556702  0.3033782618393789  0.0241150824181971
  0.3038096181626820  0.3023848558610793  0.5213540594488787
  0.7033655740385852  0.6889870145418668  0.4808645768377020
  0.7035708444135006  0.6886604183060562  0.9807703844797261
  0.6926053164696543  0.6963174065618037  0.2754187762438134
  0.6929581462580969  0.6963026937857734  0.7752939799040579
  0.2974000771859200  0.3110982888948743  0.2304270726168327
  0.2980989496989911  0.3123179358517108  0.7260787846048675
  0.6965137184611708  0.3165734451836442  0.2268055213240706
  0.6960800378382542  0.3159473626191492  0.7269660947955706
  0.3075554898465689  0.6895600809327622  0.2678038781954731
  0.3077033331175540  0.6880634511590630  0.7678506559556016
  0.3026326735945044  0.6844058214386427  0.4739784998890591
  0.3024668088952324  0.6852678722155640  0.9736897389942238
  0.6904279942650304  0.3146860429418413  0.0200537098130747
  0.6924319095828766  0.3132200089443161  0.5207256016912167
  0.8022136492403313  0.8155203221713284  0.0279535695135192
  0.8023142364438223  0.8157153464718605  0.5277183186336235
  0.1897840302968925  0.1844119909252344  0.4826339162231116
  0.1940571205802268  0.1835584597913772  0.9760976481309737
  0.2041828567190679  0.1827546748612828  0.2778140155624089
  0.2014535596594084  0.1844253219245601  0.7693407686378858
  0.8073742891299704  0.8135077104720250  0.2344041661876069
  0.8074132050612808  0.8137184214767362  0.7342395587955254
  0.1928283416964489  0.8062964314054608  0.2268786823916122
  0.1927524102026006  0.8050945745872851  0.7271217926028934
  0.7941688293196388  0.1892927942388070  0.2737369950147949
  0.7952017838307445  0.1893548972446403  0.7726091047399886
  0.8075531097859969  0.1966089012557679  0.4795127724099356
  0.8039175043913593  0.1971286418976648  0.9778633313512810
  0.2036315176327683  0.8116896883718745  0.0211447005130300
  0.2031372900934003  0.8109411261881415  0.5213731244046332
  0.0873297448551653  0.3800611475637374  0.1274287461593639
  0.0850706856689536  0.3769026467597588  0.6268141325290182
  0.9143392944517172  0.6225607060034460  0.3812642755308044
  0.9139903513143079  0.6231443452571493  0.8805610524112960
  0.9147219637244428  0.3781067615555305  0.1299086715903006
  0.9136802187977787  0.3786392903520537  0.6287741280036162
  0.0858693730170938  0.6211265869959054  0.3754590014408395
  0.0851263289203303  0.6218454819224346  0.8767117228735949
  0.5854429679982657  0.8778314660881544  0.1253249698534369
  0.5853434762959978  0.8788499525308850  0.6246444355320787
  0.4176075538619258  0.1212349065773901  0.3711321314456533
  0.4143198793254109  0.1219261058295031  0.8703345002596958
  0.4149881103608177  0.8762828609771031  0.1196789471835434
  0.4141723313586421  0.8775255167465335  0.6199759146318651
  0.5867282277957220  0.1237466448943491  0.3732320070091359
  0.5851896229167440  0.1237321201014021  0.8733425619056226
  0.0828941959539073  0.2203660375342546  0.6305995931214901
  0.9159802536691801  0.7785387827764815  0.3846791110440212
  0.9159415769255780  0.7793464342526804  0.8843672575259595
  0.9108373815267903  0.2238665629848488  0.1325611907860303
  0.9124989494512334  0.2243871100593139  0.6325336052251658
  0.0872195345538885  0.7759696473155097  0.3797891867548190
  0.0869978454928683  0.7763687352370973  0.8806930207832070
  0.5869283311781044  0.7232540290372460  0.1214310299580024
  0.5872420008593029  0.7244973094259251  0.6213761699356319
  0.4134238294609742  0.2749161432481794  0.3668256541882850
  0.4105112769879566  0.2757161431341319  0.8688225241305565
  0.4165881763529943  0.7207616938185734  0.1164658316179595
  0.4162674754361784  0.7215846915527117  0.6168167143772310
  0.5839607512681150  0.2793102592149039  0.3697679474398796
  0.5820935048026953  0.2802519121273187  0.8710478829412150
  0.2837524136542698  0.0027094173266050  0.9905645749905956
  0.2825953316485800  0.0021194399168756  0.4849822553846243
  0.7240324546531766  0.0046182153781480  0.0026866669144239
  0.7252768756704926  0.0050576708782158  0.5015096098155105
  0.7153682781210512  0.9975866625804749  0.2401701694562628
  0.7148386411521389  0.9978486683274936  0.7413439415831800
  0.2815021825558990  0.9961587079222461  0.2483156702859341
  0.2767491334691545  0.9963373955729962  0.7477000849446024
  0.7844746063856045  0.4976363418978126  0.0139302620586918
  0.7826092521325002  0.4974661151622439  0.5131101001001137
  0.2265035960683542  0.4970728070657070  0.9946247694225492
  0.2241855121149787  0.4948682238043004  0.5022990828371784
  0.2217821818329692  0.5043865243279814  0.2610123006242949
  0.2167305157210291  0.5031695401702275  0.7581422173026159
  0.7750893835396738  0.5050987757476451  0.2517997325776571
  0.7745564164250759  0.5044763185429088  0.7524148145381903
  0.3368643119148331  0.0751301973563638  0.1253382926079866
  0.3380659744105289  0.0699774328198900  0.6209855289646643
  0.6663089833936433  0.9275156303115742  0.3782707409419617
  0.6658389952220577  0.9271952493572725  0.8786358157073333
  0.6746699336336323  0.0890770567245816  0.1251777943822207
  0.6751840602956557  0.0885648214597819  0.6245213897505133
  0.3253375733141790  0.9100740256877060  0.3718052560076354
  0.3249787642914616  0.9133320350281573  0.8724376534798449
  0.8249880251266880  0.5892610808054722  0.1290885177089773
  0.8244758384131800  0.5880102134336559  0.6290955660788012
  0.1749823905082903  0.4142585357252875  0.3751286641253969
  0.1768845619898810  0.4114262741664448  0.8737175697296379
  0.1682622757362307  0.5717650482479918  0.1225261876362431
  0.1663601341020354  0.5752773584308247  0.6228627736413027
  0.8333127098087960  0.4277523504186063  0.3756633785500395
  0.8339693890797950  0.4275527134983649  0.8762827989616111
  0.3666504435564816  0.1071690460275819  0.4575758255908838
  0.3676726888865035  0.1072246956588738  0.9601926737844314
  0.6168664833571516  0.9213884461437255  0.0433036497687269
  0.6175329830703278  0.9226746567023394  0.5433002236346726
  0.6296422904093383  0.8929761176782104  0.2167030353648351
  0.6283192629849513  0.8940401625207187  0.7168858267400086
  0.3946851112069080  0.0747497674375475  0.2873765051250360
  0.3857301844011810  0.0777208306175569  0.7873639651829588
  0.6110339369510031  0.0835389349264663  0.2842434235525368
  0.6122679467375561  0.0862995121870393  0.7834662379414532
  0.3661300305805840  0.8944013569791708  0.2062514514492694
  0.3665605646002850  0.8976484323104182  0.7069864346458580
  0.3876269837126607  0.9162695689783226  0.0318278513134107
  0.3866320510242408  0.9167466777438789  0.5317309025208833
  0.6366734661336547  0.1040696609692097  0.4581907956114811
  0.6315285022367054  0.1005965398737533  0.9597000765216689
  0.8870963361219799  0.5835154258017620  0.4698654595820917
  0.8876854530863154  0.5846499537242064  0.9699314688427377
  0.1281283011154306  0.4062661413305361  0.0374946335764991
  0.1306225155859298  0.3983315569328313  0.5390311545292162
  0.1164573768553308  0.4212458518684482  0.2139478685831747
  0.1142249855707432  0.4149717360742065  0.7151678753539187
  0.8667176197540908  0.6019625168116022  0.2946782649740619
  0.8658392011116928  0.6017152584517566  0.7947518058280351
  0.1288032876216851  0.6043653224124584  0.2837447382732267
  0.1292199941061853  0.6059679832184591  0.7855052137586715
  0.8828586132930146  0.4226082675004095  0.2110251970010497
  0.8820606096802172  0.4219369913328239  0.7109762372390847
  0.8709052515609542  0.3934140085792435  0.0379377352263377
  0.8692960780848316  0.3936816489759715  0.5376110053149626
  0.1177672888059041  0.5781549283979314  0.4578378480676554
  0.1159051656914385  0.5783953841525075  0.9592094847825365
  0.2308695182032342  0.1194412105847463  0.0190434671183968
  0.2302085349072509  0.1190803984499133  0.5209025650036391
  0.7517964709519142  0.8785610529514407  0.0058286481339113
  0.7520343762998576  0.8788343552166179  0.5056253754968979
  0.7692978575660496  0.8806410496975368  0.2694311182418129
  0.7680851480290958  0.8804042077318689  0.7687870583098898
  0.2628341300684960  0.1235663813750415  0.2646653996296272
  0.2533058439687120  0.1233683312171971  0.7443023131787859
  0.7498934135237271  0.1203828516784321  0.2727166878102154
  0.7523032836727618  0.1199261642033637  0.7704258151992003
  0.2245457185516427  0.8786916703217814  0.2498039020832125
  0.2257147990333710  0.8767749638620257  0.7515518480917015
  0.2475351349211606  0.8806472282345407  0.0178038219210490
  0.2476690279762619  0.8795474721024692  0.5174741766489803
  0.7721353767920660  0.1249251036094869  0.0014919339806542
  0.7762671017192374  0.1246814082326243  0.5054530534285649
  0.7480397280145767  0.6200090010092305  0.9829990844576655
  0.7477924291848032  0.6203246669098630  0.4833849175435132
  0.2692050828553254  0.3752139827970182  0.0013888265660746
  0.2715689662589816  0.3742275926585667  0.4971418534351136
  0.2550497941491401  0.3807657315177967  0.2331457966056934
  0.2542918539471689  0.3811746650303046  0.7280003364320230
  0.7263139223203980  0.6251235924816189  0.2508517977140735
  0.7255529484085623  0.6247197904919575  0.7502107662258444
  0.2675699063974571  0.6239424135792750  0.2311527225418420
  0.2686441806519812  0.6213135211653713  0.7332771646335162
  0.7480539641870738  0.3789921552984655  0.2479605220015177
  0.7474538352217783  0.3780993039458046  0.7506806275554087
  0.7313027986377882  0.3805107723110011  0.9854138178993467
  0.7304858407509764  0.3797553237989123  0.4837272401177614
  0.2502043661915170  0.6232566138707918  0.9936280515296572
  0.2531420232731811  0.6204994713173694  0.4941923413348809
  0.3214841175666667  0.2958182557133768  0.1281499406489387
  0.3268128092152990  0.2985044409011021  0.6258121014474095
  0.6734477622378621  0.7012526963157315  0.3805617013060635
  0.6737028946520951  0.7010564673135382  0.8804363707826366
  0.6694433331270484  0.3202777306721520  0.1243067948744498
  0.6698588807284903  0.3211190701113093  0.6243313103337679
  0.3297590500287495  0.6821350594159081  0.3714994702632695
  0.3305034740062819  0.6821902288049041  0.8715768078477389
  0.8292676428471901  0.8194275557203167  0.1303867161221406
  0.8292220154353026  0.8195746363624929  0.6302231757156861
  0.1711122050318359  0.1772121593864354  0.3782562980367559
  0.1750595902870155  0.1753530594002100  0.8724237354618395
  0.1743652669714210  0.7995657106620628  0.1217133393862606
  0.1734850551371345  0.7999810021336985  0.6220847994008972
  0.8245168169022298  0.2019781800101015  0.3739473482751615
  0.8247007742223857  0.2021992877485091  0.8729544479772692
  0.2376069491570780  0.2493524576161208  0.9990382690023604
  0.2416304255319564  0.2476828469790144  0.5005964590061613
  0.7564730247541940  0.7484635485249818  0.0116253184599674
  0.7563831880124402  0.7487454831427258  0.5115065386608765
  0.7514702263945056  0.7525282582725084  0.2482009025535938
  0.7529589775466573  0.7517758183624351  0.7487221579097911
  0.2467457066201552  0.2529263115434763  0.2703048804425563
  0.2444841140498625  0.2533058512432465  0.7596998356686406
  0.7405793032022311  0.2488132289194007  0.2437962049518607
  0.7410017220367289  0.2481959232590228  0.7418025028810603
  0.2535112771755437  0.7521518802639710  0.2560665662374216
  0.2524812778625575  0.7496755995369444  0.7545789787448073
  0.2577051242013127  0.7528205623066083  0.9904051118926079
  0.2559370320196090  0.7507172490108052  0.4921338568569941
  0.7422554796247670  0.2512941712825144  0.0034868802320379
  0.7482060359860164  0.2517622811934050  0.5094755673768318
  0.3776534610407545  0.2882949975627112  0.4641788796457801
  0.3747663821498382  0.2890285731688694  0.9664036932120209
  0.6339243271186955  0.6831263742237246  0.0477772917004161
  0.6336710117368126  0.6837025151209711  0.5478709820033131
  0.6162161992993963  0.7073388655541260  0.2212855733563006
  0.6168271569280708  0.7086422426970959  0.7211415581153444
  0.3718066187546489  0.3166873176956848  0.2901144721708458
  0.3680124681847429  0.3174343275898363  0.7928392464729269
  0.6243847285580179  0.3191629383932388  0.2903268290365881
  0.6231134887909511  0.3171244724477835  0.7893227839142003
  0.3832779176347957  0.7011952055088615  0.2129818966890316
  0.3830616719708616  0.6998472254047018  0.7125110876037309
  0.3740718286552991  0.6818370208833655  0.0378577947680138
  0.3750596347234490  0.6829613391710786  0.5369544560078738
  0.6172388964606030  0.2999164728790204  0.4658748785055106
  0.6139527591190891  0.3055386881702102  0.9657309075286195
  0.8747914096122126  0.8169258156030728  0.4648328148216673
  0.8746361859000675  0.8170464363220253  0.9650037566323680
  0.1098536130608084  0.1921974340154662  0.0235954951827807
  0.1121361672033236  0.1948059562988010  0.5347768702588688
  0.1400992684973330  0.1762712838494540  0.2058771183394146
  0.1275727500993790  0.1835076627258326  0.7097279007784779
  0.8829583742882871  0.8010086233453275  0.2891271219383111
  0.8832700409843349  0.8027582670609997  0.7890646534434106
  0.1164769991171225  0.7942035706661028  0.2805981866526883
  0.1165058278527748  0.7934837703601947  0.7812639498060844
  0.8624176772645119  0.1836077846691475  0.2053181595057803
  0.8650319966409289  0.1842247966155912  0.7057074073250671
  0.8792645918212906  0.2102546154673149  0.0323487063814751
  0.8846230569444196  0.2087094444482023  0.5320348323069356
  0.1332846831916366  0.8157799159999823  0.4546491844002524
  0.1334872114126243  0.8165528570924997  0.9548316680624492
  0.0003008201578059  0.3964457596134315  0.1150378541129788
  0.9994900154447445  0.3965859172512015  0.6123025171373823
  0.9995516495734987  0.6037211334621386  0.3621315159897890
  0.9991321880316777  0.6043738520575951  0.8607929380863889
  0.4995622334065462  0.8964203064212809  0.1404924901176857
  0.4992581475791903  0.8969018245075512  0.6389290088447936
  0.5022740560310636  0.1050954301780576  0.3974937328587146
  0.4996079757525362  0.1047175648088646  0.8903565508588958
  0.1032293043889456  0.3037468700087511  0.1402922991239961
  0.0944411749511393  0.2986494871109400  0.6413644113285100
  0.9050539237427084  0.7004329797437712  0.3985641623021091
  0.9047982274563248  0.7011452171679911  0.8967249565282345
  0.9032175569178541  0.3016797699590510  0.1554611792676858
  0.9046650010437767  0.3018964174975745  0.6541457595331022
  0.0965713639623532  0.6981491921638374  0.3985003088258285
  0.0954533193419833  0.6987001398492385  0.9009595126989857
  0.5944465087106189  0.8009947911167873  0.1004776140297821
  0.5953757980623511  0.8020994622433060  0.5997794133924250
  0.4087884684289235  0.1974590597840263  0.3425813020379251
  0.4036726307615192  0.1984241660327602  0.8444284766645955
  0.4077003520168434  0.7987562706524493  0.0993523514450254
  0.4055367621933230  0.7996992928551815  0.6022869995286528
  0.5951004568414827  0.2013848335927033  0.3534704306739107
  0.5944016543296528  0.2019853008206692  0.8600975410428513
  0.9939485558150437  0.1987512326596214  0.1353607882933021
  0.9971918476392545  0.2007608300617363  0.6411192717614270
  0.0021104309256777  0.7981642763716342  0.3871936463712737
  0.0020451269955953  0.7991468779739321  0.8876503822687659
  0.5022573577465469  0.6994917384225983  0.1143329824422158
  0.5022990238377495  0.7016090288643352  0.6148289220633983
  0.4979830765926735  0.2992187726643695  0.3694643777963048
  0.4954812066310967  0.2987446511185045  0.8691300232261243
  0.0841342373817992  0.2219510754615786  0.1393526941317135
  0.0679121376583785  0.1732524096822737  0.9921324602508469
 
  0.00000000E+00  0.00000000E+00  0.00000000E+00
  0.00000000E+00  0.00000000E+00  0.00000000E+00
  0.00000000E+00  0.00000000E+00  0.00000000E+00
  0.00000000E+00  0.00000000E+00  0.00000000E+00
  0.00000000E+00  0.00000000E+00  0.00000000E+00
  0.00000000E+00  0.00000000E+00  0.00000000E+00
  0.00000000E+00  0.00000000E+00  0.00000000E+00
  0.00000000E+00  0.00000000E+00  0.00000000E+00
  0.00000000E+00  0.00000000E+00  0.00000000E+00
  0.00000000E+00  0.00000000E+00  0.00000000E+00
  0.00000000E+00  0.00000000E+00  0.00000000E+00
  0.00000000E+00  0.00000000E+00  0.00000000E+00
  0.00000000E+00  0.00000000E+00  0.00000000E+00
  0.00000000E+00  0.00000000E+00  0.00000000E+00
  0.00000000E+00  0.00000000E+00  0.00000000E+00
  0.00000000E+00  0.00000000E+00  0.00000000E+00
  0.00000000E+00  0.00000000E+00  0.00000000E+00
  0.00000000E+00  0.00000000E+00  0.00000000E+00
  0.00000000E+00  0.00000000E+00  0.00000000E+00
  0.00000000E+00  0.00000000E+00  0.00000000E+00
  0.00000000E+00  0.00000000E+00  0.00000000E+00
  0.00000000E+00  0.00000000E+00  0.00000000E+00
  0.00000000E+00  0.00000000E+00  0.00000000E+00
  0.00000000E+00  0.00000000E+00  0.00000000E+00
  0.00000000E+00  0.00000000E+00  0.00000000E+00
  0.00000000E+00  0.00000000E+00  0.00000000E+00
  0.00000000E+00  0.00000000E+00  0.00000000E+00
  0.00000000E+00  0.00000000E+00  0.00000000E+00
  0.00000000E+00  0.00000000E+00  0.00000000E+00
  0.00000000E+00  0.00000000E+00  0.00000000E+00
  0.00000000E+00  0.00000000E+00  0.00000000E+00
  0.00000000E+00  0.00000000E+00  0.00000000E+00
  0.00000000E+00  0.00000000E+00  0.00000000E+00
  0.00000000E+00  0.00000000E+00  0.00000000E+00
  0.00000000E+00  0.00000000E+00  0.00000000E+00
  0.00000000E+00  0.00000000E+00  0.00000000E+00
  0.00000000E+00  0.00000000E+00  0.00000000E+00
  0.00000000E+00  0.00000000E+00  0.00000000E+00
  0.00000000E+00  0.00000000E+00  0.00000000E+00
  0.00000000E+00  0.00000000E+00  0.00000000E+00
  0.00000000E+00  0.00000000E+00  0.00000000E+00
  0.00000000E+00  0.00000000E+00  0.00000000E+00
  0.00000000E+00  0.00000000E+00  0.00000000E+00
  0.00000000E+00  0.00000000E+00  0.00000000E+00
  0.00000000E+00  0.00000000E+00  0.00000000E+00
  0.00000000E+00  0.00000000E+00  0.00000000E+00
  0.00000000E+00  0.00000000E+00  0.00000000E+00
  0.00000000E+00  0.00000000E+00  0.00000000E+00
  0.00000000E+00  0.00000000E+00  0.00000000E+00
  0.00000000E+00  0.00000000E+00  0.00000000E+00
  0.00000000E+00  0.00000000E+00  0.00000000E+00
  0.00000000E+00  0.00000000E+00  0.00000000E+00
  0.00000000E+00  0.00000000E+00  0.00000000E+00
  0.00000000E+00  0.00000000E+00  0.00000000E+00
  0.00000000E+00  0.00000000E+00  0.00000000E+00
  0.00000000E+00  0.00000000E+00  0.00000000E+00
  0.00000000E+00  0.00000000E+00  0.00000000E+00
  0.00000000E+00  0.00000000E+00  0.00000000E+00
  0.00000000E+00  0.00000000E+00  0.00000000E+00
  0.00000000E+00  0.00000000E+00  0.00000000E+00
  0.00000000E+00  0.00000000E+00  0.00000000E+00
  0.00000000E+00  0.00000000E+00  0.00000000E+00
  0.00000000E+00  0.00000000E+00  0.00000000E+00
  0.00000000E+00  0.00000000E+00  0.00000000E+00
  0.00000000E+00  0.00000000E+00  0.00000000E+00
  0.00000000E+00  0.00000000E+00  0.00000000E+00
  0.00000000E+00  0.00000000E+00  0.00000000E+00
  0.00000000E+00  0.00000000E+00  0.00000000E+00
  0.00000000E+00  0.00000000E+00  0.00000000E+00
  0.00000000E+00  0.00000000E+00  0.00000000E+00
  0.00000000E+00  0.00000000E+00  0.00000000E+00
  0.00000000E+00  0.00000000E+00  0.00000000E+00
  0.00000000E+00  0.00000000E+00  0.00000000E+00
  0.00000000E+00  0.00000000E+00  0.00000000E+00
  0.00000000E+00  0.00000000E+00  0.00000000E+00
  0.00000000E+00  0.00000000E+00  0.00000000E+00
  0.00000000E+00  0.00000000E+00  0.00000000E+00
  0.00000000E+00  0.00000000E+00  0.00000000E+00
  0.00000000E+00  0.00000000E+00  0.00000000E+00
  0.00000000E+00  0.00000000E+00  0.00000000E+00
  0.00000000E+00  0.00000000E+00  0.00000000E+00
  0.00000000E+00  0.00000000E+00  0.00000000E+00
  0.00000000E+00  0.00000000E+00  0.00000000E+00
  0.00000000E+00  0.00000000E+00  0.00000000E+00
  0.00000000E+00  0.00000000E+00  0.00000000E+00
  0.00000000E+00  0.00000000E+00  0.00000000E+00
  0.00000000E+00  0.00000000E+00  0.00000000E+00
  0.00000000E+00  0.00000000E+00  0.00000000E+00
  0.00000000E+00  0.00000000E+00  0.00000000E+00
  0.00000000E+00  0.00000000E+00  0.00000000E+00
  0.00000000E+00  0.00000000E+00  0.00000000E+00
  0.00000000E+00  0.00000000E+00  0.00000000E+00
  0.00000000E+00  0.00000000E+00  0.00000000E+00
  0.00000000E+00  0.00000000E+00  0.00000000E+00
  0.00000000E+00  0.00000000E+00  0.00000000E+00
  0.00000000E+00  0.00000000E+00  0.00000000E+00
  0.00000000E+00  0.00000000E+00  0.00000000E+00
  0.00000000E+00  0.00000000E+00  0.00000000E+00
  0.00000000E+00  0.00000000E+00  0.00000000E+00
  0.00000000E+00  0.00000000E+00  0.00000000E+00
  0.00000000E+00  0.00000000E+00  0.00000000E+00
  0.00000000E+00  0.00000000E+00  0.00000000E+00
  0.00000000E+00  0.00000000E+00  0.00000000E+00
  0.00000000E+00  0.00000000E+00  0.00000000E+00
  0.00000000E+00  0.00000000E+00  0.00000000E+00
  0.00000000E+00  0.00000000E+00  0.00000000E+00
  0.00000000E+00  0.00000000E+00  0.00000000E+00
  0.00000000E+00  0.00000000E+00  0.00000000E+00
  0.00000000E+00  0.00000000E+00  0.00000000E+00
  0.00000000E+00  0.00000000E+00  0.00000000E+00
  0.00000000E+00  0.00000000E+00  0.00000000E+00
  0.00000000E+00  0.00000000E+00  0.00000000E+00
  0.00000000E+00  0.00000000E+00  0.00000000E+00
  0.00000000E+00  0.00000000E+00  0.00000000E+00
  0.00000000E+00  0.00000000E+00  0.00000000E+00
  0.00000000E+00  0.00000000E+00  0.00000000E+00
  0.00000000E+00  0.00000000E+00  0.00000000E+00
  0.00000000E+00  0.00000000E+00  0.00000000E+00
  0.00000000E+00  0.00000000E+00  0.00000000E+00
  0.00000000E+00  0.00000000E+00  0.00000000E+00
  0.00000000E+00  0.00000000E+00  0.00000000E+00
  0.00000000E+00  0.00000000E+00  0.00000000E+00
  0.00000000E+00  0.00000000E+00  0.00000000E+00
  0.00000000E+00  0.00000000E+00  0.00000000E+00
  0.00000000E+00  0.00000000E+00  0.00000000E+00
  0.00000000E+00  0.00000000E+00  0.00000000E+00
  0.00000000E+00  0.00000000E+00  0.00000000E+00
  0.00000000E+00  0.00000000E+00  0.00000000E+00
  0.00000000E+00  0.00000000E+00  0.00000000E+00
  0.00000000E+00  0.00000000E+00  0.00000000E+00
  0.00000000E+00  0.00000000E+00  0.00000000E+00
  0.00000000E+00  0.00000000E+00  0.00000000E+00
  0.00000000E+00  0.00000000E+00  0.00000000E+00
  0.00000000E+00  0.00000000E+00  0.00000000E+00
  0.00000000E+00  0.00000000E+00  0.00000000E+00
  0.00000000E+00  0.00000000E+00  0.00000000E+00
  0.00000000E+00  0.00000000E+00  0.00000000E+00
  0.00000000E+00  0.00000000E+00  0.00000000E+00
  0.00000000E+00  0.00000000E+00  0.00000000E+00
  0.00000000E+00  0.00000000E+00  0.00000000E+00
  0.00000000E+00  0.00000000E+00  0.00000000E+00
  0.00000000E+00  0.00000000E+00  0.00000000E+00
  0.00000000E+00  0.00000000E+00  0.00000000E+00
  0.00000000E+00  0.00000000E+00  0.00000000E+00
  0.00000000E+00  0.00000000E+00  0.00000000E+00
  0.00000000E+00  0.00000000E+00  0.00000000E+00
  0.00000000E+00  0.00000000E+00  0.00000000E+00
  0.00000000E+00  0.00000000E+00  0.00000000E+00
  0.00000000E+00  0.00000000E+00  0.00000000E+00
  0.00000000E+00  0.00000000E+00  0.00000000E+00
  0.00000000E+00  0.00000000E+00  0.00000000E+00
  0.00000000E+00  0.00000000E+00  0.00000000E+00
  0.00000000E+00  0.00000000E+00  0.00000000E+00
  0.00000000E+00  0.00000000E+00  0.00000000E+00
  0.00000000E+00  0.00000000E+00  0.00000000E+00
  0.00000000E+00  0.00000000E+00  0.00000000E+00
  0.00000000E+00  0.00000000E+00  0.00000000E+00
  0.00000000E+00  0.00000000E+00  0.00000000E+00
  0.00000000E+00  0.00000000E+00  0.00000000E+00
  0.00000000E+00  0.00000000E+00  0.00000000E+00
  0.00000000E+00  0.00000000E+00  0.00000000E+00
  0.00000000E+00  0.00000000E+00  0.00000000E+00
  0.00000000E+00  0.00000000E+00  0.00000000E+00
  0.00000000E+00  0.00000000E+00  0.00000000E+00
  0.00000000E+00  0.00000000E+00  0.00000000E+00
  0.00000000E+00  0.00000000E+00  0.00000000E+00
  0.00000000E+00  0.00000000E+00  0.00000000E+00
  0.00000000E+00  0.00000000E+00  0.00000000E+00
  0.00000000E+00  0.00000000E+00  0.00000000E+00
  0.00000000E+00  0.00000000E+00  0.00000000E+00
  0.00000000E+00  0.00000000E+00  0.00000000E+00
  0.00000000E+00  0.00000000E+00  0.00000000E+00
  0.00000000E+00  0.00000000E+00  0.00000000E+00
  0.00000000E+00  0.00000000E+00  0.00000000E+00
  0.00000000E+00  0.00000000E+00  0.00000000E+00
  0.00000000E+00  0.00000000E+00  0.00000000E+00
  0.00000000E+00  0.00000000E+00  0.00000000E+00
  0.00000000E+00  0.00000000E+00  0.00000000E+00
  0.00000000E+00  0.00000000E+00  0.00000000E+00
  0.00000000E+00  0.00000000E+00  0.00000000E+00
  0.00000000E+00  0.00000000E+00  0.00000000E+00
  0.00000000E+00  0.00000000E+00  0.00000000E+00
  0.00000000E+00  0.00000000E+00  0.00000000E+00
  0.00000000E+00  0.00000000E+00  0.00000000E+00
  0.00000000E+00  0.00000000E+00  0.00000000E+00
  0.00000000E+00  0.00000000E+00  0.00000000E+00
  0.00000000E+00  0.00000000E+00  0.00000000E+00
  0.00000000E+00  0.00000000E+00  0.00000000E+00
  0.00000000E+00  0.00000000E+00  0.00000000E+00
  0.00000000E+00  0.00000000E+00  0.00000000E+00
  0.00000000E+00  0.00000000E+00  0.00000000E+00
  0.00000000E+00  0.00000000E+00  0.00000000E+00
  0.00000000E+00  0.00000000E+00  0.00000000E+00
  0.00000000E+00  0.00000000E+00  0.00000000E+00
  0.00000000E+00  0.00000000E+00  0.00000000E+00
  0.00000000E+00  0.00000000E+00  0.00000000E+00
  0.00000000E+00  0.00000000E+00  0.00000000E+00
  0.00000000E+00  0.00000000E+00  0.00000000E+00
  0.00000000E+00  0.00000000E+00  0.00000000E+00
  0.00000000E+00  0.00000000E+00  0.00000000E+00
  0.00000000E+00  0.00000000E+00  0.00000000E+00
  0.00000000E+00  0.00000000E+00  0.00000000E+00
  0.00000000E+00  0.00000000E+00  0.00000000E+00
  0.00000000E+00  0.00000000E+00  0.00000000E+00
  0.00000000E+00  0.00000000E+00  0.00000000E+00
  0.00000000E+00  0.00000000E+00  0.00000000E+00
  0.00000000E+00  0.00000000E+00  0.00000000E+00
  0.00000000E+00  0.00000000E+00  0.00000000E+00
  0.00000000E+00  0.00000000E+00  0.00000000E+00
  0.00000000E+00  0.00000000E+00  0.00000000E+00
  0.00000000E+00  0.00000000E+00  0.00000000E+00
  0.00000000E+00  0.00000000E+00  0.00000000E+00
  0.00000000E+00  0.00000000E+00  0.00000000E+00
  0.00000000E+00  0.00000000E+00  0.00000000E+00
  0.00000000E+00  0.00000000E+00  0.00000000E+00
  0.00000000E+00  0.00000000E+00  0.00000000E+00
  0.00000000E+00  0.00000000E+00  0.00000000E+00
  0.00000000E+00  0.00000000E+00  0.00000000E+00
  0.00000000E+00  0.00000000E+00  0.00000000E+00
  0.00000000E+00  0.00000000E+00  0.00000000E+00
  0.00000000E+00  0.00000000E+00  0.00000000E+00
  0.00000000E+00  0.00000000E+00  0.00000000E+00
  0.00000000E+00  0.00000000E+00  0.00000000E+00
  0.00000000E+00  0.00000000E+00  0.00000000E+00
  0.00000000E+00  0.00000000E+00  0.00000000E+00
  0.00000000E+00  0.00000000E+00  0.00000000E+00
  0.00000000E+00  0.00000000E+00  0.00000000E+00
  0.00000000E+00  0.00000000E+00  0.00000000E+00
  0.00000000E+00  0.00000000E+00  0.00000000E+00
  0.00000000E+00  0.00000000E+00  0.00000000E+00
  0.00000000E+00  0.00000000E+00  0.00000000E+00
  0.00000000E+00  0.00000000E+00  0.00000000E+00
  0.00000000E+00  0.00000000E+00  0.00000000E+00
  0.00000000E+00  0.00000000E+00  0.00000000E+00
  0.00000000E+00  0.00000000E+00  0.00000000E+00
  0.00000000E+00  0.00000000E+00  0.00000000E+00
  0.00000000E+00  0.00000000E+00  0.00000000E+00
  0.00000000E+00  0.00000000E+00  0.00000000E+00
  0.00000000E+00  0.00000000E+00  0.00000000E+00
  0.00000000E+00  0.00000000E+00  0.00000000E+00
  0.00000000E+00  0.00000000E+00  0.00000000E+00
  0.00000000E+00  0.00000000E+00  0.00000000E+00
  0.00000000E+00  0.00000000E+00  0.00000000E+00
  0.00000000E+00  0.00000000E+00  0.00000000E+00
  0.00000000E+00  0.00000000E+00  0.00000000E+00
  0.00000000E+00  0.00000000E+00  0.00000000E+00
  0.00000000E+00  0.00000000E+00  0.00000000E+00
  0.00000000E+00  0.00000000E+00  0.00000000E+00
  0.00000000E+00  0.00000000E+00  0.00000000E+00
  0.00000000E+00  0.00000000E+00  0.00000000E+00
  0.00000000E+00  0.00000000E+00  0.00000000E+00
  0.00000000E+00  0.00000000E+00  0.00000000E+00
  0.00000000E+00  0.00000000E+00  0.00000000E+00
  0.00000000E+00  0.00000000E+00  0.00000000E+00
  0.00000000E+00  0.00000000E+00  0.00000000E+00
  0.00000000E+00  0.00000000E+00  0.00000000E+00
  0.00000000E+00  0.00000000E+00  0.00000000E+00
  0.00000000E+00  0.00000000E+00  0.00000000E+00
  0.00000000E+00  0.00000000E+00  0.00000000E+00
  0.00000000E+00  0.00000000E+00  0.00000000E+00
  0.00000000E+00  0.00000000E+00  0.00000000E+00
  0.00000000E+00  0.00000000E+00  0.00000000E+00
  0.00000000E+00  0.00000000E+00  0.00000000E+00
  0.00000000E+00  0.00000000E+00  0.00000000E+00
  0.00000000E+00  0.00000000E+00  0.00000000E+00
  0.00000000E+00  0.00000000E+00  0.00000000E+00
  0.00000000E+00  0.00000000E+00  0.00000000E+00
  0.00000000E+00  0.00000000E+00  0.00000000E+00
  0.00000000E+00  0.00000000E+00  0.00000000E+00
  0.00000000E+00  0.00000000E+00  0.00000000E+00
  0.00000000E+00  0.00000000E+00  0.00000000E+00
  0.00000000E+00  0.00000000E+00  0.00000000E+00
  0.00000000E+00  0.00000000E+00  0.00000000E+00
  0.00000000E+00  0.00000000E+00  0.00000000E+00
  0.00000000E+00  0.00000000E+00  0.00000000E+00
  0.00000000E+00  0.00000000E+00  0.00000000E+00
  0.00000000E+00  0.00000000E+00  0.00000000E+00
  0.00000000E+00  0.00000000E+00  0.00000000E+00
  0.00000000E+00  0.00000000E+00  0.00000000E+00
  0.00000000E+00  0.00000000E+00  0.00000000E+00
  0.00000000E+00  0.00000000E+00  0.00000000E+00
  0.00000000E+00  0.00000000E+00  0.00000000E+00
  0.00000000E+00  0.00000000E+00  0.00000000E+00
  0.00000000E+00  0.00000000E+00  0.00000000E+00
  0.00000000E+00  0.00000000E+00  0.00000000E+00
  0.00000000E+00  0.00000000E+00  0.00000000E+00
  0.00000000E+00  0.00000000E+00  0.00000000E+00
  0.00000000E+00  0.00000000E+00  0.00000000E+00
  0.00000000E+00  0.00000000E+00  0.00000000E+00
