# Supplementary material for: Brønsted acidity in zeolites measured by deprotonation energy
Source: Sci Rep. 2022 May 4;12:7301. doi: 10.1038/s41598-022-11354-x (PMC9068704; doi:10.1038/s41598-022-11354-x)
Supplement: Supplementary file 2 — Supplementary Information 2. [file 41598_2022_11354_MOESM2_ESM.zip › structures/periodic/mor/Al3-O9.vasp]

Comment Line                            
   1.00000000000000     
    18.1261405945000007    0.0000000000000000    0.0000000000000000
     0.0000000000000000   20.4852790833000000    0.0000000000000000
     0.0000000000000000    0.0000000000000000   15.0408601760000007
   Si   O    Al   H 
    95   192     1     1
Direct
  0.3028923846867403  0.0799913941147631  0.0225077559066771
  0.3021866467638241  0.0764090459706031  0.5244307976046514
  0.6908713857545717  0.9291674947136975  0.4786205532002557
  0.6915518468782911  0.9308553669447663  0.9775954561252218
  0.6989656089127124  0.9224673731076194  0.2706337287538657
  0.6994669905954014  0.9215033896450217  0.7702051494885253
  0.3150210376012939  0.0716784097439413  0.2283403928076236
  0.3115862360369477  0.0697734706258453  0.7304377673936676
  0.6880604671821439  0.0694594781642376  0.2276558978877388
  0.6879726931877435  0.0690810194019394  0.7283300435838820
  0.2992182842529241  0.9256824747590492  0.2717311233379745
  0.2992504686427782  0.9225675654787789  0.7710435359479002
  0.3070854061245428  0.9294923856803956  0.4802855939691831
  0.3067867293237190  0.9321280159457339  0.9783621484350868
  0.6978554192008649  0.0786951078058896  0.0211949319180548
  0.6996825030490841  0.0769779863705837  0.5226615857307703
  0.8095704869501924  0.5693486673148999  0.0195866434496925
  0.8118587702358588  0.5683783845019849  0.5194822527288737
  0.2031483664382434  0.4211781888173308  0.4848583590960578
  0.2061212239349703  0.4237906325640024  0.9753264462315829
  0.1943350104711221  0.4340053299363670  0.2761349825064703
  0.1941006732548929  0.4303456937547791  0.7669107682210904
  0.8011288661962991  0.5765929679406091  0.2264835631478463
  0.8030689851974617  0.5773820952232122  0.7251051710191841
  0.1996440993437075  0.5781897186908558  0.2282003953990376
  0.1970641014815226  0.5789770080589167  0.7259713364674263
  0.8079240163284747  0.4297823706372236  0.2719595533878562
  0.8080650049264271  0.4293415799673977  0.7683189811803287
  0.8009399659126255  0.4198323600110148  0.4790660002585370
  0.7960934444824554  0.4236015958448188  0.9757318985051082
  0.1904107266822757  0.5689679871990571  0.0208742280920943
  0.1868029294872918  0.5699869120267029  0.5219362456498914
  0.3078404616888865  0.3078023565724034  0.0207267872512449
  0.3097324380062768  0.3065035557097898  0.5252214297332060
  0.6999274518957179  0.6846926471763386  0.4735390602950949
  0.6993692646981112  0.6880913971170403  0.9737797172822702
  0.6908269953725332  0.6896293482161461  0.2682103671364606
  0.6913620347417851  0.6895255848553036  0.7683315753772377
  0.2970501538048761  0.3153573189890465  0.2264748206349498
  0.2996796281006576  0.3124938142622353  0.7288155994638584
  0.7008040224192583  0.3128128108964831  0.2269310577050689
  0.7004671083921757  0.3122916484763132  0.7256278657249948
  0.3094449466615815  0.6926804216986721  0.2708897617557308
  0.3094309099135032  0.6903291583422411  0.7704436641886678
  0.2993026420863799  0.6853376182705042  0.4755242016980462
  0.2990913740339622  0.6891641123034139  0.9755339757926726
  0.6940372680104565  0.3062770051864315  0.0199163275362622
  0.6918716299258701  0.3054344423212746  0.5201599062277734
  0.7986239616241675  0.8140573333799073  0.0209130927679376
  0.7990699996044299  0.8114772883461772  0.5212677774222924
  0.1936101501544183  0.1915327268144473  0.4805747353267200
  0.1906620280365581  0.1920892256730187  0.9820438352705801
  0.1995108626954102  0.1867877927371535  0.2741505924525085
  0.2000430346904226  0.1869496287748775  0.7771938293216604
  0.8058531066727829  0.8065621860830310  0.2273910956732808
  0.8065872847070598  0.8063389283358947  0.7274990615077689
  0.1947415844974223  0.8091653951615211  0.2296619495743524
  0.1936627083649081  0.8065667425550690  0.7296083517169610
  0.7994066325109300  0.1863344819360212  0.2750824260290435
  0.8000212450540161  0.1858509058943061  0.7735227764542058
  0.8088338910478687  0.1894652893740608  0.4800947269318244
  0.8101900457906683  0.1903397352342482  0.9786136254224845
  0.2004800280362036  0.8151058143291563  0.0224587569887785
  0.1995685007873129  0.8114625619911446  0.5233612264953175
  0.0861714474556611  0.3774190233378460  0.6291879292410201
  0.9143316165311580  0.6227337360358649  0.3750515721270710
  0.9144493244421220  0.6219997680975901  0.8776485930177811
  0.9092997938733373  0.3787292014507446  0.1262783322781052
  0.9153943321873691  0.3773492902019751  0.6286845120484993
  0.0850061310468946  0.6225635979257661  0.3755310062446795
  0.0855574579153246  0.6217627810107368  0.8804412117138473
  0.5851712973473426  0.8804835362155157  0.1206429997224153
  0.5853904619182209  0.8780820677108643  0.6207840232652692
  0.4168152072688089  0.1202954370842455  0.3745133702562227
  0.4154556102401208  0.1232205884626932  0.8712089018685282
  0.4128992408161209  0.8815379834356337  0.1219281260168776
  0.4132842351805328  0.8782569401324961  0.6217539502065664
  0.5864721309085736  0.1222369844860784  0.3717551574500884
  0.5849447439967153  0.1228682416822113  0.8708954800026881
  0.0851903766540233  0.2201923616976990  0.1350048590380900
  0.0858201086260978  0.2222072402657698  0.6330666332433795
  0.9143282114220853  0.7777054268552247  0.3795709147097193
  0.9141469581614331  0.7770150954450095  0.8806253015584485
  0.9099348315095782  0.2260659810298384  0.1315422642365264
  0.9156389846173715  0.2221229968856041  0.6317223634178013
  0.0851611932265046  0.7776913733857729  0.3808908447814160
  0.0852907628019734  0.7767308522790877  0.8831498930986129
  0.5849808313013899  0.7249293600362636  0.1167753390498052
  0.5854381532026921  0.7227012532641960  0.6164063790855790
  0.4140706409700923  0.2759174323943697  0.3712228567648909
  0.4153992247560815  0.2769421498678745  0.8686538226561187
  0.4137816562126501  0.7257634696380498  0.1189351340407472
  0.4141117630487563  0.7227519971764494  0.6185201119013417
  0.5842344005820996  0.2774277036493694  0.3663173163062601
  0.5854839114872972  0.2771415359541923  0.8675183471421978
  0.2796384317441650  0.0075417568157476  0.9887981435954730
  0.2765471010003697  0.0032426904213895  0.4966234098666473
  0.7197001069250294  0.0058005405242651  0.9878736094624530
  0.7210585790803192  0.0032329963750596  0.4923511644038244
  0.7216171668114723  0.9972103427110680  0.2466057734189998
  0.7209124601042148  0.9964643469047086  0.7459828517659570
  0.2774690840849540  0.0013448543557444  0.2497715778668469
  0.2773081968508380  0.9975555970756147  0.7472242596685529
  0.7729611791975636  0.4990262442449353  0.9954866309574019
  0.7806336679613904  0.4948441436496634  0.5042744519284175
  0.2286245930222985  0.4999665295087599  0.9942881352738262
  0.2193874031461785  0.4965177517846658  0.5117581447938744
  0.2262362307167048  0.5083560578416570  0.2685280494721881
  0.2214093209884393  0.5049735242359433  0.7510910731558831
  0.7786922059371615  0.5046295075208812  0.2630625868740531
  0.7797669993449599  0.5039126563288298  0.7545820301011189
  0.3347935381198144  0.0775335194497554  0.1235715665765051
  0.3320616552900549  0.0787922488353857  0.6261189905196203
  0.6741285811549735  0.9160046969928169  0.3741455017725996
  0.6747423874627312  0.9149372362259766  0.8738034279547670
  0.6679118769439043  0.0775112991114131  0.1230611715526091
  0.6678318221767674  0.0779076534410094  0.6237605839585529
  0.3234191056101389  0.9180424207580742  0.3752894349118118
  0.3239171889086213  0.9162652699197755  0.8746834695888639
  0.8302206370274277  0.5729322451753539  0.1244585413868165
  0.8334755613513021  0.5786275879269169  0.6233854235250521
  0.1845522630020571  0.4142908116507821  0.3802010581431660
  0.1820421486573827  0.4158316837378563  0.8712734361331693
  0.1712200910252153  0.5709485691182702  0.1262954406140689
  0.1644811497938141  0.5829465589849883  0.6251685026985276
  0.8256679402678994  0.4136068240298958  0.3755662855308896
  0.8223675407949271  0.4149483625074585  0.8728889247243605
  0.3688290567271975  0.1005545821706970  0.4609283974030792
  0.3668133006617613  0.1105917183713650  0.9600158162016024
  0.6160752627289056  0.9206731650293095  0.0349211831324545
  0.6148788813759959  0.9191856699832049  0.5350677545777014
  0.6292211329556362  0.8996695144622298  0.2106898091394111
  0.6303613848765723  0.8971809095236425  0.7102373475582133
  0.3900611669026752  0.0802755307758681  0.2865131330040259
  0.3866811807763876  0.0785958390139198  0.7887047152680942
  0.6130979484538971  0.0800002777888927  0.2858583015138736
  0.6131995193932570  0.0793202490365311  0.7869708655642332
  0.3688300238573602  0.9029340433186079  0.2113054747183580
  0.3684341679688827  0.8985245667966005  0.7109202228342025
  0.3820427907558528  0.9211459434055642  0.0356804540703741
  0.3835108525686626  0.9186877979266448  0.5355295697398812
  0.6363155987386140  0.1068128462199100  0.4584577613311774
  0.6329318503399856  0.1088525688100048  0.9596321943871687
  0.8853878645307937  0.5798396168846134  0.4592335691719027
  0.8848834688363766  0.5797195042386278  0.9620491539916525
  0.1398644412778250  0.3997419106696151  0.0367343096061014
  0.1326800316921226  0.3932233803473607  0.5396642126556047
  0.1175795579380339  0.4251439479587771  0.2248155904457474
  0.1165700268906490  0.4188055915980620  0.7139091727646804
  0.8671590031984996  0.6073456824300790  0.2860030536764218
  0.8684416604475681  0.6050873247392287  0.7881685240340774
  0.1318073958680568  0.6073931067768217  0.2862612406147980
  0.1331403612986701  0.6052015496274824  0.7921191270836135
  0.8825430769614688  0.4201852015962597  0.2135601513060040
  0.8848073831121002  0.4184698219391196  0.7136882443816673
  0.8639077869173655  0.4020985599746392  0.0386747265256768
  0.8692784762738842  0.3938762762703515  0.5391312218120015
  0.1139442868185967  0.5794865594896323  0.4597378636825763
  0.1138234087088422  0.5791578190037773  0.9652172443960062
  0.2297302734710281  0.1261016160704024  0.0195447719311473
  0.2309971506779415  0.1240084942507274  0.5143453707888276
  0.7556499971857749  0.8834382138900516  0.0163632103414335
  0.7528858011318776  0.8791147963892491  0.5157998133187556
  0.7710164776782128  0.8775362357665571  0.2513667011186257
  0.7724381208248539  0.8776397799124847  0.7511802731431623
  0.2581062165036788  0.1295502179122994  0.2561649388006025
  0.2518799952002969  0.1237365220581779  0.7618337837563930
  0.7487599111751355  0.1227112888526029  0.2579257995611349
  0.7491083689120243  0.1219624639744943  0.7589517950612905
  0.2264889985754795  0.8818723222037793  0.2511083455632636
  0.2263593636109891  0.8786190901331334  0.7521777303562646
  0.2419218839479148  0.8852849073086635  0.0166749191889540
  0.2450489757058396  0.8794056754214655  0.5169320255375192
  0.7712831748727496  0.1238094405904197  0.0143117805616269
  0.7739795041902842  0.1212274564410755  0.5163642743206565
  0.7510941973724936  0.6257880197989262  0.9940878675875727
  0.7486304292161351  0.6196340905241168  0.4896176531753964
  0.2809053002019288  0.3802680892925964  0.9925315645161829
  0.2769660874293809  0.3791366981626971  0.5081569245606213
  0.2566733670713164  0.3853564928266178  0.2320910557373297
  0.2561734179162452  0.3814925635296149  0.7256336353286459
  0.7280307463156079  0.6224388469633213  0.2322082583538456
  0.7297616519720186  0.6226587822309207  0.7331927115821165
  0.2696252401774549  0.6277037107509604  0.2320541900319589
  0.2704315387166670  0.6241767969729365  0.7339974708335539
  0.7438407606260080  0.3818230332877104  0.2340797239307563
  0.7456230658360854  0.3805427110141402  0.7284626071867013
  0.7235985405231065  0.3787263660104510  0.9943020107415099
  0.7274576606779576  0.3762183557041104  0.4970211113167206
  0.2462299182661953  0.6276436337837968  0.9954736755079950
  0.2498539612129272  0.6206456417610126  0.4899617045598110
  0.3269051138599788  0.3029644658548993  0.1264812306089438
  0.3292947426944915  0.2956834821040438  0.6294104018831371
  0.6692896347655783  0.6840042615402325  0.3723690990899750
  0.6696883428780429  0.6838966917032457  0.8724107477842186
  0.6750657749371374  0.3009762667356423  0.1249671384697573
  0.6710587171358621  0.3004181286696392  0.6249309443491188
  0.3308842287055936  0.6847487584572622  0.3747781203246274
  0.3301286889049153  0.6841113197239416  0.8747580121470657
  0.8253975378388584  0.8016316805406235  0.1224042545215744
  0.8270070681849619  0.8012568140541065  0.6227580674666863
  0.1718842377642189  0.1858615998874237  0.3759505542426372
  0.1687984981705995  0.1849793789319439  0.8783418038760377
  0.1760368415963099  0.8019742269247450  0.1246739319504421
  0.1724711359352951  0.8009547043440471  0.6251113823537543
  0.8305444767661707  0.1839306467910564  0.3759393291786659
  0.8314176571550359  0.1849208591784468  0.8743973233328802
  0.2435076543376281  0.2547726368152622  0.9978053161429410
  0.2499381651945423  0.2523249678641938  0.4925305514300765
  0.7447358105355176  0.7556483264050496  0.9878194934384261
  0.7484879760022638  0.7501522545247321  0.4903793160264266
  0.7475126339233990  0.7500316460599975  0.2543996815192694
  0.7470669021255075  0.7505479921733185  0.7538157547820411
  0.2330460608230794  0.2595562774936663  0.2492934477640450
  0.2457067191056647  0.2542238385863010  0.7628459108517687
  0.7523645130095028  0.2528293201147445  0.2605918258289034
  0.7530276926697639  0.2521346720492836  0.7564237795623564
  0.2558511811198615  0.7556248934770041  0.2591696928314735
  0.2549467635008575  0.7521977210069577  0.7554105565529887
  0.2547250178946702  0.7575655005968442  0.9873923508480211
  0.2508809586157263  0.7509004669607036  0.4918035393109845
  0.7560089956951621  0.2523757164827305  0.9936389329210169
  0.7499163185755567  0.2481827960554082  0.4942094603342804
  0.3856138779500970  0.2964913033157576  0.4696497942905946
  0.3831181972501640  0.2893082508390846  0.9681326081143894
  0.6288509411931686  0.6859426763962874  0.0395565490590315
  0.6298347302609358  0.6832638352115596  0.5400186154336537
  0.6150828943713496  0.7034877391337520  0.2141893532531611
  0.6153790553123438  0.7020051124831703  0.7141859194996842
  0.3644893415461558  0.3117301667802256  0.2957878156250876
  0.3695011646915614  0.3188346167022406  0.7956360612215753
  0.6278351704089051  0.3167865800385486  0.2891249368821954
  0.6302047778511622  0.3176483135043242  0.7920214267849526
  0.3858103708854824  0.7047003660724014  0.2173641536393108
  0.3860349005823737  0.7021417712395295  0.7171642457589261
  0.3684627549545311  0.6867996628233000  0.0429952172090562
  0.3684630394552385  0.6832010150670353  0.5433200954460849
  0.6160420424575803  0.2957775218573833  0.4642765971179086
  0.6182889153033979  0.2917409044674767  0.9660279724073925
  0.8703415465743276  0.8172583638682180  0.4566551758795859
  0.8705933147970071  0.8174815762318802  0.9571798615119674
  0.1134174224999317  0.2028421947367268  0.0361925088572599
  0.1180488845067770  0.2042652600693528  0.5350551656192817
  0.1274785161885787  0.1774625825117901  0.2102062995544565
  0.1309992553480435  0.1829042497348774  0.7092253231879543
  0.8820935043042104  0.7962072051384768  0.2818834810524333
  0.8823316711456002  0.7952638285015656  0.7826825544300441
  0.1188514925903499  0.7970902105803418  0.2841845971405981
  0.1187591316297697  0.7944084287611317  0.7858470447139725
  0.8692079519881494  0.1833330371333858  0.2077673296849250
  0.8696891433009660  0.1822359002934094  0.7064494741855892
  0.8867225199739041  0.2007035098511690  0.0330942408605688
  0.8846124147350142  0.2048027026965636  0.5332164867046529
  0.1277937907578397  0.8167158074774020  0.4595419666656053
  0.1272443577428103  0.8175666153646506  0.9607033328618776
  0.9952050077241179  0.3869585176876568  0.1095983608792102
  0.0008016604975529  0.3970277879209412  0.6117484816566653
  0.9996620225334933  0.6039455292956429  0.3564016083088154
  0.0001486844066582  0.6037278022324999  0.8604356967400926
  0.4992114248574206  0.8992098734565949  0.1351873070665320
  0.4993996926238566  0.8958689276125843  0.6369356221531380
  0.5020255301550286  0.1023038882091836  0.3945126152118053
  0.5001129300250415  0.1035484306944332  0.8925067630004683
  0.1092179234759684  0.2983916065873592  0.1603966233195939
  0.0934654992405031  0.2999720497649848  0.6516381060990819
  0.9061254314149523  0.6998567567262917  0.3987679038399833
  0.9049542560958298  0.6992617233609787  0.9000102000250840
  0.8882769332668369  0.3019702462104886  0.1449844180374406
  0.9079465598431214  0.2999104699202623  0.6508862055958687
  0.0932205277398659  0.6997338161233202  0.3992858507043931
  0.0941253973870933  0.6990742995748396  0.9033779939377202
  0.5956712175822976  0.8029908071106711  0.1017872322786063
  0.5961512305156732  0.8007272948386666  0.6005983230697397
  0.4063342222501663  0.1977776337955039  0.3555951496771036
  0.4088946906116759  0.1997364598390033  0.8434789509006609
  0.4021035451500475  0.8038664760591130  0.1047345974412520
  0.4025441474516498  0.8007329979262431  0.6029202650210296
  0.5923122091218619  0.1994191115888126  0.3481008874406528
  0.5918359942922758  0.1996079441759264  0.8446923839992548
  0.9980288932686942  0.2141599344445509  0.1424103807005890
  0.0007813794821321  0.1990449416693584  0.6370304042186818
  0.9997351536510207  0.7999606893178178  0.3825165429266080
  0.9997325818059947  0.7984892951939615  0.8840069970436079
  0.4991898501773114  0.7052381314998216  0.1097972612174418
  0.4996972509670969  0.7025731950458102  0.6093959590106675
  0.4985643997291571  0.2994385947362634  0.3611805123880734
  0.5003476811490393  0.3007257478100182  0.8659057378824364
  0.0873809319318601  0.3867354246705921  0.1294368483161994
  0.1536088552155306  0.2963637109208391  0.1995739044075436
 
  0.00000000E+00  0.00000000E+00  0.00000000E+00
  0.00000000E+00  0.00000000E+00  0.00000000E+00
  0.00000000E+00  0.00000000E+00  0.00000000E+00
  0.00000000E+00  0.00000000E+00  0.00000000E+00
  0.00000000E+00  0.00000000E+00  0.00000000E+00
  0.00000000E+00  0.00000000E+00  0.00000000E+00
  0.00000000E+00  0.00000000E+00  0.00000000E+00
  0.00000000E+00  0.00000000E+00  0.00000000E+00
  0.00000000E+00  0.00000000E+00  0.00000000E+00
  0.00000000E+00  0.00000000E+00  0.00000000E+00
  0.00000000E+00  0.00000000E+00  0.00000000E+00
  0.00000000E+00  0.00000000E+00  0.00000000E+00
  0.00000000E+00  0.00000000E+00  0.00000000E+00
  0.00000000E+00  0.00000000E+00  0.00000000E+00
  0.00000000E+00  0.00000000E+00  0.00000000E+00
  0.00000000E+00  0.00000000E+00  0.00000000E+00
  0.00000000E+00  0.00000000E+00  0.00000000E+00
  0.00000000E+00  0.00000000E+00  0.00000000E+00
  0.00000000E+00  0.00000000E+00  0.00000000E+00
  0.00000000E+00  0.00000000E+00  0.00000000E+00
  0.00000000E+00  0.00000000E+00  0.00000000E+00
  0.00000000E+00  0.00000000E+00  0.00000000E+00
  0.00000000E+00  0.00000000E+00  0.00000000E+00
  0.00000000E+00  0.00000000E+00  0.00000000E+00
  0.00000000E+00  0.00000000E+00  0.00000000E+00
  0.00000000E+00  0.00000000E+00  0.00000000E+00
  0.00000000E+00  0.00000000E+00  0.00000000E+00
  0.00000000E+00  0.00000000E+00  0.00000000E+00
  0.00000000E+00  0.00000000E+00  0.00000000E+00
  0.00000000E+00  0.00000000E+00  0.00000000E+00
  0.00000000E+00  0.00000000E+00  0.00000000E+00
  0.00000000E+00  0.00000000E+00  0.00000000E+00
  0.00000000E+00  0.00000000E+00  0.00000000E+00
  0.00000000E+00  0.00000000E+00  0.00000000E+00
  0.00000000E+00  0.00000000E+00  0.00000000E+00
  0.00000000E+00  0.00000000E+00  0.00000000E+00
  0.00000000E+00  0.00000000E+00  0.00000000E+00
  0.00000000E+00  0.00000000E+00  0.00000000E+00
  0.00000000E+00  0.00000000E+00  0.00000000E+00
  0.00000000E+00  0.00000000E+00  0.00000000E+00
  0.00000000E+00  0.00000000E+00  0.00000000E+00
  0.00000000E+00  0.00000000E+00  0.00000000E+00
  0.00000000E+00  0.00000000E+00  0.00000000E+00
  0.00000000E+00  0.00000000E+00  0.00000000E+00
  0.00000000E+00  0.00000000E+00  0.00000000E+00
  0.00000000E+00  0.00000000E+00  0.00000000E+00
  0.00000000E+00  0.00000000E+00  0.00000000E+00
  0.00000000E+00  0.00000000E+00  0.00000000E+00
  0.00000000E+00  0.00000000E+00  0.00000000E+00
  0.00000000E+00  0.00000000E+00  0.00000000E+00
  0.00000000E+00  0.00000000E+00  0.00000000E+00
  0.00000000E+00  0.00000000E+00  0.00000000E+00
  0.00000000E+00  0.00000000E+00  0.00000000E+00
  0.00000000E+00  0.00000000E+00  0.00000000E+00
  0.00000000E+00  0.00000000E+00  0.00000000E+00
  0.00000000E+00  0.00000000E+00  0.00000000E+00
  0.00000000E+00  0.00000000E+00  0.00000000E+00
  0.00000000E+00  0.00000000E+00  0.00000000E+00
  0.00000000E+00  0.00000000E+00  0.00000000E+00
  0.00000000E+00  0.00000000E+00  0.00000000E+00
  0.00000000E+00  0.00000000E+00  0.00000000E+00
  0.00000000E+00  0.00000000E+00  0.00000000E+00
  0.00000000E+00  0.00000000E+00  0.00000000E+00
  0.00000000E+00  0.00000000E+00  0.00000000E+00
  0.00000000E+00  0.00000000E+00  0.00000000E+00
  0.00000000E+00  0.00000000E+00  0.00000000E+00
  0.00000000E+00  0.00000000E+00  0.00000000E+00
  0.00000000E+00  0.00000000E+00  0.00000000E+00
  0.00000000E+00  0.00000000E+00  0.00000000E+00
  0.00000000E+00  0.00000000E+00  0.00000000E+00
  0.00000000E+00  0.00000000E+00  0.00000000E+00
  0.00000000E+00  0.00000000E+00  0.00000000E+00
  0.00000000E+00  0.00000000E+00  0.00000000E+00
  0.00000000E+00  0.00000000E+00  0.00000000E+00
  0.00000000E+00  0.00000000E+00  0.00000000E+00
  0.00000000E+00  0.00000000E+00  0.00000000E+00
  0.00000000E+00  0.00000000E+00  0.00000000E+00
  0.00000000E+00  0.00000000E+00  0.00000000E+00
  0.00000000E+00  0.00000000E+00  0.00000000E+00
  0.00000000E+00  0.00000000E+00  0.00000000E+00
  0.00000000E+00  0.00000000E+00  0.00000000E+00
  0.00000000E+00  0.00000000E+00  0.00000000E+00
  0.00000000E+00  0.00000000E+00  0.00000000E+00
  0.00000000E+00  0.00000000E+00  0.00000000E+00
  0.00000000E+00  0.00000000E+00  0.00000000E+00
  0.00000000E+00  0.00000000E+00  0.00000000E+00
  0.00000000E+00  0.00000000E+00  0.00000000E+00
  0.00000000E+00  0.00000000E+00  0.00000000E+00
  0.00000000E+00  0.00000000E+00  0.00000000E+00
  0.00000000E+00  0.00000000E+00  0.00000000E+00
  0.00000000E+00  0.00000000E+00  0.00000000E+00
  0.00000000E+00  0.00000000E+00  0.00000000E+00
  0.00000000E+00  0.00000000E+00  0.00000000E+00
  0.00000000E+00  0.00000000E+00  0.00000000E+00
  0.00000000E+00  0.00000000E+00  0.00000000E+00
  0.00000000E+00  0.00000000E+00  0.00000000E+00
  0.00000000E+00  0.00000000E+00  0.00000000E+00
  0.00000000E+00  0.00000000E+00  0.00000000E+00
  0.00000000E+00  0.00000000E+00  0.00000000E+00
  0.00000000E+00  0.00000000E+00  0.00000000E+00
  0.00000000E+00  0.00000000E+00  0.00000000E+00
  0.00000000E+00  0.00000000E+00  0.00000000E+00
  0.00000000E+00  0.00000000E+00  0.00000000E+00
  0.00000000E+00  0.00000000E+00  0.00000000E+00
  0.00000000E+00  0.00000000E+00  0.00000000E+00
  0.00000000E+00  0.00000000E+00  0.00000000E+00
  0.00000000E+00  0.00000000E+00  0.00000000E+00
  0.00000000E+00  0.00000000E+00  0.00000000E+00
  0.00000000E+00  0.00000000E+00  0.00000000E+00
  0.00000000E+00  0.00000000E+00  0.00000000E+00
  0.00000000E+00  0.00000000E+00  0.00000000E+00
  0.00000000E+00  0.00000000E+00  0.00000000E+00
  0.00000000E+00  0.00000000E+00  0.00000000E+00
  0.00000000E+00  0.00000000E+00  0.00000000E+00
  0.00000000E+00  0.00000000E+00  0.00000000E+00
  0.00000000E+00  0.00000000E+00  0.00000000E+00
  0.00000000E+00  0.00000000E+00  0.00000000E+00
  0.00000000E+00  0.00000000E+00  0.00000000E+00
  0.00000000E+00  0.00000000E+00  0.00000000E+00
  0.00000000E+00  0.00000000E+00  0.00000000E+00
  0.00000000E+00  0.00000000E+00  0.00000000E+00
  0.00000000E+00  0.00000000E+00  0.00000000E+00
  0.00000000E+00  0.00000000E+00  0.00000000E+00
  0.00000000E+00  0.00000000E+00  0.00000000E+00
  0.00000000E+00  0.00000000E+00  0.00000000E+00
  0.00000000E+00  0.00000000E+00  0.00000000E+00
  0.00000000E+00  0.00000000E+00  0.00000000E+00
  0.00000000E+00  0.00000000E+00  0.00000000E+00
  0.00000000E+00  0.00000000E+00  0.00000000E+00
  0.00000000E+00  0.00000000E+00  0.00000000E+00
  0.00000000E+00  0.00000000E+00  0.00000000E+00
  0.00000000E+00  0.00000000E+00  0.00000000E+00
  0.00000000E+00  0.00000000E+00  0.00000000E+00
  0.00000000E+00  0.00000000E+00  0.00000000E+00
  0.00000000E+00  0.00000000E+00  0.00000000E+00
  0.00000000E+00  0.00000000E+00  0.00000000E+00
  0.00000000E+00  0.00000000E+00  0.00000000E+00
  0.00000000E+00  0.00000000E+00  0.00000000E+00
  0.00000000E+00  0.00000000E+00  0.00000000E+00
  0.00000000E+00  0.00000000E+00  0.00000000E+00
  0.00000000E+00  0.00000000E+00  0.00000000E+00
  0.00000000E+00  0.00000000E+00  0.00000000E+00
  0.00000000E+00  0.00000000E+00  0.00000000E+00
  0.00000000E+00  0.00000000E+00  0.00000000E+00
  0.00000000E+00  0.00000000E+00  0.00000000E+00
  0.00000000E+00  0.00000000E+00  0.00000000E+00
  0.00000000E+00  0.00000000E+00  0.00000000E+00
  0.00000000E+00  0.00000000E+00  0.00000000E+00
  0.00000000E+00  0.00000000E+00  0.00000000E+00
  0.00000000E+00  0.00000000E+00  0.00000000E+00
  0.00000000E+00  0.00000000E+00  0.00000000E+00
  0.00000000E+00  0.00000000E+00  0.00000000E+00
  0.00000000E+00  0.00000000E+00  0.00000000E+00
  0.00000000E+00  0.00000000E+00  0.00000000E+00
  0.00000000E+00  0.00000000E+00  0.00000000E+00
  0.00000000E+00  0.00000000E+00  0.00000000E+00
  0.00000000E+00  0.00000000E+00  0.00000000E+00
  0.00000000E+00  0.00000000E+00  0.00000000E+00
  0.00000000E+00  0.00000000E+00  0.00000000E+00
  0.00000000E+00  0.00000000E+00  0.00000000E+00
  0.00000000E+00  0.00000000E+00  0.00000000E+00
  0.00000000E+00  0.00000000E+00  0.00000000E+00
  0.00000000E+00  0.00000000E+00  0.00000000E+00
  0.00000000E+00  0.00000000E+00  0.00000000E+00
  0.00000000E+00  0.00000000E+00  0.00000000E+00
  0.00000000E+00  0.00000000E+00  0.00000000E+00
  0.00000000E+00  0.00000000E+00  0.00000000E+00
  0.00000000E+00  0.00000000E+00  0.00000000E+00
  0.00000000E+00  0.00000000E+00  0.00000000E+00
  0.00000000E+00  0.00000000E+00  0.00000000E+00
  0.00000000E+00  0.00000000E+00  0.00000000E+00
  0.00000000E+00  0.00000000E+00  0.00000000E+00
  0.00000000E+00  0.00000000E+00  0.00000000E+00
  0.00000000E+00  0.00000000E+00  0.00000000E+00
  0.00000000E+00  0.00000000E+00  0.00000000E+00
  0.00000000E+00  0.00000000E+00  0.00000000E+00
  0.00000000E+00  0.00000000E+00  0.00000000E+00
  0.00000000E+00  0.00000000E+00  0.00000000E+00
  0.00000000E+00  0.00000000E+00  0.00000000E+00
  0.00000000E+00  0.00000000E+00  0.00000000E+00
  0.00000000E+00  0.00000000E+00  0.00000000E+00
  0.00000000E+00  0.00000000E+00  0.00000000E+00
  0.00000000E+00  0.00000000E+00  0.00000000E+00
  0.00000000E+00  0.00000000E+00  0.00000000E+00
  0.00000000E+00  0.00000000E+00  0.00000000E+00
  0.00000000E+00  0.00000000E+00  0.00000000E+00
  0.00000000E+00  0.00000000E+00  0.00000000E+00
  0.00000000E+00  0.00000000E+00  0.00000000E+00
  0.00000000E+00  0.00000000E+00  0.00000000E+00
  0.00000000E+00  0.00000000E+00  0.00000000E+00
  0.00000000E+00  0.00000000E+00  0.00000000E+00
  0.00000000E+00  0.00000000E+00  0.00000000E+00
  0.00000000E+00  0.00000000E+00  0.00000000E+00
  0.00000000E+00  0.00000000E+00  0.00000000E+00
  0.00000000E+00  0.00000000E+00  0.00000000E+00
  0.00000000E+00  0.00000000E+00  0.00000000E+00
  0.00000000E+00  0.00000000E+00  0.00000000E+00
  0.00000000E+00  0.00000000E+00  0.00000000E+00
  0.00000000E+00  0.00000000E+00  0.00000000E+00
  0.00000000E+00  0.00000000E+00  0.00000000E+00
  0.00000000E+00  0.00000000E+00  0.00000000E+00
  0.00000000E+00  0.00000000E+00  0.00000000E+00
  0.00000000E+00  0.00000000E+00  0.00000000E+00
  0.00000000E+00  0.00000000E+00  0.00000000E+00
  0.00000000E+00  0.00000000E+00  0.00000000E+00
  0.00000000E+00  0.00000000E+00  0.00000000E+00
  0.00000000E+00  0.00000000E+00  0.00000000E+00
  0.00000000E+00  0.00000000E+00  0.00000000E+00
  0.00000000E+00  0.00000000E+00  0.00000000E+00
  0.00000000E+00  0.00000000E+00  0.00000000E+00
  0.00000000E+00  0.00000000E+00  0.00000000E+00
  0.00000000E+00  0.00000000E+00  0.00000000E+00
  0.00000000E+00  0.00000000E+00  0.00000000E+00
  0.00000000E+00  0.00000000E+00  0.00000000E+00
  0.00000000E+00  0.00000000E+00  0.00000000E+00
  0.00000000E+00  0.00000000E+00  0.00000000E+00
  0.00000000E+00  0.00000000E+00  0.00000000E+00
  0.00000000E+00  0.00000000E+00  0.00000000E+00
  0.00000000E+00  0.00000000E+00  0.00000000E+00
  0.00000000E+00  0.00000000E+00  0.00000000E+00
  0.00000000E+00  0.00000000E+00  0.00000000E+00
  0.00000000E+00  0.00000000E+00  0.00000000E+00
  0.00000000E+00  0.00000000E+00  0.00000000E+00
  0.00000000E+00  0.00000000E+00  0.00000000E+00
  0.00000000E+00  0.00000000E+00  0.00000000E+00
  0.00000000E+00  0.00000000E+00  0.00000000E+00
  0.00000000E+00  0.00000000E+00  0.00000000E+00
  0.00000000E+00  0.00000000E+00  0.00000000E+00
  0.00000000E+00  0.00000000E+00  0.00000000E+00
  0.00000000E+00  0.00000000E+00  0.00000000E+00
  0.00000000E+00  0.00000000E+00  0.00000000E+00
  0.00000000E+00  0.00000000E+00  0.00000000E+00
  0.00000000E+00  0.00000000E+00  0.00000000E+00
  0.00000000E+00  0.00000000E+00  0.00000000E+00
  0.00000000E+00  0.00000000E+00  0.00000000E+00
  0.00000000E+00  0.00000000E+00  0.00000000E+00
  0.00000000E+00  0.00000000E+00  0.00000000E+00
  0.00000000E+00  0.00000000E+00  0.00000000E+00
  0.00000000E+00  0.00000000E+00  0.00000000E+00
  0.00000000E+00  0.00000000E+00  0.00000000E+00
  0.00000000E+00  0.00000000E+00  0.00000000E+00
  0.00000000E+00  0.00000000E+00  0.00000000E+00
  0.00000000E+00  0.00000000E+00  0.00000000E+00
  0.00000000E+00  0.00000000E+00  0.00000000E+00
  0.00000000E+00  0.00000000E+00  0.00000000E+00
  0.00000000E+00  0.00000000E+00  0.00000000E+00
  0.00000000E+00  0.00000000E+00  0.00000000E+00
  0.00000000E+00  0.00000000E+00  0.00000000E+00
  0.00000000E+00  0.00000000E+00  0.00000000E+00
  0.00000000E+00  0.00000000E+00  0.00000000E+00
  0.00000000E+00  0.00000000E+00  0.00000000E+00
  0.00000000E+00  0.00000000E+00  0.00000000E+00
  0.00000000E+00  0.00000000E+00  0.00000000E+00
  0.00000000E+00  0.00000000E+00  0.00000000E+00
  0.00000000E+00  0.00000000E+00  0.00000000E+00
  0.00000000E+00  0.00000000E+00  0.00000000E+00
  0.00000000E+00  0.00000000E+00  0.00000000E+00
  0.00000000E+00  0.00000000E+00  0.00000000E+00
  0.00000000E+00  0.00000000E+00  0.00000000E+00
  0.00000000E+00  0.00000000E+00  0.00000000E+00
  0.00000000E+00  0.00000000E+00  0.00000000E+00
  0.00000000E+00  0.00000000E+00  0.00000000E+00
  0.00000000E+00  0.00000000E+00  0.00000000E+00
  0.00000000E+00  0.00000000E+00  0.00000000E+00
  0.00000000E+00  0.00000000E+00  0.00000000E+00
  0.00000000E+00  0.00000000E+00  0.00000000E+00
  0.00000000E+00  0.00000000E+00  0.00000000E+00
  0.00000000E+00  0.00000000E+00  0.00000000E+00
  0.00000000E+00  0.00000000E+00  0.00000000E+00
  0.00000000E+00  0.00000000E+00  0.00000000E+00
  0.00000000E+00  0.00000000E+00  0.00000000E+00
  0.00000000E+00  0.00000000E+00  0.00000000E+00
  0.00000000E+00  0.00000000E+00  0.00000000E+00
  0.00000000E+00  0.00000000E+00  0.00000000E+00
  0.00000000E+00  0.00000000E+00  0.00000000E+00
  0.00000000E+00  0.00000000E+00  0.00000000E+00
  0.00000000E+00  0.00000000E+00  0.00000000E+00
  0.00000000E+00  0.00000000E+00  0.00000000E+00
  0.00000000E+00  0.00000000E+00  0.00000000E+00
  0.00000000E+00  0.00000000E+00  0.00000000E+00
  0.00000000E+00  0.00000000E+00  0.00000000E+00
  0.00000000E+00  0.00000000E+00  0.00000000E+00
  0.00000000E+00  0.00000000E+00  0.00000000E+00
  0.00000000E+00  0.00000000E+00  0.00000000E+00
  0.00000000E+00  0.00000000E+00  0.00000000E+00
  0.00000000E+00  0.00000000E+00  0.00000000E+00
  0.00000000E+00  0.00000000E+00  0.00000000E+00
  0.00000000E+00  0.00000000E+00  0.00000000E+00
  0.00000000E+00  0.00000000E+00  0.00000000E+00
