# Supplementary material for: Brønsted acidity in zeolites measured by deprotonation energy
Source: Sci Rep. 2022 May 4;12:7301. doi: 10.1038/s41598-022-11354-x (PMC9068704; doi:10.1038/s41598-022-11354-x)
Supplement: Supplementary file 2 — Supplementary Information 2. [file 41598_2022_11354_MOESM2_ESM.zip › structures/periodic/mor/Al1-O2.vasp]

Si   O    Al   H
   1.00000000000000     
    18.1261405945000007    0.0000000000000000    0.0000000000000000
     0.0000000000000000   20.4852790833000000    0.0000000000000000
     0.0000000000000000    0.0000000000000000   15.0408601760000007
   Si   O    Al   H 
    95   192     1     1
Direct
  0.2999905985746195  0.0780438094027751  0.5236823478189384
  0.6907135541682690  0.9301462997616133  0.4786043846067514
  0.6900848773781117  0.9303051961455561  0.9792951196860535
  0.6990943912517946  0.9217219686465337  0.2713146537858097
  0.6989375694589278  0.9220563035333215  0.7715519145873715
  0.3126542484429820  0.0685637348930026  0.2366300839742606
  0.3105881614224423  0.0695062642172921  0.7324834636687748
  0.6860386120221345  0.0700880642167937  0.2293690322805638
  0.6889627271787400  0.0696642313743171  0.7278460062488438
  0.3003849820238894  0.9196322926584756  0.2697805596249148
  0.3008538720176797  0.9212115547236951  0.7728191649214858
  0.3088896763438933  0.9299019907988384  0.4778049146444060
  0.3093127891212639  0.9256712340983312  0.9792743779502023
  0.6978953512312407  0.0786791207446650  0.0228820892968958
  0.6996866044358920  0.0782045197608543  0.5219051574920662
  0.8125479105925422  0.5694979799276187  0.0204633735657434
  0.8115447351270304  0.5694587986036113  0.5213117034757200
  0.1988755735306458  0.4227245968781957  0.4762574367827746
  0.1967416297012712  0.4179636214706856  0.9790073290280434
  0.1913547585726595  0.4306505604622334  0.2685191778004972
  0.1905020120032234  0.4296944841056279  0.7717952314202349
  0.8022180301904119  0.5782669282204824  0.2270355841321609
  0.8017983571972541  0.5780803695633007  0.7276798646826340
  0.1984936085724294  0.5785776860185419  0.2272168609491402
  0.1987740548184811  0.5774008216412886  0.7281797785545603
  0.8088331293458617  0.4304705393638134  0.2710175735719981
  0.8096360134783699  0.4300845939499753  0.7708044936045300
  0.8007342278486388  0.4219129871550597  0.4785490508814690
  0.8006379790418109  0.4215300061926583  0.9782223943969512
  0.1873070731292494  0.5675193784246436  0.0216802444560421
  0.1883629750750416  0.5695624023352921  0.5211054592801563
  0.3057809433312462  0.3060297188591851  0.0184789849039901
  0.3051123220167229  0.3068029207642514  0.5199332452176367
  0.6999926840017076  0.6863500916618488  0.4756139201294257
  0.7005837799388938  0.6859921702825208  0.9750080126868783
  0.6913154193278894  0.6910067668099127  0.2700806105476020
  0.6911221080848844  0.6903808551148577  0.7698533250591573
  0.2991628587721235  0.3125043514571919  0.2248575908528713
  0.2991229328437723  0.3129567456240555  0.7275039956590901
  0.6999958510317315  0.3137332920018715  0.2278749587712557
  0.7012365098586719  0.3132846885660466  0.7270597230293964
  0.3094965332053219  0.6908447117116319  0.2705721752830102
  0.3086760122184756  0.6901780765148839  0.7711602461346586
  0.2998028369156773  0.6868598576537717  0.4752913937324365
  0.2995633557734880  0.6807668767867073  0.9760417198611158
  0.6933235680415830  0.3069388823301192  0.0212052331745953
  0.6934929836072955  0.3065116593407698  0.5212517058789644
  0.7988269925510656  0.8132726829204692  0.0228403889966461
  0.7989546214680837  0.8132595211551402  0.5232147501222704
  0.1897485058842501  0.1902584005677965  0.4772991275432615
  0.1849856551899045  0.1927213285358057  0.9808541643309246
  0.1993974633994741  0.1859900557368004  0.2720292068121520
  0.1997493288894117  0.1869018236181163  0.7769318081305095
  0.8068858308578076  0.8077711139783026  0.2293322819513176
  0.8069706091920894  0.8070750204516202  0.7295551699576438
  0.1921943076211514  0.8060591773065585  0.2289429003139612
  0.1931113130304521  0.8067368733899847  0.7294065666790605
  0.7976691727776442  0.1865526613470381  0.2762059180655148
  0.8003435127464470  0.1863391721546871  0.7743545203927313
  0.8101513582676505  0.1902765827525856  0.4808331875390908
  0.8091783378893563  0.1904080401825681  0.9801280066536788
  0.2007767687257151  0.8074057387768813  0.0238426895603397
  0.2009991790761606  0.8133915105835915  0.5227975179305866
  0.0845451196045914  0.3765992667977696  0.1298818925454719
  0.0864210053558861  0.3790457229418415  0.6271001083602847
  0.9147611619038183  0.6228672093370589  0.3779675084769301
  0.9153121367454025  0.6232927361276677  0.8776169131615716
  0.9137316974698209  0.3779079364015518  0.1286090063734351
  0.9145149214582318  0.3786860010848268  0.6285521463246695
  0.0852871791014860  0.6227060491870506  0.3788776026484612
  0.0851494348256227  0.6233433909617556  0.8771092308021462
  0.5857424212648180  0.8769705940864750  0.1213660454483296
  0.5855300171063427  0.8786218436971324  0.6212219484057552
  0.4158163437269619  0.1242225968829200  0.3781081736744021
  0.4155485866819199  0.1234904080443766  0.8710746343876247
  0.4147544482715811  0.8765390401152884  0.1200922517720761
  0.4139351260261414  0.8788854353724534  0.6205926064081790
  0.5854955682326404  0.1239953020640965  0.3726285349855163
  0.5858298792258593  0.1237510444604703  0.8709912542161974
  0.0824308993803718  0.2238482698482195  0.1338238239660674
  0.0868765818406409  0.2237028714611182  0.6308647544229369
  0.9143672803676413  0.7777738784877055  0.3820314376803460
  0.9151228228122280  0.7784400915228565  0.8821503666508953
  0.9130397423098509  0.2225159078119628  0.1331854693982087
  0.9155855400898466  0.2236219899149840  0.6327943955870843
  0.0850365929361523  0.7776226430608435  0.3830192649030594
  0.0851371497146194  0.7785505633256424  0.8812328132493701
  0.5855367754970295  0.7218666566098941  0.1173536608047642
  0.5850994148187151  0.7233475850800685  0.6176558850460764
  0.4142097472229979  0.2786590636351910  0.3683294539883992
  0.4155575980239598  0.2778012425430005  0.8658157974874771
  0.4148864421802124  0.7214479140133526  0.1172474823834938
  0.4140341192302828  0.7235239243414003  0.6185545504789726
  0.5846967031662357  0.2787205312098299  0.3680110183308804
  0.5856128142292122  0.2786195763920209  0.8682881460362593
  0.2739047077925115  0.9963326070270689  0.9935099466788310
  0.2810690371469033  0.0049874868281002  0.4882649351277894
  0.7189640463381245  0.0047064512001857  0.9933432918114056
  0.7200682509919657  0.0046514498329480  0.4899468833834490
  0.7180539955096727  0.9970594610395576  0.2461369235454614
  0.7207111337726688  0.9965834255107799  0.7454795418714197
  0.2810334028889964  0.9956165493666901  0.2445526103783671
  0.2790526462634112  0.9966960580951456  0.7523750407234733
  0.7802937612973491  0.4966272067163221  0.0027705305917290
  0.7789845545796363  0.4966238961763746  0.5037560900129232
  0.2129648396087206  0.4923870915089969  0.0094461195915216
  0.2215874172080134  0.4973546446096374  0.5006733709261775
  0.2215712584645903  0.5047549143465838  0.2557819214328718
  0.2200488587193978  0.5042676668231717  0.7613679980098391
  0.7797818989586739  0.5049459257960905  0.2582845453884778
  0.7804127542138692  0.5045990436112765  0.7592476178588849
  0.3391300400111881  0.0796273537053239  0.1288090189843552
  0.3258875294124423  0.0777672278774081  0.6265448873613725
  0.6732968863854595  0.9156003406882105  0.3745609721977667
  0.6730281029367530  0.9171406842711566  0.8748824679761709
  0.6672026370064293  0.0802276143556745  0.1247022435976014
  0.6686946728096926  0.0784882878682946  0.6232741491887652
  0.3249019820182763  0.9147879086297748  0.3734011925119194
  0.3274629786035503  0.9110001201826645  0.8748561749516875
  0.8319790874777245  0.5785461852581667  0.1251055833866156
  0.8318014985275374  0.5783558020323532  0.6257777701808148
  0.1737209850867857  0.4167756200128306  0.3727275157170261
  0.1714739282720615  0.4145354708430568  0.8752833794298183
  0.1680974170827781  0.5812953087332550  0.1255643859094315
  0.1694239847553403  0.5766271473612995  0.6260650511339133
  0.8262400202668387  0.4164054251157560  0.3751398383749041
  0.8261069022514845  0.4150935953497327  0.8749060291917800
  0.3672638392390634  0.1088084361131276  0.4654941323864231
  0.3683785102383694  0.1088317075278448  0.9588913428640587
  0.6145529319255874  0.9190103872751136  0.0362064494123607
  0.6153169256339673  0.9200725393609382  0.5359968476568201
  0.6318952598319673  0.8947251400621882  0.2104437323453417
  0.6307140773157448  0.8966617693988153  0.7109151660697133
  0.3874252481618334  0.0800670883252478  0.2933087481624878
  0.3878612756843049  0.0809163730222139  0.7851424696206694
  0.6103427248163849  0.0806536659042153  0.2867426641094990
  0.6146203302559343  0.0811865560071580  0.7863734829362633
  0.3685385228912721  0.8943706348443531  0.2096330983061587
  0.3683586132518828  0.8984587979276414  0.7090260076275542
  0.3868836135024769  0.9188277871158510  0.0352259810254554
  0.3847911832734762  0.9192726469521203  0.5339050397328088
  0.6359394283355591  0.1089488918326166  0.4588195319640893
  0.6336316153093235  0.1080227970049285  0.9596961370133814
  0.8861713651915578  0.5802055441750134  0.4626038926098134
  0.8875268478137489  0.5805690284018511  0.9626199961041771
  0.1304934930838095  0.3871657721782161  0.0384304633890427
  0.1301077244908593  0.3987188722184467  0.5369325707693634
  0.1160578115713211  0.4217284020827963  0.2105731732952826
  0.1158894141622310  0.4201785770622788  0.7126357463642604
  0.8677756788604492  0.6067406346868643  0.2890963445227963
  0.8666816308891531  0.6077935887311200  0.7897554575828467
  0.1335229147353988  0.6060764488329692  0.2911015735626369
  0.1332745614560267  0.6073289476633379  0.7890888682632999
  0.8841189068737468  0.4195648568319097  0.2137003510239179
  0.8854429115785615  0.4202313766206114  0.7140034202766284
  0.8685367033173231  0.3957866798427362  0.0389394349829311
  0.8691946282591537  0.3970627867206880  0.5390913780375211
  0.1127358529906084  0.5802575609419510  0.4642499688655793
  0.1137458978874957  0.5817146298999075  0.9625865884883840
  0.2172161353811234  0.1256633439343167  0.0197269226322331
  0.2262807550009701  0.1221067996772228  0.5110775472921134
  0.7532354666711614  0.8811461887437518  0.0160636038351641
  0.7536390993604776  0.8812730785074132  0.5164739118402495
  0.7735022834955545  0.8791583734262119  0.2545950125317617
  0.7719582947971512  0.8776196196874928  0.7553852268176808
  0.2499211933943396  0.1208597971233404  0.2583945398133671
  0.2498944368342048  0.1218584251495070  0.7666496017484843
  0.7466194089184167  0.1224297400398886  0.2633171663616061
  0.7511888367401112  0.1216462165294240  0.7579729128705505
  0.2259634656507005  0.8779851830723390  0.2513998668249190
  0.2275832691864093  0.8777567447271717  0.7529864350350054
  0.2538670746608913  0.8702596891264405  0.0185027468665077
  0.2452770450659417  0.8821140927074098  0.5166323248304389
  0.7721714832998336  0.1227445349589615  0.0151942749085487
  0.7742272029122609  0.1219860888011291  0.5152298356548298
  0.7511396074251829  0.6218208383171637  0.9888719369237992
  0.7498827269082950  0.6219221957573600  0.4908714426844979
  0.2731414113285206  0.3778271630304412  0.9937254461395185
  0.2710730835397387  0.3776782938792483  0.4944275765430260
  0.2534013839885695  0.3802223575781823  0.2318225246128063
  0.2538614852694154  0.3810098089796555  0.7345051882486457
  0.7290690238483146  0.6236927653114342  0.2352518768726422
  0.7276953798538972  0.6224148553533180  0.7354126235272188
  0.2720028319973292  0.6234416668180413  0.2359887370216108
  0.2724032295356128  0.6223584751609030  0.7356025486450470
  0.7454625940789035  0.3816244209644142  0.2339541539281163
  0.7471762502543888  0.3810853941113514  0.7319201056459285
  0.7270528659492498  0.3781110900445545  0.9959992302706052
  0.7279667072372726  0.3772771273088279  0.4955216846901713
  0.2548050613717261  0.6129165579564277  0.9876265274192551
  0.2485817011017084  0.6232591759475155  0.4904784588592674
  0.3271934833640344  0.3022562870395950  0.1235256038557655
  0.3240312037208109  0.3021524529050403  0.6248762948978419
  0.6698041139288273  0.6861323468348320  0.3742845464981157
  0.6693871059414768  0.6861554861495502  0.8740931955520361
  0.6733380964636628  0.3027164671899213  0.1261493519300992
  0.6723349181084021  0.3031514408662017  0.6258776564097644
  0.3315601309791546  0.6857132064581756  0.3746407312963175
  0.3306768233442455  0.6849520047268283  0.8752100658702165
  0.8267253012824115  0.8036456207144310  0.1244305486235566
  0.8271649660893748  0.8037658376485626  0.6246518752670127
  0.1682780697894969  0.1855210758577316  0.3728222526733018
  0.1642313626809022  0.1886376241468204  0.8755257846262821
  0.1703196599505818  0.8001653737033985  0.1249373091706171
  0.1742246614211989  0.8017029710242427  0.6242489272208268
  0.8308828942792407  0.1862107229501586  0.3762228614807555
  0.8302138476667599  0.1857144988723347  0.8758048341281152
  0.2445675572165375  0.2516604907891357  0.9942824156832522
  0.2472847673572226  0.2498643402770420  0.4922006665059359
  0.7475841206431978  0.7521147501531392  0.9930079052608271
  0.7474038628393208  0.7522207887992735  0.4937461534625807
  0.7472155133445380  0.7518467109922412  0.2549297183191336
  0.7485470421488725  0.7499935726314445  0.7543418324163516
  0.2483158801064352  0.2509125222393879  0.2549699391105114
  0.2489347640104287  0.2521316138234229  0.7606453954351463
  0.7504054606779819  0.2528641922424441  0.2607724581509989
  0.7525673647783331  0.2520945572561921  0.7567110504719078
  0.2528773385325928  0.7513008643894026  0.2558390367020187
  0.2510037358376057  0.7498587412718777  0.7571409177968362
  0.2454204651533304  0.7417773067452750  0.9966344565633871
  0.2532550222998509  0.7536177551731995  0.4905005448662006
  0.7526077701599689  0.2506647588375858  0.9958884142976028
  0.7524934614932319  0.2496267109179643  0.4974204458938074
  0.3816152027580836  0.2963310507836268  0.4658454415073568
  0.3813717431391968  0.2934755293808912  0.9635241019946861
  0.6312204077506203  0.6820083306118165  0.0424258424622630
  0.6297498043287635  0.6834267725256421  0.5418341498046434
  0.6152812349792484  0.7033777240291103  0.2160496397071284
  0.6153860543532477  0.7039492516387698  0.7157679456462975
  0.3702617450205829  0.3168361761283098  0.2901414788436256
  0.3721981700329980  0.3184357593422973  0.7891011785151292
  0.6278310858005423  0.3190489506822081  0.2911706221513495
  0.6306930108427645  0.3188147386454801  0.7927375840991323
  0.3852670150419664  0.7037431095312799  0.2162863711867027
  0.3842553616680059  0.7044731587782858  0.7170018580868991
  0.3692977875632124  0.6807777947937472  0.0431442910087036
  0.3687257760828330  0.6835122019287588  0.5433984577767303
  0.6178975904585972  0.2950764954870214  0.4657495890712117
  0.6173546470973608  0.2952823722090712  0.9668429594002078
  0.8700443346413118  0.8177305451168023  0.4582727742929372
  0.8702019072299859  0.8178710502959601  0.9584258800688894
  0.1088297127573254  0.2122622354333291  0.0322017952316782
  0.1140660519792638  0.2038147120036191  0.5313709718344874
  0.1313574452786651  0.1813333960425273  0.2033709107404425
  0.1337721526963925  0.1836059482482214  0.7043135163700497
  0.8827782615019196  0.7957167403949885  0.2838834222393433
  0.8830316630523223  0.7959734806869696  0.7840862184828301
  0.1170411773063586  0.7952798871095926  0.2851176541529853
  0.1163313855121051  0.7965169002929572  0.7828959587958425
  0.8652822900578021  0.1829243662379454  0.2064772266087140
  0.8707217515978046  0.1837404353633283  0.7083485379912787
  0.8852888313976144  0.2035044598628859  0.0337851472905272
  0.8862396821397703  0.2037705350658843  0.5342937876467568
  0.1289571170229278  0.8178738939410554  0.4593402306105018
  0.1311190147003836  0.8170979668242283  0.9574627468928090
  0.9993922317608794  0.3965101199623738  0.1117548520064939
  0.0003168418705490  0.3962932080919257  0.6116930963891570
  0.0000757660627202  0.6043243956112884  0.3584268815461446
  0.0001755253645984  0.6037344608033227  0.8568676003121785
  0.5001645837825354  0.8950961792985007  0.1397980991979003
  0.4997391578401997  0.8970501560046865  0.6370515937215787
  0.5008134862343551  0.1051063365497235  0.3971060342970849
  0.5011661009857186  0.1042599553827157  0.8906854064522962
  0.0906315519019965  0.3006476091308108  0.1605530947707563
  0.0981434911652322  0.3016611018126157  0.6468651064811568
  0.9059991194948230  0.6999457337166212  0.4014771172463304
  0.9079854517123893  0.7004549975843312  0.9014176011377059
  0.9037829775710517  0.3005920810185121  0.1501757287807965
  0.9042737376064147  0.3014117764814356  0.6496035380875792
  0.0935856812649811  0.6998272431141473  0.4024380214954973
  0.0919226144856817  0.7005581607734357  0.8997299197137303
  0.5950739981480953  0.7997650541838051  0.0992275215536353
  0.5952249722256943  0.8012465899866222  0.6001851370387924
  0.4071864505392211  0.2002578665288740  0.3498847576455082
  0.4102466803608672  0.2004670212997772  0.8434056378296618
  0.4055897753915869  0.7992341862174961  0.0985410969012793
  0.4039527258300419  0.8013637616698718  0.6008067350009634
  0.5916866024697576  0.2008692211998327  0.3471197198009849
  0.5939221379074507  0.2009470104295897  0.8475718626445679
  0.9978773230235396  0.2002023731944526  0.1439786039903254
  0.0013028820351734  0.2034109848309890  0.6404168957822448
  0.9997137979631107  0.7999160018582236  0.3862634859181332
  0.0001057889466516  0.8018459207675500  0.8862883606191143
  0.5003016973269977  0.6999504719276807  0.1104606274490589
  0.4995184009036656  0.7023843781942787  0.6115603183411893
  0.4993754820248876  0.3013824020143993  0.3658014687447972
  0.5005813264356306  0.3018254642223490  0.8652279718219434
  0.2933841079559856  0.0765779785995262  0.0135180573340966
  0.3907187322282092  0.0921293416794693  0.1203936003672346
 
  0.00000000E+00  0.00000000E+00  0.00000000E+00
  0.00000000E+00  0.00000000E+00  0.00000000E+00
  0.00000000E+00  0.00000000E+00  0.00000000E+00
  0.00000000E+00  0.00000000E+00  0.00000000E+00
  0.00000000E+00  0.00000000E+00  0.00000000E+00
  0.00000000E+00  0.00000000E+00  0.00000000E+00
  0.00000000E+00  0.00000000E+00  0.00000000E+00
  0.00000000E+00  0.00000000E+00  0.00000000E+00
  0.00000000E+00  0.00000000E+00  0.00000000E+00
  0.00000000E+00  0.00000000E+00  0.00000000E+00
  0.00000000E+00  0.00000000E+00  0.00000000E+00
  0.00000000E+00  0.00000000E+00  0.00000000E+00
  0.00000000E+00  0.00000000E+00  0.00000000E+00
  0.00000000E+00  0.00000000E+00  0.00000000E+00
  0.00000000E+00  0.00000000E+00  0.00000000E+00
  0.00000000E+00  0.00000000E+00  0.00000000E+00
  0.00000000E+00  0.00000000E+00  0.00000000E+00
  0.00000000E+00  0.00000000E+00  0.00000000E+00
  0.00000000E+00  0.00000000E+00  0.00000000E+00
  0.00000000E+00  0.00000000E+00  0.00000000E+00
  0.00000000E+00  0.00000000E+00  0.00000000E+00
  0.00000000E+00  0.00000000E+00  0.00000000E+00
  0.00000000E+00  0.00000000E+00  0.00000000E+00
  0.00000000E+00  0.00000000E+00  0.00000000E+00
  0.00000000E+00  0.00000000E+00  0.00000000E+00
  0.00000000E+00  0.00000000E+00  0.00000000E+00
  0.00000000E+00  0.00000000E+00  0.00000000E+00
  0.00000000E+00  0.00000000E+00  0.00000000E+00
  0.00000000E+00  0.00000000E+00  0.00000000E+00
  0.00000000E+00  0.00000000E+00  0.00000000E+00
  0.00000000E+00  0.00000000E+00  0.00000000E+00
  0.00000000E+00  0.00000000E+00  0.00000000E+00
  0.00000000E+00  0.00000000E+00  0.00000000E+00
  0.00000000E+00  0.00000000E+00  0.00000000E+00
  0.00000000E+00  0.00000000E+00  0.00000000E+00
  0.00000000E+00  0.00000000E+00  0.00000000E+00
  0.00000000E+00  0.00000000E+00  0.00000000E+00
  0.00000000E+00  0.00000000E+00  0.00000000E+00
  0.00000000E+00  0.00000000E+00  0.00000000E+00
  0.00000000E+00  0.00000000E+00  0.00000000E+00
  0.00000000E+00  0.00000000E+00  0.00000000E+00
  0.00000000E+00  0.00000000E+00  0.00000000E+00
  0.00000000E+00  0.00000000E+00  0.00000000E+00
  0.00000000E+00  0.00000000E+00  0.00000000E+00
  0.00000000E+00  0.00000000E+00  0.00000000E+00
  0.00000000E+00  0.00000000E+00  0.00000000E+00
  0.00000000E+00  0.00000000E+00  0.00000000E+00
  0.00000000E+00  0.00000000E+00  0.00000000E+00
  0.00000000E+00  0.00000000E+00  0.00000000E+00
  0.00000000E+00  0.00000000E+00  0.00000000E+00
  0.00000000E+00  0.00000000E+00  0.00000000E+00
  0.00000000E+00  0.00000000E+00  0.00000000E+00
  0.00000000E+00  0.00000000E+00  0.00000000E+00
  0.00000000E+00  0.00000000E+00  0.00000000E+00
  0.00000000E+00  0.00000000E+00  0.00000000E+00
  0.00000000E+00  0.00000000E+00  0.00000000E+00
  0.00000000E+00  0.00000000E+00  0.00000000E+00
  0.00000000E+00  0.00000000E+00  0.00000000E+00
  0.00000000E+00  0.00000000E+00  0.00000000E+00
  0.00000000E+00  0.00000000E+00  0.00000000E+00
  0.00000000E+00  0.00000000E+00  0.00000000E+00
  0.00000000E+00  0.00000000E+00  0.00000000E+00
  0.00000000E+00  0.00000000E+00  0.00000000E+00
  0.00000000E+00  0.00000000E+00  0.00000000E+00
  0.00000000E+00  0.00000000E+00  0.00000000E+00
  0.00000000E+00  0.00000000E+00  0.00000000E+00
  0.00000000E+00  0.00000000E+00  0.00000000E+00
  0.00000000E+00  0.00000000E+00  0.00000000E+00
  0.00000000E+00  0.00000000E+00  0.00000000E+00
  0.00000000E+00  0.00000000E+00  0.00000000E+00
  0.00000000E+00  0.00000000E+00  0.00000000E+00
  0.00000000E+00  0.00000000E+00  0.00000000E+00
  0.00000000E+00  0.00000000E+00  0.00000000E+00
  0.00000000E+00  0.00000000E+00  0.00000000E+00
  0.00000000E+00  0.00000000E+00  0.00000000E+00
  0.00000000E+00  0.00000000E+00  0.00000000E+00
  0.00000000E+00  0.00000000E+00  0.00000000E+00
  0.00000000E+00  0.00000000E+00  0.00000000E+00
  0.00000000E+00  0.00000000E+00  0.00000000E+00
  0.00000000E+00  0.00000000E+00  0.00000000E+00
  0.00000000E+00  0.00000000E+00  0.00000000E+00
  0.00000000E+00  0.00000000E+00  0.00000000E+00
  0.00000000E+00  0.00000000E+00  0.00000000E+00
  0.00000000E+00  0.00000000E+00  0.00000000E+00
  0.00000000E+00  0.00000000E+00  0.00000000E+00
  0.00000000E+00  0.00000000E+00  0.00000000E+00
  0.00000000E+00  0.00000000E+00  0.00000000E+00
  0.00000000E+00  0.00000000E+00  0.00000000E+00
  0.00000000E+00  0.00000000E+00  0.00000000E+00
  0.00000000E+00  0.00000000E+00  0.00000000E+00
  0.00000000E+00  0.00000000E+00  0.00000000E+00
  0.00000000E+00  0.00000000E+00  0.00000000E+00
  0.00000000E+00  0.00000000E+00  0.00000000E+00
  0.00000000E+00  0.00000000E+00  0.00000000E+00
  0.00000000E+00  0.00000000E+00  0.00000000E+00
  0.00000000E+00  0.00000000E+00  0.00000000E+00
  0.00000000E+00  0.00000000E+00  0.00000000E+00
  0.00000000E+00  0.00000000E+00  0.00000000E+00
  0.00000000E+00  0.00000000E+00  0.00000000E+00
  0.00000000E+00  0.00000000E+00  0.00000000E+00
  0.00000000E+00  0.00000000E+00  0.00000000E+00
  0.00000000E+00  0.00000000E+00  0.00000000E+00
  0.00000000E+00  0.00000000E+00  0.00000000E+00
  0.00000000E+00  0.00000000E+00  0.00000000E+00
  0.00000000E+00  0.00000000E+00  0.00000000E+00
  0.00000000E+00  0.00000000E+00  0.00000000E+00
  0.00000000E+00  0.00000000E+00  0.00000000E+00
  0.00000000E+00  0.00000000E+00  0.00000000E+00
  0.00000000E+00  0.00000000E+00  0.00000000E+00
  0.00000000E+00  0.00000000E+00  0.00000000E+00
  0.00000000E+00  0.00000000E+00  0.00000000E+00
  0.00000000E+00  0.00000000E+00  0.00000000E+00
  0.00000000E+00  0.00000000E+00  0.00000000E+00
  0.00000000E+00  0.00000000E+00  0.00000000E+00
  0.00000000E+00  0.00000000E+00  0.00000000E+00
  0.00000000E+00  0.00000000E+00  0.00000000E+00
  0.00000000E+00  0.00000000E+00  0.00000000E+00
  0.00000000E+00  0.00000000E+00  0.00000000E+00
  0.00000000E+00  0.00000000E+00  0.00000000E+00
  0.00000000E+00  0.00000000E+00  0.00000000E+00
  0.00000000E+00  0.00000000E+00  0.00000000E+00
  0.00000000E+00  0.00000000E+00  0.00000000E+00
  0.00000000E+00  0.00000000E+00  0.00000000E+00
  0.00000000E+00  0.00000000E+00  0.00000000E+00
  0.00000000E+00  0.00000000E+00  0.00000000E+00
  0.00000000E+00  0.00000000E+00  0.00000000E+00
  0.00000000E+00  0.00000000E+00  0.00000000E+00
  0.00000000E+00  0.00000000E+00  0.00000000E+00
  0.00000000E+00  0.00000000E+00  0.00000000E+00
  0.00000000E+00  0.00000000E+00  0.00000000E+00
  0.00000000E+00  0.00000000E+00  0.00000000E+00
  0.00000000E+00  0.00000000E+00  0.00000000E+00
  0.00000000E+00  0.00000000E+00  0.00000000E+00
  0.00000000E+00  0.00000000E+00  0.00000000E+00
  0.00000000E+00  0.00000000E+00  0.00000000E+00
  0.00000000E+00  0.00000000E+00  0.00000000E+00
  0.00000000E+00  0.00000000E+00  0.00000000E+00
  0.00000000E+00  0.00000000E+00  0.00000000E+00
  0.00000000E+00  0.00000000E+00  0.00000000E+00
  0.00000000E+00  0.00000000E+00  0.00000000E+00
  0.00000000E+00  0.00000000E+00  0.00000000E+00
  0.00000000E+00  0.00000000E+00  0.00000000E+00
  0.00000000E+00  0.00000000E+00  0.00000000E+00
  0.00000000E+00  0.00000000E+00  0.00000000E+00
  0.00000000E+00  0.00000000E+00  0.00000000E+00
  0.00000000E+00  0.00000000E+00  0.00000000E+00
  0.00000000E+00  0.00000000E+00  0.00000000E+00
  0.00000000E+00  0.00000000E+00  0.00000000E+00
  0.00000000E+00  0.00000000E+00  0.00000000E+00
  0.00000000E+00  0.00000000E+00  0.00000000E+00
  0.00000000E+00  0.00000000E+00  0.00000000E+00
  0.00000000E+00  0.00000000E+00  0.00000000E+00
  0.00000000E+00  0.00000000E+00  0.00000000E+00
  0.00000000E+00  0.00000000E+00  0.00000000E+00
  0.00000000E+00  0.00000000E+00  0.00000000E+00
  0.00000000E+00  0.00000000E+00  0.00000000E+00
  0.00000000E+00  0.00000000E+00  0.00000000E+00
  0.00000000E+00  0.00000000E+00  0.00000000E+00
  0.00000000E+00  0.00000000E+00  0.00000000E+00
  0.00000000E+00  0.00000000E+00  0.00000000E+00
  0.00000000E+00  0.00000000E+00  0.00000000E+00
  0.00000000E+00  0.00000000E+00  0.00000000E+00
  0.00000000E+00  0.00000000E+00  0.00000000E+00
  0.00000000E+00  0.00000000E+00  0.00000000E+00
  0.00000000E+00  0.00000000E+00  0.00000000E+00
  0.00000000E+00  0.00000000E+00  0.00000000E+00
  0.00000000E+00  0.00000000E+00  0.00000000E+00
  0.00000000E+00  0.00000000E+00  0.00000000E+00
  0.00000000E+00  0.00000000E+00  0.00000000E+00
  0.00000000E+00  0.00000000E+00  0.00000000E+00
  0.00000000E+00  0.00000000E+00  0.00000000E+00
  0.00000000E+00  0.00000000E+00  0.00000000E+00
  0.00000000E+00  0.00000000E+00  0.00000000E+00
  0.00000000E+00  0.00000000E+00  0.00000000E+00
  0.00000000E+00  0.00000000E+00  0.00000000E+00
  0.00000000E+00  0.00000000E+00  0.00000000E+00
  0.00000000E+00  0.00000000E+00  0.00000000E+00
  0.00000000E+00  0.00000000E+00  0.00000000E+00
  0.00000000E+00  0.00000000E+00  0.00000000E+00
  0.00000000E+00  0.00000000E+00  0.00000000E+00
  0.00000000E+00  0.00000000E+00  0.00000000E+00
  0.00000000E+00  0.00000000E+00  0.00000000E+00
  0.00000000E+00  0.00000000E+00  0.00000000E+00
  0.00000000E+00  0.00000000E+00  0.00000000E+00
  0.00000000E+00  0.00000000E+00  0.00000000E+00
  0.00000000E+00  0.00000000E+00  0.00000000E+00
  0.00000000E+00  0.00000000E+00  0.00000000E+00
  0.00000000E+00  0.00000000E+00  0.00000000E+00
  0.00000000E+00  0.00000000E+00  0.00000000E+00
  0.00000000E+00  0.00000000E+00  0.00000000E+00
  0.00000000E+00  0.00000000E+00  0.00000000E+00
  0.00000000E+00  0.00000000E+00  0.00000000E+00
  0.00000000E+00  0.00000000E+00  0.00000000E+00
  0.00000000E+00  0.00000000E+00  0.00000000E+00
  0.00000000E+00  0.00000000E+00  0.00000000E+00
  0.00000000E+00  0.00000000E+00  0.00000000E+00
  0.00000000E+00  0.00000000E+00  0.00000000E+00
  0.00000000E+00  0.00000000E+00  0.00000000E+00
  0.00000000E+00  0.00000000E+00  0.00000000E+00
  0.00000000E+00  0.00000000E+00  0.00000000E+00
  0.00000000E+00  0.00000000E+00  0.00000000E+00
  0.00000000E+00  0.00000000E+00  0.00000000E+00
  0.00000000E+00  0.00000000E+00  0.00000000E+00
  0.00000000E+00  0.00000000E+00  0.00000000E+00
  0.00000000E+00  0.00000000E+00  0.00000000E+00
  0.00000000E+00  0.00000000E+00  0.00000000E+00
  0.00000000E+00  0.00000000E+00  0.00000000E+00
  0.00000000E+00  0.00000000E+00  0.00000000E+00
  0.00000000E+00  0.00000000E+00  0.00000000E+00
  0.00000000E+00  0.00000000E+00  0.00000000E+00
  0.00000000E+00  0.00000000E+00  0.00000000E+00
  0.00000000E+00  0.00000000E+00  0.00000000E+00
  0.00000000E+00  0.00000000E+00  0.00000000E+00
  0.00000000E+00  0.00000000E+00  0.00000000E+00
  0.00000000E+00  0.00000000E+00  0.00000000E+00
  0.00000000E+00  0.00000000E+00  0.00000000E+00
  0.00000000E+00  0.00000000E+00  0.00000000E+00
  0.00000000E+00  0.00000000E+00  0.00000000E+00
  0.00000000E+00  0.00000000E+00  0.00000000E+00
  0.00000000E+00  0.00000000E+00  0.00000000E+00
  0.00000000E+00  0.00000000E+00  0.00000000E+00
  0.00000000E+00  0.00000000E+00  0.00000000E+00
  0.00000000E+00  0.00000000E+00  0.00000000E+00
  0.00000000E+00  0.00000000E+00  0.00000000E+00
  0.00000000E+00  0.00000000E+00  0.00000000E+00
  0.00000000E+00  0.00000000E+00  0.00000000E+00
  0.00000000E+00  0.00000000E+00  0.00000000E+00
  0.00000000E+00  0.00000000E+00  0.00000000E+00
  0.00000000E+00  0.00000000E+00  0.00000000E+00
  0.00000000E+00  0.00000000E+00  0.00000000E+00
  0.00000000E+00  0.00000000E+00  0.00000000E+00
  0.00000000E+00  0.00000000E+00  0.00000000E+00
  0.00000000E+00  0.00000000E+00  0.00000000E+00
  0.00000000E+00  0.00000000E+00  0.00000000E+00
  0.00000000E+00  0.00000000E+00  0.00000000E+00
  0.00000000E+00  0.00000000E+00  0.00000000E+00
  0.00000000E+00  0.00000000E+00  0.00000000E+00
  0.00000000E+00  0.00000000E+00  0.00000000E+00
  0.00000000E+00  0.00000000E+00  0.00000000E+00
  0.00000000E+00  0.00000000E+00  0.00000000E+00
  0.00000000E+00  0.00000000E+00  0.00000000E+00
  0.00000000E+00  0.00000000E+00  0.00000000E+00
  0.00000000E+00  0.00000000E+00  0.00000000E+00
  0.00000000E+00  0.00000000E+00  0.00000000E+00
  0.00000000E+00  0.00000000E+00  0.00000000E+00
  0.00000000E+00  0.00000000E+00  0.00000000E+00
  0.00000000E+00  0.00000000E+00  0.00000000E+00
  0.00000000E+00  0.00000000E+00  0.00000000E+00
  0.00000000E+00  0.00000000E+00  0.00000000E+00
  0.00000000E+00  0.00000000E+00  0.00000000E+00
  0.00000000E+00  0.00000000E+00  0.00000000E+00
  0.00000000E+00  0.00000000E+00  0.00000000E+00
  0.00000000E+00  0.00000000E+00  0.00000000E+00
  0.00000000E+00  0.00000000E+00  0.00000000E+00
  0.00000000E+00  0.00000000E+00  0.00000000E+00
  0.00000000E+00  0.00000000E+00  0.00000000E+00
  0.00000000E+00  0.00000000E+00  0.00000000E+00
  0.00000000E+00  0.00000000E+00  0.00000000E+00
  0.00000000E+00  0.00000000E+00  0.00000000E+00
  0.00000000E+00  0.00000000E+00  0.00000000E+00
  0.00000000E+00  0.00000000E+00  0.00000000E+00
  0.00000000E+00  0.00000000E+00  0.00000000E+00
  0.00000000E+00  0.00000000E+00  0.00000000E+00
  0.00000000E+00  0.00000000E+00  0.00000000E+00
  0.00000000E+00  0.00000000E+00  0.00000000E+00
  0.00000000E+00  0.00000000E+00  0.00000000E+00
  0.00000000E+00  0.00000000E+00  0.00000000E+00
  0.00000000E+00  0.00000000E+00  0.00000000E+00
  0.00000000E+00  0.00000000E+00  0.00000000E+00
  0.00000000E+00  0.00000000E+00  0.00000000E+00
  0.00000000E+00  0.00000000E+00  0.00000000E+00
  0.00000000E+00  0.00000000E+00  0.00000000E+00
  0.00000000E+00  0.00000000E+00  0.00000000E+00
  0.00000000E+00  0.00000000E+00  0.00000000E+00
  0.00000000E+00  0.00000000E+00  0.00000000E+00
  0.00000000E+00  0.00000000E+00  0.00000000E+00
  0.00000000E+00  0.00000000E+00  0.00000000E+00
  0.00000000E+00  0.00000000E+00  0.00000000E+00
  0.00000000E+00  0.00000000E+00  0.00000000E+00
  0.00000000E+00  0.00000000E+00  0.00000000E+00
  0.00000000E+00  0.00000000E+00  0.00000000E+00
  0.00000000E+00  0.00000000E+00  0.00000000E+00
  0.00000000E+00  0.00000000E+00  0.00000000E+00
  0.00000000E+00  0.00000000E+00  0.00000000E+00
  0.00000000E+00  0.00000000E+00  0.00000000E+00
  0.00000000E+00  0.00000000E+00  0.00000000E+00
  0.00000000E+00  0.00000000E+00  0.00000000E+00
  0.00000000E+00  0.00000000E+00  0.00000000E+00
  0.00000000E+00  0.00000000E+00  0.00000000E+00
