# Supplementary material for: Brønsted acidity in zeolites measured by deprotonation energy
Source: Sci Rep. 2022 May 4;12:7301. doi: 10.1038/s41598-022-11354-x (PMC9068704; doi:10.1038/s41598-022-11354-x)
Supplement: Supplementary file 2 — Supplementary Information 2. [file 41598_2022_11354_MOESM2_ESM.zip › structures/periodic/mor/Al2-O4.vasp]

Si   O    Al   H
   1.00000000000000     
    18.1261405945000007    0.0000000000000000    0.0000000000000000
     0.0000000000000000   20.4852790833000000    0.0000000000000000
     0.0000000000000000    0.0000000000000000   15.0408601760000007
   Si   O    Al   H 
    95   192     1     1
Direct
  0.3065761474115161  0.0779595374201575  0.0233609419567236
  0.3052273643168069  0.0762999266605545  0.5261868978586516
  0.6879116095559694  0.9319677770184328  0.4783080245046600
  0.6873780467883227  0.9318477052371892  0.9792901602822172
  0.6954264145136417  0.9238410743832992  0.2725415877758826
  0.6957072023089383  0.9238004741344408  0.7727069335703534
  0.3128130332411426  0.0687053834861676  0.2285762208990186
  0.3128431638343587  0.0674213942771080  0.7312596137890179
  0.6898545067662893  0.0719700319068818  0.2286745765910163
  0.6919428536764884  0.0711490845463256  0.7267725770377715
  0.2979018599521419  0.9219279842571685  0.2717423404878504
  0.2983297831985749  0.9208781090510740  0.7718451145905488
  0.3080392051354734  0.9295417249969572  0.4792129811103238
  0.3091459605632429  0.9296893146501800  0.9784446922693854
  0.7024873250134031  0.0787735715888854  0.0213622889879477
  0.7020414747424980  0.0794671994629589  0.5195899143381535
  0.8088643277681745  0.5707162754063625  0.0206559216173373
  0.8080849418515716  0.5712845888958539  0.5209650463451865
  0.2037433226699320  0.4209636687262264  0.4806564552867349
  0.1979461773658720  0.4244391231648616  0.9808612048501549
  0.1900706155338101  0.4270911579159887  0.2733887115711886
  0.1901227658821717  0.4278186844587652  0.7736450412606071
  0.7991798879632387  0.5792211799678944  0.2280760094553184
  0.7981933166917150  0.5792172822661351  0.7281750701463680
  0.1942361551833821  0.5762624251727629  0.2279419761435113
  0.1957412116414768  0.5756627723385527  0.7285406671699075
  0.8116126427963823  0.4318493324437603  0.2703083754781017
  0.8139079118266294  0.4317083045477377  0.7693419385579224
  0.8048366344794389  0.4234586972336646  0.4763122352796908
  0.8047444339594988  0.4225426874385894  0.9758084333027797
  0.1855739902996201  0.5717725812637726  0.0219743721191250
  0.1888493188292202  0.5678397383003350  0.5222021856645614
  0.3060166958101765  0.3037232283165837  0.5225748588115003
  0.7007000520973036  0.6879231287472632  0.4769537801847282
  0.7012696343796482  0.6871590819243556  0.9771610549972091
  0.6923814253755101  0.6946136824125685  0.2709372533968433
  0.6924165806254465  0.6939797402963922  0.7709560539217466
  0.2970235725932127  0.3105899781728115  0.2342231446781264
  0.2956923227047923  0.3098948754354015  0.7310946823264670
  0.6981845018836166  0.3153523077450532  0.2254916289638086
  0.7025077497984236  0.3143622389913638  0.7229628037994801
  0.3070258316966377  0.6877795513527348  0.2691259805957276
  0.3066323967412852  0.6883953917678217  0.7694042781435777
  0.2996751678698432  0.6860281636693988  0.4756519470220196
  0.2994802270364499  0.6876552403161217  0.9753360374550472
  0.6916683557605895  0.3106960768284129  0.0188404264627629
  0.6928412859463567  0.3108740279067848  0.5184493176368196
  0.7992197659713746  0.8141877430229510  0.0246036384229171
  0.7997988773668699  0.8146531295170500  0.5240843498851639
  0.1930740892533047  0.1874267750177203  0.4804441459933239
  0.1894535168330821  0.1874088475727527  0.9812195462698892
  0.1984776854743922  0.1841757520212612  0.2763602270253919
  0.1988829682172568  0.1835811734355442  0.7780586323272316
  0.8072759506872664  0.8118600380724855  0.2303409007805892
  0.8073106580371313  0.8109081331299125  0.7301573598602347
  0.1927537017678385  0.8055687627215284  0.2282480377074180
  0.1915940284059058  0.8054375851421935  0.7281431798632133
  0.7966498277855063  0.1883483250880847  0.2733635750462974
  0.7998249075367366  0.1873992218599914  0.7709778139874467
  0.8084025724248465  0.1943256409103319  0.4783949224880161
  0.8071194791536173  0.1941874402297900  0.9777597119986046
  0.2011674102289852  0.8144231909468822  0.0224480734211634
  0.2010061255124586  0.8127590112393445  0.5224586808253007
  0.0861709299558760  0.3742543372587678  0.1312847862043825
  0.0878812837735837  0.3769403493495077  0.6297605631056205
  0.9130912406524210  0.6228778866967636  0.3781079872047320
  0.9124587946909443  0.6237671661181566  0.8775877784829368
  0.9157118423409233  0.3776222298737907  0.1272555024751864
  0.9169320625946088  0.3784229371923415  0.6272513592944542
  0.0842036953923763  0.6219284535013568  0.3801406187088326
  0.0831672329080147  0.6233616616827988  0.8772422153611360
  0.5838065655171153  0.8782268986302494  0.1214817544371940
  0.5841082953661000  0.8788824279477139  0.6219676356492168
  0.4156173812407911  0.1218350681491489  0.3740396874148861
  0.4174193736904565  0.1221650424031438  0.8718882352421287
  0.4126729590315040  0.8775039643352311  0.1227758143320319
  0.4129448257716524  0.8782946026561065  0.6217660731363571
  0.5861721789843299  0.1235320695317747  0.3707979411171439
  0.5885290970405447  0.1226859188195758  0.8708944753977684
  0.0832586560646058  0.2178396660133497  0.1325890232498722
  0.0868497125100440  0.2214791655475555  0.6322702350524269
  0.9145944815075223  0.7786526152389662  0.3813991518842919
  0.9141590818591000  0.7793453414013597  0.8817959939445621
  0.9127782171475002  0.2230741692500736  0.1315874846435112
  0.9155502464189239  0.2238352711921376  0.6316579631582290
  0.0856304045458563  0.7764564441175927  0.3819160823928138
  0.0849144325461300  0.7780173424056515  0.8816694842106129
  0.5853148981520713  0.7235441022843029  0.1175184422056528
  0.5852902704610736  0.7242222883783644  0.6182130672966836
  0.4132644448942083  0.2763704630677389  0.3750262298976590
  0.4171202428711653  0.2759236218224850  0.8647237962220733
  0.4143115621478240  0.7214886275552085  0.1189562353228788
  0.4142693850638466  0.7224796648192281  0.6182381755093580
  0.5838009561557045  0.2791954733857479  0.3674262830646992
  0.5873596914718142  0.2783930031856983  0.8659610962132333
  0.2844374413331260  0.0055320164977857  0.9872325225413591
  0.2802185902367322  0.0044097669169703  0.4912536950407800
  0.7230108674283622  0.0029524191831129  0.0008080791212445
  0.7222813711207000  0.0040606739018062  0.4961947625645274
  0.7174051537029215  0.9969413508073700  0.2401714573492361
  0.7193382282053836  0.9959785107277824  0.7381044369037832
  0.2768640734849896  0.9972721988546974  0.2492386290786242
  0.2762468985299205  0.9962013199908546  0.7509409338977049
  0.7822386110567964  0.4954701701181424  0.0088771334887345
  0.7811794903330813  0.4961126922347650  0.5093576354551043
  0.2206261253190880  0.4993341651242703  0.0015740849209848
  0.2248069178171867  0.4967293365462497  0.5013262913773252
  0.2151661785958096  0.5026682166411292  0.2586651266769986
  0.2172604992875030  0.5031200931038211  0.7645953152950291
  0.7777986554983929  0.5041005924453908  0.2513746752019873
  0.7789674430017177  0.5036692433351936  0.7514772995449926
  0.3372187623886890  0.0729906838272784  0.1248665903332991
  0.3364568886854732  0.0722661008645666  0.6272455648779318
  0.6652849808327157  0.9243919239936436  0.3743242085865363
  0.6662628842348148  0.9265307522906182  0.8746658822600262
  0.6764777461155232  0.0877966825406689  0.1241869879183707
  0.6758411411792634  0.0864524584775475  0.6226398225953410
  0.3231647836581533  0.9141269582299830  0.3749717239669438
  0.3239574054796838  0.9118443010499904  0.8747707308271168
  0.8247274852815106  0.5861309351498469  0.1247868343572622
  0.8238594407043481  0.5867696096513793  0.6250919641549184
  0.1762880431415063  0.4131995200855074  0.3782628539654521
  0.1750739610661186  0.4120972682143276  0.8788897027668053
  0.1635865095200451  0.5763236759609263  0.1260409064134461
  0.1664463014847254  0.5725312972571783  0.6266626323436603
  0.8345715081169780  0.4251628428738326  0.3743200287697805
  0.8344160501980781  0.4238762469566943  0.8738690092125792
  0.3705854909383955  0.1049978624772348  0.4641411893620689
  0.3721475202765444  0.1089641800245232  0.9632207355037906
  0.6124826582379145  0.9216404858789579  0.0376844829264735
  0.6141462404898996  0.9220367859877904  0.5386894560361546
  0.6303456666769129  0.8940762392004328  0.2108204360316180
  0.6294379080386299  0.8945816396579070  0.7122827158493295
  0.3857843774750020  0.0789530186775887  0.2903593106214588
  0.3866463116213950  0.0760259808931243  0.7918227929776578
  0.6131485471733940  0.0831286190690786  0.2831898176766634
  0.6164760723723945  0.0825906564904215  0.7834964025548625
  0.3662723874895682  0.8978616022898491  0.2104360313148352
  0.3667253134390577  0.8978376707138294  0.7099051224433753
  0.3845145911845423  0.9166056694450043  0.0348679022007090
  0.3842786196676907  0.9180060775731737  0.5345622210503179
  0.6349450988801014  0.1051013853818368  0.4575327246624840
  0.6350646649843904  0.1024985709280649  0.9586413287134582
  0.8838042980528459  0.5829861734495420  0.4648019076652927
  0.8844693485108767  0.5829831508124620  0.9642260266689910
  0.1367275267964383  0.3951351825516889  0.0458149172076355
  0.1364319237960412  0.3978491321296401  0.5441925824475787
  0.1132259302498964  0.4132517650907083  0.2196530621524855
  0.1139028880833171  0.4167145507394476  0.7186723098504186
  0.8675827716992126  0.6035109855784332  0.2892259899468212
  0.8655813691363389  0.6052418108551051  0.7895758773927122
  0.1297701860985419  0.6063556305791145  0.2899011836192391
  0.1302068996424223  0.6064857866388297  0.7886592266987996
  0.8854029684239155  0.4212969200885641  0.2099394158951737
  0.8889375060611658  0.4225979474204917  0.7108055012549535
  0.8709862301497822  0.3935628874795148  0.0365886843590309
  0.8709760913111398  0.3949446005699481  0.5376165512087685
  0.1144612947845906  0.5783555084421212  0.4629926038534226
  0.1117878845168739  0.5803246481066140  0.9618270478203130
  0.2337643128244145  0.1236894977011130  0.0194769750941090
  0.2336128355819600  0.1238693991010940  0.5230372069240548
  0.7466065543027491  0.8763051703252965  0.0061386871802619
  0.7488429615733035  0.8778739889992818  0.5053362717464631
  0.7690471119924389  0.8788364550802893  0.2654800653194666
  0.7679095164387726  0.8770217722929415  0.7663422713539888
  0.2527495744115299  0.1244313437139033  0.2507779422948070
  0.2535899271820325  0.1234478298033601  0.7554674334917382
  0.7522392962769514  0.1196734329828359  0.2708847447320225
  0.7560824918629544  0.1184896307170048  0.7657569872612602
  0.2252790379715366  0.8771968742825693  0.2533022600406564
  0.2257675645217316  0.8764983604028844  0.7522731195039107
  0.2439788704668490  0.8838614060604625  0.0191215862400633
  0.2448444398696735  0.8816224118389141  0.5192971051863045
  0.7761511526475160  0.1218695290159915  0.0023188054708251
  0.7761521291475132  0.1224082393973314  0.5026421919835131
  0.7445550823752732  0.6179242856004753  0.9816814171322064
  0.7442650059519910  0.6188656678904123  0.4818105875642970
  0.2796156488907495  0.3852887587194797  0.0016387027582018
  0.2768342737161065  0.3770004252303827  0.4989295022941933
  0.2539879937384981  0.3808347155353912  0.2326662199638700
  0.2539310559392101  0.3802938557648977  0.7356580923358881
  0.7261994629166360  0.6233612256126406  0.2461968914431680
  0.7240425991105901  0.6218878656186946  0.7462568268515464
  0.2681643714033228  0.6209037214605519  0.2339055309290839
  0.2693253548507040  0.6206581382468920  0.7349997268494186
  0.7498137315197270  0.3783133818410936  0.2442287722655435
  0.7546937119343531  0.3772848895362428  0.7388858945333143
  0.7318803343028970  0.3767845849979231  0.9832357828322905
  0.7323181365129702  0.3772444709358044  0.4829928397101589
  0.2466589720711516  0.6254450610591249  0.9954194698948413
  0.2485285826112002  0.6234046528093913  0.4972587718735283
  0.3293018291197397  0.2957798709299161  0.1375918825172198
  0.3168270960035939  0.2947830738407571  0.6285983566852278
  0.6722214217892911  0.6990536153714311  0.3758213324161879
  0.6732394756197015  0.6991118356356145  0.8760426729461848
  0.6707520316958839  0.3173860107705272  0.1230669790528114
  0.6707049919795435  0.3172491479035032  0.6223754420039146
  0.3274485245194980  0.6818292794330776  0.3734969664221925
  0.3282703592605981  0.6828917548843788  0.8736680381289160
  0.8287317387922597  0.8172544834782056  0.1261332518888753
  0.8284641525451875  0.8172071569434840  0.6260046361628095
  0.1705768826515718  0.1741748187137766  0.3779709357450615
  0.1669360250379417  0.1748784991782117  0.8777320238762035
  0.1728015090163775  0.8012884603383585  0.1232014020198238
  0.1721776100155983  0.8001726860428249  0.6231465637114477
  0.8278917750642091  0.1997580656904967  0.3733159779124639
  0.8260540808908881  0.1997689856576034  0.8726853344789141
  0.2368456848073541  0.2532255310318507  0.9909576888979493
  0.2466449111357767  0.2509158788364082  0.4855769039696927
  0.7548725524771422  0.7462738799463349  0.0086922385100369
  0.7540404789243805  0.7476035743662217  0.5072174615392498
  0.7518116939659494  0.7506624980212130  0.2451724235248663
  0.7533327763536449  0.7485643088126227  0.7442727156269547
  0.2398262223826503  0.2540135207541338  0.2673709749285056
  0.2423581361015565  0.2528550360575318  0.7695128127211873
  0.7433240948565139  0.2483765200251952  0.2445846493932621
  0.7478985281203788  0.2469016216440852  0.7370713951818464
  0.2529726282429553  0.7497894351793183  0.2531627416902036
  0.2499896295451147  0.7487104002600171  0.7551769893591135
  0.2552760546981866  0.7555294281378576  0.9905613336539891
  0.2543183152081646  0.7534046404760859  0.4908566708659032
  0.7457136301339857  0.2483138079623415  0.0049737568333372
  0.7477254463288189  0.2491162095361746  0.5051102074242145
  0.3857490405007625  0.2908673244052931  0.4764193099233842
  0.3897459910085466  0.2934859243301648  0.9630406472739711
  0.6300492676369023  0.6832006127124873  0.0420001954630353
  0.6299218794124229  0.6839947549246507  0.5425010592999211
  0.6164852456136392  0.7062318627717420  0.2160873377605547
  0.6165202987449878  0.7070247775410834  0.7168079575819629
  0.3632728752206038  0.3179798771341500  0.3064756509566398
  0.3702500273195429  0.3155716540968864  0.7893680732913914
  0.6260737581959283  0.3187184776475999  0.2889482497222300
  0.6342870877064916  0.3178472787694948  0.7916521667997967
  0.3835832906427178  0.6985710573100111  0.2155064486414747
  0.3822471265988104  0.7010666428146534  0.7148698834590477
  0.3703208530617130  0.6834621798896882  0.0404725020185776
  0.3713756848711485  0.6838620168081645  0.5396590138202436
  0.6171182881062754  0.2993273818140116  0.4637960226315371
  0.6153134414880806  0.2998510771246199  0.9646850878732158
  0.8711361126426113  0.8173493216105879  0.4594290421174657
  0.8697682754594258  0.8181737030292956  0.9588635042023204
  0.1123436605641013  0.1937050587875597  0.0362881978221406
  0.1175923675274612  0.2013899132784070  0.5347812786343027
  0.1267605254059118  0.1812501889931996  0.2123120387820062
  0.1300900798038227  0.1817730338046459  0.7092629412218810
  0.8833085771533764  0.7997387585842110  0.2844270627214175
  0.8836106348249522  0.7995992498436728  0.7841450679033082
  0.1171474238765006  0.7923641770319665  0.2830337747809684
  0.1153051340474436  0.7947819673806515  0.7826117446075012
  0.8652043256675425  0.1832715733140080  0.2048873720936306
  0.8718984095593443  0.1830036113469463  0.7075855126134761
  0.8831231847655274  0.2076062422817493  0.0317185364394216
  0.8841920490892252  0.2067938907722356  0.5330572559034047
  0.1304565739297120  0.8174321102083042  0.4566670469033142
  0.1304670163517230  0.8179764557014610  0.9567619118780522
  0.0018884026106868  0.3952137823633677  0.1099792074372753
  0.0028582555605985  0.3953274065792965  0.6088997921560217
  0.9987090182185755  0.6036568883861494  0.3622278494494524
  0.9978717542581377  0.6049407946423672  0.8586304658026633
  0.4982528579426646  0.8959096624586915  0.1403327565621801
  0.4984477504298331  0.8970190836473508  0.6390877798209659
  0.5014164302313342  0.1038184612009443  0.3912273194783568
  0.5032137834308501  0.1040460797695140  0.8893737946708018
  0.0940621918293203  0.2964315797695923  0.1449124587541117
  0.0978854450454468  0.2994821859256897  0.6487478659205885
  0.9041661685509821  0.7005788654205309  0.3966377036095663
  0.9042434076260019  0.7012753684995291  0.8978893930403578
  0.9059759059017418  0.3009639525029568  0.1522937762268016
  0.9066465168531620  0.3016459614376524  0.6518081868185741
  0.0935913522634857  0.6988824934117254  0.4041245639897725
  0.0930427409066834  0.7000935879693119  0.9015513866367668
  0.5933456808808080  0.8012625656091872  0.0972244275258580
  0.5935430778839563  0.8019106615711830  0.5978621574942038
  0.4059408905912892  0.1989640878289697  0.3514989264078872
  0.4090286151092395  0.1980000584159179  0.8425614028684163
  0.4032438970756514  0.7995609474993361  0.1056360079357837
  0.4037944149009622  0.8005011548084918  0.6033765279852282
  0.5937637486383673  0.2012011634022416  0.3507668250885542
  0.5992435496853782  0.2002427820654067  0.8521832360843982
  0.9970153318163262  0.1988548029452686  0.1399096274637996
  0.0008118225832151  0.2018740059856702  0.6362725020858460
  0.0004697690513351  0.7990555317346058  0.3859642064288877
  0.9997900558816760  0.8004306379597255  0.8875885083609293
  0.5000616954983579  0.7010153454793445  0.1127155119607546
  0.5000346615742158  0.7017946052768489  0.6141023954606450
  0.4979659372252092  0.2999976718614182  0.3656609386980307
  0.5023309862497067  0.2985786935761068  0.8531282127179193
  0.3113555734352701  0.2973841836644178  0.0261146019974431
  0.3208314006665103  0.4159414875099510  0.0050965387976555
 
  0.00000000E+00  0.00000000E+00  0.00000000E+00
  0.00000000E+00  0.00000000E+00  0.00000000E+00
  0.00000000E+00  0.00000000E+00  0.00000000E+00
  0.00000000E+00  0.00000000E+00  0.00000000E+00
  0.00000000E+00  0.00000000E+00  0.00000000E+00
  0.00000000E+00  0.00000000E+00  0.00000000E+00
  0.00000000E+00  0.00000000E+00  0.00000000E+00
  0.00000000E+00  0.00000000E+00  0.00000000E+00
  0.00000000E+00  0.00000000E+00  0.00000000E+00
  0.00000000E+00  0.00000000E+00  0.00000000E+00
  0.00000000E+00  0.00000000E+00  0.00000000E+00
  0.00000000E+00  0.00000000E+00  0.00000000E+00
  0.00000000E+00  0.00000000E+00  0.00000000E+00
  0.00000000E+00  0.00000000E+00  0.00000000E+00
  0.00000000E+00  0.00000000E+00  0.00000000E+00
  0.00000000E+00  0.00000000E+00  0.00000000E+00
  0.00000000E+00  0.00000000E+00  0.00000000E+00
  0.00000000E+00  0.00000000E+00  0.00000000E+00
  0.00000000E+00  0.00000000E+00  0.00000000E+00
  0.00000000E+00  0.00000000E+00  0.00000000E+00
  0.00000000E+00  0.00000000E+00  0.00000000E+00
  0.00000000E+00  0.00000000E+00  0.00000000E+00
  0.00000000E+00  0.00000000E+00  0.00000000E+00
  0.00000000E+00  0.00000000E+00  0.00000000E+00
  0.00000000E+00  0.00000000E+00  0.00000000E+00
  0.00000000E+00  0.00000000E+00  0.00000000E+00
  0.00000000E+00  0.00000000E+00  0.00000000E+00
  0.00000000E+00  0.00000000E+00  0.00000000E+00
  0.00000000E+00  0.00000000E+00  0.00000000E+00
  0.00000000E+00  0.00000000E+00  0.00000000E+00
  0.00000000E+00  0.00000000E+00  0.00000000E+00
  0.00000000E+00  0.00000000E+00  0.00000000E+00
  0.00000000E+00  0.00000000E+00  0.00000000E+00
  0.00000000E+00  0.00000000E+00  0.00000000E+00
  0.00000000E+00  0.00000000E+00  0.00000000E+00
  0.00000000E+00  0.00000000E+00  0.00000000E+00
  0.00000000E+00  0.00000000E+00  0.00000000E+00
  0.00000000E+00  0.00000000E+00  0.00000000E+00
  0.00000000E+00  0.00000000E+00  0.00000000E+00
  0.00000000E+00  0.00000000E+00  0.00000000E+00
  0.00000000E+00  0.00000000E+00  0.00000000E+00
  0.00000000E+00  0.00000000E+00  0.00000000E+00
  0.00000000E+00  0.00000000E+00  0.00000000E+00
  0.00000000E+00  0.00000000E+00  0.00000000E+00
  0.00000000E+00  0.00000000E+00  0.00000000E+00
  0.00000000E+00  0.00000000E+00  0.00000000E+00
  0.00000000E+00  0.00000000E+00  0.00000000E+00
  0.00000000E+00  0.00000000E+00  0.00000000E+00
  0.00000000E+00  0.00000000E+00  0.00000000E+00
  0.00000000E+00  0.00000000E+00  0.00000000E+00
  0.00000000E+00  0.00000000E+00  0.00000000E+00
  0.00000000E+00  0.00000000E+00  0.00000000E+00
  0.00000000E+00  0.00000000E+00  0.00000000E+00
  0.00000000E+00  0.00000000E+00  0.00000000E+00
  0.00000000E+00  0.00000000E+00  0.00000000E+00
  0.00000000E+00  0.00000000E+00  0.00000000E+00
  0.00000000E+00  0.00000000E+00  0.00000000E+00
  0.00000000E+00  0.00000000E+00  0.00000000E+00
  0.00000000E+00  0.00000000E+00  0.00000000E+00
  0.00000000E+00  0.00000000E+00  0.00000000E+00
  0.00000000E+00  0.00000000E+00  0.00000000E+00
  0.00000000E+00  0.00000000E+00  0.00000000E+00
  0.00000000E+00  0.00000000E+00  0.00000000E+00
  0.00000000E+00  0.00000000E+00  0.00000000E+00
  0.00000000E+00  0.00000000E+00  0.00000000E+00
  0.00000000E+00  0.00000000E+00  0.00000000E+00
  0.00000000E+00  0.00000000E+00  0.00000000E+00
  0.00000000E+00  0.00000000E+00  0.00000000E+00
  0.00000000E+00  0.00000000E+00  0.00000000E+00
  0.00000000E+00  0.00000000E+00  0.00000000E+00
  0.00000000E+00  0.00000000E+00  0.00000000E+00
  0.00000000E+00  0.00000000E+00  0.00000000E+00
  0.00000000E+00  0.00000000E+00  0.00000000E+00
  0.00000000E+00  0.00000000E+00  0.00000000E+00
  0.00000000E+00  0.00000000E+00  0.00000000E+00
  0.00000000E+00  0.00000000E+00  0.00000000E+00
  0.00000000E+00  0.00000000E+00  0.00000000E+00
  0.00000000E+00  0.00000000E+00  0.00000000E+00
  0.00000000E+00  0.00000000E+00  0.00000000E+00
  0.00000000E+00  0.00000000E+00  0.00000000E+00
  0.00000000E+00  0.00000000E+00  0.00000000E+00
  0.00000000E+00  0.00000000E+00  0.00000000E+00
  0.00000000E+00  0.00000000E+00  0.00000000E+00
  0.00000000E+00  0.00000000E+00  0.00000000E+00
  0.00000000E+00  0.00000000E+00  0.00000000E+00
  0.00000000E+00  0.00000000E+00  0.00000000E+00
  0.00000000E+00  0.00000000E+00  0.00000000E+00
  0.00000000E+00  0.00000000E+00  0.00000000E+00
  0.00000000E+00  0.00000000E+00  0.00000000E+00
  0.00000000E+00  0.00000000E+00  0.00000000E+00
  0.00000000E+00  0.00000000E+00  0.00000000E+00
  0.00000000E+00  0.00000000E+00  0.00000000E+00
  0.00000000E+00  0.00000000E+00  0.00000000E+00
  0.00000000E+00  0.00000000E+00  0.00000000E+00
  0.00000000E+00  0.00000000E+00  0.00000000E+00
  0.00000000E+00  0.00000000E+00  0.00000000E+00
  0.00000000E+00  0.00000000E+00  0.00000000E+00
  0.00000000E+00  0.00000000E+00  0.00000000E+00
  0.00000000E+00  0.00000000E+00  0.00000000E+00
  0.00000000E+00  0.00000000E+00  0.00000000E+00
  0.00000000E+00  0.00000000E+00  0.00000000E+00
  0.00000000E+00  0.00000000E+00  0.00000000E+00
  0.00000000E+00  0.00000000E+00  0.00000000E+00
  0.00000000E+00  0.00000000E+00  0.00000000E+00
  0.00000000E+00  0.00000000E+00  0.00000000E+00
  0.00000000E+00  0.00000000E+00  0.00000000E+00
  0.00000000E+00  0.00000000E+00  0.00000000E+00
  0.00000000E+00  0.00000000E+00  0.00000000E+00
  0.00000000E+00  0.00000000E+00  0.00000000E+00
  0.00000000E+00  0.00000000E+00  0.00000000E+00
  0.00000000E+00  0.00000000E+00  0.00000000E+00
  0.00000000E+00  0.00000000E+00  0.00000000E+00
  0.00000000E+00  0.00000000E+00  0.00000000E+00
  0.00000000E+00  0.00000000E+00  0.00000000E+00
  0.00000000E+00  0.00000000E+00  0.00000000E+00
  0.00000000E+00  0.00000000E+00  0.00000000E+00
  0.00000000E+00  0.00000000E+00  0.00000000E+00
  0.00000000E+00  0.00000000E+00  0.00000000E+00
  0.00000000E+00  0.00000000E+00  0.00000000E+00
  0.00000000E+00  0.00000000E+00  0.00000000E+00
  0.00000000E+00  0.00000000E+00  0.00000000E+00
  0.00000000E+00  0.00000000E+00  0.00000000E+00
  0.00000000E+00  0.00000000E+00  0.00000000E+00
  0.00000000E+00  0.00000000E+00  0.00000000E+00
  0.00000000E+00  0.00000000E+00  0.00000000E+00
  0.00000000E+00  0.00000000E+00  0.00000000E+00
  0.00000000E+00  0.00000000E+00  0.00000000E+00
  0.00000000E+00  0.00000000E+00  0.00000000E+00
  0.00000000E+00  0.00000000E+00  0.00000000E+00
  0.00000000E+00  0.00000000E+00  0.00000000E+00
  0.00000000E+00  0.00000000E+00  0.00000000E+00
  0.00000000E+00  0.00000000E+00  0.00000000E+00
  0.00000000E+00  0.00000000E+00  0.00000000E+00
  0.00000000E+00  0.00000000E+00  0.00000000E+00
  0.00000000E+00  0.00000000E+00  0.00000000E+00
  0.00000000E+00  0.00000000E+00  0.00000000E+00
  0.00000000E+00  0.00000000E+00  0.00000000E+00
  0.00000000E+00  0.00000000E+00  0.00000000E+00
  0.00000000E+00  0.00000000E+00  0.00000000E+00
  0.00000000E+00  0.00000000E+00  0.00000000E+00
  0.00000000E+00  0.00000000E+00  0.00000000E+00
  0.00000000E+00  0.00000000E+00  0.00000000E+00
  0.00000000E+00  0.00000000E+00  0.00000000E+00
  0.00000000E+00  0.00000000E+00  0.00000000E+00
  0.00000000E+00  0.00000000E+00  0.00000000E+00
  0.00000000E+00  0.00000000E+00  0.00000000E+00
  0.00000000E+00  0.00000000E+00  0.00000000E+00
  0.00000000E+00  0.00000000E+00  0.00000000E+00
  0.00000000E+00  0.00000000E+00  0.00000000E+00
  0.00000000E+00  0.00000000E+00  0.00000000E+00
  0.00000000E+00  0.00000000E+00  0.00000000E+00
  0.00000000E+00  0.00000000E+00  0.00000000E+00
  0.00000000E+00  0.00000000E+00  0.00000000E+00
  0.00000000E+00  0.00000000E+00  0.00000000E+00
  0.00000000E+00  0.00000000E+00  0.00000000E+00
  0.00000000E+00  0.00000000E+00  0.00000000E+00
  0.00000000E+00  0.00000000E+00  0.00000000E+00
  0.00000000E+00  0.00000000E+00  0.00000000E+00
  0.00000000E+00  0.00000000E+00  0.00000000E+00
  0.00000000E+00  0.00000000E+00  0.00000000E+00
  0.00000000E+00  0.00000000E+00  0.00000000E+00
  0.00000000E+00  0.00000000E+00  0.00000000E+00
  0.00000000E+00  0.00000000E+00  0.00000000E+00
  0.00000000E+00  0.00000000E+00  0.00000000E+00
  0.00000000E+00  0.00000000E+00  0.00000000E+00
  0.00000000E+00  0.00000000E+00  0.00000000E+00
  0.00000000E+00  0.00000000E+00  0.00000000E+00
  0.00000000E+00  0.00000000E+00  0.00000000E+00
  0.00000000E+00  0.00000000E+00  0.00000000E+00
  0.00000000E+00  0.00000000E+00  0.00000000E+00
  0.00000000E+00  0.00000000E+00  0.00000000E+00
  0.00000000E+00  0.00000000E+00  0.00000000E+00
  0.00000000E+00  0.00000000E+00  0.00000000E+00
  0.00000000E+00  0.00000000E+00  0.00000000E+00
  0.00000000E+00  0.00000000E+00  0.00000000E+00
  0.00000000E+00  0.00000000E+00  0.00000000E+00
  0.00000000E+00  0.00000000E+00  0.00000000E+00
  0.00000000E+00  0.00000000E+00  0.00000000E+00
  0.00000000E+00  0.00000000E+00  0.00000000E+00
  0.00000000E+00  0.00000000E+00  0.00000000E+00
  0.00000000E+00  0.00000000E+00  0.00000000E+00
  0.00000000E+00  0.00000000E+00  0.00000000E+00
  0.00000000E+00  0.00000000E+00  0.00000000E+00
  0.00000000E+00  0.00000000E+00  0.00000000E+00
  0.00000000E+00  0.00000000E+00  0.00000000E+00
  0.00000000E+00  0.00000000E+00  0.00000000E+00
  0.00000000E+00  0.00000000E+00  0.00000000E+00
  0.00000000E+00  0.00000000E+00  0.00000000E+00
  0.00000000E+00  0.00000000E+00  0.00000000E+00
  0.00000000E+00  0.00000000E+00  0.00000000E+00
  0.00000000E+00  0.00000000E+00  0.00000000E+00
  0.00000000E+00  0.00000000E+00  0.00000000E+00
  0.00000000E+00  0.00000000E+00  0.00000000E+00
  0.00000000E+00  0.00000000E+00  0.00000000E+00
  0.00000000E+00  0.00000000E+00  0.00000000E+00
  0.00000000E+00  0.00000000E+00  0.00000000E+00
  0.00000000E+00  0.00000000E+00  0.00000000E+00
  0.00000000E+00  0.00000000E+00  0.00000000E+00
  0.00000000E+00  0.00000000E+00  0.00000000E+00
  0.00000000E+00  0.00000000E+00  0.00000000E+00
  0.00000000E+00  0.00000000E+00  0.00000000E+00
  0.00000000E+00  0.00000000E+00  0.00000000E+00
  0.00000000E+00  0.00000000E+00  0.00000000E+00
  0.00000000E+00  0.00000000E+00  0.00000000E+00
  0.00000000E+00  0.00000000E+00  0.00000000E+00
  0.00000000E+00  0.00000000E+00  0.00000000E+00
  0.00000000E+00  0.00000000E+00  0.00000000E+00
  0.00000000E+00  0.00000000E+00  0.00000000E+00
  0.00000000E+00  0.00000000E+00  0.00000000E+00
  0.00000000E+00  0.00000000E+00  0.00000000E+00
  0.00000000E+00  0.00000000E+00  0.00000000E+00
  0.00000000E+00  0.00000000E+00  0.00000000E+00
  0.00000000E+00  0.00000000E+00  0.00000000E+00
  0.00000000E+00  0.00000000E+00  0.00000000E+00
  0.00000000E+00  0.00000000E+00  0.00000000E+00
  0.00000000E+00  0.00000000E+00  0.00000000E+00
  0.00000000E+00  0.00000000E+00  0.00000000E+00
  0.00000000E+00  0.00000000E+00  0.00000000E+00
  0.00000000E+00  0.00000000E+00  0.00000000E+00
  0.00000000E+00  0.00000000E+00  0.00000000E+00
  0.00000000E+00  0.00000000E+00  0.00000000E+00
  0.00000000E+00  0.00000000E+00  0.00000000E+00
  0.00000000E+00  0.00000000E+00  0.00000000E+00
  0.00000000E+00  0.00000000E+00  0.00000000E+00
  0.00000000E+00  0.00000000E+00  0.00000000E+00
  0.00000000E+00  0.00000000E+00  0.00000000E+00
  0.00000000E+00  0.00000000E+00  0.00000000E+00
  0.00000000E+00  0.00000000E+00  0.00000000E+00
  0.00000000E+00  0.00000000E+00  0.00000000E+00
  0.00000000E+00  0.00000000E+00  0.00000000E+00
  0.00000000E+00  0.00000000E+00  0.00000000E+00
  0.00000000E+00  0.00000000E+00  0.00000000E+00
  0.00000000E+00  0.00000000E+00  0.00000000E+00
  0.00000000E+00  0.00000000E+00  0.00000000E+00
  0.00000000E+00  0.00000000E+00  0.00000000E+00
  0.00000000E+00  0.00000000E+00  0.00000000E+00
  0.00000000E+00  0.00000000E+00  0.00000000E+00
  0.00000000E+00  0.00000000E+00  0.00000000E+00
  0.00000000E+00  0.00000000E+00  0.00000000E+00
  0.00000000E+00  0.00000000E+00  0.00000000E+00
  0.00000000E+00  0.00000000E+00  0.00000000E+00
  0.00000000E+00  0.00000000E+00  0.00000000E+00
  0.00000000E+00  0.00000000E+00  0.00000000E+00
  0.00000000E+00  0.00000000E+00  0.00000000E+00
  0.00000000E+00  0.00000000E+00  0.00000000E+00
  0.00000000E+00  0.00000000E+00  0.00000000E+00
  0.00000000E+00  0.00000000E+00  0.00000000E+00
  0.00000000E+00  0.00000000E+00  0.00000000E+00
  0.00000000E+00  0.00000000E+00  0.00000000E+00
  0.00000000E+00  0.00000000E+00  0.00000000E+00
  0.00000000E+00  0.00000000E+00  0.00000000E+00
  0.00000000E+00  0.00000000E+00  0.00000000E+00
  0.00000000E+00  0.00000000E+00  0.00000000E+00
  0.00000000E+00  0.00000000E+00  0.00000000E+00
  0.00000000E+00  0.00000000E+00  0.00000000E+00
  0.00000000E+00  0.00000000E+00  0.00000000E+00
  0.00000000E+00  0.00000000E+00  0.00000000E+00
  0.00000000E+00  0.00000000E+00  0.00000000E+00
  0.00000000E+00  0.00000000E+00  0.00000000E+00
  0.00000000E+00  0.00000000E+00  0.00000000E+00
  0.00000000E+00  0.00000000E+00  0.00000000E+00
  0.00000000E+00  0.00000000E+00  0.00000000E+00
  0.00000000E+00  0.00000000E+00  0.00000000E+00
  0.00000000E+00  0.00000000E+00  0.00000000E+00
  0.00000000E+00  0.00000000E+00  0.00000000E+00
  0.00000000E+00  0.00000000E+00  0.00000000E+00
  0.00000000E+00  0.00000000E+00  0.00000000E+00
  0.00000000E+00  0.00000000E+00  0.00000000E+00
  0.00000000E+00  0.00000000E+00  0.00000000E+00
  0.00000000E+00  0.00000000E+00  0.00000000E+00
  0.00000000E+00  0.00000000E+00  0.00000000E+00
  0.00000000E+00  0.00000000E+00  0.00000000E+00
  0.00000000E+00  0.00000000E+00  0.00000000E+00
  0.00000000E+00  0.00000000E+00  0.00000000E+00
  0.00000000E+00  0.00000000E+00  0.00000000E+00
  0.00000000E+00  0.00000000E+00  0.00000000E+00
  0.00000000E+00  0.00000000E+00  0.00000000E+00
  0.00000000E+00  0.00000000E+00  0.00000000E+00
  0.00000000E+00  0.00000000E+00  0.00000000E+00
  0.00000000E+00  0.00000000E+00  0.00000000E+00
  0.00000000E+00  0.00000000E+00  0.00000000E+00
  0.00000000E+00  0.00000000E+00  0.00000000E+00
  0.00000000E+00  0.00000000E+00  0.00000000E+00
  0.00000000E+00  0.00000000E+00  0.00000000E+00
  0.00000000E+00  0.00000000E+00  0.00000000E+00
  0.00000000E+00  0.00000000E+00  0.00000000E+00
  0.00000000E+00  0.00000000E+00  0.00000000E+00
  0.00000000E+00  0.00000000E+00  0.00000000E+00
  0.00000000E+00  0.00000000E+00  0.00000000E+00
