# Supplementary material for: Brønsted acidity in zeolites measured by deprotonation energy
Source: Sci Rep. 2022 May 4;12:7301. doi: 10.1038/s41598-022-11354-x (PMC9068704; doi:10.1038/s41598-022-11354-x)
Supplement: Supplementary file 2 — Supplementary Information 2. [file 41598_2022_11354_MOESM2_ESM.zip › structures/periodic/mor/Al2-O5.vasp]

Si   O    Al   H
   1.00000000000000     
    18.1261405945000007    0.0000000000000000    0.0000000000000000
     0.0000000000000000   20.4852790833000000    0.0000000000000000
     0.0000000000000000    0.0000000000000000   15.0408601760000007
   Si   O    Al   H 
    95   192     1     1
Direct
  0.3075662007950573  0.0705245621254448  0.0194183125050357
  0.3086694425229204  0.0710753377351278  0.5187360721822225
  0.7026719231949279  0.9204534563714853  0.4799266507325171
  0.7009930967336289  0.9197650779262573  0.9805453407888981
  0.6902593887026167  0.9279006185331586  0.2726708440892476
  0.6897570818317462  0.9277203055514547  0.7734093130689756
  0.2998577836187972  0.0806630046484641  0.2263985183108303
  0.2996672202740335  0.0802871117966121  0.7266120200289289
  0.6953246098198831  0.0755221357602943  0.2262427675738347
  0.6954734235826294  0.0754053626361224  0.7278340293417523
  0.3093861315218397  0.9329340428291751  0.2680927405440404
  0.3122096362689137  0.9325846928949679  0.7688078702769916
  0.3044904149804465  0.9237104640463105  0.4743856805391426
  0.3054131474930253  0.9214367501203193  0.9749987374188508
  0.6878947885321054  0.0670370132754765  0.0204488458702320
  0.6891715168165967  0.0671740495838982  0.5219449133065246
  0.8048623959813018  0.5756197216608938  0.0246182750712368
  0.8048270652922458  0.5759014312646042  0.5250700124393134
  0.1889086600538065  0.4320213214727332  0.4752715622769386
  0.1819126190227630  0.4342130028581139  0.9813976849000694
  0.1931786615784660  0.4265766989113581  0.2693567966658025
  0.1940893492514001  0.4245803439685162  0.7771188197677220
  0.8112053576446467  0.5671634174530752  0.2308537036805821
  0.8113070403534651  0.5682508399141616  0.7308167172557639
  0.1874659551418493  0.5741431286226321  0.2254423700997528
  0.1905100128097507  0.5714566488435860  0.7283439359167397
  0.7966292302657033  0.4201270484098588  0.2721871970599251
  0.8004462590653388  0.4209350733660284  0.7710436826899052
  0.8105798379598392  0.4276199246627541  0.4791040364470711
  0.8100057590229504  0.4279558759831874  0.9784350031184018
  0.1990045546351503  0.5832199105614094  0.0197817402462542
  0.2023074400862959  0.5779271411434163  0.5204250149140559
  0.2996314910371579  0.3153125672322069  0.5267675675849931
  0.6921961666277159  0.6871346636727832  0.4830356397517516
  0.6927849422265634  0.6875538461314499  0.9825934406590290
  0.6993692770986136  0.6846800835906306  0.2769019281234293
  0.6985467202813425  0.6849388221601066  0.7763471353250627
  0.3081664863662921  0.3149838811720944  0.2386443174793517
  0.3053957895144032  0.3136662122259350  0.7351923922023323
  0.6922990665809350  0.3042992154528626  0.2292784711479595
  0.6974310618656624  0.3035686601881141  0.7268114042149464
  0.2972234361183742  0.6884916853077980  0.2713316855742453
  0.2974639418273442  0.6889716032293263  0.7724205623897547
  0.3074495442353739  0.6939352230282259  0.4772078482497886
  0.3087242128417219  0.6943125615298507  0.9780913343748338
  0.7029604474912078  0.3110445536965528  0.0223101385473671
  0.7037727639234533  0.3114805826936432  0.5220095256912487
  0.8074956381677744  0.8046423161891473  0.0238536863108234
  0.8074244870118638  0.8041231814184038  0.5233467403007447
  0.2034190813281945  0.1885426352607135  0.4759382492217590
  0.1993733399397268  0.1843130479482900  0.9783939114300970
  0.1938688619506230  0.1972738062844087  0.2692321241224484
  0.1925666232604829  0.1943139853791500  0.7723634123766618
  0.7976419898262813  0.8115031527625947  0.2295393897903913
  0.7971979760111683  0.8117576055179223  0.7290220673874573
  0.1981599047069201  0.8154062131958939  0.2234068725894691
  0.1990407979709977  0.8162698783292133  0.7245691156790360
  0.8068500591454558  0.1873120041268776  0.2700857031634463
  0.8107537171825837  0.1859327839249980  0.7684465683948329
  0.8014022403342627  0.1844931886536388  0.4757081989631329
  0.8007386983553181  0.1838704068221413  0.9748131455386109
  0.1926044398608180  0.8105775163974762  0.0173438493979565
  0.1927422140467410  0.8109307848423802  0.5184548772813287
  0.0817958258626050  0.3778820771955054  0.1207750745917628
  0.0869411070125616  0.3776731627753736  0.6209965244357698
  0.9150445371730120  0.6214541938290332  0.3734366446952502
  0.9154917302673885  0.6227359266612612  0.8741064397458342
  0.9113886071434107  0.3758508781645387  0.1224061596650572
  0.9150790070012127  0.3764380704113422  0.6223570766094693
  0.0859531804589972  0.6222198228403003  0.3721304835520692
  0.0856840686532263  0.6255923091699012  0.8683045540194462
  0.5857442803832486  0.8766346975224232  0.1300167685133629
  0.5869223778038737  0.8771881471362599  0.6292730799845963
  0.4140342882876450  0.1223221561623330  0.3769891668533841
  0.4135439623996353  0.1245068306758887  0.8755600694748907
  0.4147393824951841  0.8766286652623190  0.1265759963820455
  0.4158144872043536  0.8789978035458904  0.6253192557106950
  0.5856290872137689  0.1211090506120476  0.3784573423964406
  0.5839973751381772  0.1209792291508138  0.8781158056089492
  0.0849236837973442  0.2239954506837169  0.1162408417119194
  0.0878922480392594  0.2233858699355808  0.6164859792719770
  0.9136522318929100  0.7755797076948754  0.3695519194060127
  0.9137788489771630  0.7776350093521428  0.8702312773898645
  0.9134807524731476  0.2209414518787388  0.1185386200154645
  0.9166111111641008  0.2200747448283159  0.6188075178343579
  0.0846324324483257  0.7781834448009992  0.3676261900418776
  0.0838851362288771  0.7802122487978270  0.8649186912616572
  0.5848787316322785  0.7206891832749240  0.1338262805805190
  0.5843887471760871  0.7213097845923538  0.6333826025613165
  0.4166624448220386  0.2782419196384092  0.3889978494734344
  0.4176694387538176  0.2809454173195865  0.8795350119157519
  0.4142989155781728  0.7225677669150361  0.1318110577078132
  0.4132583498381957  0.7242567305723274  0.6301900831558391
  0.5875085793236035  0.2754127637127049  0.3822010315582882
  0.5882939558274118  0.2751160977820641  0.8807470486943096
  0.2857838584693345  0.9938051023330050  0.0115028051117926
  0.2805631201801175  0.9962835019573989  0.5073669441208747
  0.7226702547142283  0.9951856307002718  0.0016484572165883
  0.7247747144455875  0.9958417524152114  0.5012494723650142
  0.7176460005534785  0.0029278720639320  0.2604218909934940
  0.7170730448831381  0.0029139767635921  0.7633017081452270
  0.2771454326920238  0.0059654252487586  0.2504778301300362
  0.2792642221242301  0.0051556956012806  0.7511102641384024
  0.7827352910877756  0.5031103672688774  0.9895852802916506
  0.7841872618078778  0.5028601201081074  0.4911406986415198
  0.2147719529739291  0.5073390099947052  0.9979505856164554
  0.2249247921898783  0.5027667416797986  0.4980558136336346
  0.2147537887639840  0.4985526133294748  0.2327568553952792
  0.2183905373601157  0.4968051814381645  0.7425744189143307
  0.7756649030643530  0.4956496469519339  0.2506197870845003
  0.7774461325732986  0.4961776561279807  0.7506746904678488
  0.3247317486987505  0.0876659528154409  0.1231640311580906
  0.3237740131466958  0.0869748443008789  0.6226819523931040
  0.6759304069128673  0.9126663988777138  0.3771685266740313
  0.6753659078719170  0.9111013573863261  0.8775116661125648
  0.6651845863564729  0.0736411338785300  0.1245811178297906
  0.6657572210222328  0.0722503695782496  0.6259078028171335
  0.3327523903683267  0.9251993284249069  0.3718581739245680
  0.3343023551433029  0.9240176142201085  0.8727705570654514
  0.8340712068198934  0.5729296663931190  0.1267514109020700
  0.8346825257129635  0.5742871742912329  0.6268729956624751
  0.1641368047463539  0.4295322456925953  0.3713383077426121
  0.1596244112965608  0.4275251706278095  0.8764846345669429
  0.1718488319901113  0.5926682997786649  0.1223729055996762
  0.1761033599799674  0.5851620311358292  0.6233517544154956
  0.8240585687763122  0.4120851417596693  0.3745568552004360
  0.8252490108131402  0.4121507538036792  0.8743197006457442
  0.3849632336238259  0.0816411818503993  0.4629778140431029
  0.3816420936640423  0.0853216019539276  0.9615840356164164
  0.6327947477943636  0.8964117292366605  0.0425446455501187
  0.6349742874416637  0.8974146732519594  0.5428195634073749
  0.6138354383621644  0.9163015985485023  0.2177001374068789
  0.6135379740326752  0.9166477079825949  0.7177770814398956
  0.3688212296029881  0.1042844164714778  0.2874295743345211
  0.3684137303817071  0.1057406545224395  0.7860043863862916
  0.6301711382657582  0.1056696452587558  0.2875998883360688
  0.6301070337547511  0.1064940590773446  0.7878396318543249
  0.3823186893616394  0.9214189641328633  0.2068910651724684
  0.3860223653619938  0.9221891667010087  0.7086338027988892
  0.3707203184204033  0.8890995927959371  0.0343028980868322
  0.3717428546496083  0.8959716507316101  0.5344659906112555
  0.6155430650657060  0.0773270313320346  0.4611158997617549
  0.6139414599779105  0.0767715586475444  0.9605152685075846
  0.8695618278322398  0.6069597767001196  0.4640132020079452
  0.8705819980372587  0.6063858794289493  0.9646518454686827
  0.1057382177004457  0.4252024233225427  0.0391061778367863
  0.1164378365938695  0.4206788142622994  0.5371511558080745
  0.1300257647691052  0.3924414166715348  0.2097871103968438
  0.1322518256066578  0.3942417521028767  0.7108483084143202
  0.8850515685907032  0.5770675566419193  0.2912394119580977
  0.8847210386401670  0.5796873589767917  0.7911457468816904
  0.1120183905233374  0.5832565953882276  0.2830043469459380
  0.1140128271274554  0.5832823721320201  0.7831342688131884
  0.8630691542473130  0.3954888814755944  0.2087838284308373
  0.8698974447032722  0.3996679121070880  0.7096752389838926
  0.8858477292435949  0.4168232746899931  0.0347295870120691
  0.8869651923703811  0.4145746741587804  0.5334149450795272
  0.1341072095605005  0.6010260685470844  0.4581273887417383
  0.1345473841060550  0.6122244077599004  0.9564504744645663
  0.2388159714425180  0.1126692045878276  0.9814657911530376
  0.2462573648196746  0.1191106179038857  0.4770012514626463
  0.7739958732842052  0.8761223788879657  0.0001463499856617
  0.7753416205805862  0.8758743460030831  0.4977832549395054
  0.7535070443863354  0.8803163232450789  0.2321634755457461
  0.7528430520450327  0.8804852682186149  0.7316737656367277
  0.2280687205518938  0.1262853759664053  0.2456481012416279
  0.2263319700697401  0.1235476466470983  0.7451213987407852
  0.7682686830064442  0.1213300589981502  0.2321220009102709
  0.7690540818899008  0.1205164670338363  0.7334453390145224
  0.2464034494152844  0.8803860679224533  0.2423261142508186
  0.2503307322354487  0.8797089264913519  0.7405082823203109
  0.2309325978344287  0.8773619548298059  0.9813804919472042
  0.2324795434983268  0.8771429020366182  0.4833295048806109
  0.7484504406081092  0.1215291994424232  0.9938947264139778
  0.7492215641096990  0.1227094921981261  0.4981464657693228
  0.7314146022687404  0.6208825073907385  0.0183310746643404
  0.7307911501719628  0.6203992717110682  0.5186918185359732
  0.2411998108191107  0.3815890643691788  0.0133137265559204
  0.2498011811946738  0.3757413106674775  0.4925925467916407
  0.2686927304954022  0.3826119022850260  0.2641906526940451
  0.2671159903813169  0.3784317441063186  0.7774842736220240
  0.7509194691516047  0.6221137571310779  0.2563978468696201
  0.7494051716847505  0.6220118013388000  0.7554120940105815
  0.2509714404947478  0.6207175949657248  0.2676152028842640
  0.2529624065380426  0.6204698811904242  0.7673600518741543
  0.7230152094200872  0.3764438920360113  0.2550228348660137
  0.7286849286106251  0.3759705638987925  0.7500237149417166
  0.7464933959610414  0.3801831361072605  0.0183649260827676
  0.7467429041831239  0.3808185132263784  0.5200008204426864
  0.2757041787171019  0.6229369105015367  0.0037418053457713
  0.2750766081782938  0.6222031543576010  0.5020071220717376
  0.3399525965047416  0.3200958194255625  0.1324062587888540
  0.3201623545444005  0.3249560058036424  0.6300676109675770
  0.6709849091523202  0.6808616133805772  0.3788447621605891
  0.6709293833714073  0.6813119964258653  0.8786145919037747
  0.6751987371018006  0.2987928545986239  0.1237088386525523
  0.6750422299007680  0.2981605935509608  0.6224988294729430
  0.3266603509862831  0.6990940890322801  0.3721531570432828
  0.3279276242591684  0.6989256311083002  0.8729407045163966
  0.8265798385959690  0.7988556818135130  0.1289366017462659
  0.8267553969047051  0.7996397569183444  0.6284890315934134
  0.1770502022797159  0.2040483253038072  0.3747179613326814
  0.1713601196965170  0.1968716612033254  0.8766717533380725
  0.1700852008213235  0.8169166778157890  0.1212121863023830
  0.1708226536193212  0.8165420312124065  0.6224092319852440
  0.8290078727590992  0.1788798937108271  0.3736325554739504
  0.8301231038338827  0.1803307077117972  0.8732232887057878
  0.2540954078354640  0.2403233722957937  0.0127610659014114
  0.2572357299397570  0.2464535498488985  0.5111681044235870
  0.7482380749092066  0.7489325735042408  0.9959461879407151
  0.7469820340668274  0.7488972965656810  0.4973278831132969
  0.7444736703505380  0.7521677343633495  0.2613346598695310
  0.7441722346744959  0.7520611176711235  0.7598991666127634
  0.2533888982413760  0.2537176881032698  0.2401731029826553
  0.2522977161166097  0.2507198151901562  0.7485805318160308
  0.7516654610779026  0.2492784349520109  0.2591223062545455
  0.7600125043787986  0.2498419236313314  0.7507179582159187
  0.2464588699565679  0.7499038755838473  0.2412278707011775
  0.2444276177135891  0.7495906148868606  0.7450514813002886
  0.2489676997437090  0.7498153836308490  0.0050245928245953
  0.2469606233981666  0.7487874838472706  0.5043137093318980
  0.7557389159661703  0.2515853012319070  0.9899715188666044
  0.7572524762949852  0.2526963977785762  0.4893533557138913
  0.3760130362843437  0.3150982199764564  0.4702594668088364
  0.3782205799241846  0.3194547096683613  0.9591698120383806
  0.6170118159156407  0.6996771681194317  0.0372005430561735
  0.6161084773059182  0.6988989519772283  0.5371167642308503
  0.6280077783629117  0.6822321734673970  0.2123560689030358
  0.6265750108747336  0.6828702256961113  0.7126867927124082
  0.3829832176568932  0.3041326603826432  0.2941773835854783
  0.3841959481349143  0.3010884704284622  0.7824390854516625
  0.6150445952715662  0.2917760349081534  0.2816111342148801
  0.6235259434548450  0.2893762018370803  0.7835203577126334
  0.3674047384300019  0.6819608319284003  0.2052083049395179
  0.3669324379778535  0.6847893252060415  0.7050088279804355
  0.3850130072363360  0.7066153347462376  0.0319758360625586
  0.3836688869317670  0.7063208135564154  0.5310754433328450
  0.6336385876861700  0.3164992755574297  0.4554317610636298
  0.6315056849702405  0.3154812757771289  0.9578902864053581
  0.8833514360704486  0.7911723431019549  0.4690859540596646
  0.8838667192685574  0.7939674867207474  0.9697052482445776
  0.1263452737684199  0.1807949721219132  0.0414817104670429
  0.1322033595574074  0.1830779621581175  0.5403447848487765
  0.1181285792656072  0.2093604365134572  0.2152467914017392
  0.1176247116171829  0.2062444790497884  0.7154973362523622
  0.8679059726831765  0.8166881167889863  0.2956986801793249
  0.8669939324022902  0.8171609673331083  0.7957549593243712
  0.1265762737579146  0.8161232338722055  0.2877244464955055
  0.1273831985279205  0.8208699338498886  0.7886528074108653
  0.8822864985664612  0.2003813898540601  0.2157059408155131
  0.8878840014599796  0.1945335188360193  0.7151113531159042
  0.8712440786981521  0.1807671685871993  0.0407686203083754
  0.8729639621888102  0.1826303003557327  0.5397701743500501
  0.1168533116671314  0.8004498546607347  0.4635980466867494
  0.1172964989227503  0.7971563896693271  0.9624048241537997
  0.9963838364921062  0.3928133717253230  0.1450489964133687
  0.0009625572811128  0.3945653786435420  0.6379203606215749
  0.0006987763154932  0.6036839058530422  0.3917717241322727
  0.0013812894969551  0.6046563400142028  0.8899362686048632
  0.5004768754098424  0.8957579112125273  0.1115356032023727
  0.5018879129498894  0.8960190377968273  0.6091295641255446
  0.4997279622886997  0.1040762078538034  0.3609240570363049
  0.4985733937037325  0.1024224273465469  0.8604793201040492
  0.0926429763338214  0.3015405673892273  0.0934789733269392
  0.0976596110051465  0.3010038728711707  0.5963033034850971
  0.9056091202830183  0.6980598309764005  0.3472840566944030
  0.9062709672914846  0.6997628170001675  0.8503537595543960
  0.9007820633696382  0.2985707335461976  0.1016419453637398
  0.9038217937120638  0.2983681796006841  0.6086510883088843
  0.0955403271643520  0.6999757410940478  0.3545724119128837
  0.0912427187200490  0.7026511619370533  0.8434359475937981
  0.5945507875700053  0.7988786470913307  0.1485746478751152
  0.5958324223376934  0.7993902592074489  0.6472159871189578
  0.4044013094357070  0.2001072274102750  0.3965963135475750
  0.4081980155340849  0.2022230130762967  0.8933491443743122
  0.4065685605405959  0.8001286067374399  0.1538744570860895
  0.4046948636317725  0.8021517021316612  0.6488001953692438
  0.5957575146228571  0.1979052141415529  0.4034762921873239
  0.5934939546621989  0.1975874473479887  0.9042439223891650
  0.9995341112838507  0.2019100918501961  0.1163346353438328
  0.0026598437907621  0.2016361613040845  0.6100653826227174
  0.9986824629576868  0.7983340808068381  0.3640656693948536
  0.9982892506854921  0.8020197787459284  0.8636157086201272
  0.4992383067380501  0.6994457554623376  0.1383795766741500
  0.4982858610984499  0.7017271741083683  0.6374848724519591
  0.5023837618401823  0.2981199976884494  0.3896244860158204
  0.5043405746411780  0.3000930556958308  0.8786571733796308
  0.2969219924218887  0.3147111337376411  0.0173454221185230
  0.3931568273035576  0.3266279274410435  0.1267756164006094
 
  0.00000000E+00  0.00000000E+00  0.00000000E+00
  0.00000000E+00  0.00000000E+00  0.00000000E+00
  0.00000000E+00  0.00000000E+00  0.00000000E+00
  0.00000000E+00  0.00000000E+00  0.00000000E+00
  0.00000000E+00  0.00000000E+00  0.00000000E+00
  0.00000000E+00  0.00000000E+00  0.00000000E+00
  0.00000000E+00  0.00000000E+00  0.00000000E+00
  0.00000000E+00  0.00000000E+00  0.00000000E+00
  0.00000000E+00  0.00000000E+00  0.00000000E+00
  0.00000000E+00  0.00000000E+00  0.00000000E+00
  0.00000000E+00  0.00000000E+00  0.00000000E+00
  0.00000000E+00  0.00000000E+00  0.00000000E+00
  0.00000000E+00  0.00000000E+00  0.00000000E+00
  0.00000000E+00  0.00000000E+00  0.00000000E+00
  0.00000000E+00  0.00000000E+00  0.00000000E+00
  0.00000000E+00  0.00000000E+00  0.00000000E+00
  0.00000000E+00  0.00000000E+00  0.00000000E+00
  0.00000000E+00  0.00000000E+00  0.00000000E+00
  0.00000000E+00  0.00000000E+00  0.00000000E+00
  0.00000000E+00  0.00000000E+00  0.00000000E+00
  0.00000000E+00  0.00000000E+00  0.00000000E+00
  0.00000000E+00  0.00000000E+00  0.00000000E+00
  0.00000000E+00  0.00000000E+00  0.00000000E+00
  0.00000000E+00  0.00000000E+00  0.00000000E+00
  0.00000000E+00  0.00000000E+00  0.00000000E+00
  0.00000000E+00  0.00000000E+00  0.00000000E+00
  0.00000000E+00  0.00000000E+00  0.00000000E+00
  0.00000000E+00  0.00000000E+00  0.00000000E+00
  0.00000000E+00  0.00000000E+00  0.00000000E+00
  0.00000000E+00  0.00000000E+00  0.00000000E+00
  0.00000000E+00  0.00000000E+00  0.00000000E+00
  0.00000000E+00  0.00000000E+00  0.00000000E+00
  0.00000000E+00  0.00000000E+00  0.00000000E+00
  0.00000000E+00  0.00000000E+00  0.00000000E+00
  0.00000000E+00  0.00000000E+00  0.00000000E+00
  0.00000000E+00  0.00000000E+00  0.00000000E+00
  0.00000000E+00  0.00000000E+00  0.00000000E+00
  0.00000000E+00  0.00000000E+00  0.00000000E+00
  0.00000000E+00  0.00000000E+00  0.00000000E+00
  0.00000000E+00  0.00000000E+00  0.00000000E+00
  0.00000000E+00  0.00000000E+00  0.00000000E+00
  0.00000000E+00  0.00000000E+00  0.00000000E+00
  0.00000000E+00  0.00000000E+00  0.00000000E+00
  0.00000000E+00  0.00000000E+00  0.00000000E+00
  0.00000000E+00  0.00000000E+00  0.00000000E+00
  0.00000000E+00  0.00000000E+00  0.00000000E+00
  0.00000000E+00  0.00000000E+00  0.00000000E+00
  0.00000000E+00  0.00000000E+00  0.00000000E+00
  0.00000000E+00  0.00000000E+00  0.00000000E+00
  0.00000000E+00  0.00000000E+00  0.00000000E+00
  0.00000000E+00  0.00000000E+00  0.00000000E+00
  0.00000000E+00  0.00000000E+00  0.00000000E+00
  0.00000000E+00  0.00000000E+00  0.00000000E+00
  0.00000000E+00  0.00000000E+00  0.00000000E+00
  0.00000000E+00  0.00000000E+00  0.00000000E+00
  0.00000000E+00  0.00000000E+00  0.00000000E+00
  0.00000000E+00  0.00000000E+00  0.00000000E+00
  0.00000000E+00  0.00000000E+00  0.00000000E+00
  0.00000000E+00  0.00000000E+00  0.00000000E+00
  0.00000000E+00  0.00000000E+00  0.00000000E+00
  0.00000000E+00  0.00000000E+00  0.00000000E+00
  0.00000000E+00  0.00000000E+00  0.00000000E+00
  0.00000000E+00  0.00000000E+00  0.00000000E+00
  0.00000000E+00  0.00000000E+00  0.00000000E+00
  0.00000000E+00  0.00000000E+00  0.00000000E+00
  0.00000000E+00  0.00000000E+00  0.00000000E+00
  0.00000000E+00  0.00000000E+00  0.00000000E+00
  0.00000000E+00  0.00000000E+00  0.00000000E+00
  0.00000000E+00  0.00000000E+00  0.00000000E+00
  0.00000000E+00  0.00000000E+00  0.00000000E+00
  0.00000000E+00  0.00000000E+00  0.00000000E+00
  0.00000000E+00  0.00000000E+00  0.00000000E+00
  0.00000000E+00  0.00000000E+00  0.00000000E+00
  0.00000000E+00  0.00000000E+00  0.00000000E+00
  0.00000000E+00  0.00000000E+00  0.00000000E+00
  0.00000000E+00  0.00000000E+00  0.00000000E+00
  0.00000000E+00  0.00000000E+00  0.00000000E+00
  0.00000000E+00  0.00000000E+00  0.00000000E+00
  0.00000000E+00  0.00000000E+00  0.00000000E+00
  0.00000000E+00  0.00000000E+00  0.00000000E+00
  0.00000000E+00  0.00000000E+00  0.00000000E+00
  0.00000000E+00  0.00000000E+00  0.00000000E+00
  0.00000000E+00  0.00000000E+00  0.00000000E+00
  0.00000000E+00  0.00000000E+00  0.00000000E+00
  0.00000000E+00  0.00000000E+00  0.00000000E+00
  0.00000000E+00  0.00000000E+00  0.00000000E+00
  0.00000000E+00  0.00000000E+00  0.00000000E+00
  0.00000000E+00  0.00000000E+00  0.00000000E+00
  0.00000000E+00  0.00000000E+00  0.00000000E+00
  0.00000000E+00  0.00000000E+00  0.00000000E+00
  0.00000000E+00  0.00000000E+00  0.00000000E+00
  0.00000000E+00  0.00000000E+00  0.00000000E+00
  0.00000000E+00  0.00000000E+00  0.00000000E+00
  0.00000000E+00  0.00000000E+00  0.00000000E+00
  0.00000000E+00  0.00000000E+00  0.00000000E+00
  0.00000000E+00  0.00000000E+00  0.00000000E+00
  0.00000000E+00  0.00000000E+00  0.00000000E+00
  0.00000000E+00  0.00000000E+00  0.00000000E+00
  0.00000000E+00  0.00000000E+00  0.00000000E+00
  0.00000000E+00  0.00000000E+00  0.00000000E+00
  0.00000000E+00  0.00000000E+00  0.00000000E+00
  0.00000000E+00  0.00000000E+00  0.00000000E+00
  0.00000000E+00  0.00000000E+00  0.00000000E+00
  0.00000000E+00  0.00000000E+00  0.00000000E+00
  0.00000000E+00  0.00000000E+00  0.00000000E+00
  0.00000000E+00  0.00000000E+00  0.00000000E+00
  0.00000000E+00  0.00000000E+00  0.00000000E+00
  0.00000000E+00  0.00000000E+00  0.00000000E+00
  0.00000000E+00  0.00000000E+00  0.00000000E+00
  0.00000000E+00  0.00000000E+00  0.00000000E+00
  0.00000000E+00  0.00000000E+00  0.00000000E+00
  0.00000000E+00  0.00000000E+00  0.00000000E+00
  0.00000000E+00  0.00000000E+00  0.00000000E+00
  0.00000000E+00  0.00000000E+00  0.00000000E+00
  0.00000000E+00  0.00000000E+00  0.00000000E+00
  0.00000000E+00  0.00000000E+00  0.00000000E+00
  0.00000000E+00  0.00000000E+00  0.00000000E+00
  0.00000000E+00  0.00000000E+00  0.00000000E+00
  0.00000000E+00  0.00000000E+00  0.00000000E+00
  0.00000000E+00  0.00000000E+00  0.00000000E+00
  0.00000000E+00  0.00000000E+00  0.00000000E+00
  0.00000000E+00  0.00000000E+00  0.00000000E+00
  0.00000000E+00  0.00000000E+00  0.00000000E+00
  0.00000000E+00  0.00000000E+00  0.00000000E+00
  0.00000000E+00  0.00000000E+00  0.00000000E+00
  0.00000000E+00  0.00000000E+00  0.00000000E+00
  0.00000000E+00  0.00000000E+00  0.00000000E+00
  0.00000000E+00  0.00000000E+00  0.00000000E+00
  0.00000000E+00  0.00000000E+00  0.00000000E+00
  0.00000000E+00  0.00000000E+00  0.00000000E+00
  0.00000000E+00  0.00000000E+00  0.00000000E+00
  0.00000000E+00  0.00000000E+00  0.00000000E+00
  0.00000000E+00  0.00000000E+00  0.00000000E+00
  0.00000000E+00  0.00000000E+00  0.00000000E+00
  0.00000000E+00  0.00000000E+00  0.00000000E+00
  0.00000000E+00  0.00000000E+00  0.00000000E+00
  0.00000000E+00  0.00000000E+00  0.00000000E+00
  0.00000000E+00  0.00000000E+00  0.00000000E+00
  0.00000000E+00  0.00000000E+00  0.00000000E+00
  0.00000000E+00  0.00000000E+00  0.00000000E+00
  0.00000000E+00  0.00000000E+00  0.00000000E+00
  0.00000000E+00  0.00000000E+00  0.00000000E+00
  0.00000000E+00  0.00000000E+00  0.00000000E+00
  0.00000000E+00  0.00000000E+00  0.00000000E+00
  0.00000000E+00  0.00000000E+00  0.00000000E+00
  0.00000000E+00  0.00000000E+00  0.00000000E+00
  0.00000000E+00  0.00000000E+00  0.00000000E+00
  0.00000000E+00  0.00000000E+00  0.00000000E+00
  0.00000000E+00  0.00000000E+00  0.00000000E+00
  0.00000000E+00  0.00000000E+00  0.00000000E+00
  0.00000000E+00  0.00000000E+00  0.00000000E+00
  0.00000000E+00  0.00000000E+00  0.00000000E+00
  0.00000000E+00  0.00000000E+00  0.00000000E+00
  0.00000000E+00  0.00000000E+00  0.00000000E+00
  0.00000000E+00  0.00000000E+00  0.00000000E+00
  0.00000000E+00  0.00000000E+00  0.00000000E+00
  0.00000000E+00  0.00000000E+00  0.00000000E+00
  0.00000000E+00  0.00000000E+00  0.00000000E+00
  0.00000000E+00  0.00000000E+00  0.00000000E+00
  0.00000000E+00  0.00000000E+00  0.00000000E+00
  0.00000000E+00  0.00000000E+00  0.00000000E+00
  0.00000000E+00  0.00000000E+00  0.00000000E+00
  0.00000000E+00  0.00000000E+00  0.00000000E+00
  0.00000000E+00  0.00000000E+00  0.00000000E+00
  0.00000000E+00  0.00000000E+00  0.00000000E+00
  0.00000000E+00  0.00000000E+00  0.00000000E+00
  0.00000000E+00  0.00000000E+00  0.00000000E+00
  0.00000000E+00  0.00000000E+00  0.00000000E+00
  0.00000000E+00  0.00000000E+00  0.00000000E+00
  0.00000000E+00  0.00000000E+00  0.00000000E+00
  0.00000000E+00  0.00000000E+00  0.00000000E+00
  0.00000000E+00  0.00000000E+00  0.00000000E+00
  0.00000000E+00  0.00000000E+00  0.00000000E+00
  0.00000000E+00  0.00000000E+00  0.00000000E+00
  0.00000000E+00  0.00000000E+00  0.00000000E+00
  0.00000000E+00  0.00000000E+00  0.00000000E+00
  0.00000000E+00  0.00000000E+00  0.00000000E+00
  0.00000000E+00  0.00000000E+00  0.00000000E+00
  0.00000000E+00  0.00000000E+00  0.00000000E+00
  0.00000000E+00  0.00000000E+00  0.00000000E+00
  0.00000000E+00  0.00000000E+00  0.00000000E+00
  0.00000000E+00  0.00000000E+00  0.00000000E+00
  0.00000000E+00  0.00000000E+00  0.00000000E+00
  0.00000000E+00  0.00000000E+00  0.00000000E+00
  0.00000000E+00  0.00000000E+00  0.00000000E+00
  0.00000000E+00  0.00000000E+00  0.00000000E+00
  0.00000000E+00  0.00000000E+00  0.00000000E+00
  0.00000000E+00  0.00000000E+00  0.00000000E+00
  0.00000000E+00  0.00000000E+00  0.00000000E+00
  0.00000000E+00  0.00000000E+00  0.00000000E+00
  0.00000000E+00  0.00000000E+00  0.00000000E+00
  0.00000000E+00  0.00000000E+00  0.00000000E+00
  0.00000000E+00  0.00000000E+00  0.00000000E+00
  0.00000000E+00  0.00000000E+00  0.00000000E+00
  0.00000000E+00  0.00000000E+00  0.00000000E+00
  0.00000000E+00  0.00000000E+00  0.00000000E+00
  0.00000000E+00  0.00000000E+00  0.00000000E+00
  0.00000000E+00  0.00000000E+00  0.00000000E+00
  0.00000000E+00  0.00000000E+00  0.00000000E+00
  0.00000000E+00  0.00000000E+00  0.00000000E+00
  0.00000000E+00  0.00000000E+00  0.00000000E+00
  0.00000000E+00  0.00000000E+00  0.00000000E+00
  0.00000000E+00  0.00000000E+00  0.00000000E+00
  0.00000000E+00  0.00000000E+00  0.00000000E+00
  0.00000000E+00  0.00000000E+00  0.00000000E+00
  0.00000000E+00  0.00000000E+00  0.00000000E+00
  0.00000000E+00  0.00000000E+00  0.00000000E+00
  0.00000000E+00  0.00000000E+00  0.00000000E+00
  0.00000000E+00  0.00000000E+00  0.00000000E+00
  0.00000000E+00  0.00000000E+00  0.00000000E+00
  0.00000000E+00  0.00000000E+00  0.00000000E+00
  0.00000000E+00  0.00000000E+00  0.00000000E+00
  0.00000000E+00  0.00000000E+00  0.00000000E+00
  0.00000000E+00  0.00000000E+00  0.00000000E+00
  0.00000000E+00  0.00000000E+00  0.00000000E+00
  0.00000000E+00  0.00000000E+00  0.00000000E+00
  0.00000000E+00  0.00000000E+00  0.00000000E+00
  0.00000000E+00  0.00000000E+00  0.00000000E+00
  0.00000000E+00  0.00000000E+00  0.00000000E+00
  0.00000000E+00  0.00000000E+00  0.00000000E+00
  0.00000000E+00  0.00000000E+00  0.00000000E+00
  0.00000000E+00  0.00000000E+00  0.00000000E+00
  0.00000000E+00  0.00000000E+00  0.00000000E+00
  0.00000000E+00  0.00000000E+00  0.00000000E+00
  0.00000000E+00  0.00000000E+00  0.00000000E+00
  0.00000000E+00  0.00000000E+00  0.00000000E+00
  0.00000000E+00  0.00000000E+00  0.00000000E+00
  0.00000000E+00  0.00000000E+00  0.00000000E+00
  0.00000000E+00  0.00000000E+00  0.00000000E+00
  0.00000000E+00  0.00000000E+00  0.00000000E+00
  0.00000000E+00  0.00000000E+00  0.00000000E+00
  0.00000000E+00  0.00000000E+00  0.00000000E+00
  0.00000000E+00  0.00000000E+00  0.00000000E+00
  0.00000000E+00  0.00000000E+00  0.00000000E+00
  0.00000000E+00  0.00000000E+00  0.00000000E+00
  0.00000000E+00  0.00000000E+00  0.00000000E+00
  0.00000000E+00  0.00000000E+00  0.00000000E+00
  0.00000000E+00  0.00000000E+00  0.00000000E+00
  0.00000000E+00  0.00000000E+00  0.00000000E+00
  0.00000000E+00  0.00000000E+00  0.00000000E+00
  0.00000000E+00  0.00000000E+00  0.00000000E+00
  0.00000000E+00  0.00000000E+00  0.00000000E+00
  0.00000000E+00  0.00000000E+00  0.00000000E+00
  0.00000000E+00  0.00000000E+00  0.00000000E+00
  0.00000000E+00  0.00000000E+00  0.00000000E+00
  0.00000000E+00  0.00000000E+00  0.00000000E+00
  0.00000000E+00  0.00000000E+00  0.00000000E+00
  0.00000000E+00  0.00000000E+00  0.00000000E+00
  0.00000000E+00  0.00000000E+00  0.00000000E+00
  0.00000000E+00  0.00000000E+00  0.00000000E+00
  0.00000000E+00  0.00000000E+00  0.00000000E+00
  0.00000000E+00  0.00000000E+00  0.00000000E+00
  0.00000000E+00  0.00000000E+00  0.00000000E+00
  0.00000000E+00  0.00000000E+00  0.00000000E+00
  0.00000000E+00  0.00000000E+00  0.00000000E+00
  0.00000000E+00  0.00000000E+00  0.00000000E+00
  0.00000000E+00  0.00000000E+00  0.00000000E+00
  0.00000000E+00  0.00000000E+00  0.00000000E+00
  0.00000000E+00  0.00000000E+00  0.00000000E+00
  0.00000000E+00  0.00000000E+00  0.00000000E+00
  0.00000000E+00  0.00000000E+00  0.00000000E+00
  0.00000000E+00  0.00000000E+00  0.00000000E+00
  0.00000000E+00  0.00000000E+00  0.00000000E+00
  0.00000000E+00  0.00000000E+00  0.00000000E+00
  0.00000000E+00  0.00000000E+00  0.00000000E+00
  0.00000000E+00  0.00000000E+00  0.00000000E+00
  0.00000000E+00  0.00000000E+00  0.00000000E+00
  0.00000000E+00  0.00000000E+00  0.00000000E+00
  0.00000000E+00  0.00000000E+00  0.00000000E+00
  0.00000000E+00  0.00000000E+00  0.00000000E+00
  0.00000000E+00  0.00000000E+00  0.00000000E+00
  0.00000000E+00  0.00000000E+00  0.00000000E+00
  0.00000000E+00  0.00000000E+00  0.00000000E+00
  0.00000000E+00  0.00000000E+00  0.00000000E+00
  0.00000000E+00  0.00000000E+00  0.00000000E+00
  0.00000000E+00  0.00000000E+00  0.00000000E+00
  0.00000000E+00  0.00000000E+00  0.00000000E+00
  0.00000000E+00  0.00000000E+00  0.00000000E+00
  0.00000000E+00  0.00000000E+00  0.00000000E+00
  0.00000000E+00  0.00000000E+00  0.00000000E+00
  0.00000000E+00  0.00000000E+00  0.00000000E+00
  0.00000000E+00  0.00000000E+00  0.00000000E+00
  0.00000000E+00  0.00000000E+00  0.00000000E+00
  0.00000000E+00  0.00000000E+00  0.00000000E+00
  0.00000000E+00  0.00000000E+00  0.00000000E+00
  0.00000000E+00  0.00000000E+00  0.00000000E+00
  0.00000000E+00  0.00000000E+00  0.00000000E+00
  0.00000000E+00  0.00000000E+00  0.00000000E+00
  0.00000000E+00  0.00000000E+00  0.00000000E+00
