# Supplementary material for: Brønsted acidity in zeolites measured by deprotonation energy
Source: Sci Rep. 2022 May 4;12:7301. doi: 10.1038/s41598-022-11354-x (PMC9068704; doi:10.1038/s41598-022-11354-x)
Supplement: Supplementary file 2 — Supplementary Information 2. [file 41598_2022_11354_MOESM2_ESM.zip › structures/periodic/mor/Al1-O3.vasp]

Si   O    Al   H
   1.00000000000000     
    18.1261405945000007    0.0000000000000000    0.0000000000000000
     0.0000000000000000   20.4852790833000000    0.0000000000000000
     0.0000000000000000    0.0000000000000000   15.0408601760000007
   Si   O    Al   H 
    95   192     1     1
Direct
  0.3128186572818087  0.0692654525872796  0.5277837578102567
  0.6948047788136587  0.9227703735313357  0.4722397354655545
  0.6933165258874355  0.9232742909624030  0.9730811725287273
  0.6884264474790563  0.9322265761184232  0.2660465995247197
  0.6891995325857042  0.9322721034806237  0.7666840719905494
  0.3026624894381495  0.0750889047338341  0.2356866725109797
  0.2974794617860367  0.0734869057809313  0.7357487166062712
  0.6984443340075479  0.0800406431618697  0.2247306991606493
  0.7038315128952387  0.0796155670868448  0.7239552882006010
  0.3093655888641919  0.9268651937087321  0.2761263570325534
  0.3106789668639768  0.9251389076278846  0.7757538993333173
  0.2978445872186244  0.9209649187660172  0.4831107921320165
  0.2964545060363781  0.9192831013262266  0.9808331575592070
  0.6892782612920758  0.0714719862034314  0.0175121614959303
  0.6919968542201068  0.0703289009452784  0.5172085831990189
  0.7993062532536631  0.5790239313320784  0.0172923934303390
  0.7976713224400021  0.5782953760222399  0.5173265755949782
  0.1927458291820251  0.4303836066439553  0.4824842619572227
  0.1919201291524998  0.4300843004006626  0.9819720621596737
  0.2000410784421714  0.4190839494286409  0.2751736565102555
  0.1987763578391098  0.4181449257703591  0.7752180753004310
  0.8106912698404575  0.5718870066744872  0.2241303622640479
  0.8101342416644629  0.5713767858255924  0.7246720885526586
  0.1892335433802464  0.5667561049287703  0.2325215389700340
  0.1905822696889575  0.5658794792762193  0.7338850627515747
  0.8032916780214147  0.4237901320784226  0.2681183081420715
  0.8040453638756152  0.4232240010032857  0.7694793563436660
  0.8120397149800103  0.4312739225106603  0.4743418022123174
  0.8142060064563410  0.4308190221208100  0.9757721634273051
  0.1933078033263731  0.5789862769643428  0.0264622269080972
  0.1949030174617308  0.5774002526403770  0.5278629255010377
  0.2996819904940425  0.3169826467264767  0.0243763928110298
  0.3011899220974586  0.3138006797717048  0.5234572833490104
  0.6915473635971399  0.6930435435418649  0.4754997445439336
  0.6917032629933492  0.6927324155228419  0.9754440782320621
  0.7024749849202028  0.6882565169584961  0.2695506123957117
  0.7022785505476464  0.6879391131085000  0.7693314790820762
  0.3053092029751329  0.3031392086956523  0.2297296434620694
  0.3067617075829037  0.3030452598194036  0.7283799281805963
  0.6932948457014330  0.3115178910903621  0.2268897888797643
  0.6928408215041990  0.3111723266429260  0.7269143607679051
  0.3013907690461915  0.6833193934354572  0.2771254343845149
  0.3019857224612719  0.6828250566597882  0.7774510810819308
  0.3056769958915118  0.6913349813825269  0.4830351315930161
  0.3065732679700973  0.6892747310896788  0.9833506516184394
  0.7013457317322689  0.3144972507659685  0.0212149770107988
  0.7006765969109853  0.3134924863954361  0.5203882592538368
  0.8058616101411967  0.8103472532176057  0.0160963135250789
  0.8065635477030999  0.8099670127665236  0.5153760842565652
  0.2025791770282798  0.1866884586077831  0.4768628576142664
  0.2029769538045411  0.1913992678873302  0.9751251071694677
  0.1897635985041271  0.1862556758428646  0.2708317347756319
  0.1891375381941011  0.1881896308309589  0.7724968362871721
  0.8010765315240450  0.8154749400631111  0.2220610691236779
  0.8009684295468128  0.8149592447450147  0.7216368096599881
  0.2022379471991521  0.8101668779574822  0.2287562279109418
  0.2024886756929251  0.8095129179210447  0.7290850299497181
  0.8084605035410651  0.1943528273203041  0.2675754446493024
  0.8090079212664671  0.1947286175250665  0.7674514174641649
  0.7995541745177909  0.1866704271834514  0.4734791661897893
  0.7989393822240136  0.1869632032066456  0.9734754142265163
  0.1900751384207934  0.8049592863045005  0.0230639598592338
  0.1905095568558234  0.8075783653487090  0.5239001739337278
  0.0869301920300870  0.3747820017318403  0.1259130246895941
  0.0862994405936799  0.3774669476052960  0.6240949859282159
  0.9131725083407725  0.6227339594127755  0.3681179859502084
  0.9139533017309829  0.6234109154997456  0.8675032583828883
  0.9163053409862183  0.3761233403045944  0.1190444936319036
  0.9152526442134502  0.3781270237545834  0.6173775441855655
  0.0844716067487305  0.6211343579701516  0.3762489813290072
  0.0844182316487942  0.6228002637914675  0.8747316640218273
  0.5824330041839588  0.8779993327284710  0.1237155155443587
  0.5843256636365146  0.8784024204766043  0.6239140763290847
  0.4152548623343012  0.1220247192014703  0.3879997688439197
  0.4193157305146523  0.1246234134329380  0.8748120046486322
  0.4117151082686676  0.8761278349813544  0.1322369219404247
  0.4135389586324973  0.8771716483372425  0.6320956201636787
  0.5849805621638204  0.1220600544352133  0.3758164917468823
  0.5887109198294017  0.1245874003869165  0.8725878304246013
  0.0861884652781602  0.2187231959539903  0.1197911992223919
  0.0858949513135893  0.2220109876928382  0.6182298278043177
  0.9150009683604041  0.7781973115820847  0.3642690353575853
  0.9151666051575259  0.7792208113742731  0.8640645476341087
  0.9158938438533294  0.2209038394132543  0.1143003545641066
  0.9152423095158900  0.2239029620905950  0.6138213989626853
  0.0860335076768047  0.7761764402335415  0.3706806218843923
  0.0853123119448937  0.7766876087569651  0.8693984057351561
  0.5855797709188462  0.7227538147839847  0.1280830888023719
  0.5858993565190267  0.7237156763059999  0.6285348286120309
  0.4150861724883907  0.2762419674241267  0.3833358203195993
  0.4155306466655438  0.2785056162412211  0.8829410213488927
  0.4152634171283988  0.7207117252616804  0.1354379458481966
  0.4150397926668919  0.7220059085731074  0.6351190281994185
  0.5853013939548101  0.2778435028557561  0.3781710386059952
  0.5859151209513699  0.2801950512420476  0.8782255228587873
  0.2782098695286341  0.9944769230629835  0.9974862752994913
  0.2805057231729913  0.9972425672390397  0.5046197394672280
  0.7159450190037817  0.9962768891235493  0.0062166852711746
  0.7188502851762408  0.9950865429449978  0.5062256462499768
  0.7207290542214280  0.0049900941117114  0.2470118669128630
  0.7234748349024165  0.0045560648331137  0.7491113412464629
  0.2805222329915910  0.0013527889308100  0.2671892891014343
  0.2795932909037224  0.9994334242536562  0.7664047641802706
  0.7809222506426093  0.5031030023272884  0.9952005778359571
  0.7771178470477458  0.5029234172755013  0.4942015136264093
  0.2130014462228996  0.5067797456880094  0.9892978151594835
  0.2204035252112244  0.5054496906525524  0.4937812062848836
  0.2214158261016521  0.4935075151273173  0.2478232801936532
  0.2219876920268947  0.4925577037626198  0.7504379399083487
  0.7824653105717460  0.4970233019614094  0.2350689277988665
  0.7823003578589779  0.4965803206543870  0.7379906418024329
  0.3370593637613131  0.0761093294635501  0.1374553433233422
  0.3273994904830863  0.0759836014364740  0.6341040393444798
  0.6659152022928914  0.9251032592170811  0.3700578139203604
  0.6655678859345926  0.9251448543264387  0.8703981396231454
  0.6726063727469614  0.0872553146417000  0.1212974440178676
  0.6764975825696137  0.0859881863678281  0.6214757292333229
  0.3238718985100186  0.9105663804120345  0.3805629685265964
  0.3260904777757266  0.9071787633347127  0.8789486926472261
  0.8260928876562392  0.5874081341262899  0.1199197538154812
  0.8249271803613760  0.5854662817185402  0.6199722786665037
  0.1750426664917401  0.4151524980490646  0.3788329800990477
  0.1748969995525534  0.4117568758596376  0.8789349151821384
  0.1655736166075640  0.5762521982329212  0.1291251692033649
  0.1668964097226279  0.5747606172612981  0.6304196223420686
  0.8335171773746007  0.4247716810844404  0.3699026258047350
  0.8346028552619965  0.4233609974375267  0.8710980221967799
  0.3910308946833786  0.0809788609492650  0.4763887089817228
  0.4007545629846776  0.0797330985248365  0.9679316719816317
  0.6253819224424031  0.8954343145636696  0.0320347648711775
  0.6278301423010879  0.8944043591526475  0.5323199476030172
  0.6147200870863373  0.9206433165732414  0.2062407608492580
  0.6158486048106931  0.9222622895378159  0.7058157383957481
  0.3619604961465638  0.1058147704881374  0.3052655648099473
  0.3631926372278889  0.1031125984731155  0.7986027955737172
  0.6295396417251186  0.1033501316176363  0.2857508597677782
  0.6370643222599456  0.1062351474103831  0.7863204794823483
  0.3858383164131793  0.9165986560743951  0.2202785294937808
  0.3873944390627433  0.9184538185021462  0.7193250748668236
  0.3621758799124112  0.8929903735267561  0.0459738711708847
  0.3642801186591358  0.8947151735873566  0.5457111357810961
  0.6161869403167909  0.0819066100604195  0.4613894580199643
  0.6130110452466939  0.0832759479933381  0.9607454914564922
  0.8642586588214223  0.6038350190869712  0.4544735265778691
  0.8653692296715554  0.6052315361768801  0.9543240721776345
  0.1185427936944684  0.4149014385856473  0.0407238071789785
  0.1178542874047911  0.4192436459171930  0.5403627352425793
  0.1311042466001570  0.3933757270506344  0.2160797392494086
  0.1289063285134504  0.3949944821070011  0.7157268664633358
  0.8867019414680712  0.5823364672081081  0.2803279501758269
  0.8863475604549510  0.5832976603530431  0.7799547039079529
  0.1164481416413092  0.5778032446144670  0.2942251027070610
  0.1180752136587636  0.5776530940008929  0.7956641692609941
  0.8675261406979461  0.3924859948746199  0.2065525226148610
  0.8681491034627127  0.3932349831055074  0.7065822284683191
  0.8888201808514831  0.4190309709262727  0.0339986136871346
  0.8864957770833727  0.4215912194979729  0.5336619603177730
  0.1266603724801189  0.6042112022809261  0.4684380435266209
  0.1272093266102991  0.6110450274835538  0.9681238103566017
  0.2628418597949094  0.1343910711685206  0.9828206982882627
  0.2540105539680504  0.1234633808548286  0.4945927572625993
  0.7654305086821975  0.8768660335314152  0.9824701712581924
  0.7668527598260735  0.8760253817547516  0.4794426647283516
  0.7511850276619254  0.8796967509448069  0.2395200433437118
  0.7506968075412290  0.8786397786826965  0.7406713886535888
  0.2266728792959256  0.1178782372758952  0.2399674067209764
  0.2233736480862065  0.1169321397960300  0.7469517216798325
  0.7709877060779444  0.1245572117954750  0.2427524843918905
  0.7774917456092630  0.1230841607818582  0.7400935722909395
  0.2479284598141627  0.8779749065643579  0.2342425623326327
  0.2503170820307059  0.8762872801358585  0.7318060191607342
  0.2219298221374852  0.8762485297897993  0.9968627200668310
  0.2224155190210702  0.8801552990561224  0.5023520974767252
  0.7526897036375432  0.1190329494042773  0.9775838052265787
  0.7559170054871043  0.1176205062781066  0.4777881945678596
  0.7244497977604764  0.6210005362142005  0.0001077695235839
  0.7234596250780400  0.6212515546779318  0.5010774234566667
  0.2616563100154745  0.3887456078031429  0.0201347399725941
  0.2568240240282498  0.3824543187750439  0.5200406368731529
  0.2725578092711325  0.3739252320113330  0.2590631119011796
  0.2701208950951445  0.3724122462946976  0.7557070153902342
  0.7478955869260814  0.6201940196193282  0.2640758967645564
  0.7469771867722153  0.6195438951626685  0.7639631424212254
  0.2526256162021331  0.6184103526377037  0.2600707399836317
  0.2547524759978485  0.6170632073937532  0.7602962743012807
  0.7286923144026273  0.3799207342911579  0.2614651062660956
  0.7302761302963073  0.3783326140103739  0.7626291059605674
  0.7527844006257981  0.3776493681383636  0.0046754045122625
  0.7520326401780856  0.3764413381500090  0.5015708338942708
  0.2679008056929348  0.6225908660028779  0.0189345052644087
  0.2655946915075031  0.6256835596235534  0.5197128454127247
  0.3273444390863873  0.3030246487442279  0.1251617677300681
  0.3300545603052290  0.3021508193857725  0.6243533682744025
  0.6725645080653359  0.6977806518118501  0.3703661566032356
  0.6729693004477094  0.6980722132324222  0.8702850294847874
  0.6713568240631651  0.3156680509033851  0.1226029658225138
  0.6723516612275529  0.3160801680278982  0.6224847258948585
  0.3287554765311379  0.6834774981589179  0.3796526125690648
  0.3297965219312070  0.6831287520366375  0.8797388555116629
  0.8289264868366405  0.8162326155128568  0.1197417350057163
  0.8283109949463121  0.8167583781964394  0.6192695814908823
  0.1714688889414641  0.1851726519657205  0.3762149170845406
  0.1664157877990119  0.1919720252377022  0.8761050280899764
  0.1715682828319574  0.8002430086235802  0.1283934355604951
  0.1715000933696922  0.7995989534952606  0.6287372993021134
  0.8284613607216714  0.1979164404687565  0.3725772223705155
  0.8282313347964003  0.1975874894634345  0.8726424590188072
  0.2408904120800507  0.2628656277777087  0.9909773551541861
  0.2485674945828195  0.2538160645116372  0.4924580642034979
  0.7514078564156921  0.7482226972932374  0.0031167505145965
  0.7522833189161687  0.7477868241249278  0.5023278679373068
  0.7542536608031595  0.7495033681484200  0.2415907961064948
  0.7548779556883746  0.7484961840807005  0.7406453866451319
  0.2444204066803001  0.2469644724122391  0.2484064031321384
  0.2501813932359176  0.2435750629512924  0.7481503104554985
  0.7519783890829305  0.2527429626580156  0.2417517263067647
  0.7478198704782184  0.2498231963412235  0.7434688979071827
  0.2539233141722564  0.7486596016559967  0.2561703971215938
  0.2525126589578256  0.7471594756293317  0.7572085586668883
  0.2503205492282484  0.7499454146198135  0.9956597415943971
  0.2512807758509431  0.7537487822164572  0.4935276533081094
  0.7466978060080071  0.2474381982796807  0.0033343885866293
  0.7458882346027054  0.2461903482504136  0.5035069996157110
  0.3718977624734623  0.3189823952801198  0.4578481774060359
  0.3717944379484607  0.3171156795761405  0.9601619532801812
  0.6152562942592416  0.7047360603382464  0.0290216402919319
  0.6154660130631248  0.7062314671845433  0.5292758323306863
  0.6326392577309732  0.6838529766087158  0.2028397968285987
  0.6320910635690157  0.6837198103095833  0.7030653948245374
  0.3800465222055322  0.2881986181055908  0.2853037356770025
  0.3820527677404079  0.2928307570126183  0.7850810529700973
  0.6179153638099807  0.2970217217679525  0.2810717291053698
  0.6161643064039233  0.2993580595457246  0.7801580126885598
  0.3736116255042877  0.6807547558440068  0.2137828163198452
  0.3739267193181857  0.6818167023429191  0.7135957375832800
  0.3816904485676425  0.7019175148778944  0.0388180852538088
  0.3808739751726144  0.7033130251173318  0.5387288706224758
  0.6293198490221658  0.3165370212200672  0.4558549335376147
  0.6310070417075622  0.3184757886252387  0.9550109106517503
  0.8824640304116663  0.7986225430890487  0.4609198014971145
  0.8810166648312100  0.7995875058120278  0.9599509581172513
  0.1359841218674859  0.1817053067752911  0.0459984006934515
  0.1325642625660753  0.1832138880613513  0.5433483824524423
  0.1120452570914179  0.1969954365544638  0.2190790503029224
  0.1141514354127982  0.2008050588593462  0.7164272075340067
  0.8728502747957079  0.8179402922137924  0.2860258788437296
  0.8730236616783212  0.8179071239015251  0.7849464092892527
  0.1327517432078736  0.8152724529531901  0.2959931128496087
  0.1335840420870655  0.8168984028391253  0.7969521966657540
  0.8849494109965932  0.2030927926042991  0.2129758717082447
  0.8846632839451208  0.2085787091740751  0.7133702530883594
  0.8691719610709543  0.1814881014506286  0.0393848570490045
  0.8697541832234353  0.1826656455544317  0.5398715484435903
  0.1142347180165599  0.7955993946215001  0.4698545991518310
  0.1135816424807304  0.7915308353054039  0.9699018464002378
  0.0012347284706696  0.3947766087326992  0.1401100338294854
  0.0003576316354965  0.3963927558870899  0.6374091906329699
  0.9980226576470951  0.6038538467449012  0.3893009630372847
  0.9985651541816035  0.6032836361723367  0.8881830912704143
  0.4963953618977549  0.8967661497605504  0.1098569992618939
  0.4982562959730430  0.8962866111407983  0.6096918299418030
  0.4992660357160650  0.1024110132218461  0.3616984490204931
  0.5032123589175103  0.1048407021790037  0.8508350222359414
  0.0949160184931678  0.2972186547487878  0.1070500294022248
  0.0961284851429307  0.3001417723509472  0.6030501732327194
  0.9044182199825828  0.7002630652317824  0.3478474256354750
  0.9064167999449551  0.7010948936065431  0.8478347881050480
  0.9079916113962472  0.2989392598513024  0.0955258334267666
  0.9066149660316568  0.3013497514077870  0.5918428630486072
  0.0954624730193285  0.6981160562807338  0.3534912923016460
  0.0921762117984112  0.6991334295270881  0.8466547435357613
  0.5929949188103537  0.8009481634169503  0.1458944518889343
  0.5948017131437972  0.8015741863383865  0.6481232486110531
  0.4101247969422867  0.1995590298998883  0.4108356343274399
  0.4110438508326344  0.1999037618467837  0.9028654524495824
  0.4066320155522620  0.7985321889478454  0.1539543587152608
  0.4059899407152094  0.7997804587204261  0.6540158016128408
  0.5939051673117248  0.1997329466290492  0.3949098814007020
  0.5946646296093113  0.2018040638253557  0.8943677485990638
  0.0007407042549266  0.1975569315302037  0.1072155519937621
  0.0003274308521864  0.2012597512436070  0.6087494322662511
  0.0009346920675989  0.7982051711432667  0.3614948027477640
  0.0007163801891143  0.8008159121741322  0.8618589119531291
  0.5009790570451824  0.6992925976658861  0.1361547453155094
  0.5008924640288781  0.7011531699456897  0.6353307754026701
  0.5000057382031023  0.3002388096470079  0.3814053207927271
  0.5004934521039666  0.3018443536352729  0.8846141130525118
  0.3089413075650747  0.0699551537950223  0.0287557081827756
  0.4439993798736565  0.0607158321623326  0.9966670141915948
 
  0.00000000E+00  0.00000000E+00  0.00000000E+00
  0.00000000E+00  0.00000000E+00  0.00000000E+00
  0.00000000E+00  0.00000000E+00  0.00000000E+00
  0.00000000E+00  0.00000000E+00  0.00000000E+00
  0.00000000E+00  0.00000000E+00  0.00000000E+00
  0.00000000E+00  0.00000000E+00  0.00000000E+00
  0.00000000E+00  0.00000000E+00  0.00000000E+00
  0.00000000E+00  0.00000000E+00  0.00000000E+00
  0.00000000E+00  0.00000000E+00  0.00000000E+00
  0.00000000E+00  0.00000000E+00  0.00000000E+00
  0.00000000E+00  0.00000000E+00  0.00000000E+00
  0.00000000E+00  0.00000000E+00  0.00000000E+00
  0.00000000E+00  0.00000000E+00  0.00000000E+00
  0.00000000E+00  0.00000000E+00  0.00000000E+00
  0.00000000E+00  0.00000000E+00  0.00000000E+00
  0.00000000E+00  0.00000000E+00  0.00000000E+00
  0.00000000E+00  0.00000000E+00  0.00000000E+00
  0.00000000E+00  0.00000000E+00  0.00000000E+00
  0.00000000E+00  0.00000000E+00  0.00000000E+00
  0.00000000E+00  0.00000000E+00  0.00000000E+00
  0.00000000E+00  0.00000000E+00  0.00000000E+00
  0.00000000E+00  0.00000000E+00  0.00000000E+00
  0.00000000E+00  0.00000000E+00  0.00000000E+00
  0.00000000E+00  0.00000000E+00  0.00000000E+00
  0.00000000E+00  0.00000000E+00  0.00000000E+00
  0.00000000E+00  0.00000000E+00  0.00000000E+00
  0.00000000E+00  0.00000000E+00  0.00000000E+00
  0.00000000E+00  0.00000000E+00  0.00000000E+00
  0.00000000E+00  0.00000000E+00  0.00000000E+00
  0.00000000E+00  0.00000000E+00  0.00000000E+00
  0.00000000E+00  0.00000000E+00  0.00000000E+00
  0.00000000E+00  0.00000000E+00  0.00000000E+00
  0.00000000E+00  0.00000000E+00  0.00000000E+00
  0.00000000E+00  0.00000000E+00  0.00000000E+00
  0.00000000E+00  0.00000000E+00  0.00000000E+00
  0.00000000E+00  0.00000000E+00  0.00000000E+00
  0.00000000E+00  0.00000000E+00  0.00000000E+00
  0.00000000E+00  0.00000000E+00  0.00000000E+00
  0.00000000E+00  0.00000000E+00  0.00000000E+00
  0.00000000E+00  0.00000000E+00  0.00000000E+00
  0.00000000E+00  0.00000000E+00  0.00000000E+00
  0.00000000E+00  0.00000000E+00  0.00000000E+00
  0.00000000E+00  0.00000000E+00  0.00000000E+00
  0.00000000E+00  0.00000000E+00  0.00000000E+00
  0.00000000E+00  0.00000000E+00  0.00000000E+00
  0.00000000E+00  0.00000000E+00  0.00000000E+00
  0.00000000E+00  0.00000000E+00  0.00000000E+00
  0.00000000E+00  0.00000000E+00  0.00000000E+00
  0.00000000E+00  0.00000000E+00  0.00000000E+00
  0.00000000E+00  0.00000000E+00  0.00000000E+00
  0.00000000E+00  0.00000000E+00  0.00000000E+00
  0.00000000E+00  0.00000000E+00  0.00000000E+00
  0.00000000E+00  0.00000000E+00  0.00000000E+00
  0.00000000E+00  0.00000000E+00  0.00000000E+00
  0.00000000E+00  0.00000000E+00  0.00000000E+00
  0.00000000E+00  0.00000000E+00  0.00000000E+00
  0.00000000E+00  0.00000000E+00  0.00000000E+00
  0.00000000E+00  0.00000000E+00  0.00000000E+00
  0.00000000E+00  0.00000000E+00  0.00000000E+00
  0.00000000E+00  0.00000000E+00  0.00000000E+00
  0.00000000E+00  0.00000000E+00  0.00000000E+00
  0.00000000E+00  0.00000000E+00  0.00000000E+00
  0.00000000E+00  0.00000000E+00  0.00000000E+00
  0.00000000E+00  0.00000000E+00  0.00000000E+00
  0.00000000E+00  0.00000000E+00  0.00000000E+00
  0.00000000E+00  0.00000000E+00  0.00000000E+00
  0.00000000E+00  0.00000000E+00  0.00000000E+00
  0.00000000E+00  0.00000000E+00  0.00000000E+00
  0.00000000E+00  0.00000000E+00  0.00000000E+00
  0.00000000E+00  0.00000000E+00  0.00000000E+00
  0.00000000E+00  0.00000000E+00  0.00000000E+00
  0.00000000E+00  0.00000000E+00  0.00000000E+00
  0.00000000E+00  0.00000000E+00  0.00000000E+00
  0.00000000E+00  0.00000000E+00  0.00000000E+00
  0.00000000E+00  0.00000000E+00  0.00000000E+00
  0.00000000E+00  0.00000000E+00  0.00000000E+00
  0.00000000E+00  0.00000000E+00  0.00000000E+00
  0.00000000E+00  0.00000000E+00  0.00000000E+00
  0.00000000E+00  0.00000000E+00  0.00000000E+00
  0.00000000E+00  0.00000000E+00  0.00000000E+00
  0.00000000E+00  0.00000000E+00  0.00000000E+00
  0.00000000E+00  0.00000000E+00  0.00000000E+00
  0.00000000E+00  0.00000000E+00  0.00000000E+00
  0.00000000E+00  0.00000000E+00  0.00000000E+00
  0.00000000E+00  0.00000000E+00  0.00000000E+00
  0.00000000E+00  0.00000000E+00  0.00000000E+00
  0.00000000E+00  0.00000000E+00  0.00000000E+00
  0.00000000E+00  0.00000000E+00  0.00000000E+00
  0.00000000E+00  0.00000000E+00  0.00000000E+00
  0.00000000E+00  0.00000000E+00  0.00000000E+00
  0.00000000E+00  0.00000000E+00  0.00000000E+00
  0.00000000E+00  0.00000000E+00  0.00000000E+00
  0.00000000E+00  0.00000000E+00  0.00000000E+00
  0.00000000E+00  0.00000000E+00  0.00000000E+00
  0.00000000E+00  0.00000000E+00  0.00000000E+00
  0.00000000E+00  0.00000000E+00  0.00000000E+00
  0.00000000E+00  0.00000000E+00  0.00000000E+00
  0.00000000E+00  0.00000000E+00  0.00000000E+00
  0.00000000E+00  0.00000000E+00  0.00000000E+00
  0.00000000E+00  0.00000000E+00  0.00000000E+00
  0.00000000E+00  0.00000000E+00  0.00000000E+00
  0.00000000E+00  0.00000000E+00  0.00000000E+00
  0.00000000E+00  0.00000000E+00  0.00000000E+00
  0.00000000E+00  0.00000000E+00  0.00000000E+00
  0.00000000E+00  0.00000000E+00  0.00000000E+00
  0.00000000E+00  0.00000000E+00  0.00000000E+00
  0.00000000E+00  0.00000000E+00  0.00000000E+00
  0.00000000E+00  0.00000000E+00  0.00000000E+00
  0.00000000E+00  0.00000000E+00  0.00000000E+00
  0.00000000E+00  0.00000000E+00  0.00000000E+00
  0.00000000E+00  0.00000000E+00  0.00000000E+00
  0.00000000E+00  0.00000000E+00  0.00000000E+00
  0.00000000E+00  0.00000000E+00  0.00000000E+00
  0.00000000E+00  0.00000000E+00  0.00000000E+00
  0.00000000E+00  0.00000000E+00  0.00000000E+00
  0.00000000E+00  0.00000000E+00  0.00000000E+00
  0.00000000E+00  0.00000000E+00  0.00000000E+00
  0.00000000E+00  0.00000000E+00  0.00000000E+00
  0.00000000E+00  0.00000000E+00  0.00000000E+00
  0.00000000E+00  0.00000000E+00  0.00000000E+00
  0.00000000E+00  0.00000000E+00  0.00000000E+00
  0.00000000E+00  0.00000000E+00  0.00000000E+00
  0.00000000E+00  0.00000000E+00  0.00000000E+00
  0.00000000E+00  0.00000000E+00  0.00000000E+00
  0.00000000E+00  0.00000000E+00  0.00000000E+00
  0.00000000E+00  0.00000000E+00  0.00000000E+00
  0.00000000E+00  0.00000000E+00  0.00000000E+00
  0.00000000E+00  0.00000000E+00  0.00000000E+00
  0.00000000E+00  0.00000000E+00  0.00000000E+00
  0.00000000E+00  0.00000000E+00  0.00000000E+00
  0.00000000E+00  0.00000000E+00  0.00000000E+00
  0.00000000E+00  0.00000000E+00  0.00000000E+00
  0.00000000E+00  0.00000000E+00  0.00000000E+00
  0.00000000E+00  0.00000000E+00  0.00000000E+00
  0.00000000E+00  0.00000000E+00  0.00000000E+00
  0.00000000E+00  0.00000000E+00  0.00000000E+00
  0.00000000E+00  0.00000000E+00  0.00000000E+00
  0.00000000E+00  0.00000000E+00  0.00000000E+00
  0.00000000E+00  0.00000000E+00  0.00000000E+00
  0.00000000E+00  0.00000000E+00  0.00000000E+00
  0.00000000E+00  0.00000000E+00  0.00000000E+00
  0.00000000E+00  0.00000000E+00  0.00000000E+00
  0.00000000E+00  0.00000000E+00  0.00000000E+00
  0.00000000E+00  0.00000000E+00  0.00000000E+00
  0.00000000E+00  0.00000000E+00  0.00000000E+00
  0.00000000E+00  0.00000000E+00  0.00000000E+00
  0.00000000E+00  0.00000000E+00  0.00000000E+00
  0.00000000E+00  0.00000000E+00  0.00000000E+00
  0.00000000E+00  0.00000000E+00  0.00000000E+00
  0.00000000E+00  0.00000000E+00  0.00000000E+00
  0.00000000E+00  0.00000000E+00  0.00000000E+00
  0.00000000E+00  0.00000000E+00  0.00000000E+00
  0.00000000E+00  0.00000000E+00  0.00000000E+00
  0.00000000E+00  0.00000000E+00  0.00000000E+00
  0.00000000E+00  0.00000000E+00  0.00000000E+00
  0.00000000E+00  0.00000000E+00  0.00000000E+00
  0.00000000E+00  0.00000000E+00  0.00000000E+00
  0.00000000E+00  0.00000000E+00  0.00000000E+00
  0.00000000E+00  0.00000000E+00  0.00000000E+00
  0.00000000E+00  0.00000000E+00  0.00000000E+00
  0.00000000E+00  0.00000000E+00  0.00000000E+00
  0.00000000E+00  0.00000000E+00  0.00000000E+00
  0.00000000E+00  0.00000000E+00  0.00000000E+00
  0.00000000E+00  0.00000000E+00  0.00000000E+00
  0.00000000E+00  0.00000000E+00  0.00000000E+00
  0.00000000E+00  0.00000000E+00  0.00000000E+00
  0.00000000E+00  0.00000000E+00  0.00000000E+00
  0.00000000E+00  0.00000000E+00  0.00000000E+00
  0.00000000E+00  0.00000000E+00  0.00000000E+00
  0.00000000E+00  0.00000000E+00  0.00000000E+00
  0.00000000E+00  0.00000000E+00  0.00000000E+00
  0.00000000E+00  0.00000000E+00  0.00000000E+00
  0.00000000E+00  0.00000000E+00  0.00000000E+00
  0.00000000E+00  0.00000000E+00  0.00000000E+00
  0.00000000E+00  0.00000000E+00  0.00000000E+00
  0.00000000E+00  0.00000000E+00  0.00000000E+00
  0.00000000E+00  0.00000000E+00  0.00000000E+00
  0.00000000E+00  0.00000000E+00  0.00000000E+00
  0.00000000E+00  0.00000000E+00  0.00000000E+00
  0.00000000E+00  0.00000000E+00  0.00000000E+00
  0.00000000E+00  0.00000000E+00  0.00000000E+00
  0.00000000E+00  0.00000000E+00  0.00000000E+00
  0.00000000E+00  0.00000000E+00  0.00000000E+00
  0.00000000E+00  0.00000000E+00  0.00000000E+00
  0.00000000E+00  0.00000000E+00  0.00000000E+00
  0.00000000E+00  0.00000000E+00  0.00000000E+00
  0.00000000E+00  0.00000000E+00  0.00000000E+00
  0.00000000E+00  0.00000000E+00  0.00000000E+00
  0.00000000E+00  0.00000000E+00  0.00000000E+00
  0.00000000E+00  0.00000000E+00  0.00000000E+00
  0.00000000E+00  0.00000000E+00  0.00000000E+00
  0.00000000E+00  0.00000000E+00  0.00000000E+00
  0.00000000E+00  0.00000000E+00  0.00000000E+00
  0.00000000E+00  0.00000000E+00  0.00000000E+00
  0.00000000E+00  0.00000000E+00  0.00000000E+00
  0.00000000E+00  0.00000000E+00  0.00000000E+00
  0.00000000E+00  0.00000000E+00  0.00000000E+00
  0.00000000E+00  0.00000000E+00  0.00000000E+00
  0.00000000E+00  0.00000000E+00  0.00000000E+00
  0.00000000E+00  0.00000000E+00  0.00000000E+00
  0.00000000E+00  0.00000000E+00  0.00000000E+00
  0.00000000E+00  0.00000000E+00  0.00000000E+00
  0.00000000E+00  0.00000000E+00  0.00000000E+00
  0.00000000E+00  0.00000000E+00  0.00000000E+00
  0.00000000E+00  0.00000000E+00  0.00000000E+00
  0.00000000E+00  0.00000000E+00  0.00000000E+00
  0.00000000E+00  0.00000000E+00  0.00000000E+00
  0.00000000E+00  0.00000000E+00  0.00000000E+00
  0.00000000E+00  0.00000000E+00  0.00000000E+00
  0.00000000E+00  0.00000000E+00  0.00000000E+00
  0.00000000E+00  0.00000000E+00  0.00000000E+00
  0.00000000E+00  0.00000000E+00  0.00000000E+00
  0.00000000E+00  0.00000000E+00  0.00000000E+00
  0.00000000E+00  0.00000000E+00  0.00000000E+00
  0.00000000E+00  0.00000000E+00  0.00000000E+00
  0.00000000E+00  0.00000000E+00  0.00000000E+00
  0.00000000E+00  0.00000000E+00  0.00000000E+00
  0.00000000E+00  0.00000000E+00  0.00000000E+00
  0.00000000E+00  0.00000000E+00  0.00000000E+00
  0.00000000E+00  0.00000000E+00  0.00000000E+00
  0.00000000E+00  0.00000000E+00  0.00000000E+00
  0.00000000E+00  0.00000000E+00  0.00000000E+00
  0.00000000E+00  0.00000000E+00  0.00000000E+00
  0.00000000E+00  0.00000000E+00  0.00000000E+00
  0.00000000E+00  0.00000000E+00  0.00000000E+00
  0.00000000E+00  0.00000000E+00  0.00000000E+00
  0.00000000E+00  0.00000000E+00  0.00000000E+00
  0.00000000E+00  0.00000000E+00  0.00000000E+00
  0.00000000E+00  0.00000000E+00  0.00000000E+00
  0.00000000E+00  0.00000000E+00  0.00000000E+00
  0.00000000E+00  0.00000000E+00  0.00000000E+00
  0.00000000E+00  0.00000000E+00  0.00000000E+00
  0.00000000E+00  0.00000000E+00  0.00000000E+00
  0.00000000E+00  0.00000000E+00  0.00000000E+00
  0.00000000E+00  0.00000000E+00  0.00000000E+00
  0.00000000E+00  0.00000000E+00  0.00000000E+00
  0.00000000E+00  0.00000000E+00  0.00000000E+00
  0.00000000E+00  0.00000000E+00  0.00000000E+00
  0.00000000E+00  0.00000000E+00  0.00000000E+00
  0.00000000E+00  0.00000000E+00  0.00000000E+00
  0.00000000E+00  0.00000000E+00  0.00000000E+00
  0.00000000E+00  0.00000000E+00  0.00000000E+00
  0.00000000E+00  0.00000000E+00  0.00000000E+00
  0.00000000E+00  0.00000000E+00  0.00000000E+00
  0.00000000E+00  0.00000000E+00  0.00000000E+00
  0.00000000E+00  0.00000000E+00  0.00000000E+00
  0.00000000E+00  0.00000000E+00  0.00000000E+00
  0.00000000E+00  0.00000000E+00  0.00000000E+00
  0.00000000E+00  0.00000000E+00  0.00000000E+00
  0.00000000E+00  0.00000000E+00  0.00000000E+00
  0.00000000E+00  0.00000000E+00  0.00000000E+00
  0.00000000E+00  0.00000000E+00  0.00000000E+00
  0.00000000E+00  0.00000000E+00  0.00000000E+00
  0.00000000E+00  0.00000000E+00  0.00000000E+00
  0.00000000E+00  0.00000000E+00  0.00000000E+00
  0.00000000E+00  0.00000000E+00  0.00000000E+00
  0.00000000E+00  0.00000000E+00  0.00000000E+00
  0.00000000E+00  0.00000000E+00  0.00000000E+00
  0.00000000E+00  0.00000000E+00  0.00000000E+00
  0.00000000E+00  0.00000000E+00  0.00000000E+00
  0.00000000E+00  0.00000000E+00  0.00000000E+00
  0.00000000E+00  0.00000000E+00  0.00000000E+00
  0.00000000E+00  0.00000000E+00  0.00000000E+00
  0.00000000E+00  0.00000000E+00  0.00000000E+00
  0.00000000E+00  0.00000000E+00  0.00000000E+00
  0.00000000E+00  0.00000000E+00  0.00000000E+00
  0.00000000E+00  0.00000000E+00  0.00000000E+00
  0.00000000E+00  0.00000000E+00  0.00000000E+00
  0.00000000E+00  0.00000000E+00  0.00000000E+00
  0.00000000E+00  0.00000000E+00  0.00000000E+00
  0.00000000E+00  0.00000000E+00  0.00000000E+00
  0.00000000E+00  0.00000000E+00  0.00000000E+00
  0.00000000E+00  0.00000000E+00  0.00000000E+00
  0.00000000E+00  0.00000000E+00  0.00000000E+00
  0.00000000E+00  0.00000000E+00  0.00000000E+00
  0.00000000E+00  0.00000000E+00  0.00000000E+00
  0.00000000E+00  0.00000000E+00  0.00000000E+00
  0.00000000E+00  0.00000000E+00  0.00000000E+00
  0.00000000E+00  0.00000000E+00  0.00000000E+00
  0.00000000E+00  0.00000000E+00  0.00000000E+00
  0.00000000E+00  0.00000000E+00  0.00000000E+00
  0.00000000E+00  0.00000000E+00  0.00000000E+00
  0.00000000E+00  0.00000000E+00  0.00000000E+00
  0.00000000E+00  0.00000000E+00  0.00000000E+00
  0.00000000E+00  0.00000000E+00  0.00000000E+00
  0.00000000E+00  0.00000000E+00  0.00000000E+00
  0.00000000E+00  0.00000000E+00  0.00000000E+00
  0.00000000E+00  0.00000000E+00  0.00000000E+00
  0.00000000E+00  0.00000000E+00  0.00000000E+00
