# Supplementary material for: Brønsted acidity in zeolites measured by deprotonation energy
Source: Sci Rep. 2022 May 4;12:7301. doi: 10.1038/s41598-022-11354-x (PMC9068704; doi:10.1038/s41598-022-11354-x)
Supplement: Supplementary file 2 — Supplementary Information 2. [file 41598_2022_11354_MOESM2_ESM.zip › structures/periodic/mor/Al3-O8.vasp]

Comment Line                            
   1.00000000000000     
    18.1261405945000007    0.0000000000000000    0.0000000000000000
     0.0000000000000000   20.4852790833000000    0.0000000000000000
     0.0000000000000000    0.0000000000000000   15.0408601760000007
   Si   O    Al   H 
    95   192     1     1
Direct
  0.3036406746770405  0.0791543686461018  0.0253208815388208
  0.3030565044081878  0.0782778491952206  0.5245570055034020
  0.6912472783477239  0.9304745765019694  0.4777966360304598
  0.6924663240997252  0.9315854400066023  0.9771906961626499
  0.6996495033972916  0.9233257701406395  0.2702146696758885
  0.7008403709124571  0.9228387536446415  0.7697890268086838
  0.3127114463476787  0.0693313983041216  0.2313905832018504
  0.3109201887189342  0.0690107430244970  0.7303423432071269
  0.6864063451607643  0.0711997727720735  0.2269780454188673
  0.6872436681186225  0.0704366942157071  0.7269797740615469
  0.3020890825291519  0.9217643429344975  0.2729308316180961
  0.3010262261378509  0.9215629355269461  0.7725662908864300
  0.3096929991888923  0.9301559981851910  0.4805366416490879
  0.3084165941176213  0.9313429415995366  0.9801065724715696
  0.6978354388619922  0.0797259182385461  0.0205979544633218
  0.6986967947083412  0.0787894779306416  0.5207661392991323
  0.8119099422636241  0.5700245573937367  0.0191654374496155
  0.8134925136845330  0.5698115469121530  0.5187187918666115
  0.2027629865847618  0.4216334577726716  0.4856752275766250
  0.2032181204761701  0.4243691866254425  0.9773037557886488
  0.1901286738002075  0.4312860097608479  0.2772100604982214
  0.1924802614307760  0.4293485256030863  0.7683130564631171
  0.8035812169938943  0.5787929041046931  0.2258676192950760
  0.8037934347250654  0.5787488940236712  0.7249894308116265
  0.2012758631587266  0.5763430320623193  0.2296617955753058
  0.1991223504833849  0.5777537709766573  0.7269960464666485
  0.8075434436079988  0.4306223753750527  0.2704741816457326
  0.8072151446657555  0.4309747978263498  0.7679843329358497
  0.8008412296543408  0.4215436083402979  0.4776684591945998
  0.7951654584303145  0.4228528930048335  0.9748745115558757
  0.1905427753042672  0.5693287316706914  0.0222443287413896
  0.1881165402024361  0.5702440719627677  0.5227570159860532
  0.3060639517805854  0.3072488376866656  0.0227577427737970
  0.3081691546291989  0.3057031179699897  0.5246523894500271
  0.7017075283204970  0.6865989538116581  0.4738409317522900
  0.7013560782778258  0.6880538944524209  0.9736428741762064
  0.6927972732312103  0.6918598418726803  0.2684566488658645
  0.6923086037909282  0.6917941713177805  0.7681134814716040
  0.2953355497209112  0.3132300952042146  0.2285644273984114
  0.2977636710314557  0.3110610157209047  0.7281577837128578
  0.6980245945323347  0.3152139402079770  0.2255405538025020
  0.6983966515685205  0.3143905723320941  0.7255149673052207
  0.3112465436089320  0.6896244362767739  0.2703388862233915
  0.3110181562756045  0.6890491084329531  0.7704041435877909
  0.3003100042299768  0.6863481879926144  0.4753214716490838
  0.3002639314986387  0.6884917129684898  0.9756974804875707
  0.6904004915685462  0.3076591718093534  0.0192090567563390
  0.6910136104658084  0.3078768959885463  0.5199053961086652
  0.8004930278514364  0.8146512538301833  0.0212997459069403
  0.8004172156800551  0.8137161329614958  0.5215661048307337
  0.1916287844102915  0.1905523504285077  0.4816392246452241
  0.1906431334931487  0.1905212204662571  0.9826599290353504
  0.1988969000436270  0.1850139530952705  0.2763943898676375
  0.1983091397073812  0.1851926344793571  0.7770110871948774
  0.8078133880375001  0.8090813401490182  0.2280825876210005
  0.8078900118509009  0.8084402074407158  0.7279918249733581
  0.1956187178057531  0.8061183761926477  0.2291258437464694
  0.1952327951485695  0.8054889774301497  0.7291388014526035
  0.7971856808233206  0.1886245586833751  0.2731868913780047
  0.7978514823114646  0.1878018506158786  0.7730840738850396
  0.8076195376342657  0.1917181117676759  0.4787076048202970
  0.8083222061896499  0.1926002728578432  0.9787504395570092
  0.2017001371418842  0.8145418704033042  0.0226561737793824
  0.2017442609724301  0.8131229591024487  0.5230198454993056
  0.0852965592429460  0.3779925019296616  0.6308635201417685
  0.9168037354230147  0.6236398871316786  0.3755427394943248
  0.9163695759309061  0.6220292997769845  0.8767012591737748
  0.9082101050895939  0.3777633822166770  0.1254465987488369
  0.9143928953876659  0.3785050705037346  0.6276942947268835
  0.0873407207159878  0.6231202489754067  0.3772354002270575
  0.0871551292374981  0.6216217546474948  0.8808953968028415
  0.5867837477934366  0.8791682817100311  0.1197496027831416
  0.5868255362383112  0.8780198350852356  0.6205476912409726
  0.4148132657047774  0.1239271133479160  0.3737546385355614
  0.4143662799102859  0.1234059296465696  0.8734928900618737
  0.4150774477961803  0.8791728861997649  0.1224114359180248
  0.4150523770759181  0.8782424543930146  0.6232638356753344
  0.5851494331850660  0.1249392374550742  0.3706884340485267
  0.5845099147196540  0.1235474381092711  0.8694212024486360
  0.0840147153034742  0.2205080226340788  0.1350571944127948
  0.0841756253691785  0.2224642670019475  0.6341989978037431
  0.9160269822872064  0.7786906518535023  0.3801521977996463
  0.9157264641476804  0.7769347616084242  0.8806914037917573
  0.9158483033114788  0.2217071818453623  0.1304685798842426
  0.9136908538119236  0.2234432428944396  0.6309915223602145
  0.0869378444876369  0.7778080050343066  0.3818550844527965
  0.0868466343161419  0.7765210066118938  0.8824080073766627
  0.5865134088519427  0.7238290849267845  0.1161444922345253
  0.5863489402999688  0.7228244241464079  0.6159156031673469
  0.4124886412808647  0.2785005727436053  0.3686873648721952
  0.4128113971906100  0.2777810740368947  0.8700170696445416
  0.4157877445792868  0.7235248942404989  0.1185182571035822
  0.4154260937374119  0.7226074942980695  0.6186191734166716
  0.5832360985444711  0.2797991247792821  0.3665036534573763
  0.5831130965746071  0.2778950229834309  0.8660068889258429
  0.2814168535626259  0.0064470726486456  0.9912939662096052
  0.2813999536323322  0.0049835297252339  0.4920814540360682
  0.7204826085413322  0.0064337052573507  0.9895860028245627
  0.7200639641345850  0.0049793436609083  0.4908398319819292
  0.7192814878644757  0.9986042820869629  0.2454400745953081
  0.7205729903483801  0.9978290699306784  0.7437880720821755
  0.2800040893820047  0.9965764181291367  0.2491771691429295
  0.2785310884987732  0.9960840141685534  0.7474900143190318
  0.7770097934027832  0.4979054777401793  0.0010680090586970
  0.7811021473794043  0.4968609797790593  0.5014477420701297
  0.2280159582402494  0.5000881817064328  0.9956143887948486
  0.2212930237854565  0.4971297436659792  0.5107970741832386
  0.2240653002493570  0.5050488038546656  0.2676595599636761
  0.2217553105672712  0.5033340193600947  0.7517523162458443
  0.7810712396993589  0.5056892076332973  0.2585850336016491
  0.7792945531366632  0.5057584173059954  0.7557761725125514
  0.3337248975416027  0.0774526977384063  0.1270549793072398
  0.3331235180977813  0.0774628720519320  0.6263824164335905
  0.6740939143943256  0.9168648344753019  0.3734823419259032
  0.6751020164182746  0.9173269521597798  0.8731111242634488
  0.6670755593495361  0.0797487775594681  0.1221743494468157
  0.6680085411266283  0.0801171126855240  0.6223719817829737
  0.3266083508387492  0.9150068152705104  0.3765619965773907
  0.3254698914758867  0.9157298307904148  0.8762835090406308
  0.8329230621191166  0.5769050165721348  0.1236403275757745
  0.8338367426247174  0.5786897344531288  0.6231899683831883
  0.1811028242905926  0.4141210936244018  0.3820848282924404
  0.1804215064749294  0.4158896845199451  0.8729633952318455
  0.1717171474888101  0.5723203399456203  0.1276589087456778
  0.1663109599317543  0.5823611066685984  0.6264023968880610
  0.8252346592866240  0.4147360651696110  0.3737008377651823
  0.8231906857682294  0.4166423189703418  0.8727965768425808
  0.3683094281245003  0.1079580146286088  0.4630208646865099
  0.3691388229864759  0.1087662129564283  0.9640424256869435
  0.6173309537147449  0.9201888283040960  0.0345958713182476
  0.6158373646742441  0.9194653950579141  0.5349265026651426
  0.6319816945832025  0.8971388859721912  0.2094549879547000
  0.6333014016133696  0.8959701756120090  0.7093343279122124
  0.3874370907571341  0.0797618712392752  0.2901084774697287
  0.3846014011239145  0.0797008207066675  0.7906441621032565
  0.6113987777613237  0.0822995668768732  0.2848055422393784
  0.6120728401797312  0.0800975859533471  0.7849962403692388
  0.3715701988728783  0.8979600743633600  0.2130229330147529
  0.3705970099143345  0.8974658413404004  0.7130453202752653
  0.3835914586541466  0.9195676877901715  0.0373370028219244
  0.3851436841822034  0.9191572213296207  0.5376883983561465
  0.6347420684564000  0.1083929001185455  0.4573454026127536
  0.6335461022897982  0.1089932166001045  0.9573163453508394
  0.8879248958124378  0.5807354152589755  0.4598643642526548
  0.8870951678963819  0.5785144412708203  0.9607021063784998
  0.1330677434001994  0.4047090495644666  0.0364386098668332
  0.1327602075113781  0.3957131801947242  0.5430944040823823
  0.1121371968247566  0.4251949131907261  0.2269680803937748
  0.1138398935613950  0.4189483740268621  0.7170871965177369
  0.8698886488468782  0.6072116937105649  0.2864771004562725
  0.8701433681995876  0.6054697223472952  0.7873732164280496
  0.1355568144336660  0.6083404983459405  0.2889411593480101
  0.1358826863959642  0.6046546877348248  0.7938172961747998
  0.8830370182805094  0.4184565683780369  0.2122355174842138
  0.8832562611764196  0.4198878324104026  0.7124452568221128
  0.8629926948934132  0.3956328616480939  0.0365606253391265
  0.8692761811819865  0.3958987160455285  0.5375491083422947
  0.1144765439559658  0.5794412746524470  0.4616612043006885
  0.1133840491603983  0.5792017889170160  0.9669682856529057
  0.2306833291399834  0.1246215948912909  0.0190346383504940
  0.2297322812110231  0.1235889041537623  0.5176285972622355
  0.7567339516752428  0.8834247663441948  0.0138266710528147
  0.7546410662174052  0.8814746568289697  0.5144576218554229
  0.7736237837411475  0.8802015584377622  0.2528885370962652
  0.7751678467793138  0.8799568325813301  0.7535246692778343
  0.2516368455839775  0.1221064896489881  0.2618234611032336
  0.2486159089741479  0.1214304113672078  0.7585136370704333
  0.7473982386854857  0.1242130819296282  0.2579709056253223
  0.7476190773216560  0.1234027898839767  0.7596852512395018
  0.2296427388269853  0.8773076919255490  0.2534047490667980
  0.2287060189102458  0.8767695990948037  0.7538694368075560
  0.2434372871898784  0.8844563013902226  0.0180855012341038
  0.2462255298850642  0.8817243144309261  0.5185964464668759
  0.7712342261972447  0.1251372305646514  0.0138886323825931
  0.7729624929639448  0.1229358841722815  0.5129460809362173
  0.7525385669657801  0.6243535140318170  0.9894475983896376
  0.7515955085866137  0.6220297645186798  0.4883815972157200
  0.2756085719244026  0.3794398890010514  0.9978495385387102
  0.2760088625768430  0.3786650721395627  0.5075452197981547
  0.2493705990468178  0.3809272270675898  0.2318207641741911
  0.2526173400813680  0.3793499432857433  0.7260732902723721
  0.7307867004884390  0.6245650625883953  0.2332819562353750
  0.7315813720942024  0.6251385090983843  0.7334280248836786
  0.2742535615455461  0.6225001176720187  0.2341297178967449
  0.2733020747783960  0.6219094021693377  0.7351291220038966
  0.7440918178565364  0.3831977871635065  0.2305867868198612
  0.7437282827290578  0.3825904839215714  0.7305486750770107
  0.7217641889066370  0.3796521041468105  0.9921973679000966
  0.7272251007087568  0.3783552696300078  0.4956841801108984
  0.2462872191163844  0.6275033712572052  0.9947273372928975
  0.2495339514044378  0.6225254651385290  0.4907654818953659
  0.3250506859039994  0.3017051855818545  0.1279133316930144
  0.3287486337361624  0.2960123256204940  0.6289266564162571
  0.6712490111206981  0.6865162355701104  0.3725801040523365
  0.6711200962100684  0.6865808657458067  0.8724223520818579
  0.6702653666229481  0.3050177826781025  0.1240701437437046
  0.6696002567836556  0.3041961756471598  0.6244548261313225
  0.3322204958659823  0.6845486194367594  0.3747538730935177
  0.3314127329541422  0.6839209869771896  0.8749306501695617
  0.8275220805125524  0.8046365458034129  0.1231215353948227
  0.8283436250027448  0.8044186671638265  0.6232225173664547
  0.1689448753821979  0.1839406580536421  0.3780335655266727
  0.1691893310865530  0.1829607883301844  0.8785787447933554
  0.1755744448172195  0.8012902410012422  0.1242062182576726
  0.1743643128647194  0.8012329283984702  0.6244368035389127
  0.8283354488811303  0.1884328354933278  0.3740491960221814
  0.8287438634421128  0.1885200321456352  0.8741960240200698
  0.2450450907455067  0.2528310107067966  0.9951328695607611
  0.2475420449869547  0.2517960017104610  0.4941768170795112
  0.7477242114834224  0.7545642338690108  0.9909479931434265
  0.7492704993624653  0.7523550643400381  0.4920721363032870
  0.7488574881479837  0.7525824595024311  0.2538714610675104
  0.7470138909059636  0.7533268507269811  0.7526397563292174
  0.2442612255066219  0.2520629941101241  0.2588474961480480
  0.2449244380454512  0.2517411291904247  0.7606208206367956
  0.7500450709238100  0.2548509168044183  0.2560065325710297
  0.7505988542552233  0.2538388450324691  0.7551681535947810
  0.2548911662375690  0.7501185368268609  0.2551626125688988
  0.2552764901542683  0.7497936071255619  0.7539547667784393
  0.2564867850673526  0.7570386359002850  0.9885163069680672
  0.2536730693041931  0.7531393343214112  0.4903968068524006
  0.7527057241499313  0.2535014796251087  0.9960766697883354
  0.7489669697794029  0.2503074303815427  0.4955017851670402
  0.3835884418867906  0.2952739380821144  0.4683991477545937
  0.3825177779732626  0.2934253532200727  0.9693484839850215
  0.6316232808499308  0.6841814851378628  0.0403701854955684
  0.6317505944122774  0.6832489006731111  0.5403793261655364
  0.6169475329877494  0.7043090973912063  0.2142092692830480
  0.6160195854417805  0.7029200679329461  0.7142137002269443
  0.3658759799047301  0.3186728275564593  0.2948154131590421
  0.3667554316058353  0.3184444902953894  0.7959712623381323
  0.6270661191177384  0.3204890271195196  0.2902327902763541
  0.6278818314224442  0.3192622809443317  0.7913847026826691
  0.3875533945255830  0.7030160979412171  0.2170865122739030
  0.3875782951695302  0.7015862370361264  0.7172565864534399
  0.3696843788260917  0.6846804507235826  0.0430595593292058
  0.3692288908945490  0.6835604101333482  0.5434753294859759
  0.6153111122690883  0.2981523674049346  0.4642803669833636
  0.6153219927387107  0.2932872629511162  0.9647588896601687
  0.8719027132688001  0.8181085062606289  0.4571854087922135
  0.8724322413041227  0.8172163519720366  0.9575154207297584
  0.1145330870081324  0.2011486656839254  0.0364816086624953
  0.1163263907972763  0.2035023531237683  0.5369143351773747
  0.1292476116387771  0.1792841197759888  0.2098792708644857
  0.1274912261189821  0.1829453955886791  0.7114732366535305
  0.8838416616488174  0.7975789377012463  0.2825582109915006
  0.8832195088854974  0.7949619649500401  0.7830373577493772
  0.1197089831340096  0.7949380445210654  0.2840303353489904
  0.1198546969286146  0.7933369461866637  0.7846680740541525
  0.8662843954750757  0.1862645719934274  0.2055242557544215
  0.8671493671427275  0.1839196946767230  0.7056197163258079
  0.8848275353252862  0.2053539333010064  0.0317215234264184
  0.8835136826557622  0.2060247018064182  0.5320666234560733
  0.1301419385750268  0.8181522197849187  0.4587607733086637
  0.1293433323214008  0.8173378863393275  0.9593472998502668
  0.9950101671234263  0.4034748225317584  0.1005529719871362
  0.9999406368911270  0.3975700666680710  0.6121747922879132
  0.0019898572737512  0.6050438159967397  0.3561775822201668
  0.0018720193275176  0.6032578833723137  0.8594132251477327
  0.5011601039901518  0.8979582458806301  0.1357114990600372
  0.5012117623773242  0.8960802534855260  0.6384260683046116
  0.5004910931465630  0.1066791682431577  0.3936225367425967
  0.4998974835937144  0.1045502323432862  0.8914241717988804
  0.0889897063974922  0.2973904869613227  0.1525888343314436
  0.0924276972489840  0.3004314714201594  0.6519981687644176
  0.9073025780291809  0.7006925341488873  0.3985665443057886
  0.9067343290025672  0.6989954495750834  0.9003070997082105
  0.9117401490933575  0.3011670851646501  0.1460136959399878
  0.9050707161495249  0.3013264208493108  0.6497716801524209
  0.0948173500604654  0.7000885321367005  0.4025446037197276
  0.0950332789708079  0.6988971197633150  0.9035551644139430
  0.5963148253519233  0.8017441900072066  0.0989646012364954
  0.5966615637117951  0.8007360415893513  0.5991079690726349
  0.4050279445136830  0.2006278726409638  0.3485914074374468
  0.4058476673302603  0.2001509597467404  0.8479768732786394
  0.4056794099644658  0.8015881161200321  0.1030698184803396
  0.4047543332855171  0.8007175617146790  0.6036667791811507
  0.5934129153631960  0.2021114292530936  0.3470457327430785
  0.5916647621170510  0.2004787008886600  0.8437776681337450
  0.9988009388756365  0.1954907027475813  0.1396584702049495
  0.9985664918616473  0.2006713126008826  0.6377783483160661
  0.0015235606581227  0.8003266489672125  0.3837583159472588
  0.0012577561927600  0.7983718229150683  0.8834732557484012
  0.5012120949254375  0.7023940426409822  0.1094402086345258
  0.5008986597609992  0.7018912191986549  0.6086857151173719
  0.4977692447553139  0.3012058914928686  0.3621644097684434
  0.4980379478267296  0.3007653326993222  0.8639172446579402
  0.0924143406793156  0.3795057652702614  0.1338440272783853
  0.9980396942065985  0.4313120273524225  0.0478312753028515
 
  0.00000000E+00  0.00000000E+00  0.00000000E+00
  0.00000000E+00  0.00000000E+00  0.00000000E+00
  0.00000000E+00  0.00000000E+00  0.00000000E+00
  0.00000000E+00  0.00000000E+00  0.00000000E+00
  0.00000000E+00  0.00000000E+00  0.00000000E+00
  0.00000000E+00  0.00000000E+00  0.00000000E+00
  0.00000000E+00  0.00000000E+00  0.00000000E+00
  0.00000000E+00  0.00000000E+00  0.00000000E+00
  0.00000000E+00  0.00000000E+00  0.00000000E+00
  0.00000000E+00  0.00000000E+00  0.00000000E+00
  0.00000000E+00  0.00000000E+00  0.00000000E+00
  0.00000000E+00  0.00000000E+00  0.00000000E+00
  0.00000000E+00  0.00000000E+00  0.00000000E+00
  0.00000000E+00  0.00000000E+00  0.00000000E+00
  0.00000000E+00  0.00000000E+00  0.00000000E+00
  0.00000000E+00  0.00000000E+00  0.00000000E+00
  0.00000000E+00  0.00000000E+00  0.00000000E+00
  0.00000000E+00  0.00000000E+00  0.00000000E+00
  0.00000000E+00  0.00000000E+00  0.00000000E+00
  0.00000000E+00  0.00000000E+00  0.00000000E+00
  0.00000000E+00  0.00000000E+00  0.00000000E+00
  0.00000000E+00  0.00000000E+00  0.00000000E+00
  0.00000000E+00  0.00000000E+00  0.00000000E+00
  0.00000000E+00  0.00000000E+00  0.00000000E+00
  0.00000000E+00  0.00000000E+00  0.00000000E+00
  0.00000000E+00  0.00000000E+00  0.00000000E+00
  0.00000000E+00  0.00000000E+00  0.00000000E+00
  0.00000000E+00  0.00000000E+00  0.00000000E+00
  0.00000000E+00  0.00000000E+00  0.00000000E+00
  0.00000000E+00  0.00000000E+00  0.00000000E+00
  0.00000000E+00  0.00000000E+00  0.00000000E+00
  0.00000000E+00  0.00000000E+00  0.00000000E+00
  0.00000000E+00  0.00000000E+00  0.00000000E+00
  0.00000000E+00  0.00000000E+00  0.00000000E+00
  0.00000000E+00  0.00000000E+00  0.00000000E+00
  0.00000000E+00  0.00000000E+00  0.00000000E+00
  0.00000000E+00  0.00000000E+00  0.00000000E+00
  0.00000000E+00  0.00000000E+00  0.00000000E+00
  0.00000000E+00  0.00000000E+00  0.00000000E+00
  0.00000000E+00  0.00000000E+00  0.00000000E+00
  0.00000000E+00  0.00000000E+00  0.00000000E+00
  0.00000000E+00  0.00000000E+00  0.00000000E+00
  0.00000000E+00  0.00000000E+00  0.00000000E+00
  0.00000000E+00  0.00000000E+00  0.00000000E+00
  0.00000000E+00  0.00000000E+00  0.00000000E+00
  0.00000000E+00  0.00000000E+00  0.00000000E+00
  0.00000000E+00  0.00000000E+00  0.00000000E+00
  0.00000000E+00  0.00000000E+00  0.00000000E+00
  0.00000000E+00  0.00000000E+00  0.00000000E+00
  0.00000000E+00  0.00000000E+00  0.00000000E+00
  0.00000000E+00  0.00000000E+00  0.00000000E+00
  0.00000000E+00  0.00000000E+00  0.00000000E+00
  0.00000000E+00  0.00000000E+00  0.00000000E+00
  0.00000000E+00  0.00000000E+00  0.00000000E+00
  0.00000000E+00  0.00000000E+00  0.00000000E+00
  0.00000000E+00  0.00000000E+00  0.00000000E+00
  0.00000000E+00  0.00000000E+00  0.00000000E+00
  0.00000000E+00  0.00000000E+00  0.00000000E+00
  0.00000000E+00  0.00000000E+00  0.00000000E+00
  0.00000000E+00  0.00000000E+00  0.00000000E+00
  0.00000000E+00  0.00000000E+00  0.00000000E+00
  0.00000000E+00  0.00000000E+00  0.00000000E+00
  0.00000000E+00  0.00000000E+00  0.00000000E+00
  0.00000000E+00  0.00000000E+00  0.00000000E+00
  0.00000000E+00  0.00000000E+00  0.00000000E+00
  0.00000000E+00  0.00000000E+00  0.00000000E+00
  0.00000000E+00  0.00000000E+00  0.00000000E+00
  0.00000000E+00  0.00000000E+00  0.00000000E+00
  0.00000000E+00  0.00000000E+00  0.00000000E+00
  0.00000000E+00  0.00000000E+00  0.00000000E+00
  0.00000000E+00  0.00000000E+00  0.00000000E+00
  0.00000000E+00  0.00000000E+00  0.00000000E+00
  0.00000000E+00  0.00000000E+00  0.00000000E+00
  0.00000000E+00  0.00000000E+00  0.00000000E+00
  0.00000000E+00  0.00000000E+00  0.00000000E+00
  0.00000000E+00  0.00000000E+00  0.00000000E+00
  0.00000000E+00  0.00000000E+00  0.00000000E+00
  0.00000000E+00  0.00000000E+00  0.00000000E+00
  0.00000000E+00  0.00000000E+00  0.00000000E+00
  0.00000000E+00  0.00000000E+00  0.00000000E+00
  0.00000000E+00  0.00000000E+00  0.00000000E+00
  0.00000000E+00  0.00000000E+00  0.00000000E+00
  0.00000000E+00  0.00000000E+00  0.00000000E+00
  0.00000000E+00  0.00000000E+00  0.00000000E+00
  0.00000000E+00  0.00000000E+00  0.00000000E+00
  0.00000000E+00  0.00000000E+00  0.00000000E+00
  0.00000000E+00  0.00000000E+00  0.00000000E+00
  0.00000000E+00  0.00000000E+00  0.00000000E+00
  0.00000000E+00  0.00000000E+00  0.00000000E+00
  0.00000000E+00  0.00000000E+00  0.00000000E+00
  0.00000000E+00  0.00000000E+00  0.00000000E+00
  0.00000000E+00  0.00000000E+00  0.00000000E+00
  0.00000000E+00  0.00000000E+00  0.00000000E+00
  0.00000000E+00  0.00000000E+00  0.00000000E+00
  0.00000000E+00  0.00000000E+00  0.00000000E+00
  0.00000000E+00  0.00000000E+00  0.00000000E+00
  0.00000000E+00  0.00000000E+00  0.00000000E+00
  0.00000000E+00  0.00000000E+00  0.00000000E+00
  0.00000000E+00  0.00000000E+00  0.00000000E+00
  0.00000000E+00  0.00000000E+00  0.00000000E+00
  0.00000000E+00  0.00000000E+00  0.00000000E+00
  0.00000000E+00  0.00000000E+00  0.00000000E+00
  0.00000000E+00  0.00000000E+00  0.00000000E+00
  0.00000000E+00  0.00000000E+00  0.00000000E+00
  0.00000000E+00  0.00000000E+00  0.00000000E+00
  0.00000000E+00  0.00000000E+00  0.00000000E+00
  0.00000000E+00  0.00000000E+00  0.00000000E+00
  0.00000000E+00  0.00000000E+00  0.00000000E+00
  0.00000000E+00  0.00000000E+00  0.00000000E+00
  0.00000000E+00  0.00000000E+00  0.00000000E+00
  0.00000000E+00  0.00000000E+00  0.00000000E+00
  0.00000000E+00  0.00000000E+00  0.00000000E+00
  0.00000000E+00  0.00000000E+00  0.00000000E+00
  0.00000000E+00  0.00000000E+00  0.00000000E+00
  0.00000000E+00  0.00000000E+00  0.00000000E+00
  0.00000000E+00  0.00000000E+00  0.00000000E+00
  0.00000000E+00  0.00000000E+00  0.00000000E+00
  0.00000000E+00  0.00000000E+00  0.00000000E+00
  0.00000000E+00  0.00000000E+00  0.00000000E+00
  0.00000000E+00  0.00000000E+00  0.00000000E+00
  0.00000000E+00  0.00000000E+00  0.00000000E+00
  0.00000000E+00  0.00000000E+00  0.00000000E+00
  0.00000000E+00  0.00000000E+00  0.00000000E+00
  0.00000000E+00  0.00000000E+00  0.00000000E+00
  0.00000000E+00  0.00000000E+00  0.00000000E+00
  0.00000000E+00  0.00000000E+00  0.00000000E+00
  0.00000000E+00  0.00000000E+00  0.00000000E+00
  0.00000000E+00  0.00000000E+00  0.00000000E+00
  0.00000000E+00  0.00000000E+00  0.00000000E+00
  0.00000000E+00  0.00000000E+00  0.00000000E+00
  0.00000000E+00  0.00000000E+00  0.00000000E+00
  0.00000000E+00  0.00000000E+00  0.00000000E+00
  0.00000000E+00  0.00000000E+00  0.00000000E+00
  0.00000000E+00  0.00000000E+00  0.00000000E+00
  0.00000000E+00  0.00000000E+00  0.00000000E+00
  0.00000000E+00  0.00000000E+00  0.00000000E+00
  0.00000000E+00  0.00000000E+00  0.00000000E+00
  0.00000000E+00  0.00000000E+00  0.00000000E+00
  0.00000000E+00  0.00000000E+00  0.00000000E+00
  0.00000000E+00  0.00000000E+00  0.00000000E+00
  0.00000000E+00  0.00000000E+00  0.00000000E+00
  0.00000000E+00  0.00000000E+00  0.00000000E+00
  0.00000000E+00  0.00000000E+00  0.00000000E+00
  0.00000000E+00  0.00000000E+00  0.00000000E+00
  0.00000000E+00  0.00000000E+00  0.00000000E+00
  0.00000000E+00  0.00000000E+00  0.00000000E+00
  0.00000000E+00  0.00000000E+00  0.00000000E+00
  0.00000000E+00  0.00000000E+00  0.00000000E+00
  0.00000000E+00  0.00000000E+00  0.00000000E+00
  0.00000000E+00  0.00000000E+00  0.00000000E+00
  0.00000000E+00  0.00000000E+00  0.00000000E+00
  0.00000000E+00  0.00000000E+00  0.00000000E+00
  0.00000000E+00  0.00000000E+00  0.00000000E+00
  0.00000000E+00  0.00000000E+00  0.00000000E+00
  0.00000000E+00  0.00000000E+00  0.00000000E+00
  0.00000000E+00  0.00000000E+00  0.00000000E+00
  0.00000000E+00  0.00000000E+00  0.00000000E+00
  0.00000000E+00  0.00000000E+00  0.00000000E+00
  0.00000000E+00  0.00000000E+00  0.00000000E+00
  0.00000000E+00  0.00000000E+00  0.00000000E+00
  0.00000000E+00  0.00000000E+00  0.00000000E+00
  0.00000000E+00  0.00000000E+00  0.00000000E+00
  0.00000000E+00  0.00000000E+00  0.00000000E+00
  0.00000000E+00  0.00000000E+00  0.00000000E+00
  0.00000000E+00  0.00000000E+00  0.00000000E+00
  0.00000000E+00  0.00000000E+00  0.00000000E+00
  0.00000000E+00  0.00000000E+00  0.00000000E+00
  0.00000000E+00  0.00000000E+00  0.00000000E+00
  0.00000000E+00  0.00000000E+00  0.00000000E+00
  0.00000000E+00  0.00000000E+00  0.00000000E+00
  0.00000000E+00  0.00000000E+00  0.00000000E+00
  0.00000000E+00  0.00000000E+00  0.00000000E+00
  0.00000000E+00  0.00000000E+00  0.00000000E+00
  0.00000000E+00  0.00000000E+00  0.00000000E+00
  0.00000000E+00  0.00000000E+00  0.00000000E+00
  0.00000000E+00  0.00000000E+00  0.00000000E+00
  0.00000000E+00  0.00000000E+00  0.00000000E+00
  0.00000000E+00  0.00000000E+00  0.00000000E+00
  0.00000000E+00  0.00000000E+00  0.00000000E+00
  0.00000000E+00  0.00000000E+00  0.00000000E+00
  0.00000000E+00  0.00000000E+00  0.00000000E+00
  0.00000000E+00  0.00000000E+00  0.00000000E+00
  0.00000000E+00  0.00000000E+00  0.00000000E+00
  0.00000000E+00  0.00000000E+00  0.00000000E+00
  0.00000000E+00  0.00000000E+00  0.00000000E+00
  0.00000000E+00  0.00000000E+00  0.00000000E+00
  0.00000000E+00  0.00000000E+00  0.00000000E+00
  0.00000000E+00  0.00000000E+00  0.00000000E+00
  0.00000000E+00  0.00000000E+00  0.00000000E+00
  0.00000000E+00  0.00000000E+00  0.00000000E+00
  0.00000000E+00  0.00000000E+00  0.00000000E+00
  0.00000000E+00  0.00000000E+00  0.00000000E+00
  0.00000000E+00  0.00000000E+00  0.00000000E+00
  0.00000000E+00  0.00000000E+00  0.00000000E+00
  0.00000000E+00  0.00000000E+00  0.00000000E+00
  0.00000000E+00  0.00000000E+00  0.00000000E+00
  0.00000000E+00  0.00000000E+00  0.00000000E+00
  0.00000000E+00  0.00000000E+00  0.00000000E+00
  0.00000000E+00  0.00000000E+00  0.00000000E+00
  0.00000000E+00  0.00000000E+00  0.00000000E+00
  0.00000000E+00  0.00000000E+00  0.00000000E+00
  0.00000000E+00  0.00000000E+00  0.00000000E+00
  0.00000000E+00  0.00000000E+00  0.00000000E+00
  0.00000000E+00  0.00000000E+00  0.00000000E+00
  0.00000000E+00  0.00000000E+00  0.00000000E+00
  0.00000000E+00  0.00000000E+00  0.00000000E+00
  0.00000000E+00  0.00000000E+00  0.00000000E+00
  0.00000000E+00  0.00000000E+00  0.00000000E+00
  0.00000000E+00  0.00000000E+00  0.00000000E+00
  0.00000000E+00  0.00000000E+00  0.00000000E+00
  0.00000000E+00  0.00000000E+00  0.00000000E+00
  0.00000000E+00  0.00000000E+00  0.00000000E+00
  0.00000000E+00  0.00000000E+00  0.00000000E+00
  0.00000000E+00  0.00000000E+00  0.00000000E+00
  0.00000000E+00  0.00000000E+00  0.00000000E+00
  0.00000000E+00  0.00000000E+00  0.00000000E+00
  0.00000000E+00  0.00000000E+00  0.00000000E+00
  0.00000000E+00  0.00000000E+00  0.00000000E+00
  0.00000000E+00  0.00000000E+00  0.00000000E+00
  0.00000000E+00  0.00000000E+00  0.00000000E+00
  0.00000000E+00  0.00000000E+00  0.00000000E+00
  0.00000000E+00  0.00000000E+00  0.00000000E+00
  0.00000000E+00  0.00000000E+00  0.00000000E+00
  0.00000000E+00  0.00000000E+00  0.00000000E+00
  0.00000000E+00  0.00000000E+00  0.00000000E+00
  0.00000000E+00  0.00000000E+00  0.00000000E+00
  0.00000000E+00  0.00000000E+00  0.00000000E+00
  0.00000000E+00  0.00000000E+00  0.00000000E+00
  0.00000000E+00  0.00000000E+00  0.00000000E+00
  0.00000000E+00  0.00000000E+00  0.00000000E+00
  0.00000000E+00  0.00000000E+00  0.00000000E+00
  0.00000000E+00  0.00000000E+00  0.00000000E+00
  0.00000000E+00  0.00000000E+00  0.00000000E+00
  0.00000000E+00  0.00000000E+00  0.00000000E+00
  0.00000000E+00  0.00000000E+00  0.00000000E+00
  0.00000000E+00  0.00000000E+00  0.00000000E+00
  0.00000000E+00  0.00000000E+00  0.00000000E+00
  0.00000000E+00  0.00000000E+00  0.00000000E+00
  0.00000000E+00  0.00000000E+00  0.00000000E+00
  0.00000000E+00  0.00000000E+00  0.00000000E+00
  0.00000000E+00  0.00000000E+00  0.00000000E+00
  0.00000000E+00  0.00000000E+00  0.00000000E+00
  0.00000000E+00  0.00000000E+00  0.00000000E+00
  0.00000000E+00  0.00000000E+00  0.00000000E+00
  0.00000000E+00  0.00000000E+00  0.00000000E+00
  0.00000000E+00  0.00000000E+00  0.00000000E+00
  0.00000000E+00  0.00000000E+00  0.00000000E+00
  0.00000000E+00  0.00000000E+00  0.00000000E+00
  0.00000000E+00  0.00000000E+00  0.00000000E+00
  0.00000000E+00  0.00000000E+00  0.00000000E+00
  0.00000000E+00  0.00000000E+00  0.00000000E+00
  0.00000000E+00  0.00000000E+00  0.00000000E+00
  0.00000000E+00  0.00000000E+00  0.00000000E+00
  0.00000000E+00  0.00000000E+00  0.00000000E+00
  0.00000000E+00  0.00000000E+00  0.00000000E+00
  0.00000000E+00  0.00000000E+00  0.00000000E+00
  0.00000000E+00  0.00000000E+00  0.00000000E+00
  0.00000000E+00  0.00000000E+00  0.00000000E+00
  0.00000000E+00  0.00000000E+00  0.00000000E+00
  0.00000000E+00  0.00000000E+00  0.00000000E+00
  0.00000000E+00  0.00000000E+00  0.00000000E+00
  0.00000000E+00  0.00000000E+00  0.00000000E+00
  0.00000000E+00  0.00000000E+00  0.00000000E+00
  0.00000000E+00  0.00000000E+00  0.00000000E+00
  0.00000000E+00  0.00000000E+00  0.00000000E+00
  0.00000000E+00  0.00000000E+00  0.00000000E+00
  0.00000000E+00  0.00000000E+00  0.00000000E+00
  0.00000000E+00  0.00000000E+00  0.00000000E+00
  0.00000000E+00  0.00000000E+00  0.00000000E+00
  0.00000000E+00  0.00000000E+00  0.00000000E+00
  0.00000000E+00  0.00000000E+00  0.00000000E+00
  0.00000000E+00  0.00000000E+00  0.00000000E+00
  0.00000000E+00  0.00000000E+00  0.00000000E+00
  0.00000000E+00  0.00000000E+00  0.00000000E+00
  0.00000000E+00  0.00000000E+00  0.00000000E+00
  0.00000000E+00  0.00000000E+00  0.00000000E+00
  0.00000000E+00  0.00000000E+00  0.00000000E+00
  0.00000000E+00  0.00000000E+00  0.00000000E+00
  0.00000000E+00  0.00000000E+00  0.00000000E+00
  0.00000000E+00  0.00000000E+00  0.00000000E+00
  0.00000000E+00  0.00000000E+00  0.00000000E+00
  0.00000000E+00  0.00000000E+00  0.00000000E+00
  0.00000000E+00  0.00000000E+00  0.00000000E+00
  0.00000000E+00  0.00000000E+00  0.00000000E+00
  0.00000000E+00  0.00000000E+00  0.00000000E+00
  0.00000000E+00  0.00000000E+00  0.00000000E+00
  0.00000000E+00  0.00000000E+00  0.00000000E+00
  0.00000000E+00  0.00000000E+00  0.00000000E+00
  0.00000000E+00  0.00000000E+00  0.00000000E+00
