# Supplementary material for: Brønsted acidity in zeolites measured by deprotonation energy
Source: Sci Rep. 2022 May 4;12:7301. doi: 10.1038/s41598-022-11354-x (PMC9068704; doi:10.1038/s41598-022-11354-x)
Supplement: Supplementary file 2 — Supplementary Information 2. [file 41598_2022_11354_MOESM2_ESM.zip › structures/periodic/mor/Al2-O6.vasp]

Si   O    Al   H
   1.00000000000000     
    18.1261405945000007    0.0000000000000000    0.0000000000000000
     0.0000000000000000   20.4852790833000000    0.0000000000000000
     0.0000000000000000    0.0000000000000000   15.0408601760000007
   Si   O    Al   H 
    95   192     1     1
Direct
  0.3058843974689727  0.0663738601865759  0.0235264900948391
  0.3109240223001428  0.0697258928973081  0.5207206361305291
  0.7033659950475565  0.9205586910096848  0.4786198259286107
  0.7019181306448767  0.9208968447700728  0.9788085152865816
  0.6928213975990321  0.9293331394550164  0.2715324986810536
  0.6922559719343621  0.9281977467274719  0.7710365114260546
  0.2972240737819417  0.0817048127785200  0.2295806348709570
  0.3004580966292365  0.0804736265067725  0.7270774618188997
  0.6954381587746861  0.0770893196340640  0.2248596427774270
  0.6903648438710641  0.0749577365729822  0.7250681911790302
  0.3097159537287395  0.9339324351772703  0.2695184868204783
  0.3126184873723664  0.9329427552100654  0.7689282918977505
  0.3070546504509221  0.9220480455642479  0.4747073984583223
  0.3080404385842962  0.9188582903235777  0.9744315604463382
  0.6887022273009076  0.0678302496442604  0.0198123183905724
  0.6893434478782681  0.0674037095789596  0.5184135803324426
  0.8050860219103777  0.5754793745125192  0.0230364116563538
  0.8064844045839297  0.5760692439324663  0.5237062408152838
  0.1881854458813726  0.4318449849301172  0.4772335592493455
  0.1808299053222246  0.4320610320783053  0.9784640582143309
  0.1949982943832357  0.4281900387561391  0.2722310751025271
  0.1938015412441544  0.4256249195399870  0.7742885549911822
  0.8115286359697456  0.5676060128860461  0.2290622333553575
  0.8143680501830619  0.5700649913364509  0.7293474619822152
  0.1908643638323957  0.5744836499967814  0.2263727414287449
  0.1902759502402314  0.5727329678632166  0.7266646534489528
  0.7948354295066973  0.4210794606492078  0.2709128914303391
  0.7990465299203302  0.4231199103531934  0.7685838287958664
  0.8113101135865493  0.4276279400143841  0.4772925622189936
  0.8080816471168805  0.4283044578705174  0.9759951515530383
  0.2033270986497706  0.5784772584763398  0.0195832930095881
  0.2028350827459433  0.5781256553223691  0.5199909895954793
  0.2961701549605831  0.3122427287112053  0.5256435878629513
  0.6925357364392604  0.6865251276717078  0.4815355314670535
  0.6934638951476375  0.6879681881680159  0.9810231085397222
  0.7004966613435347  0.6860681146222709  0.2752156884028817
  0.7004992807832868  0.6862175006667638  0.7753190185474620
  0.3050498496174375  0.3124201557520289  0.2395197495383641
  0.3032025231093274  0.3129857778629385  0.7371298173822083
  0.6909091249593631  0.3054269962517627  0.2285233638998449
  0.6949255135608779  0.3077794815000544  0.7249981188015964
  0.2989494470436301  0.6905084293858763  0.2729837662490683
  0.2980301986219816  0.6888486505296572  0.7731825460636572
  0.3080544407999166  0.6940243740584220  0.4786567339901235
  0.3081318361583277  0.6925701782837422  0.9793940328842861
  0.7008730699955715  0.3122937013809973  0.0221679688704197
  0.7037907847963794  0.3117259769797704  0.5198879815908336
  0.8077223404457281  0.8051601414202610  0.0224869303810614
  0.8071238381866788  0.8036864667110087  0.5224347725907158
  0.1989717125428891  0.1836590775135234  0.4797475696835025
  0.1997645970441405  0.1798911774158834  0.9770570926117056
  0.1896345409543145  0.1957821562431188  0.2781459443868805
  0.1905218051388269  0.1936013302100232  0.7747706988339756
  0.7988843041077660  0.8126109107581742  0.2284850361454372
  0.7989594265770279  0.8123252580207596  0.7280893622499193
  0.1989541825098183  0.8166404287375678  0.2248474686011041
  0.1999595652273944  0.8161145756138767  0.7249210548171436
  0.8075839001803226  0.1890019059390659  0.2659665093911406
  0.8047462758946562  0.1889779257783543  0.7693150756070960
  0.8015502008557716  0.1848904803027251  0.4723411770511008
  0.8005179155042763  0.1857509873752790  0.9754141808445926
  0.1933302025218533  0.8086783167251870  0.0188374939348274
  0.1935778859818899  0.8109592069581281  0.5190477204739407
  0.0800600046521013  0.3844926606422860  0.1228598860677355
  0.0858599024445312  0.3764669695838972  0.6208215502964636
  0.9162218213227943  0.6211079029483452  0.3711643100160459
  0.9174143065066472  0.6222731438486675  0.8738431436043759
  0.9110203970391869  0.3782485100653358  0.1208151575229242
  0.9141754487276732  0.3763494336598573  0.6214094843696539
  0.0871439932562120  0.6218968275239867  0.3703719959701632
  0.0878670764758673  0.6236545270411228  0.8702241769974386
  0.5873771965449688  0.8780395135943726  0.1285762768977538
  0.5881664883457685  0.8765600476773049  0.6275633481294038
  0.4141749013207843  0.1234535958030636  0.3772017345782667
  0.4090873395724910  0.1262970952636524  0.8802252769712757
  0.4162065060380313  0.8776356933021281  0.1272871802159946
  0.4168889921769414  0.8777448765646282  0.6261166981537831
  0.5845978894208801  0.1217806926602102  0.3760848234414235
  0.5848215504609121  0.1216437760083438  0.8765399562186577
  0.0859101433067038  0.2296060389660524  0.1226622299530868
  0.0854118878944091  0.2225743692866978  0.6204502776750802
  0.9143464989022612  0.7752000465828062  0.3683838373577075
  0.9149842208836023  0.7771608138782728  0.8695513668928899
  0.9165282222833697  0.2221912020285179  0.1162346358020062
  0.9136984635856287  0.2199168695386098  0.6181986777801498
  0.0852745435586703  0.7780708813685593  0.3683497977050010
  0.0854270440979263  0.7791995115948324  0.8671442056655038
  0.5858491114898419  0.7218443593107569  0.1318632906437242
  0.5856228501567453  0.7203510885142123  0.6315746831033759
  0.4152759234289237  0.2793962788361091  0.3888798315527599
  0.4146028872282495  0.2818598074264458  0.8801877788743133
  0.4150175319302385  0.7237239847658559  0.1325680846469096
  0.4145030099390417  0.7234325148885181  0.6326794933659636
  0.5854587304611796  0.2759270188970918  0.3821975581197171
  0.5901496571291756  0.2742171334761910  0.8774560061345085
  0.2852426091601586  0.9899737586091704  0.0141200176343849
  0.2848012132296669  0.9942345175834583  0.5107629695016838
  0.7238595931378691  0.9963383656533878  0.9996493597954095
  0.7254375109279453  0.9959806417878998  0.4996372809654659
  0.7184184843985786  0.0050649020106870  0.2611220017942689
  0.7181624108947166  0.0036670904631522  0.7587955668875733
  0.2763179918262161  0.0069034630167602  0.2552682815183814
  0.2792010664979422  0.0057979306242984  0.7528781837552796
  0.7815573621107195  0.5036669762859585  0.9868514681758019
  0.7854682397195959  0.5028791147829712  0.4908400599946067
  0.2204188455886808  0.5021226591167591  0.0003096817410077
  0.2244528488512153  0.5021425787675973  0.5026785253580937
  0.2205508677416603  0.5003501829256373  0.2391266235763057
  0.2170642464869129  0.4974284439284510  0.7372927081266922
  0.7743141650238360  0.4969633434869576  0.2504832816375785
  0.7783050679429280  0.4990338057442253  0.7500563372023690
  0.3228177389284494  0.0857385089507101  0.1257746455538006
  0.3276987494458951  0.0859542586762125  0.6245839077507784
  0.6779258718341468  0.9125947833066937  0.3754635447438583
  0.6776802503488005  0.9123504119255694  0.8753258550791554
  0.6645375733015977  0.0729198281414922  0.1235392170527965
  0.6645498358032281  0.0728327050139374  0.6218616757197072
  0.3356121336978772  0.9250048927472559  0.3723003156813408
  0.3366666340815240  0.9252157642237536  0.8725246491562492
  0.8346466524820874  0.5714290162770965  0.1248833663068445
  0.8372342873386271  0.5751495073835278  0.6251850017576881
  0.1635274562392376  0.4312127551833632  0.3735816292386105
  0.1586263809896021  0.4308837001794215  0.8731133181358668
  0.1768898300625233  0.5899212901998538  0.1219417405256715
  0.1763631732646350  0.5890898677628326  0.6223501822550999
  0.8244538697123618  0.4128558110095979  0.3724681376937366
  0.8226172520902505  0.4120235549573822  0.8718371159352514
  0.3856118870535103  0.0818686411767727  0.4629738572727842
  0.3782937916320323  0.0843675413134384  0.9641141815163009
  0.6325705818493459  0.8983580914539346  0.0397465211931413
  0.6346896469968949  0.8978858574194722  0.5403552154311980
  0.6170642785098066  0.9172225370793047  0.2156805614964328
  0.6161858557545634  0.9152048288660619  0.7160195324235370
  0.3659008839494123  0.1069657756996545  0.2892285437597096
  0.3682959950872466  0.1060844303188508  0.7887129123113746
  0.6304676043286788  0.1084429277443383  0.2853417879783831
  0.6189185934692204  0.0975844928250317  0.7825476312260959
  0.3809327250200619  0.9231990879613545  0.2050309758790927
  0.3852848894436958  0.9227472391710764  0.7068558353031342
  0.3748136473442431  0.8885503194235304  0.0327638664068690
  0.3735100760070008  0.8918529555967889  0.5339024125158975
  0.6161059367279054  0.0769665679167837  0.4569757930895853
  0.6150370376526472  0.0778134539263763  0.9589067918551536
  0.8708088235784232  0.6068144693607710  0.4618362712111748
  0.8711573454399194  0.6055474028633230  0.9631407154220809
  0.1043365162188676  0.4271909229255763  0.0365761051996066
  0.1146121023067786  0.4198848605824440  0.5373776334176580
  0.1284324243497173  0.4015916174769459  0.2101348691970247
  0.1323921499212272  0.3923775452787203  0.7100273356962721
  0.8856077646155647  0.5768724260748028  0.2891832429721628
  0.8883169049140669  0.5797484901924144  0.7894233666315077
  0.1136118624970599  0.5843597752675272  0.2804048451499311
  0.1137508332837456  0.5840103215576807  0.7815847092439293
  0.8594947430566228  0.3959233454955356  0.2051911446569938
  0.8681647402378637  0.4009137568159585  0.7073638838101430
  0.8841238352672313  0.4165153656017979  0.0314988696619117
  0.8878054366405127  0.4138425857254631  0.5311951596541200
  0.1351334505966531  0.5998706875101740  0.4560773568854405
  0.1377339960875431  0.6051621487023773  0.9557429858350901
  0.2356250280966026  0.1079373641118974  0.9857288794772870
  0.2456033416694867  0.1161606979730493  0.4831906120426849
  0.7743544104377796  0.8769146910772813 -0.0001001281332109
  0.7757002942362351  0.8759078282700483  0.4981210096232324
  0.7570653591033547  0.8826689696034709  0.2310379722672243
  0.7568821840535204  0.8821821424414498  0.7303907007202569
  0.2243350149280438  0.1266341522837552  0.2440683368142332
  0.2273680502338193  0.1250826300159681  0.7429167916839970
  0.7683131173141762  0.1232655871822966  0.2278609232352784
  0.7582886125897950  0.1255877089272575  0.7370482820823445
  0.2458298338753616  0.8820841408372971  0.2450878603683098
  0.2503164631052803  0.8799195746538774  0.7433509786355966
  0.2357831935805874  0.8723426454005525  0.9790685982891731
  0.2342383045334516  0.8762349553429836  0.4819217877849040
  0.7496164483089683  0.1227296792312430  0.9962824348795196
  0.7499111690722299  0.1227119145704690  0.4951051620929490
  0.7325572216402190  0.6219217529134683  0.0179443984096496
  0.7323772966223346  0.6205008789763327  0.5175510612394574
  0.2330714482300737  0.3723049432236624  0.0037622781058740
  0.2483448322164308  0.3752781776647712  0.4964426143357138
  0.2665599268272725  0.3812841702382397  0.2680563162845648
  0.2679760600249078  0.3805590835946099  0.7745807146698328
  0.7529928984538763  0.6245120222758379  0.2526273980850012
  0.7544137657153134  0.6254588262251861  0.7540339508765884
  0.2519057905165373  0.6234816478299051  0.2686778764644961
  0.2531520958777913  0.6204682326041457  0.7681801900595078
  0.7206846944391881  0.3776793373912807  0.2559519796384059
  0.7259037410814237  0.3806730197515640  0.7449505835687878
  0.7439713085320222  0.3815163077786931  0.0164695124008976
  0.7472701807766701  0.3808229901982728  0.5177400080555155
  0.2791926584585189  0.6191841383142191  0.0013776544105041
  0.2761154802449898  0.6215447012624857  0.4999763804550391
  0.3230461393967800  0.3091546988957465  0.1361609498599338
  0.3136685503189269  0.3160565934634538  0.6308407425127107
  0.6723550392143923  0.6801792809632358  0.3770766911954886
  0.6718580393546868  0.6807188153929942  0.8770536204149322
  0.6719759702316788  0.3015798121162469  0.1231832147388140
  0.6754497863236898  0.2983809482602831  0.6206110201847916
  0.3279060967406843  0.7014954846267173  0.3739819029974198
  0.3264116317464001  0.7004550228540473  0.8743080580279372
  0.8264720536863556  0.7986999844183397  0.1275945438943748
  0.8271007048723887  0.7984638210177905  0.6273944314082621
  0.1637861293728750  0.1906332679946051  0.3811810701931686
  0.1659963215023805  0.1892483552216116  0.8788663661485361
  0.1718281759824432  0.8189229203316485  0.1222745664058312
  0.1716168198452191  0.8186666027795266  0.6228534052769403
  0.8284545892303153  0.1801790272157808  0.3699185776704423
  0.8276506992023440  0.1824056849141069  0.8728948115966901
  0.2706507789844478  0.2330566523677350  0.9907273361639706
  0.2517290838892762  0.2452398506184799  0.5036504471969847
  0.7483517973086921  0.7498683522884453  0.9935547544476151
  0.7456300869653109  0.7493327626615464  0.4967853748201678
  0.7443294842672618  0.7545883637051138  0.2617519980226411
  0.7437425653165867  0.7548689217764346  0.7612225789637604
  0.2502609661188025  0.2529530997089505  0.2691407611780864
  0.2498137711622858  0.2520803258344732  0.7636485529950827
  0.7533780926897323  0.2514984905713455  0.2535842232463947
  0.7565444859195494  0.2549430194902099  0.7557781851103409
  0.2487822157348673  0.7521103620204624  0.2420833354114705
  0.2463038333551311  0.7495089443397903  0.7422298078251236
  0.2448198657638735  0.7443601065660952  0.0089957002098505
  0.2468201525913356  0.7479003663228760  0.5072969912737646
  0.7552335932457258  0.2528976533458365  0.9933182079314171
  0.7570279809875932  0.2526842400463453  0.4874317950491648
  0.3742024020959817  0.3130772564354983  0.4732023750609325
  0.3776850112022691  0.3238470551775335  0.9572556837370911
  0.6175628846524169  0.7001466460078101  0.0353305220116769
  0.6158086927196863  0.6969353405960017  0.5349930183984003
  0.6290756329666177  0.6838892751463976  0.2107316082637571
  0.6293908171357634  0.6827556728262791  0.7104044036932621
  0.3811121284609129  0.3047969980572870  0.2959356069561315
  0.3838557420507309  0.3006072056336977  0.7814997703816611
  0.6150052536060644  0.2903550741664755  0.2818846706894515
  0.6191992660301551  0.2965130272607402  0.7800907245051468
  0.3695532435884455  0.6835070285141650  0.2075192345614512
  0.3690286709512468  0.6837327818064798  0.7080998843411794
  0.3836164094860280  0.7077370702183947  0.0336358291279224
  0.3836525271441107  0.7061937766419381  0.5339407411091112
  0.6333105010166677  0.3166913356077654  0.4543618923796365
  0.6301632158545410  0.3153569627202295  0.9559824532153823
  0.8824336493354259  0.7902415414396219  0.4673101130422965
  0.8841066142314226  0.7946488957067216  0.9682571562829452
  0.1387899758658827  0.1928904164412795  0.0510608409958218
  0.1316359540635906  0.1788132252580394  0.5502198423049623
  0.1157087434842687  0.2126185193828821  0.2215311351918589
  0.1154965796894227  0.2081742123991366  0.7204138689028317
  0.8698756000166264  0.8165768220213135  0.2936608691154584
  0.8695884107114460  0.8164905762727087  0.7936753625988390
  0.1268081432286325  0.8160433663653680  0.2881257007544580
  0.1287374119968844  0.8188037906558924  0.7897251143019975
  0.8842046219942038  0.2009026415889832  0.2127582021283524
  0.8801450583986371  0.1940980845059993  0.7119431293339088
  0.8733904110897107  0.1834788096088497  0.0378095286210671
  0.8738348464144631  0.1832403107762480  0.5355768283265425
  0.1177277818759128  0.8005066773971147  0.4641648843921388
  0.1171011545798072  0.7988200329288653  0.9645341933303785
  0.9943105108452542  0.4005018262259538  0.1447463300796518
  0.0000376922766977  0.3933501567553134  0.6391472735405006
  0.0018006563087066  0.6030246496403814  0.3890993957122310
  0.0030605436871251  0.6045031597293311  0.8921048549596451
  0.5017665041553716  0.8977415040247202  0.1139979318639707
  0.5027499537427391  0.8957363939151664  0.6105937323750991
  0.4990906388469487  0.1029613457258173  0.3579477120476215
  0.4961637667668528  0.1143526427671077  0.8701447902975817
  0.0893730286963695  0.3069044105800992  0.1014618354061378
  0.0956020205820791  0.2994567028156376  0.5961166539219721
  0.9069319656437761  0.6978021314157234  0.3452116603861360
  0.9074898478890482  0.6992755250456122  0.8505066526423780
  0.9066499958013742  0.3002582184979785  0.1016670988616734
  0.9018944811828188  0.2982919611161625  0.6085900432078996
  0.0963214669555109  0.6999964557499221  0.3551478069616449
  0.0952134373543797  0.7013711695662732  0.8500552592673073
  0.5960512308722031  0.8001206792733806  0.1455441157835300
  0.5972471492424435  0.7985959843605392  0.6435596560568102
  0.4072778051546433  0.2005866261843939  0.3988601533678610
  0.3906469327947719  0.2037573005714567  0.9012736706601620
  0.4080157071692559  0.8013470299345243  0.1551793614971626
  0.4067748663055837  0.8013437454761427  0.6527110801442984
  0.5926358097443749  0.1981823462540930  0.4039185541814790
  0.6078350753630914  0.1971856442198633  0.8940621050279356
  0.0028979833408394  0.2018246179830113  0.1116855342333362
  0.0000564025608383  0.2009759708365877  0.6158218956342814
  0.9993352714182969  0.7982732345810415  0.3653435173336207
  0.9998165897262530  0.8005330352455653  0.8636905900635103
  0.5001395418971535  0.7009063690875093  0.1366150598994528
  0.4996122702799989  0.7007741680930302  0.6382461512027778
  0.5012428226312566  0.3002934849284910  0.3909981632054615
  0.5028543347476220  0.2873547696690602  0.8797875889388808
  0.3021269652789788  0.3186490285052808  0.0265927795786956
  0.3164915124188320  0.2162776670500683  0.9586536600352048
 
  0.00000000E+00  0.00000000E+00  0.00000000E+00
  0.00000000E+00  0.00000000E+00  0.00000000E+00
  0.00000000E+00  0.00000000E+00  0.00000000E+00
  0.00000000E+00  0.00000000E+00  0.00000000E+00
  0.00000000E+00  0.00000000E+00  0.00000000E+00
  0.00000000E+00  0.00000000E+00  0.00000000E+00
  0.00000000E+00  0.00000000E+00  0.00000000E+00
  0.00000000E+00  0.00000000E+00  0.00000000E+00
  0.00000000E+00  0.00000000E+00  0.00000000E+00
  0.00000000E+00  0.00000000E+00  0.00000000E+00
  0.00000000E+00  0.00000000E+00  0.00000000E+00
  0.00000000E+00  0.00000000E+00  0.00000000E+00
  0.00000000E+00  0.00000000E+00  0.00000000E+00
  0.00000000E+00  0.00000000E+00  0.00000000E+00
  0.00000000E+00  0.00000000E+00  0.00000000E+00
  0.00000000E+00  0.00000000E+00  0.00000000E+00
  0.00000000E+00  0.00000000E+00  0.00000000E+00
  0.00000000E+00  0.00000000E+00  0.00000000E+00
  0.00000000E+00  0.00000000E+00  0.00000000E+00
  0.00000000E+00  0.00000000E+00  0.00000000E+00
  0.00000000E+00  0.00000000E+00  0.00000000E+00
  0.00000000E+00  0.00000000E+00  0.00000000E+00
  0.00000000E+00  0.00000000E+00  0.00000000E+00
  0.00000000E+00  0.00000000E+00  0.00000000E+00
  0.00000000E+00  0.00000000E+00  0.00000000E+00
  0.00000000E+00  0.00000000E+00  0.00000000E+00
  0.00000000E+00  0.00000000E+00  0.00000000E+00
  0.00000000E+00  0.00000000E+00  0.00000000E+00
  0.00000000E+00  0.00000000E+00  0.00000000E+00
  0.00000000E+00  0.00000000E+00  0.00000000E+00
  0.00000000E+00  0.00000000E+00  0.00000000E+00
  0.00000000E+00  0.00000000E+00  0.00000000E+00
  0.00000000E+00  0.00000000E+00  0.00000000E+00
  0.00000000E+00  0.00000000E+00  0.00000000E+00
  0.00000000E+00  0.00000000E+00  0.00000000E+00
  0.00000000E+00  0.00000000E+00  0.00000000E+00
  0.00000000E+00  0.00000000E+00  0.00000000E+00
  0.00000000E+00  0.00000000E+00  0.00000000E+00
  0.00000000E+00  0.00000000E+00  0.00000000E+00
  0.00000000E+00  0.00000000E+00  0.00000000E+00
  0.00000000E+00  0.00000000E+00  0.00000000E+00
  0.00000000E+00  0.00000000E+00  0.00000000E+00
  0.00000000E+00  0.00000000E+00  0.00000000E+00
  0.00000000E+00  0.00000000E+00  0.00000000E+00
  0.00000000E+00  0.00000000E+00  0.00000000E+00
  0.00000000E+00  0.00000000E+00  0.00000000E+00
  0.00000000E+00  0.00000000E+00  0.00000000E+00
  0.00000000E+00  0.00000000E+00  0.00000000E+00
  0.00000000E+00  0.00000000E+00  0.00000000E+00
  0.00000000E+00  0.00000000E+00  0.00000000E+00
  0.00000000E+00  0.00000000E+00  0.00000000E+00
  0.00000000E+00  0.00000000E+00  0.00000000E+00
  0.00000000E+00  0.00000000E+00  0.00000000E+00
  0.00000000E+00  0.00000000E+00  0.00000000E+00
  0.00000000E+00  0.00000000E+00  0.00000000E+00
  0.00000000E+00  0.00000000E+00  0.00000000E+00
  0.00000000E+00  0.00000000E+00  0.00000000E+00
  0.00000000E+00  0.00000000E+00  0.00000000E+00
  0.00000000E+00  0.00000000E+00  0.00000000E+00
  0.00000000E+00  0.00000000E+00  0.00000000E+00
  0.00000000E+00  0.00000000E+00  0.00000000E+00
  0.00000000E+00  0.00000000E+00  0.00000000E+00
  0.00000000E+00  0.00000000E+00  0.00000000E+00
  0.00000000E+00  0.00000000E+00  0.00000000E+00
  0.00000000E+00  0.00000000E+00  0.00000000E+00
  0.00000000E+00  0.00000000E+00  0.00000000E+00
  0.00000000E+00  0.00000000E+00  0.00000000E+00
  0.00000000E+00  0.00000000E+00  0.00000000E+00
  0.00000000E+00  0.00000000E+00  0.00000000E+00
  0.00000000E+00  0.00000000E+00  0.00000000E+00
  0.00000000E+00  0.00000000E+00  0.00000000E+00
  0.00000000E+00  0.00000000E+00  0.00000000E+00
  0.00000000E+00  0.00000000E+00  0.00000000E+00
  0.00000000E+00  0.00000000E+00  0.00000000E+00
  0.00000000E+00  0.00000000E+00  0.00000000E+00
  0.00000000E+00  0.00000000E+00  0.00000000E+00
  0.00000000E+00  0.00000000E+00  0.00000000E+00
  0.00000000E+00  0.00000000E+00  0.00000000E+00
  0.00000000E+00  0.00000000E+00  0.00000000E+00
  0.00000000E+00  0.00000000E+00  0.00000000E+00
  0.00000000E+00  0.00000000E+00  0.00000000E+00
  0.00000000E+00  0.00000000E+00  0.00000000E+00
  0.00000000E+00  0.00000000E+00  0.00000000E+00
  0.00000000E+00  0.00000000E+00  0.00000000E+00
  0.00000000E+00  0.00000000E+00  0.00000000E+00
  0.00000000E+00  0.00000000E+00  0.00000000E+00
  0.00000000E+00  0.00000000E+00  0.00000000E+00
  0.00000000E+00  0.00000000E+00  0.00000000E+00
  0.00000000E+00  0.00000000E+00  0.00000000E+00
  0.00000000E+00  0.00000000E+00  0.00000000E+00
  0.00000000E+00  0.00000000E+00  0.00000000E+00
  0.00000000E+00  0.00000000E+00  0.00000000E+00
  0.00000000E+00  0.00000000E+00  0.00000000E+00
  0.00000000E+00  0.00000000E+00  0.00000000E+00
  0.00000000E+00  0.00000000E+00  0.00000000E+00
  0.00000000E+00  0.00000000E+00  0.00000000E+00
  0.00000000E+00  0.00000000E+00  0.00000000E+00
  0.00000000E+00  0.00000000E+00  0.00000000E+00
  0.00000000E+00  0.00000000E+00  0.00000000E+00
  0.00000000E+00  0.00000000E+00  0.00000000E+00
  0.00000000E+00  0.00000000E+00  0.00000000E+00
  0.00000000E+00  0.00000000E+00  0.00000000E+00
  0.00000000E+00  0.00000000E+00  0.00000000E+00
  0.00000000E+00  0.00000000E+00  0.00000000E+00
  0.00000000E+00  0.00000000E+00  0.00000000E+00
  0.00000000E+00  0.00000000E+00  0.00000000E+00
  0.00000000E+00  0.00000000E+00  0.00000000E+00
  0.00000000E+00  0.00000000E+00  0.00000000E+00
  0.00000000E+00  0.00000000E+00  0.00000000E+00
  0.00000000E+00  0.00000000E+00  0.00000000E+00
  0.00000000E+00  0.00000000E+00  0.00000000E+00
  0.00000000E+00  0.00000000E+00  0.00000000E+00
  0.00000000E+00  0.00000000E+00  0.00000000E+00
  0.00000000E+00  0.00000000E+00  0.00000000E+00
  0.00000000E+00  0.00000000E+00  0.00000000E+00
  0.00000000E+00  0.00000000E+00  0.00000000E+00
  0.00000000E+00  0.00000000E+00  0.00000000E+00
  0.00000000E+00  0.00000000E+00  0.00000000E+00
  0.00000000E+00  0.00000000E+00  0.00000000E+00
  0.00000000E+00  0.00000000E+00  0.00000000E+00
  0.00000000E+00  0.00000000E+00  0.00000000E+00
  0.00000000E+00  0.00000000E+00  0.00000000E+00
  0.00000000E+00  0.00000000E+00  0.00000000E+00
  0.00000000E+00  0.00000000E+00  0.00000000E+00
  0.00000000E+00  0.00000000E+00  0.00000000E+00
  0.00000000E+00  0.00000000E+00  0.00000000E+00
  0.00000000E+00  0.00000000E+00  0.00000000E+00
  0.00000000E+00  0.00000000E+00  0.00000000E+00
  0.00000000E+00  0.00000000E+00  0.00000000E+00
  0.00000000E+00  0.00000000E+00  0.00000000E+00
  0.00000000E+00  0.00000000E+00  0.00000000E+00
  0.00000000E+00  0.00000000E+00  0.00000000E+00
  0.00000000E+00  0.00000000E+00  0.00000000E+00
  0.00000000E+00  0.00000000E+00  0.00000000E+00
  0.00000000E+00  0.00000000E+00  0.00000000E+00
  0.00000000E+00  0.00000000E+00  0.00000000E+00
  0.00000000E+00  0.00000000E+00  0.00000000E+00
  0.00000000E+00  0.00000000E+00  0.00000000E+00
  0.00000000E+00  0.00000000E+00  0.00000000E+00
  0.00000000E+00  0.00000000E+00  0.00000000E+00
  0.00000000E+00  0.00000000E+00  0.00000000E+00
  0.00000000E+00  0.00000000E+00  0.00000000E+00
  0.00000000E+00  0.00000000E+00  0.00000000E+00
  0.00000000E+00  0.00000000E+00  0.00000000E+00
  0.00000000E+00  0.00000000E+00  0.00000000E+00
  0.00000000E+00  0.00000000E+00  0.00000000E+00
  0.00000000E+00  0.00000000E+00  0.00000000E+00
  0.00000000E+00  0.00000000E+00  0.00000000E+00
  0.00000000E+00  0.00000000E+00  0.00000000E+00
  0.00000000E+00  0.00000000E+00  0.00000000E+00
  0.00000000E+00  0.00000000E+00  0.00000000E+00
  0.00000000E+00  0.00000000E+00  0.00000000E+00
  0.00000000E+00  0.00000000E+00  0.00000000E+00
  0.00000000E+00  0.00000000E+00  0.00000000E+00
  0.00000000E+00  0.00000000E+00  0.00000000E+00
  0.00000000E+00  0.00000000E+00  0.00000000E+00
  0.00000000E+00  0.00000000E+00  0.00000000E+00
  0.00000000E+00  0.00000000E+00  0.00000000E+00
  0.00000000E+00  0.00000000E+00  0.00000000E+00
  0.00000000E+00  0.00000000E+00  0.00000000E+00
  0.00000000E+00  0.00000000E+00  0.00000000E+00
  0.00000000E+00  0.00000000E+00  0.00000000E+00
  0.00000000E+00  0.00000000E+00  0.00000000E+00
  0.00000000E+00  0.00000000E+00  0.00000000E+00
  0.00000000E+00  0.00000000E+00  0.00000000E+00
  0.00000000E+00  0.00000000E+00  0.00000000E+00
  0.00000000E+00  0.00000000E+00  0.00000000E+00
  0.00000000E+00  0.00000000E+00  0.00000000E+00
  0.00000000E+00  0.00000000E+00  0.00000000E+00
  0.00000000E+00  0.00000000E+00  0.00000000E+00
  0.00000000E+00  0.00000000E+00  0.00000000E+00
  0.00000000E+00  0.00000000E+00  0.00000000E+00
  0.00000000E+00  0.00000000E+00  0.00000000E+00
  0.00000000E+00  0.00000000E+00  0.00000000E+00
  0.00000000E+00  0.00000000E+00  0.00000000E+00
  0.00000000E+00  0.00000000E+00  0.00000000E+00
  0.00000000E+00  0.00000000E+00  0.00000000E+00
  0.00000000E+00  0.00000000E+00  0.00000000E+00
  0.00000000E+00  0.00000000E+00  0.00000000E+00
  0.00000000E+00  0.00000000E+00  0.00000000E+00
  0.00000000E+00  0.00000000E+00  0.00000000E+00
  0.00000000E+00  0.00000000E+00  0.00000000E+00
  0.00000000E+00  0.00000000E+00  0.00000000E+00
  0.00000000E+00  0.00000000E+00  0.00000000E+00
  0.00000000E+00  0.00000000E+00  0.00000000E+00
  0.00000000E+00  0.00000000E+00  0.00000000E+00
  0.00000000E+00  0.00000000E+00  0.00000000E+00
  0.00000000E+00  0.00000000E+00  0.00000000E+00
  0.00000000E+00  0.00000000E+00  0.00000000E+00
  0.00000000E+00  0.00000000E+00  0.00000000E+00
  0.00000000E+00  0.00000000E+00  0.00000000E+00
  0.00000000E+00  0.00000000E+00  0.00000000E+00
  0.00000000E+00  0.00000000E+00  0.00000000E+00
  0.00000000E+00  0.00000000E+00  0.00000000E+00
  0.00000000E+00  0.00000000E+00  0.00000000E+00
  0.00000000E+00  0.00000000E+00  0.00000000E+00
  0.00000000E+00  0.00000000E+00  0.00000000E+00
  0.00000000E+00  0.00000000E+00  0.00000000E+00
  0.00000000E+00  0.00000000E+00  0.00000000E+00
  0.00000000E+00  0.00000000E+00  0.00000000E+00
  0.00000000E+00  0.00000000E+00  0.00000000E+00
  0.00000000E+00  0.00000000E+00  0.00000000E+00
  0.00000000E+00  0.00000000E+00  0.00000000E+00
  0.00000000E+00  0.00000000E+00  0.00000000E+00
  0.00000000E+00  0.00000000E+00  0.00000000E+00
  0.00000000E+00  0.00000000E+00  0.00000000E+00
  0.00000000E+00  0.00000000E+00  0.00000000E+00
  0.00000000E+00  0.00000000E+00  0.00000000E+00
  0.00000000E+00  0.00000000E+00  0.00000000E+00
  0.00000000E+00  0.00000000E+00  0.00000000E+00
  0.00000000E+00  0.00000000E+00  0.00000000E+00
  0.00000000E+00  0.00000000E+00  0.00000000E+00
  0.00000000E+00  0.00000000E+00  0.00000000E+00
  0.00000000E+00  0.00000000E+00  0.00000000E+00
  0.00000000E+00  0.00000000E+00  0.00000000E+00
  0.00000000E+00  0.00000000E+00  0.00000000E+00
  0.00000000E+00  0.00000000E+00  0.00000000E+00
  0.00000000E+00  0.00000000E+00  0.00000000E+00
  0.00000000E+00  0.00000000E+00  0.00000000E+00
  0.00000000E+00  0.00000000E+00  0.00000000E+00
  0.00000000E+00  0.00000000E+00  0.00000000E+00
  0.00000000E+00  0.00000000E+00  0.00000000E+00
  0.00000000E+00  0.00000000E+00  0.00000000E+00
  0.00000000E+00  0.00000000E+00  0.00000000E+00
  0.00000000E+00  0.00000000E+00  0.00000000E+00
  0.00000000E+00  0.00000000E+00  0.00000000E+00
  0.00000000E+00  0.00000000E+00  0.00000000E+00
  0.00000000E+00  0.00000000E+00  0.00000000E+00
  0.00000000E+00  0.00000000E+00  0.00000000E+00
  0.00000000E+00  0.00000000E+00  0.00000000E+00
  0.00000000E+00  0.00000000E+00  0.00000000E+00
  0.00000000E+00  0.00000000E+00  0.00000000E+00
  0.00000000E+00  0.00000000E+00  0.00000000E+00
  0.00000000E+00  0.00000000E+00  0.00000000E+00
  0.00000000E+00  0.00000000E+00  0.00000000E+00
  0.00000000E+00  0.00000000E+00  0.00000000E+00
  0.00000000E+00  0.00000000E+00  0.00000000E+00
  0.00000000E+00  0.00000000E+00  0.00000000E+00
  0.00000000E+00  0.00000000E+00  0.00000000E+00
  0.00000000E+00  0.00000000E+00  0.00000000E+00
  0.00000000E+00  0.00000000E+00  0.00000000E+00
  0.00000000E+00  0.00000000E+00  0.00000000E+00
  0.00000000E+00  0.00000000E+00  0.00000000E+00
  0.00000000E+00  0.00000000E+00  0.00000000E+00
  0.00000000E+00  0.00000000E+00  0.00000000E+00
  0.00000000E+00  0.00000000E+00  0.00000000E+00
  0.00000000E+00  0.00000000E+00  0.00000000E+00
  0.00000000E+00  0.00000000E+00  0.00000000E+00
  0.00000000E+00  0.00000000E+00  0.00000000E+00
  0.00000000E+00  0.00000000E+00  0.00000000E+00
  0.00000000E+00  0.00000000E+00  0.00000000E+00
  0.00000000E+00  0.00000000E+00  0.00000000E+00
  0.00000000E+00  0.00000000E+00  0.00000000E+00
  0.00000000E+00  0.00000000E+00  0.00000000E+00
  0.00000000E+00  0.00000000E+00  0.00000000E+00
  0.00000000E+00  0.00000000E+00  0.00000000E+00
  0.00000000E+00  0.00000000E+00  0.00000000E+00
  0.00000000E+00  0.00000000E+00  0.00000000E+00
  0.00000000E+00  0.00000000E+00  0.00000000E+00
  0.00000000E+00  0.00000000E+00  0.00000000E+00
  0.00000000E+00  0.00000000E+00  0.00000000E+00
  0.00000000E+00  0.00000000E+00  0.00000000E+00
  0.00000000E+00  0.00000000E+00  0.00000000E+00
  0.00000000E+00  0.00000000E+00  0.00000000E+00
  0.00000000E+00  0.00000000E+00  0.00000000E+00
  0.00000000E+00  0.00000000E+00  0.00000000E+00
  0.00000000E+00  0.00000000E+00  0.00000000E+00
  0.00000000E+00  0.00000000E+00  0.00000000E+00
  0.00000000E+00  0.00000000E+00  0.00000000E+00
  0.00000000E+00  0.00000000E+00  0.00000000E+00
  0.00000000E+00  0.00000000E+00  0.00000000E+00
  0.00000000E+00  0.00000000E+00  0.00000000E+00
  0.00000000E+00  0.00000000E+00  0.00000000E+00
  0.00000000E+00  0.00000000E+00  0.00000000E+00
  0.00000000E+00  0.00000000E+00  0.00000000E+00
  0.00000000E+00  0.00000000E+00  0.00000000E+00
  0.00000000E+00  0.00000000E+00  0.00000000E+00
  0.00000000E+00  0.00000000E+00  0.00000000E+00
  0.00000000E+00  0.00000000E+00  0.00000000E+00
  0.00000000E+00  0.00000000E+00  0.00000000E+00
  0.00000000E+00  0.00000000E+00  0.00000000E+00
  0.00000000E+00  0.00000000E+00  0.00000000E+00
  0.00000000E+00  0.00000000E+00  0.00000000E+00
  0.00000000E+00  0.00000000E+00  0.00000000E+00
  0.00000000E+00  0.00000000E+00  0.00000000E+00
  0.00000000E+00  0.00000000E+00  0.00000000E+00
  0.00000000E+00  0.00000000E+00  0.00000000E+00
  0.00000000E+00  0.00000000E+00  0.00000000E+00
  0.00000000E+00  0.00000000E+00  0.00000000E+00
