# Supplementary material for: Brønsted acidity in zeolites measured by deprotonation energy
Source: Sci Rep. 2022 May 4;12:7301. doi: 10.1038/s41598-022-11354-x (PMC9068704; doi:10.1038/s41598-022-11354-x)
Supplement: Supplementary file 2 — Supplementary Information 2. [file 41598_2022_11354_MOESM2_ESM.zip › structures/periodic/mor/Al4-O10.vasp]

Comment Line                            
   1.00000000000000     
    18.1261405945000007    0.0000000000000000    0.0000000000000000
     0.0000000000000000   20.4852790833000000    0.0000000000000000
     0.0000000000000000    0.0000000000000000   15.0408601760000007
   Si   O    Al   H 
    95   192     1     1
Direct
  0.2974615421220487  0.0782001016961124  0.0192988153443418
  0.2981445890767038  0.0775023228501516  0.5201276766786862
  0.6921820670579159  0.9284250668323153  0.4787322102623391
  0.6919724268770047  0.9285433501611876  0.9787013815384854
  0.7022694335936122  0.9212241373632196  0.2713469551839401
  0.7024105207512733  0.9209762663549459  0.7711409387751630
  0.3102055555824070  0.0713903330045806  0.2272878686941583
  0.3105980166420487  0.0706433837814307  0.7258096814795528
  0.6859742286042332  0.0686444958685641  0.2299025802048448
  0.6885182241396490  0.0680503700360902  0.7290635767432143
  0.3060714516206969  0.9235476593833206  0.2729544484267320
  0.3061033978171047  0.9233603479901773  0.7736883228403266
  0.3124177980442348  0.9312259991688029  0.4787666777919790
  0.3130860899558289  0.9312243289237969  0.9795614602857216
  0.6956063460701103  0.0765582132844032  0.0231484312233859
  0.6957061586168691  0.0763057052422135  0.5227816993768133
  0.8129596886458311  0.5675461862367779  0.0210023136901076
  0.8126577745827834  0.5678961429633846  0.5212171851535301
  0.1937522583286127  0.4236631522043960  0.4742333999862156
  0.1930726804695413  0.4240343577901513  0.9752432018901936
  0.1864777389321804  0.4331366998167782  0.2690449708668547
  0.1872473247991353  0.4316427055466822  0.7698584912819965
  0.8058005326974221  0.5769763010482777  0.2270210092744426
  0.8053524949050719  0.5764492341013033  0.7272487212212125
  0.2036299119924404  0.5785530184628911  0.2287307783957608
  0.2031776404774452  0.5782000852957306  0.7284925614375508
  0.8070674209705354  0.4290268378438987  0.2727240611434689
  0.8086760493456970  0.4289656787228247  0.7721551118695150
  0.7968961170155721  0.4206281454407134  0.4796372386322278
  0.7967227899364363  0.4199594070503448  0.9788532246624395
  0.1928821284921464  0.5708212487281841  0.0213234465977113
  0.1927258564587014  0.5708879922350024  0.5212822645928650
  0.3056592815415511  0.3111551499463252  0.0181060311048019
  0.3064604302401878  0.3125360063328257  0.5191806477937831
  0.7006278693083371  0.6853071741345155  0.4759582592892257
  0.7008221763810559  0.6848370421029627  0.9757537348717910
  0.6934810817809416  0.6894078304990506  0.2700150629009143
  0.6932918387337725  0.6888100545274571  0.7699100218658789
  0.2968188651242470  0.3139532815526660  0.2231989000047194
  0.3005448058842513  0.3152209606300673  0.7224647558297816
  0.6974763879580773  0.3147375946506984  0.2278576398466498
  0.6997413339288950  0.3134908373603873  0.7274293562535857
  0.3082731921039543  0.6950198180991504  0.2719145814122687
  0.3078945610838493  0.6942798438613903  0.7720576040717516
  0.2993594344932076  0.6870906618473475  0.4776850492287582
  0.2995038792276742  0.6872545927679264  0.9778733548913947
  0.6894113019201746  0.3067062371027182  0.0222285335662094
  0.6884781953897469  0.3070614858887319  0.5224869158894836
  0.7993874095812248  0.8117726802091636  0.0229696559420494
  0.7994493072667506  0.8119526970564568  0.5232734005638615
  0.1940803403997605  0.1946258171268167  0.4814419879117604
  0.1929984096061509  0.1940445489052869  0.9735875589609243
  0.2022187303168314  0.1858833193415392  0.2737162385276470
  0.2040205514487548  0.1882748639594887  0.7662615377154246
  0.8080792340931080  0.8064167256160881  0.2293647429108537
  0.8083149508019813  0.8056159966296866  0.7294920717009670
  0.1934904160938335  0.8119943652947944  0.2309465198642450
  0.1935513821822860  0.8114587221958163  0.7310268458608671
  0.7951265083775967  0.1875204341693806  0.2767777448158116
  0.7989472300473281  0.1864460178081964  0.7739491420277298
  0.8048840988675618  0.1906974065550495  0.4822972988411612
  0.8053562692145901  0.1901946638306530  0.9807433361637466
  0.2010147499936567  0.8136469774444156  0.0251235983763766
  0.2007647379568042  0.8134479693688141  0.5249406623127427
  0.0812322872920909  0.3823378016859299  0.1272581909160309
  0.0830643667041611  0.3785734432903433  0.6258422720581626
  0.9171018833826940  0.6212818839092410  0.3782347601156143
  0.9170359430335798  0.6210795317604395  0.8781117035906207
  0.9132076871002724  0.3784082813122576  0.1282242663483381
  0.9126189124890119  0.3775568233144631  0.6289897802331343
  0.0883526372989263  0.6220786944920074  0.3778113172792746
  0.0883647442532746  0.6218936736345914  0.8780228616469347
  0.5878117959033681  0.8766219604987675  0.1217778903294665
  0.5876653218217245  0.8769124676871061  0.6217290829796454
  0.4121146617907406  0.1220620391889483  0.3689010843994316
  0.4128192905123643  0.1220783190780683  0.8718502747169785
  0.4169710269294017  0.8776368653881570  0.1222920757811565
  0.4165509944016825  0.8780659436081006  0.6221536698036580
  0.5831500344395140  0.1221026260764448  0.3725715727679964
  0.5845962333815327  0.1216423840282789  0.8712438487252165
  0.0847652222841369  0.2235979836970708  0.6299190950043366
  0.9152314829368303  0.7759522131734287  0.3823343683825453
  0.9154154780537769  0.7756637385854263  0.8824939150711925
  0.9095273209701726  0.2219911537920601  0.1330174004672242
  0.9143681195321895  0.2221297561217753  0.6326992823478708
  0.0862508489151471  0.7781532383333972  0.3815801167031816
  0.0865030968123580  0.7779870944918147  0.8815642719400505
  0.5861528474800566  0.7209431907370411  0.1185209326132620
  0.5858889952643449  0.7212195395255950  0.6185786822079694
  0.4114021054156261  0.2776733335640845  0.3662468293302022
  0.4131565757755117  0.2781142018293439  0.8681286565152774
  0.4153854022951149  0.7232176590974005  0.1183344665889014
  0.4149272968135087  0.7234649622661137  0.6184859610458305
  0.5827859007251094  0.2766558647694645  0.3688645563640661
  0.5847643744647962  0.2756986778552888  0.8681368232204046
  0.2768549349724558  0.0020307092591468  0.0007433476484544
  0.2755706429706062  0.0021501962001225  0.4989075978245058
  0.7191858236600311  0.0036915925144399  0.9914975153448417
  0.7192844890782244  0.0036255352547329  0.4901954373069136
  0.7214681474677809  0.9971620764549980  0.2491171707937855
  0.7233588317510016  0.9962290441976466  0.7477076619224257
  0.2840008608469528  0.9957973205920339  0.2374756118989308
  0.2832248253806870  0.9956445205820045  0.7389343590359259
  0.7782882236363396  0.4955053071560040  0.0026988293169183
  0.7773589892537891  0.4962519909336855  0.5020121437167826
  0.2197633828181172  0.4957247880943300  0.0094325349881515
  0.2183791919733860  0.4952759113414999  0.5105909218723869
  0.2260549512907165  0.5034021563037258  0.2506487572247894
  0.2241585062810246  0.5023980251250094  0.7481930388339320
  0.7820829864474181  0.5046546484492680  0.2612723121007187
  0.7815429972917591  0.5041720031686615  0.7616649788396053
  0.3206273729214433  0.0888413219643935  0.1228728660386478
  0.3284169699958225  0.0842289949892320  0.6216105208625763
  0.6768299734206800  0.9131183342622412  0.3744352453416748
  0.6765102657003866  0.9140996763070044  0.8742940568788584
  0.6661099328774736  0.0761574717870067  0.1252058257880321
  0.6665202138526251  0.0753420013491153  0.6248957699390030
  0.3359758089066711  0.9262987973759443  0.3747796523745526
  0.3361040257313092  0.9261600769822249  0.8754065867422127
  0.8353804932340704  0.5742247182427039  0.1251197605197755
  0.8351447632068271  0.5739044782538154  0.6253975719816816
  0.1628228035460571  0.4282995940751887  0.3731635964369875
  0.1629386203433072  0.4283258592923071  0.8735177370393867
  0.1783916958752733  0.5869138149614991  0.1255498584688224
  0.1782773167812337  0.5876592882976767  0.6253357417585040
  0.8227836253096416  0.4127616906658962  0.3765741499715958
  0.8239031368327540  0.4126265783792337  0.8762805194306197
  0.3639015167094354  0.1006984586248931  0.4545086236103800
  0.3681405135665492  0.0992138551935094  0.9594849488689664
  0.6161699650006056  0.9167212205467962  0.0346298382256667
  0.6163260680482452  0.9168451466111603  0.5346023465126221
  0.6349656973548375  0.8959558999878403  0.2094558646189478
  0.6345511031366800  0.8962012896462029  0.7096361238712536
  0.3884195486663167  0.0819733036577607  0.2796728780976342
  0.3855075147404512  0.0832308516444681  0.7832840102450457
  0.6112140359961125  0.0786996510696868  0.2881912619535138
  0.6142262924119490  0.0776908034392783  0.7884954212158543
  0.3714075676472930  0.8925204117609765  0.2126679287537533
  0.3717468762473486  0.8933582989817462  0.7129355348208112
  0.3871982565682969  0.9213469770944287  0.0394935377901298
  0.3861634482358246  0.9217016716004204  0.5394864804342679
  0.6297118353519364  0.1048753268253664  0.4614904359120908
  0.6301613914971855  0.1055075999733435  0.9614928683186365
  0.8865648855535548  0.5778093214463278  0.4610696045490148
  0.8868458358076532  0.5773774897610406  0.9609129314188281
  0.1260851270271610  0.3973674095922043  0.0359316512897735
  0.1281468266134907  0.3940191752683367  0.5353526270794718
  0.1126368021562488  0.4279995934323206  0.2080498322808063
  0.1138661147135733  0.4217191882144516  0.7086621944783011
  0.8720492213332774  0.6057023758627655  0.2876407645683638
  0.8715414043669292  0.6054858284274024  0.7878298972269120
  0.1347612172880212  0.6016132244277106  0.2901845629302695
  0.1345635135893080  0.6011062654205589  0.7903045014955874
  0.8821018820183022  0.4148727667888956  0.2165184775652799
  0.8844953661968806  0.4179453536673601  0.7159761112107906
  0.8619623716319842  0.3919366422949120  0.0420763241706827
  0.8638903450278609  0.3948681011443601  0.5417397198060436
  0.1166815122884548  0.5832463810726360  0.4659028910800927
  0.1166265756112075  0.5830863179525982  0.9661379801473453
  0.2255206628401742  0.1210411805115780  0.9937597573950854
  0.2249889858004047  0.1222542849097178  0.5064608376907416
  0.7557643303960527  0.8808284663944118  0.0175973323202038
  0.7560298594651459  0.8811110541805411  0.5183883868162773
  0.7766119478407452  0.8788852450206034  0.2527987712296477
  0.7760400708085387  0.8775545463059560  0.7536620234169267
  0.2492150221145007  0.1180164427148365  0.2739129559584075
  0.2456580295875482  0.1182813671934148  0.7614853229979791
  0.7456019937203874  0.1235264945700994  0.2594188811200049
  0.7490262804193691  0.1223029270158630  0.7571803745138206
  0.2326511897761753  0.8781889074499079  0.2673393736758394
  0.2334017743233455  0.8771511044520097  0.7679867193859294
  0.2535343905229947  0.8753919336682647  0.0040993217377778
  0.2531707135903550  0.8751127809231852  0.5029568771859247
  0.7686537996705851  0.1226292472987913  0.0157223498055486
  0.7683959142774581  0.1224570874330722  0.5151785334088524
  0.7522221552260798  0.6218088040445167  0.9943047170556745
  0.7522499436528536  0.6225926477527025  0.4951950493682659
  0.2637522141166351  0.3754990841241321  0.9798869116828341
  0.2655242031738820  0.3762208580357490  0.4775534261196867
  0.2436245343417617  0.3753606334187801  0.2445970491401323
  0.2465393204390372  0.3750728413352516  0.7480805637058711
  0.7336833274728375  0.6237659323853635  0.2333257002520585
  0.7328751537300160  0.6228240184542193  0.7334868441507344
  0.2760406111201655  0.6231104094758860  0.2483030640601860
  0.2760538342528823  0.6219825339907014  0.7491643733030559
  0.7415840865305839  0.3833082864720935  0.2333248696246264
  0.7450184004276662  0.3816420126270588  0.7319021213707116
  0.7216392394671448  0.3779024453403629  0.9944555464498951
  0.7225609313938304  0.3779731339684807  0.4966444595260726
  0.2566303206297084  0.6178857142778209  0.9805527407286546
  0.2570049208303789  0.6173508577465580  0.4803301494786531
  0.3267208933831388  0.3205354007784542  0.1220228909947391
  0.3299728939013279  0.3255561997095346  0.6215983710904195
  0.6721334365541327  0.6821492039285987  0.3739997378815116
  0.6718512934565245  0.6820148386820701  0.8739694362264644
  0.6686793915803810  0.3040328761007199  0.1269700482825560
  0.6683185172317865  0.3036479590800051  0.6273677197758623
  0.3275431698439985  0.7008309397797587  0.3769879997105028
  0.3274429533214379  0.7007601609354087  0.8769821833040824
  0.8272656851548252  0.8005599421787473  0.1243432208064608
  0.8275646961213423  0.8002851174441478  0.6244286236408914
  0.1797100828887089  0.2020081411206018  0.3760795735190663
  0.1799281864370488  0.2032078332812597  0.8673917738621957
  0.1721445038572650  0.8186776440080317  0.1268324540526164
  0.1726645008679936  0.8187676556962690  0.6268790761659438
  0.8260046292449565  0.1869430084623533  0.3774719853674696
  0.8264252691077693  0.1864847166413706  0.8766842853002025
  0.2550203807791817  0.2466692578424386  0.0064684812305965
  0.2529306467565071  0.2491287559368236  0.5148946379669074
  0.7463559511083703  0.7520615937615531  0.9921593653641216
  0.7459247241657683  0.7526463223596370  0.4922614160025813
  0.7468930993228818  0.7522849951609278  0.2569480697657150
  0.7476143441995559  0.7509783009928286  0.7566192498820954
  0.2532767620682947  0.2453424544089891  0.2352636316515058
  0.2576338225369565  0.2458303443982628  0.7293005245937834
  0.7514171079528897  0.2546055375929261  0.2559824578688704
  0.7527279151065130  0.2526325008070260  0.7541102177400296
  0.2478441180606718  0.7499083840782709  0.2446633568720429
  0.2469475322222077  0.7486435632005507  0.7444320287594332
  0.2454886098186340  0.7456371557495272  0.0110192339158260
  0.2448353038339280  0.7452251695323633  0.5105631892693975
  0.7512438762599303  0.2513840995960919  0.0003650257282516
  0.7480164473638307  0.2505857076137505  0.4980872340226056
  0.3814361298721549  0.2986310157634329  0.4637999121026845
  0.3826114507214810  0.3019806419506493  0.9641283503450592
  0.6299357433036470  0.6818922960111519  0.0410186224431218
  0.6294108890797869  0.6823129608876431  0.5407139882436994
  0.6173442398708794  0.7003777009869122  0.2157881779216649
  0.6172666120278365  0.7003611067371031  0.7156518174957908
  0.3676479139619324  0.3168202520556702  0.2890928977361661
  0.3710723374521580  0.3160033933595225  0.7883845465483896
  0.6277005143400094  0.3178501295461305  0.2943389134795109
  0.6307991870641366  0.3177127272457653  0.7955411616191987
  0.3842039274168116  0.7071976198505736  0.2173089788921900
  0.3836303760321761  0.7068059310416017  0.7172040073619071
  0.3704771922553418  0.6828083395912519  0.0431007902467884
  0.3702414833953075  0.6830484768777912  0.5430644929653504
  0.6126796204420364  0.2947530755222415  0.4678033631596433
  0.6143100265842125  0.2917091362660177  0.9679035587264458
  0.8704223628771863  0.8159744413165289  0.4581107177682325
  0.8705428921890510  0.8158298351102221  0.9581195611971677
  0.1163219253308659  0.2051903161993084  0.0239468698075186
  0.1155973423745052  0.2064071688367661  0.5311331770236662
  0.1295720194758035  0.1778703841288453  0.2139291545258653
  0.1305346770613834  0.1839879585981631  0.7049783905207223
  0.8838304290703766  0.7934920573251837  0.2838586208731795
  0.8841889573352391  0.7930166115115318  0.7838989155444683
  0.1172732687199880  0.8006358959713811  0.2850462021934833
  0.1171043234977303  0.8004817309656170  0.7848199596911779
  0.8664898739794631  0.1835895856817056  0.2107977578078974
  0.8709627273748821  0.1829702724845371  0.7105833989275330
  0.8825062563306858  0.2015216897230877  0.0349021678100553
  0.8810084025226176  0.2030568840851604  0.5357392523636902
  0.1292488853533716  0.8161448912886261  0.4605997629690319
  0.1298774215294990  0.8161673960893936  0.9601449071171907
  0.9956602587795010  0.4038010149505646  0.1089842803722541
  0.9973344731138609  0.3975398130618225  0.6090314022471156
  0.0027153569263221  0.6031665723642001  0.3611463720876064
  0.0027040389342810  0.6032140330548568  0.8608818575724188
  0.5026474151942546  0.8958242946516894  0.1401739300665298
  0.5023588185006408  0.8961550306828552  0.6391655577642925
  0.4975432222636418  0.1053812273255939  0.3912446299722355
  0.4989008455153570  0.1047543995190600  0.8886441290207552
  0.0860214965515006  0.3067583550176700  0.1533846187862259
  0.0912113263597702  0.3015379987645518  0.6498019088310668
  0.9071346513439333  0.6981803762682148  0.4024159264623989
  0.9070659702231393  0.6979124865985524  0.9026826446550250
  0.9126248806115353  0.2993838598809639  0.1470303257527703
  0.9053486978945663  0.3000250079469576  0.6500323730348267
  0.0971146364715658  0.7000175382990897  0.3948085117705137
  0.0975314302560496  0.6998406141844566  0.8947912412533848
  0.5966610045787091  0.7989788467744394  0.1026543051799528
  0.5965151985285603  0.7992339643156541  0.6029317565051872
  0.4011993388746662  0.1996362507062255  0.3508392464636786
  0.4014734827986551  0.1998762515670700  0.8560100077107147
  0.4080484781695120  0.8008681870983351  0.0969945903201166
  0.4071908485567194  0.8011782277598953  0.5975325574550540
  0.5942929876584929  0.1990732849251449  0.3490935051272530
  0.5955891740365447  0.1983641324381057  0.8464436764577913
  0.9959083136786513  0.1917457293928211  0.1451289549300364
  0.9996780733341574  0.2001191396519662  0.6350765183564084
  0.0003465702719039  0.7984884577946557  0.3868268301165275
  0.0005541770656299  0.7980976297253878  0.8873744145180996
  0.5004676103898951  0.7001955338856523  0.1138223261894404
  0.5001060029169846  0.7007425957179022  0.6140594118041621
  0.4974983440556025  0.2976051520428243  0.3613284153509728
  0.4995195574486304  0.2969999049191085  0.8620006083240275
  0.0919500830128811  0.2251671439862086  0.1305888772916826
  0.9989725195638526  0.1551650571002668  0.1868248042060287
 
  0.00000000E+00  0.00000000E+00  0.00000000E+00
  0.00000000E+00  0.00000000E+00  0.00000000E+00
  0.00000000E+00  0.00000000E+00  0.00000000E+00
  0.00000000E+00  0.00000000E+00  0.00000000E+00
  0.00000000E+00  0.00000000E+00  0.00000000E+00
  0.00000000E+00  0.00000000E+00  0.00000000E+00
  0.00000000E+00  0.00000000E+00  0.00000000E+00
  0.00000000E+00  0.00000000E+00  0.00000000E+00
  0.00000000E+00  0.00000000E+00  0.00000000E+00
  0.00000000E+00  0.00000000E+00  0.00000000E+00
  0.00000000E+00  0.00000000E+00  0.00000000E+00
  0.00000000E+00  0.00000000E+00  0.00000000E+00
  0.00000000E+00  0.00000000E+00  0.00000000E+00
  0.00000000E+00  0.00000000E+00  0.00000000E+00
  0.00000000E+00  0.00000000E+00  0.00000000E+00
  0.00000000E+00  0.00000000E+00  0.00000000E+00
  0.00000000E+00  0.00000000E+00  0.00000000E+00
  0.00000000E+00  0.00000000E+00  0.00000000E+00
  0.00000000E+00  0.00000000E+00  0.00000000E+00
  0.00000000E+00  0.00000000E+00  0.00000000E+00
  0.00000000E+00  0.00000000E+00  0.00000000E+00
  0.00000000E+00  0.00000000E+00  0.00000000E+00
  0.00000000E+00  0.00000000E+00  0.00000000E+00
  0.00000000E+00  0.00000000E+00  0.00000000E+00
  0.00000000E+00  0.00000000E+00  0.00000000E+00
  0.00000000E+00  0.00000000E+00  0.00000000E+00
  0.00000000E+00  0.00000000E+00  0.00000000E+00
  0.00000000E+00  0.00000000E+00  0.00000000E+00
  0.00000000E+00  0.00000000E+00  0.00000000E+00
  0.00000000E+00  0.00000000E+00  0.00000000E+00
  0.00000000E+00  0.00000000E+00  0.00000000E+00
  0.00000000E+00  0.00000000E+00  0.00000000E+00
  0.00000000E+00  0.00000000E+00  0.00000000E+00
  0.00000000E+00  0.00000000E+00  0.00000000E+00
  0.00000000E+00  0.00000000E+00  0.00000000E+00
  0.00000000E+00  0.00000000E+00  0.00000000E+00
  0.00000000E+00  0.00000000E+00  0.00000000E+00
  0.00000000E+00  0.00000000E+00  0.00000000E+00
  0.00000000E+00  0.00000000E+00  0.00000000E+00
  0.00000000E+00  0.00000000E+00  0.00000000E+00
  0.00000000E+00  0.00000000E+00  0.00000000E+00
  0.00000000E+00  0.00000000E+00  0.00000000E+00
  0.00000000E+00  0.00000000E+00  0.00000000E+00
  0.00000000E+00  0.00000000E+00  0.00000000E+00
  0.00000000E+00  0.00000000E+00  0.00000000E+00
  0.00000000E+00  0.00000000E+00  0.00000000E+00
  0.00000000E+00  0.00000000E+00  0.00000000E+00
  0.00000000E+00  0.00000000E+00  0.00000000E+00
  0.00000000E+00  0.00000000E+00  0.00000000E+00
  0.00000000E+00  0.00000000E+00  0.00000000E+00
  0.00000000E+00  0.00000000E+00  0.00000000E+00
  0.00000000E+00  0.00000000E+00  0.00000000E+00
  0.00000000E+00  0.00000000E+00  0.00000000E+00
  0.00000000E+00  0.00000000E+00  0.00000000E+00
  0.00000000E+00  0.00000000E+00  0.00000000E+00
  0.00000000E+00  0.00000000E+00  0.00000000E+00
  0.00000000E+00  0.00000000E+00  0.00000000E+00
  0.00000000E+00  0.00000000E+00  0.00000000E+00
  0.00000000E+00  0.00000000E+00  0.00000000E+00
  0.00000000E+00  0.00000000E+00  0.00000000E+00
  0.00000000E+00  0.00000000E+00  0.00000000E+00
  0.00000000E+00  0.00000000E+00  0.00000000E+00
  0.00000000E+00  0.00000000E+00  0.00000000E+00
  0.00000000E+00  0.00000000E+00  0.00000000E+00
  0.00000000E+00  0.00000000E+00  0.00000000E+00
  0.00000000E+00  0.00000000E+00  0.00000000E+00
  0.00000000E+00  0.00000000E+00  0.00000000E+00
  0.00000000E+00  0.00000000E+00  0.00000000E+00
  0.00000000E+00  0.00000000E+00  0.00000000E+00
  0.00000000E+00  0.00000000E+00  0.00000000E+00
  0.00000000E+00  0.00000000E+00  0.00000000E+00
  0.00000000E+00  0.00000000E+00  0.00000000E+00
  0.00000000E+00  0.00000000E+00  0.00000000E+00
  0.00000000E+00  0.00000000E+00  0.00000000E+00
  0.00000000E+00  0.00000000E+00  0.00000000E+00
  0.00000000E+00  0.00000000E+00  0.00000000E+00
  0.00000000E+00  0.00000000E+00  0.00000000E+00
  0.00000000E+00  0.00000000E+00  0.00000000E+00
  0.00000000E+00  0.00000000E+00  0.00000000E+00
  0.00000000E+00  0.00000000E+00  0.00000000E+00
  0.00000000E+00  0.00000000E+00  0.00000000E+00
  0.00000000E+00  0.00000000E+00  0.00000000E+00
  0.00000000E+00  0.00000000E+00  0.00000000E+00
  0.00000000E+00  0.00000000E+00  0.00000000E+00
  0.00000000E+00  0.00000000E+00  0.00000000E+00
  0.00000000E+00  0.00000000E+00  0.00000000E+00
  0.00000000E+00  0.00000000E+00  0.00000000E+00
  0.00000000E+00  0.00000000E+00  0.00000000E+00
  0.00000000E+00  0.00000000E+00  0.00000000E+00
  0.00000000E+00  0.00000000E+00  0.00000000E+00
  0.00000000E+00  0.00000000E+00  0.00000000E+00
  0.00000000E+00  0.00000000E+00  0.00000000E+00
  0.00000000E+00  0.00000000E+00  0.00000000E+00
  0.00000000E+00  0.00000000E+00  0.00000000E+00
  0.00000000E+00  0.00000000E+00  0.00000000E+00
  0.00000000E+00  0.00000000E+00  0.00000000E+00
  0.00000000E+00  0.00000000E+00  0.00000000E+00
  0.00000000E+00  0.00000000E+00  0.00000000E+00
  0.00000000E+00  0.00000000E+00  0.00000000E+00
  0.00000000E+00  0.00000000E+00  0.00000000E+00
  0.00000000E+00  0.00000000E+00  0.00000000E+00
  0.00000000E+00  0.00000000E+00  0.00000000E+00
  0.00000000E+00  0.00000000E+00  0.00000000E+00
  0.00000000E+00  0.00000000E+00  0.00000000E+00
  0.00000000E+00  0.00000000E+00  0.00000000E+00
  0.00000000E+00  0.00000000E+00  0.00000000E+00
  0.00000000E+00  0.00000000E+00  0.00000000E+00
  0.00000000E+00  0.00000000E+00  0.00000000E+00
  0.00000000E+00  0.00000000E+00  0.00000000E+00
  0.00000000E+00  0.00000000E+00  0.00000000E+00
  0.00000000E+00  0.00000000E+00  0.00000000E+00
  0.00000000E+00  0.00000000E+00  0.00000000E+00
  0.00000000E+00  0.00000000E+00  0.00000000E+00
  0.00000000E+00  0.00000000E+00  0.00000000E+00
  0.00000000E+00  0.00000000E+00  0.00000000E+00
  0.00000000E+00  0.00000000E+00  0.00000000E+00
  0.00000000E+00  0.00000000E+00  0.00000000E+00
  0.00000000E+00  0.00000000E+00  0.00000000E+00
  0.00000000E+00  0.00000000E+00  0.00000000E+00
  0.00000000E+00  0.00000000E+00  0.00000000E+00
  0.00000000E+00  0.00000000E+00  0.00000000E+00
  0.00000000E+00  0.00000000E+00  0.00000000E+00
  0.00000000E+00  0.00000000E+00  0.00000000E+00
  0.00000000E+00  0.00000000E+00  0.00000000E+00
  0.00000000E+00  0.00000000E+00  0.00000000E+00
  0.00000000E+00  0.00000000E+00  0.00000000E+00
  0.00000000E+00  0.00000000E+00  0.00000000E+00
  0.00000000E+00  0.00000000E+00  0.00000000E+00
  0.00000000E+00  0.00000000E+00  0.00000000E+00
  0.00000000E+00  0.00000000E+00  0.00000000E+00
  0.00000000E+00  0.00000000E+00  0.00000000E+00
  0.00000000E+00  0.00000000E+00  0.00000000E+00
  0.00000000E+00  0.00000000E+00  0.00000000E+00
  0.00000000E+00  0.00000000E+00  0.00000000E+00
  0.00000000E+00  0.00000000E+00  0.00000000E+00
  0.00000000E+00  0.00000000E+00  0.00000000E+00
  0.00000000E+00  0.00000000E+00  0.00000000E+00
  0.00000000E+00  0.00000000E+00  0.00000000E+00
  0.00000000E+00  0.00000000E+00  0.00000000E+00
  0.00000000E+00  0.00000000E+00  0.00000000E+00
  0.00000000E+00  0.00000000E+00  0.00000000E+00
  0.00000000E+00  0.00000000E+00  0.00000000E+00
  0.00000000E+00  0.00000000E+00  0.00000000E+00
  0.00000000E+00  0.00000000E+00  0.00000000E+00
  0.00000000E+00  0.00000000E+00  0.00000000E+00
  0.00000000E+00  0.00000000E+00  0.00000000E+00
  0.00000000E+00  0.00000000E+00  0.00000000E+00
  0.00000000E+00  0.00000000E+00  0.00000000E+00
  0.00000000E+00  0.00000000E+00  0.00000000E+00
  0.00000000E+00  0.00000000E+00  0.00000000E+00
  0.00000000E+00  0.00000000E+00  0.00000000E+00
  0.00000000E+00  0.00000000E+00  0.00000000E+00
  0.00000000E+00  0.00000000E+00  0.00000000E+00
  0.00000000E+00  0.00000000E+00  0.00000000E+00
  0.00000000E+00  0.00000000E+00  0.00000000E+00
  0.00000000E+00  0.00000000E+00  0.00000000E+00
  0.00000000E+00  0.00000000E+00  0.00000000E+00
  0.00000000E+00  0.00000000E+00  0.00000000E+00
  0.00000000E+00  0.00000000E+00  0.00000000E+00
  0.00000000E+00  0.00000000E+00  0.00000000E+00
  0.00000000E+00  0.00000000E+00  0.00000000E+00
  0.00000000E+00  0.00000000E+00  0.00000000E+00
  0.00000000E+00  0.00000000E+00  0.00000000E+00
  0.00000000E+00  0.00000000E+00  0.00000000E+00
  0.00000000E+00  0.00000000E+00  0.00000000E+00
  0.00000000E+00  0.00000000E+00  0.00000000E+00
  0.00000000E+00  0.00000000E+00  0.00000000E+00
  0.00000000E+00  0.00000000E+00  0.00000000E+00
  0.00000000E+00  0.00000000E+00  0.00000000E+00
  0.00000000E+00  0.00000000E+00  0.00000000E+00
  0.00000000E+00  0.00000000E+00  0.00000000E+00
  0.00000000E+00  0.00000000E+00  0.00000000E+00
  0.00000000E+00  0.00000000E+00  0.00000000E+00
  0.00000000E+00  0.00000000E+00  0.00000000E+00
  0.00000000E+00  0.00000000E+00  0.00000000E+00
  0.00000000E+00  0.00000000E+00  0.00000000E+00
  0.00000000E+00  0.00000000E+00  0.00000000E+00
  0.00000000E+00  0.00000000E+00  0.00000000E+00
  0.00000000E+00  0.00000000E+00  0.00000000E+00
  0.00000000E+00  0.00000000E+00  0.00000000E+00
  0.00000000E+00  0.00000000E+00  0.00000000E+00
  0.00000000E+00  0.00000000E+00  0.00000000E+00
  0.00000000E+00  0.00000000E+00  0.00000000E+00
  0.00000000E+00  0.00000000E+00  0.00000000E+00
  0.00000000E+00  0.00000000E+00  0.00000000E+00
  0.00000000E+00  0.00000000E+00  0.00000000E+00
  0.00000000E+00  0.00000000E+00  0.00000000E+00
  0.00000000E+00  0.00000000E+00  0.00000000E+00
  0.00000000E+00  0.00000000E+00  0.00000000E+00
  0.00000000E+00  0.00000000E+00  0.00000000E+00
  0.00000000E+00  0.00000000E+00  0.00000000E+00
  0.00000000E+00  0.00000000E+00  0.00000000E+00
  0.00000000E+00  0.00000000E+00  0.00000000E+00
  0.00000000E+00  0.00000000E+00  0.00000000E+00
  0.00000000E+00  0.00000000E+00  0.00000000E+00
  0.00000000E+00  0.00000000E+00  0.00000000E+00
  0.00000000E+00  0.00000000E+00  0.00000000E+00
  0.00000000E+00  0.00000000E+00  0.00000000E+00
  0.00000000E+00  0.00000000E+00  0.00000000E+00
  0.00000000E+00  0.00000000E+00  0.00000000E+00
  0.00000000E+00  0.00000000E+00  0.00000000E+00
  0.00000000E+00  0.00000000E+00  0.00000000E+00
  0.00000000E+00  0.00000000E+00  0.00000000E+00
  0.00000000E+00  0.00000000E+00  0.00000000E+00
  0.00000000E+00  0.00000000E+00  0.00000000E+00
  0.00000000E+00  0.00000000E+00  0.00000000E+00
  0.00000000E+00  0.00000000E+00  0.00000000E+00
  0.00000000E+00  0.00000000E+00  0.00000000E+00
  0.00000000E+00  0.00000000E+00  0.00000000E+00
  0.00000000E+00  0.00000000E+00  0.00000000E+00
  0.00000000E+00  0.00000000E+00  0.00000000E+00
  0.00000000E+00  0.00000000E+00  0.00000000E+00
  0.00000000E+00  0.00000000E+00  0.00000000E+00
  0.00000000E+00  0.00000000E+00  0.00000000E+00
  0.00000000E+00  0.00000000E+00  0.00000000E+00
  0.00000000E+00  0.00000000E+00  0.00000000E+00
  0.00000000E+00  0.00000000E+00  0.00000000E+00
  0.00000000E+00  0.00000000E+00  0.00000000E+00
  0.00000000E+00  0.00000000E+00  0.00000000E+00
  0.00000000E+00  0.00000000E+00  0.00000000E+00
  0.00000000E+00  0.00000000E+00  0.00000000E+00
  0.00000000E+00  0.00000000E+00  0.00000000E+00
  0.00000000E+00  0.00000000E+00  0.00000000E+00
  0.00000000E+00  0.00000000E+00  0.00000000E+00
  0.00000000E+00  0.00000000E+00  0.00000000E+00
  0.00000000E+00  0.00000000E+00  0.00000000E+00
  0.00000000E+00  0.00000000E+00  0.00000000E+00
  0.00000000E+00  0.00000000E+00  0.00000000E+00
  0.00000000E+00  0.00000000E+00  0.00000000E+00
  0.00000000E+00  0.00000000E+00  0.00000000E+00
  0.00000000E+00  0.00000000E+00  0.00000000E+00
  0.00000000E+00  0.00000000E+00  0.00000000E+00
  0.00000000E+00  0.00000000E+00  0.00000000E+00
  0.00000000E+00  0.00000000E+00  0.00000000E+00
  0.00000000E+00  0.00000000E+00  0.00000000E+00
  0.00000000E+00  0.00000000E+00  0.00000000E+00
  0.00000000E+00  0.00000000E+00  0.00000000E+00
  0.00000000E+00  0.00000000E+00  0.00000000E+00
  0.00000000E+00  0.00000000E+00  0.00000000E+00
  0.00000000E+00  0.00000000E+00  0.00000000E+00
  0.00000000E+00  0.00000000E+00  0.00000000E+00
  0.00000000E+00  0.00000000E+00  0.00000000E+00
  0.00000000E+00  0.00000000E+00  0.00000000E+00
  0.00000000E+00  0.00000000E+00  0.00000000E+00
  0.00000000E+00  0.00000000E+00  0.00000000E+00
  0.00000000E+00  0.00000000E+00  0.00000000E+00
  0.00000000E+00  0.00000000E+00  0.00000000E+00
  0.00000000E+00  0.00000000E+00  0.00000000E+00
  0.00000000E+00  0.00000000E+00  0.00000000E+00
  0.00000000E+00  0.00000000E+00  0.00000000E+00
  0.00000000E+00  0.00000000E+00  0.00000000E+00
  0.00000000E+00  0.00000000E+00  0.00000000E+00
  0.00000000E+00  0.00000000E+00  0.00000000E+00
  0.00000000E+00  0.00000000E+00  0.00000000E+00
  0.00000000E+00  0.00000000E+00  0.00000000E+00
  0.00000000E+00  0.00000000E+00  0.00000000E+00
  0.00000000E+00  0.00000000E+00  0.00000000E+00
  0.00000000E+00  0.00000000E+00  0.00000000E+00
  0.00000000E+00  0.00000000E+00  0.00000000E+00
  0.00000000E+00  0.00000000E+00  0.00000000E+00
  0.00000000E+00  0.00000000E+00  0.00000000E+00
  0.00000000E+00  0.00000000E+00  0.00000000E+00
  0.00000000E+00  0.00000000E+00  0.00000000E+00
  0.00000000E+00  0.00000000E+00  0.00000000E+00
  0.00000000E+00  0.00000000E+00  0.00000000E+00
  0.00000000E+00  0.00000000E+00  0.00000000E+00
  0.00000000E+00  0.00000000E+00  0.00000000E+00
  0.00000000E+00  0.00000000E+00  0.00000000E+00
  0.00000000E+00  0.00000000E+00  0.00000000E+00
  0.00000000E+00  0.00000000E+00  0.00000000E+00
  0.00000000E+00  0.00000000E+00  0.00000000E+00
  0.00000000E+00  0.00000000E+00  0.00000000E+00
  0.00000000E+00  0.00000000E+00  0.00000000E+00
  0.00000000E+00  0.00000000E+00  0.00000000E+00
  0.00000000E+00  0.00000000E+00  0.00000000E+00
  0.00000000E+00  0.00000000E+00  0.00000000E+00
  0.00000000E+00  0.00000000E+00  0.00000000E+00
  0.00000000E+00  0.00000000E+00  0.00000000E+00
  0.00000000E+00  0.00000000E+00  0.00000000E+00
  0.00000000E+00  0.00000000E+00  0.00000000E+00
  0.00000000E+00  0.00000000E+00  0.00000000E+00
  0.00000000E+00  0.00000000E+00  0.00000000E+00
  0.00000000E+00  0.00000000E+00  0.00000000E+00
  0.00000000E+00  0.00000000E+00  0.00000000E+00
  0.00000000E+00  0.00000000E+00  0.00000000E+00
  0.00000000E+00  0.00000000E+00  0.00000000E+00
  0.00000000E+00  0.00000000E+00  0.00000000E+00
  0.00000000E+00  0.00000000E+00  0.00000000E+00
  0.00000000E+00  0.00000000E+00  0.00000000E+00
