# Supplementary material for: Brønsted acidity in zeolites measured by deprotonation energy
Source: Sci Rep. 2022 May 4;12:7301. doi: 10.1038/s41598-022-11354-x (PMC9068704; doi:10.1038/s41598-022-11354-x)
Supplement: Supplementary file 2 — Supplementary Information 2. [file 41598_2022_11354_MOESM2_ESM.zip › structures/periodic/mor/Al1-O1.vasp]

Si   O    Al   H
   1.00000000000000     
    18.1261405945000007    0.0000000000000000    0.0000000000000000
     0.0000000000000000   20.4852790833000000    0.0000000000000000
     0.0000000000000000    0.0000000000000000   15.0408601760000007
   Si   O    Al   H 
    95   192     1     1
Direct
  0.2977549141285317  0.0809918888391750  0.5200176628502698
  0.6896936543647356  0.9286864748109088  0.4762221430902259
  0.6909082143695807  0.9295957711357636  0.9762294923372212
  0.6993726089017293  0.9219939775132188  0.2689780675570460
  0.7015292409081543  0.9216940700376089  0.7684291614411881
  0.3113006839359208  0.0717288808148916  0.2365849388750965
  0.3084986382618748  0.0728525721395726  0.7309691125131501
  0.6876377417067312  0.0695107779010750  0.2288938684506234
  0.6922275941588671  0.0682741115448005  0.7262275709885506
  0.3015053740615117  0.9230837469801239  0.2749796111647033
  0.3015653218996201  0.9239300504238848  0.7727414858580411
  0.3073195858977577  0.9314303052936928  0.4816792981156079
  0.3061198226032403  0.9250874379871645  0.9809452364089938
  0.6977199959366216  0.0771063916012347  0.0223180973214525
  0.6996632298985340  0.0767348281493429  0.5205187550640259
  0.8102646455431758  0.5680209764554822  0.0189655966307804
  0.8111845523107841  0.5685447941004266  0.5180408360485058
  0.1974103405451349  0.4241408982371421  0.4757700569898473
  0.1960720787420220  0.4204981292997447  0.9783254296353147
  0.1900548921777486  0.4322995011080436  0.2701162608935941
  0.1905605485563903  0.4319270929941014  0.7728806491268719
  0.8036472147385474  0.5771021973835634  0.2248307270247423
  0.8035115313290561  0.5764927591936923  0.7242450374875177
  0.2004063023153659  0.5801024147062911  0.2296464988896730
  0.2000425864729289  0.5787260210312731  0.7291654079374373
  0.8105790509092579  0.4289500086320749  0.2702907616016821
  0.8105819864297380  0.4287590091529351  0.7701903092022993
  0.8012515604291407  0.4208533485666099  0.4776323077478683
  0.7998289573860270  0.4206625461386559  0.9777327684045918
  0.1876385051761523  0.5686097004315390  0.0244350377418592
  0.1867627059337351  0.5713939108460843  0.5226234427389791
  0.3088404719770002  0.3099611758011666  0.0188885090185061
  0.3088479900750595  0.3124877523343285  0.5194226910699704
  0.6987407688685308  0.6852153532730298  0.4721128274820724
  0.6982819805401125  0.6849651667919094  0.9724929803204053
  0.6912929606127585  0.6884604300686090  0.2666556208410547
  0.6905565669280398  0.6875021874354722  0.7665367610211098
  0.3023417083608530  0.3156760292440347  0.2241785693553986
  0.3029073820374071  0.3155502083058002  0.7260830928001442
  0.7024817365498476  0.3130426900793534  0.2272594485100641
  0.7031263330085776  0.3120017872030264  0.7270360530424606
  0.3105604699691459  0.6922591594353736  0.2740922834512279
  0.3107613962773815  0.6915704912740636  0.7737694815113407
  0.2982026686299064  0.6880479145245506  0.4773870749606041
  0.2985803500645020  0.6829011693591471  0.9775700635781197
  0.6952430829940350  0.3044740164486521  0.0213222359727738
  0.6951156171259505  0.3044805394266460  0.5214310671695495
  0.7974098698474062  0.8115740093007736  0.0197014471972299
  0.7971875727286687  0.8119776665174503  0.5198891729161109
  0.1924986335360042  0.1968814739081834  0.4760252191184791
  0.1892946169659776  0.1959923374954542  0.9790206083167620
  0.2032618937550766  0.1893024519513599  0.2726568205372021
  0.2026483441761998  0.1900136254553102  0.7747960895329394
  0.8059250069310530  0.8058367292291692  0.2258042445509356
  0.8056983839166003  0.8042661016796580  0.7256588263478135
  0.1937085870421358  0.8077247532742067  0.2326090989744868
  0.1948496786923867  0.8078671311203911  0.7325838976808325
  0.8003318569759958  0.1862135637215002  0.2750733008106803
  0.8027844283254822  0.1857212733540611  0.7740841341471177
  0.8111384348603363  0.1879346502614503  0.4802527991268862
  0.8109650551039087  0.1881154939628353  0.9804174411414137
  0.1964603950885224  0.8075049510039882  0.0255295707941975
  0.1993999460381340  0.8145547215749953  0.5257516596896801
  0.0854569300618399  0.3769000865911896  0.1295089385027443
  0.0872483489150448  0.3789241428522895  0.6283802686541881
  0.9148371099133835  0.6236923157726968  0.3750201206645032
  0.9147470232368115  0.6214227317523588  0.8754530144636707
  0.9147776894483640  0.3771565600445712  0.1270233394512151
  0.9159193448238951  0.3785223029190650  0.6274730743221019
  0.0850657799581248  0.6241978616010244  0.3797689919976617
  0.0848053057472467  0.6214325218659545  0.8793366241439649
  0.5857079819147333  0.8792427234092904  0.1185206518856029
  0.5859986817279544  0.8784044775373382  0.6198512255402467
  0.4157735477106543  0.1241290676272888  0.3781187275175789
  0.4164611128890048  0.1210456220885407  0.8675891321142780
  0.4129081059398174  0.8800108711210091  0.1242627709938188
  0.4137816935405620  0.8792979425444538  0.6234826359143171
  0.5862103730735972  0.1237244604743450  0.3719106433261369
  0.5876712768065470  0.1216286020912694  0.8689532501826714
  0.0861275402870267  0.2241486865997871  0.1339751942084981
  0.0883856409326216  0.2244619469831212  0.6318247795102073
  0.9134910682538561  0.7784838615718435  0.3793484140619738
  0.9132404017757889  0.7761430836261888  0.8788675250579115
  0.9161227711190204  0.2210832898117936  0.1317778971770198
  0.9175023262179537  0.2227021040868235  0.6313131172325928
  0.0840353366510510  0.7795429489948467  0.3849583580354288
  0.0830320246772659  0.7769511143898740  0.8826614106077691
  0.5847819403762314  0.7236776897789694  0.1154042425812284
  0.5846511939754192  0.7225951961913069  0.6155288206775369
  0.4163473584137898  0.2793414718886278  0.3683968043304713
  0.4173482677463342  0.2771227828472062  0.8673646574047701
  0.4126960599246799  0.7255319273656688  0.1196935716338919
  0.4132387660887681  0.7242621305624939  0.6203239431914201
  0.5870323439871755  0.2778825136499733  0.3674055966534036
  0.5881132556493254  0.2759001283958898  0.8675685221662938
  0.2661074744847100  0.9992704078485308  0.9991726519911255
  0.2792112645662148  0.0062891032489485  0.4906330462167380
  0.7200084213205936  0.0038144722461028  0.9903324862577605
  0.7187386513450442  0.0032362860603009  0.4868107269749115
  0.7217046474304467  0.9973265655711411  0.2484241217555257
  0.7260870083141066  0.9958759511170462  0.7443497925604007
  0.2797289417210398  0.9977126062145684  0.2523874188818762
  0.2797169068074277  0.9984621346024082  0.7492326717378814
  0.7770888009665531  0.4956021633468310  0.0006505943112218
  0.7783633450376837  0.4960331309373455  0.4989703821926514
  0.2146996981990502  0.4935317874675782  0.0144142918890015
  0.2183681515220416  0.4982613110919475  0.5054852452834868
  0.2223938410955818  0.5056454639944451  0.2553671162736492
  0.2235141709279113  0.5049649475341331  0.7567755514946733
  0.7834008079930084  0.5041782482352046  0.2594364728989997
  0.7823759090498927  0.5035637041476441  0.7580038255538074
  0.3282945664743384  0.0839856879648446  0.1339129801733973
  0.3159106417484852  0.0848609218903632  0.6252262213501357
  0.6742998595337039  0.9127793929664976  0.3720971722695899
  0.6756428064496403  0.9156395975760071  0.8716646916090689
  0.6673938141988648  0.0764949660176237  0.1241144412764257
  0.6695790249796257  0.0756531718724010  0.6222552718368388
  0.3249479014693466  0.9140053826449491  0.3785553804838753
  0.3262280557159709  0.9187412537147204  0.8773716819556289
  0.8331333391512875  0.5755926860359284  0.1228341290348168
  0.8331990225871720  0.5756563700265878  0.6222973440185958
  0.1676653577857016  0.4226027564250736  0.3738531051442500
  0.1666936112131426  0.4233550166183161  0.8762865823143942
  0.1700052390715570  0.5847657582537747  0.1279920165703759
  0.1696805360247081  0.5817279758812803  0.6275769484224872
  0.8262958535859268  0.4131029343495107  0.3743170743553226
  0.8256900627456348  0.4138311595594259  0.8745729169676565
  0.3700034133342334  0.1083107684895379  0.4683601368982032
  0.3700085996948286  0.0975765872569693  0.9516316766904297
  0.6142815296429744  0.9188910697262105  0.0313107208634969
  0.6134650786890854  0.9183412982900169  0.5321718804111204
  0.6300377007612660  0.9002314318617219  0.2074685020146337
  0.6321854214747910  0.8991556710490023  0.7075742568017720
  0.3864709473318355  0.0800610972217042  0.2957572324735757
  0.3887494537808160  0.0840638388183875  0.7766156993952293
  0.6127150297393319  0.0796848854444337  0.2873950578271285
  0.6187481104556021  0.0782092225697638  0.7864791723199774
  0.3716062501905242  0.8985187374409884  0.2160271008978839
  0.3708526284759913  0.8982954498421258  0.7147596384774284
  0.3791381685524043  0.9234253419190246  0.0417510965964780
  0.3823652745642342  0.9213097107658882  0.5399265795548140
  0.6361135106962416  0.1089971105757924  0.4589995904490956
  0.6330230014898239  0.1065236824775002  0.9597903712851235
  0.8850489627459172  0.5804199106855823  0.4583687223409649
  0.8838392712735113  0.5787320858872063  0.9585722087101758
  0.1317317145195092  0.3876634631642012  0.0383783958094261
  0.1323131149857321  0.3951021868185920  0.5380490779428172
  0.1163984103002803  0.4231046812327523  0.2093000543477181
  0.1174078175927657  0.4221876365699715  0.7114552353186483
  0.8686277022765494  0.6085961673003051  0.2851818378843468
  0.8687142393328374  0.6071714279426362  0.7851998547448074
  0.1357802236391957  0.6075736751306513  0.2940491468131690
  0.1343293354286140  0.6052225555974061  0.7926619892193131
  0.8862773869847428  0.4172286682624799  0.2141203197508269
  0.8868751771658120  0.4180993703798910  0.7147052564092249
  0.8684466701486322  0.3972788220037317  0.0390598815953305
  0.8704986480040225  0.3989817380751405  0.5389677440436090
  0.1107443806776336  0.5823115881908029  0.4665362665659016
  0.1131576690993077  0.5810464803407209  0.9660863352517561
  0.2175442895837760  0.1237304910770151  0.0032682281678465
  0.2254701792364679  0.1247148513234367  0.4972383477053957
  0.7529254430557240  0.8801050139655086  0.0152804542234377
  0.7519885828567503  0.8801897288223648  0.5169173669265781
  0.7713663132302427  0.8771800483645993  0.2483097656011707
  0.7730238829579001  0.8757252744447271  0.7506433662319468
  0.2492672047798941  0.1216910511411267  0.2760522734417625
  0.2478972102145889  0.1215453937411886  0.7749420082898746
  0.7479992898622343  0.1234776085158114  0.2582161290988410
  0.7535263586234705  0.1217938616746367  0.7534992783065383
  0.2292649218758652  0.8789441602092436  0.2521548824911927
  0.2286479664082266  0.8793469677117316  0.7568643210779314
  0.2442500941925942  0.8743607622401529  0.0134140287946883
  0.2434537294921879  0.8833306647449091  0.5199938742920890
  0.7717144117324172  0.1216318912754081  0.0158654013138063
  0.7748333352607345  0.1197708619156846  0.5145673043533937
  0.7482245159651082  0.6213130477666068  0.9925263672825720
  0.7489743326643206  0.6215855060558843  0.4912746598046898
  0.2711401429962423  0.3774780125567934  0.9837218383863411
  0.2715112958405229  0.3801387295676887  0.4848522607264378
  0.2523975426713049  0.3801666901247926  0.2407966565115244
  0.2532709423343852  0.3796686485187103  0.7456490536163773
  0.7294098981261943  0.6214698482895512  0.2311957230410541
  0.7293706434537696  0.6208587152949776  0.7311748652003470
  0.2746839443996458  0.6240813762861640  0.2397661845700076
  0.2729367785047089  0.6244190703349787  0.7389631250348738
  0.7466376306260316  0.3818674380219290  0.2303869574322632
  0.7478264132220344  0.3805536742386711  0.7301734239136115
  0.7271930063347051  0.3762751704551530  0.9960527266437971
  0.7295510913601151  0.3756321225372163  0.4974256785953451
  0.2531228488339979  0.6154251568589505  0.9874454013653542
  0.2473021871682373  0.6237556502118509  0.4881772621234742
  0.3319295038836855  0.3167365212964617  0.1226235502421707
  0.3301303868764519  0.3176641258658353  0.6235957232868300
  0.6691729130767473  0.6823526914688581  0.3705674320954254
  0.6693191197807794  0.6817619381457475  0.8707543315667889
  0.6750505895069869  0.3000137384206071  0.1261933588151246
  0.6743658453893796  0.3000411368196492  0.6261834128432617
  0.3330111157879581  0.6883273007750548  0.3781049709829946
  0.3324032300219029  0.6869518162006973  0.8780970468725012
  0.8257004655479384  0.8000228066582051  0.1208564257581077
  0.8255706643658440  0.7994826774065911  0.6207569715386917
  0.1712275510116601  0.2038755454703909  0.3717136607482394
  0.1703427487713967  0.2037791161449308  0.8734388275055691
  0.1717606723402364  0.8013328771730290  0.1282520708390010
  0.1743339610329621  0.8028996004366455  0.6280748243576907
  0.8319445014471148  0.1834471082622405  0.3757541678755442
  0.8313275708474963  0.1824603839212791  0.8759753520152757
  0.2523610088336644  0.2494027750699162  0.0062677962940358
  0.2527809605067309  0.2518077952925946  0.5039117090736814
  0.7452619970400965  0.7514833336818574  0.9880529968291527
  0.7455852790826318  0.7518262959212110  0.4872719811796848
  0.7472163741244482  0.7495541139375498  0.2532783208782916
  0.7455896117215325  0.7489638150466689  0.7518865598997357
  0.2550743342594956  0.2497114569439896  0.2413468229474401
  0.2559494651740548  0.2494380607753930  0.7437111537127348
  0.7550048009015846  0.2537630201515955  0.2608660733916270
  0.7558208260011073  0.2522091238906405  0.7585527495016643
  0.2520528531341316  0.7511775386248448  0.2590764999066224
  0.2544364615077414  0.7522535987865098  0.7591269253487269
  0.2448033494166124  0.7452134145475596  0.9948176771709253
  0.2508205675342119  0.7544613550785472  0.4922943771895262
  0.7567386186012970  0.2499774332448484  0.9963961254499540
  0.7542101539861698  0.2479033687322405  0.4964894855429917
  0.3847719448676983  0.3002591123907363  0.4653166271100146
  0.3842360210622516  0.2971213080402026  0.9639403031595416
  0.6268926680202612  0.6841710309803533  0.0371589380692658
  0.6279132624287027  0.6838154056522341  0.5375384187824663
  0.6155425463646400  0.7012831640116238  0.2120642839048320
  0.6144350872791683  0.6996171261442395  0.7124782420836816
  0.3728033809648671  0.3179519461884608  0.2902966798872608
  0.3749872452555981  0.3171589322082071  0.7894102287651030
  0.6312472507300214  0.3186869847286594  0.2918248165430340
  0.6327651862756366  0.3174453645084077  0.7929874230936479
  0.3858837788680975  0.7073203407618245  0.2196246281766799
  0.3869086641903639  0.7048534542788805  0.7202288443716237
  0.3660159592761210  0.6837269844676968  0.0477591090244520
  0.3650590183309274  0.6839327713276626  0.5482825247169493
  0.6195324043812104  0.2936981893052471  0.4658239154786530
  0.6198952388876177  0.2911216301959038  0.9665090980649784
  0.8680487496912207  0.8182609666416059  0.4548208155464820
  0.8683815174569031  0.8163287177079984  0.9544347773804850
  0.1133513879912434  0.2131598575864629  0.0322600722143631
  0.1171724002635156  0.2080506685455898  0.5320581383791675
  0.1349438347826623  0.1816883795887156  0.2036457834842648
  0.1345967299019328  0.1834048389611266  0.7052359854402840
  0.8821237051875949  0.7956773843693090  0.2807347960832888
  0.8815386138071013  0.7919376284512391  0.7802147840291781
  0.1183052200682798  0.7988812233590293  0.2886970250077688
  0.1192373159812086  0.7970029414723169  0.7878639688859385
  0.8694756065023593  0.1827917828124254  0.2074031446024434
  0.8739791608601735  0.1843474717013770  0.7094148121341480
  0.8877359412774061  0.1991957999152913  0.0336361786767161
  0.8871262920076741  0.2008690131048685  0.5341387543023611
  0.1261515535799309  0.8186429836354481  0.4640534032686489
  0.1239267366057685  0.8150931451859520  0.9637754980092208
  0.0003148820211112  0.3961051477315804  0.1099406052748323
  0.0015872142397810  0.3971452901852279  0.6113098186748664
  0.0004354447521017  0.6052815659596235  0.3566073246079698
  0.0001165776428316  0.6013869574851425  0.8584453671074275
  0.4994095940904012  0.8966797826049788  0.1336832524141462
  0.5001327316002890  0.8959035177732907  0.6374358988625825
  0.5015904161678488  0.1060221135335214  0.3961574303700320
  0.5025003042696631  0.1023090861323035  0.8836428862542991
  0.0925066662242006  0.3011747051742303  0.1607231421370734
  0.0970575247726699  0.3021196359845693  0.6527936950453455
  0.9062006500095545  0.7006548734776342  0.3994366309090944
  0.9073883816649131  0.6984479561683542  0.9002494596202545
  0.9054118915779157  0.2993848040268277  0.1451904466382548
  0.9061998887359226  0.3008023185298533  0.6451312345975114
  0.0922283407229954  0.7015422579562820  0.4026001228746512
  0.0905910959676267  0.6990997377390855  0.9003468502568498
  0.5971259208561587  0.8016179577214710  0.1011659992283192
  0.5967635298033338  0.8006729101013440  0.6022123483673522
  0.4069941791088329  0.2011045512494020  0.3534568929178815
  0.4084784171111642  0.1994271662212545  0.8502657580562986
  0.3998932047767720  0.8032824033396867  0.1004318569894364
  0.4016146792034538  0.8020733669646857  0.6032313344891753
  0.5945799278281511  0.2003274386886801  0.3454778828563645
  0.5969193932806939  0.1986072553580845  0.8446438206392887
  0.0014507415767099  0.1999808341953363  0.1420657459622804
  0.0031736331635701  0.2023510812999912  0.6382943836642512
  0.9985535108374791  0.8016356609780686  0.3847572646108786
  0.9980913434223887  0.8001986471903162  0.8819219903477850
  0.4982523170841923  0.7058349465340359  0.1097030484165100
  0.4984544643235818  0.7037460574055286  0.6085679924280268
  0.5019710657422477  0.3008125714619631  0.3643419992371019
  0.5030631711456405  0.2987222081861592  0.8648211403733309
  0.3004106468549853  0.0854710137131707  0.0254873398118864
  0.2127437337801382  0.0009568270387672  0.9899782772136049
 
  0.00000000E+00  0.00000000E+00  0.00000000E+00
  0.00000000E+00  0.00000000E+00  0.00000000E+00
  0.00000000E+00  0.00000000E+00  0.00000000E+00
  0.00000000E+00  0.00000000E+00  0.00000000E+00
  0.00000000E+00  0.00000000E+00  0.00000000E+00
  0.00000000E+00  0.00000000E+00  0.00000000E+00
  0.00000000E+00  0.00000000E+00  0.00000000E+00
  0.00000000E+00  0.00000000E+00  0.00000000E+00
  0.00000000E+00  0.00000000E+00  0.00000000E+00
  0.00000000E+00  0.00000000E+00  0.00000000E+00
  0.00000000E+00  0.00000000E+00  0.00000000E+00
  0.00000000E+00  0.00000000E+00  0.00000000E+00
  0.00000000E+00  0.00000000E+00  0.00000000E+00
  0.00000000E+00  0.00000000E+00  0.00000000E+00
  0.00000000E+00  0.00000000E+00  0.00000000E+00
  0.00000000E+00  0.00000000E+00  0.00000000E+00
  0.00000000E+00  0.00000000E+00  0.00000000E+00
  0.00000000E+00  0.00000000E+00  0.00000000E+00
  0.00000000E+00  0.00000000E+00  0.00000000E+00
  0.00000000E+00  0.00000000E+00  0.00000000E+00
  0.00000000E+00  0.00000000E+00  0.00000000E+00
  0.00000000E+00  0.00000000E+00  0.00000000E+00
  0.00000000E+00  0.00000000E+00  0.00000000E+00
  0.00000000E+00  0.00000000E+00  0.00000000E+00
  0.00000000E+00  0.00000000E+00  0.00000000E+00
  0.00000000E+00  0.00000000E+00  0.00000000E+00
  0.00000000E+00  0.00000000E+00  0.00000000E+00
  0.00000000E+00  0.00000000E+00  0.00000000E+00
  0.00000000E+00  0.00000000E+00  0.00000000E+00
  0.00000000E+00  0.00000000E+00  0.00000000E+00
  0.00000000E+00  0.00000000E+00  0.00000000E+00
  0.00000000E+00  0.00000000E+00  0.00000000E+00
  0.00000000E+00  0.00000000E+00  0.00000000E+00
  0.00000000E+00  0.00000000E+00  0.00000000E+00
  0.00000000E+00  0.00000000E+00  0.00000000E+00
  0.00000000E+00  0.00000000E+00  0.00000000E+00
  0.00000000E+00  0.00000000E+00  0.00000000E+00
  0.00000000E+00  0.00000000E+00  0.00000000E+00
  0.00000000E+00  0.00000000E+00  0.00000000E+00
  0.00000000E+00  0.00000000E+00  0.00000000E+00
  0.00000000E+00  0.00000000E+00  0.00000000E+00
  0.00000000E+00  0.00000000E+00  0.00000000E+00
  0.00000000E+00  0.00000000E+00  0.00000000E+00
  0.00000000E+00  0.00000000E+00  0.00000000E+00
  0.00000000E+00  0.00000000E+00  0.00000000E+00
  0.00000000E+00  0.00000000E+00  0.00000000E+00
  0.00000000E+00  0.00000000E+00  0.00000000E+00
  0.00000000E+00  0.00000000E+00  0.00000000E+00
  0.00000000E+00  0.00000000E+00  0.00000000E+00
  0.00000000E+00  0.00000000E+00  0.00000000E+00
  0.00000000E+00  0.00000000E+00  0.00000000E+00
  0.00000000E+00  0.00000000E+00  0.00000000E+00
  0.00000000E+00  0.00000000E+00  0.00000000E+00
  0.00000000E+00  0.00000000E+00  0.00000000E+00
  0.00000000E+00  0.00000000E+00  0.00000000E+00
  0.00000000E+00  0.00000000E+00  0.00000000E+00
  0.00000000E+00  0.00000000E+00  0.00000000E+00
  0.00000000E+00  0.00000000E+00  0.00000000E+00
  0.00000000E+00  0.00000000E+00  0.00000000E+00
  0.00000000E+00  0.00000000E+00  0.00000000E+00
  0.00000000E+00  0.00000000E+00  0.00000000E+00
  0.00000000E+00  0.00000000E+00  0.00000000E+00
  0.00000000E+00  0.00000000E+00  0.00000000E+00
  0.00000000E+00  0.00000000E+00  0.00000000E+00
  0.00000000E+00  0.00000000E+00  0.00000000E+00
  0.00000000E+00  0.00000000E+00  0.00000000E+00
  0.00000000E+00  0.00000000E+00  0.00000000E+00
  0.00000000E+00  0.00000000E+00  0.00000000E+00
  0.00000000E+00  0.00000000E+00  0.00000000E+00
  0.00000000E+00  0.00000000E+00  0.00000000E+00
  0.00000000E+00  0.00000000E+00  0.00000000E+00
  0.00000000E+00  0.00000000E+00  0.00000000E+00
  0.00000000E+00  0.00000000E+00  0.00000000E+00
  0.00000000E+00  0.00000000E+00  0.00000000E+00
  0.00000000E+00  0.00000000E+00  0.00000000E+00
  0.00000000E+00  0.00000000E+00  0.00000000E+00
  0.00000000E+00  0.00000000E+00  0.00000000E+00
  0.00000000E+00  0.00000000E+00  0.00000000E+00
  0.00000000E+00  0.00000000E+00  0.00000000E+00
  0.00000000E+00  0.00000000E+00  0.00000000E+00
  0.00000000E+00  0.00000000E+00  0.00000000E+00
  0.00000000E+00  0.00000000E+00  0.00000000E+00
  0.00000000E+00  0.00000000E+00  0.00000000E+00
  0.00000000E+00  0.00000000E+00  0.00000000E+00
  0.00000000E+00  0.00000000E+00  0.00000000E+00
  0.00000000E+00  0.00000000E+00  0.00000000E+00
  0.00000000E+00  0.00000000E+00  0.00000000E+00
  0.00000000E+00  0.00000000E+00  0.00000000E+00
  0.00000000E+00  0.00000000E+00  0.00000000E+00
  0.00000000E+00  0.00000000E+00  0.00000000E+00
  0.00000000E+00  0.00000000E+00  0.00000000E+00
  0.00000000E+00  0.00000000E+00  0.00000000E+00
  0.00000000E+00  0.00000000E+00  0.00000000E+00
  0.00000000E+00  0.00000000E+00  0.00000000E+00
  0.00000000E+00  0.00000000E+00  0.00000000E+00
  0.00000000E+00  0.00000000E+00  0.00000000E+00
  0.00000000E+00  0.00000000E+00  0.00000000E+00
  0.00000000E+00  0.00000000E+00  0.00000000E+00
  0.00000000E+00  0.00000000E+00  0.00000000E+00
  0.00000000E+00  0.00000000E+00  0.00000000E+00
  0.00000000E+00  0.00000000E+00  0.00000000E+00
  0.00000000E+00  0.00000000E+00  0.00000000E+00
  0.00000000E+00  0.00000000E+00  0.00000000E+00
  0.00000000E+00  0.00000000E+00  0.00000000E+00
  0.00000000E+00  0.00000000E+00  0.00000000E+00
  0.00000000E+00  0.00000000E+00  0.00000000E+00
  0.00000000E+00  0.00000000E+00  0.00000000E+00
  0.00000000E+00  0.00000000E+00  0.00000000E+00
  0.00000000E+00  0.00000000E+00  0.00000000E+00
  0.00000000E+00  0.00000000E+00  0.00000000E+00
  0.00000000E+00  0.00000000E+00  0.00000000E+00
  0.00000000E+00  0.00000000E+00  0.00000000E+00
  0.00000000E+00  0.00000000E+00  0.00000000E+00
  0.00000000E+00  0.00000000E+00  0.00000000E+00
  0.00000000E+00  0.00000000E+00  0.00000000E+00
  0.00000000E+00  0.00000000E+00  0.00000000E+00
  0.00000000E+00  0.00000000E+00  0.00000000E+00
  0.00000000E+00  0.00000000E+00  0.00000000E+00
  0.00000000E+00  0.00000000E+00  0.00000000E+00
  0.00000000E+00  0.00000000E+00  0.00000000E+00
  0.00000000E+00  0.00000000E+00  0.00000000E+00
  0.00000000E+00  0.00000000E+00  0.00000000E+00
  0.00000000E+00  0.00000000E+00  0.00000000E+00
  0.00000000E+00  0.00000000E+00  0.00000000E+00
  0.00000000E+00  0.00000000E+00  0.00000000E+00
  0.00000000E+00  0.00000000E+00  0.00000000E+00
  0.00000000E+00  0.00000000E+00  0.00000000E+00
  0.00000000E+00  0.00000000E+00  0.00000000E+00
  0.00000000E+00  0.00000000E+00  0.00000000E+00
  0.00000000E+00  0.00000000E+00  0.00000000E+00
  0.00000000E+00  0.00000000E+00  0.00000000E+00
  0.00000000E+00  0.00000000E+00  0.00000000E+00
  0.00000000E+00  0.00000000E+00  0.00000000E+00
  0.00000000E+00  0.00000000E+00  0.00000000E+00
  0.00000000E+00  0.00000000E+00  0.00000000E+00
  0.00000000E+00  0.00000000E+00  0.00000000E+00
  0.00000000E+00  0.00000000E+00  0.00000000E+00
  0.00000000E+00  0.00000000E+00  0.00000000E+00
  0.00000000E+00  0.00000000E+00  0.00000000E+00
  0.00000000E+00  0.00000000E+00  0.00000000E+00
  0.00000000E+00  0.00000000E+00  0.00000000E+00
  0.00000000E+00  0.00000000E+00  0.00000000E+00
  0.00000000E+00  0.00000000E+00  0.00000000E+00
  0.00000000E+00  0.00000000E+00  0.00000000E+00
  0.00000000E+00  0.00000000E+00  0.00000000E+00
  0.00000000E+00  0.00000000E+00  0.00000000E+00
  0.00000000E+00  0.00000000E+00  0.00000000E+00
  0.00000000E+00  0.00000000E+00  0.00000000E+00
  0.00000000E+00  0.00000000E+00  0.00000000E+00
  0.00000000E+00  0.00000000E+00  0.00000000E+00
  0.00000000E+00  0.00000000E+00  0.00000000E+00
  0.00000000E+00  0.00000000E+00  0.00000000E+00
  0.00000000E+00  0.00000000E+00  0.00000000E+00
  0.00000000E+00  0.00000000E+00  0.00000000E+00
  0.00000000E+00  0.00000000E+00  0.00000000E+00
  0.00000000E+00  0.00000000E+00  0.00000000E+00
  0.00000000E+00  0.00000000E+00  0.00000000E+00
  0.00000000E+00  0.00000000E+00  0.00000000E+00
  0.00000000E+00  0.00000000E+00  0.00000000E+00
  0.00000000E+00  0.00000000E+00  0.00000000E+00
  0.00000000E+00  0.00000000E+00  0.00000000E+00
  0.00000000E+00  0.00000000E+00  0.00000000E+00
  0.00000000E+00  0.00000000E+00  0.00000000E+00
  0.00000000E+00  0.00000000E+00  0.00000000E+00
  0.00000000E+00  0.00000000E+00  0.00000000E+00
  0.00000000E+00  0.00000000E+00  0.00000000E+00
  0.00000000E+00  0.00000000E+00  0.00000000E+00
  0.00000000E+00  0.00000000E+00  0.00000000E+00
  0.00000000E+00  0.00000000E+00  0.00000000E+00
  0.00000000E+00  0.00000000E+00  0.00000000E+00
  0.00000000E+00  0.00000000E+00  0.00000000E+00
  0.00000000E+00  0.00000000E+00  0.00000000E+00
  0.00000000E+00  0.00000000E+00  0.00000000E+00
  0.00000000E+00  0.00000000E+00  0.00000000E+00
  0.00000000E+00  0.00000000E+00  0.00000000E+00
  0.00000000E+00  0.00000000E+00  0.00000000E+00
  0.00000000E+00  0.00000000E+00  0.00000000E+00
  0.00000000E+00  0.00000000E+00  0.00000000E+00
  0.00000000E+00  0.00000000E+00  0.00000000E+00
  0.00000000E+00  0.00000000E+00  0.00000000E+00
  0.00000000E+00  0.00000000E+00  0.00000000E+00
  0.00000000E+00  0.00000000E+00  0.00000000E+00
  0.00000000E+00  0.00000000E+00  0.00000000E+00
  0.00000000E+00  0.00000000E+00  0.00000000E+00
  0.00000000E+00  0.00000000E+00  0.00000000E+00
  0.00000000E+00  0.00000000E+00  0.00000000E+00
  0.00000000E+00  0.00000000E+00  0.00000000E+00
  0.00000000E+00  0.00000000E+00  0.00000000E+00
  0.00000000E+00  0.00000000E+00  0.00000000E+00
  0.00000000E+00  0.00000000E+00  0.00000000E+00
  0.00000000E+00  0.00000000E+00  0.00000000E+00
  0.00000000E+00  0.00000000E+00  0.00000000E+00
  0.00000000E+00  0.00000000E+00  0.00000000E+00
  0.00000000E+00  0.00000000E+00  0.00000000E+00
  0.00000000E+00  0.00000000E+00  0.00000000E+00
  0.00000000E+00  0.00000000E+00  0.00000000E+00
  0.00000000E+00  0.00000000E+00  0.00000000E+00
  0.00000000E+00  0.00000000E+00  0.00000000E+00
  0.00000000E+00  0.00000000E+00  0.00000000E+00
  0.00000000E+00  0.00000000E+00  0.00000000E+00
  0.00000000E+00  0.00000000E+00  0.00000000E+00
  0.00000000E+00  0.00000000E+00  0.00000000E+00
  0.00000000E+00  0.00000000E+00  0.00000000E+00
  0.00000000E+00  0.00000000E+00  0.00000000E+00
  0.00000000E+00  0.00000000E+00  0.00000000E+00
  0.00000000E+00  0.00000000E+00  0.00000000E+00
  0.00000000E+00  0.00000000E+00  0.00000000E+00
  0.00000000E+00  0.00000000E+00  0.00000000E+00
  0.00000000E+00  0.00000000E+00  0.00000000E+00
  0.00000000E+00  0.00000000E+00  0.00000000E+00
  0.00000000E+00  0.00000000E+00  0.00000000E+00
  0.00000000E+00  0.00000000E+00  0.00000000E+00
  0.00000000E+00  0.00000000E+00  0.00000000E+00
  0.00000000E+00  0.00000000E+00  0.00000000E+00
  0.00000000E+00  0.00000000E+00  0.00000000E+00
  0.00000000E+00  0.00000000E+00  0.00000000E+00
  0.00000000E+00  0.00000000E+00  0.00000000E+00
  0.00000000E+00  0.00000000E+00  0.00000000E+00
  0.00000000E+00  0.00000000E+00  0.00000000E+00
  0.00000000E+00  0.00000000E+00  0.00000000E+00
  0.00000000E+00  0.00000000E+00  0.00000000E+00
  0.00000000E+00  0.00000000E+00  0.00000000E+00
  0.00000000E+00  0.00000000E+00  0.00000000E+00
  0.00000000E+00  0.00000000E+00  0.00000000E+00
  0.00000000E+00  0.00000000E+00  0.00000000E+00
  0.00000000E+00  0.00000000E+00  0.00000000E+00
  0.00000000E+00  0.00000000E+00  0.00000000E+00
  0.00000000E+00  0.00000000E+00  0.00000000E+00
  0.00000000E+00  0.00000000E+00  0.00000000E+00
  0.00000000E+00  0.00000000E+00  0.00000000E+00
  0.00000000E+00  0.00000000E+00  0.00000000E+00
  0.00000000E+00  0.00000000E+00  0.00000000E+00
  0.00000000E+00  0.00000000E+00  0.00000000E+00
  0.00000000E+00  0.00000000E+00  0.00000000E+00
  0.00000000E+00  0.00000000E+00  0.00000000E+00
  0.00000000E+00  0.00000000E+00  0.00000000E+00
  0.00000000E+00  0.00000000E+00  0.00000000E+00
  0.00000000E+00  0.00000000E+00  0.00000000E+00
  0.00000000E+00  0.00000000E+00  0.00000000E+00
  0.00000000E+00  0.00000000E+00  0.00000000E+00
  0.00000000E+00  0.00000000E+00  0.00000000E+00
  0.00000000E+00  0.00000000E+00  0.00000000E+00
  0.00000000E+00  0.00000000E+00  0.00000000E+00
  0.00000000E+00  0.00000000E+00  0.00000000E+00
  0.00000000E+00  0.00000000E+00  0.00000000E+00
  0.00000000E+00  0.00000000E+00  0.00000000E+00
  0.00000000E+00  0.00000000E+00  0.00000000E+00
  0.00000000E+00  0.00000000E+00  0.00000000E+00
  0.00000000E+00  0.00000000E+00  0.00000000E+00
  0.00000000E+00  0.00000000E+00  0.00000000E+00
  0.00000000E+00  0.00000000E+00  0.00000000E+00
  0.00000000E+00  0.00000000E+00  0.00000000E+00
  0.00000000E+00  0.00000000E+00  0.00000000E+00
  0.00000000E+00  0.00000000E+00  0.00000000E+00
  0.00000000E+00  0.00000000E+00  0.00000000E+00
  0.00000000E+00  0.00000000E+00  0.00000000E+00
  0.00000000E+00  0.00000000E+00  0.00000000E+00
  0.00000000E+00  0.00000000E+00  0.00000000E+00
  0.00000000E+00  0.00000000E+00  0.00000000E+00
  0.00000000E+00  0.00000000E+00  0.00000000E+00
  0.00000000E+00  0.00000000E+00  0.00000000E+00
  0.00000000E+00  0.00000000E+00  0.00000000E+00
  0.00000000E+00  0.00000000E+00  0.00000000E+00
  0.00000000E+00  0.00000000E+00  0.00000000E+00
  0.00000000E+00  0.00000000E+00  0.00000000E+00
  0.00000000E+00  0.00000000E+00  0.00000000E+00
  0.00000000E+00  0.00000000E+00  0.00000000E+00
  0.00000000E+00  0.00000000E+00  0.00000000E+00
  0.00000000E+00  0.00000000E+00  0.00000000E+00
  0.00000000E+00  0.00000000E+00  0.00000000E+00
  0.00000000E+00  0.00000000E+00  0.00000000E+00
  0.00000000E+00  0.00000000E+00  0.00000000E+00
  0.00000000E+00  0.00000000E+00  0.00000000E+00
  0.00000000E+00  0.00000000E+00  0.00000000E+00
  0.00000000E+00  0.00000000E+00  0.00000000E+00
  0.00000000E+00  0.00000000E+00  0.00000000E+00
  0.00000000E+00  0.00000000E+00  0.00000000E+00
  0.00000000E+00  0.00000000E+00  0.00000000E+00
  0.00000000E+00  0.00000000E+00  0.00000000E+00
  0.00000000E+00  0.00000000E+00  0.00000000E+00
  0.00000000E+00  0.00000000E+00  0.00000000E+00
  0.00000000E+00  0.00000000E+00  0.00000000E+00
  0.00000000E+00  0.00000000E+00  0.00000000E+00
  0.00000000E+00  0.00000000E+00  0.00000000E+00
  0.00000000E+00  0.00000000E+00  0.00000000E+00
  0.00000000E+00  0.00000000E+00  0.00000000E+00
  0.00000000E+00  0.00000000E+00  0.00000000E+00
  0.00000000E+00  0.00000000E+00  0.00000000E+00
  0.00000000E+00  0.00000000E+00  0.00000000E+00
