# Supplementary material for: Brønsted acidity in zeolites measured by deprotonation energy
Source: Sci Rep. 2022 May 4;12:7301. doi: 10.1038/s41598-022-11354-x (PMC9068704; doi:10.1038/s41598-022-11354-x)
Supplement: Supplementary file 2 — Supplementary Information 2. [file 41598_2022_11354_MOESM2_ESM.zip › structures/periodic/mor/Al2-O7.vasp]

Si   O    Al   H
   1.00000000000000     
    18.1261405945000007    0.0000000000000000    0.0000000000000000
     0.0000000000000000   20.4852790833000000    0.0000000000000000
     0.0000000000000000    0.0000000000000000   15.0408601760000007
   Si   O    Al   H 
    95   192     1     1
Direct
  0.3093613490826959  0.0695449831533802  0.0230261068951277
  0.3118993038119086  0.0706848818274103  0.5211040500032587
  0.7016990366206360  0.9204398243493233  0.4785798695689347
  0.7008025831719421  0.9198265644438485  0.9789419217440921
  0.6905094965178449  0.9280222280076840  0.2712467466867902
  0.6901498053940310  0.9281900721315470  0.7715310633172794
  0.2986962689286631  0.0817701041745064  0.2290021649342559
  0.2991074275799647  0.0804460764284566  0.7274503810292881
  0.6960518522741913  0.0759175151878683  0.2252153172535626
  0.6953523330808747  0.0759528420473241  0.7255158491768348
  0.3101298700133232  0.9336711616689428  0.2690489212454719
  0.3119923993201155  0.9330199068999696  0.7703439267190565
  0.3051626763694185  0.9235358012136836  0.4746480724262945
  0.3065370987035924  0.9209147310539266  0.9761041111584081
  0.6887962671107803  0.0672238329101583  0.0196991296258176
  0.6882511763316218  0.0675074882696148  0.5193839218003753
  0.8043191215189747  0.5755104943941273  0.0231871456711775
  0.8043348488266580  0.5760547072988653  0.5234260530773156
  0.1901082437038673  0.4329303981253781  0.4795325768971779
  0.1865109248929954  0.4347866422281005  0.9783893534479577
  0.1955743733964976  0.4264914854245123  0.2737458270168810
  0.1916888775797819  0.4271943588284806  0.7748880780595713
  0.8113936913803994  0.5676961033642566  0.2292466293211131
  0.8118308245310328  0.5685749455895679  0.7293626184182526
  0.1889366220368587  0.5738679213688234  0.2271042981452385
  0.1897433728328406  0.5737833248251402  0.7273813956472377
  0.7984098036684645  0.4207235346183169  0.2699014000859282
  0.7999764785673956  0.4215368740559945  0.7699319606137629
  0.8100523043526543  0.4281072243905359  0.4771601532319799
  0.8102703863992120  0.4277693741836543  0.9773434784601193
  0.2012372090472852  0.5821900966579084  0.0204964170509255
  0.2020704234047944  0.5799629771202347  0.5207787597800039
  0.2996114711976312  0.3143005365434103  0.5278569703203608
  0.6916658098867531  0.6873448213121865  0.4814979548926056
  0.6921277841005088  0.6871956971848283  0.9811358795148427
  0.6992747541135564  0.6849860109300283  0.2754668638921268
  0.6988405493956431  0.6853060101730551  0.7750647376211734
  0.3069402753072358  0.3135539259833464  0.2372629902947624
  0.2992955528038518  0.3125578368008590  0.7374972525248485
  0.6938138008425893  0.3039390467143293  0.2275993991350105
  0.6978887010487644  0.3040415736692327  0.7256909206369374
  0.2972358501898621  0.6895715763442166  0.2717617199673019
  0.2973757021991298  0.6895615261232089  0.7726156411397981
  0.3072367751764800  0.6956752131959776  0.4772719234973593
  0.3077106810916491  0.6962482413977286  0.9782215768163252
  0.7033296201250844  0.3105221460554978  0.0212429660496071
  0.7039561716310327  0.3113268378299589  0.5200563442667617
  0.8069138617663845  0.8042722298536392  0.0224197069703748
  0.8067310193736017  0.8043260007321850  0.5220635630464132
  0.2023128170122970  0.1865739367772170  0.4784370247944410
  0.2012965871698404  0.1820033004756813  0.9761702998714488
  0.1909849323845950  0.1960209090133980  0.2746580329743653
  0.1874644921346209  0.1919927142445891  0.7739188034633444
  0.7977336507482546  0.8116638466628063  0.2282046509878446
  0.7972098030520014  0.8120326807170098  0.7277947395512074
  0.1984594168626124  0.8164534149245759  0.2239552651071649
  0.1989777310460481  0.8166341917208007  0.7247617012682872
  0.8089751890190520  0.1868642789233190  0.2672817401564192
  0.8107689790986425  0.1863563120937094  0.7677571467687190
  0.8009450484126380  0.1843383493020496  0.4726469361121106
  0.8018927569784601  0.1837501394689272  0.9737787872588655
  0.1916394093408956  0.8122854902289359  0.0178546327439395
  0.1923612141366078  0.8123939336685289  0.5184448343704754
  0.0859314362011259  0.3789800963427415  0.1225918302815609
  0.0859636747640551  0.3771324674115586  0.6215050981182790
  0.9150813339469456  0.6217615693036961  0.3721637750861909
  0.9155487647068118  0.6224516997088450  0.8726390892279343
  0.9135786400064099  0.3767604049003286  0.1209405472542150
  0.9133216382717083  0.3762815277825642  0.6202646798608762
  0.0859792229712747  0.6226470419594881  0.3713511358168455
  0.0860836669268988  0.6249109293202985  0.8703986036132776
  0.5856944098678348  0.8767708402058968  0.1283529469194380
  0.5863888531952584  0.8771985631686657  0.6280311447092790
  0.4146741552626769  0.1232829506903965  0.3785987986186115
  0.4138384330941923  0.1223380757496380  0.8782956361001644
  0.4150696604796092  0.8765606344176512  0.1275000953503007
  0.4153039840228085  0.8785939745951924  0.6264485467452259
  0.5851480192213018  0.1217606913013551  0.3764757394504501
  0.5839680655460435  0.1205182466344068  0.8762546133842657
  0.0880151191660732  0.2250536361215572  0.1190308868164175
  0.0866814193220058  0.2230688162437998  0.6181706837462169
  0.9136120557089795  0.7759905217726085  0.3684729020061731
  0.9135099630779929  0.7771811926394923  0.8687578620723063
  0.9157107169919537  0.2216894070536055  0.1168128036433645
  0.9149022483627932  0.2205649213628663  0.6164191998093840
  0.0845696611727919  0.7787282442943483  0.3679326072375800
  0.0838529585393225  0.7803678339101382  0.8664326865408234
  0.5844579460763686  0.7206439330555545  0.1321621372406009
  0.5842691858980262  0.7212588537204848  0.6320687458866927
  0.4160516469780821  0.2788679785859633  0.3893677204671566
  0.4199307093736643  0.2774050543700304  0.8780039797118623
  0.4141182316513535  0.7232222524059837  0.1326348782461017
  0.4132845291537607  0.7242835865090291  0.6312613661145412
  0.5867986777185696  0.2761071018948807  0.3813727181076592
  0.5892047272664737  0.2752775299265880  0.8785897336125289
  0.2886995106940966  0.9927003018174794  0.0158080569297805
  0.2830849408337911  0.9960643062485565  0.5094694880042333
  0.7226985945212293  0.9951656663481087  0.0005172500797190
  0.7234848931998819  0.9958789123295091  0.4999280690743643
  0.7175828855716460  0.0031801138127934  0.2595869823546278
  0.7170558837910685  0.0035194118915327  0.7608733759075409
  0.2774625548137329  0.0065504535590014  0.2525131478294879
  0.2785160811249091  0.0056593664812922  0.7534704833513840
  0.7823291277548741  0.5026349826628774  0.9893021468754177
  0.7830643386580760  0.5031869158389317  0.4892254219655892
  0.2209325631385786  0.5068690466429187  0.9990695386229224
  0.2244529677771324  0.5042442426907603  0.5030996036787200
  0.2169712380853057  0.4989666667337520  0.2375171510959743
  0.2163102430233563  0.4983136574816578  0.7367781073311221
  0.7760746597077511  0.4960396331305568  0.2487573791719770
  0.7771170615106479  0.4968510630105382  0.7499960295189340
  0.3254691766123697  0.0882964997947572  0.1261049935404123
  0.3282311651354109  0.0854599194136440  0.6254028935826961
  0.6758219407206251  0.9124128417977556  0.3755680956094985
  0.6755351198504161  0.9119379820042979  0.8756830075613743
  0.6655465442702913  0.0738718898352318  0.1235594998199822
  0.6657518041371993  0.0735143908868288  0.6236528917329405
  0.3344905504127813  0.9255919575257510  0.3725455584262113
  0.3356876461421960  0.9252677765559838  0.8740195651164927
  0.8341069111442805  0.5736442254974340  0.1250800245982370
  0.8344299645362442  0.5740054576638290  0.6251560580059931
  0.1658873977203608  0.4301789271229147  0.3757705254893385
  0.1591230043905941  0.4331685873510319  0.8747633021958496
  0.1747568392823248  0.5912208740023523  0.1232563581186689
  0.1758267567515945  0.5908299009217666  0.6232613102056880
  0.8241972280900260  0.4125152507889059  0.3728356587005302
  0.8251284569144299  0.4124075403286027  0.8730042902413991
  0.3877382783335011  0.0811001397274041  0.4646251314448321
  0.3841652119490994  0.0842388745711447  0.9656261038448428
  0.6322394697105936  0.8966300152494132  0.0404382512929587
  0.6335229324656029  0.8973377708062740  0.5407717747103544
  0.6143960300009220  0.9162470125397713  0.2158375654749161
  0.6140314603568765  0.9167900726224185  0.7159701958976133
  0.3662716508700680  0.1065306301442860  0.2911010937317472
  0.3651637097494745  0.1073093976354620  0.7907329062835388
  0.6315118247377265  0.1069222043084449  0.2865915203417332
  0.6295994581236338  0.1066042383494281  0.7857528404500206
  0.3823722459106073  0.9224636599537963  0.2064052814707797
  0.3849335440733734  0.9228178679030068  0.7085664908499271
  0.3707356062712351  0.8863213320837389  0.0347312745515703
  0.3708431658974509  0.8933784702533381  0.5352152447274547
  0.6142991600300590  0.0775150113871113  0.4593054447459536
  0.6151053143556827  0.0779485088157939  0.9592495424185565
  0.8691231406739478  0.6069315631466898  0.4623375030321825
  0.8694710208061717  0.6060558013986397  0.9622742106675549
  0.1132483752433198  0.4244517105667225  0.0406253685372132
  0.1163562372424170  0.4207730845719472  0.5391720335492056
  0.1299873628464310  0.3953892721322525  0.2137638568962634
  0.1281275171643232  0.3950689224114767  0.7130563295210067
  0.8852385436255169  0.5776931172484842  0.2895436319955624
  0.8857849545802768  0.5793217038118831  0.7890941002135373
  0.1122373727991373  0.5839969896019926  0.2821656278082687
  0.1134970275577285  0.5847156036335149  0.7829139693987671
  0.8668226577632061  0.3981118790547177  0.2079767051376689
  0.8687525417091635  0.3998430999709339  0.7079318982421312
  0.8863412911855011  0.4166728720334105  0.0330037839174571
  0.8863182262653598  0.4156251604057011  0.5319154304476849
  0.1339103621713326  0.6013798064098170  0.4574286503060347
  0.1345679076589515  0.6080084887540024  0.9576877058089411
  0.2410855878865539  0.1106227266580244  0.9821759226461347
  0.2491806064231180  0.1192569263886793  0.4820310988862290
  0.7734663089055970  0.8757728572228521  0.9985123939642379
  0.7744246718310384  0.8761706796940867  0.4974617627181120
  0.7540465220149750  0.8807161915043024  0.2307847899346172
  0.7536392008843347  0.8811841191198369  0.7303403696569755
  0.2255927372658604  0.1258809815629831  0.2454489290408204
  0.2254589830957013  0.1244843567513297  0.7397140140620395
  0.7697981809443786  0.1208864879921365  0.2299656081307763
  0.7684722867787601  0.1215136653685223  0.7319305251011023
  0.2471600362233035  0.8809080122135963  0.2440889991294385
  0.2499941086915382  0.8797950914309245  0.7441303644309550
  0.2310619887427358  0.8781801118457330  0.9805261268141470
  0.2318274058654189  0.8782774811232101  0.4815179552960511
  0.7501757868838653  0.1211776707508961  0.9938415002755769
  0.7482797469411631  0.1226118981933280  0.4936529827143850
  0.7305823685645819  0.6203993369937824  0.0167659490331934
  0.7304947478296859  0.6208492711874571  0.5176313368394326
  0.2475816038880551  0.3805621354132900  0.9967879882400090
  0.2518907127885570  0.3782484767550810  0.5019438398071829
  0.2691190911062661  0.3817464285267016  0.2701676741306840
  0.2647103515859274  0.3807453303670099  0.7725719581959922
  0.7509683524166449  0.6225221551107712  0.2548698394098746
  0.7508217695163644  0.6230367707802806  0.7543882173795730
  0.2510030429501143  0.6218819463521584  0.2697393902751800
  0.2529098416122946  0.6208831652942153  0.7694674828619676
  0.7259457477322711  0.3760379164881701  0.2508362561141569
  0.7278147486126215  0.3767341808262486  0.7493004029455786
  0.7467790380633849  0.3795620248015693  0.0166735419541799
  0.7466817596424088  0.3807790651571560  0.5180182185214124
  0.2759829905386463  0.6243470054839185  0.0028919664453148
  0.2749991849105198  0.6236108173704524  0.5002616752578584
  0.3293220227022958  0.3161307803804865  0.1345601374759637
  0.3194249304186669  0.3162249523596078  0.6330360698178846
  0.6706321027058538  0.6808066492578080  0.3772940386936938
  0.6705440729015177  0.6810486610680003  0.8770369531576667
  0.6748547648066574  0.2982820424362536  0.1221718922295824
  0.6771227815576034  0.2973176731516011  0.6213172464329526
  0.3266268540013001  0.7019910417192142  0.3723219625021907
  0.3271765850319467  0.7015105079069131  0.8730892130625362
  0.8261808676531389  0.7987068126604868  0.1274553570658125
  0.8261110553275545  0.7992525032236625  0.6271705233548003
  0.1690319864233704  0.1955219510472917  0.3792922357139020
  0.1646490184861090  0.1874909673718950  0.8774241261599216
  0.1701365561609449  0.8194409888242770  0.1218671108766123
  0.1711249449499151  0.8194319419910672  0.6225222627361032
  0.8302638708142163  0.1790528792649299  0.3712350851768415
  0.8309809088930837  0.1795774604795249  0.8721202744815932
  0.2599381588732335  0.2393704092658609  0.9925162836465327
  0.2542698347733490  0.2481281602664490  0.5049520743472374
  0.7475198371192092  0.7485619197454543  0.9949604974368267
  0.7462918753284931  0.7492398748656615  0.4955766693339266
  0.7443120064295287  0.7526172116282839  0.2604989790393305
  0.7435693355888068  0.7530311466831228  0.7596473727452780
  0.2499567130595275  0.2535956442676618  0.2561943134299922
  0.2449626297512437  0.2518259613091124  0.7573861187680171
  0.7541062430465481  0.2489280202438043  0.2547911070262571
  0.7595736127383517  0.2505353048230129  0.7532014376539332
  0.2465079291468139  0.7505329807422628  0.2396740659378185
  0.2445385211043810  0.7495829787697610  0.7422342808976861
  0.2464466228961753  0.7504790644082343  0.0049743552406299
  0.2465973397029468  0.7501438064846947  0.5053916478901000
  0.7554117739854947  0.2509340872210856  0.9878993461858629
  0.7568800369703906  0.2526920074968054  0.4855628845336943
  0.3767269510478219  0.3149764946336735  0.4731797697707721
  0.3853684593873828  0.3178097430558474  0.9677465378131177
  0.6162196343174564  0.6992486390797014  0.0354772444574101
  0.6154706287733450  0.6991218415987336  0.5354235923513996
  0.6280926215131019  0.6825948459185812  0.2106423673149307
  0.6273781851201562  0.6827518441367808  0.7106309305001967
  0.3810227563319227  0.3023384074160068  0.2960242019823160
  0.3765724594492231  0.3013231245876945  0.7913104536794335
  0.6175487400458907  0.2921332784359279  0.2818810813695831
  0.6226434229812879  0.2902946816401096  0.7810991547763032
  0.3674454347274131  0.6821212424251768  0.2056751020447099
  0.3672556782587504  0.6841720801132165  0.7058142251878872
  0.3835077603014584  0.7095113402856188  0.0327241246127405
  0.3831722273838180  0.7078027037516620  0.5319377076500531
  0.6326557104527758  0.3166222426264414  0.4557548308251268
  0.6313937713962796  0.3150678550572097  0.9566025769755943
  0.8826235854544161  0.7918088098517704  0.4676428352531213
  0.8831211871015441  0.7933690415831478  0.9680653749587249
  0.1343046498510394  0.1824851289759884  0.0479213993174979
  0.1341787973225123  0.1807900855674308  0.5475266547934657
  0.1153668505105777  0.2090085131558641  0.2196849868616129
  0.1120589276993016  0.2052486424625901  0.7188072826765618
  0.8682597118896352  0.8167964720563932  0.2939325821459986
  0.8673130919994411  0.8170473679431542  0.7940812805028363
  0.1270244309955825  0.8167464812943401  0.2884984110998144
  0.1272653882860842  0.8196193419309428  0.7888014403269391
  0.8851708368962228  0.1989985692487012  0.2135832206174477
  0.8872916581986874  0.1954340536053747  0.7134810847647554
  0.8727956379517245  0.1820919373708204  0.0389395400945840
  0.8713046233080561  0.1818499745314566  0.5385961298591664
  0.1162709303341287  0.8010083205140125  0.4642369665026010
  0.1156561514795991  0.8002756077820550  0.9636601168591723
  0.9991754704676414  0.3931979446366859  0.1401075066702741
  0.9994167978372469  0.3923819440223876  0.6360451076360464
  0.0006426300412091  0.6040064133997485  0.3907359624031326
  0.0012408110309384  0.6047723398556333  0.8905569724640990
  0.5004387426218352  0.8963925655598327  0.1109196561250108
  0.5011596053368914  0.8963077009310255  0.6096814062348874
  0.4996265055752251  0.1040976397427725  0.3574374224245844
  0.4984585063070937  0.1010143484026083  0.8593704746995751
  0.0991294151375144  0.3024559407168771  0.0972125649736600
  0.0992592755250113  0.3004414002303777  0.5982839665852261
  0.9056429616055308  0.6984481162798049  0.3465005241320508
  0.9060205575016541  0.6993791571709660  0.8484509150945555
  0.9011967089714177  0.2993446075708054  0.1025674963213062
  0.8998619618024509  0.2985199089015892  0.6056935953879655
  0.0953441985562888  0.7005720865809216  0.3546267689872100
  0.0930754885437457  0.7024667269677434  0.8493410062354753
  0.5941943079046947  0.7989104664377403  0.1462677577557749
  0.5954101857995403  0.7994011452081820  0.6459946457603161
  0.4072166139627245  0.2003398168445222  0.4019591636706225
  0.4110728667010053  0.2009054880109106  0.8975707875409810
  0.4081382295930825  0.8004992443642944  0.1573811301665771
  0.4054802590159315  0.8019894409891483  0.6521992110926293
  0.5947637491843558  0.1984053591384367  0.4023140660148725
  0.5910210494729508  0.1977945528913249  0.9009703348496007
  0.0021945808058477  0.2044609630149289  0.1109413609241790
  0.0011588687988270  0.2034779292056037  0.6065163793978202
  0.9986041604769722  0.7989072508766827  0.3637426436969628
  0.9980666806283977  0.8012743077698918  0.8626866426582117
  0.4988874628042307  0.6991651583902994  0.1370673529445251
  0.4983009003847797  0.7013216380765694  0.6372464864350275
  0.5021326969435781  0.2994584089846352  0.3883070123640621
  0.5043230789179481  0.3016714026429889  0.8774161070518869
  0.2943903538688313  0.3124377582970724  0.0288108988969241
  0.4226201188545087  0.3411531482550449  0.0022346661423708
 
  0.00000000E+00  0.00000000E+00  0.00000000E+00
  0.00000000E+00  0.00000000E+00  0.00000000E+00
  0.00000000E+00  0.00000000E+00  0.00000000E+00
  0.00000000E+00  0.00000000E+00  0.00000000E+00
  0.00000000E+00  0.00000000E+00  0.00000000E+00
  0.00000000E+00  0.00000000E+00  0.00000000E+00
  0.00000000E+00  0.00000000E+00  0.00000000E+00
  0.00000000E+00  0.00000000E+00  0.00000000E+00
  0.00000000E+00  0.00000000E+00  0.00000000E+00
  0.00000000E+00  0.00000000E+00  0.00000000E+00
  0.00000000E+00  0.00000000E+00  0.00000000E+00
  0.00000000E+00  0.00000000E+00  0.00000000E+00
  0.00000000E+00  0.00000000E+00  0.00000000E+00
  0.00000000E+00  0.00000000E+00  0.00000000E+00
  0.00000000E+00  0.00000000E+00  0.00000000E+00
  0.00000000E+00  0.00000000E+00  0.00000000E+00
  0.00000000E+00  0.00000000E+00  0.00000000E+00
  0.00000000E+00  0.00000000E+00  0.00000000E+00
  0.00000000E+00  0.00000000E+00  0.00000000E+00
  0.00000000E+00  0.00000000E+00  0.00000000E+00
  0.00000000E+00  0.00000000E+00  0.00000000E+00
  0.00000000E+00  0.00000000E+00  0.00000000E+00
  0.00000000E+00  0.00000000E+00  0.00000000E+00
  0.00000000E+00  0.00000000E+00  0.00000000E+00
  0.00000000E+00  0.00000000E+00  0.00000000E+00
  0.00000000E+00  0.00000000E+00  0.00000000E+00
  0.00000000E+00  0.00000000E+00  0.00000000E+00
  0.00000000E+00  0.00000000E+00  0.00000000E+00
  0.00000000E+00  0.00000000E+00  0.00000000E+00
  0.00000000E+00  0.00000000E+00  0.00000000E+00
  0.00000000E+00  0.00000000E+00  0.00000000E+00
  0.00000000E+00  0.00000000E+00  0.00000000E+00
  0.00000000E+00  0.00000000E+00  0.00000000E+00
  0.00000000E+00  0.00000000E+00  0.00000000E+00
  0.00000000E+00  0.00000000E+00  0.00000000E+00
  0.00000000E+00  0.00000000E+00  0.00000000E+00
  0.00000000E+00  0.00000000E+00  0.00000000E+00
  0.00000000E+00  0.00000000E+00  0.00000000E+00
  0.00000000E+00  0.00000000E+00  0.00000000E+00
  0.00000000E+00  0.00000000E+00  0.00000000E+00
  0.00000000E+00  0.00000000E+00  0.00000000E+00
  0.00000000E+00  0.00000000E+00  0.00000000E+00
  0.00000000E+00  0.00000000E+00  0.00000000E+00
  0.00000000E+00  0.00000000E+00  0.00000000E+00
  0.00000000E+00  0.00000000E+00  0.00000000E+00
  0.00000000E+00  0.00000000E+00  0.00000000E+00
  0.00000000E+00  0.00000000E+00  0.00000000E+00
  0.00000000E+00  0.00000000E+00  0.00000000E+00
  0.00000000E+00  0.00000000E+00  0.00000000E+00
  0.00000000E+00  0.00000000E+00  0.00000000E+00
  0.00000000E+00  0.00000000E+00  0.00000000E+00
  0.00000000E+00  0.00000000E+00  0.00000000E+00
  0.00000000E+00  0.00000000E+00  0.00000000E+00
  0.00000000E+00  0.00000000E+00  0.00000000E+00
  0.00000000E+00  0.00000000E+00  0.00000000E+00
  0.00000000E+00  0.00000000E+00  0.00000000E+00
  0.00000000E+00  0.00000000E+00  0.00000000E+00
  0.00000000E+00  0.00000000E+00  0.00000000E+00
  0.00000000E+00  0.00000000E+00  0.00000000E+00
  0.00000000E+00  0.00000000E+00  0.00000000E+00
  0.00000000E+00  0.00000000E+00  0.00000000E+00
  0.00000000E+00  0.00000000E+00  0.00000000E+00
  0.00000000E+00  0.00000000E+00  0.00000000E+00
  0.00000000E+00  0.00000000E+00  0.00000000E+00
  0.00000000E+00  0.00000000E+00  0.00000000E+00
  0.00000000E+00  0.00000000E+00  0.00000000E+00
  0.00000000E+00  0.00000000E+00  0.00000000E+00
  0.00000000E+00  0.00000000E+00  0.00000000E+00
  0.00000000E+00  0.00000000E+00  0.00000000E+00
  0.00000000E+00  0.00000000E+00  0.00000000E+00
  0.00000000E+00  0.00000000E+00  0.00000000E+00
  0.00000000E+00  0.00000000E+00  0.00000000E+00
  0.00000000E+00  0.00000000E+00  0.00000000E+00
  0.00000000E+00  0.00000000E+00  0.00000000E+00
  0.00000000E+00  0.00000000E+00  0.00000000E+00
  0.00000000E+00  0.00000000E+00  0.00000000E+00
  0.00000000E+00  0.00000000E+00  0.00000000E+00
  0.00000000E+00  0.00000000E+00  0.00000000E+00
  0.00000000E+00  0.00000000E+00  0.00000000E+00
  0.00000000E+00  0.00000000E+00  0.00000000E+00
  0.00000000E+00  0.00000000E+00  0.00000000E+00
  0.00000000E+00  0.00000000E+00  0.00000000E+00
  0.00000000E+00  0.00000000E+00  0.00000000E+00
  0.00000000E+00  0.00000000E+00  0.00000000E+00
  0.00000000E+00  0.00000000E+00  0.00000000E+00
  0.00000000E+00  0.00000000E+00  0.00000000E+00
  0.00000000E+00  0.00000000E+00  0.00000000E+00
  0.00000000E+00  0.00000000E+00  0.00000000E+00
  0.00000000E+00  0.00000000E+00  0.00000000E+00
  0.00000000E+00  0.00000000E+00  0.00000000E+00
  0.00000000E+00  0.00000000E+00  0.00000000E+00
  0.00000000E+00  0.00000000E+00  0.00000000E+00
  0.00000000E+00  0.00000000E+00  0.00000000E+00
  0.00000000E+00  0.00000000E+00  0.00000000E+00
  0.00000000E+00  0.00000000E+00  0.00000000E+00
  0.00000000E+00  0.00000000E+00  0.00000000E+00
  0.00000000E+00  0.00000000E+00  0.00000000E+00
  0.00000000E+00  0.00000000E+00  0.00000000E+00
  0.00000000E+00  0.00000000E+00  0.00000000E+00
  0.00000000E+00  0.00000000E+00  0.00000000E+00
  0.00000000E+00  0.00000000E+00  0.00000000E+00
  0.00000000E+00  0.00000000E+00  0.00000000E+00
  0.00000000E+00  0.00000000E+00  0.00000000E+00
  0.00000000E+00  0.00000000E+00  0.00000000E+00
  0.00000000E+00  0.00000000E+00  0.00000000E+00
  0.00000000E+00  0.00000000E+00  0.00000000E+00
  0.00000000E+00  0.00000000E+00  0.00000000E+00
  0.00000000E+00  0.00000000E+00  0.00000000E+00
  0.00000000E+00  0.00000000E+00  0.00000000E+00
  0.00000000E+00  0.00000000E+00  0.00000000E+00
  0.00000000E+00  0.00000000E+00  0.00000000E+00
  0.00000000E+00  0.00000000E+00  0.00000000E+00
  0.00000000E+00  0.00000000E+00  0.00000000E+00
  0.00000000E+00  0.00000000E+00  0.00000000E+00
  0.00000000E+00  0.00000000E+00  0.00000000E+00
  0.00000000E+00  0.00000000E+00  0.00000000E+00
  0.00000000E+00  0.00000000E+00  0.00000000E+00
  0.00000000E+00  0.00000000E+00  0.00000000E+00
  0.00000000E+00  0.00000000E+00  0.00000000E+00
  0.00000000E+00  0.00000000E+00  0.00000000E+00
  0.00000000E+00  0.00000000E+00  0.00000000E+00
  0.00000000E+00  0.00000000E+00  0.00000000E+00
  0.00000000E+00  0.00000000E+00  0.00000000E+00
  0.00000000E+00  0.00000000E+00  0.00000000E+00
  0.00000000E+00  0.00000000E+00  0.00000000E+00
  0.00000000E+00  0.00000000E+00  0.00000000E+00
  0.00000000E+00  0.00000000E+00  0.00000000E+00
  0.00000000E+00  0.00000000E+00  0.00000000E+00
  0.00000000E+00  0.00000000E+00  0.00000000E+00
  0.00000000E+00  0.00000000E+00  0.00000000E+00
  0.00000000E+00  0.00000000E+00  0.00000000E+00
  0.00000000E+00  0.00000000E+00  0.00000000E+00
  0.00000000E+00  0.00000000E+00  0.00000000E+00
  0.00000000E+00  0.00000000E+00  0.00000000E+00
  0.00000000E+00  0.00000000E+00  0.00000000E+00
  0.00000000E+00  0.00000000E+00  0.00000000E+00
  0.00000000E+00  0.00000000E+00  0.00000000E+00
  0.00000000E+00  0.00000000E+00  0.00000000E+00
  0.00000000E+00  0.00000000E+00  0.00000000E+00
  0.00000000E+00  0.00000000E+00  0.00000000E+00
  0.00000000E+00  0.00000000E+00  0.00000000E+00
  0.00000000E+00  0.00000000E+00  0.00000000E+00
  0.00000000E+00  0.00000000E+00  0.00000000E+00
  0.00000000E+00  0.00000000E+00  0.00000000E+00
  0.00000000E+00  0.00000000E+00  0.00000000E+00
  0.00000000E+00  0.00000000E+00  0.00000000E+00
  0.00000000E+00  0.00000000E+00  0.00000000E+00
  0.00000000E+00  0.00000000E+00  0.00000000E+00
  0.00000000E+00  0.00000000E+00  0.00000000E+00
  0.00000000E+00  0.00000000E+00  0.00000000E+00
  0.00000000E+00  0.00000000E+00  0.00000000E+00
  0.00000000E+00  0.00000000E+00  0.00000000E+00
  0.00000000E+00  0.00000000E+00  0.00000000E+00
  0.00000000E+00  0.00000000E+00  0.00000000E+00
  0.00000000E+00  0.00000000E+00  0.00000000E+00
  0.00000000E+00  0.00000000E+00  0.00000000E+00
  0.00000000E+00  0.00000000E+00  0.00000000E+00
  0.00000000E+00  0.00000000E+00  0.00000000E+00
  0.00000000E+00  0.00000000E+00  0.00000000E+00
  0.00000000E+00  0.00000000E+00  0.00000000E+00
  0.00000000E+00  0.00000000E+00  0.00000000E+00
  0.00000000E+00  0.00000000E+00  0.00000000E+00
  0.00000000E+00  0.00000000E+00  0.00000000E+00
  0.00000000E+00  0.00000000E+00  0.00000000E+00
  0.00000000E+00  0.00000000E+00  0.00000000E+00
  0.00000000E+00  0.00000000E+00  0.00000000E+00
  0.00000000E+00  0.00000000E+00  0.00000000E+00
  0.00000000E+00  0.00000000E+00  0.00000000E+00
  0.00000000E+00  0.00000000E+00  0.00000000E+00
  0.00000000E+00  0.00000000E+00  0.00000000E+00
  0.00000000E+00  0.00000000E+00  0.00000000E+00
  0.00000000E+00  0.00000000E+00  0.00000000E+00
  0.00000000E+00  0.00000000E+00  0.00000000E+00
  0.00000000E+00  0.00000000E+00  0.00000000E+00
  0.00000000E+00  0.00000000E+00  0.00000000E+00
  0.00000000E+00  0.00000000E+00  0.00000000E+00
  0.00000000E+00  0.00000000E+00  0.00000000E+00
  0.00000000E+00  0.00000000E+00  0.00000000E+00
  0.00000000E+00  0.00000000E+00  0.00000000E+00
  0.00000000E+00  0.00000000E+00  0.00000000E+00
  0.00000000E+00  0.00000000E+00  0.00000000E+00
  0.00000000E+00  0.00000000E+00  0.00000000E+00
  0.00000000E+00  0.00000000E+00  0.00000000E+00
  0.00000000E+00  0.00000000E+00  0.00000000E+00
  0.00000000E+00  0.00000000E+00  0.00000000E+00
  0.00000000E+00  0.00000000E+00  0.00000000E+00
  0.00000000E+00  0.00000000E+00  0.00000000E+00
  0.00000000E+00  0.00000000E+00  0.00000000E+00
  0.00000000E+00  0.00000000E+00  0.00000000E+00
  0.00000000E+00  0.00000000E+00  0.00000000E+00
  0.00000000E+00  0.00000000E+00  0.00000000E+00
  0.00000000E+00  0.00000000E+00  0.00000000E+00
  0.00000000E+00  0.00000000E+00  0.00000000E+00
  0.00000000E+00  0.00000000E+00  0.00000000E+00
  0.00000000E+00  0.00000000E+00  0.00000000E+00
  0.00000000E+00  0.00000000E+00  0.00000000E+00
  0.00000000E+00  0.00000000E+00  0.00000000E+00
  0.00000000E+00  0.00000000E+00  0.00000000E+00
  0.00000000E+00  0.00000000E+00  0.00000000E+00
  0.00000000E+00  0.00000000E+00  0.00000000E+00
  0.00000000E+00  0.00000000E+00  0.00000000E+00
  0.00000000E+00  0.00000000E+00  0.00000000E+00
  0.00000000E+00  0.00000000E+00  0.00000000E+00
  0.00000000E+00  0.00000000E+00  0.00000000E+00
  0.00000000E+00  0.00000000E+00  0.00000000E+00
  0.00000000E+00  0.00000000E+00  0.00000000E+00
  0.00000000E+00  0.00000000E+00  0.00000000E+00
  0.00000000E+00  0.00000000E+00  0.00000000E+00
  0.00000000E+00  0.00000000E+00  0.00000000E+00
  0.00000000E+00  0.00000000E+00  0.00000000E+00
  0.00000000E+00  0.00000000E+00  0.00000000E+00
  0.00000000E+00  0.00000000E+00  0.00000000E+00
  0.00000000E+00  0.00000000E+00  0.00000000E+00
  0.00000000E+00  0.00000000E+00  0.00000000E+00
  0.00000000E+00  0.00000000E+00  0.00000000E+00
  0.00000000E+00  0.00000000E+00  0.00000000E+00
  0.00000000E+00  0.00000000E+00  0.00000000E+00
  0.00000000E+00  0.00000000E+00  0.00000000E+00
  0.00000000E+00  0.00000000E+00  0.00000000E+00
  0.00000000E+00  0.00000000E+00  0.00000000E+00
  0.00000000E+00  0.00000000E+00  0.00000000E+00
  0.00000000E+00  0.00000000E+00  0.00000000E+00
  0.00000000E+00  0.00000000E+00  0.00000000E+00
  0.00000000E+00  0.00000000E+00  0.00000000E+00
  0.00000000E+00  0.00000000E+00  0.00000000E+00
  0.00000000E+00  0.00000000E+00  0.00000000E+00
  0.00000000E+00  0.00000000E+00  0.00000000E+00
  0.00000000E+00  0.00000000E+00  0.00000000E+00
  0.00000000E+00  0.00000000E+00  0.00000000E+00
  0.00000000E+00  0.00000000E+00  0.00000000E+00
  0.00000000E+00  0.00000000E+00  0.00000000E+00
  0.00000000E+00  0.00000000E+00  0.00000000E+00
  0.00000000E+00  0.00000000E+00  0.00000000E+00
  0.00000000E+00  0.00000000E+00  0.00000000E+00
  0.00000000E+00  0.00000000E+00  0.00000000E+00
  0.00000000E+00  0.00000000E+00  0.00000000E+00
  0.00000000E+00  0.00000000E+00  0.00000000E+00
  0.00000000E+00  0.00000000E+00  0.00000000E+00
  0.00000000E+00  0.00000000E+00  0.00000000E+00
  0.00000000E+00  0.00000000E+00  0.00000000E+00
  0.00000000E+00  0.00000000E+00  0.00000000E+00
  0.00000000E+00  0.00000000E+00  0.00000000E+00
  0.00000000E+00  0.00000000E+00  0.00000000E+00
  0.00000000E+00  0.00000000E+00  0.00000000E+00
  0.00000000E+00  0.00000000E+00  0.00000000E+00
  0.00000000E+00  0.00000000E+00  0.00000000E+00
  0.00000000E+00  0.00000000E+00  0.00000000E+00
  0.00000000E+00  0.00000000E+00  0.00000000E+00
  0.00000000E+00  0.00000000E+00  0.00000000E+00
  0.00000000E+00  0.00000000E+00  0.00000000E+00
  0.00000000E+00  0.00000000E+00  0.00000000E+00
  0.00000000E+00  0.00000000E+00  0.00000000E+00
  0.00000000E+00  0.00000000E+00  0.00000000E+00
  0.00000000E+00  0.00000000E+00  0.00000000E+00
  0.00000000E+00  0.00000000E+00  0.00000000E+00
  0.00000000E+00  0.00000000E+00  0.00000000E+00
  0.00000000E+00  0.00000000E+00  0.00000000E+00
  0.00000000E+00  0.00000000E+00  0.00000000E+00
  0.00000000E+00  0.00000000E+00  0.00000000E+00
  0.00000000E+00  0.00000000E+00  0.00000000E+00
  0.00000000E+00  0.00000000E+00  0.00000000E+00
  0.00000000E+00  0.00000000E+00  0.00000000E+00
  0.00000000E+00  0.00000000E+00  0.00000000E+00
  0.00000000E+00  0.00000000E+00  0.00000000E+00
  0.00000000E+00  0.00000000E+00  0.00000000E+00
  0.00000000E+00  0.00000000E+00  0.00000000E+00
  0.00000000E+00  0.00000000E+00  0.00000000E+00
  0.00000000E+00  0.00000000E+00  0.00000000E+00
  0.00000000E+00  0.00000000E+00  0.00000000E+00
  0.00000000E+00  0.00000000E+00  0.00000000E+00
  0.00000000E+00  0.00000000E+00  0.00000000E+00
  0.00000000E+00  0.00000000E+00  0.00000000E+00
  0.00000000E+00  0.00000000E+00  0.00000000E+00
  0.00000000E+00  0.00000000E+00  0.00000000E+00
  0.00000000E+00  0.00000000E+00  0.00000000E+00
  0.00000000E+00  0.00000000E+00  0.00000000E+00
  0.00000000E+00  0.00000000E+00  0.00000000E+00
  0.00000000E+00  0.00000000E+00  0.00000000E+00
  0.00000000E+00  0.00000000E+00  0.00000000E+00
  0.00000000E+00  0.00000000E+00  0.00000000E+00
  0.00000000E+00  0.00000000E+00  0.00000000E+00
  0.00000000E+00  0.00000000E+00  0.00000000E+00
  0.00000000E+00  0.00000000E+00  0.00000000E+00
  0.00000000E+00  0.00000000E+00  0.00000000E+00
  0.00000000E+00  0.00000000E+00  0.00000000E+00
  0.00000000E+00  0.00000000E+00  0.00000000E+00
  0.00000000E+00  0.00000000E+00  0.00000000E+00
  0.00000000E+00  0.00000000E+00  0.00000000E+00
  0.00000000E+00  0.00000000E+00  0.00000000E+00
