# Supplementary material for: Brønsted acidity in zeolites measured by deprotonation energy
Source: Sci Rep. 2022 May 4;12:7301. doi: 10.1038/s41598-022-11354-x (PMC9068704; doi:10.1038/s41598-022-11354-x)
Supplement: Supplementary file 2 — Supplementary Information 2. [file 41598_2022_11354_MOESM2_ESM.zip › structures/periodic/mor/Al4-O7s.vasp]

Comment Line                            
   1.00000000000000     
    18.1261405945000007    0.0000000000000000    0.0000000000000000
     0.0000000000000000   20.4852790833000000    0.0000000000000000
     0.0000000000000000    0.0000000000000000   15.0408601760000007
   Si   O    Al   H 
    95   192     1     1
Direct
  0.3086534608606878  0.0731802836533880  0.0248593499557319
  0.3066278322724189  0.0725857272925371  0.5260677704310787
  0.6900186060361599  0.9330078901932077  0.4798592649552191
  0.6894893115344783  0.9332297446933038  0.9808164386521809
  0.6956681557987655  0.9252136195597996  0.2741535312137680
  0.6959375280754133  0.9251624780500889  0.7744711085595841
  0.3134587889458338  0.0653666759007126  0.2299953000889270
  0.3123822161986797  0.0664955073102611  0.7289762229295619
  0.6872313140967445  0.0735112090897390  0.2287564897107781
  0.6908295859724332  0.0725517216504129  0.7268039998242574
  0.2980356570470989  0.9194454680097900  0.2706327836831206
  0.2988013664473967  0.9200620532775102  0.7711285760973032
  0.3102723946028249  0.9262257507572280  0.4771166842673520
  0.3112421347764543  0.9261854734326394  0.9776387852728856
  0.7016193082144137  0.0805317396312346  0.0214425647249657
  0.7018131324305174  0.0804568095131786  0.5197413596869465
  0.8104030472146049  0.5722172653785752  0.0226417226893542
  0.8100534145549934  0.5726445220619010  0.5231150035782984
  0.2013600090026745  0.4206253954999546  0.4796759729351948
  0.1993756631248167  0.4217522653203152  0.9798036913529139
  0.1893134966926673  0.4303870430997390  0.2726188326654160
  0.1889780073098758  0.4276681799120916  0.7725972659934561
  0.7987463623002027  0.5805089891467936  0.2302189965947516
  0.7987572160991503  0.5802161747096908  0.7303568420574322
  0.1964568667438387  0.5757385185483378  0.2263196499790774
  0.1951995376475008  0.5755647683494809  0.7264788683941702
  0.8086498168084922  0.4335887130069806  0.2716180991117643
  0.8108887525329050  0.4329283797737540  0.7701492977019886
  0.8029963721784821  0.4248021607889502  0.4774285511999626
  0.8041798100392819  0.4243206782317887  0.9765773928038428
  0.1900889607371764  0.5674635126938526  0.0200967167044108
  0.1900363431412710  0.5673284679506567  0.5207865934518199
  0.3063984239026529  0.3043503017462943  0.0217064414520201
  0.3072079428735164  0.3042468297971493  0.5247089627631054
  0.7030776749678163  0.6893130283284434  0.4792823173688721
  0.7035546559197619  0.6890252028165336  0.9793204022457852
  0.6932677405881698  0.6973097438330493  0.2736398905067096
  0.6935360555965876  0.6962607390453220  0.7736369581286051
  0.2932543960133119  0.3116361554974025  0.2274078374595533
  0.2970951152777014  0.3117853401835343  0.7296790067460378
  0.6955229311216544  0.3173858698285515  0.2258789584202386
  0.6985017368303265  0.3159412647234961  0.7235824821457700
  0.3087284543664927  0.6878414986963409  0.2687203307833815
  0.3080647931693509  0.6868481922440500  0.7687042416367978
  0.3021796253654287  0.6845170456733153  0.4748957250460842
  0.3020591654822693  0.6850062961400760  0.9746934723992275
  0.6907932316071700  0.3134503849075976  0.0191557004181399
  0.6894102758334424  0.3136016883590820  0.5180294774697912
  0.8018678181684834  0.8159559840819871  0.0263907438644790
  0.8021652668562851  0.8159517323468564  0.5262333694483960
  0.1952241818626901  0.1843313038940188  0.4887426460728735
  0.1966957162382164  0.1845112598400751  0.9799747195012427
  0.2031594985647189  0.1823954137792809  0.2815112431865048
  0.2002319681463944  0.1833072086098040  0.7727216547128763
  0.8082640431764512  0.8144376155218584  0.2326091365693946
  0.8082923638206713  0.8132535680410530  0.7325193442948111
  0.1935235120021277  0.8040032375196473  0.2271881068080490
  0.1934640102906825  0.8040336864939557  0.7273442549980071
  0.7930754640758323  0.1900196559853153  0.2732629413623921
  0.7971205580488735  0.1894547393970477  0.7712615979273389
  0.8054818711202345  0.1973017328841815  0.4774883289415340
  0.8058694986003446  0.1968550097144791  0.9777561436413762
  0.2034317907081417  0.8112926202776416  0.0218175818299727
  0.2029370572221633  0.8107909061069233  0.5219143006126419
  0.0855012146497134  0.3818104378935965  0.1312397723575907
  0.0853192518933274  0.3775874334965081  0.6280602284705070
  0.9143503246298570  0.6228502305182172  0.3794461984186602
  0.9142636690722231  0.6233865962837627  0.8797073230694794
  0.9134406944925362  0.3786126557740619  0.1289365416928129
  0.9146396546060632  0.3793034535954193  0.6278344346297789
  0.0857502210824440  0.6211979759230769  0.3771553117143600
  0.0854532905272369  0.6221144083512039  0.8779351688925924
  0.5853958702298626  0.8783655633596418  0.1232185772455037
  0.5857436469721470  0.8790053358145971  0.6235174600601819
  0.4145022826185989  0.1220454150160432  0.3744728155268237
  0.4158623145021880  0.1228139857088313  0.8744772028035002
  0.4147838955705302  0.8769804941808046  0.1216124993328310
  0.4144574109114439  0.8776493307631099  0.6213219399296737
  0.5853990929227684  0.1245086594790169  0.3712656051876582
  0.5878217913919396  0.1240732763097648  0.8705458665321782
  0.0837513514544517  0.2211427874706666  0.6329533365628408
  0.9161325459884332  0.7788995726865887  0.3830237229547413
  0.9160792325664070  0.7793766239572376  0.8832318491666739
  0.9106367286437538  0.2239710466838971  0.1326000847617713
  0.9129680482237472  0.2252505214270384  0.6314839939146955
  0.0872486867845575  0.7755324651198727  0.3810137295939548
  0.0871546216589856  0.7765531765663144  0.8814700250025710
  0.5870612981448990  0.7239974038411996  0.1195634397337384
  0.5872152785911208  0.7245598571910943  0.6201496355157179
  0.4105387376793244  0.2759199542598384  0.3688158799297376
  0.4132790507552758  0.2778700796253956  0.8716722010400783
  0.4165752644615067  0.7207874834071408  0.1183493572898564
  0.4161342707086311  0.7214153725945062  0.6184308098279498
  0.5817302176025664  0.2803917031807204  0.3670386818935533
  0.5849825335670414  0.2798126446733996  0.8678563863757925
  0.2852269291920239  0.0016350194086328  0.9876835660318227
  0.2834785716723281  0.0018181036344939  0.4859201868257431
  0.7237698768595893  0.0048970181403629  0.0021435799841434
  0.7241262717127459  0.0052647722019227  0.4978795935792762
  0.7149301503697789  0.9985421729656986  0.2401631074863904
  0.7179736164602281  0.9974237952146483  0.7385841460779140
  0.2758752402700890  0.9955402819032299  0.2535585982292935
  0.2766193697275053  0.9960902948744711  0.7547662939453906
  0.7827629792811377  0.4973764414777361  0.0101491497396489
  0.7822194259665508  0.4976543136350294  0.5122642269302771
  0.2260373020465941  0.4967417154014834  0.9968475767317103
  0.2249661126278931  0.4954681590264855  0.5017411252110147
  0.2211152184208718  0.5044543370079947  0.2638145177562114
  0.2162858102576359  0.5027509733588605  0.7608616222744916
  0.7748174871412462  0.5059158248758465  0.2530217097953745
  0.7763695728676050  0.5049551083906532  0.7515422934237900
  0.3383803029509116  0.0679259520188598  0.1268862663198922
  0.3397107305475816  0.0653489837603098  0.6258190768361493
  0.6660852036280932  0.9261462698717239  0.3761721682988540
  0.6668292894332528  0.9282274399048798  0.8765549891566173
  0.6751728286798517  0.0898241682422470  0.1241797751992617
  0.6752447292037314  0.0878368628111136  0.6225697060411098
  0.3240347265626531  0.9087549731073412  0.3731340939217261
  0.3245209366177597  0.9086509994201758  0.8736235510632195
  0.8246361936685217  0.5875130631829377  0.1271119614478918
  0.8247394854384981  0.5885586142377157  0.6273730756623834
  0.1756144182110961  0.4129375722365098  0.3766868048662427
  0.1741627985065309  0.4118960005942229  0.8766702147128046
  0.1672984943854523  0.5712016600719458  0.1244276749576589
  0.1657629251841117  0.5735058508664501  0.6244074168629352
  0.8323760433141169  0.4269136765509338  0.3754587864429353
  0.8330299538861299  0.4256835660660580  0.8742213831821882
  0.3691193314404919  0.1065842785038736  0.4646741965288804
  0.3754765391081893  0.1033136954484996  0.9666084791334419
  0.6155084784442971  0.9220651217129194  0.0405200993391779
  0.6169280076619100  0.9225637210476165  0.5412442649212079
  0.6311972233044689  0.8932028060967492  0.2135106580687574
  0.6299455783459448  0.8945161086997996  0.7147736341721893
  0.3853821721879460  0.0771644297215101  0.2923756531448443
  0.3837153819053606  0.0806482543993225  0.7915223778776728
  0.6097811826652251  0.0845139921978288  0.2822059100199855
  0.6150054253054895  0.0844898767559176  0.7825497806217548
  0.3661913073543977  0.8985241372775126  0.2071961039622360
  0.3672807387100061  0.8995979085014291  0.7077004541277796
  0.3879771311065751  0.9148173405814307  0.0320039336700583
  0.3868151432465151  0.9155742064000280  0.5319679869328272
  0.6341194334678186  0.1038463539143870  0.4569233225995517
  0.6335339931664110  0.1025236199612137  0.9582676106514121
  0.8862810321850220  0.5836665530717944  0.4675116908994141
  0.8868616305891130  0.5839654404082169  0.9678107244255263
  0.1292355589894064  0.4054241268672640  0.0421402841952714
  0.1325688725474071  0.3985243039374800  0.5413465776745218
  0.1125385169046426  0.4247815115772012  0.2174427252358982
  0.1129071085632116  0.4159240016148290  0.7169002068348912
  0.8676611787713355  0.6026973937399153  0.2918993826392730
  0.8670364252157658  0.6030838468277038  0.7925683095459207
  0.1299783601984105  0.6058275581453436  0.2858687410364533
  0.1300192642792033  0.6066007479495000  0.7869200144502682
  0.8814562786255609  0.4227112272408129  0.2104409602861770
  0.8851547318127210  0.4234880768490695  0.7103693964240284
  0.8695308842600414  0.3939759599277595  0.0370943324031620
  0.8681641862456156  0.3935181608676195  0.5378309852594439
  0.1170048460241863  0.5775183231805945  0.4592468600912859
  0.1160264471774965  0.5786225076631477  0.9605106864280091
  0.2368828784794813  0.1197156905120312  0.0208756694699204
  0.2332006160130181  0.1184734041258474  0.5272360123768322
  0.7505336826313881  0.8786255576114952  0.0053737322865843
  0.7518274837746960  0.8791912086870306  0.5047846209269755
  0.7706735279915815  0.8819493036936684  0.2672811291964514
  0.7691531900299634  0.8796361665464854  0.7683873600733095
  0.2521477180429176  0.1218884916839817  0.2490923772668645
  0.2507539174593524  0.1226535859254203  0.7404121258398770
  0.7482378628534442  0.1213968142433605  0.2734245909059524
  0.7542707218201815  0.1200541278670597  0.7668853723818058
  0.2247004534700095  0.8766341950688336  0.2497372094165874
  0.2264435227434993  0.8760380958841852  0.7495314410960118
  0.2474730115716933  0.8802454360922876  0.0207420263644607
  0.2468569773590232  0.8798403621398100  0.5197954960001617
  0.7742254510792385  0.1245785490145576  0.0017023297454348
  0.7744962186625362  0.1250710777039975  0.5024078298108070
  0.7476024286895339  0.6202150518370384  0.9818325169503499
  0.7472250784361809  0.6205148541749662  0.4821394724470004
  0.2695201460998533  0.3749441854045144  0.0012144078930351
  0.2728526499043316  0.3748255677624161  0.4987282846813012
  0.2497334470964606  0.3803780017287065  0.2302108672642863
  0.2524482037411812  0.3803143983037559  0.7318829984065962
  0.7272135980259651  0.6263094490869799  0.2485725483159281
  0.7260788117763003  0.6245215577835630  0.7493624214046517
  0.2685137635694120  0.6226768364031083  0.2311359066631995
  0.2689533882169212  0.6204632076745266  0.7328122739440640
  0.7462153804491041  0.3802718517928532  0.2471192539081783
  0.7505352743922470  0.3786233455189217  0.7419130961384655
  0.7302844491927699  0.3796622020783429  0.9834069231664171
  0.7289733404383457  0.3802402464953450  0.4837221956215743
  0.2501912999748987  0.6231319457655182  0.9969528461845026
  0.2514429961744722  0.6217059447687207  0.4968156721510061
  0.3225291740295956  0.2970252150987031  0.1277979368433091
  0.3277351107142934  0.3002458665803977  0.6293094679306883
  0.6737542636539551  0.7016708699322907  0.3787423478210558
  0.6744669589437857  0.7017858532152184  0.8787474883471964
  0.6693158761303020  0.3200653634544244  0.1231457414986001
  0.6681192211556762  0.3190960877430188  0.6223163043593509
  0.3297978250550966  0.6801203089166902  0.3727151183737906
  0.3299575306555894  0.6801457995985983  0.8726253670718517
  0.8299755179175512  0.8198970860120268  0.1284780946822862
  0.8297949850048341  0.8198464261306964  0.6284616196177196
  0.1774667573724604  0.1742173859298170  0.3831702733167182
  0.1784076205535973  0.1728653630793552  0.8754741964792995
  0.1744942389263647  0.7972998651943556  0.1222079267842595
  0.1738136821268216  0.7977916660077635  0.6223770122945351
  0.8258716315037501  0.2019609722010320  0.3725986236223494
  0.8242503550970992  0.2024124453468214  0.8723720056557890
  0.2532175407377273  0.2463276492282024  0.9871078071583471
  0.2483433847741588  0.2471805827972776  0.4995344472230840
  0.7565112376134988  0.7485574350413764  0.0110268662057779
  0.7561046990007337  0.7489865251345224  0.5103737587072831
  0.7520150805127226  0.7538391465437881  0.2473478104078360
  0.7535703105596970  0.7513961365617715  0.7460389348133817
  0.2383524465140195  0.2519237626171825  0.2581358171130334
  0.2438078412986874  0.2518582503290240  0.7586792893161964
  0.7395881221856354  0.2500451791742598  0.2454138001498861
  0.7439866060479282  0.2484345835654765  0.7379208606961041
  0.2552682829628382  0.7507628250882434  0.2560186844820531
  0.2533758192484997  0.7488637394199437  0.7552924264280002
  0.2571652132179471  0.7527940200795575  0.9888697035249668
  0.2563795925510677  0.7517441194192094  0.4899740526053332
  0.7444000123254989  0.2509394375655689  0.0050404234841297
  0.7436658132237438  0.2515249518856719  0.5027289073347007
  0.3824982114970284  0.2923290406701436  0.4689363427607814
  0.3853481685394616  0.2983697995195403  0.9707364727651154
  0.6334290226661694  0.6835954076157124  0.0456381638289342
  0.6330197316272116  0.6840677311268789  0.5457585558512998
  0.6170645615289870  0.7085199409290494  0.2192358226690033
  0.6173372959353536  0.7083081986433439  0.7195358402798760
  0.3622431343550646  0.3153760344114885  0.2955847462238118
  0.3666451198899197  0.3170855277634851  0.7967002327349268
  0.6226222980435870  0.3200757406620668  0.2880513435580563
  0.6283386627680942  0.3188584135997816  0.7900139893030373
  0.3850232723663147  0.6987252404432427  0.2147909251243473
  0.3839389135220241  0.6985682415800241  0.7141835637561922
  0.3736366510097664  0.6831687043085182  0.0389707505228785
  0.3741402262532653  0.6834557249838775  0.5385514704483878
  0.6131751314050781  0.3028195737330611  0.4635012056009625
  0.6144963568330154  0.3024163592273916  0.9649943160607370
  0.8742445799399132  0.8172486003702386  0.4626700723387291
  0.8735562903234472  0.8179132235137624  0.9622434974391872
  0.1222841222178522  0.1967934961559549  0.0332097175068160
  0.1172558520768021  0.1968962467771660  0.5378010113003295
  0.1223241280523265  0.1791909263484993  0.2246273653595218
  0.1251455298597143  0.1841109844144521  0.7139270595839767
  0.8839339825285381  0.8016789652890199  0.2871623152899539
  0.8842404007567272  0.8015052160279259  0.7868993287677822
  0.1176128502655713  0.7916310019510850  0.2816242501229271
  0.1174580297059946  0.7929671301544107  0.7821603060647881
  0.8597703152375805  0.1837577281742683  0.2030150006267792
  0.8684033936131608  0.1845010754583435  0.7065549154801287
  0.8817263444435004  0.2099434500383911  0.0314255597360085
  0.8809168616170364  0.2106960015112878  0.5324859670151526
  0.1329282867257366  0.8162821369497605  0.4553631793848122
  0.1330917749030827  0.8170839437647868  0.9558437772767484
 -0.0011182129368098  0.3978213898409391  0.1141049824617715
  0.0002312303697679  0.3971431307389197  0.6092399219105077
  0.9997103374107269  0.6036912637347528  0.3617184751410962
  0.9995762440923385  0.6045380574335408  0.8612166555387452
  0.4997484335108862  0.8965990792853162  0.1412609592110116
  0.4997575834666919  0.8969109615844169  0.6390926817364480
  0.5003168881224007  0.1062215997067454  0.3928939110612172
  0.5022076294076041  0.1060628450201315  0.8868148405883250
  0.1001604000003407  0.3059845512627525  0.1504359831835403
  0.0943736320057123  0.2994712272109474  0.6436586864039396
  0.9051871865169878  0.7007717689821837  0.3967241830006774
  0.9051175400830117  0.7012633986568658  0.8973157185959518
  0.9023932857140415  0.3020521386482936  0.1539798057169652
  0.9063059992436320  0.3026708700058420  0.6542688749360699
  0.0956383784130998  0.6979836603259105  0.4022710504873536
  0.0953674812555928  0.6989553574237641  0.9025492722881530
  0.5941986951499745  0.8016268958604575  0.0977839104302091
  0.5954184968812166  0.8021905713558007  0.5989054211544601
  0.4017064514442424  0.1981962331121279  0.3478508680517846
  0.4029062469440022  0.1998873569257516  0.8545095832351826
  0.4061448751075478  0.7990409031388774  0.1056245587097572
  0.4050203965005165  0.7996494890540286  0.6057476715813406
  0.5940760449545056  0.2023300054810272  0.3532659881541980
  0.5981751680357199  0.2018958955650149  0.8538434724293349
  0.9934924649457412  0.1990667710364126  0.1439885585074704
  0.9977632189721152  0.2011968981158510  0.6342111338029277
  0.0022902673751499  0.7985619024595925  0.3864942122667445
  0.0021170347894543  0.7993753266236164  0.8873033208755221
  0.5023605002268752  0.7002884501255668  0.1135120947681495
  0.5021980723696218  0.7017517930068512  0.6143987052874329
  0.4952453220904541  0.2988228016264759  0.3614313910314056
  0.4987183312208818  0.2984636880843441  0.8614121192271762
  0.0817386775558095  0.2258743825930675  0.1271266091784007
  0.0832987782317360  0.1527447274769911  0.2513859199175224
 
  0.00000000E+00  0.00000000E+00  0.00000000E+00
  0.00000000E+00  0.00000000E+00  0.00000000E+00
  0.00000000E+00  0.00000000E+00  0.00000000E+00
  0.00000000E+00  0.00000000E+00  0.00000000E+00
  0.00000000E+00  0.00000000E+00  0.00000000E+00
  0.00000000E+00  0.00000000E+00  0.00000000E+00
  0.00000000E+00  0.00000000E+00  0.00000000E+00
  0.00000000E+00  0.00000000E+00  0.00000000E+00
  0.00000000E+00  0.00000000E+00  0.00000000E+00
  0.00000000E+00  0.00000000E+00  0.00000000E+00
  0.00000000E+00  0.00000000E+00  0.00000000E+00
  0.00000000E+00  0.00000000E+00  0.00000000E+00
  0.00000000E+00  0.00000000E+00  0.00000000E+00
  0.00000000E+00  0.00000000E+00  0.00000000E+00
  0.00000000E+00  0.00000000E+00  0.00000000E+00
  0.00000000E+00  0.00000000E+00  0.00000000E+00
  0.00000000E+00  0.00000000E+00  0.00000000E+00
  0.00000000E+00  0.00000000E+00  0.00000000E+00
  0.00000000E+00  0.00000000E+00  0.00000000E+00
  0.00000000E+00  0.00000000E+00  0.00000000E+00
  0.00000000E+00  0.00000000E+00  0.00000000E+00
  0.00000000E+00  0.00000000E+00  0.00000000E+00
  0.00000000E+00  0.00000000E+00  0.00000000E+00
  0.00000000E+00  0.00000000E+00  0.00000000E+00
  0.00000000E+00  0.00000000E+00  0.00000000E+00
  0.00000000E+00  0.00000000E+00  0.00000000E+00
  0.00000000E+00  0.00000000E+00  0.00000000E+00
  0.00000000E+00  0.00000000E+00  0.00000000E+00
  0.00000000E+00  0.00000000E+00  0.00000000E+00
  0.00000000E+00  0.00000000E+00  0.00000000E+00
  0.00000000E+00  0.00000000E+00  0.00000000E+00
  0.00000000E+00  0.00000000E+00  0.00000000E+00
  0.00000000E+00  0.00000000E+00  0.00000000E+00
  0.00000000E+00  0.00000000E+00  0.00000000E+00
  0.00000000E+00  0.00000000E+00  0.00000000E+00
  0.00000000E+00  0.00000000E+00  0.00000000E+00
  0.00000000E+00  0.00000000E+00  0.00000000E+00
  0.00000000E+00  0.00000000E+00  0.00000000E+00
  0.00000000E+00  0.00000000E+00  0.00000000E+00
  0.00000000E+00  0.00000000E+00  0.00000000E+00
  0.00000000E+00  0.00000000E+00  0.00000000E+00
  0.00000000E+00  0.00000000E+00  0.00000000E+00
  0.00000000E+00  0.00000000E+00  0.00000000E+00
  0.00000000E+00  0.00000000E+00  0.00000000E+00
  0.00000000E+00  0.00000000E+00  0.00000000E+00
  0.00000000E+00  0.00000000E+00  0.00000000E+00
  0.00000000E+00  0.00000000E+00  0.00000000E+00
  0.00000000E+00  0.00000000E+00  0.00000000E+00
  0.00000000E+00  0.00000000E+00  0.00000000E+00
  0.00000000E+00  0.00000000E+00  0.00000000E+00
  0.00000000E+00  0.00000000E+00  0.00000000E+00
  0.00000000E+00  0.00000000E+00  0.00000000E+00
  0.00000000E+00  0.00000000E+00  0.00000000E+00
  0.00000000E+00  0.00000000E+00  0.00000000E+00
  0.00000000E+00  0.00000000E+00  0.00000000E+00
  0.00000000E+00  0.00000000E+00  0.00000000E+00
  0.00000000E+00  0.00000000E+00  0.00000000E+00
  0.00000000E+00  0.00000000E+00  0.00000000E+00
  0.00000000E+00  0.00000000E+00  0.00000000E+00
  0.00000000E+00  0.00000000E+00  0.00000000E+00
  0.00000000E+00  0.00000000E+00  0.00000000E+00
  0.00000000E+00  0.00000000E+00  0.00000000E+00
  0.00000000E+00  0.00000000E+00  0.00000000E+00
  0.00000000E+00  0.00000000E+00  0.00000000E+00
  0.00000000E+00  0.00000000E+00  0.00000000E+00
  0.00000000E+00  0.00000000E+00  0.00000000E+00
  0.00000000E+00  0.00000000E+00  0.00000000E+00
  0.00000000E+00  0.00000000E+00  0.00000000E+00
  0.00000000E+00  0.00000000E+00  0.00000000E+00
  0.00000000E+00  0.00000000E+00  0.00000000E+00
  0.00000000E+00  0.00000000E+00  0.00000000E+00
  0.00000000E+00  0.00000000E+00  0.00000000E+00
  0.00000000E+00  0.00000000E+00  0.00000000E+00
  0.00000000E+00  0.00000000E+00  0.00000000E+00
  0.00000000E+00  0.00000000E+00  0.00000000E+00
  0.00000000E+00  0.00000000E+00  0.00000000E+00
  0.00000000E+00  0.00000000E+00  0.00000000E+00
  0.00000000E+00  0.00000000E+00  0.00000000E+00
  0.00000000E+00  0.00000000E+00  0.00000000E+00
  0.00000000E+00  0.00000000E+00  0.00000000E+00
  0.00000000E+00  0.00000000E+00  0.00000000E+00
  0.00000000E+00  0.00000000E+00  0.00000000E+00
  0.00000000E+00  0.00000000E+00  0.00000000E+00
  0.00000000E+00  0.00000000E+00  0.00000000E+00
  0.00000000E+00  0.00000000E+00  0.00000000E+00
  0.00000000E+00  0.00000000E+00  0.00000000E+00
  0.00000000E+00  0.00000000E+00  0.00000000E+00
  0.00000000E+00  0.00000000E+00  0.00000000E+00
  0.00000000E+00  0.00000000E+00  0.00000000E+00
  0.00000000E+00  0.00000000E+00  0.00000000E+00
  0.00000000E+00  0.00000000E+00  0.00000000E+00
  0.00000000E+00  0.00000000E+00  0.00000000E+00
  0.00000000E+00  0.00000000E+00  0.00000000E+00
  0.00000000E+00  0.00000000E+00  0.00000000E+00
  0.00000000E+00  0.00000000E+00  0.00000000E+00
  0.00000000E+00  0.00000000E+00  0.00000000E+00
  0.00000000E+00  0.00000000E+00  0.00000000E+00
  0.00000000E+00  0.00000000E+00  0.00000000E+00
  0.00000000E+00  0.00000000E+00  0.00000000E+00
  0.00000000E+00  0.00000000E+00  0.00000000E+00
  0.00000000E+00  0.00000000E+00  0.00000000E+00
  0.00000000E+00  0.00000000E+00  0.00000000E+00
  0.00000000E+00  0.00000000E+00  0.00000000E+00
  0.00000000E+00  0.00000000E+00  0.00000000E+00
  0.00000000E+00  0.00000000E+00  0.00000000E+00
  0.00000000E+00  0.00000000E+00  0.00000000E+00
  0.00000000E+00  0.00000000E+00  0.00000000E+00
  0.00000000E+00  0.00000000E+00  0.00000000E+00
  0.00000000E+00  0.00000000E+00  0.00000000E+00
  0.00000000E+00  0.00000000E+00  0.00000000E+00
  0.00000000E+00  0.00000000E+00  0.00000000E+00
  0.00000000E+00  0.00000000E+00  0.00000000E+00
  0.00000000E+00  0.00000000E+00  0.00000000E+00
  0.00000000E+00  0.00000000E+00  0.00000000E+00
  0.00000000E+00  0.00000000E+00  0.00000000E+00
  0.00000000E+00  0.00000000E+00  0.00000000E+00
  0.00000000E+00  0.00000000E+00  0.00000000E+00
  0.00000000E+00  0.00000000E+00  0.00000000E+00
  0.00000000E+00  0.00000000E+00  0.00000000E+00
  0.00000000E+00  0.00000000E+00  0.00000000E+00
  0.00000000E+00  0.00000000E+00  0.00000000E+00
  0.00000000E+00  0.00000000E+00  0.00000000E+00
  0.00000000E+00  0.00000000E+00  0.00000000E+00
  0.00000000E+00  0.00000000E+00  0.00000000E+00
  0.00000000E+00  0.00000000E+00  0.00000000E+00
  0.00000000E+00  0.00000000E+00  0.00000000E+00
  0.00000000E+00  0.00000000E+00  0.00000000E+00
  0.00000000E+00  0.00000000E+00  0.00000000E+00
  0.00000000E+00  0.00000000E+00  0.00000000E+00
  0.00000000E+00  0.00000000E+00  0.00000000E+00
  0.00000000E+00  0.00000000E+00  0.00000000E+00
  0.00000000E+00  0.00000000E+00  0.00000000E+00
  0.00000000E+00  0.00000000E+00  0.00000000E+00
  0.00000000E+00  0.00000000E+00  0.00000000E+00
  0.00000000E+00  0.00000000E+00  0.00000000E+00
  0.00000000E+00  0.00000000E+00  0.00000000E+00
  0.00000000E+00  0.00000000E+00  0.00000000E+00
  0.00000000E+00  0.00000000E+00  0.00000000E+00
  0.00000000E+00  0.00000000E+00  0.00000000E+00
  0.00000000E+00  0.00000000E+00  0.00000000E+00
  0.00000000E+00  0.00000000E+00  0.00000000E+00
  0.00000000E+00  0.00000000E+00  0.00000000E+00
  0.00000000E+00  0.00000000E+00  0.00000000E+00
  0.00000000E+00  0.00000000E+00  0.00000000E+00
  0.00000000E+00  0.00000000E+00  0.00000000E+00
  0.00000000E+00  0.00000000E+00  0.00000000E+00
  0.00000000E+00  0.00000000E+00  0.00000000E+00
  0.00000000E+00  0.00000000E+00  0.00000000E+00
  0.00000000E+00  0.00000000E+00  0.00000000E+00
  0.00000000E+00  0.00000000E+00  0.00000000E+00
  0.00000000E+00  0.00000000E+00  0.00000000E+00
  0.00000000E+00  0.00000000E+00  0.00000000E+00
  0.00000000E+00  0.00000000E+00  0.00000000E+00
  0.00000000E+00  0.00000000E+00  0.00000000E+00
  0.00000000E+00  0.00000000E+00  0.00000000E+00
  0.00000000E+00  0.00000000E+00  0.00000000E+00
  0.00000000E+00  0.00000000E+00  0.00000000E+00
  0.00000000E+00  0.00000000E+00  0.00000000E+00
  0.00000000E+00  0.00000000E+00  0.00000000E+00
  0.00000000E+00  0.00000000E+00  0.00000000E+00
  0.00000000E+00  0.00000000E+00  0.00000000E+00
  0.00000000E+00  0.00000000E+00  0.00000000E+00
  0.00000000E+00  0.00000000E+00  0.00000000E+00
  0.00000000E+00  0.00000000E+00  0.00000000E+00
  0.00000000E+00  0.00000000E+00  0.00000000E+00
  0.00000000E+00  0.00000000E+00  0.00000000E+00
  0.00000000E+00  0.00000000E+00  0.00000000E+00
  0.00000000E+00  0.00000000E+00  0.00000000E+00
  0.00000000E+00  0.00000000E+00  0.00000000E+00
  0.00000000E+00  0.00000000E+00  0.00000000E+00
  0.00000000E+00  0.00000000E+00  0.00000000E+00
  0.00000000E+00  0.00000000E+00  0.00000000E+00
  0.00000000E+00  0.00000000E+00  0.00000000E+00
  0.00000000E+00  0.00000000E+00  0.00000000E+00
  0.00000000E+00  0.00000000E+00  0.00000000E+00
  0.00000000E+00  0.00000000E+00  0.00000000E+00
  0.00000000E+00  0.00000000E+00  0.00000000E+00
  0.00000000E+00  0.00000000E+00  0.00000000E+00
  0.00000000E+00  0.00000000E+00  0.00000000E+00
  0.00000000E+00  0.00000000E+00  0.00000000E+00
  0.00000000E+00  0.00000000E+00  0.00000000E+00
  0.00000000E+00  0.00000000E+00  0.00000000E+00
  0.00000000E+00  0.00000000E+00  0.00000000E+00
  0.00000000E+00  0.00000000E+00  0.00000000E+00
  0.00000000E+00  0.00000000E+00  0.00000000E+00
  0.00000000E+00  0.00000000E+00  0.00000000E+00
  0.00000000E+00  0.00000000E+00  0.00000000E+00
  0.00000000E+00  0.00000000E+00  0.00000000E+00
  0.00000000E+00  0.00000000E+00  0.00000000E+00
  0.00000000E+00  0.00000000E+00  0.00000000E+00
  0.00000000E+00  0.00000000E+00  0.00000000E+00
  0.00000000E+00  0.00000000E+00  0.00000000E+00
  0.00000000E+00  0.00000000E+00  0.00000000E+00
  0.00000000E+00  0.00000000E+00  0.00000000E+00
  0.00000000E+00  0.00000000E+00  0.00000000E+00
  0.00000000E+00  0.00000000E+00  0.00000000E+00
  0.00000000E+00  0.00000000E+00  0.00000000E+00
  0.00000000E+00  0.00000000E+00  0.00000000E+00
  0.00000000E+00  0.00000000E+00  0.00000000E+00
  0.00000000E+00  0.00000000E+00  0.00000000E+00
  0.00000000E+00  0.00000000E+00  0.00000000E+00
  0.00000000E+00  0.00000000E+00  0.00000000E+00
  0.00000000E+00  0.00000000E+00  0.00000000E+00
  0.00000000E+00  0.00000000E+00  0.00000000E+00
  0.00000000E+00  0.00000000E+00  0.00000000E+00
  0.00000000E+00  0.00000000E+00  0.00000000E+00
  0.00000000E+00  0.00000000E+00  0.00000000E+00
  0.00000000E+00  0.00000000E+00  0.00000000E+00
  0.00000000E+00  0.00000000E+00  0.00000000E+00
  0.00000000E+00  0.00000000E+00  0.00000000E+00
  0.00000000E+00  0.00000000E+00  0.00000000E+00
  0.00000000E+00  0.00000000E+00  0.00000000E+00
  0.00000000E+00  0.00000000E+00  0.00000000E+00
  0.00000000E+00  0.00000000E+00  0.00000000E+00
  0.00000000E+00  0.00000000E+00  0.00000000E+00
  0.00000000E+00  0.00000000E+00  0.00000000E+00
  0.00000000E+00  0.00000000E+00  0.00000000E+00
  0.00000000E+00  0.00000000E+00  0.00000000E+00
  0.00000000E+00  0.00000000E+00  0.00000000E+00
  0.00000000E+00  0.00000000E+00  0.00000000E+00
  0.00000000E+00  0.00000000E+00  0.00000000E+00
  0.00000000E+00  0.00000000E+00  0.00000000E+00
  0.00000000E+00  0.00000000E+00  0.00000000E+00
  0.00000000E+00  0.00000000E+00  0.00000000E+00
  0.00000000E+00  0.00000000E+00  0.00000000E+00
  0.00000000E+00  0.00000000E+00  0.00000000E+00
  0.00000000E+00  0.00000000E+00  0.00000000E+00
  0.00000000E+00  0.00000000E+00  0.00000000E+00
  0.00000000E+00  0.00000000E+00  0.00000000E+00
  0.00000000E+00  0.00000000E+00  0.00000000E+00
  0.00000000E+00  0.00000000E+00  0.00000000E+00
  0.00000000E+00  0.00000000E+00  0.00000000E+00
  0.00000000E+00  0.00000000E+00  0.00000000E+00
  0.00000000E+00  0.00000000E+00  0.00000000E+00
  0.00000000E+00  0.00000000E+00  0.00000000E+00
  0.00000000E+00  0.00000000E+00  0.00000000E+00
  0.00000000E+00  0.00000000E+00  0.00000000E+00
  0.00000000E+00  0.00000000E+00  0.00000000E+00
  0.00000000E+00  0.00000000E+00  0.00000000E+00
  0.00000000E+00  0.00000000E+00  0.00000000E+00
  0.00000000E+00  0.00000000E+00  0.00000000E+00
  0.00000000E+00  0.00000000E+00  0.00000000E+00
  0.00000000E+00  0.00000000E+00  0.00000000E+00
  0.00000000E+00  0.00000000E+00  0.00000000E+00
  0.00000000E+00  0.00000000E+00  0.00000000E+00
  0.00000000E+00  0.00000000E+00  0.00000000E+00
  0.00000000E+00  0.00000000E+00  0.00000000E+00
  0.00000000E+00  0.00000000E+00  0.00000000E+00
  0.00000000E+00  0.00000000E+00  0.00000000E+00
  0.00000000E+00  0.00000000E+00  0.00000000E+00
  0.00000000E+00  0.00000000E+00  0.00000000E+00
  0.00000000E+00  0.00000000E+00  0.00000000E+00
  0.00000000E+00  0.00000000E+00  0.00000000E+00
  0.00000000E+00  0.00000000E+00  0.00000000E+00
  0.00000000E+00  0.00000000E+00  0.00000000E+00
  0.00000000E+00  0.00000000E+00  0.00000000E+00
  0.00000000E+00  0.00000000E+00  0.00000000E+00
  0.00000000E+00  0.00000000E+00  0.00000000E+00
  0.00000000E+00  0.00000000E+00  0.00000000E+00
  0.00000000E+00  0.00000000E+00  0.00000000E+00
  0.00000000E+00  0.00000000E+00  0.00000000E+00
  0.00000000E+00  0.00000000E+00  0.00000000E+00
  0.00000000E+00  0.00000000E+00  0.00000000E+00
  0.00000000E+00  0.00000000E+00  0.00000000E+00
  0.00000000E+00  0.00000000E+00  0.00000000E+00
  0.00000000E+00  0.00000000E+00  0.00000000E+00
  0.00000000E+00  0.00000000E+00  0.00000000E+00
  0.00000000E+00  0.00000000E+00  0.00000000E+00
  0.00000000E+00  0.00000000E+00  0.00000000E+00
  0.00000000E+00  0.00000000E+00  0.00000000E+00
  0.00000000E+00  0.00000000E+00  0.00000000E+00
  0.00000000E+00  0.00000000E+00  0.00000000E+00
  0.00000000E+00  0.00000000E+00  0.00000000E+00
  0.00000000E+00  0.00000000E+00  0.00000000E+00
  0.00000000E+00  0.00000000E+00  0.00000000E+00
  0.00000000E+00  0.00000000E+00  0.00000000E+00
  0.00000000E+00  0.00000000E+00  0.00000000E+00
  0.00000000E+00  0.00000000E+00  0.00000000E+00
  0.00000000E+00  0.00000000E+00  0.00000000E+00
  0.00000000E+00  0.00000000E+00  0.00000000E+00
  0.00000000E+00  0.00000000E+00  0.00000000E+00
  0.00000000E+00  0.00000000E+00  0.00000000E+00
  0.00000000E+00  0.00000000E+00  0.00000000E+00
  0.00000000E+00  0.00000000E+00  0.00000000E+00
  0.00000000E+00  0.00000000E+00  0.00000000E+00
  0.00000000E+00  0.00000000E+00  0.00000000E+00
  0.00000000E+00  0.00000000E+00  0.00000000E+00
  0.00000000E+00  0.00000000E+00  0.00000000E+00
  0.00000000E+00  0.00000000E+00  0.00000000E+00
