# Supplementary material for: Brønsted acidity in zeolites measured by deprotonation energy
Source: Sci Rep. 2022 May 4;12:7301. doi: 10.1038/s41598-022-11354-x (PMC9068704; doi:10.1038/s41598-022-11354-x)
Supplement: Supplementary file 2 — Supplementary Information 2. [file 41598_2022_11354_MOESM2_ESM.zip › structures/periodic/mor/Al4-O9.vasp]

Comment Line                            
   1.00000000000000     
    18.1261405945000007    0.0000000000000000    0.0000000000000000
     0.0000000000000000   20.4852790833000000    0.0000000000000000
     0.0000000000000000    0.0000000000000000   15.0408601760000007
   Si   O    Al   H 
    95   192     1     1
Direct
  0.3017636719308259  0.0748456122021196  0.0192547669970908
  0.3006565768830768  0.0751706933079674  0.5195823027137945
  0.6868524599851109  0.9303381179354250  0.4788218647274120
  0.6853179213408378  0.9283259066757035  0.9801534294847235
  0.6954450279840271  0.9224589581668133  0.2735534428926719
  0.6951802650645510  0.9229415020710575  0.7737116441310041
  0.3159960718964641  0.0733610698671644  0.2276165180097642
  0.3124374243080405  0.0699037139241934  0.7252689074909325
  0.6881153969808872  0.0705529218204137  0.2285284446003110
  0.6902725930643391  0.0705348232882366  0.7253896880056268
  0.2997537046203457  0.9262256123194831  0.2718917433643841
  0.3014720733145128  0.9226633565438148  0.7719918718097486
  0.3109017741310247  0.9288716032355093  0.4780169709781342
  0.3132107741238868  0.9278613827053070  0.9782878108667750
  0.7008060550816563  0.0744054784678164  0.0207731042091883
  0.7023357065969138  0.0778256425043213  0.5189587535532131
  0.8079968723396276  0.5698158332418586  0.0211885944490135
  0.8065022281256575  0.5695534196645740  0.5216300145474670
  0.1978003843551006  0.4216207935455835  0.4758418038927085
  0.1938605090388132  0.4212360721577540  0.9774745682821673
  0.1913321061323831  0.4355760884243883  0.2704714352392947
  0.1891945794090575  0.4313419616128486  0.7716071699836704
  0.7993114480955438  0.5789616683882330  0.2285784555023500
  0.7978982934910281  0.5776131855999600  0.7289281857244537
  0.1969443442370340  0.5824696829810270  0.2278453179772662
  0.1991052546693249  0.5788693642043073  0.7284207187304329
  0.8110224470300063  0.4317282936503374  0.2699526898027612
  0.8104805893512567  0.4308227248125979  0.7693209821648416
  0.8040641799396202  0.4221393033092401  0.4749174780417136
  0.8098382570723700  0.4230206166817603  0.9758948023892335
  0.1900383040477815  0.5691829961361980  0.0208270382500062
  0.1918748258464305  0.5689950074866491  0.5208249356142871
  0.3067424280870400  0.3080199508957218  0.0210759111194139
  0.3092235862927025  0.3103988370354325  0.5216303322480124
  0.6997207585620323  0.6863989181136756  0.4789968459188851
  0.7001490676530540  0.6850005116948638  0.9793215974361649
  0.6923428809759785  0.6944655371384079  0.2730092775544302
  0.6934832180441347  0.6944730911160184  0.7735012200927671
  0.2987932067403796  0.3165770638948061  0.2250300585870193
  0.3027541180418519  0.3158203885419546  0.7248415726245927
  0.6984453257733536  0.3146623339717897  0.2261470232743627
  0.6989614745211358  0.3131746802116394  0.7223039724499729
  0.3067452636843431  0.6974808136994177  0.2742925066598678
  0.3057672386321640  0.6945770793199620  0.7735932578352659
  0.2992436290204088  0.6857214937935633  0.4798953412513360
  0.2984357954144944  0.6846946534760706  0.9793390149019818
  0.6951264829256667  0.3092603396174689  0.0198575448425861
  0.6925944620583808  0.3097635252069987  0.5164213895617124
  0.7978184562334857  0.8111328304075172  0.0265751461129793
  0.7986007954918061  0.8129528271391644  0.5259023254113666
  0.1958350367307333  0.1928905335063958  0.4829853107826132
  0.1941120529098511  0.1904657357372389  0.9764656487436184
  0.2024184114685091  0.1871671227786288  0.2744247033080936
  0.2053173965103485  0.1884407012439611  0.7682547149145664
  0.8072357990884078  0.8116821027098139  0.2320647668181693
  0.8079638402812409  0.8116846062920775  0.7320507529333622
  0.1913508550186155  0.8140524236921611  0.2320481692259920
  0.1898803690741593  0.8112458475953910  0.7325737147733937
  0.7945015397237539  0.1864212780988878  0.2742547561682915
  0.7979242383170134  0.1869293733958125  0.7687817082225685
  0.8082811414577666  0.1927992953514752  0.4785538801633825
  0.8044208918466768  0.1902168376682771  0.9753360071476664
  0.2003365248743142  0.8113909542669105  0.0261970136186625
  0.1996792658295872  0.8117476566190315  0.5268382379987061
  0.0884910700085507  0.3759057237020748  0.1312534449626458
  0.0857418590299089  0.3769945590959626  0.6262780483771980
  0.9126019462460750  0.6212558085019571  0.3792247888101165
  0.9129090640206846  0.6211385418758288  0.8775593062473072
  0.9116704992690783  0.3737661769052703  0.1278853978927662
  0.9153704990166734  0.3773703448199459  0.6259006004267603
  0.0843702891305492  0.6213360662157006  0.3791701587139148
  0.0847907431196062  0.6214335980268691  0.8775102294875380
  0.5832794701143369  0.8754791838037176  0.1233138770606378
  0.5838471581769853  0.8772271418543586  0.6229556739317078
  0.4170739231416284  0.1191255055323958  0.3703004875120224
  0.4148315333494285  0.1200606860914927  0.8703406265950521
  0.4134935459788165  0.8763842174904422  0.1227651369502621
  0.4137871166383504  0.8766168078579175  0.6210930412814432
  0.5863327924797741  0.1222053021724873  0.3696949757896625
  0.5881682511475331  0.1209267545909223  0.8719763167389277
  0.0860071429089607  0.2219184725801226  0.6314821704572962
  0.9136579711462878  0.7770537459096860  0.3828120171091998
  0.9133674348203028  0.7773061537223127  0.8825122253064005
  0.9057816491703236  0.2227881846054172  0.1296675827146001
  0.9158669165518475  0.2226145704538159  0.6310146675133073
  0.0850099867872771  0.7767657019002452  0.3833392456698399
  0.0844469392024914  0.7769677896335540  0.8837355561370461
  0.5842669070012567  0.7209590187753824  0.1193594911122841
  0.5847896195205914  0.7226775833057468  0.6201616415417668
  0.4139297071022842  0.2747176586847872  0.3696796165476459
  0.4140688028318764  0.2751068645658321  0.8694722883490161
  0.4138940489716860  0.7211328777761548  0.1207134877915762
  0.4143305829834895  0.7220888244519008  0.6203614975222969
  0.5840014704834252  0.2778133499600615  0.3656080193008129
  0.5878184683041128  0.2765890494947847  0.8691159053889960
  0.2788939415984950  0.9991652976785454  0.0011865423979246
  0.2758905922845299  0.0005379382082277  0.4978305990441207
  0.7224156403021313  0.9982441423905059  0.0049069313842778
  0.7222373061712143  0.0021486231658272  0.4965567945813995
  0.7157675001637600  0.9956240758766283  0.2401467100210785
  0.7168619071830075  0.9953973035534613  0.7386056045923921
  0.2809236808778652  0.0013903716145963  0.2452853909269163
  0.2814243376096804  0.9962938240349241  0.7403866968615116
  0.7822384084815719  0.4942270831108171  0.0104087160684663
  0.7802582563088569  0.4940375704733594  0.5109442175906349
  0.2164032592689669  0.4934543464931017  0.0130119556545610
  0.2202591595591470  0.4940411936474509  0.5104697837113922
  0.2222195584803416  0.5085961045908588  0.2537256312497080
  0.2214148863558633  0.5042770811778960  0.7538592536114378
  0.7771452043325512  0.5037641477014143  0.2502236264378788
  0.7750088798487038  0.5023936264140303  0.7498534421076967
  0.3275282620655210  0.0849162664449678  0.1220946428229121
  0.3311609886448884  0.0813782588224019  0.6208787150868763
  0.6639540061673646  0.9233273396966476  0.3747990996081819
  0.6645512976733509  0.9255790758436873  0.8752020702397293
  0.6772955907903245  0.0870608206703369  0.1238037520347253
  0.6736480613183136  0.0847095813641291  0.6210900185320187
  0.3308728745340806  0.9218985868048214  0.3731876350626211
  0.3326665173773024  0.9222568137613967  0.8732528635534438
  0.8234207670150363  0.5868255600649080  0.1249814095680879
  0.8223448142065092  0.5858418052241934  0.6254807141371019
  0.1686863750075612  0.4245928361123900  0.3734943897992014
  0.1653129533055951  0.4238396275055866  0.8753667500483697
  0.1725837138164273  0.5865775385075417  0.1240745952407026
  0.1746546786114589  0.5844482587856167  0.6246060092888918
  0.8350346749108620  0.4262742174570045  0.3736898731782416
  0.8354888301651213  0.4258428943897341  0.8726668456039078
  0.3667794352909455  0.0971452132618217  0.4538142634185937
  0.3718356861668827  0.0948388741454555  0.9580389806323474
  0.6100811971478415  0.9184555172232923  0.0381465428588677
  0.6131770544651732  0.9207640633370219  0.5395823938383756
  0.6323624192525368  0.8906623570639037  0.2107953473281486
  0.6305687118124910  0.8917782030443931  0.7125249336132817
  0.3948104168733584  0.0796986829157402  0.2797729912836669
  0.3880365867299353  0.0806835733587869  0.7820001032129564
  0.6102341236816275  0.0813198210314971  0.2811243436566465
  0.6150928616673407  0.0837485493286966  0.7819222279195849
  0.3625868851375278  0.8960144326220002  0.2071434700532421
  0.3648048930789021  0.8916648103506434  0.7087347906807591
  0.3891463323092641  0.9169991968109452  0.0344894075739223
  0.3861957870674915  0.9190863976672307  0.5358024817195784
  0.6370678416067955  0.1039731775171411  0.4546286594187464
  0.6308110402952698  0.0938878365630972  0.9590892214967062
  0.8819884493432251  0.5812071485831618  0.4650553067168312
  0.8837478579995343  0.5822992724618881  0.9652662145307196
  0.1255013305174095  0.3929316081158494  0.0366917772466384
  0.1319065824972870  0.3917812460316727  0.5360442521383196
  0.1172945752216070  0.4229326756810805  0.2104501151939439
  0.1168549101646632  0.4195586517815469  0.7095765661531210
  0.8689432339146267  0.6015780763166068  0.2890385525061042
  0.8677940123949150  0.5994014575904666  0.7893984654040459
  0.1262895964187028  0.6035810374111429  0.2870209611600846
  0.1293969212190519  0.6029233649768921  0.7875602768893344
  0.8844325341993390  0.4203486964171920  0.2090971896366653
  0.8836089941964318  0.4206722303996276  0.7079850173153209
  0.8813770623497061  0.4001223001246744  0.0330160594760429
  0.8694616666961344  0.3916123370028723  0.5355278675076124
  0.1169239701941841  0.5796989458934186  0.4627036357063786
  0.1153437453426566  0.5801065051391592  0.9625039570621602
  0.2304222929710416  0.1189496278092080  0.9960142423108447
  0.2284037005499647  0.1210568800458794  0.5065299739210408
  0.7432501502734762  0.8712800102289145  0.0048114991187589
  0.7468593078658334  0.8753825585064154  0.5054722348923788
  0.7703187888862580  0.8788782825408545  0.2686611385226040
  0.7688763695637048  0.8779245680217489  0.7684826353980002
  0.2630344163649933  0.1293145985205468  0.2696612004212876
  0.2498324269774206  0.1202145212880096  0.7596734156538456
  0.7486105679954820  0.1184060705346594  0.2740599373834394
  0.7552377359486155  0.1175928311495202  0.7625998052666066
  0.2235099524032870  0.8846871337001894  0.2630278119727757
  0.2264054037743084  0.8794359336501216  0.7660767787533863
  0.2537937424256524  0.8728695202133976  0.0070578227607143
  0.2516292954801129  0.8742237936581274  0.5078932440131012
  0.7728773148718073  0.1172830585829934  0.9947174817229313
  0.7767719588971767  0.1208493278782512  0.5045892720042566
  0.7426174579520465  0.6153114073915036  0.9810072231382677
  0.7423380736164705  0.6167677384438010  0.4823199056507870
  0.2653190265688150  0.3741887037871474  0.9873873811112529
  0.2703435250701166  0.3752003975283139  0.4799068155829184
  0.2543314103295110  0.3845239503064546  0.2388654473694986
  0.2525947722764254  0.3788249672522966  0.7481110314004500
  0.7272472098860593  0.6234824429712479  0.2494202684798592
  0.7261663127040603  0.6226302478324819  0.7498856792916104
  0.2669065513124512  0.6294462703526349  0.2468285005928929
  0.2711802495678431  0.6239736263403514  0.7470348471371672
  0.7491645851909238  0.3779716890692559  0.2456613409382679
  0.7494685016342625  0.3758187755184628  0.7465444454777922
  0.7418832193996118  0.3724492118059190  0.9874027220339077
  0.7316466222289651  0.3754905156633204  0.4780236496336092
  0.2555471785909702  0.6151228252287327  0.9822704147814967
  0.2559897385447273  0.6164779012717019  0.4825182829192060
  0.3308876320506080  0.3150770419934303  0.1248571677894410
  0.3327047724946780  0.3231362247013111  0.6238443653143610
  0.6721457096760931  0.6993938895747800  0.3778920937428383
  0.6733127221154629  0.6998905611236903  0.8783866676840169
  0.6721124972400621  0.3162184742902652  0.1233114173497981
  0.6713787505882862  0.3190623335065874  0.6202094460946652
  0.3273389330708148  0.6985883374854912  0.3790883161492649
  0.3266393127438065  0.6972878139327556  0.8784368123424052
  0.8278014097171025  0.8177344572199960  0.1276363394380629
  0.8278556325047064  0.8175782172006357  0.6274580413317569
  0.1807558168650369  0.1998146082303595  0.3775289106414197
  0.1822700483084644  0.2005339557740370  0.8703157613279048
  0.1702604492871913  0.8149402311894430  0.1274870555682487
  0.1694277866670133  0.8148491851941676  0.6279722122906861
  0.8277925799235714  0.1972919647426521  0.3734712664658535
  0.8229896091957467  0.1995764846367844  0.8706633626621560
  0.2528574183938338  0.2456845800882963  0.0113340138330464
  0.2537574610442025  0.2484541274382112  0.5156750315865388
  0.7548303855054411  0.7420861802127863  0.0150258516185898
  0.7536000200211290  0.7450833856916494  0.5118290519854272
  0.7508317939419497  0.7511493868281724  0.2467902141080470
  0.7541034232141376  0.7494664738642642  0.7476399733293360
  0.2374317805120155  0.2580209110455913  0.2378410816689515
  0.2556863414756297  0.2488607334912545  0.7332691356827088
  0.7415135917246618  0.2473771838767725  0.2485000007751429
  0.7452250684729090  0.2459427378698939  0.7345962274594680
  0.2531709567280674  0.7584782706242356  0.2512175440672900
  0.2466788627363309  0.7514711817931398  0.7504967193880036
  0.2439366327710001  0.7429526308795271  0.0115407519201722
  0.2451178563888287  0.7442233128790966  0.5123533188351167
  0.7424527641213003  0.2428988048824740  0.0061563286220650
  0.7471312644918825  0.2475075422418480  0.5049108426806168
  0.3843499202425349  0.2948017540217971  0.4675453271285964
  0.3823399587304809  0.2984210809883655  0.9653493186438429
  0.6284370142271533  0.6804735383715000  0.0434050244775407
  0.6284608347369061  0.6821674293144567  0.5438385687801901
  0.6164101302583432  0.7045379102350626  0.2177558784725292
  0.6180353312195780  0.7067665973345727  0.7181569799803172
  0.3656448007993628  0.3120731170928956  0.2945108977996157
  0.3733366150162495  0.3150830215581790  0.7905724238692606
  0.6254639445348318  0.3186348332685291  0.2881088531426423
  0.6268315348059840  0.3131687301457258  0.7858132829192527
  0.3832667781705936  0.7039009596485680  0.2195028917196444
  0.3814308101065356  0.7065042518473663  0.7186060858362724
  0.3691054142505082  0.6808572056101446  0.0450402689902121
  0.3702664967657169  0.6809201704346903  0.5449648391052904
  0.6163677997616385  0.2971403199569059  0.4628275511452880
  0.6195750070644727  0.3048761214373775  0.9624128718532079
  0.8693732152525333  0.8153914259914816  0.4604053379874839
  0.8678538957496573  0.8144116703447298  0.9601462202555365
  0.1165542723036992  0.1980664829107292  0.0254237310070757
  0.1177456296219498  0.2036763095402396  0.5334014304330289
  0.1321263031622124  0.1722263733703265  0.2144137116119764
  0.1313707741342124  0.1832420484281030  0.7078875615670860
  0.8834511453176522  0.7983355026325595  0.2853671769263803
  0.8848139045768389  0.8006630741448035  0.7851479770120654
  0.1163154264605029  0.7975123017979484  0.2861452730720127
  0.1135083221786752  0.7984114812538311  0.7858038114899066
  0.8603763225655100  0.1800651662253984  0.2027235057775872
  0.8707893465661457  0.1829092783828961  0.7067004455767054
  0.8802633659070719  0.2014403967106529  0.0297161653894383
  0.8842464660394758  0.2061782727485936  0.5324123216423507
  0.1294545811597462  0.8151349449847668  0.4606714101877576
  0.1300778359902947  0.8153560606129009  0.9601164517053871
  0.0009647832443087  0.3764502350860863  0.1233653767046772
  0.0006822008397592  0.3974992062630873  0.6089069551838497
  0.9985494495442432  0.6024190158696462  0.3660395918249926
  0.9989287241524523  0.6030701710057658  0.8622622637989481
  0.4984351790878182  0.8939337351618544  0.1462352336881099
  0.4985640919691042  0.8960820051631901  0.6422353978716141
  0.5020920516853590  0.1030120880799332  0.3944841246776425
  0.5014918173096756  0.1064168666462917  0.8857769680273003
  0.1130676785041036  0.2987924107078103  0.1586439727060001
  0.0930202763175321  0.3000297869989820  0.6499713646269735
  0.9030061076553090  0.6989426912293956  0.3974041047819338
  0.9023790317607124  0.6989577085682355  0.8936814588466896
  0.8832693605749793  0.2998594123455299  0.1449945245749698
  0.9086479761119287  0.3005066475769003  0.6511467972688160
  0.0947360279077603  0.6986629522117049  0.3993724916628730
  0.0948788574758027  0.6987581682933501  0.8980792844873636
  0.5915123234454135  0.7986117889673900  0.0982646191976145
  0.5918194304238877  0.8002631206299654  0.5980314494199729
  0.4060462677017629  0.1968928160819534  0.3529927380443502
  0.3991217473600015  0.1975107620316695  0.8555323961829668
  0.4047795250773142  0.7988968679137330  0.1017851687710502
  0.4066904169466162  0.7994268552766903  0.5972965795430343
  0.5933753807387584  0.1998156098939752  0.3485444049780007
  0.6038606203894209  0.1986653908722111  0.8614947569529063
  0.9914036653813817  0.2115852878739881  0.1420696272179144
  0.0008272821370337  0.1991759850082299  0.6355418690899871
  0.9993984529429242  0.7976094177540387  0.3891433497433319
  0.9989311216819914  0.7975408073124443  0.8923832741535265
  0.4990076584104043  0.6983473830687001  0.1160533502559377
  0.4996335576631249  0.6994389715935208  0.6188417199221662
  0.4981629451284278  0.2986897373520888  0.3614758558505153
  0.5007223205594344  0.2919759164838012  0.8655970423761977
  0.0839811796412979  0.2112261945598963  0.1308618203467830
  0.1608482588990500  0.2929205438495766  0.1916851254558333
 
  0.00000000E+00  0.00000000E+00  0.00000000E+00
  0.00000000E+00  0.00000000E+00  0.00000000E+00
  0.00000000E+00  0.00000000E+00  0.00000000E+00
  0.00000000E+00  0.00000000E+00  0.00000000E+00
  0.00000000E+00  0.00000000E+00  0.00000000E+00
  0.00000000E+00  0.00000000E+00  0.00000000E+00
  0.00000000E+00  0.00000000E+00  0.00000000E+00
  0.00000000E+00  0.00000000E+00  0.00000000E+00
  0.00000000E+00  0.00000000E+00  0.00000000E+00
  0.00000000E+00  0.00000000E+00  0.00000000E+00
  0.00000000E+00  0.00000000E+00  0.00000000E+00
  0.00000000E+00  0.00000000E+00  0.00000000E+00
  0.00000000E+00  0.00000000E+00  0.00000000E+00
  0.00000000E+00  0.00000000E+00  0.00000000E+00
  0.00000000E+00  0.00000000E+00  0.00000000E+00
  0.00000000E+00  0.00000000E+00  0.00000000E+00
  0.00000000E+00  0.00000000E+00  0.00000000E+00
  0.00000000E+00  0.00000000E+00  0.00000000E+00
  0.00000000E+00  0.00000000E+00  0.00000000E+00
  0.00000000E+00  0.00000000E+00  0.00000000E+00
  0.00000000E+00  0.00000000E+00  0.00000000E+00
  0.00000000E+00  0.00000000E+00  0.00000000E+00
  0.00000000E+00  0.00000000E+00  0.00000000E+00
  0.00000000E+00  0.00000000E+00  0.00000000E+00
  0.00000000E+00  0.00000000E+00  0.00000000E+00
  0.00000000E+00  0.00000000E+00  0.00000000E+00
  0.00000000E+00  0.00000000E+00  0.00000000E+00
  0.00000000E+00  0.00000000E+00  0.00000000E+00
  0.00000000E+00  0.00000000E+00  0.00000000E+00
  0.00000000E+00  0.00000000E+00  0.00000000E+00
  0.00000000E+00  0.00000000E+00  0.00000000E+00
  0.00000000E+00  0.00000000E+00  0.00000000E+00
  0.00000000E+00  0.00000000E+00  0.00000000E+00
  0.00000000E+00  0.00000000E+00  0.00000000E+00
  0.00000000E+00  0.00000000E+00  0.00000000E+00
  0.00000000E+00  0.00000000E+00  0.00000000E+00
  0.00000000E+00  0.00000000E+00  0.00000000E+00
  0.00000000E+00  0.00000000E+00  0.00000000E+00
  0.00000000E+00  0.00000000E+00  0.00000000E+00
  0.00000000E+00  0.00000000E+00  0.00000000E+00
  0.00000000E+00  0.00000000E+00  0.00000000E+00
  0.00000000E+00  0.00000000E+00  0.00000000E+00
  0.00000000E+00  0.00000000E+00  0.00000000E+00
  0.00000000E+00  0.00000000E+00  0.00000000E+00
  0.00000000E+00  0.00000000E+00  0.00000000E+00
  0.00000000E+00  0.00000000E+00  0.00000000E+00
  0.00000000E+00  0.00000000E+00  0.00000000E+00
  0.00000000E+00  0.00000000E+00  0.00000000E+00
  0.00000000E+00  0.00000000E+00  0.00000000E+00
  0.00000000E+00  0.00000000E+00  0.00000000E+00
  0.00000000E+00  0.00000000E+00  0.00000000E+00
  0.00000000E+00  0.00000000E+00  0.00000000E+00
  0.00000000E+00  0.00000000E+00  0.00000000E+00
  0.00000000E+00  0.00000000E+00  0.00000000E+00
  0.00000000E+00  0.00000000E+00  0.00000000E+00
  0.00000000E+00  0.00000000E+00  0.00000000E+00
  0.00000000E+00  0.00000000E+00  0.00000000E+00
  0.00000000E+00  0.00000000E+00  0.00000000E+00
  0.00000000E+00  0.00000000E+00  0.00000000E+00
  0.00000000E+00  0.00000000E+00  0.00000000E+00
  0.00000000E+00  0.00000000E+00  0.00000000E+00
  0.00000000E+00  0.00000000E+00  0.00000000E+00
  0.00000000E+00  0.00000000E+00  0.00000000E+00
  0.00000000E+00  0.00000000E+00  0.00000000E+00
  0.00000000E+00  0.00000000E+00  0.00000000E+00
  0.00000000E+00  0.00000000E+00  0.00000000E+00
  0.00000000E+00  0.00000000E+00  0.00000000E+00
  0.00000000E+00  0.00000000E+00  0.00000000E+00
  0.00000000E+00  0.00000000E+00  0.00000000E+00
  0.00000000E+00  0.00000000E+00  0.00000000E+00
  0.00000000E+00  0.00000000E+00  0.00000000E+00
  0.00000000E+00  0.00000000E+00  0.00000000E+00
  0.00000000E+00  0.00000000E+00  0.00000000E+00
  0.00000000E+00  0.00000000E+00  0.00000000E+00
  0.00000000E+00  0.00000000E+00  0.00000000E+00
  0.00000000E+00  0.00000000E+00  0.00000000E+00
  0.00000000E+00  0.00000000E+00  0.00000000E+00
  0.00000000E+00  0.00000000E+00  0.00000000E+00
  0.00000000E+00  0.00000000E+00  0.00000000E+00
  0.00000000E+00  0.00000000E+00  0.00000000E+00
  0.00000000E+00  0.00000000E+00  0.00000000E+00
  0.00000000E+00  0.00000000E+00  0.00000000E+00
  0.00000000E+00  0.00000000E+00  0.00000000E+00
  0.00000000E+00  0.00000000E+00  0.00000000E+00
  0.00000000E+00  0.00000000E+00  0.00000000E+00
  0.00000000E+00  0.00000000E+00  0.00000000E+00
  0.00000000E+00  0.00000000E+00  0.00000000E+00
  0.00000000E+00  0.00000000E+00  0.00000000E+00
  0.00000000E+00  0.00000000E+00  0.00000000E+00
  0.00000000E+00  0.00000000E+00  0.00000000E+00
  0.00000000E+00  0.00000000E+00  0.00000000E+00
  0.00000000E+00  0.00000000E+00  0.00000000E+00
  0.00000000E+00  0.00000000E+00  0.00000000E+00
  0.00000000E+00  0.00000000E+00  0.00000000E+00
  0.00000000E+00  0.00000000E+00  0.00000000E+00
  0.00000000E+00  0.00000000E+00  0.00000000E+00
  0.00000000E+00  0.00000000E+00  0.00000000E+00
  0.00000000E+00  0.00000000E+00  0.00000000E+00
  0.00000000E+00  0.00000000E+00  0.00000000E+00
  0.00000000E+00  0.00000000E+00  0.00000000E+00
  0.00000000E+00  0.00000000E+00  0.00000000E+00
  0.00000000E+00  0.00000000E+00  0.00000000E+00
  0.00000000E+00  0.00000000E+00  0.00000000E+00
  0.00000000E+00  0.00000000E+00  0.00000000E+00
  0.00000000E+00  0.00000000E+00  0.00000000E+00
  0.00000000E+00  0.00000000E+00  0.00000000E+00
  0.00000000E+00  0.00000000E+00  0.00000000E+00
  0.00000000E+00  0.00000000E+00  0.00000000E+00
  0.00000000E+00  0.00000000E+00  0.00000000E+00
  0.00000000E+00  0.00000000E+00  0.00000000E+00
  0.00000000E+00  0.00000000E+00  0.00000000E+00
  0.00000000E+00  0.00000000E+00  0.00000000E+00
  0.00000000E+00  0.00000000E+00  0.00000000E+00
  0.00000000E+00  0.00000000E+00  0.00000000E+00
  0.00000000E+00  0.00000000E+00  0.00000000E+00
  0.00000000E+00  0.00000000E+00  0.00000000E+00
  0.00000000E+00  0.00000000E+00  0.00000000E+00
  0.00000000E+00  0.00000000E+00  0.00000000E+00
  0.00000000E+00  0.00000000E+00  0.00000000E+00
  0.00000000E+00  0.00000000E+00  0.00000000E+00
  0.00000000E+00  0.00000000E+00  0.00000000E+00
  0.00000000E+00  0.00000000E+00  0.00000000E+00
  0.00000000E+00  0.00000000E+00  0.00000000E+00
  0.00000000E+00  0.00000000E+00  0.00000000E+00
  0.00000000E+00  0.00000000E+00  0.00000000E+00
  0.00000000E+00  0.00000000E+00  0.00000000E+00
  0.00000000E+00  0.00000000E+00  0.00000000E+00
  0.00000000E+00  0.00000000E+00  0.00000000E+00
  0.00000000E+00  0.00000000E+00  0.00000000E+00
  0.00000000E+00  0.00000000E+00  0.00000000E+00
  0.00000000E+00  0.00000000E+00  0.00000000E+00
  0.00000000E+00  0.00000000E+00  0.00000000E+00
  0.00000000E+00  0.00000000E+00  0.00000000E+00
  0.00000000E+00  0.00000000E+00  0.00000000E+00
  0.00000000E+00  0.00000000E+00  0.00000000E+00
  0.00000000E+00  0.00000000E+00  0.00000000E+00
  0.00000000E+00  0.00000000E+00  0.00000000E+00
  0.00000000E+00  0.00000000E+00  0.00000000E+00
  0.00000000E+00  0.00000000E+00  0.00000000E+00
  0.00000000E+00  0.00000000E+00  0.00000000E+00
  0.00000000E+00  0.00000000E+00  0.00000000E+00
  0.00000000E+00  0.00000000E+00  0.00000000E+00
  0.00000000E+00  0.00000000E+00  0.00000000E+00
  0.00000000E+00  0.00000000E+00  0.00000000E+00
  0.00000000E+00  0.00000000E+00  0.00000000E+00
  0.00000000E+00  0.00000000E+00  0.00000000E+00
  0.00000000E+00  0.00000000E+00  0.00000000E+00
  0.00000000E+00  0.00000000E+00  0.00000000E+00
  0.00000000E+00  0.00000000E+00  0.00000000E+00
  0.00000000E+00  0.00000000E+00  0.00000000E+00
  0.00000000E+00  0.00000000E+00  0.00000000E+00
  0.00000000E+00  0.00000000E+00  0.00000000E+00
  0.00000000E+00  0.00000000E+00  0.00000000E+00
  0.00000000E+00  0.00000000E+00  0.00000000E+00
  0.00000000E+00  0.00000000E+00  0.00000000E+00
  0.00000000E+00  0.00000000E+00  0.00000000E+00
  0.00000000E+00  0.00000000E+00  0.00000000E+00
  0.00000000E+00  0.00000000E+00  0.00000000E+00
  0.00000000E+00  0.00000000E+00  0.00000000E+00
  0.00000000E+00  0.00000000E+00  0.00000000E+00
  0.00000000E+00  0.00000000E+00  0.00000000E+00
  0.00000000E+00  0.00000000E+00  0.00000000E+00
  0.00000000E+00  0.00000000E+00  0.00000000E+00
  0.00000000E+00  0.00000000E+00  0.00000000E+00
  0.00000000E+00  0.00000000E+00  0.00000000E+00
  0.00000000E+00  0.00000000E+00  0.00000000E+00
  0.00000000E+00  0.00000000E+00  0.00000000E+00
  0.00000000E+00  0.00000000E+00  0.00000000E+00
  0.00000000E+00  0.00000000E+00  0.00000000E+00
  0.00000000E+00  0.00000000E+00  0.00000000E+00
  0.00000000E+00  0.00000000E+00  0.00000000E+00
  0.00000000E+00  0.00000000E+00  0.00000000E+00
  0.00000000E+00  0.00000000E+00  0.00000000E+00
  0.00000000E+00  0.00000000E+00  0.00000000E+00
  0.00000000E+00  0.00000000E+00  0.00000000E+00
  0.00000000E+00  0.00000000E+00  0.00000000E+00
  0.00000000E+00  0.00000000E+00  0.00000000E+00
  0.00000000E+00  0.00000000E+00  0.00000000E+00
  0.00000000E+00  0.00000000E+00  0.00000000E+00
  0.00000000E+00  0.00000000E+00  0.00000000E+00
  0.00000000E+00  0.00000000E+00  0.00000000E+00
  0.00000000E+00  0.00000000E+00  0.00000000E+00
  0.00000000E+00  0.00000000E+00  0.00000000E+00
  0.00000000E+00  0.00000000E+00  0.00000000E+00
  0.00000000E+00  0.00000000E+00  0.00000000E+00
  0.00000000E+00  0.00000000E+00  0.00000000E+00
  0.00000000E+00  0.00000000E+00  0.00000000E+00
  0.00000000E+00  0.00000000E+00  0.00000000E+00
  0.00000000E+00  0.00000000E+00  0.00000000E+00
  0.00000000E+00  0.00000000E+00  0.00000000E+00
  0.00000000E+00  0.00000000E+00  0.00000000E+00
  0.00000000E+00  0.00000000E+00  0.00000000E+00
  0.00000000E+00  0.00000000E+00  0.00000000E+00
  0.00000000E+00  0.00000000E+00  0.00000000E+00
  0.00000000E+00  0.00000000E+00  0.00000000E+00
  0.00000000E+00  0.00000000E+00  0.00000000E+00
  0.00000000E+00  0.00000000E+00  0.00000000E+00
  0.00000000E+00  0.00000000E+00  0.00000000E+00
  0.00000000E+00  0.00000000E+00  0.00000000E+00
  0.00000000E+00  0.00000000E+00  0.00000000E+00
  0.00000000E+00  0.00000000E+00  0.00000000E+00
  0.00000000E+00  0.00000000E+00  0.00000000E+00
  0.00000000E+00  0.00000000E+00  0.00000000E+00
  0.00000000E+00  0.00000000E+00  0.00000000E+00
  0.00000000E+00  0.00000000E+00  0.00000000E+00
  0.00000000E+00  0.00000000E+00  0.00000000E+00
  0.00000000E+00  0.00000000E+00  0.00000000E+00
  0.00000000E+00  0.00000000E+00  0.00000000E+00
  0.00000000E+00  0.00000000E+00  0.00000000E+00
  0.00000000E+00  0.00000000E+00  0.00000000E+00
  0.00000000E+00  0.00000000E+00  0.00000000E+00
  0.00000000E+00  0.00000000E+00  0.00000000E+00
  0.00000000E+00  0.00000000E+00  0.00000000E+00
  0.00000000E+00  0.00000000E+00  0.00000000E+00
  0.00000000E+00  0.00000000E+00  0.00000000E+00
  0.00000000E+00  0.00000000E+00  0.00000000E+00
  0.00000000E+00  0.00000000E+00  0.00000000E+00
  0.00000000E+00  0.00000000E+00  0.00000000E+00
  0.00000000E+00  0.00000000E+00  0.00000000E+00
  0.00000000E+00  0.00000000E+00  0.00000000E+00
  0.00000000E+00  0.00000000E+00  0.00000000E+00
  0.00000000E+00  0.00000000E+00  0.00000000E+00
  0.00000000E+00  0.00000000E+00  0.00000000E+00
  0.00000000E+00  0.00000000E+00  0.00000000E+00
  0.00000000E+00  0.00000000E+00  0.00000000E+00
  0.00000000E+00  0.00000000E+00  0.00000000E+00
  0.00000000E+00  0.00000000E+00  0.00000000E+00
  0.00000000E+00  0.00000000E+00  0.00000000E+00
  0.00000000E+00  0.00000000E+00  0.00000000E+00
  0.00000000E+00  0.00000000E+00  0.00000000E+00
  0.00000000E+00  0.00000000E+00  0.00000000E+00
  0.00000000E+00  0.00000000E+00  0.00000000E+00
  0.00000000E+00  0.00000000E+00  0.00000000E+00
  0.00000000E+00  0.00000000E+00  0.00000000E+00
  0.00000000E+00  0.00000000E+00  0.00000000E+00
  0.00000000E+00  0.00000000E+00  0.00000000E+00
  0.00000000E+00  0.00000000E+00  0.00000000E+00
  0.00000000E+00  0.00000000E+00  0.00000000E+00
  0.00000000E+00  0.00000000E+00  0.00000000E+00
  0.00000000E+00  0.00000000E+00  0.00000000E+00
  0.00000000E+00  0.00000000E+00  0.00000000E+00
  0.00000000E+00  0.00000000E+00  0.00000000E+00
  0.00000000E+00  0.00000000E+00  0.00000000E+00
  0.00000000E+00  0.00000000E+00  0.00000000E+00
  0.00000000E+00  0.00000000E+00  0.00000000E+00
  0.00000000E+00  0.00000000E+00  0.00000000E+00
  0.00000000E+00  0.00000000E+00  0.00000000E+00
  0.00000000E+00  0.00000000E+00  0.00000000E+00
  0.00000000E+00  0.00000000E+00  0.00000000E+00
  0.00000000E+00  0.00000000E+00  0.00000000E+00
  0.00000000E+00  0.00000000E+00  0.00000000E+00
  0.00000000E+00  0.00000000E+00  0.00000000E+00
  0.00000000E+00  0.00000000E+00  0.00000000E+00
  0.00000000E+00  0.00000000E+00  0.00000000E+00
  0.00000000E+00  0.00000000E+00  0.00000000E+00
  0.00000000E+00  0.00000000E+00  0.00000000E+00
  0.00000000E+00  0.00000000E+00  0.00000000E+00
  0.00000000E+00  0.00000000E+00  0.00000000E+00
  0.00000000E+00  0.00000000E+00  0.00000000E+00
  0.00000000E+00  0.00000000E+00  0.00000000E+00
  0.00000000E+00  0.00000000E+00  0.00000000E+00
  0.00000000E+00  0.00000000E+00  0.00000000E+00
  0.00000000E+00  0.00000000E+00  0.00000000E+00
  0.00000000E+00  0.00000000E+00  0.00000000E+00
  0.00000000E+00  0.00000000E+00  0.00000000E+00
  0.00000000E+00  0.00000000E+00  0.00000000E+00
  0.00000000E+00  0.00000000E+00  0.00000000E+00
  0.00000000E+00  0.00000000E+00  0.00000000E+00
  0.00000000E+00  0.00000000E+00  0.00000000E+00
  0.00000000E+00  0.00000000E+00  0.00000000E+00
  0.00000000E+00  0.00000000E+00  0.00000000E+00
  0.00000000E+00  0.00000000E+00  0.00000000E+00
  0.00000000E+00  0.00000000E+00  0.00000000E+00
  0.00000000E+00  0.00000000E+00  0.00000000E+00
  0.00000000E+00  0.00000000E+00  0.00000000E+00
  0.00000000E+00  0.00000000E+00  0.00000000E+00
  0.00000000E+00  0.00000000E+00  0.00000000E+00
  0.00000000E+00  0.00000000E+00  0.00000000E+00
  0.00000000E+00  0.00000000E+00  0.00000000E+00
  0.00000000E+00  0.00000000E+00  0.00000000E+00
  0.00000000E+00  0.00000000E+00  0.00000000E+00
  0.00000000E+00  0.00000000E+00  0.00000000E+00
  0.00000000E+00  0.00000000E+00  0.00000000E+00
  0.00000000E+00  0.00000000E+00  0.00000000E+00
  0.00000000E+00  0.00000000E+00  0.00000000E+00
  0.00000000E+00  0.00000000E+00  0.00000000E+00
  0.00000000E+00  0.00000000E+00  0.00000000E+00
  0.00000000E+00  0.00000000E+00  0.00000000E+00
  0.00000000E+00  0.00000000E+00  0.00000000E+00
