# Supplementary material for: Brønsted acidity in zeolites measured by deprotonation energy
Source: Sci Rep. 2022 May 4;12:7301. doi: 10.1038/s41598-022-11354-x (PMC9068704; doi:10.1038/s41598-022-11354-x)
Supplement: Supplementary file 2 — Supplementary Information 2. [file 41598_2022_11354_MOESM2_ESM.zip › structures/periodic/mor/Al3-O3s.vasp]

Comment Line                            
   1.00000000000000     
    18.1261405945000007    0.0000000000000000    0.0000000000000000
     0.0000000000000000   20.4852790833000000    0.0000000000000000
     0.0000000000000000    0.0000000000000000   15.0408601760000007
   Si   O    Al   H 
    95   192     1     1
Direct
  0.3131136664655951  0.0688023821422725  0.0213785609970870
  0.3129465687400490  0.0688988545650837  0.5220073845313304
  0.6964668373620823  0.9243224379421527  0.4760154266722207
  0.6965187694523280  0.9249553151901752  0.9766287233146216
  0.6901882956851234  0.9346787748040521  0.2703094158456708
  0.6903480971487450  0.9327592380663544  0.7700487641560440
  0.3030882247230222  0.0751107785398052  0.2273530158652029
  0.3030565586242391  0.0753240572832050  0.7275199707873335
  0.7000220359243856  0.0829993882044794  0.2291017434848831
  0.7014582753404150  0.0797758560918579  0.7274566417222007
  0.3101962851560800  0.9277662646155806  0.2729736123322528
  0.3097325458969322  0.9277146878825697  0.7724581649999998
  0.2996708862631912  0.9213124497068558  0.4800048019167866
  0.2986747717808624  0.9222506491487552  0.9798557587238864
  0.6888750817330377  0.0723057630543607  0.0224633481234344
  0.6891418112059672  0.0720475095945178  0.5204519881328901
  0.7983040503027982  0.5792568679506120  0.0205100656036701
  0.8002196026714580  0.5802483546150674  0.5210897097767070
  0.1940880017454236  0.4291915140305654  0.4878336298508519
  0.1954118042215303  0.4318831503326105  0.9780141851000721
  0.2022085405686367  0.4240588703583805  0.2788721614901341
  0.2017198353425984  0.4200384128329318  0.7692899496871064
  0.8090159687587150  0.5721894083270714  0.2286826369958004
  0.8108882429723295  0.5724990867217370  0.7282792696692985
  0.1914099139006914  0.5688450816853353  0.2293410980334314
  0.1891082908477019  0.5680520124542422  0.7297686347952234
  0.7967155439970264  0.4247244103132092  0.2740968042264957
  0.8022831979393472  0.4241797047738212  0.7711083051510287
  0.8088431746113797  0.4321490513282094  0.4800992870617229
  0.8074156091170277  0.4323736756795849  0.9780216576333981
  0.2001210922775179  0.5766564109176698  0.0223219589453416
  0.1970941401886500  0.5780157790755340  0.5254075728230874
  0.2964061232751702  0.3113360040607420  0.0207757821630990
  0.2976313038164408  0.3095785125525264  0.5239644051505442
  0.6931518727610565  0.6956892622062749  0.4783028896549893
  0.6937453270220461  0.6965572493387389  0.9783599605229693
  0.7031117866100222  0.6912265182140142  0.2724582328712790
  0.7035296495567490  0.6889781126427912  0.7723662909596148
  0.3006375246867981  0.3019599829271253  0.2264707393986638
  0.3045524824936660  0.3020988943577691  0.7285614950326506
  0.6909948901021049  0.3117508879207129  0.2321224070837647
  0.6917656576698790  0.3111651616266684  0.7293800484729351
  0.3027267487990450  0.6863084210980790  0.2752232556235643
  0.3019555349033980  0.6838789136101155  0.7752574895036994
  0.3099913687069387  0.6899081847277658  0.4802087557468321
  0.3104314374100304  0.6910466209895232  0.9800720022500411
  0.6974248319994212  0.3146580653059477  0.0250004189687342
  0.6968790158893937  0.3152339945661606  0.5234392989903317
  0.8088885101999342  0.8133524433310882  0.0190672644165618
  0.8082488213314892  0.8125054638626436  0.5190201024117563
  0.1987341361613483  0.1845475552303127  0.4750880662173704
  0.1990866018852566  0.1849738652147358  0.9747097039235784
  0.1880845522970572  0.1840953813574490  0.2697491120703674
  0.1893720876217090  0.1860973991980171  0.7701596492749342
  0.8022626350168698  0.8181219091552846  0.2250343029657093
  0.8024398514510710  0.8154758819022950  0.7247470906744080
  0.2028986422281885  0.8117802951731170  0.2275515154653417
  0.2028345798647608  0.8104379604949510  0.7274239154348540
  0.8096963949692308  0.1968334602167086  0.2712819610767203
  0.8080142143888208  0.1950950873313692  0.7719461584877195
  0.7970572177276454  0.1886694123066692  0.4759125670453736
  0.7975291140675571  0.1883026436747979  0.9778757162600272
  0.1945790766790801  0.8064489406645369  0.0213735595853561
  0.1943420808722360  0.8060024722303395  0.5215346710110496
  0.0852262569837394  0.3762653114466343  0.6245903028218586
  0.9143671516319887  0.6223261395209160  0.3702486098571940
  0.9146084673636665  0.6224972107296004  0.8724787799314589
  0.9095989039494876  0.3791996781797723  0.1231348382381640
  0.9139706837044315  0.3778551845965857  0.6214930996527661
  0.0860794962251085  0.6210262820112976  0.3711083039648359
  0.0860189296456012  0.6208311762088849  0.8742083366246209
  0.5856435499700758  0.8795872645425624  0.1270180204106905
  0.5858758152735483  0.8782444089373728  0.6274500261074948
  0.4147729066127266  0.1227029190476621  0.3771487201081400
  0.4157829308579464  0.1204598173472684  0.8784343440184137
  0.4145973226917685  0.8786905746326671  0.1290236735757439
  0.4144159202038144  0.8773053617779156  0.6298760985867365
  0.5845205627564118  0.1240758736267027  0.3794469691388140
  0.5857535377705259  0.1218089805292877  0.8774007892333965
  0.0861750410086231  0.2215320777016170  0.1187156906838545
  0.0835249254592882  0.2204178572362506  0.6186203056340474
  0.9157369350760670  0.7780087814908320  0.3673854258216694
  0.9162968848798064  0.7784205657879104  0.8682389394774757
  0.9139622124028037  0.2251209464438375  0.1169110164128516
  0.9129307391250273  0.2231817130222880  0.6184445860762224
  0.0874026845772595  0.7757920579823143  0.3681433094099714
  0.0875023883995373  0.7755206617491276  0.8688866231086956
  0.5872341106991507  0.7251179956013762  0.1314542594082494
  0.5871378841915503  0.7235377615136133  0.6318814520242272
  0.4116057173240668  0.2780054045146255  0.3802922352825635
  0.4133372656547288  0.2750066514318604  0.8821246518027500
  0.4169171667784222  0.7228187138584191  0.1316513053304622
  0.4161798964689627  0.7215517376867837  0.6326064241475876
  0.5820257377649205  0.2786826325081279  0.3822215420158862
  0.5837607661860483  0.2777078709098598  0.8817642636623189
  0.2770482947077225  0.9977678755710155  0.0000586580027031
  0.2791252401050286  0.9970953192758294  0.5002504882735195
  0.7175626704415499  0.9974634939199596  0.0123159372079161
  0.7180962983126571  0.9974051071196327  0.5090909939792454
  0.7212903296347176  0.0081783300635912  0.2544973546219026
  0.7241595600065327  0.0046213099311104  0.7489068841272349
  0.2820142188469769  0.0024582594545013  0.2620912750415117
  0.2806057287927297  0.0021916266122222  0.7597962699798918
  0.7742454079704274  0.5051641879326493  0.9952810035246491
  0.7776832322206624  0.5051426851182619  0.4996536619689848
  0.2279533302144220  0.5063630978271947  0.9855374904636814
  0.2217207770970976  0.5038749094959963  0.4996496232339163
  0.2267171720049210  0.4972465325257832  0.2532130260264774
  0.2217226404848900  0.4946261663382091  0.7407725205656340
  0.7770422898156017  0.4989644270884803  0.2439064100020059
  0.7823989183174062  0.4977281548736098  0.7384799694185434
  0.3341480773998308  0.0734400667762028  0.1261174150549943
  0.3348687679047519  0.0738350857485869  0.6264313097228402
  0.6671120726329078  0.9251474824609760  0.3739012873831277
  0.6679503483999188  0.9273819103120929  0.8743048862204224
  0.6723299540123533  0.0881147239640136  0.1263901113884467
  0.6743595309880758  0.0875021690409489  0.6248081348868477
  0.3252778220155792  0.9117398799996613  0.3771122961131106
  0.3245284513259586  0.9129345752603661  0.8769879942189005
  0.8243481831593301  0.5847117151101975  0.1238216027609228
  0.8261253776173790  0.5886029071745764  0.6240806106786495
  0.1806278362523628  0.4151236010506698  0.3820399993632881
  0.1815159731305198  0.4148365124491646  0.8736292404489434
  0.1713821544893550  0.5719762165582603  0.1248551369765657
  0.1660749979678798  0.5807558429996460  0.6265847533650610
  0.8286134959895745  0.4240388725841408  0.3753665279953374
  0.8295359939167437  0.4240239350042193  0.8739038371205496
  0.3868946448995724  0.0807208389284325  0.4626355525428325
  0.3883905546579833  0.0773859090784663  0.9631963055676984
  0.6303975781922623  0.8939736825049140  0.0358135470439564
  0.6307803176946961  0.8944152629340042  0.5368737397767823
  0.6172405071914385  0.9231460773827039  0.2090357227307950
  0.6163520732046320  0.9213227410114675  0.7105427081405292
  0.3673765415371050  0.1062466514595482  0.2888859149016596
  0.3672848974488560  0.1049272581645859  0.7905154015311410
  0.6334709364738361  0.1092897910416484  0.2916497704113368
  0.6338464882522034  0.1027291245332114  0.7905173360445157
  0.3865071629700819  0.9172589139948591  0.2175084476192659
  0.3863859837106227  0.9170837662646096  0.7174566465433541
  0.3667200995945261  0.8988244561135056  0.0422908243045920
  0.3673451025511266  0.8972986642714473  0.5424204157609391
  0.6126697631656446  0.0818479873822289  0.4648202350342350
  0.6132308840907320  0.0821849637839983  0.9653528352243497
  0.8688155662881198  0.6029591138494668  0.4590452287087445
  0.8672993134047032  0.6025702701431829  0.9596731929505770
  0.1203827432854919  0.4263881285432678  0.0339073924381213
  0.1162972854706862  0.4170815028353996  0.5389138588167219
  0.1205567819890486  0.4078557248227673  0.2270384873778175
  0.1300909432897549  0.3949296495044913  0.7139533473516793
  0.8860489541757309  0.5815182649224274  0.2836718634031306
  0.8869841683812498  0.5829752268987900  0.7844069322251803
  0.1158561321608549  0.5777537796566875  0.2871425020583598
  0.1158506070615654  0.5771619323002806  0.7911653631413303
  0.8586980958035415  0.3931821958298049  0.2101819566512274
  0.8688464852782466  0.3942733258649451  0.7116318546189420
  0.8807574965340720  0.4221136517395875  0.0383744843552041
  0.8840383568846489  0.4203536951142775  0.5374368244931460
  0.1314232818942858  0.6026695122046150  0.4604756339053970
  0.1317192594651960  0.6047403314943098  0.9641754823146151
  0.2551813149171434  0.1251746173783455  0.9943809157857572
  0.2521456965997838  0.1236043695038786  0.4972765983395892
  0.7702489278198661  0.8801169023715887  0.9837590412622959
  0.7702703170713406  0.8795138329789234  0.4834206257372816
  0.7542168220171227  0.8833251432899071  0.2432316729045880
  0.7518633715249713  0.8786950182406598  0.7451236213801447
  0.2286142260138915  0.1187730185052499  0.2328020599450137
  0.2296575009830629  0.1207754793396133  0.7320891548089524
  0.7734397155147877  0.1271653443627824  0.2432324390570996
  0.7740607339447902  0.1243842954808259  0.7449300168430911
  0.2467753838364467  0.8805545434027351  0.2319604113612181
  0.2477497073633212  0.8787436666663238  0.7321516637633120
  0.2250173123447042  0.8793067018480429  0.9995171765149132
  0.2258340333971777  0.8784841218216795  0.4993526475053064
  0.7518432997319238  0.1203175074968210  0.9825984866498463
  0.7508723520394361  0.1209299108829155  0.4795173479349082
  0.7265797321190524  0.6251846692373356  0.0036702339780581
  0.7276850277789035  0.6245244706484194  0.5015886174060554
  0.2575046545235141  0.3823705961008171  0.0185200215781134
  0.2561983130223269  0.3800168262275603  0.5260356887257488
  0.2622064073165385  0.3733903649631231  0.2429515447796303
  0.2733735251853485  0.3753523711103775  0.7461377446183922
  0.7495272618605641  0.6238005112591980  0.2679315697464127
  0.7480394256304708  0.6203908685651595  0.7690679598512875
  0.2510340229922793  0.6232749672459986  0.2571937672933267
  0.2519352900807023  0.6194855987756588  0.7600639318249744
  0.7213302835923138  0.3817245222489737  0.2684559474963930
  0.7283397699356917  0.3801547955674456  0.7596431726925456
  0.7449269846880094  0.3797805389545401  0.0053083221507877
  0.7464309382147536  0.3802315657033007  0.5101821839089256
  0.2698833089671878  0.6262376705700604  0.0182039567459095
  0.2695391580952306  0.6238560585708711  0.5152012901536097
  0.3214955620419787  0.2949929839414476  0.1224546974083759
  0.3244158706315755  0.2920763085312150  0.6239558080752191
  0.6736475307448387  0.7014075530610288  0.3733663690941031
  0.6748933914285875  0.7013567133123679  0.8731534580535327
  0.6705067527746119  0.3155254401689279  0.1276014962380154
  0.6683025560935588  0.3127976809757966  0.6254439485851293
  0.3326235490002308  0.6829829867318080  0.3765112285062024
  0.3324104462089869  0.6830296379659597  0.8764222494844571
  0.8308768014007205  0.8192455559160934  0.1230637822786422
  0.8308811826634428  0.8188949313914348  0.6227526042381484
  0.1683924890386022  0.1774072717805160  0.3744027318351382
  0.1680719491846539  0.1775889515909762  0.8739446974874105
  0.1758221305625290  0.7987435819888323  0.1263518903796375
  0.1744868314105227  0.7991327814298242  0.6262248146549600
  0.8298913841512985  0.1978626124938216  0.3764196177667921
  0.8271595621124275  0.1982589282808047  0.8769970073586957
  0.2419205478274135  0.2544804649313102 -0.0161277010404302
  0.2425836909186808  0.2535613683057514  0.4857560220728029
  0.7533790571342024  0.7520857001572021  0.0054976170343881
  0.7516658943186338  0.7518802125974211  0.5064937521136247
  0.7535529770001226  0.7529460359326270  0.2429232159784199
  0.7561266481619437  0.7486402232699751  0.7404212927614675
  0.2429792402610003  0.2463312839036408  0.2571560096791533
  0.2429759715268690  0.2490205122820629  0.7583118040850334
  0.7523970726274086  0.2554832066612337  0.2488705246206285
  0.7496677158012606  0.2520402916240261  0.7459752669876424
  0.2561618955307364  0.7529240665315916  0.2606010142220013
  0.2546510486787464  0.7498907250994846  0.7579310907242821
  0.2568812835653093  0.7539264239931247  0.9917562049314006
  0.2557100063705906  0.7521233296532955  0.4932463531845698
  0.7452222544548088  0.2492050411446974  0.0058800098742028
  0.7445971419824921  0.2502074085491842  0.5010259574783417
  0.3686718865783759  0.3163985369709038  0.4593155248323049
  0.3697441638002953  0.3145911880450500  0.9591516886941556
  0.6173973081651133  0.7087244727803622  0.0321341722979934
  0.6167853860963345  0.7057962148090340  0.5327455454574898
  0.6332213850939914  0.6849507106326378  0.2059775833859409
  0.6328721788456604  0.6835559076512697  0.7068396592675513
  0.3758421732824688  0.2969893475090817  0.2843339276074842
  0.3799158231106454  0.2910002069387860  0.7842252916478588
  0.6155361414148016  0.2940471746140180  0.2844658405615718
  0.6172005226035555  0.2989682874936272  0.7859866815465580
  0.3726062270715209  0.6836490370008805  0.2086549693662983
  0.3720598759071472  0.6814937441399224  0.7087694258871005
  0.3866022145512644  0.7022980628242231  0.0341132829975670
  0.3858047651693308  0.7009607177913926  0.5349423615653287
  0.6255010052984965  0.3193711557890389  0.4586061153889072
  0.6249968949136389  0.3157471569458405  0.9620252189949646
  0.8835052452215340  0.7987806023230908  0.4640146586756683
  0.8845526580971131  0.8009383021985100  0.9644138155789881
  0.1303920947499957  0.1803702055584347  0.0426793786375206
  0.1286436067416074  0.1825027878067146  0.5414332630855174
  0.1116554183439453  0.1947566621948336  0.2166061838901654
  0.1132459745777504  0.1981680701483789  0.7158572844266669
  0.8738675660025295  0.8181051957967337  0.2894194560792694
  0.8739670114833340  0.8169251393765479  0.7891093895985560
  0.1312861402887491  0.8160029617235411  0.2917975428443834
  0.1320748367473225  0.8154279489007946  0.7927895581354594
  0.8860095903947304  0.2075145390286701  0.2171374476559751
  0.8846504911092983  0.2066910711203255  0.7184823995783904
  0.8673453278804414  0.1831389274125181  0.0444382781570361
  0.8649228541151939  0.1832954291024405  0.5455648929812038
  0.1188167859998338  0.7933324737806058  0.4664362782801532
  0.1186902893210130  0.7932291303901022  0.9673343562805198
  0.9931361211871736  0.3980741558314113  0.1459628444705451
 -0.0002833431954821  0.3962008760037454  0.6383117904935326
  0.0001527502467224  0.6034902344942988  0.3872508874597446
  0.0000057076892141  0.6037493839044805  0.8912127772534743
  0.4998455915680596  0.8982103945496515  0.1108148059616020
  0.4998533400467419  0.8959147705602037  0.6113762702565181
  0.4999950987645471  0.1038885606188847  0.3577660455439038
  0.5008568464339902  0.1020527521169266  0.8572743172938915
  0.1037886712200772  0.2979922771834002  0.1096426295150902
  0.0940702036776109  0.2987410483239995  0.6046494620577415
  0.9049070033483154  0.6999825252703523  0.3509986064540533
  0.9052344361260425  0.7002911445344706  0.8543864427434030
  0.9010904193191931  0.3022570581682986  0.0964645501066799
  0.9049736385675803  0.3008817500294559  0.5978232979310487
  0.0968351432719944  0.6979230005693144  0.3484121935570199
  0.0960714622227015  0.6976770518212068  0.8496072662556500
  0.5944446038157127  0.8028227435102839  0.1523898266174096
  0.5958237600177211  0.8013329005027995  0.6512658545000461
  0.4055408144658643  0.2000292637162398  0.3988498081725785
  0.4074419863422358  0.1972855499781901  0.9030664436299879
  0.4063959421178718  0.8007972562696009  0.1470121735896745
  0.4051221473048627  0.7995122811286525  0.6484675117452575
  0.5894623076661134  0.2011923389710721  0.4043109340203374
  0.5934838599612845  0.1995299378751854  0.8964194325402750
  0.9993385381771435  0.2045677628159520  0.1077310812079634
  0.9978057335973695  0.2001168008208346  0.6101365560024251
  0.0019638992953954  0.7973180288617912  0.3642502656441047
  0.0023766343620760  0.7980221383935427  0.8640864107007270
  0.5024267787911408  0.7017374542309399  0.1377785382861801
  0.5019635017849770  0.7012726342560937  0.6385478332178945
  0.4965951882717196  0.3015506360225124  0.3815571543264656
  0.4980953976935656  0.2988735802334948  0.8833627038136074
  0.0819953057843401  0.3791723225776363  0.1154941865437219
  0.0767764848212299  0.4194774364327155  0.2618566425331559
 
  0.00000000E+00  0.00000000E+00  0.00000000E+00
  0.00000000E+00  0.00000000E+00  0.00000000E+00
  0.00000000E+00  0.00000000E+00  0.00000000E+00
  0.00000000E+00  0.00000000E+00  0.00000000E+00
  0.00000000E+00  0.00000000E+00  0.00000000E+00
  0.00000000E+00  0.00000000E+00  0.00000000E+00
  0.00000000E+00  0.00000000E+00  0.00000000E+00
  0.00000000E+00  0.00000000E+00  0.00000000E+00
  0.00000000E+00  0.00000000E+00  0.00000000E+00
  0.00000000E+00  0.00000000E+00  0.00000000E+00
  0.00000000E+00  0.00000000E+00  0.00000000E+00
  0.00000000E+00  0.00000000E+00  0.00000000E+00
  0.00000000E+00  0.00000000E+00  0.00000000E+00
  0.00000000E+00  0.00000000E+00  0.00000000E+00
  0.00000000E+00  0.00000000E+00  0.00000000E+00
  0.00000000E+00  0.00000000E+00  0.00000000E+00
  0.00000000E+00  0.00000000E+00  0.00000000E+00
  0.00000000E+00  0.00000000E+00  0.00000000E+00
  0.00000000E+00  0.00000000E+00  0.00000000E+00
  0.00000000E+00  0.00000000E+00  0.00000000E+00
  0.00000000E+00  0.00000000E+00  0.00000000E+00
  0.00000000E+00  0.00000000E+00  0.00000000E+00
  0.00000000E+00  0.00000000E+00  0.00000000E+00
  0.00000000E+00  0.00000000E+00  0.00000000E+00
  0.00000000E+00  0.00000000E+00  0.00000000E+00
  0.00000000E+00  0.00000000E+00  0.00000000E+00
  0.00000000E+00  0.00000000E+00  0.00000000E+00
  0.00000000E+00  0.00000000E+00  0.00000000E+00
  0.00000000E+00  0.00000000E+00  0.00000000E+00
  0.00000000E+00  0.00000000E+00  0.00000000E+00
  0.00000000E+00  0.00000000E+00  0.00000000E+00
  0.00000000E+00  0.00000000E+00  0.00000000E+00
  0.00000000E+00  0.00000000E+00  0.00000000E+00
  0.00000000E+00  0.00000000E+00  0.00000000E+00
  0.00000000E+00  0.00000000E+00  0.00000000E+00
  0.00000000E+00  0.00000000E+00  0.00000000E+00
  0.00000000E+00  0.00000000E+00  0.00000000E+00
  0.00000000E+00  0.00000000E+00  0.00000000E+00
  0.00000000E+00  0.00000000E+00  0.00000000E+00
  0.00000000E+00  0.00000000E+00  0.00000000E+00
  0.00000000E+00  0.00000000E+00  0.00000000E+00
  0.00000000E+00  0.00000000E+00  0.00000000E+00
  0.00000000E+00  0.00000000E+00  0.00000000E+00
  0.00000000E+00  0.00000000E+00  0.00000000E+00
  0.00000000E+00  0.00000000E+00  0.00000000E+00
  0.00000000E+00  0.00000000E+00  0.00000000E+00
  0.00000000E+00  0.00000000E+00  0.00000000E+00
  0.00000000E+00  0.00000000E+00  0.00000000E+00
  0.00000000E+00  0.00000000E+00  0.00000000E+00
  0.00000000E+00  0.00000000E+00  0.00000000E+00
  0.00000000E+00  0.00000000E+00  0.00000000E+00
  0.00000000E+00  0.00000000E+00  0.00000000E+00
  0.00000000E+00  0.00000000E+00  0.00000000E+00
  0.00000000E+00  0.00000000E+00  0.00000000E+00
  0.00000000E+00  0.00000000E+00  0.00000000E+00
  0.00000000E+00  0.00000000E+00  0.00000000E+00
  0.00000000E+00  0.00000000E+00  0.00000000E+00
  0.00000000E+00  0.00000000E+00  0.00000000E+00
  0.00000000E+00  0.00000000E+00  0.00000000E+00
  0.00000000E+00  0.00000000E+00  0.00000000E+00
  0.00000000E+00  0.00000000E+00  0.00000000E+00
  0.00000000E+00  0.00000000E+00  0.00000000E+00
  0.00000000E+00  0.00000000E+00  0.00000000E+00
  0.00000000E+00  0.00000000E+00  0.00000000E+00
  0.00000000E+00  0.00000000E+00  0.00000000E+00
  0.00000000E+00  0.00000000E+00  0.00000000E+00
  0.00000000E+00  0.00000000E+00  0.00000000E+00
  0.00000000E+00  0.00000000E+00  0.00000000E+00
  0.00000000E+00  0.00000000E+00  0.00000000E+00
  0.00000000E+00  0.00000000E+00  0.00000000E+00
  0.00000000E+00  0.00000000E+00  0.00000000E+00
  0.00000000E+00  0.00000000E+00  0.00000000E+00
  0.00000000E+00  0.00000000E+00  0.00000000E+00
  0.00000000E+00  0.00000000E+00  0.00000000E+00
  0.00000000E+00  0.00000000E+00  0.00000000E+00
  0.00000000E+00  0.00000000E+00  0.00000000E+00
  0.00000000E+00  0.00000000E+00  0.00000000E+00
  0.00000000E+00  0.00000000E+00  0.00000000E+00
  0.00000000E+00  0.00000000E+00  0.00000000E+00
  0.00000000E+00  0.00000000E+00  0.00000000E+00
  0.00000000E+00  0.00000000E+00  0.00000000E+00
  0.00000000E+00  0.00000000E+00  0.00000000E+00
  0.00000000E+00  0.00000000E+00  0.00000000E+00
  0.00000000E+00  0.00000000E+00  0.00000000E+00
  0.00000000E+00  0.00000000E+00  0.00000000E+00
  0.00000000E+00  0.00000000E+00  0.00000000E+00
  0.00000000E+00  0.00000000E+00  0.00000000E+00
  0.00000000E+00  0.00000000E+00  0.00000000E+00
  0.00000000E+00  0.00000000E+00  0.00000000E+00
  0.00000000E+00  0.00000000E+00  0.00000000E+00
  0.00000000E+00  0.00000000E+00  0.00000000E+00
  0.00000000E+00  0.00000000E+00  0.00000000E+00
  0.00000000E+00  0.00000000E+00  0.00000000E+00
  0.00000000E+00  0.00000000E+00  0.00000000E+00
  0.00000000E+00  0.00000000E+00  0.00000000E+00
  0.00000000E+00  0.00000000E+00  0.00000000E+00
  0.00000000E+00  0.00000000E+00  0.00000000E+00
  0.00000000E+00  0.00000000E+00  0.00000000E+00
  0.00000000E+00  0.00000000E+00  0.00000000E+00
  0.00000000E+00  0.00000000E+00  0.00000000E+00
  0.00000000E+00  0.00000000E+00  0.00000000E+00
  0.00000000E+00  0.00000000E+00  0.00000000E+00
  0.00000000E+00  0.00000000E+00  0.00000000E+00
  0.00000000E+00  0.00000000E+00  0.00000000E+00
  0.00000000E+00  0.00000000E+00  0.00000000E+00
  0.00000000E+00  0.00000000E+00  0.00000000E+00
  0.00000000E+00  0.00000000E+00  0.00000000E+00
  0.00000000E+00  0.00000000E+00  0.00000000E+00
  0.00000000E+00  0.00000000E+00  0.00000000E+00
  0.00000000E+00  0.00000000E+00  0.00000000E+00
  0.00000000E+00  0.00000000E+00  0.00000000E+00
  0.00000000E+00  0.00000000E+00  0.00000000E+00
  0.00000000E+00  0.00000000E+00  0.00000000E+00
  0.00000000E+00  0.00000000E+00  0.00000000E+00
  0.00000000E+00  0.00000000E+00  0.00000000E+00
  0.00000000E+00  0.00000000E+00  0.00000000E+00
  0.00000000E+00  0.00000000E+00  0.00000000E+00
  0.00000000E+00  0.00000000E+00  0.00000000E+00
  0.00000000E+00  0.00000000E+00  0.00000000E+00
  0.00000000E+00  0.00000000E+00  0.00000000E+00
  0.00000000E+00  0.00000000E+00  0.00000000E+00
  0.00000000E+00  0.00000000E+00  0.00000000E+00
  0.00000000E+00  0.00000000E+00  0.00000000E+00
  0.00000000E+00  0.00000000E+00  0.00000000E+00
  0.00000000E+00  0.00000000E+00  0.00000000E+00
  0.00000000E+00  0.00000000E+00  0.00000000E+00
  0.00000000E+00  0.00000000E+00  0.00000000E+00
  0.00000000E+00  0.00000000E+00  0.00000000E+00
  0.00000000E+00  0.00000000E+00  0.00000000E+00
  0.00000000E+00  0.00000000E+00  0.00000000E+00
  0.00000000E+00  0.00000000E+00  0.00000000E+00
  0.00000000E+00  0.00000000E+00  0.00000000E+00
  0.00000000E+00  0.00000000E+00  0.00000000E+00
  0.00000000E+00  0.00000000E+00  0.00000000E+00
  0.00000000E+00  0.00000000E+00  0.00000000E+00
  0.00000000E+00  0.00000000E+00  0.00000000E+00
  0.00000000E+00  0.00000000E+00  0.00000000E+00
  0.00000000E+00  0.00000000E+00  0.00000000E+00
  0.00000000E+00  0.00000000E+00  0.00000000E+00
  0.00000000E+00  0.00000000E+00  0.00000000E+00
  0.00000000E+00  0.00000000E+00  0.00000000E+00
  0.00000000E+00  0.00000000E+00  0.00000000E+00
  0.00000000E+00  0.00000000E+00  0.00000000E+00
  0.00000000E+00  0.00000000E+00  0.00000000E+00
  0.00000000E+00  0.00000000E+00  0.00000000E+00
  0.00000000E+00  0.00000000E+00  0.00000000E+00
  0.00000000E+00  0.00000000E+00  0.00000000E+00
  0.00000000E+00  0.00000000E+00  0.00000000E+00
  0.00000000E+00  0.00000000E+00  0.00000000E+00
  0.00000000E+00  0.00000000E+00  0.00000000E+00
  0.00000000E+00  0.00000000E+00  0.00000000E+00
  0.00000000E+00  0.00000000E+00  0.00000000E+00
  0.00000000E+00  0.00000000E+00  0.00000000E+00
  0.00000000E+00  0.00000000E+00  0.00000000E+00
  0.00000000E+00  0.00000000E+00  0.00000000E+00
  0.00000000E+00  0.00000000E+00  0.00000000E+00
  0.00000000E+00  0.00000000E+00  0.00000000E+00
  0.00000000E+00  0.00000000E+00  0.00000000E+00
  0.00000000E+00  0.00000000E+00  0.00000000E+00
  0.00000000E+00  0.00000000E+00  0.00000000E+00
  0.00000000E+00  0.00000000E+00  0.00000000E+00
  0.00000000E+00  0.00000000E+00  0.00000000E+00
  0.00000000E+00  0.00000000E+00  0.00000000E+00
  0.00000000E+00  0.00000000E+00  0.00000000E+00
  0.00000000E+00  0.00000000E+00  0.00000000E+00
  0.00000000E+00  0.00000000E+00  0.00000000E+00
  0.00000000E+00  0.00000000E+00  0.00000000E+00
  0.00000000E+00  0.00000000E+00  0.00000000E+00
  0.00000000E+00  0.00000000E+00  0.00000000E+00
  0.00000000E+00  0.00000000E+00  0.00000000E+00
  0.00000000E+00  0.00000000E+00  0.00000000E+00
  0.00000000E+00  0.00000000E+00  0.00000000E+00
  0.00000000E+00  0.00000000E+00  0.00000000E+00
  0.00000000E+00  0.00000000E+00  0.00000000E+00
  0.00000000E+00  0.00000000E+00  0.00000000E+00
  0.00000000E+00  0.00000000E+00  0.00000000E+00
  0.00000000E+00  0.00000000E+00  0.00000000E+00
  0.00000000E+00  0.00000000E+00  0.00000000E+00
  0.00000000E+00  0.00000000E+00  0.00000000E+00
  0.00000000E+00  0.00000000E+00  0.00000000E+00
  0.00000000E+00  0.00000000E+00  0.00000000E+00
  0.00000000E+00  0.00000000E+00  0.00000000E+00
  0.00000000E+00  0.00000000E+00  0.00000000E+00
  0.00000000E+00  0.00000000E+00  0.00000000E+00
  0.00000000E+00  0.00000000E+00  0.00000000E+00
  0.00000000E+00  0.00000000E+00  0.00000000E+00
  0.00000000E+00  0.00000000E+00  0.00000000E+00
  0.00000000E+00  0.00000000E+00  0.00000000E+00
  0.00000000E+00  0.00000000E+00  0.00000000E+00
  0.00000000E+00  0.00000000E+00  0.00000000E+00
  0.00000000E+00  0.00000000E+00  0.00000000E+00
  0.00000000E+00  0.00000000E+00  0.00000000E+00
  0.00000000E+00  0.00000000E+00  0.00000000E+00
  0.00000000E+00  0.00000000E+00  0.00000000E+00
  0.00000000E+00  0.00000000E+00  0.00000000E+00
  0.00000000E+00  0.00000000E+00  0.00000000E+00
  0.00000000E+00  0.00000000E+00  0.00000000E+00
  0.00000000E+00  0.00000000E+00  0.00000000E+00
  0.00000000E+00  0.00000000E+00  0.00000000E+00
  0.00000000E+00  0.00000000E+00  0.00000000E+00
  0.00000000E+00  0.00000000E+00  0.00000000E+00
  0.00000000E+00  0.00000000E+00  0.00000000E+00
  0.00000000E+00  0.00000000E+00  0.00000000E+00
  0.00000000E+00  0.00000000E+00  0.00000000E+00
  0.00000000E+00  0.00000000E+00  0.00000000E+00
  0.00000000E+00  0.00000000E+00  0.00000000E+00
  0.00000000E+00  0.00000000E+00  0.00000000E+00
  0.00000000E+00  0.00000000E+00  0.00000000E+00
  0.00000000E+00  0.00000000E+00  0.00000000E+00
  0.00000000E+00  0.00000000E+00  0.00000000E+00
  0.00000000E+00  0.00000000E+00  0.00000000E+00
  0.00000000E+00  0.00000000E+00  0.00000000E+00
  0.00000000E+00  0.00000000E+00  0.00000000E+00
  0.00000000E+00  0.00000000E+00  0.00000000E+00
  0.00000000E+00  0.00000000E+00  0.00000000E+00
  0.00000000E+00  0.00000000E+00  0.00000000E+00
  0.00000000E+00  0.00000000E+00  0.00000000E+00
  0.00000000E+00  0.00000000E+00  0.00000000E+00
  0.00000000E+00  0.00000000E+00  0.00000000E+00
  0.00000000E+00  0.00000000E+00  0.00000000E+00
  0.00000000E+00  0.00000000E+00  0.00000000E+00
  0.00000000E+00  0.00000000E+00  0.00000000E+00
  0.00000000E+00  0.00000000E+00  0.00000000E+00
  0.00000000E+00  0.00000000E+00  0.00000000E+00
  0.00000000E+00  0.00000000E+00  0.00000000E+00
  0.00000000E+00  0.00000000E+00  0.00000000E+00
  0.00000000E+00  0.00000000E+00  0.00000000E+00
  0.00000000E+00  0.00000000E+00  0.00000000E+00
  0.00000000E+00  0.00000000E+00  0.00000000E+00
  0.00000000E+00  0.00000000E+00  0.00000000E+00
  0.00000000E+00  0.00000000E+00  0.00000000E+00
  0.00000000E+00  0.00000000E+00  0.00000000E+00
  0.00000000E+00  0.00000000E+00  0.00000000E+00
  0.00000000E+00  0.00000000E+00  0.00000000E+00
  0.00000000E+00  0.00000000E+00  0.00000000E+00
  0.00000000E+00  0.00000000E+00  0.00000000E+00
  0.00000000E+00  0.00000000E+00  0.00000000E+00
  0.00000000E+00  0.00000000E+00  0.00000000E+00
  0.00000000E+00  0.00000000E+00  0.00000000E+00
  0.00000000E+00  0.00000000E+00  0.00000000E+00
  0.00000000E+00  0.00000000E+00  0.00000000E+00
  0.00000000E+00  0.00000000E+00  0.00000000E+00
  0.00000000E+00  0.00000000E+00  0.00000000E+00
  0.00000000E+00  0.00000000E+00  0.00000000E+00
  0.00000000E+00  0.00000000E+00  0.00000000E+00
  0.00000000E+00  0.00000000E+00  0.00000000E+00
  0.00000000E+00  0.00000000E+00  0.00000000E+00
  0.00000000E+00  0.00000000E+00  0.00000000E+00
  0.00000000E+00  0.00000000E+00  0.00000000E+00
  0.00000000E+00  0.00000000E+00  0.00000000E+00
  0.00000000E+00  0.00000000E+00  0.00000000E+00
  0.00000000E+00  0.00000000E+00  0.00000000E+00
  0.00000000E+00  0.00000000E+00  0.00000000E+00
  0.00000000E+00  0.00000000E+00  0.00000000E+00
  0.00000000E+00  0.00000000E+00  0.00000000E+00
  0.00000000E+00  0.00000000E+00  0.00000000E+00
  0.00000000E+00  0.00000000E+00  0.00000000E+00
  0.00000000E+00  0.00000000E+00  0.00000000E+00
  0.00000000E+00  0.00000000E+00  0.00000000E+00
  0.00000000E+00  0.00000000E+00  0.00000000E+00
  0.00000000E+00  0.00000000E+00  0.00000000E+00
  0.00000000E+00  0.00000000E+00  0.00000000E+00
  0.00000000E+00  0.00000000E+00  0.00000000E+00
  0.00000000E+00  0.00000000E+00  0.00000000E+00
  0.00000000E+00  0.00000000E+00  0.00000000E+00
  0.00000000E+00  0.00000000E+00  0.00000000E+00
  0.00000000E+00  0.00000000E+00  0.00000000E+00
  0.00000000E+00  0.00000000E+00  0.00000000E+00
  0.00000000E+00  0.00000000E+00  0.00000000E+00
  0.00000000E+00  0.00000000E+00  0.00000000E+00
  0.00000000E+00  0.00000000E+00  0.00000000E+00
  0.00000000E+00  0.00000000E+00  0.00000000E+00
  0.00000000E+00  0.00000000E+00  0.00000000E+00
  0.00000000E+00  0.00000000E+00  0.00000000E+00
  0.00000000E+00  0.00000000E+00  0.00000000E+00
  0.00000000E+00  0.00000000E+00  0.00000000E+00
  0.00000000E+00  0.00000000E+00  0.00000000E+00
  0.00000000E+00  0.00000000E+00  0.00000000E+00
  0.00000000E+00  0.00000000E+00  0.00000000E+00
  0.00000000E+00  0.00000000E+00  0.00000000E+00
  0.00000000E+00  0.00000000E+00  0.00000000E+00
  0.00000000E+00  0.00000000E+00  0.00000000E+00
  0.00000000E+00  0.00000000E+00  0.00000000E+00
  0.00000000E+00  0.00000000E+00  0.00000000E+00
  0.00000000E+00  0.00000000E+00  0.00000000E+00
  0.00000000E+00  0.00000000E+00  0.00000000E+00
  0.00000000E+00  0.00000000E+00  0.00000000E+00
  0.00000000E+00  0.00000000E+00  0.00000000E+00
  0.00000000E+00  0.00000000E+00  0.00000000E+00
