# Supplementary material for: Brønsted acidity in zeolites measured by deprotonation energy
Source: Sci Rep. 2022 May 4;12:7301. doi: 10.1038/s41598-022-11354-x (PMC9068704; doi:10.1038/s41598-022-11354-x)
Supplement: Supplementary file 2 — Supplementary Information 2. [file 41598_2022_11354_MOESM2_ESM.zip › structures/periodic/ton/Al4-O6_b.vasp]

Si Al O H                               
   1.00000000000000     
    13.8689000000000000    0.0000000000000000    0.0000000000000000
     0.0000000000000000   17.3715000000000011    0.0000000000000000
     0.0000000000000000    0.0000000000000000   14.9430999999999994
   Si   Al   O    H 
    71     1   144     1
Direct
  0.2781205613470120  0.9601806907208105  0.2552378573887157
  0.7037035488730503  0.9461588119434837  0.2610056803936215
  0.7083049562776593  0.0425945465846538  0.0927032176126808
  0.2962626656671534  0.0563574087929841  0.0918820279339583
  0.8045811045164485  0.4462257725298210  0.2586740689602852
  0.2173026452730622  0.4582004819666284  0.2546431749720953
  0.2067315903102118  0.5562255115593220  0.0898771087871823
  0.7926842380116237  0.5433013606208796  0.0919397281708954
  0.1889825022062572  0.8019270133197189  0.2667857919691748
  0.7822366448751810  0.7796988329229849  0.2731920213294000
  0.8065445565660596  0.2000563845693455  0.1113692359709215
  0.2184034149957749  0.2230551934704871  0.0975027817818396
  0.7198586292437168  0.2795806485917540  0.2794069105551306
  0.3097162917569651  0.3005210007227135  0.2656842290442804
  0.2863222443281474  0.7245210401553066  0.0996668219934004
  0.6949869181087788  0.7013785292546233  0.1057937269493880
  0.4975664694704208  0.7736398825485760  0.0655565986905494
  0.5088881696795540  0.2264476594918856  0.2426330558941383
  0.0064688678003546  0.2726619872874896  0.0722509310217675
 -0.0064121444458088  0.7208498900712101  0.2404867162109031
  0.5033600646527495  0.1214904899244365  0.0789952188026518
  0.0098640968519588  0.3788392823278048  0.2370383860222620
 -0.0006365178925944  0.6190552981073772  0.0740020230167661
  0.2837129477460404  0.9585819221871834  0.5881640616753051
  0.6974151277479032  0.9452148842289090  0.5882283176090395
  0.7168064432904904  0.0439087909949428  0.4244259275287724
  0.3010845931275910  0.0559891254803344  0.4235654349890380
  0.8043835941166778  0.4474132497979338  0.5923877802553990
  0.2183694275471148  0.4572670883177606  0.5896942361509990
  0.1958527943676299  0.5527470603466402  0.4246523835645705
  0.7869810927300570  0.5434993589749408  0.4262031276204337
  0.1892858331835486  0.8012604698089321  0.5988191887264416
  0.7801680120024345  0.7796867028587496  0.6069656573388833
  0.8094287840323144  0.2024065680746187  0.4452518676766281
  0.2205422087036178  0.2230571540706941  0.4308470859958706
  0.7222267547864770  0.2813852693090037  0.6126053427654494
  0.3124227651957846  0.3002442066342497  0.5988338445896776
  0.2747956722842033  0.7203390055543742  0.4308244907852649
  0.6908487752118190  0.7000699132219953  0.4403090638039946
  0.4861807261600651  0.7661089968912406  0.4039684395131362
  0.5123456421186062  0.2253714045277440  0.5747702816240754
  0.0097391779056089  0.2734098391731016  0.4040028497202793
  0.9913533952153367  0.7256769738742131  0.5722634693884704
  0.4889427119588331  0.8763315095699169  0.5638248002793499
  0.5083600757901546  0.1192182604003483  0.4091017267685124
  0.0099553842134403  0.3780734116512319  0.5708427523251371
 -0.0061833636563193  0.6186574833110347  0.4103143038830862
  0.2857322288690426  0.9583561955718413  0.9232368626374595
  0.6979001099928533  0.9442941118374617  0.9236448217500934
  0.7118018786704839  0.0433416336498642  0.7584980109615284
  0.3033309971701372  0.0544883452782744  0.7568136310523402
  0.8038733205406210  0.4459601869344853  0.9237274965450103
  0.2186506617068623  0.4585917596117542  0.9238252642915044
  0.1977474090009815  0.5543748280806221  0.7566939229535842
  0.7890076154974902  0.5458147957472610  0.7592547467262063
  0.1962869486405389  0.7997999016939360  0.9322977852845405
  0.7857985907290550  0.7810840940274700  0.9412115684321197
  0.8092321949797360  0.1996895458557860  0.7781675592656125
  0.2223340348024772  0.2214506155156823  0.7632047814282097
  0.7182614115785413  0.2791415151018355  0.9454794090040021
  0.3081239739128644  0.3002145116309765  0.9323532119064684
  0.2797233619135316  0.7214178826321037  0.7618343374161848
  0.6928530061932564  0.7017464773921033  0.7743592672843596
  0.4900818950064597  0.7720297131803195  0.7316236180938056
  0.5067812257997762  0.2251884754917934  0.9102335130913840
  0.0108724853481531  0.2732588779206845  0.7384683153595564
 -0.0035750796655862  0.7255537382079409  0.9070517677335487
  0.4892343041269523  0.8742630691454791  0.9003292996847360
  0.5075316373591141  0.1217654638173030  0.7448702615750712
  0.0116083596127531  0.3781096706857026  0.9060911655118159
 -0.0048541991838279  0.6219111215381689  0.7425208335942848
  0.4945648104605909  0.8866277303363419  0.2288771261257421
  0.2608658521011625  0.9899685075672019  0.3572829994893632
  0.7397458331528651  0.0189462073530619  0.3221054067203477
  0.7255152300645639  0.9684893142645817  0.1566570321514569
  0.2547712909192480  0.0332554866533721  0.1897019065099542
  0.7730760738641054  0.5175958026166269  0.3227698629391923
  0.2341249264044966  0.4868488257338459  0.3567493456020122
  0.2384173828819995  0.5319262577544768  0.1905904781286870
  0.7766362164777459  0.4688648471264475  0.1563833801663924
  0.2001556250299885  0.8909750992994823  0.2371166213973924
  0.7689583872909579  0.8711870024209877  0.2865692205886290
  0.7881274657387703  0.1081058803366752  0.1154276269533144
  0.2512842190009182  0.1388716352595678  0.0619638207001148
  0.7465297234516700  0.3698948297347172  0.2887954289514229
  0.2921528271572532  0.3887388770448929  0.2329743628237723
  0.2542864531645591  0.6392807735307935  0.0668361235614300
  0.7161469056991530  0.6100490404249099  0.1190380474371854
  0.3856769100355988  0.9305717088668842  0.2397120201582417
  0.5915089552194853  0.9293112721864131  0.2794608184109779
  0.6004358445392113  0.0767933623500263  0.1092036720631862
  0.4136971031951575  0.0623935590681399  0.0909385958334342
  0.9204048246815032  0.4327712482087112  0.2686346784638834
  0.1070336079103077  0.4301386323620778  0.2391328572505570
  0.0898261277321429  0.5600248326796893  0.0801084331702613
  0.9026111705245838  0.5742095479765893  0.1047150692309981
  0.2439006610273155  0.7428615910179623  0.1987184684552630
  0.7044072048565876  0.7458263545650229  0.2014222668684937
  0.7287391454252200  0.2397963724620805  0.0436716795405375
  0.2573486910478677  0.2896549423963173  0.0297573032937171
  0.7937173158947224  0.2382442215946265  0.2099312767958084
  0.2618937341128468  0.2391548745433131  0.1965876635069971
  0.2467705136153783  0.7888201618797609  0.0298625879051244
  0.7744361188109929  0.7359082179423142  0.0359324706311025
  0.4036654915371440  0.7279363228366735  0.1075153718895054
  0.5860389075116268  0.7116876348425404  0.0686372710919660
  0.6097155251459504  0.2731976016590660  0.2451767495740930
  0.4248123094592273  0.2856869182065992  0.2733609998912844
  0.9160267803059752  0.2140744936721123  0.0778816603409106
  0.1017155430195414  0.2255722416811368  0.1024415627786062
  0.0751844010854378  0.7815102084067379  0.2725721591971092
  0.8907382849649945  0.7640535722107850  0.2386260375061758
  0.5189236305316932  0.8487167388972933  0.1245671064561417
  0.5134690008368750  0.1506969705975167  0.3066863252049504
  0.9898082535379170  0.3479578842153040  0.1358450837351416
  0.9895123762373207  0.6460705919575980  0.3063947209472265
  0.4731057239986526  0.7933347947009980  0.2951445824836127
  0.4875339926305248  0.1977194836549950  0.1409604448226965
  0.0219438890986594  0.3044067591299172  0.3020673818835554
  0.0196028728152743  0.6920013860287952  0.1398784917353810
  0.2666955578106561  0.9868204555104575  0.6902036983310442
  0.7202072880420490  0.0167013171171640  0.6547459602008672
  0.7320859595033300  0.9687818912806654  0.4882747507582763
  0.2658318631691466  0.0324105028425754  0.5237910029459192
  0.7760200860156203  0.5202516265785109  0.6554289684871912
  0.2371292524659093  0.4873101913821304  0.6907841514644179
  0.2355422739907991  0.5303295193210723  0.5233765012000722
  0.7732687633371605  0.4686433461234258  0.4902658820201439
  0.2083947763358374  0.8891899353504471  0.5665050672025378
  0.7561248191091600  0.8699285444927495  0.6220230217259238
  0.7917562167975725  0.1106344507568711  0.4554232699717296
  0.2566925953141459  0.1393553792147090  0.3971962206929128
  0.7458036769655149  0.3720477311775474  0.6254767113610429
  0.2945010592218288  0.3887918156619398  0.5675998889838512
  0.2358372805382601  0.6374603915316813  0.3970506211634154
  0.7066483695939908  0.6081259954379666  0.4512696127043355
  0.3934898839141330  0.9282217328989774  0.5740514724679912
  0.5819101466581542  0.9281759199909047  0.5882384081249031
  0.6065811834444165  0.0746652281034926  0.4360068031733351
  0.4186071454449709  0.0596962247570938  0.4190952481537225
  0.9202945504127499  0.4331810857853013  0.5989949108651546
  0.1084626029848882  0.4272605807736312  0.5777900848555793
  0.0783866785519554  0.5546859241826332  0.4223282838112463
  0.8935717847729522  0.5797945331689632  0.4419384919344046
  0.2405277806217000  0.7393204615725043  0.5318728801759217
  0.7034954411411400  0.7439690172230394  0.5354327563172341
  0.7295691501698449  0.2381619124097957  0.3766078481444849
  0.2595777298274898  0.2896492170531240  0.3632937094533092
  0.7985771126383322  0.2443357911628115  0.5420263752278824
  0.2613029142339741  0.2399515601589735  0.5306269882154064
  0.2387850637550136  0.7887359928008502  0.3647421676791422
  0.7665755012074216  0.7350299423477099  0.3681441608882255
  0.3926211584173178  0.7155454985162584  0.4284630930409541
  0.5800969590662398  0.7122895608796895  0.4072828495441975
  0.6129392777884120  0.2725976616742500  0.5765195907812193
  0.4276209631852442  0.2850101170013291  0.6026809739642590
  0.9177377805276976  0.2162480124749667  0.4085834802185990
  0.1036552939819699  0.2240470019947473  0.4332193223206334
  0.0738476492450142  0.7867544332783056  0.6016970922356697
  0.8892425110318407  0.7708219996243669  0.5702474012559191
  0.4961613387357505  0.8450563359420387  0.4600086410926875
  0.5170226854159393  0.1518085422588458  0.6422577453147080
  0.9946781310020549  0.3481116311587535  0.4686696218030055
  0.9869002960339505  0.6521816525090958  0.6398277266926012
  0.4828462970111728  0.8008307264518378  0.6280086475962655
  0.4920561022091094  0.1933732704099966  0.4743935045516597
  0.0165441693541861  0.3031520145688024  0.6356724183768729
  0.0161319480275780  0.6938840436059972  0.4723591371981822
  0.2638792873155785  0.9884494126244934  0.0236370161552603
  0.7201544428405574  0.0168891190638991  0.9887374754716760
  0.7274525563191736  0.9684296016464562  0.8220258832520559
  0.2679511204568973  0.0308405130031897  0.8565169027724717
  0.7743921428875695  0.5170213266475417  0.9890708589667204
  0.2458732459582680  0.4895238714149673  0.0231462831969049
  0.2327591098606009  0.5313713559287009  0.8567154855475113
  0.7755864971019705  0.4700749032406304  0.8219091537657738
  0.2120973275115051  0.8881515701323051  0.8999276133843951
  0.7627219178348832  0.8715714910254008  0.9550503897740710
  0.7942706669383435  0.1070172357414833  0.7800870535786200
  0.2573276634599861  0.1371206326675629  0.7298543132266829
  0.7445495798747800  0.3697138973289215  0.9521205290396921
  0.2909308785534174  0.3881959251387546  0.8984550481915351
  0.2415759977978153  0.6377043177752079  0.7296974916759195
  0.7077875135173752  0.6094631852187460  0.7850101405289550
  0.3964760573142755  0.9294203145476001  0.9132195633816012
  0.5839549365898802  0.9230760645909001  0.9283604743960557
  0.6058246829574564  0.0800459616134718  0.7775539075636476
  0.4205977634795481  0.0593331881012839  0.7513468117695409
  0.9194270190177097  0.4311582478917057  0.9319951166536081
  0.1074554473649301  0.4298456062845867  0.9185524846978552
  0.0803881280796517  0.5579363297222563  0.7498887545680395
  0.8956824110863170  0.5822349961998596  0.7752962207417780
  0.2464101470593897  0.7389397266410225  0.8638469710339771
  0.7100477403481139  0.7451257945276979  0.8692076280376454
  0.7322670557749116  0.2379300284359072  0.7085141104340432
  0.2650119015575647  0.2878841469127165  0.6973562563593929
  0.7916360334462977  0.2362295263666582  0.8768291761766505
  0.2601052886008553  0.2382837583014107  0.8640315485381836
  0.2358899938947376  0.7886279394045096  0.6975644970737025
  0.7706017967246239  0.7341508071296452  0.7014976705573944
  0.3964375518757513  0.7206046027524701  0.7561317740886271
  0.5835746600282831  0.7170490324853016  0.7414787025973805
  0.6079774978755850  0.2714322214713708  0.9118816600594341
  0.4231872216991549  0.2851317958686353  0.9401268202939526
  0.9190788625671048  0.2165950847167962  0.7484363715170144
  0.1055629439405905  0.2229680152861050  0.7625227174508317
  0.0813392652466796  0.7834122661959566  0.9391867963968717
  0.8957547667576474  0.7726295024437740  0.9064673205809886
  0.4976596503326661  0.8477131966577883  0.7957797497252591
  0.5103248209993901  0.1499485336278123  0.9753496871608590
  0.0018395542702246  0.3487696883777305  0.8029602766217790
  0.9889683090512883  0.6505498324069114  0.9720834563690987
  0.4779360636696000  0.7966253079567738  0.9611056612273937
  0.4848711755546030  0.1955496787146268  0.8088659064430195
  0.0172965919430926  0.3021788257257398  0.9695565111902192
  0.0200526072741304  0.6955928933050114  0.8061354053004547
  0.4458024353044382  0.7538144886694702  0.2554313867798145
 
  0.00000000E+00  0.00000000E+00  0.00000000E+00
  0.00000000E+00  0.00000000E+00  0.00000000E+00
  0.00000000E+00  0.00000000E+00  0.00000000E+00
  0.00000000E+00  0.00000000E+00  0.00000000E+00
  0.00000000E+00  0.00000000E+00  0.00000000E+00
  0.00000000E+00  0.00000000E+00  0.00000000E+00
  0.00000000E+00  0.00000000E+00  0.00000000E+00
  0.00000000E+00  0.00000000E+00  0.00000000E+00
  0.00000000E+00  0.00000000E+00  0.00000000E+00
  0.00000000E+00  0.00000000E+00  0.00000000E+00
  0.00000000E+00  0.00000000E+00  0.00000000E+00
  0.00000000E+00  0.00000000E+00  0.00000000E+00
  0.00000000E+00  0.00000000E+00  0.00000000E+00
  0.00000000E+00  0.00000000E+00  0.00000000E+00
  0.00000000E+00  0.00000000E+00  0.00000000E+00
  0.00000000E+00  0.00000000E+00  0.00000000E+00
  0.00000000E+00  0.00000000E+00  0.00000000E+00
  0.00000000E+00  0.00000000E+00  0.00000000E+00
  0.00000000E+00  0.00000000E+00  0.00000000E+00
  0.00000000E+00  0.00000000E+00  0.00000000E+00
  0.00000000E+00  0.00000000E+00  0.00000000E+00
  0.00000000E+00  0.00000000E+00  0.00000000E+00
  0.00000000E+00  0.00000000E+00  0.00000000E+00
  0.00000000E+00  0.00000000E+00  0.00000000E+00
  0.00000000E+00  0.00000000E+00  0.00000000E+00
  0.00000000E+00  0.00000000E+00  0.00000000E+00
  0.00000000E+00  0.00000000E+00  0.00000000E+00
  0.00000000E+00  0.00000000E+00  0.00000000E+00
  0.00000000E+00  0.00000000E+00  0.00000000E+00
  0.00000000E+00  0.00000000E+00  0.00000000E+00
  0.00000000E+00  0.00000000E+00  0.00000000E+00
  0.00000000E+00  0.00000000E+00  0.00000000E+00
  0.00000000E+00  0.00000000E+00  0.00000000E+00
  0.00000000E+00  0.00000000E+00  0.00000000E+00
  0.00000000E+00  0.00000000E+00  0.00000000E+00
  0.00000000E+00  0.00000000E+00  0.00000000E+00
  0.00000000E+00  0.00000000E+00  0.00000000E+00
  0.00000000E+00  0.00000000E+00  0.00000000E+00
  0.00000000E+00  0.00000000E+00  0.00000000E+00
  0.00000000E+00  0.00000000E+00  0.00000000E+00
  0.00000000E+00  0.00000000E+00  0.00000000E+00
  0.00000000E+00  0.00000000E+00  0.00000000E+00
  0.00000000E+00  0.00000000E+00  0.00000000E+00
  0.00000000E+00  0.00000000E+00  0.00000000E+00
  0.00000000E+00  0.00000000E+00  0.00000000E+00
  0.00000000E+00  0.00000000E+00  0.00000000E+00
  0.00000000E+00  0.00000000E+00  0.00000000E+00
  0.00000000E+00  0.00000000E+00  0.00000000E+00
  0.00000000E+00  0.00000000E+00  0.00000000E+00
  0.00000000E+00  0.00000000E+00  0.00000000E+00
  0.00000000E+00  0.00000000E+00  0.00000000E+00
  0.00000000E+00  0.00000000E+00  0.00000000E+00
  0.00000000E+00  0.00000000E+00  0.00000000E+00
  0.00000000E+00  0.00000000E+00  0.00000000E+00
  0.00000000E+00  0.00000000E+00  0.00000000E+00
  0.00000000E+00  0.00000000E+00  0.00000000E+00
  0.00000000E+00  0.00000000E+00  0.00000000E+00
  0.00000000E+00  0.00000000E+00  0.00000000E+00
  0.00000000E+00  0.00000000E+00  0.00000000E+00
  0.00000000E+00  0.00000000E+00  0.00000000E+00
  0.00000000E+00  0.00000000E+00  0.00000000E+00
  0.00000000E+00  0.00000000E+00  0.00000000E+00
  0.00000000E+00  0.00000000E+00  0.00000000E+00
  0.00000000E+00  0.00000000E+00  0.00000000E+00
  0.00000000E+00  0.00000000E+00  0.00000000E+00
  0.00000000E+00  0.00000000E+00  0.00000000E+00
  0.00000000E+00  0.00000000E+00  0.00000000E+00
  0.00000000E+00  0.00000000E+00  0.00000000E+00
  0.00000000E+00  0.00000000E+00  0.00000000E+00
  0.00000000E+00  0.00000000E+00  0.00000000E+00
  0.00000000E+00  0.00000000E+00  0.00000000E+00
  0.00000000E+00  0.00000000E+00  0.00000000E+00
  0.00000000E+00  0.00000000E+00  0.00000000E+00
  0.00000000E+00  0.00000000E+00  0.00000000E+00
  0.00000000E+00  0.00000000E+00  0.00000000E+00
  0.00000000E+00  0.00000000E+00  0.00000000E+00
  0.00000000E+00  0.00000000E+00  0.00000000E+00
  0.00000000E+00  0.00000000E+00  0.00000000E+00
  0.00000000E+00  0.00000000E+00  0.00000000E+00
  0.00000000E+00  0.00000000E+00  0.00000000E+00
  0.00000000E+00  0.00000000E+00  0.00000000E+00
  0.00000000E+00  0.00000000E+00  0.00000000E+00
  0.00000000E+00  0.00000000E+00  0.00000000E+00
  0.00000000E+00  0.00000000E+00  0.00000000E+00
  0.00000000E+00  0.00000000E+00  0.00000000E+00
  0.00000000E+00  0.00000000E+00  0.00000000E+00
  0.00000000E+00  0.00000000E+00  0.00000000E+00
  0.00000000E+00  0.00000000E+00  0.00000000E+00
  0.00000000E+00  0.00000000E+00  0.00000000E+00
  0.00000000E+00  0.00000000E+00  0.00000000E+00
  0.00000000E+00  0.00000000E+00  0.00000000E+00
  0.00000000E+00  0.00000000E+00  0.00000000E+00
  0.00000000E+00  0.00000000E+00  0.00000000E+00
  0.00000000E+00  0.00000000E+00  0.00000000E+00
  0.00000000E+00  0.00000000E+00  0.00000000E+00
  0.00000000E+00  0.00000000E+00  0.00000000E+00
  0.00000000E+00  0.00000000E+00  0.00000000E+00
  0.00000000E+00  0.00000000E+00  0.00000000E+00
  0.00000000E+00  0.00000000E+00  0.00000000E+00
  0.00000000E+00  0.00000000E+00  0.00000000E+00
  0.00000000E+00  0.00000000E+00  0.00000000E+00
  0.00000000E+00  0.00000000E+00  0.00000000E+00
  0.00000000E+00  0.00000000E+00  0.00000000E+00
  0.00000000E+00  0.00000000E+00  0.00000000E+00
  0.00000000E+00  0.00000000E+00  0.00000000E+00
  0.00000000E+00  0.00000000E+00  0.00000000E+00
  0.00000000E+00  0.00000000E+00  0.00000000E+00
  0.00000000E+00  0.00000000E+00  0.00000000E+00
  0.00000000E+00  0.00000000E+00  0.00000000E+00
  0.00000000E+00  0.00000000E+00  0.00000000E+00
  0.00000000E+00  0.00000000E+00  0.00000000E+00
  0.00000000E+00  0.00000000E+00  0.00000000E+00
  0.00000000E+00  0.00000000E+00  0.00000000E+00
  0.00000000E+00  0.00000000E+00  0.00000000E+00
  0.00000000E+00  0.00000000E+00  0.00000000E+00
  0.00000000E+00  0.00000000E+00  0.00000000E+00
  0.00000000E+00  0.00000000E+00  0.00000000E+00
  0.00000000E+00  0.00000000E+00  0.00000000E+00
  0.00000000E+00  0.00000000E+00  0.00000000E+00
  0.00000000E+00  0.00000000E+00  0.00000000E+00
  0.00000000E+00  0.00000000E+00  0.00000000E+00
  0.00000000E+00  0.00000000E+00  0.00000000E+00
  0.00000000E+00  0.00000000E+00  0.00000000E+00
  0.00000000E+00  0.00000000E+00  0.00000000E+00
  0.00000000E+00  0.00000000E+00  0.00000000E+00
  0.00000000E+00  0.00000000E+00  0.00000000E+00
  0.00000000E+00  0.00000000E+00  0.00000000E+00
  0.00000000E+00  0.00000000E+00  0.00000000E+00
  0.00000000E+00  0.00000000E+00  0.00000000E+00
  0.00000000E+00  0.00000000E+00  0.00000000E+00
  0.00000000E+00  0.00000000E+00  0.00000000E+00
  0.00000000E+00  0.00000000E+00  0.00000000E+00
  0.00000000E+00  0.00000000E+00  0.00000000E+00
  0.00000000E+00  0.00000000E+00  0.00000000E+00
  0.00000000E+00  0.00000000E+00  0.00000000E+00
  0.00000000E+00  0.00000000E+00  0.00000000E+00
  0.00000000E+00  0.00000000E+00  0.00000000E+00
  0.00000000E+00  0.00000000E+00  0.00000000E+00
  0.00000000E+00  0.00000000E+00  0.00000000E+00
  0.00000000E+00  0.00000000E+00  0.00000000E+00
  0.00000000E+00  0.00000000E+00  0.00000000E+00
  0.00000000E+00  0.00000000E+00  0.00000000E+00
  0.00000000E+00  0.00000000E+00  0.00000000E+00
  0.00000000E+00  0.00000000E+00  0.00000000E+00
  0.00000000E+00  0.00000000E+00  0.00000000E+00
  0.00000000E+00  0.00000000E+00  0.00000000E+00
  0.00000000E+00  0.00000000E+00  0.00000000E+00
  0.00000000E+00  0.00000000E+00  0.00000000E+00
  0.00000000E+00  0.00000000E+00  0.00000000E+00
  0.00000000E+00  0.00000000E+00  0.00000000E+00
  0.00000000E+00  0.00000000E+00  0.00000000E+00
  0.00000000E+00  0.00000000E+00  0.00000000E+00
  0.00000000E+00  0.00000000E+00  0.00000000E+00
  0.00000000E+00  0.00000000E+00  0.00000000E+00
  0.00000000E+00  0.00000000E+00  0.00000000E+00
  0.00000000E+00  0.00000000E+00  0.00000000E+00
  0.00000000E+00  0.00000000E+00  0.00000000E+00
  0.00000000E+00  0.00000000E+00  0.00000000E+00
  0.00000000E+00  0.00000000E+00  0.00000000E+00
  0.00000000E+00  0.00000000E+00  0.00000000E+00
  0.00000000E+00  0.00000000E+00  0.00000000E+00
  0.00000000E+00  0.00000000E+00  0.00000000E+00
  0.00000000E+00  0.00000000E+00  0.00000000E+00
  0.00000000E+00  0.00000000E+00  0.00000000E+00
  0.00000000E+00  0.00000000E+00  0.00000000E+00
  0.00000000E+00  0.00000000E+00  0.00000000E+00
  0.00000000E+00  0.00000000E+00  0.00000000E+00
  0.00000000E+00  0.00000000E+00  0.00000000E+00
  0.00000000E+00  0.00000000E+00  0.00000000E+00
  0.00000000E+00  0.00000000E+00  0.00000000E+00
  0.00000000E+00  0.00000000E+00  0.00000000E+00
  0.00000000E+00  0.00000000E+00  0.00000000E+00
  0.00000000E+00  0.00000000E+00  0.00000000E+00
  0.00000000E+00  0.00000000E+00  0.00000000E+00
  0.00000000E+00  0.00000000E+00  0.00000000E+00
  0.00000000E+00  0.00000000E+00  0.00000000E+00
  0.00000000E+00  0.00000000E+00  0.00000000E+00
  0.00000000E+00  0.00000000E+00  0.00000000E+00
  0.00000000E+00  0.00000000E+00  0.00000000E+00
  0.00000000E+00  0.00000000E+00  0.00000000E+00
  0.00000000E+00  0.00000000E+00  0.00000000E+00
  0.00000000E+00  0.00000000E+00  0.00000000E+00
  0.00000000E+00  0.00000000E+00  0.00000000E+00
  0.00000000E+00  0.00000000E+00  0.00000000E+00
  0.00000000E+00  0.00000000E+00  0.00000000E+00
  0.00000000E+00  0.00000000E+00  0.00000000E+00
  0.00000000E+00  0.00000000E+00  0.00000000E+00
  0.00000000E+00  0.00000000E+00  0.00000000E+00
  0.00000000E+00  0.00000000E+00  0.00000000E+00
  0.00000000E+00  0.00000000E+00  0.00000000E+00
  0.00000000E+00  0.00000000E+00  0.00000000E+00
  0.00000000E+00  0.00000000E+00  0.00000000E+00
  0.00000000E+00  0.00000000E+00  0.00000000E+00
  0.00000000E+00  0.00000000E+00  0.00000000E+00
  0.00000000E+00  0.00000000E+00  0.00000000E+00
  0.00000000E+00  0.00000000E+00  0.00000000E+00
  0.00000000E+00  0.00000000E+00  0.00000000E+00
  0.00000000E+00  0.00000000E+00  0.00000000E+00
  0.00000000E+00  0.00000000E+00  0.00000000E+00
  0.00000000E+00  0.00000000E+00  0.00000000E+00
  0.00000000E+00  0.00000000E+00  0.00000000E+00
  0.00000000E+00  0.00000000E+00  0.00000000E+00
  0.00000000E+00  0.00000000E+00  0.00000000E+00
  0.00000000E+00  0.00000000E+00  0.00000000E+00
  0.00000000E+00  0.00000000E+00  0.00000000E+00
  0.00000000E+00  0.00000000E+00  0.00000000E+00
  0.00000000E+00  0.00000000E+00  0.00000000E+00
  0.00000000E+00  0.00000000E+00  0.00000000E+00
  0.00000000E+00  0.00000000E+00  0.00000000E+00
  0.00000000E+00  0.00000000E+00  0.00000000E+00
  0.00000000E+00  0.00000000E+00  0.00000000E+00
  0.00000000E+00  0.00000000E+00  0.00000000E+00
  0.00000000E+00  0.00000000E+00  0.00000000E+00
  0.00000000E+00  0.00000000E+00  0.00000000E+00
  0.00000000E+00  0.00000000E+00  0.00000000E+00
  0.00000000E+00  0.00000000E+00  0.00000000E+00
  0.00000000E+00  0.00000000E+00  0.00000000E+00
