# Supplementary material for: Brønsted acidity in zeolites measured by deprotonation energy
Source: Sci Rep. 2022 May 4;12:7301. doi: 10.1038/s41598-022-11354-x (PMC9068704; doi:10.1038/s41598-022-11354-x)
Supplement: Supplementary file 2 — Supplementary Information 2. [file 41598_2022_11354_MOESM2_ESM.zip › structures/periodic/ton/Al2-O3.vasp]

Si Al O H                               
   1.00000000000000     
    13.8689000000000000    0.0000000000000000    0.0000000000000000
     0.0000000000000000   17.3715000000000011    0.0000000000000000
     0.0000000000000000    0.0000000000000000   14.9430999999999994
   Si   Al   O    H 
    71     1   144     1
Direct
  0.2960745861118175  0.9548290060372440  0.2588900631638942
  0.6972230651413126  0.9535976392175728  0.2553794246790186
  0.7129311016954734  0.0524042442472505  0.0875914729239524
  0.3038692889728595  0.0499895086979176  0.0874581085929141
  0.7960846627720062  0.4495039538165502  0.2544286501410006
  0.2075035100141466  0.4575435852621012  0.2540980598156963
  0.2104021633681850  0.5534951567935321  0.0884138241880628
  0.8003906029286956  0.5473305223617270  0.0897318709008222
  0.7886893332704166  0.7900888395532061  0.2496561713618658
  0.8019547885067873  0.2111497680635529  0.0976812263084775
  0.2133708338247633  0.2142676374416528  0.0956947670036324
  0.7086988051790294  0.2889887677922743  0.2640506199527922
  0.2978184682438071  0.2938086537795422  0.2633467817804132
  0.2987987096598017  0.7105810989684466  0.0725198156832260
  0.7098618517295965  0.7104085114340485  0.0806411449155837
  0.5052493854647329  0.7713700614146752  0.1132838804129393
  0.5004615826632499  0.2286262946465102  0.2283042320488588
  0.0085150687305005  0.2749931226381173  0.0603413288556432
  0.9932906638447605  0.7293700544110402  0.2854103573763186
  0.5003570256919316  0.8733063770092615  0.2799564224829523
  0.5035071273211470  0.1248791603817864  0.0625317202576240
  0.0065714896845128  0.3798272220225176  0.2287380940042264
 -0.0001228904016727  0.6250161312668182  0.1159866166868494
  0.2937988218761875  0.9506803926070924  0.5914420026306823
  0.7049181717308718  0.9556000677894505  0.5904334284783577
  0.7101668900606428  0.0527333252555309  0.4210822816707457
  0.3016293999557484  0.0502199922195072  0.4240070887809393
  0.7938258176654600  0.4480084358168662  0.5881457869342905
  0.2051805640142793  0.4567541939252866  0.5883245858589583
  0.2112773105907758  0.5558336561018186  0.4234810962261810
  0.8011962640750915  0.5457905234781381  0.4245521900827869
  0.2052607802283952  0.7914135733398114  0.5783264901400023
  0.7943102263353997  0.7906551746646797  0.5814230044616245
  0.8006935573239609  0.2115493113626929  0.4302369626972261
  0.2114101046706900  0.2139673705867496  0.4301113217027593
  0.7077422016344396  0.2873248877906870  0.5980700406632210
  0.2968176333904728  0.2936394597925001  0.5969789202948456
  0.3011027433007446  0.7154988426859231  0.4146094649958159
  0.7082855429159253  0.7090661899585188  0.4165296087645578
  0.5064871044747986  0.7733990402624484  0.4534719510876982
  0.4982828732975950  0.2282389113329043  0.5618199141848615
  0.0075623675719538  0.2754878730028225  0.3941896041728352
 -0.0014990916450815  0.7291802343742824  0.6169083281243435
  0.5047569146612541  0.8815487582865674  0.6160326309684701
  0.5016849193360905  0.1249693505962517  0.3972614570543755
  0.0045514590908985  0.3790148489675154  0.5631060918869715
 -0.0004207861053270  0.6236196401911209  0.4491937057056233
  0.2931390643767260  0.9505350582889719  0.9250604082625836
  0.7045096511477021  0.9542137226017197  0.9233943981933902
  0.7124361005686795  0.0524003533369785  0.7546314776359100
  0.3009233299064600  0.0482703610557659  0.7565229702909662
  0.7945219763707713  0.4495615023696525  0.9212392269736747
  0.2048258874472303  0.4559189008087934  0.9199907523835560
  0.2107009932948971  0.5545699181282107  0.7569817870213128
  0.7986930482262791  0.5470591524940280  0.7562425107660962
  0.2065014808355823  0.7900736340370007  0.9105369531766094
  0.7965368962358702  0.7905927063109305  0.9145620802777329
  0.8010430164510267  0.2111121332783562  0.7646217197687535
  0.2116812260577267  0.2127836910531519  0.7634533286128588
  0.7096964087144492  0.2885856679456187  0.9309837468540485
  0.2984254589256679  0.2936869417029191  0.9287497820715528
  0.2976473514222616  0.7150617042339300  0.7439248875041679
  0.7086635789045568  0.7108128740720333  0.7481475080612922
  0.5053489615856609  0.7757214746646772  0.7832456016413872
  0.5009417572468301  0.2291525024719908  0.8936174674290981
  0.0068654419843259  0.2735365033123022  0.7270539341358064
 -0.0008374059059117  0.7284088475716155  0.9500518492063768
  0.5031993617258851  0.8793777329233825  0.9492108389483065
  0.5016862118209067  0.1233734804756068  0.7295963338119885
  0.0038649589268777  0.3791440908764095  0.8942595097825495
  0.0000532602558001  0.6241942021579236  0.7816414807079863
  0.2056133325689444  0.7819837594077634  0.2465843032918262
  0.2653939439554847  0.9802396899100685  0.3586011348606215
  0.7313686068655141  0.0241349673699982  0.3195505435865565
  0.7220372591000650  0.9783124792919686  0.1532183799178712
  0.2850588516310603  0.0272570591942207  0.1922256154460551
  0.7822458602852992  0.5223661162019205  0.3209799392291796
  0.2253173649608911  0.4825140292389442  0.3571922735293805
  0.2419947963529167  0.5272483527377014  0.1889030264613551
  0.7662922876664832  0.4768460062903980  0.1542079299331882
  0.2117838056241481  0.8895627409170560  0.2263346845010712
  0.7554038921442344  0.8757821501678964  0.2803372483923159
  0.7866480375128261  0.1200897598215266  0.1186186977487035
  0.2444427167123537  0.1277731871258203  0.0659695166218273
  0.7258672468623749  0.3794719233504202  0.2852136236306578
  0.2696448896704442  0.3803697094155275  0.2333048100174769
  0.2827073617892530  0.6193660567534777  0.0511540878076029
  0.7396802357377050  0.6245600858649184  0.1127426916372665
  0.3969480862145966  0.9108895333478462  0.2504225541916761
  0.5813533585751491  0.9403121480608833  0.2681565761193799
  0.6033558961233232  0.0850263156979164  0.0924376161250082
  0.4185917480057391  0.0606208777519128  0.0704610203829568
  0.9074942576565821  0.4211564423006067  0.2586881252137987
  0.0932708339892741  0.4419876252841680  0.2362458747293503
  0.1000586591865066  0.5844631186656640  0.0875897407839827
  0.9151761604036264  0.5609947781356175  0.1048505333429486
  0.2211685524212385  0.7401656434469338  0.1441148919133142
  0.7553388769697614  0.7752091508432490  0.1468929849136122
  0.7243578206484804  0.2376857718398874  0.0215417027038883
  0.2635384577048920  0.2779664952697708  0.0310546202563729
  0.7862487995564121  0.2610851697409569  0.1886545409504883
  0.2476919690502360  0.2302542738435251  0.1979125751983876
  0.2889099737614829  0.7597328611953843  0.9794416259780514
  0.7494008901678976  0.7258219717547650  0.9799061418492119
  0.4084056883590547  0.7205664432406278  0.1086332287040228
  0.5932792707486888  0.7167181712880855  0.0814715278645223
  0.5998622382206266  0.2772670624616332  0.2277799319569576
  0.4143652762501066  0.2856156656841120  0.2592584714728769
  0.9109047879806256  0.2238814161603994  0.0623558203141462
  0.0967761518419387  0.2191839045676707  0.0896252188917587
  0.0895204473297301  0.7798716146407968  0.2850624063524784
  0.9048269589610816  0.7855123858831439  0.2559941654304282
  0.5239112699538299  0.8002517210319150  0.2158338146923527
  0.5093267215144496  0.1539905507483693  0.2941126584569710
  0.9992272591351096  0.3492724741954955  0.1261129882853378
  0.9702016791811315  0.6956311707081759  0.3852729094681797
  0.4975983562244828  0.8453892655925115  0.3833170456364325
  0.4784339404516247  0.1975090270460018  0.1275469550458465
  0.0287576681722406  0.3061066834106478  0.2932300375078132
  0.0013704545791709  0.6546475934118258  0.2188345821637186
  0.2656710139268792  0.9780630602240148  0.6921789916635949
  0.7429439186858779  0.0252405245401838  0.6543480256129597
  0.7241319507560435  0.9794878966043901  0.4870160176441713
  0.2810453431177042  0.0251618452743093  0.5263065026312969
  0.7788912591862894  0.5215959521487118  0.6534848747106925
  0.2250016608493550  0.4808976357117935  0.6914817417130898
  0.2385262239303737  0.5273139093965266  0.5241142666061371
  0.7649630684027586  0.4747894403019381  0.4873875608148930
  0.2214035216205428  0.8828401131295580  0.5592187795417927
  0.7625770145495645  0.8766820426137281  0.6116668948331619
  0.7857875761544508  0.1201182568225574  0.4483938350859628
  0.2420924802946367  0.1275002769554787  0.4001233906703968
  0.7236537835732408  0.3780265874705671  0.6191167639784876
  0.2670554737797988  0.3797631956385321  0.5662443782692325
  0.2837054446073926  0.6243476804969234  0.3938942419103276
  0.7406868305825653  0.6232970763735651  0.4466685750461187
  0.4047345395056333  0.9214207603259333  0.5852839299241999
  0.5898217866633535  0.9455594544889232  0.6091699589621570
  0.6006777704346639  0.0851359407056184  0.4301021867693517
  0.4161782236516346  0.0610601255465308  0.4043427944734286
  0.9051542442110707  0.4194845884931415  0.5938539356209336
  0.0906940579051564  0.4416019979436606  0.5718176487698222
  0.1000791495470470  0.5849530437194150  0.4177243196682881
  0.9157114385818159  0.5582481296785754  0.4439705702182212
  0.2186735930416243  0.7421316891818792  0.4870980320942569
  0.7594879441308093  0.7738960433111687  0.4794449134666742
  0.7223475764525112  0.2389805801246041  0.3553016712854933
  0.2608544791662527  0.2775833761843620  0.3648136516103908
  0.7853024061033848  0.2598780103714813  0.5224132665008726
  0.2471933689263843  0.2296786013452460  0.5318544034986527
  0.2942996245748924  0.7657209799781992  0.3245888010823432
  0.7389323844061760  0.7252168360398423  0.3132692120934753
  0.4070714654062405  0.7253890176268758  0.4597969940741443
  0.5917853892976426  0.7146512166526499  0.4249928830038390
  0.5989952729840343  0.2750512529888319  0.5620753847683868
  0.4135155820230143  0.2866350180713375  0.5926179740471750
  0.9092829684290999  0.2251798002517939  0.3943898020697397
  0.0947843242378405  0.2192276191919791  0.4249195027738857
  0.0970022522150460  0.7792544060103938  0.6160058727369225
  0.9110205316464077  0.7855094725631915  0.5870108505564584
  0.5312722597051869  0.8091772815954688  0.5514560164595317
  0.5047364281346522  0.1527484187920845  0.6263090707852049
  0.9976059181865978  0.3498363036200678  0.4598544271043064
  0.9782928374042671  0.6984561562489966  0.7181235957595729
  0.4973769450872966  0.8510262159723911  0.7185641421755760
  0.4757029856783453  0.1984705308344866  0.4605150064596273
  0.0276651122971637  0.3044793252195065  0.6260893490242785
  0.0076153633535922  0.6543193877982905  0.5518450473398832
  0.2655842719016313  0.9787572978655878  0.0263392366788021
  0.7411104773011659  0.0244171088215738  0.9871797831142874
  0.7235459384358585  0.9784455060042871  0.8201205238625121
  0.2794234324107722  0.0243675554920125  0.8596168190990794
  0.7790007734997841  0.5227674011398225  0.9869200165992532
  0.2190126131023015  0.4780622219633233  0.0244254111328490
  0.2398865501952312  0.5275181054149637  0.8576908556073312
  0.7649547493742296  0.4764640705418632  0.8207413489128124
  0.2206824901162222  0.8821541093439351  0.8950534385198357
  0.7642250503007608  0.8763479965749483  0.9452556648839116
  0.7841048985352854  0.1207362666635368  0.7874734602866572
  0.2423484052580430  0.1265102426215094  0.7332990306498595
  0.7254767764419924  0.3791134398514095  0.9529860869435809
  0.2682356514841965  0.3796985650646325  0.8980316395169260
  0.2811637630063119  0.6239838208085094  0.7251832779627225
  0.7366927746363108  0.6239296089771194  0.7780123885557250
  0.4040757932170412  0.9214338938678237  0.9199211793156212
  0.5897325067573838  0.9420450537678069  0.9415631637806310
  0.6019021732677288  0.0829934652444403  0.7579428340420453
  0.4161249241015180  0.0603493580288159  0.7407700084457692
  0.9062568716524338  0.4219002596397070  0.9258239588745463
  0.0913593501061057  0.4407515837828369  0.8986677357028803
  0.0991966767776676  0.5826259631632908  0.7519338935811463
  0.9131983571104528  0.5620127964991668  0.7727010095294534
  0.2173520171967240  0.7444865669489940  0.8159830656513142
  0.7599891141511910  0.7739612380041448  0.8131090021922655
  0.7225429618585694  0.2373472861929989  0.6891902720897666
  0.2605960695522021  0.2770805421428885  0.6985345649943357
  0.7876218494450109  0.2622566384303151  0.8550919012334058
  0.2479521253745815  0.2290371655682068  0.8651415023437050
  0.2851595795082684  0.7641113585760997  0.6520232672984211
  0.7449782995369081  0.7265138780199600  0.6463949894583870
  0.4058573421073764  0.7271335273848463  0.7816302337788691
  0.5921493993408542  0.7190118138241495  0.7530450930372887
  0.6010604864790492  0.2767914539250523  0.8944249937852272
  0.4150740145252799  0.2869550461657895  0.9232737875759530
  0.9094990258102507  0.2220432834973635  0.7271469511144486
  0.0950083636851951  0.2187494783337453  0.7588681545136839
  0.0990253800727890  0.7766475857788798  0.9493424305340701
  0.9134238016763127  0.7861155389202333  0.9188484530207470
  0.5257577016485679  0.8061250036170019  0.8844812235667775
  0.5082465284649194  0.1548248219391921  0.9598252933527661
  0.9940076470837691  0.3479786404069700  0.7921328573898919
  0.9774470417432232  0.6985088497269438  0.0511283557022607
  0.4965021546988910  0.8488176650677983  0.0518029558065368
  0.4799492864992604  0.1978218523118013  0.7929434169477625
  0.0272062997848662  0.3059317013478474  0.9591306151958016
  0.0065465704928690  0.6534447476900579  0.8848150486049120
  0.1465328526918757  0.9099396223275262  0.2192641911716143
 
  0.00000000E+00  0.00000000E+00  0.00000000E+00
  0.00000000E+00  0.00000000E+00  0.00000000E+00
  0.00000000E+00  0.00000000E+00  0.00000000E+00
  0.00000000E+00  0.00000000E+00  0.00000000E+00
  0.00000000E+00  0.00000000E+00  0.00000000E+00
  0.00000000E+00  0.00000000E+00  0.00000000E+00
  0.00000000E+00  0.00000000E+00  0.00000000E+00
  0.00000000E+00  0.00000000E+00  0.00000000E+00
  0.00000000E+00  0.00000000E+00  0.00000000E+00
  0.00000000E+00  0.00000000E+00  0.00000000E+00
  0.00000000E+00  0.00000000E+00  0.00000000E+00
  0.00000000E+00  0.00000000E+00  0.00000000E+00
  0.00000000E+00  0.00000000E+00  0.00000000E+00
  0.00000000E+00  0.00000000E+00  0.00000000E+00
  0.00000000E+00  0.00000000E+00  0.00000000E+00
  0.00000000E+00  0.00000000E+00  0.00000000E+00
  0.00000000E+00  0.00000000E+00  0.00000000E+00
  0.00000000E+00  0.00000000E+00  0.00000000E+00
  0.00000000E+00  0.00000000E+00  0.00000000E+00
  0.00000000E+00  0.00000000E+00  0.00000000E+00
  0.00000000E+00  0.00000000E+00  0.00000000E+00
  0.00000000E+00  0.00000000E+00  0.00000000E+00
  0.00000000E+00  0.00000000E+00  0.00000000E+00
  0.00000000E+00  0.00000000E+00  0.00000000E+00
  0.00000000E+00  0.00000000E+00  0.00000000E+00
  0.00000000E+00  0.00000000E+00  0.00000000E+00
  0.00000000E+00  0.00000000E+00  0.00000000E+00
  0.00000000E+00  0.00000000E+00  0.00000000E+00
  0.00000000E+00  0.00000000E+00  0.00000000E+00
  0.00000000E+00  0.00000000E+00  0.00000000E+00
  0.00000000E+00  0.00000000E+00  0.00000000E+00
  0.00000000E+00  0.00000000E+00  0.00000000E+00
  0.00000000E+00  0.00000000E+00  0.00000000E+00
  0.00000000E+00  0.00000000E+00  0.00000000E+00
  0.00000000E+00  0.00000000E+00  0.00000000E+00
  0.00000000E+00  0.00000000E+00  0.00000000E+00
  0.00000000E+00  0.00000000E+00  0.00000000E+00
  0.00000000E+00  0.00000000E+00  0.00000000E+00
  0.00000000E+00  0.00000000E+00  0.00000000E+00
  0.00000000E+00  0.00000000E+00  0.00000000E+00
  0.00000000E+00  0.00000000E+00  0.00000000E+00
  0.00000000E+00  0.00000000E+00  0.00000000E+00
  0.00000000E+00  0.00000000E+00  0.00000000E+00
  0.00000000E+00  0.00000000E+00  0.00000000E+00
  0.00000000E+00  0.00000000E+00  0.00000000E+00
  0.00000000E+00  0.00000000E+00  0.00000000E+00
  0.00000000E+00  0.00000000E+00  0.00000000E+00
  0.00000000E+00  0.00000000E+00  0.00000000E+00
  0.00000000E+00  0.00000000E+00  0.00000000E+00
  0.00000000E+00  0.00000000E+00  0.00000000E+00
  0.00000000E+00  0.00000000E+00  0.00000000E+00
  0.00000000E+00  0.00000000E+00  0.00000000E+00
  0.00000000E+00  0.00000000E+00  0.00000000E+00
  0.00000000E+00  0.00000000E+00  0.00000000E+00
  0.00000000E+00  0.00000000E+00  0.00000000E+00
  0.00000000E+00  0.00000000E+00  0.00000000E+00
  0.00000000E+00  0.00000000E+00  0.00000000E+00
  0.00000000E+00  0.00000000E+00  0.00000000E+00
  0.00000000E+00  0.00000000E+00  0.00000000E+00
  0.00000000E+00  0.00000000E+00  0.00000000E+00
  0.00000000E+00  0.00000000E+00  0.00000000E+00
  0.00000000E+00  0.00000000E+00  0.00000000E+00
  0.00000000E+00  0.00000000E+00  0.00000000E+00
  0.00000000E+00  0.00000000E+00  0.00000000E+00
  0.00000000E+00  0.00000000E+00  0.00000000E+00
  0.00000000E+00  0.00000000E+00  0.00000000E+00
  0.00000000E+00  0.00000000E+00  0.00000000E+00
  0.00000000E+00  0.00000000E+00  0.00000000E+00
  0.00000000E+00  0.00000000E+00  0.00000000E+00
  0.00000000E+00  0.00000000E+00  0.00000000E+00
  0.00000000E+00  0.00000000E+00  0.00000000E+00
  0.00000000E+00  0.00000000E+00  0.00000000E+00
  0.00000000E+00  0.00000000E+00  0.00000000E+00
  0.00000000E+00  0.00000000E+00  0.00000000E+00
  0.00000000E+00  0.00000000E+00  0.00000000E+00
  0.00000000E+00  0.00000000E+00  0.00000000E+00
  0.00000000E+00  0.00000000E+00  0.00000000E+00
  0.00000000E+00  0.00000000E+00  0.00000000E+00
  0.00000000E+00  0.00000000E+00  0.00000000E+00
  0.00000000E+00  0.00000000E+00  0.00000000E+00
  0.00000000E+00  0.00000000E+00  0.00000000E+00
  0.00000000E+00  0.00000000E+00  0.00000000E+00
  0.00000000E+00  0.00000000E+00  0.00000000E+00
  0.00000000E+00  0.00000000E+00  0.00000000E+00
  0.00000000E+00  0.00000000E+00  0.00000000E+00
  0.00000000E+00  0.00000000E+00  0.00000000E+00
  0.00000000E+00  0.00000000E+00  0.00000000E+00
  0.00000000E+00  0.00000000E+00  0.00000000E+00
  0.00000000E+00  0.00000000E+00  0.00000000E+00
  0.00000000E+00  0.00000000E+00  0.00000000E+00
  0.00000000E+00  0.00000000E+00  0.00000000E+00
  0.00000000E+00  0.00000000E+00  0.00000000E+00
  0.00000000E+00  0.00000000E+00  0.00000000E+00
  0.00000000E+00  0.00000000E+00  0.00000000E+00
  0.00000000E+00  0.00000000E+00  0.00000000E+00
  0.00000000E+00  0.00000000E+00  0.00000000E+00
  0.00000000E+00  0.00000000E+00  0.00000000E+00
  0.00000000E+00  0.00000000E+00  0.00000000E+00
  0.00000000E+00  0.00000000E+00  0.00000000E+00
  0.00000000E+00  0.00000000E+00  0.00000000E+00
  0.00000000E+00  0.00000000E+00  0.00000000E+00
  0.00000000E+00  0.00000000E+00  0.00000000E+00
  0.00000000E+00  0.00000000E+00  0.00000000E+00
  0.00000000E+00  0.00000000E+00  0.00000000E+00
  0.00000000E+00  0.00000000E+00  0.00000000E+00
  0.00000000E+00  0.00000000E+00  0.00000000E+00
  0.00000000E+00  0.00000000E+00  0.00000000E+00
  0.00000000E+00  0.00000000E+00  0.00000000E+00
  0.00000000E+00  0.00000000E+00  0.00000000E+00
  0.00000000E+00  0.00000000E+00  0.00000000E+00
  0.00000000E+00  0.00000000E+00  0.00000000E+00
  0.00000000E+00  0.00000000E+00  0.00000000E+00
  0.00000000E+00  0.00000000E+00  0.00000000E+00
  0.00000000E+00  0.00000000E+00  0.00000000E+00
  0.00000000E+00  0.00000000E+00  0.00000000E+00
  0.00000000E+00  0.00000000E+00  0.00000000E+00
  0.00000000E+00  0.00000000E+00  0.00000000E+00
  0.00000000E+00  0.00000000E+00  0.00000000E+00
  0.00000000E+00  0.00000000E+00  0.00000000E+00
  0.00000000E+00  0.00000000E+00  0.00000000E+00
  0.00000000E+00  0.00000000E+00  0.00000000E+00
  0.00000000E+00  0.00000000E+00  0.00000000E+00
  0.00000000E+00  0.00000000E+00  0.00000000E+00
  0.00000000E+00  0.00000000E+00  0.00000000E+00
  0.00000000E+00  0.00000000E+00  0.00000000E+00
  0.00000000E+00  0.00000000E+00  0.00000000E+00
  0.00000000E+00  0.00000000E+00  0.00000000E+00
  0.00000000E+00  0.00000000E+00  0.00000000E+00
  0.00000000E+00  0.00000000E+00  0.00000000E+00
  0.00000000E+00  0.00000000E+00  0.00000000E+00
  0.00000000E+00  0.00000000E+00  0.00000000E+00
  0.00000000E+00  0.00000000E+00  0.00000000E+00
  0.00000000E+00  0.00000000E+00  0.00000000E+00
  0.00000000E+00  0.00000000E+00  0.00000000E+00
  0.00000000E+00  0.00000000E+00  0.00000000E+00
  0.00000000E+00  0.00000000E+00  0.00000000E+00
  0.00000000E+00  0.00000000E+00  0.00000000E+00
  0.00000000E+00  0.00000000E+00  0.00000000E+00
  0.00000000E+00  0.00000000E+00  0.00000000E+00
  0.00000000E+00  0.00000000E+00  0.00000000E+00
  0.00000000E+00  0.00000000E+00  0.00000000E+00
  0.00000000E+00  0.00000000E+00  0.00000000E+00
  0.00000000E+00  0.00000000E+00  0.00000000E+00
  0.00000000E+00  0.00000000E+00  0.00000000E+00
  0.00000000E+00  0.00000000E+00  0.00000000E+00
  0.00000000E+00  0.00000000E+00  0.00000000E+00
  0.00000000E+00  0.00000000E+00  0.00000000E+00
  0.00000000E+00  0.00000000E+00  0.00000000E+00
  0.00000000E+00  0.00000000E+00  0.00000000E+00
  0.00000000E+00  0.00000000E+00  0.00000000E+00
  0.00000000E+00  0.00000000E+00  0.00000000E+00
  0.00000000E+00  0.00000000E+00  0.00000000E+00
  0.00000000E+00  0.00000000E+00  0.00000000E+00
  0.00000000E+00  0.00000000E+00  0.00000000E+00
  0.00000000E+00  0.00000000E+00  0.00000000E+00
  0.00000000E+00  0.00000000E+00  0.00000000E+00
  0.00000000E+00  0.00000000E+00  0.00000000E+00
  0.00000000E+00  0.00000000E+00  0.00000000E+00
  0.00000000E+00  0.00000000E+00  0.00000000E+00
  0.00000000E+00  0.00000000E+00  0.00000000E+00
  0.00000000E+00  0.00000000E+00  0.00000000E+00
  0.00000000E+00  0.00000000E+00  0.00000000E+00
  0.00000000E+00  0.00000000E+00  0.00000000E+00
  0.00000000E+00  0.00000000E+00  0.00000000E+00
  0.00000000E+00  0.00000000E+00  0.00000000E+00
  0.00000000E+00  0.00000000E+00  0.00000000E+00
  0.00000000E+00  0.00000000E+00  0.00000000E+00
  0.00000000E+00  0.00000000E+00  0.00000000E+00
  0.00000000E+00  0.00000000E+00  0.00000000E+00
  0.00000000E+00  0.00000000E+00  0.00000000E+00
  0.00000000E+00  0.00000000E+00  0.00000000E+00
  0.00000000E+00  0.00000000E+00  0.00000000E+00
  0.00000000E+00  0.00000000E+00  0.00000000E+00
  0.00000000E+00  0.00000000E+00  0.00000000E+00
  0.00000000E+00  0.00000000E+00  0.00000000E+00
  0.00000000E+00  0.00000000E+00  0.00000000E+00
  0.00000000E+00  0.00000000E+00  0.00000000E+00
  0.00000000E+00  0.00000000E+00  0.00000000E+00
  0.00000000E+00  0.00000000E+00  0.00000000E+00
  0.00000000E+00  0.00000000E+00  0.00000000E+00
  0.00000000E+00  0.00000000E+00  0.00000000E+00
  0.00000000E+00  0.00000000E+00  0.00000000E+00
  0.00000000E+00  0.00000000E+00  0.00000000E+00
  0.00000000E+00  0.00000000E+00  0.00000000E+00
  0.00000000E+00  0.00000000E+00  0.00000000E+00
  0.00000000E+00  0.00000000E+00  0.00000000E+00
  0.00000000E+00  0.00000000E+00  0.00000000E+00
  0.00000000E+00  0.00000000E+00  0.00000000E+00
  0.00000000E+00  0.00000000E+00  0.00000000E+00
  0.00000000E+00  0.00000000E+00  0.00000000E+00
  0.00000000E+00  0.00000000E+00  0.00000000E+00
  0.00000000E+00  0.00000000E+00  0.00000000E+00
  0.00000000E+00  0.00000000E+00  0.00000000E+00
  0.00000000E+00  0.00000000E+00  0.00000000E+00
  0.00000000E+00  0.00000000E+00  0.00000000E+00
  0.00000000E+00  0.00000000E+00  0.00000000E+00
  0.00000000E+00  0.00000000E+00  0.00000000E+00
  0.00000000E+00  0.00000000E+00  0.00000000E+00
  0.00000000E+00  0.00000000E+00  0.00000000E+00
  0.00000000E+00  0.00000000E+00  0.00000000E+00
  0.00000000E+00  0.00000000E+00  0.00000000E+00
  0.00000000E+00  0.00000000E+00  0.00000000E+00
  0.00000000E+00  0.00000000E+00  0.00000000E+00
  0.00000000E+00  0.00000000E+00  0.00000000E+00
  0.00000000E+00  0.00000000E+00  0.00000000E+00
  0.00000000E+00  0.00000000E+00  0.00000000E+00
  0.00000000E+00  0.00000000E+00  0.00000000E+00
  0.00000000E+00  0.00000000E+00  0.00000000E+00
  0.00000000E+00  0.00000000E+00  0.00000000E+00
  0.00000000E+00  0.00000000E+00  0.00000000E+00
  0.00000000E+00  0.00000000E+00  0.00000000E+00
  0.00000000E+00  0.00000000E+00  0.00000000E+00
  0.00000000E+00  0.00000000E+00  0.00000000E+00
  0.00000000E+00  0.00000000E+00  0.00000000E+00
  0.00000000E+00  0.00000000E+00  0.00000000E+00
  0.00000000E+00  0.00000000E+00  0.00000000E+00
  0.00000000E+00  0.00000000E+00  0.00000000E+00
