# Supplementary material for: Brønsted acidity in zeolites measured by deprotonation energy
Source: Sci Rep. 2022 May 4;12:7301. doi: 10.1038/s41598-022-11354-x (PMC9068704; doi:10.1038/s41598-022-11354-x)
Supplement: Supplementary file 2 — Supplementary Information 2. [file 41598_2022_11354_MOESM2_ESM.zip › structures/periodic/ton/Al1-O2.vasp]

Si Al O H                               
   1.00000000000000     
    13.8689000000000000    0.0000000000000000    0.0000000000000000
     0.0000000000000000   17.3715000000000011    0.0000000000000000
     0.0000000000000000    0.0000000000000000   14.9430999999999994
   Si   Al   O    H 
    71     1   144     1
Direct
  0.7089190277046331  0.9457900042900003  0.2552784164647562
  0.7158301606874541  0.0434977144577103  0.0884068172469851
  0.2999795869153866  0.0603195790371464  0.0911714199662405
  0.8096760705505521  0.4450965373497679  0.2556278734296028
  0.2220312383107609  0.4579119460974849  0.2540708766768248
  0.2089818909950598  0.5521175601800117  0.0862112198736953
  0.7961821398151411  0.5422155383932034  0.0894928925218906
  0.1973214167619090  0.7949911557950017  0.2603996770667809
  0.7888812362677369  0.7800032229426954  0.2702779480982985
  0.8143164934416682  0.2007167588235986  0.1110619482897570
  0.2273209859802602  0.2256575636694201  0.0922756489894115
  0.7267520075029587  0.2787852167251691  0.2788902333003289
  0.3164347034597890  0.3005293998168057  0.2635804612870954
  0.2872782433093798  0.7173973178416261  0.0966809771974910
  0.6995728802915993  0.7001102406523692  0.1049994327861420
  0.4987003497203930  0.7689426252647003  0.0676023145342922
  0.5147137715513471  0.2253478765753587  0.2414736710511308
  0.0145804026346936  0.2705667394801610  0.0690946575526168
 -0.0013931401451732  0.7218880138996453  0.2363858256200413
  0.5014328373270837  0.8788134917029989  0.2311319479130095
  0.5080521746442942  0.1202992836221122  0.0775660482552692
  0.0157553971448856  0.3763421098977266  0.2350310400838932
  0.0030390081616091  0.6180164066452688  0.0707761167566635
  0.2859275410793831  0.9583270185610820  0.5900108735731261
  0.7003770319423747  0.9464504168592504  0.5879293806459938
  0.7193378146758462  0.0441168065133181  0.4230283997937544
  0.3079843041155116  0.0530171877120253  0.4264905347639208
  0.8078066279356495  0.4487986960907126  0.5875497450630528
  0.2219001545708227  0.4569328074503898  0.5896149222499314
  0.2012650672853934  0.5542093106453966  0.4237081562444741
  0.7890689821437717  0.5460439183705783  0.4212961833809213
  0.1920535374515372  0.8015081290666345  0.5962252754865610
  0.7808121272207189  0.7789481869510287  0.6036093931924961
  0.8157485565479211  0.2002969192332054  0.4447484667368860
  0.2273687888433958  0.2200107234153995  0.4286430631038801
  0.7266931452826854  0.2809146361486216  0.6114073221448125
  0.3161371233294898  0.2999525843981634  0.5968952281298191
  0.2833158516517462  0.7213835678530610  0.4296006808634701
  0.6929280323148580  0.7033663529544611  0.4330887768282528
  0.4905121423371939  0.7772592337205283  0.3999040136354612
  0.5160274908875967  0.2274304210053395  0.5735178312223157
  0.0166541221326422  0.2723340209938568  0.4027718082126444
 -0.0066637857744594  0.7271077450168522  0.5696242183545559
  0.4943448752891723  0.8793905928644178  0.5689746958710969
  0.5123898996429544  0.1219973144882742  0.4101255514975942
  0.0132921340201588  0.3785428080689991  0.5683472467494323
 -0.0035908285336920  0.6210512680296664  0.4072131405809539
  0.2904258757612853  0.9591856256792984  0.9236581764614902
  0.7036140296183915  0.9445937946704418  0.9218901834970664
  0.7149690876036338  0.0426541222726248  0.7561247969448711
  0.3035086908225496  0.0541007547434705  0.7557847304002833
  0.8057541305463076  0.4450637224710305  0.9221829660140151
  0.2199977429691836  0.4571348741836630  0.9193844224081712
  0.2025891671862961  0.5551958756875525  0.7548137092717792
  0.7940951354394157  0.5448761953592169  0.7571069087155616
  0.1984761549891798  0.7994260942309303  0.9329142469528781
  0.7890701688865114  0.7800748598971421  0.9390326320711048
  0.8116373835062886  0.2001893459072943  0.7780534080598905
  0.2235704098815083  0.2214074199112066  0.7609289720540051
  0.7220996556256597  0.2787961091714217  0.9453228753647110
  0.3120224304010948  0.3014594555899794  0.9270909885533910
  0.2823331179552432  0.7229092474996983  0.7609175362664736
  0.6955341159866091  0.7000871232334958  0.7729404341563572
  0.4952967158955120  0.7725336215023090  0.7345610832560335
  0.5087240384332534  0.2226876540900092  0.9079299376738530
  0.0106099505127815  0.2729879981518085  0.7357671248898429
  0.0000854301192572  0.7251231295944623  0.9042879704211546
  0.4954512719799170  0.8764735684892868  0.9028533880128392
  0.5094240084964310  0.1201264293177988  0.7403109729670532
  0.0126910209766401  0.3763954752659295  0.9034717875694025
 -0.0006517283106274  0.6223439308352876  0.7388338886864456
  0.2792298636301193  0.9610573288376080  0.2528179006133375
  0.2768549162287721  0.9827419414199949  0.3641277240941083
  0.7347227982896949  0.0182401953335640  0.3193113895039382
  0.7318696895898107  0.9686762450503851  0.1521546790493996
  0.2584788198282382  0.0419418380636249  0.1882654266963962
  0.7794295962020661  0.5174951879280733  0.3183344409788569
  0.2375658708302235  0.4875699471481885  0.3557249537245973
  0.2414846634187565  0.5300834498174302  0.1873765581517925
  0.7814187485612668  0.4670454323368473  0.1530752030164620
  0.2213768712741611  0.8784724591212801  0.2219766343451822
  0.7715730243641128  0.8715477293933841  0.2840416547243243
  0.7936766900807344  0.1088704347310666  0.1150019097216299
  0.2682001787198890  0.1442718158070719  0.0536929887940714
  0.7503096100500337  0.3696683411081632  0.2872024489947548
  0.2986277658902123  0.3892976872357988  0.2339370698006811
  0.2583314703253404  0.6331866512714632  0.0578044057889378
  0.7201189242740430  0.6089135908786265  0.1184456703423159
  0.4124228172084937  0.9447490054787067  0.2204773836389666
  0.5939455850189366  0.9264250455451751  0.2658300638759630
  0.6066122485916690  0.0756303928620112  0.1033050424701680
  0.4209600786399824  0.0583170494636393  0.0978444362901288
  0.9251475198556041  0.4298542614927184  0.2646270127805721
  0.1124338771768010  0.4278162736426240  0.2395667612557003
  0.0919838326648246  0.5577278192564868  0.0780398183402253
  0.9057101213423709  0.5737214472129946  0.1009632927820473
  0.2434398602398320  0.7275934671967560  0.1964480880937521
  0.7101027032575796  0.7460991694071775  0.1994830628750685
  0.7367687737905013  0.2413692734588264  0.0440965331723901
  0.2625194356577440  0.2942240083361559  0.0256126501735638
  0.8022639063751213  0.2384109536268156  0.2099112364036539
  0.2689729947140818  0.2412285486450755  0.1918812065091932
  0.2462633828237968  0.7844523610887767  0.0306940830122055
  0.7771171246174866  0.7347734322853171  0.0336393458400447
  0.4043535346376025  0.7228430487302505  0.1010540862385734
  0.5897702421580190  0.7106518061002052  0.0699653046658963
  0.6170956710693249  0.2695518018748685  0.2442421079046938
  0.4318870937666833  0.2861743102122473  0.2700516547896558
  0.9239953358429610  0.2121650610041574  0.0772576487522852
  0.1105082198489170  0.2226614925729867  0.0962001297087915
  0.0811720377982025  0.7814303062446400  0.2677343779216448
  0.8968344467463407  0.7675284692505187  0.2335629221241490
  0.5197127543195105  0.8432530578329788  0.1326405343205034
  0.5154206724067490  0.1494319747799588  0.3056757133350678
 -0.0004717977035979  0.3456113132649243  0.1331732979854032
  0.9907487970908397  0.6477216652053513  0.3030424778948539
  0.4665734547632359  0.8138355560875938  0.3009275773162627
  0.4944834635385996  0.1963996605296764  0.1394123005484246
  0.0260785179324893  0.3015290234734681  0.2998252283508513
  0.0225978601284872  0.6912718035861531  0.1360347799644034
  0.2652422728013872  0.9848841680007496  0.6923766555490293
  0.7314494183797867  0.0174447198415002  0.6526573102067509
  0.7315496183942428  0.9683070893451819  0.4860421819519835
  0.2718724954662041  0.0342555002805228  0.5282682454077920
  0.7793134535344680  0.5196704236875846  0.6534413555433093
  0.2431331478956469  0.4874526047533705  0.6902471380837324
  0.2369113254527161  0.5297047722593359  0.5230421632120366
  0.7733420027758796  0.4724099666828687  0.4871280507783637
  0.2108723381850532  0.8897468492753666  0.5647796711452439
  0.7558708899283789  0.8690128429382562  0.6190988900289891
  0.7999987550754136  0.1077469790234297  0.4495151321984270
  0.2619604719857985  0.1355729805252784  0.3964846146022715
  0.7528982192532161  0.3713727285288523  0.6195058629097939
  0.2971955347346319  0.3882944013452317  0.5656709888337366
  0.2495812214507967  0.6361796006859346  0.3984089588179882
  0.7064279672644985  0.6105918981713025  0.4407298747233012
  0.3958292485428078  0.9273445600281331  0.5796995252006125
  0.5841132000265288  0.9349629261987222  0.5952780159079429
  0.6124886353968694  0.0800295060760842  0.4371613750436347
  0.4259557850107909  0.0610607156413574  0.4251014126394942
  0.9239894520379388  0.4356467246337027  0.5913371577404707
  0.1120208301739489  0.4261947339291893  0.5810317017419211
  0.0837781542111207  0.5594626261573971  0.4193054872644271
  0.8961121410207786  0.5814418373664969  0.4387607748356361
  0.2436860121234641  0.7399547272777585  0.5295343508202113
  0.7057785688806866  0.7430001341391262  0.5308656360946507
  0.7370648900914994  0.2379510535529888  0.3762784229142372
  0.2668235014322123  0.2860381362399483  0.3604967190462668
  0.8010008933289363  0.2386178286040370  0.5429551822687100
  0.2683327086671124  0.2385548063118901  0.5280890244114738
  0.2424409349291861  0.7852342526643341  0.3606693667699286
  0.7756777742764859  0.7366218410494678  0.3658186648562264
  0.4008974290462022  0.7239568400660100  0.4306693784941165
  0.5862796573805490  0.7236085309898366  0.3945149215763343
  0.6168364063748177  0.2740288250814738  0.5766712015382984
  0.4316590945217816  0.2866006343039285  0.6031644395855008
  0.9245033988041655  0.2156652453565303  0.4108726468671733
  0.1104430269048009  0.2226965734123997  0.4311941913928910
  0.0763715281668575  0.7875128500038125  0.5992641143897879
  0.8909191323838322  0.7718938930553714  0.5691879757905048
  0.5078368136730878  0.8500813948659608  0.4662243367716735
  0.5197170964325977  0.1520770619070888  0.6385262093635019
  0.0034818430710360  0.3484228360195457  0.4656086354706553
  0.9893253118720146  0.6530034674949488  0.6364968517801073
  0.4916225259088457  0.8032712558832291  0.6321594790127876
  0.4966118152964463  0.1984553123020914  0.4716140287885665
  0.0137520262458332  0.3032659954389944  0.6330739262400061
  0.0168935916968016  0.6965859532353487  0.4690452068562199
  0.2705070424504316  0.9911905691901469  0.0235949960376812
  0.7306946666960606  0.0178017763792346  0.9850338104922773
  0.7300752742944824  0.9671980574054416  0.8192663624658942
  0.2717920067964701  0.0313205386630478  0.8568455136932228
  0.7762803185008762  0.5168572958532440  0.9865161732967068
  0.2452005837324504  0.4832627677847983  0.0209236644008429
  0.2340901041601966  0.5323434276204244  0.8560231817248770
  0.7813910472535697  0.4688862250336004  0.8195066394603711
  0.2171533217782977  0.8883038306480350  0.9035125397077771
  0.7662978938056870  0.8707607680035401  0.9533007360797801
  0.7931732297095286  0.1080963593601630  0.7826539877988444
  0.2558782874553802  0.1361183207164711  0.7288776446220030
  0.7423845013122073  0.3704154612809269  0.9494948343038838
  0.2939708255419763  0.3885671586218724  0.8907945881028099
  0.2479394486726182  0.6381442458152080  0.7287627796625343
  0.7132110813493464  0.6082566487570517  0.7845279082441895
  0.4015780816354308  0.9307774213192923  0.9131281971401332
  0.5888705490334467  0.9267933256014261  0.9322039894855921
  0.6064743675303701  0.0756456247509730  0.7711818957443366
  0.4205249315835133  0.0596870295041720  0.7466712797344438
  0.9206030317457697  0.4279601532344406  0.9338364792309747
  0.1089631278406939  0.4282196653107826  0.9112621781782015
  0.0855275644788373  0.5591875422787798  0.7449941618885551
  0.9008929976337724  0.5812337538748718  0.7720918605988702
  0.2475952590304828  0.7397785431285528  0.8625924304805240
  0.7132964839207698  0.7447491447814949  0.8669965528578738
  0.7352843777995307  0.2401550957809108  0.7091477478684761
  0.2674450641376232  0.2868757309196115  0.6946862366875238
  0.7972515117827879  0.2380775337705179  0.8765590750951354
  0.2625351643824379  0.2380773052319352  0.8615095605349807
  0.2377016218185665  0.7887931055365112  0.6955662021099528
  0.7701600643934337  0.7330770409923851  0.6978684816160561
  0.3989912386194347  0.7245179644146215  0.7581521805958082
  0.5846638668596992  0.7132337932532016  0.7439132158062447
  0.6120779171139253  0.2651088416267131  0.9139567093090948
  0.4270910628602493  0.2854240708687916  0.9344561474704819
  0.9215227675427684  0.2135540234803541  0.7461641613986031
  0.1070364506044100  0.2252527343081120  0.7602890065701934
  0.0829306483294289  0.7847301010789480  0.9366346370181853
  0.8986517372172439  0.7712229094252668  0.9042097053667469
  0.5074478608156835  0.8471643022947682  0.8001016216416345
  0.5054006007715359  0.1471730376398333  0.9735663020881922
  0.9977914509907044  0.3478894125693981  0.8005801940575216
  0.9941400102988501  0.6495262627941504  0.9686198307184358
  0.4841820133025738  0.8008152619016941  0.9664881784827167
  0.4898141166308360  0.1932756090760480  0.8062391498043405
  0.0225292623984801  0.3002605581615613  0.9662805473103924
  0.0235734146302172  0.6958306837570128  0.8030771419342209
  0.4300374956636518  0.9873818290092901  0.1774353939829560
 
  0.00000000E+00  0.00000000E+00  0.00000000E+00
  0.00000000E+00  0.00000000E+00  0.00000000E+00
  0.00000000E+00  0.00000000E+00  0.00000000E+00
  0.00000000E+00  0.00000000E+00  0.00000000E+00
  0.00000000E+00  0.00000000E+00  0.00000000E+00
  0.00000000E+00  0.00000000E+00  0.00000000E+00
  0.00000000E+00  0.00000000E+00  0.00000000E+00
  0.00000000E+00  0.00000000E+00  0.00000000E+00
  0.00000000E+00  0.00000000E+00  0.00000000E+00
  0.00000000E+00  0.00000000E+00  0.00000000E+00
  0.00000000E+00  0.00000000E+00  0.00000000E+00
  0.00000000E+00  0.00000000E+00  0.00000000E+00
  0.00000000E+00  0.00000000E+00  0.00000000E+00
  0.00000000E+00  0.00000000E+00  0.00000000E+00
  0.00000000E+00  0.00000000E+00  0.00000000E+00
  0.00000000E+00  0.00000000E+00  0.00000000E+00
  0.00000000E+00  0.00000000E+00  0.00000000E+00
  0.00000000E+00  0.00000000E+00  0.00000000E+00
  0.00000000E+00  0.00000000E+00  0.00000000E+00
  0.00000000E+00  0.00000000E+00  0.00000000E+00
  0.00000000E+00  0.00000000E+00  0.00000000E+00
  0.00000000E+00  0.00000000E+00  0.00000000E+00
  0.00000000E+00  0.00000000E+00  0.00000000E+00
  0.00000000E+00  0.00000000E+00  0.00000000E+00
  0.00000000E+00  0.00000000E+00  0.00000000E+00
  0.00000000E+00  0.00000000E+00  0.00000000E+00
  0.00000000E+00  0.00000000E+00  0.00000000E+00
  0.00000000E+00  0.00000000E+00  0.00000000E+00
  0.00000000E+00  0.00000000E+00  0.00000000E+00
  0.00000000E+00  0.00000000E+00  0.00000000E+00
  0.00000000E+00  0.00000000E+00  0.00000000E+00
  0.00000000E+00  0.00000000E+00  0.00000000E+00
  0.00000000E+00  0.00000000E+00  0.00000000E+00
  0.00000000E+00  0.00000000E+00  0.00000000E+00
  0.00000000E+00  0.00000000E+00  0.00000000E+00
  0.00000000E+00  0.00000000E+00  0.00000000E+00
  0.00000000E+00  0.00000000E+00  0.00000000E+00
  0.00000000E+00  0.00000000E+00  0.00000000E+00
  0.00000000E+00  0.00000000E+00  0.00000000E+00
  0.00000000E+00  0.00000000E+00  0.00000000E+00
  0.00000000E+00  0.00000000E+00  0.00000000E+00
  0.00000000E+00  0.00000000E+00  0.00000000E+00
  0.00000000E+00  0.00000000E+00  0.00000000E+00
  0.00000000E+00  0.00000000E+00  0.00000000E+00
  0.00000000E+00  0.00000000E+00  0.00000000E+00
  0.00000000E+00  0.00000000E+00  0.00000000E+00
  0.00000000E+00  0.00000000E+00  0.00000000E+00
  0.00000000E+00  0.00000000E+00  0.00000000E+00
  0.00000000E+00  0.00000000E+00  0.00000000E+00
  0.00000000E+00  0.00000000E+00  0.00000000E+00
  0.00000000E+00  0.00000000E+00  0.00000000E+00
  0.00000000E+00  0.00000000E+00  0.00000000E+00
  0.00000000E+00  0.00000000E+00  0.00000000E+00
  0.00000000E+00  0.00000000E+00  0.00000000E+00
  0.00000000E+00  0.00000000E+00  0.00000000E+00
  0.00000000E+00  0.00000000E+00  0.00000000E+00
  0.00000000E+00  0.00000000E+00  0.00000000E+00
  0.00000000E+00  0.00000000E+00  0.00000000E+00
  0.00000000E+00  0.00000000E+00  0.00000000E+00
  0.00000000E+00  0.00000000E+00  0.00000000E+00
  0.00000000E+00  0.00000000E+00  0.00000000E+00
  0.00000000E+00  0.00000000E+00  0.00000000E+00
  0.00000000E+00  0.00000000E+00  0.00000000E+00
  0.00000000E+00  0.00000000E+00  0.00000000E+00
  0.00000000E+00  0.00000000E+00  0.00000000E+00
  0.00000000E+00  0.00000000E+00  0.00000000E+00
  0.00000000E+00  0.00000000E+00  0.00000000E+00
  0.00000000E+00  0.00000000E+00  0.00000000E+00
  0.00000000E+00  0.00000000E+00  0.00000000E+00
  0.00000000E+00  0.00000000E+00  0.00000000E+00
  0.00000000E+00  0.00000000E+00  0.00000000E+00
  0.00000000E+00  0.00000000E+00  0.00000000E+00
  0.00000000E+00  0.00000000E+00  0.00000000E+00
  0.00000000E+00  0.00000000E+00  0.00000000E+00
  0.00000000E+00  0.00000000E+00  0.00000000E+00
  0.00000000E+00  0.00000000E+00  0.00000000E+00
  0.00000000E+00  0.00000000E+00  0.00000000E+00
  0.00000000E+00  0.00000000E+00  0.00000000E+00
  0.00000000E+00  0.00000000E+00  0.00000000E+00
  0.00000000E+00  0.00000000E+00  0.00000000E+00
  0.00000000E+00  0.00000000E+00  0.00000000E+00
  0.00000000E+00  0.00000000E+00  0.00000000E+00
  0.00000000E+00  0.00000000E+00  0.00000000E+00
  0.00000000E+00  0.00000000E+00  0.00000000E+00
  0.00000000E+00  0.00000000E+00  0.00000000E+00
  0.00000000E+00  0.00000000E+00  0.00000000E+00
  0.00000000E+00  0.00000000E+00  0.00000000E+00
  0.00000000E+00  0.00000000E+00  0.00000000E+00
  0.00000000E+00  0.00000000E+00  0.00000000E+00
  0.00000000E+00  0.00000000E+00  0.00000000E+00
  0.00000000E+00  0.00000000E+00  0.00000000E+00
  0.00000000E+00  0.00000000E+00  0.00000000E+00
  0.00000000E+00  0.00000000E+00  0.00000000E+00
  0.00000000E+00  0.00000000E+00  0.00000000E+00
  0.00000000E+00  0.00000000E+00  0.00000000E+00
  0.00000000E+00  0.00000000E+00  0.00000000E+00
  0.00000000E+00  0.00000000E+00  0.00000000E+00
  0.00000000E+00  0.00000000E+00  0.00000000E+00
  0.00000000E+00  0.00000000E+00  0.00000000E+00
  0.00000000E+00  0.00000000E+00  0.00000000E+00
  0.00000000E+00  0.00000000E+00  0.00000000E+00
  0.00000000E+00  0.00000000E+00  0.00000000E+00
  0.00000000E+00  0.00000000E+00  0.00000000E+00
  0.00000000E+00  0.00000000E+00  0.00000000E+00
  0.00000000E+00  0.00000000E+00  0.00000000E+00
  0.00000000E+00  0.00000000E+00  0.00000000E+00
  0.00000000E+00  0.00000000E+00  0.00000000E+00
  0.00000000E+00  0.00000000E+00  0.00000000E+00
  0.00000000E+00  0.00000000E+00  0.00000000E+00
  0.00000000E+00  0.00000000E+00  0.00000000E+00
  0.00000000E+00  0.00000000E+00  0.00000000E+00
  0.00000000E+00  0.00000000E+00  0.00000000E+00
  0.00000000E+00  0.00000000E+00  0.00000000E+00
  0.00000000E+00  0.00000000E+00  0.00000000E+00
  0.00000000E+00  0.00000000E+00  0.00000000E+00
  0.00000000E+00  0.00000000E+00  0.00000000E+00
  0.00000000E+00  0.00000000E+00  0.00000000E+00
  0.00000000E+00  0.00000000E+00  0.00000000E+00
  0.00000000E+00  0.00000000E+00  0.00000000E+00
  0.00000000E+00  0.00000000E+00  0.00000000E+00
  0.00000000E+00  0.00000000E+00  0.00000000E+00
  0.00000000E+00  0.00000000E+00  0.00000000E+00
  0.00000000E+00  0.00000000E+00  0.00000000E+00
  0.00000000E+00  0.00000000E+00  0.00000000E+00
  0.00000000E+00  0.00000000E+00  0.00000000E+00
  0.00000000E+00  0.00000000E+00  0.00000000E+00
  0.00000000E+00  0.00000000E+00  0.00000000E+00
  0.00000000E+00  0.00000000E+00  0.00000000E+00
  0.00000000E+00  0.00000000E+00  0.00000000E+00
  0.00000000E+00  0.00000000E+00  0.00000000E+00
  0.00000000E+00  0.00000000E+00  0.00000000E+00
  0.00000000E+00  0.00000000E+00  0.00000000E+00
  0.00000000E+00  0.00000000E+00  0.00000000E+00
  0.00000000E+00  0.00000000E+00  0.00000000E+00
  0.00000000E+00  0.00000000E+00  0.00000000E+00
  0.00000000E+00  0.00000000E+00  0.00000000E+00
  0.00000000E+00  0.00000000E+00  0.00000000E+00
  0.00000000E+00  0.00000000E+00  0.00000000E+00
  0.00000000E+00  0.00000000E+00  0.00000000E+00
  0.00000000E+00  0.00000000E+00  0.00000000E+00
  0.00000000E+00  0.00000000E+00  0.00000000E+00
  0.00000000E+00  0.00000000E+00  0.00000000E+00
  0.00000000E+00  0.00000000E+00  0.00000000E+00
  0.00000000E+00  0.00000000E+00  0.00000000E+00
  0.00000000E+00  0.00000000E+00  0.00000000E+00
  0.00000000E+00  0.00000000E+00  0.00000000E+00
  0.00000000E+00  0.00000000E+00  0.00000000E+00
  0.00000000E+00  0.00000000E+00  0.00000000E+00
  0.00000000E+00  0.00000000E+00  0.00000000E+00
  0.00000000E+00  0.00000000E+00  0.00000000E+00
  0.00000000E+00  0.00000000E+00  0.00000000E+00
  0.00000000E+00  0.00000000E+00  0.00000000E+00
  0.00000000E+00  0.00000000E+00  0.00000000E+00
  0.00000000E+00  0.00000000E+00  0.00000000E+00
  0.00000000E+00  0.00000000E+00  0.00000000E+00
  0.00000000E+00  0.00000000E+00  0.00000000E+00
  0.00000000E+00  0.00000000E+00  0.00000000E+00
  0.00000000E+00  0.00000000E+00  0.00000000E+00
  0.00000000E+00  0.00000000E+00  0.00000000E+00
  0.00000000E+00  0.00000000E+00  0.00000000E+00
  0.00000000E+00  0.00000000E+00  0.00000000E+00
  0.00000000E+00  0.00000000E+00  0.00000000E+00
  0.00000000E+00  0.00000000E+00  0.00000000E+00
  0.00000000E+00  0.00000000E+00  0.00000000E+00
  0.00000000E+00  0.00000000E+00  0.00000000E+00
  0.00000000E+00  0.00000000E+00  0.00000000E+00
  0.00000000E+00  0.00000000E+00  0.00000000E+00
  0.00000000E+00  0.00000000E+00  0.00000000E+00
  0.00000000E+00  0.00000000E+00  0.00000000E+00
  0.00000000E+00  0.00000000E+00  0.00000000E+00
  0.00000000E+00  0.00000000E+00  0.00000000E+00
  0.00000000E+00  0.00000000E+00  0.00000000E+00
  0.00000000E+00  0.00000000E+00  0.00000000E+00
  0.00000000E+00  0.00000000E+00  0.00000000E+00
  0.00000000E+00  0.00000000E+00  0.00000000E+00
  0.00000000E+00  0.00000000E+00  0.00000000E+00
  0.00000000E+00  0.00000000E+00  0.00000000E+00
  0.00000000E+00  0.00000000E+00  0.00000000E+00
  0.00000000E+00  0.00000000E+00  0.00000000E+00
  0.00000000E+00  0.00000000E+00  0.00000000E+00
  0.00000000E+00  0.00000000E+00  0.00000000E+00
  0.00000000E+00  0.00000000E+00  0.00000000E+00
  0.00000000E+00  0.00000000E+00  0.00000000E+00
  0.00000000E+00  0.00000000E+00  0.00000000E+00
  0.00000000E+00  0.00000000E+00  0.00000000E+00
  0.00000000E+00  0.00000000E+00  0.00000000E+00
  0.00000000E+00  0.00000000E+00  0.00000000E+00
  0.00000000E+00  0.00000000E+00  0.00000000E+00
  0.00000000E+00  0.00000000E+00  0.00000000E+00
  0.00000000E+00  0.00000000E+00  0.00000000E+00
  0.00000000E+00  0.00000000E+00  0.00000000E+00
  0.00000000E+00  0.00000000E+00  0.00000000E+00
  0.00000000E+00  0.00000000E+00  0.00000000E+00
  0.00000000E+00  0.00000000E+00  0.00000000E+00
  0.00000000E+00  0.00000000E+00  0.00000000E+00
  0.00000000E+00  0.00000000E+00  0.00000000E+00
  0.00000000E+00  0.00000000E+00  0.00000000E+00
  0.00000000E+00  0.00000000E+00  0.00000000E+00
  0.00000000E+00  0.00000000E+00  0.00000000E+00
  0.00000000E+00  0.00000000E+00  0.00000000E+00
  0.00000000E+00  0.00000000E+00  0.00000000E+00
  0.00000000E+00  0.00000000E+00  0.00000000E+00
  0.00000000E+00  0.00000000E+00  0.00000000E+00
  0.00000000E+00  0.00000000E+00  0.00000000E+00
  0.00000000E+00  0.00000000E+00  0.00000000E+00
  0.00000000E+00  0.00000000E+00  0.00000000E+00
  0.00000000E+00  0.00000000E+00  0.00000000E+00
  0.00000000E+00  0.00000000E+00  0.00000000E+00
  0.00000000E+00  0.00000000E+00  0.00000000E+00
  0.00000000E+00  0.00000000E+00  0.00000000E+00
  0.00000000E+00  0.00000000E+00  0.00000000E+00
  0.00000000E+00  0.00000000E+00  0.00000000E+00
  0.00000000E+00  0.00000000E+00  0.00000000E+00
  0.00000000E+00  0.00000000E+00  0.00000000E+00
  0.00000000E+00  0.00000000E+00  0.00000000E+00
  0.00000000E+00  0.00000000E+00  0.00000000E+00
  0.00000000E+00  0.00000000E+00  0.00000000E+00
