# Supplementary material for: Brønsted acidity in zeolites measured by deprotonation energy
Source: Sci Rep. 2022 May 4;12:7301. doi: 10.1038/s41598-022-11354-x (PMC9068704; doi:10.1038/s41598-022-11354-x)
Supplement: Supplementary file 2 — Supplementary Information 2. [file 41598_2022_11354_MOESM2_ESM.zip › structures/periodic/ton/Al3-O6_b.vasp]

Si Al O H                               
   1.00000000000000     
    13.8689000000000000    0.0000000000000000    0.0000000000000000
     0.0000000000000000   17.3715000000000011    0.0000000000000000
     0.0000000000000000    0.0000000000000000   14.9430999999999994
   Si   Al   O    H 
    71     1   144     1
Direct
  0.2819603228884014  0.9572303468838818  0.2574958215728311
  0.6965748742874753  0.9455570831609903  0.2589203995173565
  0.7094594196839876  0.0428802678309864  0.0931172698734219
  0.2990619528454929  0.0543007182433171  0.0919180920024483
  0.8024303421547487  0.4459462090425766  0.2591288044402951
  0.2158663635273682  0.4567563177034512  0.2554119694228335
  0.1937869501273392  0.5521138556361903  0.0897640464394862
  0.7865454583622401  0.5434553694263112  0.0934024388141778
  0.1899898166034632  0.7980664374471039  0.2659023303117186
  0.7806763517102484  0.7799253675009334  0.2734179451188266
  0.8058703852301921  0.2000728269704589  0.1108182832619590
  0.2172453870979792  0.2205023099224470  0.0978715950664510
  0.7181329761921914  0.2792366222823489  0.2792907772491279
  0.3074971909222108  0.2990907887686092  0.2657870889297064
  0.2768556535734736  0.7172820982589203  0.0986207084086319
  0.6950478985930186  0.7007353481943660  0.1043006942113545
  0.5073228265920107  0.2260731022161416  0.2432878057674614
  0.0066816600207763  0.2726960278352346  0.0720727627699504
 -0.0087438868210202  0.7253598674113308  0.2400356554419970
  0.4890615984647456  0.8805198473459462  0.2337597852996167
  0.5046276460325095  0.1216239826178101  0.0789568148087679
  0.0077281702126218  0.3775476396524394  0.2386813093736582
 -0.0069919167580907  0.6196277694140275  0.0761824675366274
  0.2830674950694373  0.9570760363250286  0.5892435419031327
  0.6963673800771335  0.9438781083426631  0.5916044880367646
  0.7095258922755980  0.0429096582619126  0.4263800833246075
  0.2969301980306406  0.0543328654570909  0.4238760831497783
  0.8017796795683392  0.4462354513821734  0.5927701182162278
  0.2159134857815428  0.4562900492731017  0.5895954772055076
  0.1979975623701106  0.5531691131140662  0.4228912957092029
  0.7873698131461720  0.5439561505741993  0.4265419429109201
  0.1947519222795370  0.7974258290586321  0.5992384959769341
  0.7842833531926166  0.7802668483887142  0.6079575051104003
  0.8054921834802942  0.2003171666939900  0.4457102331894605
  0.2170978645085295  0.2212589051024423  0.4306976040974276
  0.7171486971272300  0.2800681925803369  0.6129853380852736
  0.3071912797874883  0.2986528972648618  0.5990196306828922
  0.2809280282336111  0.7200237328757421  0.4295036591884445
  0.6927722759618892  0.7013289003827028  0.4402368604304611
  0.4905601714480745  0.7725291914296188  0.3981252306765022
  0.5071196188805132  0.2246880547270494  0.5762681252507884
  0.0059969109584838  0.2723761765418495  0.4056695204275487
 -0.0059277145678790  0.7242182517706879  0.5738381318725819
  0.4882267420075393  0.8755986074234151  0.5667706347552919
  0.5035119319228173  0.1199367300409262  0.4105967934127385
  0.0074736810724164  0.3767718113134743  0.5727728234383386
 -0.0062767890748961  0.6201380417444050  0.4087515729161026
  0.2833246973903496  0.9592937587091586  0.9213054371154694
  0.6975977122034462  0.9417659891936807  0.9270241566663894
  0.7064350811844005  0.0410337160359459  0.7609112760003335
  0.2955108539442231  0.0550780427096074  0.7562511198714466
  0.8015309472952904  0.4459984840126738  0.9258552209720783
  0.2142191772217034  0.4560913328774041  0.9215097458504964
  0.2026118529623613  0.5537015961411541  0.7566597618835323
  0.7897714487735826  0.5441530110428616  0.7600183355305672
  0.1925745227018099  0.7990672774595592  0.9345744200902490
  0.7855114433079496  0.7785273779101495  0.9428320993886397
  0.8044144228029544  0.1984697681141552  0.7785226308502187
  0.2161744577517844  0.2213532088036847  0.7638230264913808
  0.7171318190128620  0.2792986168505273  0.9455748438818986
  0.3068221156796493  0.2981921671403337  0.9321983545963177
  0.2833728074881447  0.7210125999381901  0.7662158816660408
  0.6952693758230922  0.7021495381808522  0.7747304343898131
  0.4930501723895877  0.7730473284709146  0.7320422176994527
  0.5065286783245787  0.2250681626659472  0.9097682561704774
  0.0036621493867719  0.2709872703609819  0.7390875684550831
 -0.0056430420288860  0.7243275177743548  0.9063125815247483
  0.4886135537582929  0.8807672936534793  0.8941902645580218
  0.5028194133715941  0.1203776318486399  0.7447952653758927
  0.0065675723067685  0.3772317462906136  0.9042670057313649
 -0.0036135751274274  0.6195678304499401  0.7420293582991955
  0.4891524117170520  0.7694792067735500  0.0740668535408885
  0.2579136354919599  0.9872165619977842  0.3579197111939225
  0.7262081400061873  0.0175830499679519  0.3230972718637080
  0.7260619070551241  0.9683646372770230  0.1568132016687890
  0.2615373262814344  0.0292178235031552  0.1902974290640519
  0.7720439385586357  0.5173321130774035  0.3234489723266608
  0.2367219778242660  0.4861686516717104  0.3564939247387690
  0.2324414317694328  0.5295757611312151  0.1890101985071364
  0.7733989548677187  0.4679672758077016  0.1569409030912911
  0.2111319967825795  0.8856908165751114  0.2331970967108299
  0.7564883809106515  0.8700967338695181  0.2898833812795409
  0.7903121560552470  0.1075837928353462  0.1152699962653152
  0.2505135378322864  0.1358198783547278  0.0639731018286145
  0.7450919578012670  0.3692955632213952  0.2899823757466204
  0.2900147820355505  0.3870009129537003  0.2323849205313539
  0.2328583153174897  0.6363175186031658  0.0614734374185306
  0.7084181000740241  0.6084618403424991  0.1202971104753724
  0.3941567781357940  0.9330179504849256  0.2511713403691859
  0.5813060823489120  0.9313768708947801  0.2670389839726420
  0.6024692051335581  0.0783401218918016  0.1097308300025534
  0.4160912106156094  0.0612215779500114  0.0889111773832335
  0.9182865314749226  0.4322964749223591  0.2677943605644416
  0.1055574321349594  0.4272917045655841  0.2451845944170911
  0.0763477177459020  0.5542915006604381  0.0857254175896052
  0.8939773001002278  0.5786024821094450  0.1067083311808598
  0.2369800920564868  0.7347528689483662  0.1990782701108292
  0.7063789962613219  0.7446038846795888  0.2004202495787245
  0.7268519660614118  0.2376229955189717  0.0426130885304535
  0.2568352796894163  0.2862548966961366  0.0295913958123557
  0.7917686620125430  0.2382419376133535  0.2091759158145562
  0.2601334446192325  0.2371736166425114  0.1969669562495129
  0.2377085147492638  0.7869052736285689  0.0334259362076465
  0.7806532996506792  0.7311778335472423  0.0363858416354823
  0.3915588201350508  0.7125887219995592  0.0963327557273308
  0.5925134826982617  0.7177566305903829  0.0612761185098928
  0.6079164777257537  0.2730993958411476  0.2450047320133699
  0.4226661934683385  0.2846864240512414  0.2738507647642346
  0.9146710776219563  0.2155875601785569  0.0767081492203801
  0.1004782324923370  0.2231838388105916  0.1014289807776884
  0.0741550154981709  0.7854342862347340  0.2710776206799204
  0.8906362049411676  0.7723057298212648  0.2386310195725833
  0.4974761783683027  0.8557261235836169  0.1304828012099968
  0.5124138776104995  0.1507977383351531  0.3081884909814981
  0.9916285785870774  0.3473640609400607  0.1366237828292354
  0.9846464069470655  0.6511344550689440  0.3066214613929373
  0.4814863314092321  0.8027543327677887  0.2959378569016581
  0.4859785939898001  0.1967939337915981  0.1417475088006757
  0.0154063413741081  0.3023153516114465  0.3031588288590732
  0.0156447634755441  0.6934841259718018  0.1401420544354313
  0.2617395735816614  0.9859057896909248  0.6905426049695174
  0.7204640008681656  0.0159577445486706  0.6571950253755936
  0.7248658777136542  0.9678449467996360  0.4900107362171152
  0.2631700667406269  0.0302104054557578  0.5241906334732191
  0.7732869367360493  0.5184222560343901  0.6567651788717975
  0.2400358568153949  0.4866324284937781  0.6898034293187876
  0.2314388561415241  0.5291645814589692  0.5231654529061923
  0.7728503552958210  0.4690683615269803  0.4907406410784971
  0.2110662814111510  0.8857741320716681  0.5669832891156632
  0.7599691561114467  0.8705201218440165  0.6228850329295602
  0.7878345691948312  0.1082726491937200  0.4536616402332256
  0.2504935769525176  0.1367674861399710  0.3969305210913168
  0.7423748084861590  0.3705820265900880  0.6241017274715563
  0.2900156109519330  0.3866925386547239  0.5657198942924915
  0.2443818833230363  0.6358540130720652  0.3974857221349439
  0.7079956324969733  0.6091244337123892  0.4519916447775115
  0.3945421272884232  0.9299433466997883  0.5780621438455389
  0.5818322966707016  0.9242284544500817  0.5986146020767227
  0.6007550275166972  0.0756199339764309  0.4411230060026791
  0.4141353774136853  0.0599191883687107  0.4182702590342584
  0.9173808136829283  0.4311915170000624  0.6011259928788876
  0.1052998534561682  0.4266416985533117  0.5817487197653197
  0.0808024944954719  0.5577545609197263  0.4156767917163327
  0.8953652079826913  0.5783764533192025  0.4411183259687876
  0.2459829191597674  0.7367229579938832  0.5315880295412597
  0.7089488666992261  0.7442710714972158  0.5358922050057824
  0.7273903024376204  0.2367089365876586  0.3758922688333220
  0.2570151702608063  0.2874905925680544  0.3631616673223100
  0.7921375592305578  0.2410141580210567  0.5427818907527407
  0.2590817102897009  0.2372704800460220  0.5302538772053935
  0.2366246040424227  0.7866250870980011  0.3650857029336573
  0.7707680205768066  0.7338783934069533  0.3680096010588685
  0.3976270469462358  0.7211631590046901  0.4257311592560050
  0.5836528796067072  0.7168579920320093  0.4073656467697614
  0.6073519503518614  0.2723663278251231  0.5777067226582632
  0.4221860562514456  0.2831508942272082  0.6068761106203168
  0.9147604396869458  0.2145998777899518  0.4122277824431567
  0.1004212623288295  0.2233397192794053  0.4338836961982915
  0.0798375836307023  0.7814537266460119  0.6055862964305184
  0.8943849074303817  0.7727264111636659  0.5735870003323886
  0.5002199000971236  0.8475040547123768  0.4638796397027199
  0.5137227426662564  0.1499976944166790  0.6421526791311749
  0.9928804544874696  0.3474892790038305  0.4701494706812182
  0.9854113840051530  0.6497544223642108  0.6396156622747422
  0.4756705548304462  0.7986750750258342  0.6293496046181267
  0.4851881021623886  0.1940609969581180  0.4754800379816976
  0.0137506996601920  0.3010355678544885  0.6366153685901679
  0.0169579035940136  0.6936042503068277  0.4733068276492420
  0.2667017343228135  0.9866009876087984  0.0233013499098743
  0.7202429620302687  0.0157613806240365  0.9894643591213734
  0.7214008102809624  0.9653713074565642  0.8240602334270692
  0.2594773991468707  0.0315334103182167  0.8561586549299218
  0.7707814782769068  0.5171447209616432  0.9900774736231185
  0.2316562901174213  0.4845481502954546  0.0233634401746015
  0.2353735091007660  0.5295323205045722  0.8569542031878985
  0.7738751980023949  0.4692734187740298  0.8235774764318475
  0.2136860728201760  0.8864628577343562  0.9005418311542204
  0.7621238819389630  0.8692489584903581  0.9585964884674812
  0.7853855019045006  0.1064236924543435  0.7860795583122558
  0.2476862308728981  0.1366792017020256  0.7282075987086036
  0.7426512876113168  0.3696768707189476  0.9549851926138512
  0.2883341303332156  0.3861240332196471  0.8993823898191384
  0.2519961300600231  0.6361359836153884  0.7326028289254891
  0.7113303897550337  0.6101378892736552  0.7857981809649717
  0.3961256748911450  0.9352968202702791  0.9041683653309848
  0.5828623139837954  0.9194813513976233  0.9367824015762863
  0.5981076193551624  0.0741483037779227  0.7771592227013070
  0.4125680476254880  0.0612909390906326  0.7521786715676895
  0.9171614616464733  0.4312814763016335  0.9353010371475139
  0.1038548304013391  0.4283119049912794  0.9055152677598022
  0.0857478649048882  0.5593539407658825  0.7479900285975192
  0.8987828328628101  0.5767152874942010  0.7745796102272074
  0.2452228884347613  0.7379938825888560  0.8669714460495284
  0.7077864896705068  0.7453391372766254  0.8703674069380223
  0.7270690681666683  0.2366204425416688  0.7091019635892966
  0.2564362186201393  0.2875130837465733  0.6963849869822736
  0.7915149035978969  0.2385019135953182  0.8760098876171269
  0.2600067180798157  0.2363108017019799  0.8629467827797658
  0.2436664300764376  0.7863369222052937  0.6978652868732126
  0.7733793423746589  0.7351578597956201  0.7029374662852852
  0.4013401717427580  0.7256895583302166  0.7726462148581831
  0.5859329430196298  0.7175471428678957  0.7400172002131479
  0.6072347913561359  0.2718877994596544  0.9107453840816757
  0.4221395791217172  0.2841704060196810  0.9396984128161171
  0.9140868595034276  0.2113158800308801  0.7449071546760366
  0.0996074804347074  0.2244234177247280  0.7686002468089728
  0.0773013692724586  0.7850467484412568  0.9356501867598437
  0.8935574938330104  0.7710768552782281  0.9030082229059738
  0.5061495418662861  0.8514299398380547  0.7926104214659133
  0.5117965070957070  0.1502195322018728  0.9754286096485593
  0.9862876917828820  0.3456084185504763  0.8033557088963917
  0.9884966943014175  0.6505242867009161  0.9732862998157806
  0.4645339480748913  0.7990929999771508  0.9537494441052791
  0.4848299571245063  0.1949109440466751  0.8086675565658956
  0.0188874800400235  0.3032064533614636  0.9699466502693643
  0.0191600807307326  0.6931343556195045  0.8062162028528780
  0.4318176351531022  0.7589507370689169  0.9187082069172685
 
  0.00000000E+00  0.00000000E+00  0.00000000E+00
  0.00000000E+00  0.00000000E+00  0.00000000E+00
  0.00000000E+00  0.00000000E+00  0.00000000E+00
  0.00000000E+00  0.00000000E+00  0.00000000E+00
  0.00000000E+00  0.00000000E+00  0.00000000E+00
  0.00000000E+00  0.00000000E+00  0.00000000E+00
  0.00000000E+00  0.00000000E+00  0.00000000E+00
  0.00000000E+00  0.00000000E+00  0.00000000E+00
  0.00000000E+00  0.00000000E+00  0.00000000E+00
  0.00000000E+00  0.00000000E+00  0.00000000E+00
  0.00000000E+00  0.00000000E+00  0.00000000E+00
  0.00000000E+00  0.00000000E+00  0.00000000E+00
  0.00000000E+00  0.00000000E+00  0.00000000E+00
  0.00000000E+00  0.00000000E+00  0.00000000E+00
  0.00000000E+00  0.00000000E+00  0.00000000E+00
  0.00000000E+00  0.00000000E+00  0.00000000E+00
  0.00000000E+00  0.00000000E+00  0.00000000E+00
  0.00000000E+00  0.00000000E+00  0.00000000E+00
  0.00000000E+00  0.00000000E+00  0.00000000E+00
  0.00000000E+00  0.00000000E+00  0.00000000E+00
  0.00000000E+00  0.00000000E+00  0.00000000E+00
  0.00000000E+00  0.00000000E+00  0.00000000E+00
  0.00000000E+00  0.00000000E+00  0.00000000E+00
  0.00000000E+00  0.00000000E+00  0.00000000E+00
  0.00000000E+00  0.00000000E+00  0.00000000E+00
  0.00000000E+00  0.00000000E+00  0.00000000E+00
  0.00000000E+00  0.00000000E+00  0.00000000E+00
  0.00000000E+00  0.00000000E+00  0.00000000E+00
  0.00000000E+00  0.00000000E+00  0.00000000E+00
  0.00000000E+00  0.00000000E+00  0.00000000E+00
  0.00000000E+00  0.00000000E+00  0.00000000E+00
  0.00000000E+00  0.00000000E+00  0.00000000E+00
  0.00000000E+00  0.00000000E+00  0.00000000E+00
  0.00000000E+00  0.00000000E+00  0.00000000E+00
  0.00000000E+00  0.00000000E+00  0.00000000E+00
  0.00000000E+00  0.00000000E+00  0.00000000E+00
  0.00000000E+00  0.00000000E+00  0.00000000E+00
  0.00000000E+00  0.00000000E+00  0.00000000E+00
  0.00000000E+00  0.00000000E+00  0.00000000E+00
  0.00000000E+00  0.00000000E+00  0.00000000E+00
  0.00000000E+00  0.00000000E+00  0.00000000E+00
  0.00000000E+00  0.00000000E+00  0.00000000E+00
  0.00000000E+00  0.00000000E+00  0.00000000E+00
  0.00000000E+00  0.00000000E+00  0.00000000E+00
  0.00000000E+00  0.00000000E+00  0.00000000E+00
  0.00000000E+00  0.00000000E+00  0.00000000E+00
  0.00000000E+00  0.00000000E+00  0.00000000E+00
  0.00000000E+00  0.00000000E+00  0.00000000E+00
  0.00000000E+00  0.00000000E+00  0.00000000E+00
  0.00000000E+00  0.00000000E+00  0.00000000E+00
  0.00000000E+00  0.00000000E+00  0.00000000E+00
  0.00000000E+00  0.00000000E+00  0.00000000E+00
  0.00000000E+00  0.00000000E+00  0.00000000E+00
  0.00000000E+00  0.00000000E+00  0.00000000E+00
  0.00000000E+00  0.00000000E+00  0.00000000E+00
  0.00000000E+00  0.00000000E+00  0.00000000E+00
  0.00000000E+00  0.00000000E+00  0.00000000E+00
  0.00000000E+00  0.00000000E+00  0.00000000E+00
  0.00000000E+00  0.00000000E+00  0.00000000E+00
  0.00000000E+00  0.00000000E+00  0.00000000E+00
  0.00000000E+00  0.00000000E+00  0.00000000E+00
  0.00000000E+00  0.00000000E+00  0.00000000E+00
  0.00000000E+00  0.00000000E+00  0.00000000E+00
  0.00000000E+00  0.00000000E+00  0.00000000E+00
  0.00000000E+00  0.00000000E+00  0.00000000E+00
  0.00000000E+00  0.00000000E+00  0.00000000E+00
  0.00000000E+00  0.00000000E+00  0.00000000E+00
  0.00000000E+00  0.00000000E+00  0.00000000E+00
  0.00000000E+00  0.00000000E+00  0.00000000E+00
  0.00000000E+00  0.00000000E+00  0.00000000E+00
  0.00000000E+00  0.00000000E+00  0.00000000E+00
  0.00000000E+00  0.00000000E+00  0.00000000E+00
  0.00000000E+00  0.00000000E+00  0.00000000E+00
  0.00000000E+00  0.00000000E+00  0.00000000E+00
  0.00000000E+00  0.00000000E+00  0.00000000E+00
  0.00000000E+00  0.00000000E+00  0.00000000E+00
  0.00000000E+00  0.00000000E+00  0.00000000E+00
  0.00000000E+00  0.00000000E+00  0.00000000E+00
  0.00000000E+00  0.00000000E+00  0.00000000E+00
  0.00000000E+00  0.00000000E+00  0.00000000E+00
  0.00000000E+00  0.00000000E+00  0.00000000E+00
  0.00000000E+00  0.00000000E+00  0.00000000E+00
  0.00000000E+00  0.00000000E+00  0.00000000E+00
  0.00000000E+00  0.00000000E+00  0.00000000E+00
  0.00000000E+00  0.00000000E+00  0.00000000E+00
  0.00000000E+00  0.00000000E+00  0.00000000E+00
  0.00000000E+00  0.00000000E+00  0.00000000E+00
  0.00000000E+00  0.00000000E+00  0.00000000E+00
  0.00000000E+00  0.00000000E+00  0.00000000E+00
  0.00000000E+00  0.00000000E+00  0.00000000E+00
  0.00000000E+00  0.00000000E+00  0.00000000E+00
  0.00000000E+00  0.00000000E+00  0.00000000E+00
  0.00000000E+00  0.00000000E+00  0.00000000E+00
  0.00000000E+00  0.00000000E+00  0.00000000E+00
  0.00000000E+00  0.00000000E+00  0.00000000E+00
  0.00000000E+00  0.00000000E+00  0.00000000E+00
  0.00000000E+00  0.00000000E+00  0.00000000E+00
  0.00000000E+00  0.00000000E+00  0.00000000E+00
  0.00000000E+00  0.00000000E+00  0.00000000E+00
  0.00000000E+00  0.00000000E+00  0.00000000E+00
  0.00000000E+00  0.00000000E+00  0.00000000E+00
  0.00000000E+00  0.00000000E+00  0.00000000E+00
  0.00000000E+00  0.00000000E+00  0.00000000E+00
  0.00000000E+00  0.00000000E+00  0.00000000E+00
  0.00000000E+00  0.00000000E+00  0.00000000E+00
  0.00000000E+00  0.00000000E+00  0.00000000E+00
  0.00000000E+00  0.00000000E+00  0.00000000E+00
  0.00000000E+00  0.00000000E+00  0.00000000E+00
  0.00000000E+00  0.00000000E+00  0.00000000E+00
  0.00000000E+00  0.00000000E+00  0.00000000E+00
  0.00000000E+00  0.00000000E+00  0.00000000E+00
  0.00000000E+00  0.00000000E+00  0.00000000E+00
  0.00000000E+00  0.00000000E+00  0.00000000E+00
  0.00000000E+00  0.00000000E+00  0.00000000E+00
  0.00000000E+00  0.00000000E+00  0.00000000E+00
  0.00000000E+00  0.00000000E+00  0.00000000E+00
  0.00000000E+00  0.00000000E+00  0.00000000E+00
  0.00000000E+00  0.00000000E+00  0.00000000E+00
  0.00000000E+00  0.00000000E+00  0.00000000E+00
  0.00000000E+00  0.00000000E+00  0.00000000E+00
  0.00000000E+00  0.00000000E+00  0.00000000E+00
  0.00000000E+00  0.00000000E+00  0.00000000E+00
  0.00000000E+00  0.00000000E+00  0.00000000E+00
  0.00000000E+00  0.00000000E+00  0.00000000E+00
  0.00000000E+00  0.00000000E+00  0.00000000E+00
  0.00000000E+00  0.00000000E+00  0.00000000E+00
  0.00000000E+00  0.00000000E+00  0.00000000E+00
  0.00000000E+00  0.00000000E+00  0.00000000E+00
  0.00000000E+00  0.00000000E+00  0.00000000E+00
  0.00000000E+00  0.00000000E+00  0.00000000E+00
  0.00000000E+00  0.00000000E+00  0.00000000E+00
  0.00000000E+00  0.00000000E+00  0.00000000E+00
  0.00000000E+00  0.00000000E+00  0.00000000E+00
  0.00000000E+00  0.00000000E+00  0.00000000E+00
  0.00000000E+00  0.00000000E+00  0.00000000E+00
  0.00000000E+00  0.00000000E+00  0.00000000E+00
  0.00000000E+00  0.00000000E+00  0.00000000E+00
  0.00000000E+00  0.00000000E+00  0.00000000E+00
  0.00000000E+00  0.00000000E+00  0.00000000E+00
  0.00000000E+00  0.00000000E+00  0.00000000E+00
  0.00000000E+00  0.00000000E+00  0.00000000E+00
  0.00000000E+00  0.00000000E+00  0.00000000E+00
  0.00000000E+00  0.00000000E+00  0.00000000E+00
  0.00000000E+00  0.00000000E+00  0.00000000E+00
  0.00000000E+00  0.00000000E+00  0.00000000E+00
  0.00000000E+00  0.00000000E+00  0.00000000E+00
  0.00000000E+00  0.00000000E+00  0.00000000E+00
  0.00000000E+00  0.00000000E+00  0.00000000E+00
  0.00000000E+00  0.00000000E+00  0.00000000E+00
  0.00000000E+00  0.00000000E+00  0.00000000E+00
  0.00000000E+00  0.00000000E+00  0.00000000E+00
  0.00000000E+00  0.00000000E+00  0.00000000E+00
  0.00000000E+00  0.00000000E+00  0.00000000E+00
  0.00000000E+00  0.00000000E+00  0.00000000E+00
  0.00000000E+00  0.00000000E+00  0.00000000E+00
  0.00000000E+00  0.00000000E+00  0.00000000E+00
  0.00000000E+00  0.00000000E+00  0.00000000E+00
  0.00000000E+00  0.00000000E+00  0.00000000E+00
  0.00000000E+00  0.00000000E+00  0.00000000E+00
  0.00000000E+00  0.00000000E+00  0.00000000E+00
  0.00000000E+00  0.00000000E+00  0.00000000E+00
  0.00000000E+00  0.00000000E+00  0.00000000E+00
  0.00000000E+00  0.00000000E+00  0.00000000E+00
  0.00000000E+00  0.00000000E+00  0.00000000E+00
  0.00000000E+00  0.00000000E+00  0.00000000E+00
  0.00000000E+00  0.00000000E+00  0.00000000E+00
  0.00000000E+00  0.00000000E+00  0.00000000E+00
  0.00000000E+00  0.00000000E+00  0.00000000E+00
  0.00000000E+00  0.00000000E+00  0.00000000E+00
  0.00000000E+00  0.00000000E+00  0.00000000E+00
  0.00000000E+00  0.00000000E+00  0.00000000E+00
  0.00000000E+00  0.00000000E+00  0.00000000E+00
  0.00000000E+00  0.00000000E+00  0.00000000E+00
  0.00000000E+00  0.00000000E+00  0.00000000E+00
  0.00000000E+00  0.00000000E+00  0.00000000E+00
  0.00000000E+00  0.00000000E+00  0.00000000E+00
  0.00000000E+00  0.00000000E+00  0.00000000E+00
  0.00000000E+00  0.00000000E+00  0.00000000E+00
  0.00000000E+00  0.00000000E+00  0.00000000E+00
  0.00000000E+00  0.00000000E+00  0.00000000E+00
  0.00000000E+00  0.00000000E+00  0.00000000E+00
  0.00000000E+00  0.00000000E+00  0.00000000E+00
  0.00000000E+00  0.00000000E+00  0.00000000E+00
  0.00000000E+00  0.00000000E+00  0.00000000E+00
  0.00000000E+00  0.00000000E+00  0.00000000E+00
  0.00000000E+00  0.00000000E+00  0.00000000E+00
  0.00000000E+00  0.00000000E+00  0.00000000E+00
  0.00000000E+00  0.00000000E+00  0.00000000E+00
  0.00000000E+00  0.00000000E+00  0.00000000E+00
  0.00000000E+00  0.00000000E+00  0.00000000E+00
  0.00000000E+00  0.00000000E+00  0.00000000E+00
  0.00000000E+00  0.00000000E+00  0.00000000E+00
  0.00000000E+00  0.00000000E+00  0.00000000E+00
  0.00000000E+00  0.00000000E+00  0.00000000E+00
  0.00000000E+00  0.00000000E+00  0.00000000E+00
  0.00000000E+00  0.00000000E+00  0.00000000E+00
  0.00000000E+00  0.00000000E+00  0.00000000E+00
  0.00000000E+00  0.00000000E+00  0.00000000E+00
  0.00000000E+00  0.00000000E+00  0.00000000E+00
  0.00000000E+00  0.00000000E+00  0.00000000E+00
  0.00000000E+00  0.00000000E+00  0.00000000E+00
  0.00000000E+00  0.00000000E+00  0.00000000E+00
  0.00000000E+00  0.00000000E+00  0.00000000E+00
  0.00000000E+00  0.00000000E+00  0.00000000E+00
  0.00000000E+00  0.00000000E+00  0.00000000E+00
  0.00000000E+00  0.00000000E+00  0.00000000E+00
  0.00000000E+00  0.00000000E+00  0.00000000E+00
  0.00000000E+00  0.00000000E+00  0.00000000E+00
  0.00000000E+00  0.00000000E+00  0.00000000E+00
  0.00000000E+00  0.00000000E+00  0.00000000E+00
  0.00000000E+00  0.00000000E+00  0.00000000E+00
  0.00000000E+00  0.00000000E+00  0.00000000E+00
  0.00000000E+00  0.00000000E+00  0.00000000E+00
  0.00000000E+00  0.00000000E+00  0.00000000E+00
  0.00000000E+00  0.00000000E+00  0.00000000E+00
  0.00000000E+00  0.00000000E+00  0.00000000E+00
  0.00000000E+00  0.00000000E+00  0.00000000E+00
