# Supplementary material for: Brønsted acidity in zeolites measured by deprotonation energy
Source: Sci Rep. 2022 May 4;12:7301. doi: 10.1038/s41598-022-11354-x (PMC9068704; doi:10.1038/s41598-022-11354-x)
Supplement: Supplementary file 2 — Supplementary Information 2. [file 41598_2022_11354_MOESM2_ESM.zip › structures/periodic/ton/Al2-O4.vasp]

Si Al O H                               
   1.00000000000000     
    13.8689000000000000    0.0000000000000000    0.0000000000000000
     0.0000000000000000   17.3715000000000011    0.0000000000000000
     0.0000000000000000    0.0000000000000000   14.9430999999999994
   Si   Al   O    H 
    71     1   144     1
Direct
  0.2858863566995129  0.9589745691359757  0.2606388370183820
  0.6946890267344084  0.9450803968410834  0.2585361148637563
  0.7158481173390938  0.0417900280344061  0.0892770042506187
  0.3033505278006252  0.0549979723540001  0.0914624137368809
  0.8020784246092789  0.4453072224013898  0.2578945060796310
  0.2125907477265830  0.4568961155203473  0.2591585437198887
  0.1983325031571551  0.5542427893628941  0.0905453942809586
  0.7840756143372992  0.5417079528796369  0.0898178401832283
  0.7719232085152525  0.7775767414998435  0.2644085621290204
  0.8104026419062341  0.1992064998565455  0.0999935019674978
  0.2202979437524098  0.2217333592221877  0.1096308733418134
  0.7211408318126284  0.2782194271452062  0.2648059015164886
  0.3092605874704509  0.3002579479568444  0.2756885811919758
  0.2811743769781438  0.7209557030946969  0.1119084298977754
  0.6875094776894228  0.6984299797814831  0.0982682781349790
  0.4905237122288834  0.7746055509667900  0.0732768486199657
  0.5098453339068738  0.2281815291921020  0.2368551717178875
  0.0085145486508640  0.2746998744593433  0.0743056829577819
  0.9837353493621104  0.7267179804019498  0.2374606799415047
  0.4904990488604629  0.8770575238202667  0.2451795105728612
  0.5094881965469226  0.1228324324283098  0.0696589959735315
  0.0066769166528651  0.3792494948739950  0.2432853081383508
  0.9917116935031274  0.6221740695023200  0.0701629181808312
  0.2885352952178448  0.9563269940082013  0.5904296464595408
  0.6990073746402674  0.9448996455472345  0.5914571508154679
  0.7169651226027379  0.0419481293725344  0.4230160079142182
  0.3056125938322319  0.0568829830017752  0.4250871086176593
  0.8032938709365381  0.4457376757773794  0.5919406835289255
  0.2112779662705997  0.4540759296215712  0.5932188308172919
  0.1990020199686146  0.5524007293275544  0.4269606456167859
  0.7865211255600435  0.5427542964612881  0.4224812894384022
  0.1912736031504900  0.7991230726855351  0.6139161552246365
  0.7783105219256380  0.7779111940302675  0.5987258425170696
  0.8105064245180197  0.1996275912613176  0.4330395403231116
  0.2208881744719668  0.2218180401077509  0.4441049928018028
  0.7228107546489667  0.2790639129616115  0.5983001618016607
  0.3106809793494354  0.3000814739916460  0.6105381520883524
  0.2786784935958426  0.7159615162660579  0.4522891073121949
  0.6883264394238030  0.6989163819459399  0.4340450304384812
  0.4895630328598297  0.7729698047015450  0.4103534432913465
  0.5121863368504573  0.2285286101305461  0.5712323182619050
  0.0088009600672439  0.2749497204345284  0.4084059311507650
  0.9898758129810554  0.7278372392499159  0.5728666962554612
  0.4944920396365220  0.8785730732034267  0.5777470368573537
  0.5115729228250634  0.1245517206402254  0.4046694854233636
  0.0061262305782865  0.3767880365109456  0.5787723557349996
 -0.0069533103402408  0.6244353132399152  0.4054908270005370
  0.2895450578665781  0.9565573664987149  0.9262558751843549
  0.7006459667255165  0.9454746422108327  0.9240760933157908
  0.7176327906983212  0.0415771256141207  0.7562906140172162
  0.3036661588766779  0.0532782129598926  0.7573568909184704
  0.8006110006864482  0.4445486944533067  0.9240435975173839
  0.2108738457359965  0.4561839016833912  0.9238121726666485
  0.1950540702832089  0.5543793086124773  0.7564609849520945
  0.7811834326736300  0.5422209670902328  0.7573294770370229
  0.1912853598247544  0.7993813127630935  0.9467160657018272
  0.7791035012551462  0.7775814518192004  0.9318962911465963
  0.8104076408610659  0.1993961154856246  0.7661366528327997
  0.2203844929681606  0.2194093992708829  0.7768954012745105
  0.7204054807552411  0.2771255407371150  0.9313393723290760
  0.3089122935681090  0.3000473647637749  0.9418155653920351
  0.2787869388962392  0.7215819222325760  0.7805569927174855
  0.6885269172953964  0.6997949687776975  0.7671192232110177
  0.4902755213749737  0.7750438927463114  0.7430476126322959
  0.5087938956688962  0.2277132920716137  0.9030946032015762
  0.0086135422094531  0.2722098222029308  0.7413901256006544
 -0.0085978297334013  0.7283784462595250  0.9044508768069905
  0.4957579156349690  0.8807249146471666  0.9103110167902674
  0.5109206207341548  0.1218285596099289  0.7365613608748762
  0.0050818482157928  0.3784118857129457  0.9087113451285356
  0.9887146252825171  0.6223785971969608  0.7383266462921020
  0.1997704646596837  0.8005165613520252  0.2869309752715699
  0.2808800264997071  0.0371829796194397  0.3214623963841580
  0.7344596179616303  0.9687311362989276  0.3570204672363228
  0.7308754041348113  0.0121818644838054  0.1911320427426366
  0.2734640720471620  0.9841690239160334  0.1561838038844397
  0.7672453628749811  0.4691695183455941  0.3578373905780516
  0.2261336722299889  0.5314903149540041  0.3238075082583706
  0.2268059067150535  0.4828044678684454  0.1556486919663916
  0.7647436944766788  0.5128271303680556  0.1913162185790842
  0.2022561392951362  0.8998100166282159  0.2885577517319869
  0.7405408181178860  0.8622930766565231  0.2303651926951923
  0.7923874367156056  0.1105813389132162  0.0693255932399011
  0.2444824908375094  0.1312954274916890  0.1212094571605107
  0.7563564379058323  0.3625396000789684  0.2314634005262265
  0.2928190900517500  0.3924430232438226  0.2844717533841126
  0.2593695977065488  0.6291997876199107  0.1183752633747635
  0.7087510782940424  0.6105617111743677  0.0666422639882927
  0.3918256403041709  0.9192544042513026  0.2745955644928296
  0.5777545107222651  0.9392892541407805  0.2561818780775228
  0.6064216525158260  0.0713922587364007  0.0734273965121845
  0.4190963779866271  0.0696701606527047  0.0998036351473635
  0.9192965678062950  0.4411333415086636  0.2519518560041956
  0.1050559773950661  0.4216488373877625  0.2739021670713531
  0.0824865156716782  0.5698806853454269  0.1005087493553462
  0.8942189128607443  0.5721644319608127  0.0784654224677120
  0.2739300080798139  0.7595534108737563  0.2086006107634751
  0.7327119233300941  0.7106606610350583  0.1980827562059618
  0.7603740003984695  0.2598423946161855  0.0313355598718342
  0.2958241518924875  0.2602285162195349  0.0393994573208115
  0.7625037713700972  0.2118683310405383  0.1982200055586381
  0.2303254460082770  0.2649978646177163  0.2057464812067177
  0.2013311045855563  0.7600592416040513  0.0447347825789105
  0.7393043463488648  0.7603660008866014  0.0321624247941030
  0.3880575966481861  0.7309617476331207  0.0688827117954250
  0.5721894162840030  0.7120975243603008  0.1017017964790942
  0.6043296477780457  0.2772818280144665  0.2651565689282936
  0.4182722697648723  0.2858124753732362  0.2413348924947470
  0.9258057253796041  0.2140935228139320  0.1047217408923286
  0.1106406975292908  0.2297958193153576  0.0740721865366039
  0.0713123801216403  0.7947085522771583  0.2463681468714093
  0.8897640996866393  0.7755180672299727  0.2642707090578879
  0.4876698296651519  0.8474597154594886  0.1419582967508103
  0.4950783139208388  0.1540486150800594  0.3023984062038113
  0.0129940310639704  0.3492193681728346  0.1404193776372427
  0.0109126028443775  0.6569656722723208  0.3034834108053261
  0.5107827501794756  0.8023699415327549  0.3087437100399907
  0.5212304806879148  0.1971933091510664  0.1348825702829979
  0.9861011844589268  0.3052626120545711  0.3075553016204403
  0.9825021666463932  0.6980183768303018  0.1352341210646460
  0.2735435190617567  0.0305112589771578  0.6555981238419647
  0.7363424202487943  0.9684954923087471  0.6906705858455062
  0.7354905729066847  0.0121024793083071  0.5242263187925941
  0.2761040995447185  0.9837969280647955  0.4872807905932758
  0.7643549281184157  0.4696732933516563  0.6905047750655290
  0.2227391347171668  0.5311737778600225  0.6541747644290211
  0.2216820617841124  0.4772028463648303  0.4883821275407940
  0.7705019475196168  0.5139742893303262  0.5244177186414415
  0.2080572821308352  0.8915725123244143  0.6131150952194729
  0.7441437087966648  0.8620389695883871  0.5641006982111721
  0.7924495450437906  0.1111773834879273  0.4014979081330483
  0.2444804434627802  0.1313704461176892  0.4574262017672256
  0.7572532244667610  0.3633453006592519  0.5638058830237513
  0.2944278149954481  0.3923547260761089  0.6200680763737608
  0.2634128886202949  0.6234041339098093  0.4628332386996985
  0.7102824697848241  0.6114745267778485  0.4011680400714901
  0.3956365019611605  0.9210268947792836  0.6069338822713640
  0.5817509764020898  0.9403786606081437  0.5881248305139036
  0.6072455952807662  0.0717871163060010  0.4098322142933600
  0.4206861270757938  0.0728725036454574  0.4368750586146082
  0.9206028112637977  0.4399560916460425  0.5903444462718936
  0.1057546032287485  0.4162608189786363  0.6112161037539328
  0.0839797153556343  0.5720184634447448  0.4344934853582035
  0.8962335922748051  0.5727693129059513  0.4061865334577320
  0.2705732045010591  0.7559587799066128  0.5511267993649509
  0.7377906613508458  0.7115868740360232  0.5315604955545079
  0.7604641826263854  0.2608623186573870  0.3650107191419376
  0.2959002074950289  0.2588941217912804  0.3723869285377278
  0.7628888963401425  0.2123467646085323  0.5314371147647875
  0.2322444916391534  0.2660956338904694  0.5393920102490590
  0.1986794897266953  0.7518673796545605  0.3866992844617484
  0.7353698790273219  0.7614812935564724  0.3653165005619219
  0.3873925155721901  0.7291712819403420  0.4149704877367232
  0.5728325290834513  0.7118592551224286  0.4392007152286191
  0.6059850161103403  0.2778222276797781  0.6009850923546916
  0.4199844224518762  0.2853929408013564  0.5773093947552460
  0.9259743837518967  0.2140297487077009  0.4374271809951329
  0.1110055784455762  0.2302480556542683  0.4094666347019705
  0.0817812130889348  0.7844051485287309  0.5806254531739550
  0.8951379242887774  0.7766187664200973  0.6009610054195053
  0.4901108340122192  0.8487551140727223  0.4748095094526671
  0.4984236594399931  0.1525812245166399  0.6342465446488512
  0.0113234657914484  0.3494454340781845  0.4747770843992665
  0.0024810742532192  0.6516518798224047  0.6356058661548543
  0.5133474543869233  0.8040766694178308  0.6417811864286914
  0.5242847790274372  0.1999008511171338  0.4683327950445416
  0.9843089722601278  0.3012302693495378  0.6402646899918716
  0.9790082390226015  0.6988144527865505  0.4698210952397835
  0.2745146375725880  0.0320279586093259  0.9892513626625437
  0.7361990227645190  0.9686577672230845  0.0240928654465188
  0.7392997184235286  0.0123878686258271  0.8573964244433208
  0.2756763966400485  0.9816508943328347  0.8223490601988949
  0.7675076239124528  0.4681694952810816  0.0246125923483438
  0.2241228673547022  0.5307907052031217  0.9880675784798741
  0.2253354815814644  0.4828259172269750  0.8206190320690848
  0.7612427693150695  0.5117383717290677  0.8581738957327830
  0.2101446733858365  0.8915821099023583  0.9519484191820521
  0.7450730840622454  0.8620048389982720  0.8981876403363073
  0.7906263140634829  0.1118665434706018  0.7325685580888421
  0.2445248907022448  0.1289035616069698  0.7889021988156057
  0.7550288979977426  0.3616014787556303  0.8982130781761455
  0.2916097347784269  0.3921746375792999  0.9488182978414120
  0.2535418722020440  0.6307458679237105  0.7858218312707791
  0.7061603838279399  0.6115041883529975  0.7349157962147604
  0.3975552756010348  0.9227700327313819  0.9422225800092144
  0.5834136859231843  0.9424833042682508  0.9176858760215492
  0.6066994645305843  0.0694895675102090  0.7452413355764930
  0.4191863366768288  0.0690123445645779  0.7641304992635893
  0.9178067711245899  0.4405173408957664  0.9165989750509245
  0.1036855762718036  0.4206114566786590  0.9390382365490018
  0.0793314942300615  0.5684746920542090  0.7662884988666960
  0.8913665437695927  0.5721207377092741  0.7470159887776953
  0.2697168062620466  0.7599719081415984  0.8794114643851807
  0.7382834076157714  0.7113978258808611  0.8648593877947264
  0.7637699506657225  0.2624043397908667  0.6981899561855143
  0.2958146102967844  0.2576884269244515  0.7064439023234822
  0.7612044382796460  0.2110913372999155  0.8640221797665908
  0.2303983835266361  0.2629105361925617  0.8728383301555745
  0.2030197724704685  0.7655282773347539  0.7149639537827438
  0.7375439606502828  0.7611086987487395  0.6985453914684573
  0.3883939552167381  0.7299642836178798  0.7451732119020062
  0.5734098269590380  0.7148646671082547  0.7737274797615904
  0.6036230298027944  0.2757808569149378  0.9325817974667663
  0.4180437754932965  0.2861565334541738  0.9075334485298263
  0.9260992473311309  0.2119926131855164  0.7730474777795623
  0.1107279912137113  0.2273861448550348  0.7415885044014493
  0.0818378019992812  0.7867919626913382  0.9115360801859173
  0.8959998989097027  0.7758554859929000  0.9337786698727514
  0.4871032680198640  0.8506240528813861  0.8075980686478405
  0.4921422368836914  0.1534606656167539  0.9679930557182196
  0.0123516270611258  0.3475685407462391  0.8062657442443041
  0.0064553129541954  0.6530889073508392  0.9686087494839114
  0.5180532680248698  0.8070039383104955  0.9742781522131089
  0.5201939026484496  0.1969230440134805  0.8010772591864932
  0.9841072486096119  0.3049713060162184  0.9737775567295113
  0.9815545573837056  0.6981638195914978  0.8020862894294617
  0.0490886766409225  0.8476055610752783  0.2371957164742480
 
  0.00000000E+00  0.00000000E+00  0.00000000E+00
  0.00000000E+00  0.00000000E+00  0.00000000E+00
  0.00000000E+00  0.00000000E+00  0.00000000E+00
  0.00000000E+00  0.00000000E+00  0.00000000E+00
  0.00000000E+00  0.00000000E+00  0.00000000E+00
  0.00000000E+00  0.00000000E+00  0.00000000E+00
  0.00000000E+00  0.00000000E+00  0.00000000E+00
  0.00000000E+00  0.00000000E+00  0.00000000E+00
  0.00000000E+00  0.00000000E+00  0.00000000E+00
  0.00000000E+00  0.00000000E+00  0.00000000E+00
  0.00000000E+00  0.00000000E+00  0.00000000E+00
  0.00000000E+00  0.00000000E+00  0.00000000E+00
  0.00000000E+00  0.00000000E+00  0.00000000E+00
  0.00000000E+00  0.00000000E+00  0.00000000E+00
  0.00000000E+00  0.00000000E+00  0.00000000E+00
  0.00000000E+00  0.00000000E+00  0.00000000E+00
  0.00000000E+00  0.00000000E+00  0.00000000E+00
  0.00000000E+00  0.00000000E+00  0.00000000E+00
  0.00000000E+00  0.00000000E+00  0.00000000E+00
  0.00000000E+00  0.00000000E+00  0.00000000E+00
  0.00000000E+00  0.00000000E+00  0.00000000E+00
  0.00000000E+00  0.00000000E+00  0.00000000E+00
  0.00000000E+00  0.00000000E+00  0.00000000E+00
  0.00000000E+00  0.00000000E+00  0.00000000E+00
  0.00000000E+00  0.00000000E+00  0.00000000E+00
  0.00000000E+00  0.00000000E+00  0.00000000E+00
  0.00000000E+00  0.00000000E+00  0.00000000E+00
  0.00000000E+00  0.00000000E+00  0.00000000E+00
  0.00000000E+00  0.00000000E+00  0.00000000E+00
  0.00000000E+00  0.00000000E+00  0.00000000E+00
  0.00000000E+00  0.00000000E+00  0.00000000E+00
  0.00000000E+00  0.00000000E+00  0.00000000E+00
  0.00000000E+00  0.00000000E+00  0.00000000E+00
  0.00000000E+00  0.00000000E+00  0.00000000E+00
  0.00000000E+00  0.00000000E+00  0.00000000E+00
  0.00000000E+00  0.00000000E+00  0.00000000E+00
  0.00000000E+00  0.00000000E+00  0.00000000E+00
  0.00000000E+00  0.00000000E+00  0.00000000E+00
  0.00000000E+00  0.00000000E+00  0.00000000E+00
  0.00000000E+00  0.00000000E+00  0.00000000E+00
  0.00000000E+00  0.00000000E+00  0.00000000E+00
  0.00000000E+00  0.00000000E+00  0.00000000E+00
  0.00000000E+00  0.00000000E+00  0.00000000E+00
  0.00000000E+00  0.00000000E+00  0.00000000E+00
  0.00000000E+00  0.00000000E+00  0.00000000E+00
  0.00000000E+00  0.00000000E+00  0.00000000E+00
  0.00000000E+00  0.00000000E+00  0.00000000E+00
  0.00000000E+00  0.00000000E+00  0.00000000E+00
  0.00000000E+00  0.00000000E+00  0.00000000E+00
  0.00000000E+00  0.00000000E+00  0.00000000E+00
  0.00000000E+00  0.00000000E+00  0.00000000E+00
  0.00000000E+00  0.00000000E+00  0.00000000E+00
  0.00000000E+00  0.00000000E+00  0.00000000E+00
  0.00000000E+00  0.00000000E+00  0.00000000E+00
  0.00000000E+00  0.00000000E+00  0.00000000E+00
  0.00000000E+00  0.00000000E+00  0.00000000E+00
  0.00000000E+00  0.00000000E+00  0.00000000E+00
  0.00000000E+00  0.00000000E+00  0.00000000E+00
  0.00000000E+00  0.00000000E+00  0.00000000E+00
  0.00000000E+00  0.00000000E+00  0.00000000E+00
  0.00000000E+00  0.00000000E+00  0.00000000E+00
  0.00000000E+00  0.00000000E+00  0.00000000E+00
  0.00000000E+00  0.00000000E+00  0.00000000E+00
  0.00000000E+00  0.00000000E+00  0.00000000E+00
  0.00000000E+00  0.00000000E+00  0.00000000E+00
  0.00000000E+00  0.00000000E+00  0.00000000E+00
  0.00000000E+00  0.00000000E+00  0.00000000E+00
  0.00000000E+00  0.00000000E+00  0.00000000E+00
  0.00000000E+00  0.00000000E+00  0.00000000E+00
  0.00000000E+00  0.00000000E+00  0.00000000E+00
  0.00000000E+00  0.00000000E+00  0.00000000E+00
  0.00000000E+00  0.00000000E+00  0.00000000E+00
  0.00000000E+00  0.00000000E+00  0.00000000E+00
  0.00000000E+00  0.00000000E+00  0.00000000E+00
  0.00000000E+00  0.00000000E+00  0.00000000E+00
  0.00000000E+00  0.00000000E+00  0.00000000E+00
  0.00000000E+00  0.00000000E+00  0.00000000E+00
  0.00000000E+00  0.00000000E+00  0.00000000E+00
  0.00000000E+00  0.00000000E+00  0.00000000E+00
  0.00000000E+00  0.00000000E+00  0.00000000E+00
  0.00000000E+00  0.00000000E+00  0.00000000E+00
  0.00000000E+00  0.00000000E+00  0.00000000E+00
  0.00000000E+00  0.00000000E+00  0.00000000E+00
  0.00000000E+00  0.00000000E+00  0.00000000E+00
  0.00000000E+00  0.00000000E+00  0.00000000E+00
  0.00000000E+00  0.00000000E+00  0.00000000E+00
  0.00000000E+00  0.00000000E+00  0.00000000E+00
  0.00000000E+00  0.00000000E+00  0.00000000E+00
  0.00000000E+00  0.00000000E+00  0.00000000E+00
  0.00000000E+00  0.00000000E+00  0.00000000E+00
  0.00000000E+00  0.00000000E+00  0.00000000E+00
  0.00000000E+00  0.00000000E+00  0.00000000E+00
  0.00000000E+00  0.00000000E+00  0.00000000E+00
  0.00000000E+00  0.00000000E+00  0.00000000E+00
  0.00000000E+00  0.00000000E+00  0.00000000E+00
  0.00000000E+00  0.00000000E+00  0.00000000E+00
  0.00000000E+00  0.00000000E+00  0.00000000E+00
  0.00000000E+00  0.00000000E+00  0.00000000E+00
  0.00000000E+00  0.00000000E+00  0.00000000E+00
  0.00000000E+00  0.00000000E+00  0.00000000E+00
  0.00000000E+00  0.00000000E+00  0.00000000E+00
  0.00000000E+00  0.00000000E+00  0.00000000E+00
  0.00000000E+00  0.00000000E+00  0.00000000E+00
  0.00000000E+00  0.00000000E+00  0.00000000E+00
  0.00000000E+00  0.00000000E+00  0.00000000E+00
  0.00000000E+00  0.00000000E+00  0.00000000E+00
  0.00000000E+00  0.00000000E+00  0.00000000E+00
  0.00000000E+00  0.00000000E+00  0.00000000E+00
  0.00000000E+00  0.00000000E+00  0.00000000E+00
  0.00000000E+00  0.00000000E+00  0.00000000E+00
  0.00000000E+00  0.00000000E+00  0.00000000E+00
  0.00000000E+00  0.00000000E+00  0.00000000E+00
  0.00000000E+00  0.00000000E+00  0.00000000E+00
  0.00000000E+00  0.00000000E+00  0.00000000E+00
  0.00000000E+00  0.00000000E+00  0.00000000E+00
  0.00000000E+00  0.00000000E+00  0.00000000E+00
  0.00000000E+00  0.00000000E+00  0.00000000E+00
  0.00000000E+00  0.00000000E+00  0.00000000E+00
  0.00000000E+00  0.00000000E+00  0.00000000E+00
  0.00000000E+00  0.00000000E+00  0.00000000E+00
  0.00000000E+00  0.00000000E+00  0.00000000E+00
  0.00000000E+00  0.00000000E+00  0.00000000E+00
  0.00000000E+00  0.00000000E+00  0.00000000E+00
  0.00000000E+00  0.00000000E+00  0.00000000E+00
  0.00000000E+00  0.00000000E+00  0.00000000E+00
  0.00000000E+00  0.00000000E+00  0.00000000E+00
  0.00000000E+00  0.00000000E+00  0.00000000E+00
  0.00000000E+00  0.00000000E+00  0.00000000E+00
  0.00000000E+00  0.00000000E+00  0.00000000E+00
  0.00000000E+00  0.00000000E+00  0.00000000E+00
  0.00000000E+00  0.00000000E+00  0.00000000E+00
  0.00000000E+00  0.00000000E+00  0.00000000E+00
  0.00000000E+00  0.00000000E+00  0.00000000E+00
  0.00000000E+00  0.00000000E+00  0.00000000E+00
  0.00000000E+00  0.00000000E+00  0.00000000E+00
  0.00000000E+00  0.00000000E+00  0.00000000E+00
  0.00000000E+00  0.00000000E+00  0.00000000E+00
  0.00000000E+00  0.00000000E+00  0.00000000E+00
  0.00000000E+00  0.00000000E+00  0.00000000E+00
  0.00000000E+00  0.00000000E+00  0.00000000E+00
  0.00000000E+00  0.00000000E+00  0.00000000E+00
  0.00000000E+00  0.00000000E+00  0.00000000E+00
  0.00000000E+00  0.00000000E+00  0.00000000E+00
  0.00000000E+00  0.00000000E+00  0.00000000E+00
  0.00000000E+00  0.00000000E+00  0.00000000E+00
  0.00000000E+00  0.00000000E+00  0.00000000E+00
  0.00000000E+00  0.00000000E+00  0.00000000E+00
  0.00000000E+00  0.00000000E+00  0.00000000E+00
  0.00000000E+00  0.00000000E+00  0.00000000E+00
  0.00000000E+00  0.00000000E+00  0.00000000E+00
  0.00000000E+00  0.00000000E+00  0.00000000E+00
  0.00000000E+00  0.00000000E+00  0.00000000E+00
  0.00000000E+00  0.00000000E+00  0.00000000E+00
  0.00000000E+00  0.00000000E+00  0.00000000E+00
  0.00000000E+00  0.00000000E+00  0.00000000E+00
  0.00000000E+00  0.00000000E+00  0.00000000E+00
  0.00000000E+00  0.00000000E+00  0.00000000E+00
  0.00000000E+00  0.00000000E+00  0.00000000E+00
  0.00000000E+00  0.00000000E+00  0.00000000E+00
  0.00000000E+00  0.00000000E+00  0.00000000E+00
  0.00000000E+00  0.00000000E+00  0.00000000E+00
  0.00000000E+00  0.00000000E+00  0.00000000E+00
  0.00000000E+00  0.00000000E+00  0.00000000E+00
  0.00000000E+00  0.00000000E+00  0.00000000E+00
  0.00000000E+00  0.00000000E+00  0.00000000E+00
  0.00000000E+00  0.00000000E+00  0.00000000E+00
  0.00000000E+00  0.00000000E+00  0.00000000E+00
  0.00000000E+00  0.00000000E+00  0.00000000E+00
  0.00000000E+00  0.00000000E+00  0.00000000E+00
  0.00000000E+00  0.00000000E+00  0.00000000E+00
  0.00000000E+00  0.00000000E+00  0.00000000E+00
  0.00000000E+00  0.00000000E+00  0.00000000E+00
  0.00000000E+00  0.00000000E+00  0.00000000E+00
  0.00000000E+00  0.00000000E+00  0.00000000E+00
  0.00000000E+00  0.00000000E+00  0.00000000E+00
  0.00000000E+00  0.00000000E+00  0.00000000E+00
  0.00000000E+00  0.00000000E+00  0.00000000E+00
  0.00000000E+00  0.00000000E+00  0.00000000E+00
  0.00000000E+00  0.00000000E+00  0.00000000E+00
  0.00000000E+00  0.00000000E+00  0.00000000E+00
  0.00000000E+00  0.00000000E+00  0.00000000E+00
  0.00000000E+00  0.00000000E+00  0.00000000E+00
  0.00000000E+00  0.00000000E+00  0.00000000E+00
  0.00000000E+00  0.00000000E+00  0.00000000E+00
  0.00000000E+00  0.00000000E+00  0.00000000E+00
  0.00000000E+00  0.00000000E+00  0.00000000E+00
  0.00000000E+00  0.00000000E+00  0.00000000E+00
  0.00000000E+00  0.00000000E+00  0.00000000E+00
  0.00000000E+00  0.00000000E+00  0.00000000E+00
  0.00000000E+00  0.00000000E+00  0.00000000E+00
  0.00000000E+00  0.00000000E+00  0.00000000E+00
  0.00000000E+00  0.00000000E+00  0.00000000E+00
  0.00000000E+00  0.00000000E+00  0.00000000E+00
  0.00000000E+00  0.00000000E+00  0.00000000E+00
  0.00000000E+00  0.00000000E+00  0.00000000E+00
  0.00000000E+00  0.00000000E+00  0.00000000E+00
  0.00000000E+00  0.00000000E+00  0.00000000E+00
  0.00000000E+00  0.00000000E+00  0.00000000E+00
  0.00000000E+00  0.00000000E+00  0.00000000E+00
  0.00000000E+00  0.00000000E+00  0.00000000E+00
  0.00000000E+00  0.00000000E+00  0.00000000E+00
  0.00000000E+00  0.00000000E+00  0.00000000E+00
  0.00000000E+00  0.00000000E+00  0.00000000E+00
  0.00000000E+00  0.00000000E+00  0.00000000E+00
  0.00000000E+00  0.00000000E+00  0.00000000E+00
  0.00000000E+00  0.00000000E+00  0.00000000E+00
  0.00000000E+00  0.00000000E+00  0.00000000E+00
  0.00000000E+00  0.00000000E+00  0.00000000E+00
  0.00000000E+00  0.00000000E+00  0.00000000E+00
  0.00000000E+00  0.00000000E+00  0.00000000E+00
  0.00000000E+00  0.00000000E+00  0.00000000E+00
  0.00000000E+00  0.00000000E+00  0.00000000E+00
  0.00000000E+00  0.00000000E+00  0.00000000E+00
  0.00000000E+00  0.00000000E+00  0.00000000E+00
  0.00000000E+00  0.00000000E+00  0.00000000E+00
  0.00000000E+00  0.00000000E+00  0.00000000E+00
  0.00000000E+00  0.00000000E+00  0.00000000E+00
