# Supplementary material for: Brønsted acidity in zeolites measured by deprotonation energy
Source: Sci Rep. 2022 May 4;12:7301. doi: 10.1038/s41598-022-11354-x (PMC9068704; doi:10.1038/s41598-022-11354-x)
Supplement: Supplementary file 2 — Supplementary Information 2. [file 41598_2022_11354_MOESM2_ESM.zip › structures/periodic/ton/Al3-O4.vasp]

Si Al O H                               
   1.00000000000000     
    13.8689000000000000    0.0000000000000000    0.0000000000000000
     0.0000000000000000   17.3715000000000011    0.0000000000000000
     0.0000000000000000    0.0000000000000000   14.9430999999999994
   Si   Al   O    H 
    71     1   144     1
Direct
  0.2896782864200788  0.9485820405526796  0.2560748694308742
  0.7009215311446119  0.9544359187499282  0.2587436756043419
  0.7084445051006486  0.0508158261816823  0.0912644891030394
  0.2987020242589755  0.0458208264772740  0.0910441452509407
  0.7918563658444885  0.4472936499546001  0.2592836243651226
  0.2031170549265610  0.4536422369952287  0.2579961439430043
  0.2078901501530654  0.5516404069201911  0.0898522988222730
  0.7997323238428373  0.5424524383598005  0.0891551557644925
  0.2012621787343448  0.7894544533364535  0.2653320381611654
  0.7906139451295273  0.7900284439103059  0.2647587131782660
  0.7974313314527703  0.2102293860347468  0.0817776670766061
  0.2086194316249916  0.2102291788082322  0.0829118853847407
  0.7049510798370252  0.2875674756084473  0.2483602571467345
  0.2939902283135199  0.2899687323989476  0.2501926066589245
  0.2941329589393158  0.7116239346574766  0.0991963410233442
  0.7125960046327741  0.7069196008332956  0.0973351540376407
  0.4973545063182039  0.2266339919504132  0.2854867527938040
  0.0044967064053654  0.2730474594431053  0.1184807547658818
  0.9939731750394742  0.7268989028490321  0.2285420643028862
  0.5013338805373511  0.8810708196997283  0.2312854179369995
  0.4989413022250427  0.1223055550984868  0.1168222579817789
  0.0024123818680485  0.3774731079591478  0.2841367083894255
 -0.0018311875579272  0.6217061221459743  0.0636183312617776
  0.2904273143916172  0.9486060227416880  0.5885960482059978
  0.7011690171568155  0.9534975380950966  0.5901584122301570
  0.7106023236038097  0.0514975140582767  0.4259991178066680
  0.2977286514245149  0.0463529498696692  0.4242192525245391
  0.7917674459640736  0.4479928460373144  0.5924766402410607
  0.2031685870212965  0.4545347052579943  0.5911254027466417
  0.2083533517681880  0.5523580792377295  0.4217086988335849
  0.7962547779152748  0.5457623140769361  0.4233767769231679
  0.2018410885229960  0.7893701728196376  0.5992491060711119
  0.7905909325797275  0.7893054012288521  0.5972026906155603
  0.7972627337345193  0.2118913292818995  0.4156355406653806
  0.2082449814124432  0.2104416059367840  0.4169318706010197
  0.7040063377273837  0.2884833078528568  0.5819829275765752
  0.2938285540443921  0.2908490244100229  0.5829038159698194
  0.2942178546164789  0.7131698523555881  0.4319296818746086
  0.7043822980215325  0.7090627768549428  0.4310256532809998
  0.5023784677533231  0.7746280487541182  0.3933082777714500
  0.4965875182419340  0.2256997406587630  0.6179193133056908
  0.0049562936185813  0.2730053873485090  0.4524864443666606
  0.9948996851865095  0.7271581124106565  0.5624381885194065
  0.5004220862385395  0.8777790019174695  0.5615985771300670
  0.4996191645126223  0.1208219393800361  0.4495749583036866
  0.0024393935466194  0.3776807213147623  0.6172648974105204
  0.9973115090255366  0.6221533413480644  0.3971283549432739
  0.2932404781602513  0.9478351789340239  0.9216370291309920
  0.7015705680324251  0.9559083873160080  0.9202191217552628
  0.7107045686614867  0.0520612643800735  0.7576681160878154
  0.2987576304718121  0.0459097850848974  0.7577869440831654
  0.7918675911275347  0.4465620452490068  0.9241329119616576
  0.2031727236690924  0.4545658642211184  0.9247752559352734
  0.2080315024636685  0.5527231273686941  0.7557597042369596
  0.7960388374706853  0.5464500216119981  0.7571249272556223
  0.2006906590791092  0.7894281634462706  0.9348883122071505
  0.7877157330306852  0.7900566452217730  0.9292917469444208
  0.7978717981085219  0.2108799124402270  0.7472607649643074
  0.2090422416526630  0.2105319166318742  0.7499370090002718
  0.7049651340011279  0.2864216511422744  0.9144888651481209
  0.2941424936341701  0.2910097642064285  0.9163534124055871
  0.2936174130642052  0.7131142142428576  0.7663562632048709
  0.7034406125171054  0.7095009493544793  0.7633003991144942
  0.5018840854028190  0.7755236686474511  0.7254911753996650
  0.4964655953838480  0.2262871448048506  0.9514399317291936
  0.0052659628518470  0.2727965039688953  0.7852031115031252
  0.9940204574030341  0.7282953095258338  0.8971809596316380
  0.5050186265807270  0.8804303620778092  0.8894377791787346
  0.4992389183944809  0.1213915560588766  0.7831106418083386
  0.0023375760355070  0.3773918682154974  0.9501591769428704
  0.9977834014532960  0.6237501643996326  0.7317447079095839
  0.4986589250012868  0.7818376792033289  0.0548636288954599
  0.2758772251638443  0.0227306208781193  0.3212821678312501
  0.7289768460562560  0.9785947935579735  0.3603099758686769
  0.7364000563880986  0.0225166273904904  0.1915620106656737
  0.2623634833093479  0.9759122910366052  0.1550406923221290
  0.7615219379758336  0.4752039924916822  0.3591553701759546
  0.2381321048560002  0.5244175769970646  0.3215299204722689
  0.2216987138852591  0.4773058698812238  0.1544813113751733
  0.7784202691192497  0.5206233795122843  0.1925462526411131
  0.2161623540742016  0.8804044444531560  0.2861912845732597
  0.7566422630845667  0.8748424654817855  0.2337574056788726
  0.7813257264883684  0.1194347237543431  0.0612797481796503
  0.2380177145435060  0.1236008267726564  0.1120026474991965
  0.7210924107965513  0.3783837332855862  0.2268882078881830
  0.2639989462881585  0.3763862217955167  0.2802337927080416
  0.2768560753828012  0.6209832032156803  0.1231993816062121
  0.7387604178443641  0.6206519924129631  0.0667465257992256
  0.3997661762745028  0.9182796187313528  0.2636380284783276
  0.5849612985640176  0.9449839575401598  0.2509855195063622
  0.5982613616431155  0.0817420290755707  0.0861680530768474
  0.4129699359056698  0.0594760525987209  0.1101208126224636
  0.9031013086389078  0.4191194832719828  0.2547961463230301
  0.0885287058672084  0.4401557812900388  0.2757535124758094
  0.0964796735164001  0.5801877267785925  0.0943310955912302
  0.9131825847377424  0.5574292790922396  0.0706267000409084
  0.2790008356101279  0.7622673872615547  0.1903113224528654
  0.7419841402001296  0.7246407372317908  0.1993290714737960
  0.7826349970729347  0.2601721044623188  0.9905618175230556
  0.2439447884847555  0.2272927769623833  0.9811809867284303
  0.7196110347661145  0.2375008215729890  0.1573880628681334
  0.2588359933680824  0.2736659822867428  0.1482632614531018
  0.2131444436702796  0.7380688811218700  0.0251914479526754
  0.7494633498700739  0.7737730379913351  0.0315622177171114
  0.4012633114551426  0.7215283325689389  0.0621132183344801
  0.5901373871758364  0.7078942855771931  0.0912533888292951
  0.5963456124533342  0.2760711087583208  0.2848668803578339
  0.4106329281188422  0.2836684753224438  0.2558121780244361
  0.9061652519462638  0.2228925747489698  0.1176712947026181
  0.0920004771050330  0.2172371977977229  0.0881310534806021
  0.0924621738271627  0.7763667080600527  0.2289844876821322
  0.9069371445847588  0.7841485629103464  0.2575958409434767
  0.5028548953107957  0.8576434810633438  0.1278714880401077
  0.4771902434157055  0.1951746119882392  0.3862281580893036
  0.0243984714790931  0.3039123066789097  0.2196533513674273
  0.0022080965778822  0.6525446623501049  0.2943699416189340
  0.5235270074283537  0.8039854514637416  0.2919938379992865
  0.5064407917527164  0.1525800326546812  0.2194385580179466
  0.9960056577787145  0.3476693586608911  0.3869840384162569
  0.9721135224949493  0.6946795602001729  0.1280459909754549
  0.2782774430483654  0.0221445575683477  0.6545913094189040
  0.7218605758682995  0.9773476783493529  0.6932443072284062
  0.7372599346105406  0.0242016786271009  0.5270356988922574
  0.2614213285168180  0.9763506111877133  0.4882602757003092
  0.7633419167860259  0.4753894164108099  0.6930707207036062
  0.2369659330522704  0.5251989296927554  0.6552982785811352
  0.2223117548324272  0.4792547689737544  0.4880354144310788
  0.7779221099519992  0.5215140396837165  0.5266594764977142
  0.2184098202217311  0.8800715012682400  0.6202579399404211
  0.7604079631169292  0.8755251678793637  0.5670903410781732
  0.7812788866531055  0.1211592253566298  0.3954626409624717
  0.2394294550977078  0.1246778727519384  0.4478718621215013
  0.7197442487020961  0.3793845080675489  0.5613092690790482
  0.2649566240219428  0.3775445072168314  0.6130386831348626
  0.2786625893293607  0.6221661479108894  0.4525184483744777
  0.7340482475417726  0.6224613788103590  0.4010896430848731
  0.4009944566881174  0.9183569465122109  0.5920933764831915
  0.5864271267184703  0.9404480849542650  0.5731372072250096
  0.5990543558251842  0.0796239076934550  0.4195457381837905
  0.4129359924234596  0.0585220360544650  0.4406876824812067
  0.9028095040018995  0.4186716884639610  0.5875259199952286
  0.0885672448881794  0.4403649374678960  0.6083576842408922
  0.0967375522603893  0.5805418827676483  0.4256226081733838
  0.9106329329537817  0.5597785331638169  0.4054491471214441
  0.2796495782584241  0.7623233123849323  0.5236615064278237
  0.7402228403090561  0.7252436495858228  0.5327146722166201
  0.7831534548598921  0.2613763791924136  0.3239987266892226
  0.2436443544484146  0.2262500878395770  0.3149267184432120
  0.7188447605278455  0.2391650346547886  0.4904775169445375
  0.2571097359510391  0.2752904835319009  0.4812260854410964
  0.2154445187251601  0.7399313663016190  0.3570756651244094
  0.7560153970414381  0.7722065385800359  0.3661047363288807
  0.4027031129366433  0.7260309236588255  0.3955381409688742
  0.5881043840025463  0.7166264946974390  0.4242595255719467
  0.5955810195358756  0.2751801663411813  0.6181540704572481
  0.4103771834021825  0.2828699287214508  0.5871638950576005
  0.9057583833985141  0.2240868653711400  0.4520998033294822
  0.0914732523708443  0.2162327533529163  0.4218954711040996
  0.0930352519219139  0.7774190283947930  0.5630285572201226
  0.9071328464004758  0.7831737775046975  0.5917259342267956
  0.4955725303827142  0.8501111204670878  0.4577825850763597
  0.4752006305442729  0.1948865298927361  0.7188032205568059
  0.0254007115644220  0.3038027387229133  0.5535048049631136
  0.0040785804122120  0.6529327616793535  0.6285658954211041
  0.5216628944353392  0.8015223910094921  0.6222833101881090
  0.5060552908795023  0.1510100256998755  0.5524765894225026
  0.9964833589883220  0.3478726448457879  0.7202413591974325
  0.9751250700878041  0.6956440988089839  0.4615789909442660
  0.2816334624181001  0.0215434981970682  0.9876161060174724
  0.7203886538737534  0.9780043033094061  0.0242034774386997
  0.7425703615503754  0.0256903970235148  0.8579518386594985
  0.2619108701696023  0.9760880773312630  0.8218294250899626
  0.7627703742360900  0.4727577904924092  0.0255036464226355
  0.2374153528664496  0.5251084507467686  0.9890713104300632
  0.2219230643147561  0.4792982093200931  0.8216678049462047
  0.7766678717923168  0.5210960939461496  0.8601944416475477
  0.2214514275368288  0.8797269364670224  0.9553008667309570
  0.7591042190412727  0.8763120609527502  0.8994217679570086
  0.7820453982810455  0.1204733361276133  0.7241141540918075
  0.2404782507344814  0.1245668533881690  0.7800661193728344
  0.7213918884202033  0.3771662259490999  0.8926698622121360
  0.2648595011826086  0.3775637013210406  0.9465096736737597
  0.2794575883648075  0.6218818528288980  0.7862664732646696
  0.7327283951825000  0.6224904023311881  0.7348168342796484
  0.4037482423808054  0.9176899368455332  0.9229584409000762
  0.5874632599227398  0.9473124220393031  0.8973199630638868
  0.6000627618353583  0.0823852857855560  0.7537725601161788
  0.4139831355012608  0.0578168387830886  0.7743893164206398
  0.9033891642441941  0.4188886202170806  0.9192679132721164
  0.0887123619011812  0.4399596660956243  0.9423555126588953
  0.0966788102920835  0.5815535243454216  0.7610250722511430
  0.9103711401820918  0.5621270446662356  0.7409492942375380
  0.2762278258917968  0.7614899995028858  0.8578807319668058
  0.7389963576069346  0.7252005279287715  0.8654693578725238
  0.7826041290219586  0.2622588226746709  0.6572842100660446
  0.2435796496513498  0.2272888064539570  0.6479207863867006
  0.7199538963299823  0.2361735567589432  0.8236975202615552
  0.2581539144716814  0.2750449135498408  0.8145694291945047
  0.2156275991937140  0.7391765331549972  0.6903169667190553
  0.7559135646810874  0.7726456832662341  0.6992211108735250
  0.4019640135396761  0.7276519600645255  0.7308882890203415
  0.5873242777887494  0.7176496290545236  0.7568925431262866
  0.5962347162826458  0.2747450512480761  0.9506241565337530
  0.4107761812553551  0.2841477254410740  0.9213033387941866
  0.9064375228741993  0.2233097702564678  0.7836213678051440
  0.0922882120922386  0.2162367655395281  0.7553474218406152
  0.0904354191587107  0.7805443032743383  0.9003954623083676
  0.9041589948693896  0.7818673894000150  0.9281111209979004
  0.4965747292618714  0.8541561178147141  0.7845810915298477
  0.4753616749647449  0.1958622100502059  0.0525376020215514
  0.0249982418301781  0.3033968724928459  0.8865307749120306
  0.0043675756865555  0.6526323380800225  0.9612149630974002
  0.5340404104505697  0.8067824701888794  0.9487779487703603
  0.5041987860777047  0.1516757603111185  0.8859543648520064
  0.9944668873324209  0.3478128854321199  0.0531329263123720
  0.9763811112364393  0.6981125419270378  0.7953938436008506
  0.5575974005071359  0.6591762086331789  0.1036869863408661
 
  0.00000000E+00  0.00000000E+00  0.00000000E+00
  0.00000000E+00  0.00000000E+00  0.00000000E+00
  0.00000000E+00  0.00000000E+00  0.00000000E+00
  0.00000000E+00  0.00000000E+00  0.00000000E+00
  0.00000000E+00  0.00000000E+00  0.00000000E+00
  0.00000000E+00  0.00000000E+00  0.00000000E+00
  0.00000000E+00  0.00000000E+00  0.00000000E+00
  0.00000000E+00  0.00000000E+00  0.00000000E+00
  0.00000000E+00  0.00000000E+00  0.00000000E+00
  0.00000000E+00  0.00000000E+00  0.00000000E+00
  0.00000000E+00  0.00000000E+00  0.00000000E+00
  0.00000000E+00  0.00000000E+00  0.00000000E+00
  0.00000000E+00  0.00000000E+00  0.00000000E+00
  0.00000000E+00  0.00000000E+00  0.00000000E+00
  0.00000000E+00  0.00000000E+00  0.00000000E+00
  0.00000000E+00  0.00000000E+00  0.00000000E+00
  0.00000000E+00  0.00000000E+00  0.00000000E+00
  0.00000000E+00  0.00000000E+00  0.00000000E+00
  0.00000000E+00  0.00000000E+00  0.00000000E+00
  0.00000000E+00  0.00000000E+00  0.00000000E+00
  0.00000000E+00  0.00000000E+00  0.00000000E+00
  0.00000000E+00  0.00000000E+00  0.00000000E+00
  0.00000000E+00  0.00000000E+00  0.00000000E+00
  0.00000000E+00  0.00000000E+00  0.00000000E+00
  0.00000000E+00  0.00000000E+00  0.00000000E+00
  0.00000000E+00  0.00000000E+00  0.00000000E+00
  0.00000000E+00  0.00000000E+00  0.00000000E+00
  0.00000000E+00  0.00000000E+00  0.00000000E+00
  0.00000000E+00  0.00000000E+00  0.00000000E+00
  0.00000000E+00  0.00000000E+00  0.00000000E+00
  0.00000000E+00  0.00000000E+00  0.00000000E+00
  0.00000000E+00  0.00000000E+00  0.00000000E+00
  0.00000000E+00  0.00000000E+00  0.00000000E+00
  0.00000000E+00  0.00000000E+00  0.00000000E+00
  0.00000000E+00  0.00000000E+00  0.00000000E+00
  0.00000000E+00  0.00000000E+00  0.00000000E+00
  0.00000000E+00  0.00000000E+00  0.00000000E+00
  0.00000000E+00  0.00000000E+00  0.00000000E+00
  0.00000000E+00  0.00000000E+00  0.00000000E+00
  0.00000000E+00  0.00000000E+00  0.00000000E+00
  0.00000000E+00  0.00000000E+00  0.00000000E+00
  0.00000000E+00  0.00000000E+00  0.00000000E+00
  0.00000000E+00  0.00000000E+00  0.00000000E+00
  0.00000000E+00  0.00000000E+00  0.00000000E+00
  0.00000000E+00  0.00000000E+00  0.00000000E+00
  0.00000000E+00  0.00000000E+00  0.00000000E+00
  0.00000000E+00  0.00000000E+00  0.00000000E+00
  0.00000000E+00  0.00000000E+00  0.00000000E+00
  0.00000000E+00  0.00000000E+00  0.00000000E+00
  0.00000000E+00  0.00000000E+00  0.00000000E+00
  0.00000000E+00  0.00000000E+00  0.00000000E+00
  0.00000000E+00  0.00000000E+00  0.00000000E+00
  0.00000000E+00  0.00000000E+00  0.00000000E+00
  0.00000000E+00  0.00000000E+00  0.00000000E+00
  0.00000000E+00  0.00000000E+00  0.00000000E+00
  0.00000000E+00  0.00000000E+00  0.00000000E+00
  0.00000000E+00  0.00000000E+00  0.00000000E+00
  0.00000000E+00  0.00000000E+00  0.00000000E+00
  0.00000000E+00  0.00000000E+00  0.00000000E+00
  0.00000000E+00  0.00000000E+00  0.00000000E+00
  0.00000000E+00  0.00000000E+00  0.00000000E+00
  0.00000000E+00  0.00000000E+00  0.00000000E+00
  0.00000000E+00  0.00000000E+00  0.00000000E+00
  0.00000000E+00  0.00000000E+00  0.00000000E+00
  0.00000000E+00  0.00000000E+00  0.00000000E+00
  0.00000000E+00  0.00000000E+00  0.00000000E+00
  0.00000000E+00  0.00000000E+00  0.00000000E+00
  0.00000000E+00  0.00000000E+00  0.00000000E+00
  0.00000000E+00  0.00000000E+00  0.00000000E+00
  0.00000000E+00  0.00000000E+00  0.00000000E+00
  0.00000000E+00  0.00000000E+00  0.00000000E+00
  0.00000000E+00  0.00000000E+00  0.00000000E+00
  0.00000000E+00  0.00000000E+00  0.00000000E+00
  0.00000000E+00  0.00000000E+00  0.00000000E+00
  0.00000000E+00  0.00000000E+00  0.00000000E+00
  0.00000000E+00  0.00000000E+00  0.00000000E+00
  0.00000000E+00  0.00000000E+00  0.00000000E+00
  0.00000000E+00  0.00000000E+00  0.00000000E+00
  0.00000000E+00  0.00000000E+00  0.00000000E+00
  0.00000000E+00  0.00000000E+00  0.00000000E+00
  0.00000000E+00  0.00000000E+00  0.00000000E+00
  0.00000000E+00  0.00000000E+00  0.00000000E+00
  0.00000000E+00  0.00000000E+00  0.00000000E+00
  0.00000000E+00  0.00000000E+00  0.00000000E+00
  0.00000000E+00  0.00000000E+00  0.00000000E+00
  0.00000000E+00  0.00000000E+00  0.00000000E+00
  0.00000000E+00  0.00000000E+00  0.00000000E+00
  0.00000000E+00  0.00000000E+00  0.00000000E+00
  0.00000000E+00  0.00000000E+00  0.00000000E+00
  0.00000000E+00  0.00000000E+00  0.00000000E+00
  0.00000000E+00  0.00000000E+00  0.00000000E+00
  0.00000000E+00  0.00000000E+00  0.00000000E+00
  0.00000000E+00  0.00000000E+00  0.00000000E+00
  0.00000000E+00  0.00000000E+00  0.00000000E+00
  0.00000000E+00  0.00000000E+00  0.00000000E+00
  0.00000000E+00  0.00000000E+00  0.00000000E+00
  0.00000000E+00  0.00000000E+00  0.00000000E+00
  0.00000000E+00  0.00000000E+00  0.00000000E+00
  0.00000000E+00  0.00000000E+00  0.00000000E+00
  0.00000000E+00  0.00000000E+00  0.00000000E+00
  0.00000000E+00  0.00000000E+00  0.00000000E+00
  0.00000000E+00  0.00000000E+00  0.00000000E+00
  0.00000000E+00  0.00000000E+00  0.00000000E+00
  0.00000000E+00  0.00000000E+00  0.00000000E+00
  0.00000000E+00  0.00000000E+00  0.00000000E+00
  0.00000000E+00  0.00000000E+00  0.00000000E+00
  0.00000000E+00  0.00000000E+00  0.00000000E+00
  0.00000000E+00  0.00000000E+00  0.00000000E+00
  0.00000000E+00  0.00000000E+00  0.00000000E+00
  0.00000000E+00  0.00000000E+00  0.00000000E+00
  0.00000000E+00  0.00000000E+00  0.00000000E+00
  0.00000000E+00  0.00000000E+00  0.00000000E+00
  0.00000000E+00  0.00000000E+00  0.00000000E+00
  0.00000000E+00  0.00000000E+00  0.00000000E+00
  0.00000000E+00  0.00000000E+00  0.00000000E+00
  0.00000000E+00  0.00000000E+00  0.00000000E+00
  0.00000000E+00  0.00000000E+00  0.00000000E+00
  0.00000000E+00  0.00000000E+00  0.00000000E+00
  0.00000000E+00  0.00000000E+00  0.00000000E+00
  0.00000000E+00  0.00000000E+00  0.00000000E+00
  0.00000000E+00  0.00000000E+00  0.00000000E+00
  0.00000000E+00  0.00000000E+00  0.00000000E+00
  0.00000000E+00  0.00000000E+00  0.00000000E+00
  0.00000000E+00  0.00000000E+00  0.00000000E+00
  0.00000000E+00  0.00000000E+00  0.00000000E+00
  0.00000000E+00  0.00000000E+00  0.00000000E+00
  0.00000000E+00  0.00000000E+00  0.00000000E+00
  0.00000000E+00  0.00000000E+00  0.00000000E+00
  0.00000000E+00  0.00000000E+00  0.00000000E+00
  0.00000000E+00  0.00000000E+00  0.00000000E+00
  0.00000000E+00  0.00000000E+00  0.00000000E+00
  0.00000000E+00  0.00000000E+00  0.00000000E+00
  0.00000000E+00  0.00000000E+00  0.00000000E+00
  0.00000000E+00  0.00000000E+00  0.00000000E+00
  0.00000000E+00  0.00000000E+00  0.00000000E+00
  0.00000000E+00  0.00000000E+00  0.00000000E+00
  0.00000000E+00  0.00000000E+00  0.00000000E+00
  0.00000000E+00  0.00000000E+00  0.00000000E+00
  0.00000000E+00  0.00000000E+00  0.00000000E+00
  0.00000000E+00  0.00000000E+00  0.00000000E+00
  0.00000000E+00  0.00000000E+00  0.00000000E+00
  0.00000000E+00  0.00000000E+00  0.00000000E+00
  0.00000000E+00  0.00000000E+00  0.00000000E+00
  0.00000000E+00  0.00000000E+00  0.00000000E+00
  0.00000000E+00  0.00000000E+00  0.00000000E+00
  0.00000000E+00  0.00000000E+00  0.00000000E+00
  0.00000000E+00  0.00000000E+00  0.00000000E+00
  0.00000000E+00  0.00000000E+00  0.00000000E+00
  0.00000000E+00  0.00000000E+00  0.00000000E+00
  0.00000000E+00  0.00000000E+00  0.00000000E+00
  0.00000000E+00  0.00000000E+00  0.00000000E+00
  0.00000000E+00  0.00000000E+00  0.00000000E+00
  0.00000000E+00  0.00000000E+00  0.00000000E+00
  0.00000000E+00  0.00000000E+00  0.00000000E+00
  0.00000000E+00  0.00000000E+00  0.00000000E+00
  0.00000000E+00  0.00000000E+00  0.00000000E+00
  0.00000000E+00  0.00000000E+00  0.00000000E+00
  0.00000000E+00  0.00000000E+00  0.00000000E+00
  0.00000000E+00  0.00000000E+00  0.00000000E+00
  0.00000000E+00  0.00000000E+00  0.00000000E+00
  0.00000000E+00  0.00000000E+00  0.00000000E+00
  0.00000000E+00  0.00000000E+00  0.00000000E+00
  0.00000000E+00  0.00000000E+00  0.00000000E+00
  0.00000000E+00  0.00000000E+00  0.00000000E+00
  0.00000000E+00  0.00000000E+00  0.00000000E+00
  0.00000000E+00  0.00000000E+00  0.00000000E+00
  0.00000000E+00  0.00000000E+00  0.00000000E+00
  0.00000000E+00  0.00000000E+00  0.00000000E+00
  0.00000000E+00  0.00000000E+00  0.00000000E+00
  0.00000000E+00  0.00000000E+00  0.00000000E+00
  0.00000000E+00  0.00000000E+00  0.00000000E+00
  0.00000000E+00  0.00000000E+00  0.00000000E+00
  0.00000000E+00  0.00000000E+00  0.00000000E+00
  0.00000000E+00  0.00000000E+00  0.00000000E+00
  0.00000000E+00  0.00000000E+00  0.00000000E+00
  0.00000000E+00  0.00000000E+00  0.00000000E+00
  0.00000000E+00  0.00000000E+00  0.00000000E+00
  0.00000000E+00  0.00000000E+00  0.00000000E+00
  0.00000000E+00  0.00000000E+00  0.00000000E+00
  0.00000000E+00  0.00000000E+00  0.00000000E+00
  0.00000000E+00  0.00000000E+00  0.00000000E+00
  0.00000000E+00  0.00000000E+00  0.00000000E+00
  0.00000000E+00  0.00000000E+00  0.00000000E+00
  0.00000000E+00  0.00000000E+00  0.00000000E+00
  0.00000000E+00  0.00000000E+00  0.00000000E+00
  0.00000000E+00  0.00000000E+00  0.00000000E+00
  0.00000000E+00  0.00000000E+00  0.00000000E+00
  0.00000000E+00  0.00000000E+00  0.00000000E+00
  0.00000000E+00  0.00000000E+00  0.00000000E+00
  0.00000000E+00  0.00000000E+00  0.00000000E+00
  0.00000000E+00  0.00000000E+00  0.00000000E+00
  0.00000000E+00  0.00000000E+00  0.00000000E+00
  0.00000000E+00  0.00000000E+00  0.00000000E+00
  0.00000000E+00  0.00000000E+00  0.00000000E+00
  0.00000000E+00  0.00000000E+00  0.00000000E+00
  0.00000000E+00  0.00000000E+00  0.00000000E+00
  0.00000000E+00  0.00000000E+00  0.00000000E+00
  0.00000000E+00  0.00000000E+00  0.00000000E+00
  0.00000000E+00  0.00000000E+00  0.00000000E+00
  0.00000000E+00  0.00000000E+00  0.00000000E+00
  0.00000000E+00  0.00000000E+00  0.00000000E+00
  0.00000000E+00  0.00000000E+00  0.00000000E+00
  0.00000000E+00  0.00000000E+00  0.00000000E+00
  0.00000000E+00  0.00000000E+00  0.00000000E+00
  0.00000000E+00  0.00000000E+00  0.00000000E+00
  0.00000000E+00  0.00000000E+00  0.00000000E+00
  0.00000000E+00  0.00000000E+00  0.00000000E+00
  0.00000000E+00  0.00000000E+00  0.00000000E+00
  0.00000000E+00  0.00000000E+00  0.00000000E+00
  0.00000000E+00  0.00000000E+00  0.00000000E+00
  0.00000000E+00  0.00000000E+00  0.00000000E+00
  0.00000000E+00  0.00000000E+00  0.00000000E+00
  0.00000000E+00  0.00000000E+00  0.00000000E+00
  0.00000000E+00  0.00000000E+00  0.00000000E+00
  0.00000000E+00  0.00000000E+00  0.00000000E+00
  0.00000000E+00  0.00000000E+00  0.00000000E+00
  0.00000000E+00  0.00000000E+00  0.00000000E+00
