# Supplementary material for: Brønsted acidity in zeolites measured by deprotonation energy
Source: Sci Rep. 2022 May 4;12:7301. doi: 10.1038/s41598-022-11354-x (PMC9068704; doi:10.1038/s41598-022-11354-x)
Supplement: Supplementary file 2 — Supplementary Information 2. [file 41598_2022_11354_MOESM2_ESM.zip › structures/periodic/ton/Al2-O5.vasp]

Si Al O H                               
   1.00000000000000     
    13.8689000000000000    0.0000000000000000    0.0000000000000000
     0.0000000000000000   17.3715000000000011    0.0000000000000000
     0.0000000000000000    0.0000000000000000   14.9430999999999994
   Si   Al   O    H 
    71     1   144     1
Direct
  0.3071505392877871  0.9511035674009496  0.2582698478911635
  0.7155547230169300  0.9522305306752952  0.2511219537233091
  0.7000463658352600  0.0548797224479816  0.0874676580967457
  0.2916178309796639  0.0468897766938960  0.0903904687070423
  0.7841120551935378  0.4593487513034649  0.2544136065248391
  0.1986974925590714  0.4460464787500161  0.2580133963840051
  0.2122033263058298  0.5405484735421903  0.0888243328110445
  0.8011377127345087  0.5566636928170969  0.0870828092077784
  0.8210185805899830  0.8021093302574327  0.2482501612318177
  0.7800004555481889  0.2220212810207232  0.0810086455229693
  0.1926700957686456  0.2016307481762167  0.0707662499614754
  0.6909905933540548  0.3010374392651435  0.2456587345933726
  0.2811023792263804  0.2788926992944968  0.2384967717377937
  0.3091298975745684  0.6941988522428728  0.0570228196265800
  0.7228725559818505  0.7255230635475473  0.0866005598476972
  0.5030846806141591  0.7711437441670658  0.1085810167275745
  0.4933198341326879  0.2254805647038523  0.2742134841988246
 -0.0084489672440452  0.2732000823331474  0.1093329595753861
  0.0137500814273623  0.7229086489535633  0.2777996710066570
  0.5056218099361898  0.8754515268922255  0.2749253802557092
  0.4972016188800402  0.1227529243480173  0.1041850264676824
  0.9903922252808699  0.3789776022777983  0.2756146394793773
  0.0070374261745417  0.6210334028478834  0.1059500101793499
  0.3057340224548107  0.9472293307245878  0.5916503592552340
  0.7192942035220665  0.9587753655188609  0.5889775649434046
  0.6934269017888010  0.0522272173655852  0.4201288138436028
  0.2860666674497757  0.0460421997204067  0.4249896693544831
  0.7818490625376823  0.4586533101315109  0.5900970826934668
  0.1964071764198426  0.4474759324150502  0.5923422382050160
  0.2125718548019689  0.5444406169746764  0.4245538022946984
  0.8034245667315343  0.5532172337286647  0.4215576796621177
  0.2264812279030192  0.7792952969557656  0.5623820413415728
  0.8160331816286133  0.8021387943254340  0.5821326334517477
  0.7780426495017079  0.2205335489166774  0.4132742076170720
  0.1895755697904551  0.2017121784495943  0.4057468914225640
  0.6886306490439632  0.2993308949966338  0.5797269338248360
  0.2782852664840867  0.2801717282227756  0.5713104721032418
  0.3216510924269884  0.6981664355667364  0.4026304501272142
  0.7312285938838687  0.7231924444349983  0.4153289813594577
  0.5177056762164837  0.7721214906961210  0.4444757522231189
  0.4893530134406895  0.2279870229739809  0.6084613216397841
  0.9881759328101930  0.2749752497112244  0.4441526512877481
  0.0125794126591711  0.7246773235670142  0.6053326771353348
  0.5115290971082477  0.8793494867380722  0.6103298397126949
  0.4922781335679691  0.1227453122397783  0.4402196533848167
  0.9894121198354283  0.3808342397205056  0.6115923091210251
  0.0036947011382250  0.6185672208444633  0.4398575942933705
  0.3034549017640987  0.9456323028026049  0.9271819457303621
  0.7165803128403960  0.9591530377211258  0.9217480862313957
  0.6998061870489063  0.0556114330837790  0.7531140577851191
  0.2886583307220407  0.0436199837169907  0.7590945732777402
  0.7863969619832580  0.4598093004583763  0.9221905041040065
  0.1988345590331664  0.4432603579741470  0.9234501573043871
  0.2122780939461902  0.5436962599565349  0.7593553742092294
  0.7990350745158217  0.5566763136444620  0.7526638467073525
  0.2193217748839980  0.7780651099857540  0.8956236770114410
  0.8073101389639271  0.8013635457651319  0.9157078410180804
  0.7800057052207262  0.2218710215545380  0.7469516999704462
  0.1912187180051163  0.1996852836933247  0.7387095209494049
  0.6933719422896178  0.3009574944236136  0.9126775875473050
  0.2835124349425458  0.2789443349318051  0.9031292403819416
  0.3092083349691633  0.7019219057228558  0.7314086662606583
  0.7209773156759063  0.7239763311628092  0.7482319275725792
  0.5087906210093769  0.7741444189076969  0.7753947930507323
  0.4964621765200688  0.2259195049407879  0.9401789014063733
  0.9901010486035410  0.2728385012559209  0.7759800217654909
  0.0073256150334205  0.7240508229710718  0.9393101038414702
  0.5101883188394084  0.8777640029082882  0.9433601394358503
  0.4956654260269748  0.1221743895341338  0.7719821307526950
  0.9906252758904541  0.3773521512673226  0.9417081223836469
  0.0056506704245807  0.6216458385149963  0.7706609685561331
  0.2221758390609343  0.7806291796771756  0.2259859227961568
  0.2740398312746435  0.9718104877786753  0.3603396424988159
  0.7162949631677965  0.0252334839433454  0.3185672543912684
  0.7375188334080441  0.9860167107257140  0.1521454890935141
  0.2812209884694138  0.0251718339835723  0.1954088828413319
  0.7661669360547231  0.5314098967419769  0.3218280345613518
  0.2259558731365824  0.4698975322696935  0.3603345566348367
  0.2296609507740831  0.5167627567792448  0.1929226671953999
  0.7630022526849614  0.4895975623513217  0.1538552373045333
  0.2552407320712011  0.8751325151304795  0.2241229222295124
  0.7987132617148774  0.8905676707681858  0.2782007372946348
  0.7462231346013716  0.1373727095956481  0.1146709270825333
  0.2097447607587291  0.1095057629305256  0.0632040707784194
  0.7104593150651808  0.3892347050812136  0.2769856179410478
  0.2583814252806468  0.3699231204238189  0.2298594080473907
  0.2940517303749743  0.6011154318479165  0.0569111378920216
  0.7551095856411980  0.6391672137905569  0.1140071310033499
  0.4256174166139862  0.9411141584178560  0.2569076328409134
  0.6116973300298881  0.9078504222052652  0.2521884467573601
  0.5828932258858097  0.0594141965946044  0.0949442271187909
  0.3979135682442396  0.0831324717689665  0.0710418074136887
  0.8950658852341234  0.4313055742610118  0.2643931291350577
  0.0831946401978641  0.4312269860269441  0.2493216998292437
  0.1050105642813601  0.5768470756622091  0.0771772358711236
  0.9182247435402571  0.5610331376065540  0.0918655109812711
  0.2360014425574208  0.7351474051800027  0.1248232296835393
  0.7775245493423814  0.7889311055947341  0.1482440417022652
  0.7429230535177734  0.2386574249713698  0.9798128145832542
  0.2070941494599093  0.2422713157700555  0.9737687433387144
  0.7356953269549031  0.2883381098091152  0.1461087726491929
  0.2703152447329267  0.2382749553161611  0.1409901492009556
  0.2936113972420846  0.7275438341493999  0.9558283694185384
  0.7498318548393961  0.7433579047753280  0.9828703360879518
  0.4221348642740801  0.7079653622353993  0.0842566720254678
  0.6074162475990977  0.7309600552596287  0.1016708743249370
  0.5753624211982453  0.2868859761118636  0.2445682647764604
  0.3904913763349675  0.2693371372947133  0.2740382565910455
  0.8967328086023684  0.2241463701171600  0.0825336082423120
  0.0829462866110213  0.2156467566879904  0.1030499425040286
  0.1196801021147691  0.7580190568977632  0.2830186413658497
  0.9363690394222414  0.7889705721073290  0.2480464798713033
  0.4821129270727224  0.7979638285823254  0.2134089954357803
  0.5176197320419913  0.1951835460770428  0.3748832070545173
  0.9826168686465149  0.3034976875977138  0.2117665009772246
  0.9799800897814676  0.6920520493015759  0.3764945440060950
  0.4980758030553883  0.8452364320644444  0.3781261143273253
  0.4906058424221934  0.1512344783443265  0.2076373109112540
  0.0001694311171194  0.3493191485577201  0.3784964435969126
  0.0083605798273821  0.6491844521088629  0.2093594032825157
  0.2784005268605126  0.9687098979195677  0.6943745734660088
  0.7370417180777659  0.0327675837768565  0.6534483441146020
  0.7355843298526059  0.9862815366717723  0.4863832180483267
  0.2741434611329437  0.0188652094994817  0.5284799174951633
  0.7590251523774059  0.5317380351832171  0.6546964076226502
  0.2270781693294626  0.4694805988234074  0.6941503553037021
  0.2283460080875017  0.5186942356685882  0.5278464187869444
  0.7629342397299108  0.4869960517661008  0.4882051543657310
  0.2471929773673146  0.8706024809713450  0.5628769694503208
  0.7954050332366591  0.8905139942550880  0.6120739207019266
  0.7438848778345787  0.1344525248476509  0.4406023223882843
  0.2033650417597657  0.1090985127440682  0.4020273641922736
  0.7100770435843488  0.3871200675113232  0.6110517275840803
  0.2523006780517599  0.3704761679672606  0.5610653200625075
  0.2939986135843797  0.6083825779970340  0.3979233390612219
  0.7632553820165379  0.6379955735797826  0.4481196398701903
  0.4214301290471211  0.9330505703522231  0.5802300832326833
  0.6096498492964001  0.9286217629693980  0.6035172599792805
  0.5771113332909258  0.0583278790492488  0.4340414069712916
  0.3918596801225692  0.0841165212936127  0.4091013647191541
  0.8929513614042754  0.4326731595389402  0.6059214332117926
  0.0803488112268547  0.4348136664273996  0.5837636535026870
  0.1064123040986837  0.5815058525027250  0.4113522425556585
  0.9209782469948185  0.5530173095938686  0.4278530184366148
  0.2449514579699126  0.7468688834882574  0.4609115707293153
  0.7734341946790385  0.7888797378405540  0.4819733701887959
  0.7435487183212156  0.2398616207954256  0.3120493439618728
  0.2049349192289783  0.2393348300394978  0.3072630753627826
  0.7319731053952723  0.2846945879059248  0.4801226133145691
  0.2688565412656447  0.2387282937945931  0.4741704202808324
  0.3202635113404227  0.7348553937631735  0.2972831412479662
  0.7675940949047376  0.7406899371518646  0.3143359711499161
  0.4315446232949315  0.7087108135282717  0.4351012258855197
  0.6143416574528507  0.7266672126455762  0.4168559094593121
  0.5726511060818024  0.2878997351191030  0.5783635765046149
  0.3879593221315266  0.2737608609927317  0.6067979695958896
  0.8947149676757781  0.2237772266761293  0.4182006136777305
  0.0808555777382606  0.2187922834083414  0.4386921124863397
  0.1161574995912079  0.7651381816976524  0.5908828213221115
  0.9315525513735454  0.7885195783563635  0.5811623813330594
  0.5205029913793446  0.8034587226347898  0.5463694785360440
  0.5114007521399665  0.1980569619369155  0.7095197750761950
  0.9785733317161148  0.3067438919422987  0.5458975156060940
 -0.0020061743869413  0.6989664802601895  0.7091134798432550
  0.4942171323331421  0.8501806728013660  0.7125417739134013
  0.4855153377154844  0.1532374186027066  0.5428029666945056
  0.0056731537551903  0.3485246775158881  0.7128205256839552
  0.0045464923786047  0.6474938598174813  0.5436039785448731
  0.2776991896472281  0.9700493709897610  0.0293922256262477
  0.7337773176161516  0.0329779773580356  0.9865566661245733
  0.7346881478650128  0.9874489111403584  0.8197984391372536
  0.2723108268421112  0.0162422230308371  0.8617858611395183
  0.7654575671923052  0.5327601292491807  0.9873866928609047
  0.2211480464770173  0.4631052804598575  0.0276950937090801
  0.2286093872305331  0.5170352159044569  0.8623194124884125
  0.7670538418351158  0.4886923533107141  0.8207237248065835
  0.2447509836112738  0.8688028673340878  0.9003918678927989
  0.7923497977633734  0.8906888578187154  0.9449460426453441
  0.7461136207940363  0.1376698282259515  0.7818118767723421
  0.2074790833864742  0.1071979605837098  0.7328436737364044
  0.7138590370030110  0.3888581155896736  0.9445157285297101
  0.2623883092487507  0.3700236193142727  0.8917503837252785
  0.2899094109658368  0.6099178267564539  0.7338812920540165
  0.7524937134738267  0.6387095803120612  0.7813325176932441
  0.4190340118332174  0.9312459748567423  0.9161611101392185
  0.6068145624187877  0.9287952011060366  0.9347999796651537
  0.5824601110642104  0.0608889179973131  0.7559977563067658
  0.3954929709046624  0.0802689021161615  0.7459770861351734
  0.8976601918720575  0.4330677714734425  0.9349701096152127
  0.0843808068670005  0.4259708480560222  0.9098564284446023
  0.1035882109050414  0.5761106062869804  0.7457590339235376
  0.9161101895944292  0.5638614836605877  0.7517589711301758
  0.2304092696673462  0.7478755532695637  0.7925782012268802
  0.7624024462845778  0.7891604236966964  0.8161294880751326
  0.7385484538746500  0.2373659270046131  0.6469782112056732
  0.2042292645508662  0.2389357040945235  0.6407361258457305
  0.7392692053203515  0.2884918637424680  0.8135059579373073
  0.2708841021596619  0.2361551943732628  0.8070246151139836
  0.2996161500790431  0.7335212509727357  0.6289536398598696
  0.7634601726412931  0.7410515068627913  0.6488779695961812
  0.4182206781263881  0.7161140589161775  0.7659573618517939
  0.6042756030162743  0.7271779246169344  0.7455639525311824
  0.5775183013884223  0.2878188665841451  0.9095250496669471
  0.3929005582765345  0.2684811706935022  0.9379932868114930
  0.8968427731857821  0.2238238874229718  0.7441502771061150
  0.0823978756238696  0.2158070237886612  0.7726669846956233
  0.1088412803652318  0.7685192687601254  0.9279671159663240
  0.9219033328632824  0.7839448789816189  0.9143356567748766
  0.5174545850415753  0.8023953260061585  0.8788258682281237
  0.5202641290952263  0.1975656005997291  0.0416724044735276
  0.9752574796808651  0.3020405709104124  0.8783966321219244
  0.9922326751627663  0.6963489255840776  0.0421563313992230
  0.4972831044948932  0.8478897362603878  0.0463385406291009
  0.4960064042843347  0.1500602022961732  0.8758510707756094
  0.0048155778435499  0.3478991143089744  0.0442981315755617
  0.0042071966402050  0.6480121478708888  0.8751001361325673
  0.3847149582887920  0.7470464287554089  0.2708071937749575
 
  0.00000000E+00  0.00000000E+00  0.00000000E+00
  0.00000000E+00  0.00000000E+00  0.00000000E+00
  0.00000000E+00  0.00000000E+00  0.00000000E+00
  0.00000000E+00  0.00000000E+00  0.00000000E+00
  0.00000000E+00  0.00000000E+00  0.00000000E+00
  0.00000000E+00  0.00000000E+00  0.00000000E+00
  0.00000000E+00  0.00000000E+00  0.00000000E+00
  0.00000000E+00  0.00000000E+00  0.00000000E+00
  0.00000000E+00  0.00000000E+00  0.00000000E+00
  0.00000000E+00  0.00000000E+00  0.00000000E+00
  0.00000000E+00  0.00000000E+00  0.00000000E+00
  0.00000000E+00  0.00000000E+00  0.00000000E+00
  0.00000000E+00  0.00000000E+00  0.00000000E+00
  0.00000000E+00  0.00000000E+00  0.00000000E+00
  0.00000000E+00  0.00000000E+00  0.00000000E+00
  0.00000000E+00  0.00000000E+00  0.00000000E+00
  0.00000000E+00  0.00000000E+00  0.00000000E+00
  0.00000000E+00  0.00000000E+00  0.00000000E+00
  0.00000000E+00  0.00000000E+00  0.00000000E+00
  0.00000000E+00  0.00000000E+00  0.00000000E+00
  0.00000000E+00  0.00000000E+00  0.00000000E+00
  0.00000000E+00  0.00000000E+00  0.00000000E+00
  0.00000000E+00  0.00000000E+00  0.00000000E+00
  0.00000000E+00  0.00000000E+00  0.00000000E+00
  0.00000000E+00  0.00000000E+00  0.00000000E+00
  0.00000000E+00  0.00000000E+00  0.00000000E+00
  0.00000000E+00  0.00000000E+00  0.00000000E+00
  0.00000000E+00  0.00000000E+00  0.00000000E+00
  0.00000000E+00  0.00000000E+00  0.00000000E+00
  0.00000000E+00  0.00000000E+00  0.00000000E+00
  0.00000000E+00  0.00000000E+00  0.00000000E+00
  0.00000000E+00  0.00000000E+00  0.00000000E+00
  0.00000000E+00  0.00000000E+00  0.00000000E+00
  0.00000000E+00  0.00000000E+00  0.00000000E+00
  0.00000000E+00  0.00000000E+00  0.00000000E+00
  0.00000000E+00  0.00000000E+00  0.00000000E+00
  0.00000000E+00  0.00000000E+00  0.00000000E+00
  0.00000000E+00  0.00000000E+00  0.00000000E+00
  0.00000000E+00  0.00000000E+00  0.00000000E+00
  0.00000000E+00  0.00000000E+00  0.00000000E+00
  0.00000000E+00  0.00000000E+00  0.00000000E+00
  0.00000000E+00  0.00000000E+00  0.00000000E+00
  0.00000000E+00  0.00000000E+00  0.00000000E+00
  0.00000000E+00  0.00000000E+00  0.00000000E+00
  0.00000000E+00  0.00000000E+00  0.00000000E+00
  0.00000000E+00  0.00000000E+00  0.00000000E+00
  0.00000000E+00  0.00000000E+00  0.00000000E+00
  0.00000000E+00  0.00000000E+00  0.00000000E+00
  0.00000000E+00  0.00000000E+00  0.00000000E+00
  0.00000000E+00  0.00000000E+00  0.00000000E+00
  0.00000000E+00  0.00000000E+00  0.00000000E+00
  0.00000000E+00  0.00000000E+00  0.00000000E+00
  0.00000000E+00  0.00000000E+00  0.00000000E+00
  0.00000000E+00  0.00000000E+00  0.00000000E+00
  0.00000000E+00  0.00000000E+00  0.00000000E+00
  0.00000000E+00  0.00000000E+00  0.00000000E+00
  0.00000000E+00  0.00000000E+00  0.00000000E+00
  0.00000000E+00  0.00000000E+00  0.00000000E+00
  0.00000000E+00  0.00000000E+00  0.00000000E+00
  0.00000000E+00  0.00000000E+00  0.00000000E+00
  0.00000000E+00  0.00000000E+00  0.00000000E+00
  0.00000000E+00  0.00000000E+00  0.00000000E+00
  0.00000000E+00  0.00000000E+00  0.00000000E+00
  0.00000000E+00  0.00000000E+00  0.00000000E+00
  0.00000000E+00  0.00000000E+00  0.00000000E+00
  0.00000000E+00  0.00000000E+00  0.00000000E+00
  0.00000000E+00  0.00000000E+00  0.00000000E+00
  0.00000000E+00  0.00000000E+00  0.00000000E+00
  0.00000000E+00  0.00000000E+00  0.00000000E+00
  0.00000000E+00  0.00000000E+00  0.00000000E+00
  0.00000000E+00  0.00000000E+00  0.00000000E+00
  0.00000000E+00  0.00000000E+00  0.00000000E+00
  0.00000000E+00  0.00000000E+00  0.00000000E+00
  0.00000000E+00  0.00000000E+00  0.00000000E+00
  0.00000000E+00  0.00000000E+00  0.00000000E+00
  0.00000000E+00  0.00000000E+00  0.00000000E+00
  0.00000000E+00  0.00000000E+00  0.00000000E+00
  0.00000000E+00  0.00000000E+00  0.00000000E+00
  0.00000000E+00  0.00000000E+00  0.00000000E+00
  0.00000000E+00  0.00000000E+00  0.00000000E+00
  0.00000000E+00  0.00000000E+00  0.00000000E+00
  0.00000000E+00  0.00000000E+00  0.00000000E+00
  0.00000000E+00  0.00000000E+00  0.00000000E+00
  0.00000000E+00  0.00000000E+00  0.00000000E+00
  0.00000000E+00  0.00000000E+00  0.00000000E+00
  0.00000000E+00  0.00000000E+00  0.00000000E+00
  0.00000000E+00  0.00000000E+00  0.00000000E+00
  0.00000000E+00  0.00000000E+00  0.00000000E+00
  0.00000000E+00  0.00000000E+00  0.00000000E+00
  0.00000000E+00  0.00000000E+00  0.00000000E+00
  0.00000000E+00  0.00000000E+00  0.00000000E+00
  0.00000000E+00  0.00000000E+00  0.00000000E+00
  0.00000000E+00  0.00000000E+00  0.00000000E+00
  0.00000000E+00  0.00000000E+00  0.00000000E+00
  0.00000000E+00  0.00000000E+00  0.00000000E+00
  0.00000000E+00  0.00000000E+00  0.00000000E+00
  0.00000000E+00  0.00000000E+00  0.00000000E+00
  0.00000000E+00  0.00000000E+00  0.00000000E+00
  0.00000000E+00  0.00000000E+00  0.00000000E+00
  0.00000000E+00  0.00000000E+00  0.00000000E+00
  0.00000000E+00  0.00000000E+00  0.00000000E+00
  0.00000000E+00  0.00000000E+00  0.00000000E+00
  0.00000000E+00  0.00000000E+00  0.00000000E+00
  0.00000000E+00  0.00000000E+00  0.00000000E+00
  0.00000000E+00  0.00000000E+00  0.00000000E+00
  0.00000000E+00  0.00000000E+00  0.00000000E+00
  0.00000000E+00  0.00000000E+00  0.00000000E+00
  0.00000000E+00  0.00000000E+00  0.00000000E+00
  0.00000000E+00  0.00000000E+00  0.00000000E+00
  0.00000000E+00  0.00000000E+00  0.00000000E+00
  0.00000000E+00  0.00000000E+00  0.00000000E+00
  0.00000000E+00  0.00000000E+00  0.00000000E+00
  0.00000000E+00  0.00000000E+00  0.00000000E+00
  0.00000000E+00  0.00000000E+00  0.00000000E+00
  0.00000000E+00  0.00000000E+00  0.00000000E+00
  0.00000000E+00  0.00000000E+00  0.00000000E+00
  0.00000000E+00  0.00000000E+00  0.00000000E+00
  0.00000000E+00  0.00000000E+00  0.00000000E+00
  0.00000000E+00  0.00000000E+00  0.00000000E+00
  0.00000000E+00  0.00000000E+00  0.00000000E+00
  0.00000000E+00  0.00000000E+00  0.00000000E+00
  0.00000000E+00  0.00000000E+00  0.00000000E+00
  0.00000000E+00  0.00000000E+00  0.00000000E+00
  0.00000000E+00  0.00000000E+00  0.00000000E+00
  0.00000000E+00  0.00000000E+00  0.00000000E+00
  0.00000000E+00  0.00000000E+00  0.00000000E+00
  0.00000000E+00  0.00000000E+00  0.00000000E+00
  0.00000000E+00  0.00000000E+00  0.00000000E+00
  0.00000000E+00  0.00000000E+00  0.00000000E+00
  0.00000000E+00  0.00000000E+00  0.00000000E+00
  0.00000000E+00  0.00000000E+00  0.00000000E+00
  0.00000000E+00  0.00000000E+00  0.00000000E+00
  0.00000000E+00  0.00000000E+00  0.00000000E+00
  0.00000000E+00  0.00000000E+00  0.00000000E+00
  0.00000000E+00  0.00000000E+00  0.00000000E+00
  0.00000000E+00  0.00000000E+00  0.00000000E+00
  0.00000000E+00  0.00000000E+00  0.00000000E+00
  0.00000000E+00  0.00000000E+00  0.00000000E+00
  0.00000000E+00  0.00000000E+00  0.00000000E+00
  0.00000000E+00  0.00000000E+00  0.00000000E+00
  0.00000000E+00  0.00000000E+00  0.00000000E+00
  0.00000000E+00  0.00000000E+00  0.00000000E+00
  0.00000000E+00  0.00000000E+00  0.00000000E+00
  0.00000000E+00  0.00000000E+00  0.00000000E+00
  0.00000000E+00  0.00000000E+00  0.00000000E+00
  0.00000000E+00  0.00000000E+00  0.00000000E+00
  0.00000000E+00  0.00000000E+00  0.00000000E+00
  0.00000000E+00  0.00000000E+00  0.00000000E+00
  0.00000000E+00  0.00000000E+00  0.00000000E+00
  0.00000000E+00  0.00000000E+00  0.00000000E+00
  0.00000000E+00  0.00000000E+00  0.00000000E+00
  0.00000000E+00  0.00000000E+00  0.00000000E+00
  0.00000000E+00  0.00000000E+00  0.00000000E+00
  0.00000000E+00  0.00000000E+00  0.00000000E+00
  0.00000000E+00  0.00000000E+00  0.00000000E+00
  0.00000000E+00  0.00000000E+00  0.00000000E+00
  0.00000000E+00  0.00000000E+00  0.00000000E+00
  0.00000000E+00  0.00000000E+00  0.00000000E+00
  0.00000000E+00  0.00000000E+00  0.00000000E+00
  0.00000000E+00  0.00000000E+00  0.00000000E+00
  0.00000000E+00  0.00000000E+00  0.00000000E+00
  0.00000000E+00  0.00000000E+00  0.00000000E+00
  0.00000000E+00  0.00000000E+00  0.00000000E+00
  0.00000000E+00  0.00000000E+00  0.00000000E+00
  0.00000000E+00  0.00000000E+00  0.00000000E+00
  0.00000000E+00  0.00000000E+00  0.00000000E+00
  0.00000000E+00  0.00000000E+00  0.00000000E+00
  0.00000000E+00  0.00000000E+00  0.00000000E+00
  0.00000000E+00  0.00000000E+00  0.00000000E+00
  0.00000000E+00  0.00000000E+00  0.00000000E+00
  0.00000000E+00  0.00000000E+00  0.00000000E+00
  0.00000000E+00  0.00000000E+00  0.00000000E+00
  0.00000000E+00  0.00000000E+00  0.00000000E+00
  0.00000000E+00  0.00000000E+00  0.00000000E+00
  0.00000000E+00  0.00000000E+00  0.00000000E+00
  0.00000000E+00  0.00000000E+00  0.00000000E+00
  0.00000000E+00  0.00000000E+00  0.00000000E+00
  0.00000000E+00  0.00000000E+00  0.00000000E+00
  0.00000000E+00  0.00000000E+00  0.00000000E+00
  0.00000000E+00  0.00000000E+00  0.00000000E+00
  0.00000000E+00  0.00000000E+00  0.00000000E+00
  0.00000000E+00  0.00000000E+00  0.00000000E+00
  0.00000000E+00  0.00000000E+00  0.00000000E+00
  0.00000000E+00  0.00000000E+00  0.00000000E+00
  0.00000000E+00  0.00000000E+00  0.00000000E+00
  0.00000000E+00  0.00000000E+00  0.00000000E+00
  0.00000000E+00  0.00000000E+00  0.00000000E+00
  0.00000000E+00  0.00000000E+00  0.00000000E+00
  0.00000000E+00  0.00000000E+00  0.00000000E+00
  0.00000000E+00  0.00000000E+00  0.00000000E+00
  0.00000000E+00  0.00000000E+00  0.00000000E+00
  0.00000000E+00  0.00000000E+00  0.00000000E+00
  0.00000000E+00  0.00000000E+00  0.00000000E+00
  0.00000000E+00  0.00000000E+00  0.00000000E+00
  0.00000000E+00  0.00000000E+00  0.00000000E+00
  0.00000000E+00  0.00000000E+00  0.00000000E+00
  0.00000000E+00  0.00000000E+00  0.00000000E+00
  0.00000000E+00  0.00000000E+00  0.00000000E+00
  0.00000000E+00  0.00000000E+00  0.00000000E+00
  0.00000000E+00  0.00000000E+00  0.00000000E+00
  0.00000000E+00  0.00000000E+00  0.00000000E+00
  0.00000000E+00  0.00000000E+00  0.00000000E+00
  0.00000000E+00  0.00000000E+00  0.00000000E+00
  0.00000000E+00  0.00000000E+00  0.00000000E+00
  0.00000000E+00  0.00000000E+00  0.00000000E+00
  0.00000000E+00  0.00000000E+00  0.00000000E+00
  0.00000000E+00  0.00000000E+00  0.00000000E+00
  0.00000000E+00  0.00000000E+00  0.00000000E+00
  0.00000000E+00  0.00000000E+00  0.00000000E+00
  0.00000000E+00  0.00000000E+00  0.00000000E+00
  0.00000000E+00  0.00000000E+00  0.00000000E+00
  0.00000000E+00  0.00000000E+00  0.00000000E+00
  0.00000000E+00  0.00000000E+00  0.00000000E+00
  0.00000000E+00  0.00000000E+00  0.00000000E+00
  0.00000000E+00  0.00000000E+00  0.00000000E+00
  0.00000000E+00  0.00000000E+00  0.00000000E+00
  0.00000000E+00  0.00000000E+00  0.00000000E+00
