# Supplementary material for: Brønsted acidity in zeolites measured by deprotonation energy
Source: Sci Rep. 2022 May 4;12:7301. doi: 10.1038/s41598-022-11354-x (PMC9068704; doi:10.1038/s41598-022-11354-x)
Supplement: Supplementary file 2 — Supplementary Information 2. [file 41598_2022_11354_MOESM2_ESM.zip › structures/periodic/ton/Al1-O3.vasp]

Si Al O H                               
   1.00000000000000     
    13.8689000000000000    0.0000000000000000    0.0000000000000000
     0.0000000000000000   17.3715000000000011    0.0000000000000000
     0.0000000000000000    0.0000000000000000   14.9430999999999994
   Si   Al   O    H 
    71     1   144     1
Direct
  0.6971155231105776  0.9430276531925008  0.2523253820621351
  0.7175325157801876  0.0405698778196360  0.0877977075266193
  0.3030776542018851  0.0566576572905884  0.0871934531319301
  0.8018092073055331  0.4429184788285511  0.2526454955898862
  0.2130163623731383  0.4562422063796071  0.2524391719677626
  0.1972227946451833  0.5523860237066893  0.0850025253450472
  0.7822554363090923  0.5387816519530477  0.0865854141236267
  0.1842135458950946  0.7945473291786301  0.2323464598021749
  0.7725771957494310  0.7746540904127702  0.2462717387356554
  0.8105876481943606  0.1976904157741212  0.0783967008266861
  0.2214061457200177  0.2218029378387505  0.0640358793849913
  0.7213217534479915  0.2759312936895325  0.2468360176230636
  0.3091171070952003  0.2987338183966042  0.2346124410454114
  0.2811605462442976  0.7188784993209946  0.0653762222326123
  0.6883374991848250  0.6963816560967062  0.0763692796392485
  0.4928398125644194  0.7708347017940245  0.1028676214245584
  0.5096861882632440  0.2260010010798380  0.2744131333744363
  0.0100302856371755  0.2729401090854807  0.1014932673018453
  0.9847229209005695  0.7220870102609271  0.2724206698541453
  0.4947175872142839  0.8734877676969669  0.2650272666525608
  0.5102062995458506  0.1215241397118859  0.1074712590416110
  0.0069899259056972  0.3776135415102667  0.2666838530594053
  0.9893050425071697  0.6187804529347919  0.1055659780797331
  0.2871905882317138  0.9574816229619953  0.5899992194009226
  0.6966899134077050  0.9432103043182803  0.5857501501749300
  0.7161444964791807  0.0401908102146379  0.4211075353933054
  0.3023765486577397  0.0534641636190750  0.4265889507219793
  0.8025706687598969  0.4433143259037526  0.5869380606819105
  0.2125112727962475  0.4570682741854273  0.5855724973921527
  0.1952930420672648  0.5550495487874795  0.4200644177176989
  0.7826865612179762  0.5391704926909747  0.4220355463656767
  0.1872875107854547  0.8032524631270334  0.5696992813584919
  0.7759270452277762  0.7755283709630133  0.5790176814753790
  0.8105333828855208  0.1974455783118520  0.4118010859360817
  0.2208694631579549  0.2206727877051795  0.4015488250799644
  0.7224023225720126  0.2760979910791271  0.5805676330699522
  0.3103088717951181  0.3005779633381659  0.5681036148992279
  0.2746764081795473  0.7240190262937338  0.4018533816360415
  0.6849610166016283  0.6955383385590331  0.4125590054084012
  0.4896312745806760  0.7723490459394409  0.4369478017193784
  0.5107166123884768  0.2281209609120818  0.6087281166877728
  0.0084965708091398  0.2739200376242101  0.4363039847937437
  0.9884461458766099  0.7278540085477112  0.6072968563570142
  0.4920675260203312  0.8777399529283596  0.6009547081619366
  0.5099291784242023  0.1219373726915579  0.4424650775689700
  0.0069993284076946  0.3788327218152440  0.6006393257090101
  0.9892385148735432  0.6205912456099308  0.4423267093763607
  0.2882164986124187  0.9569843038389548  0.9219432333903009
  0.6985903608296933  0.9432987299568982  0.9202121065453827
  0.7169552947090801  0.0401819373338645  0.7547975469797187
  0.3049748995874842  0.0538806266946391  0.7561148326626973
  0.8013753796923011  0.4424878761868054  0.9188329206414176
  0.2120545631154415  0.4564549666434153  0.9167401656963249
  0.1947152300493391  0.5554703959494495  0.7526651836109367
  0.7821479370264648  0.5401751242309367  0.7546029682295582
  0.1910651402776966  0.8005683356021337  0.9019268972274770
  0.7794224356242986  0.7760405163855993  0.9130550777504060
  0.8113529339900665  0.1967574756172117  0.7444936637846221
  0.2214836754058388  0.2199271793785451  0.7334608409388945
  0.7212988021298871  0.2750466949038513  0.9130909544171681
  0.3100448228116457  0.3016758540286956  0.8996275747638626
  0.2782927642770751  0.7220334088348006  0.7332715607267769
  0.6888792701770018  0.6974987952244428  0.7452380819282168
  0.4907456485476143  0.7740308525323796  0.7699935905252958
  0.5090019138153553  0.2277387725971446  0.9417036940749630
  0.0096592997173369  0.2734548643222853  0.7688369914835622
  0.9910497216278475  0.7267847450002224  0.9411827982872146
  0.4936892365158207  0.8775714885265510  0.9360526380828617
  0.5106809642509224  0.1227239685745025  0.7755017181931582
  0.0065909619992165  0.3779897210984992  0.9333657939113591
  0.9882805425506964  0.6223521179190722  0.7738145344019486
  0.2928924950694494  0.9613184683803754  0.2566710021138512
  0.2719725530774879  0.9805167736562884  0.3673637516819447
  0.7335238351410838  0.0101877391601729  0.3197226517973653
  0.7352083510471747  0.9673028644664897  0.1534199876696325
  0.2693025673029335  0.0386009596811869  0.1876898967544431
  0.7665049830165104  0.5104320683035733  0.3200642775474793
  0.2278273078777408  0.4850504337272285  0.3548551360940024
  0.2268213521942532  0.5305245732836791  0.1870763664224740
  0.7642353478367752  0.4665682463379111  0.1535027327365725
  0.1938350565956947  0.8919809549894884  0.2229303673172751
  0.7434842183192715  0.8602858486960232  0.2794102722886923
  0.7937052987350972  0.1092063652165458  0.1103322047755479
  0.2500355587496712  0.1328646506780405  0.0471234144916523
  0.7567118540364647  0.3602291960241229  0.2803048959687590
  0.2930350476720561  0.3913494021651934  0.2289687296620276
  0.2552012441481378  0.6288489915906987  0.0538650699605580
  0.7084805948413909  0.6087291661295017  0.1094007466480918
  0.3938879174645460  0.9084322885876355  0.2334874041662346
  0.5801710534056631  0.9375607199276630  0.2547232922035670
  0.6079487174966332  0.0713280238439989  0.0992418978989033
  0.4199884852713670  0.0677354788541589  0.0785206658674318
  0.9191720869267562  0.4387139968687286  0.2552212776384763
  0.1054958516571522  0.4211656300542667  0.2382963330543287
  0.0814469726184970  0.5667858191498135  0.0771095215036247
  0.8931990824112126  0.5673399559139476  0.0964901147352203
  0.2042893533604676  0.7574272358987636  0.1357060769526152
  0.7341238179721984  0.7587481172412901  0.1455534795094789
  0.7617362065230732  0.2087958344644223  0.9802758832410371
  0.2302288032176515  0.2688685767873313  0.9701585927430202
  0.7607126558157454  0.2589231339765947  0.1465019159962698
  0.2942846845480946  0.2601376180453768  0.1367001604414752
  0.2704680259770124  0.7634599371133651  0.9704896003644088
  0.7392121885912976  0.7090488652724006  0.9794180711230689
  0.3893480978773980  0.7271076301487258  0.1032643618074875
  0.5727587544862800  0.7092340661116675  0.0682851961867335
  0.6045964075979349  0.2748350930704427  0.2464527263295435
  0.4186118016639025  0.2839139617830126  0.2671170565439355
  0.9256942600622113  0.2133502785452348  0.0725523695457582
  0.1109237262931888  0.2263802078404834  0.0984974933296206
  0.0739893947019867  0.7826015803376873  0.2616538274230031
  0.8895178343513598  0.7696001716514671  0.2450661863747625
  0.5207961535062350  0.7977211588149253  0.2037197897972028
  0.5189902569804061  0.1966314731082223  0.3771568854769828
  0.9895714444986244  0.3028206268273487  0.2029457597821711
  0.9804750536934822  0.6946167168426060  0.3757593597040897
  0.4939300422847979  0.8453015298043945  0.3694181746711149
  0.4962740549951998  0.1507861416757675  0.2102816091546444
  0.0111523529197983  0.3483420004999145  0.3698661087465399
  0.0021396821750135  0.6472122155206101  0.2090423382045689
  0.2756057411711655  0.9802038462592149  0.6949165278240290
  0.7332854394999230  0.0100231491807424  0.6533765140552669
  0.7344885835392712  0.9669810865789915  0.4867611589675248
  0.2763900918643290  0.0357362232034854  0.5314471145599131
  0.7644126655387687  0.5109248225366210  0.6529369640978017
  0.2251788762343934  0.4838568671510984  0.6889040692797047
  0.2266459972549182  0.5322728340837600  0.5215174391686950
  0.7654834748785797  0.4654915574650305  0.4870609619567062
  0.2037374820600574  0.8954783425774726  0.5641061851765840
  0.7409523324859557  0.8597990399809102  0.6125013623136789
  0.7926179069749477  0.1088431540619280  0.4425896423724355
  0.2447342009867301  0.1301509892017154  0.3947030256214167
  0.7600684945866522  0.3596650932971311  0.6143738702514521
  0.2937292521231016  0.3930454169349468  0.5623079625686360
  0.2480738218749168  0.6340430050730866  0.3888917273394536
  0.7062576258715584  0.6075296761724484  0.4434892731833831
  0.3924480290755326  0.9190335206568516  0.5720142527494596
  0.5792884066875240  0.9393174261253155  0.5890805389789910
  0.6067122998661660  0.0705442425603127  0.4346429643594691
  0.4183936438072124  0.0689461826640616  0.4161785190367044
  0.9200347582964201  0.4411355249928194  0.5920213759690365
  0.1056674484830201  0.4209421269186455  0.5695855934420772
  0.0788192175989518  0.5659188636186907  0.4133741879760988
  0.8917376512094698  0.5704106298312550  0.4372177001854871
  0.2004944450798903  0.7639809985583592  0.4715506448521945
  0.7357146621388099  0.7576382969126416  0.4791734646619129
  0.7630409217779583  0.2096609906554265  0.3132829417624962
  0.2310944059899375  0.2615330310674923  0.3039073598874633
  0.7599544515520149  0.2584604346610755  0.4798072205069017
  0.2958097517047430  0.2623320516355160  0.4700007532978895
  0.2626389867987589  0.7685429068839902  0.3054844999357133
  0.7292080484593033  0.7093010607425210  0.3129246632452579
  0.3849030232400520  0.7309793612975656  0.4339024791599926
  0.5690194853628769  0.7073001807717644  0.4116338023018357
  0.6056210957128320  0.2771687621452032  0.5815338031695867
  0.4195987067995898  0.2859926609525082  0.6014019511149213
  0.9258955007944567  0.2127138054345395  0.4073948446033298
  0.1109330560008998  0.2298624488820192  0.4360278942324908
  0.0781614344765235  0.7873952747702796  0.6030154489752770
  0.8928675500658582  0.7744126150287112  0.5768493733726664
  0.5106218595977635  0.8024603320270572  0.5381545158876616
  0.5194024022203657  0.1980519855447454  0.7113602366035618
  0.9853511117838397  0.3048107710788243  0.5368284153306627
  0.9772882939899925  0.6974378969580731  0.7095317171657768
  0.4886377604577320  0.8489682175865667  0.7045491684227524
  0.4977187039642317  0.1530288812043495  0.5446668787510496
  0.0139526808120317  0.3484888442910989  0.7033769878678517
  0.0067177695746066  0.6531746984419516  0.5430812366774814
  0.2722504297226589  0.9828946565669027  0.0250577951809557
  0.7368412300475393  0.0104869747525901  0.9866177226280602
  0.7339134262904875  0.9666915091850368  0.8202883017134581
  0.2762585388820446  0.0325561683744233  0.8586649130027618
  0.7620321000943086  0.5090003115434938  0.9856843583661059
  0.2272004255623174  0.4810266854076686  0.0207219554688693
  0.2232846521068330  0.5331896994014250  0.8550128716150651
  0.7650248833750489  0.4662318367224407  0.8193083019832718
  0.2071099286533949  0.8928859832415585  0.8962596781425796
  0.7436221979576668  0.8600577124528832  0.9465183251350453
  0.7947791306186482  0.1080063678266779  0.7755414096702304
  0.2458510908220592  0.1292342621174962  0.7236728238313647
  0.7581033831683754  0.3590616238054488  0.9457390511925906
  0.2936835949284371  0.3939261550118414  0.8887751408633437
  0.2528991121918178  0.6316999280142043  0.7218738766075574
  0.7061700065916381  0.6089275056545889  0.7766808249177733
  0.3948667054691255  0.9202569361553204  0.9072036522229379
  0.5813508179615459  0.9390335987246912  0.9261779745260778
  0.6082044469528924  0.0721912101929306  0.7691275572107906
  0.4205534993361313  0.0685580208481520  0.7465656067209202
  0.9188184394462025  0.4395745567627067  0.9241404540805161
  0.1049362263266870  0.4205130804466491  0.9023842332317329
  0.0789617490128378  0.5693720008083508  0.7435795112634185
  0.8916654653439993  0.5708245205788380  0.7687101217007354
  0.2039882840177435  0.7610125738148401  0.8043502213391726
  0.7406983499847165  0.7583371702841691  0.8127213340172053
  0.7629311980349848  0.2087863161233170  0.6463242098532715
  0.2322792284997715  0.2626830587580980  0.6371064936210542
  0.7601288956802779  0.2569879523989598  0.8129244291967579
  0.2964049177869231  0.2591077297711400  0.8037280146418219
  0.2664676334514012  0.7652748143786837  0.6374045932784653
  0.7360964576697636  0.7092436154428683  0.6465088505214387
  0.3883988959643270  0.7293014025508754  0.7673153030090539
  0.5736890467195297  0.7130939012717764  0.7412591272364492
  0.6045234363667261  0.2754614305609102  0.9131580684539995
  0.4187391692125719  0.2866722183761665  0.9345850835486049
  0.9263710704175117  0.2131734631973145  0.7391775649736279
  0.1114747858656273  0.2281334084715487  0.7679306136195528
  0.0824652022362925  0.7848401948593901  0.9371318687849283
  0.8964475033337163  0.7757744107693082  0.9133404485887838
  0.5124313600182153  0.8035440696613871  0.8712398678148036
  0.5180984878911948  0.1977480434433709  0.0442636150034189
  0.9865708058610322  0.3035016945648863  0.8697363568607351
  0.9810870533462955  0.6954598971615453  0.0433780660733683
  0.4885626600443505  0.8464627320677619  0.0385101770558719
  0.4943416816079019  0.1526250555261144  0.8776287817415439
  0.0134521885483010  0.3482622664830748  0.0363797005469881
  0.0057837661565285  0.6526510852846009  0.8757430580496807
  0.1401824437514912  0.9172188009928085  0.1924316500592569
 
  0.00000000E+00  0.00000000E+00  0.00000000E+00
  0.00000000E+00  0.00000000E+00  0.00000000E+00
  0.00000000E+00  0.00000000E+00  0.00000000E+00
  0.00000000E+00  0.00000000E+00  0.00000000E+00
  0.00000000E+00  0.00000000E+00  0.00000000E+00
  0.00000000E+00  0.00000000E+00  0.00000000E+00
  0.00000000E+00  0.00000000E+00  0.00000000E+00
  0.00000000E+00  0.00000000E+00  0.00000000E+00
  0.00000000E+00  0.00000000E+00  0.00000000E+00
  0.00000000E+00  0.00000000E+00  0.00000000E+00
  0.00000000E+00  0.00000000E+00  0.00000000E+00
  0.00000000E+00  0.00000000E+00  0.00000000E+00
  0.00000000E+00  0.00000000E+00  0.00000000E+00
  0.00000000E+00  0.00000000E+00  0.00000000E+00
  0.00000000E+00  0.00000000E+00  0.00000000E+00
  0.00000000E+00  0.00000000E+00  0.00000000E+00
  0.00000000E+00  0.00000000E+00  0.00000000E+00
  0.00000000E+00  0.00000000E+00  0.00000000E+00
  0.00000000E+00  0.00000000E+00  0.00000000E+00
  0.00000000E+00  0.00000000E+00  0.00000000E+00
  0.00000000E+00  0.00000000E+00  0.00000000E+00
  0.00000000E+00  0.00000000E+00  0.00000000E+00
  0.00000000E+00  0.00000000E+00  0.00000000E+00
  0.00000000E+00  0.00000000E+00  0.00000000E+00
  0.00000000E+00  0.00000000E+00  0.00000000E+00
  0.00000000E+00  0.00000000E+00  0.00000000E+00
  0.00000000E+00  0.00000000E+00  0.00000000E+00
  0.00000000E+00  0.00000000E+00  0.00000000E+00
  0.00000000E+00  0.00000000E+00  0.00000000E+00
  0.00000000E+00  0.00000000E+00  0.00000000E+00
  0.00000000E+00  0.00000000E+00  0.00000000E+00
  0.00000000E+00  0.00000000E+00  0.00000000E+00
  0.00000000E+00  0.00000000E+00  0.00000000E+00
  0.00000000E+00  0.00000000E+00  0.00000000E+00
  0.00000000E+00  0.00000000E+00  0.00000000E+00
  0.00000000E+00  0.00000000E+00  0.00000000E+00
  0.00000000E+00  0.00000000E+00  0.00000000E+00
  0.00000000E+00  0.00000000E+00  0.00000000E+00
  0.00000000E+00  0.00000000E+00  0.00000000E+00
  0.00000000E+00  0.00000000E+00  0.00000000E+00
  0.00000000E+00  0.00000000E+00  0.00000000E+00
  0.00000000E+00  0.00000000E+00  0.00000000E+00
  0.00000000E+00  0.00000000E+00  0.00000000E+00
  0.00000000E+00  0.00000000E+00  0.00000000E+00
  0.00000000E+00  0.00000000E+00  0.00000000E+00
  0.00000000E+00  0.00000000E+00  0.00000000E+00
  0.00000000E+00  0.00000000E+00  0.00000000E+00
  0.00000000E+00  0.00000000E+00  0.00000000E+00
  0.00000000E+00  0.00000000E+00  0.00000000E+00
  0.00000000E+00  0.00000000E+00  0.00000000E+00
  0.00000000E+00  0.00000000E+00  0.00000000E+00
  0.00000000E+00  0.00000000E+00  0.00000000E+00
  0.00000000E+00  0.00000000E+00  0.00000000E+00
  0.00000000E+00  0.00000000E+00  0.00000000E+00
  0.00000000E+00  0.00000000E+00  0.00000000E+00
  0.00000000E+00  0.00000000E+00  0.00000000E+00
  0.00000000E+00  0.00000000E+00  0.00000000E+00
  0.00000000E+00  0.00000000E+00  0.00000000E+00
  0.00000000E+00  0.00000000E+00  0.00000000E+00
  0.00000000E+00  0.00000000E+00  0.00000000E+00
  0.00000000E+00  0.00000000E+00  0.00000000E+00
  0.00000000E+00  0.00000000E+00  0.00000000E+00
  0.00000000E+00  0.00000000E+00  0.00000000E+00
  0.00000000E+00  0.00000000E+00  0.00000000E+00
  0.00000000E+00  0.00000000E+00  0.00000000E+00
  0.00000000E+00  0.00000000E+00  0.00000000E+00
  0.00000000E+00  0.00000000E+00  0.00000000E+00
  0.00000000E+00  0.00000000E+00  0.00000000E+00
  0.00000000E+00  0.00000000E+00  0.00000000E+00
  0.00000000E+00  0.00000000E+00  0.00000000E+00
  0.00000000E+00  0.00000000E+00  0.00000000E+00
  0.00000000E+00  0.00000000E+00  0.00000000E+00
  0.00000000E+00  0.00000000E+00  0.00000000E+00
  0.00000000E+00  0.00000000E+00  0.00000000E+00
  0.00000000E+00  0.00000000E+00  0.00000000E+00
  0.00000000E+00  0.00000000E+00  0.00000000E+00
  0.00000000E+00  0.00000000E+00  0.00000000E+00
  0.00000000E+00  0.00000000E+00  0.00000000E+00
  0.00000000E+00  0.00000000E+00  0.00000000E+00
  0.00000000E+00  0.00000000E+00  0.00000000E+00
  0.00000000E+00  0.00000000E+00  0.00000000E+00
  0.00000000E+00  0.00000000E+00  0.00000000E+00
  0.00000000E+00  0.00000000E+00  0.00000000E+00
  0.00000000E+00  0.00000000E+00  0.00000000E+00
  0.00000000E+00  0.00000000E+00  0.00000000E+00
  0.00000000E+00  0.00000000E+00  0.00000000E+00
  0.00000000E+00  0.00000000E+00  0.00000000E+00
  0.00000000E+00  0.00000000E+00  0.00000000E+00
  0.00000000E+00  0.00000000E+00  0.00000000E+00
  0.00000000E+00  0.00000000E+00  0.00000000E+00
  0.00000000E+00  0.00000000E+00  0.00000000E+00
  0.00000000E+00  0.00000000E+00  0.00000000E+00
  0.00000000E+00  0.00000000E+00  0.00000000E+00
  0.00000000E+00  0.00000000E+00  0.00000000E+00
  0.00000000E+00  0.00000000E+00  0.00000000E+00
  0.00000000E+00  0.00000000E+00  0.00000000E+00
  0.00000000E+00  0.00000000E+00  0.00000000E+00
  0.00000000E+00  0.00000000E+00  0.00000000E+00
  0.00000000E+00  0.00000000E+00  0.00000000E+00
  0.00000000E+00  0.00000000E+00  0.00000000E+00
  0.00000000E+00  0.00000000E+00  0.00000000E+00
  0.00000000E+00  0.00000000E+00  0.00000000E+00
  0.00000000E+00  0.00000000E+00  0.00000000E+00
  0.00000000E+00  0.00000000E+00  0.00000000E+00
  0.00000000E+00  0.00000000E+00  0.00000000E+00
  0.00000000E+00  0.00000000E+00  0.00000000E+00
  0.00000000E+00  0.00000000E+00  0.00000000E+00
  0.00000000E+00  0.00000000E+00  0.00000000E+00
  0.00000000E+00  0.00000000E+00  0.00000000E+00
  0.00000000E+00  0.00000000E+00  0.00000000E+00
  0.00000000E+00  0.00000000E+00  0.00000000E+00
  0.00000000E+00  0.00000000E+00  0.00000000E+00
  0.00000000E+00  0.00000000E+00  0.00000000E+00
  0.00000000E+00  0.00000000E+00  0.00000000E+00
  0.00000000E+00  0.00000000E+00  0.00000000E+00
  0.00000000E+00  0.00000000E+00  0.00000000E+00
  0.00000000E+00  0.00000000E+00  0.00000000E+00
  0.00000000E+00  0.00000000E+00  0.00000000E+00
  0.00000000E+00  0.00000000E+00  0.00000000E+00
  0.00000000E+00  0.00000000E+00  0.00000000E+00
  0.00000000E+00  0.00000000E+00  0.00000000E+00
  0.00000000E+00  0.00000000E+00  0.00000000E+00
  0.00000000E+00  0.00000000E+00  0.00000000E+00
  0.00000000E+00  0.00000000E+00  0.00000000E+00
  0.00000000E+00  0.00000000E+00  0.00000000E+00
  0.00000000E+00  0.00000000E+00  0.00000000E+00
  0.00000000E+00  0.00000000E+00  0.00000000E+00
  0.00000000E+00  0.00000000E+00  0.00000000E+00
  0.00000000E+00  0.00000000E+00  0.00000000E+00
  0.00000000E+00  0.00000000E+00  0.00000000E+00
  0.00000000E+00  0.00000000E+00  0.00000000E+00
  0.00000000E+00  0.00000000E+00  0.00000000E+00
  0.00000000E+00  0.00000000E+00  0.00000000E+00
  0.00000000E+00  0.00000000E+00  0.00000000E+00
  0.00000000E+00  0.00000000E+00  0.00000000E+00
  0.00000000E+00  0.00000000E+00  0.00000000E+00
  0.00000000E+00  0.00000000E+00  0.00000000E+00
  0.00000000E+00  0.00000000E+00  0.00000000E+00
  0.00000000E+00  0.00000000E+00  0.00000000E+00
  0.00000000E+00  0.00000000E+00  0.00000000E+00
  0.00000000E+00  0.00000000E+00  0.00000000E+00
  0.00000000E+00  0.00000000E+00  0.00000000E+00
  0.00000000E+00  0.00000000E+00  0.00000000E+00
  0.00000000E+00  0.00000000E+00  0.00000000E+00
  0.00000000E+00  0.00000000E+00  0.00000000E+00
  0.00000000E+00  0.00000000E+00  0.00000000E+00
  0.00000000E+00  0.00000000E+00  0.00000000E+00
  0.00000000E+00  0.00000000E+00  0.00000000E+00
  0.00000000E+00  0.00000000E+00  0.00000000E+00
  0.00000000E+00  0.00000000E+00  0.00000000E+00
  0.00000000E+00  0.00000000E+00  0.00000000E+00
  0.00000000E+00  0.00000000E+00  0.00000000E+00
  0.00000000E+00  0.00000000E+00  0.00000000E+00
  0.00000000E+00  0.00000000E+00  0.00000000E+00
  0.00000000E+00  0.00000000E+00  0.00000000E+00
  0.00000000E+00  0.00000000E+00  0.00000000E+00
  0.00000000E+00  0.00000000E+00  0.00000000E+00
  0.00000000E+00  0.00000000E+00  0.00000000E+00
  0.00000000E+00  0.00000000E+00  0.00000000E+00
  0.00000000E+00  0.00000000E+00  0.00000000E+00
  0.00000000E+00  0.00000000E+00  0.00000000E+00
  0.00000000E+00  0.00000000E+00  0.00000000E+00
  0.00000000E+00  0.00000000E+00  0.00000000E+00
  0.00000000E+00  0.00000000E+00  0.00000000E+00
  0.00000000E+00  0.00000000E+00  0.00000000E+00
  0.00000000E+00  0.00000000E+00  0.00000000E+00
  0.00000000E+00  0.00000000E+00  0.00000000E+00
  0.00000000E+00  0.00000000E+00  0.00000000E+00
  0.00000000E+00  0.00000000E+00  0.00000000E+00
  0.00000000E+00  0.00000000E+00  0.00000000E+00
  0.00000000E+00  0.00000000E+00  0.00000000E+00
  0.00000000E+00  0.00000000E+00  0.00000000E+00
  0.00000000E+00  0.00000000E+00  0.00000000E+00
  0.00000000E+00  0.00000000E+00  0.00000000E+00
  0.00000000E+00  0.00000000E+00  0.00000000E+00
  0.00000000E+00  0.00000000E+00  0.00000000E+00
  0.00000000E+00  0.00000000E+00  0.00000000E+00
  0.00000000E+00  0.00000000E+00  0.00000000E+00
  0.00000000E+00  0.00000000E+00  0.00000000E+00
  0.00000000E+00  0.00000000E+00  0.00000000E+00
  0.00000000E+00  0.00000000E+00  0.00000000E+00
  0.00000000E+00  0.00000000E+00  0.00000000E+00
  0.00000000E+00  0.00000000E+00  0.00000000E+00
  0.00000000E+00  0.00000000E+00  0.00000000E+00
  0.00000000E+00  0.00000000E+00  0.00000000E+00
  0.00000000E+00  0.00000000E+00  0.00000000E+00
  0.00000000E+00  0.00000000E+00  0.00000000E+00
  0.00000000E+00  0.00000000E+00  0.00000000E+00
  0.00000000E+00  0.00000000E+00  0.00000000E+00
  0.00000000E+00  0.00000000E+00  0.00000000E+00
  0.00000000E+00  0.00000000E+00  0.00000000E+00
  0.00000000E+00  0.00000000E+00  0.00000000E+00
  0.00000000E+00  0.00000000E+00  0.00000000E+00
  0.00000000E+00  0.00000000E+00  0.00000000E+00
  0.00000000E+00  0.00000000E+00  0.00000000E+00
  0.00000000E+00  0.00000000E+00  0.00000000E+00
  0.00000000E+00  0.00000000E+00  0.00000000E+00
  0.00000000E+00  0.00000000E+00  0.00000000E+00
  0.00000000E+00  0.00000000E+00  0.00000000E+00
  0.00000000E+00  0.00000000E+00  0.00000000E+00
  0.00000000E+00  0.00000000E+00  0.00000000E+00
  0.00000000E+00  0.00000000E+00  0.00000000E+00
  0.00000000E+00  0.00000000E+00  0.00000000E+00
  0.00000000E+00  0.00000000E+00  0.00000000E+00
  0.00000000E+00  0.00000000E+00  0.00000000E+00
  0.00000000E+00  0.00000000E+00  0.00000000E+00
  0.00000000E+00  0.00000000E+00  0.00000000E+00
  0.00000000E+00  0.00000000E+00  0.00000000E+00
  0.00000000E+00  0.00000000E+00  0.00000000E+00
  0.00000000E+00  0.00000000E+00  0.00000000E+00
  0.00000000E+00  0.00000000E+00  0.00000000E+00
  0.00000000E+00  0.00000000E+00  0.00000000E+00
  0.00000000E+00  0.00000000E+00  0.00000000E+00
  0.00000000E+00  0.00000000E+00  0.00000000E+00
  0.00000000E+00  0.00000000E+00  0.00000000E+00
  0.00000000E+00  0.00000000E+00  0.00000000E+00
  0.00000000E+00  0.00000000E+00  0.00000000E+00
