# Supplementary material for: Brønsted acidity in zeolites measured by deprotonation energy
Source: Sci Rep. 2022 May 4;12:7301. doi: 10.1038/s41598-022-11354-x (PMC9068704; doi:10.1038/s41598-022-11354-x)
Supplement: Supplementary file 2 — Supplementary Information 2. [file 41598_2022_11354_MOESM2_ESM.zip › structures/periodic/ton/Al1-O1.vasp]

Si Al O H                               
   1.00000000000000     
    13.8689000000000000    0.0000000000000000    0.0000000000000000
     0.0000000000000000   17.3715000000000011    0.0000000000000000
     0.0000000000000000    0.0000000000000000   14.9430999999999994
   Si   Al   O    H 
    71     1   144     1
Direct
  0.7034562937605103  0.9476216121377298  0.2587405809518279
  0.7162100858081752  0.0453303722905450  0.0930863038198863
  0.3025796714540324  0.0630374853103546  0.0862501207627825
  0.8004055773544435  0.4484752590218541  0.2594553657552743
  0.2106478602143502  0.4608577048670592  0.2553946178021416
  0.2000393996033168  0.5557718050655697  0.0867779097198993
  0.7854856271362638  0.5435953646179995  0.0924789881642613
  0.1874325355331409  0.7980325260101143  0.2348489146546563
  0.7792743675030752  0.7802980107045500  0.2498056160835845
  0.8080035528205427  0.2036393429916201  0.0829623282487347
  0.2180184941442757  0.2286741487301841  0.0697087800649145
  0.7195214995523593  0.2815123413561159  0.2522144504990109
  0.3077668099438336  0.3039703149818794  0.2394899668648946
  0.2814801547579985  0.7190449305753743  0.0718166401462451
  0.6900956364639186  0.7019980606825348  0.0831932178892657
  0.4931813680338759  0.7743058035305495  0.1090092110606797
  0.5081407779784556  0.2316367959691659  0.2803233222094318
  0.0061008236398631  0.2797509993766716  0.1065132197457588
  0.9886758074676977  0.7241967390847950  0.2765628245136465
  0.4961981347748057  0.8810660024558484  0.2691569577119063
  0.5106552189215544  0.1277703946985882  0.1127969875673831
  0.0055685913005683  0.3827400379005294  0.2725931435998005
  0.9917630166805750  0.6223916420297693  0.1092149018002697
  0.2860758066782494  0.9619585648265276  0.5911325811982276
  0.6968329828506118  0.9482709521759080  0.5911861904819700
  0.7163461225229119  0.0452131324166941  0.4259048605485749
  0.3013666645252383  0.0553002188762905  0.4257104222627571
  0.7976918487905730  0.4475799802452908  0.5911417598012267
  0.2100665434326407  0.4594137272018323  0.5897684323231827
  0.1941927897594418  0.5578819942621470  0.4242202406903532
  0.7800699251814885  0.5443918694607777  0.4278281233764611
  0.1892842577294666  0.8056962184895287  0.5721932319215797
  0.7779221029077006  0.7816105585930299  0.5839424497391336
  0.8085531724848791  0.2031300829705201  0.4168746176353743
  0.2191239790133465  0.2221599593972918  0.4038700172943018
  0.7190947562715557  0.2808978188331553  0.5849492754416489
  0.3068584114995634  0.3013315644218653  0.5724714938260076
  0.2773505483900795  0.7255236746012821  0.4039569601020346
  0.6878828120665783  0.7033457584948278  0.4159463912248759
  0.4885624220547864  0.7776542556842034  0.4391062998128679
  0.5081080107128244  0.2298281966974481  0.6119327164645332
  0.0086989007067052  0.2762827953257856  0.4401398211629755
  0.9894003510832136  0.7318444851789361  0.6109410790730524
  0.4910213907257185  0.8828276500072253  0.6040154125671444
  0.5084179857522435  0.1245212181637119  0.4457599130283129
  0.0039204544572813  0.3817491770808346  0.6045343353318215
  0.9869258395681404  0.6230090638601963  0.4467005517225834
  0.2876291009791493  0.9586252815265912  0.9269481933175207
  0.6980875190314211  0.9479041408164606  0.9250654146653492
  0.7147624041583880  0.0448216371812228  0.7599344890494952
  0.3016293259462413  0.0567218608476878  0.7603594112189501
  0.7993997193851614  0.4487748775130246  0.9237276255925313
  0.2104460378974859  0.4594383435006950  0.9200171832246291
  0.1938613248424281  0.5585963398897300  0.7562443896943237
  0.7809882032806840  0.5458056486979755  0.7589462160085315
  0.1907882613045835  0.8021623672963268  0.9088601471546029
  0.7786054253931260  0.7810040199043515  0.9179343526307192
  0.8086710533541405  0.2021041977460460  0.7492830954277532
  0.2181038436442664  0.2226088297240459  0.7391508469020623
  0.7197302907877885  0.2814442012959306  0.9172067213382911
  0.3086874135626339  0.3049625820229750  0.9033391096121506
  0.2780544808783644  0.7252586925401693  0.7379983720469764
  0.6888266925403992  0.7035116276614179  0.7489535162386628
  0.4894949457823775  0.7779337711912118  0.7722475043400975
  0.5085332570520280  0.2323988097767150  0.9453349157637539
  0.0063978334539009  0.2777592445324071  0.7739000908389446
  0.9895067517559870  0.7298926502998114  0.9455121902401341
  0.4942615021728036  0.8801229561860705  0.9401171998464063
  0.5083243775494869  0.1261024344117984  0.7798969825213512
  0.0039153190500175  0.3830958693755707  0.9370224991104863
  0.9881522733049212  0.6262850937762718  0.7775722236684144
  0.2865158283970046  0.9497864169794468  0.2585289585863385
  0.2695175279961062  0.9840354877871237  0.3651111928565848
  0.7389493349918325  0.0160938923044021  0.3251001171505368
  0.7365119875392072  0.9727685760339970  0.1584981184133523
  0.2678430019371423  0.0424790647550608  0.1928601678883394
  0.7629722247866491  0.5160189576595462  0.3256655422130039
  0.2249471437697133  0.4874927563504312  0.3583925440564643
  0.2260136278825181  0.5345042375267702  0.1900092945776617
  0.7657248855877654  0.4713363290689964  0.1592244924312923
  0.2007706420863506  0.8882516115993291  0.2171406815190091
  0.7540244710413327  0.8664298572486253  0.2844548685838938
  0.7905820047769694  0.1153286773156019  0.1146908593961228
  0.2420030834484235  0.1375308147712939  0.0562184762275777
  0.7549284270510295  0.3655088030547784  0.2860417397645985
  0.2907120601311302  0.3957685483851389  0.2312798068330409
  0.2648003471667892  0.6278539848538290  0.0535193084753439
  0.7152348537155111  0.6153218829828070  0.1170137632231283
  0.4026909301881809  0.9246612530317833  0.2327332837785504
  0.5872944094592528  0.9402548002147644  0.2651837865944576
  0.6055532822829357  0.0746963257039881  0.1060854811305100
  0.4173933150284477  0.0760938082572034  0.0837694785902034
  0.9176401564837834  0.4440537392134596  0.2662923062185394
  0.1032770637697757  0.4254313679283688  0.2403604675080184
  0.0854168610864215  0.5738563720964605  0.0767096706536979
  0.8981872031060731  0.5674229720745491  0.1004495208462930
  0.2009072535012880  0.7475710949633914  0.1432603588947189
  0.7348511279629458  0.7661987700882102  0.1506147673282315
  0.7593311860844318  0.2152273686209713  0.9848837814700452
  0.2288797447981523  0.2726400717497149  0.9748122434674433
  0.7584183523473313  0.2645443922700555  0.1516769801669254
  0.2940500926050297  0.2626771032392972  0.1423304168348026
  0.2695659246866383  0.7658933723346205  0.9779375767518800
  0.7374735671538276  0.7147161995375519  0.9846512782047366
  0.3894882993229097  0.7315816085780772  0.1095146711396217
  0.5737695485707717  0.7117795692107772  0.0776617237032977
  0.6025804887450801  0.2804969143363643  0.2519616519068559
  0.4166399121161523  0.2892712338533409  0.2734220725668388
  0.9233872863779095  0.2189689391890207  0.0770821621405292
  0.1085858486413791  0.2344835849086828  0.1056225613828914
  0.0804280566160218  0.7808633965577951  0.2735943592037227
  0.8953338009694221  0.7725212151221174  0.2442957843091058
  0.5202181132884159  0.8045371070225877  0.2086760389578992
  0.5167097667081263  0.2007064962843805  0.3823282356411912
  0.9839896322808287  0.3092427689762006  0.2076124265894462
  0.9733399081512407  0.6951424162176211  0.3788579345388362
  0.4846920922885412  0.8515684241556446  0.3726279549402826
  0.4936491548952887  0.1571803119330403  0.2148391819606859
  0.0153528262658594  0.3510711989698669  0.3745676962064326
  0.0048946431803061  0.6488686946786948  0.2128879056834338
  0.2732234542336633  0.9850392478414814  0.6959879463361962
  0.7326734808565974  0.0158109655689799  0.6583675664375764
  0.7337506454758634  0.9722785064988415  0.4919925009504988
  0.2727189888713457  0.0392835652461742  0.5303181043365585
  0.7630888275110544  0.5158470800772081  0.6576943505060803
  0.2248128150467895  0.4866306224599721  0.6928075221352460
  0.2256497745290202  0.5337855070335442  0.5253008228707813
  0.7585575916383551  0.4708126834574264  0.4922762073619844
  0.2051624285014089  0.8981551436676873  0.5654620999396995
  0.7428887154222102  0.8656942245506012  0.6183544356491274
  0.7898604206230467  0.1153336153726999  0.4499035570128631
  0.2452569823185674  0.1320766315895111  0.3874947564613722
  0.7524264713993832  0.3651252013314228  0.6200702701159418
  0.2887719477201096  0.3934008286699048  0.5652270348716366
  0.2496583983705503  0.6352625738414198  0.3938531352772650
  0.7069838453758148  0.6152364576836005  0.4483814759890779
  0.3932093096114331  0.9266949239708854  0.5742200116914398
  0.5795858366239970  0.9436376843074105  0.5952638643294272
  0.6055953102189897  0.0740363314479604  0.4361959450940817
  0.4171889489972202  0.0717004041275982  0.4177995004926320
  0.9150545581034502  0.4417877190007631  0.5935769241376981
  0.1019275170996456  0.4254754298177052  0.5752394639038072
  0.0778568350783359  0.5695384100613474  0.4179803000202450
  0.8908874823809252  0.5704558667562414  0.4448571279549188
  0.2041267330023629  0.7656046131489381  0.4751884118222070
  0.7370801648734395  0.7648808063361118  0.4841974836729293
  0.7599983227043613  0.2147268563215930  0.3186438049772798
  0.2290243286405475  0.2664668516754686  0.3080850286834559
  0.7602740905001034  0.2653011663548558  0.4848975822860526
  0.2931430666074350  0.2604130721636960  0.4753547844247562
  0.2680860180949840  0.7682771894286254  0.3078287020540812
  0.7355916952043579  0.7158229494611165  0.3176459928099335
  0.3875101911927478  0.7310101682392532  0.4387443714553020
  0.5724799650745205  0.7171037673331674  0.4113612591630909
  0.6023369733607581  0.2788289593976339  0.5830619586506099
  0.4164057887832941  0.2872830737166573  0.6052800503035762
  0.9239269317893731  0.2175853753801326  0.4100803528076401
  0.1090201384938799  0.2284994926697813  0.4383636150507079
  0.0800975484341891  0.7902021184519478  0.6055503798271232
  0.8947356383032530  0.7802590533710112  0.5818224417448228
  0.5100053187582910  0.8084757584301394  0.5402103937272706
  0.5181230618040390  0.2007933001873002  0.7148992256150720
  0.9873475180095125  0.3064643715595811  0.5411794398064872
  0.9787786371942494  0.7015537271065777  0.7134138850819911
  0.4838584615883403  0.8530302765095537  0.7071274367060920
  0.4950447610046896  0.1542019772719038  0.5485144235438412
  0.0099195915110656  0.3522352730313589  0.7077153798704008
  0.0049405148082313  0.6567723065854906  0.5469507029744098
  0.2731059640223862  0.9874977632406338  0.0305194566479383
  0.7338142132473712  0.0160753915636899  0.9914614510553914
  0.7336313921409113  0.9716674371232431  0.8253059878205969
  0.2743180532578525  0.0336783226154893  0.8630302219247661
  0.7613490638774003  0.5147429215884400  0.9917674297574395
  0.2260596340688519  0.4817084117615106  0.0245221343796570
  0.2223261674519971  0.5362271450597551  0.8587267246675226
  0.7624049211649035  0.4726559359275772  0.8245884118191870
  0.2064289530231953  0.8949078042508412  0.9037423470620680
  0.7448175642367144  0.8655483956092823  0.9518923378255821
  0.7900780902618051  0.1141152303400332  0.7817549980481682
  0.2400149258576671  0.1315199648095012  0.7304351518256157
  0.7556216637594153  0.3653657060004195  0.9506030147873124
  0.2916208527118849  0.3966408762950642  0.8908434097635953
  0.2514355049868109  0.6351202557454998  0.7255405688443177
  0.7057643680710229  0.6150251969441598  0.7808729735554377
  0.3947446325393630  0.9234669945214626  0.9137183811020302
  0.5808341699748925  0.9425384226092827  0.9299663901631650
  0.6046897916277336  0.0743224911275619  0.7738722012308779
  0.4167820703706550  0.0732626972687663  0.7517008458924938
  0.9169441041955720  0.4451251566063703  0.9274877390346508
  0.1032108668325050  0.4236114752904507  0.9051974624584453
  0.0780294188358086  0.5721774815925761  0.7474394926023342
  0.8909763950649543  0.5753662528263982  0.7719277524414400
  0.2053150845706523  0.7640370680833579  0.8105699138483479
  0.7379397249211949  0.7644340835999939  0.8179457112000506
  0.7603487411539288  0.2141412825934078  0.6511105154673699
  0.2292229312086369  0.2641228635055424  0.6422167946832128
  0.7593603583191838  0.2637084588872670  0.8172998907905160
  0.2950491141845423  0.2604923007332096  0.8087265823038977
  0.2670795180840987  0.7696697436898349  0.6428165728681484
  0.7384666008560151  0.7150481420726332  0.6512905918990779
  0.3886553253119623  0.7311192437539011  0.7713567324495414
  0.5737624348342948  0.7188389232169127  0.7419259355404595
  0.6027549576395218  0.2810358360946212  0.9159128112447368
  0.4167974778593056  0.2900297671102214  0.9398005965202839
  0.9241521278988831  0.2166430822120649  0.7439627930934296
  0.1089294544957365  0.2333426463207543  0.7745736190846759
  0.0814910014573277  0.7871574651075659  0.9417463399939184
  0.8954877379297441  0.7791343580632308  0.9163129090269901
  0.5119842239079365  0.8075060418058180  0.8733640010664914
  0.5197975344453796  0.2025902198945810  0.0480454151129125
  0.9825255684847750  0.3080313548579665  0.8745720675255932
  0.9770684227157715  0.6986252796942608  0.0473121110525593
  0.4908819611817309  0.8483878246490782  0.0419515039969971
  0.4931971788756931  0.1569612309209914  0.8819985640376996
  0.0106239618121884  0.3541558825709187  0.0404870895480434
  0.0049965540940520  0.6559174967285260  0.8797431672269120
  0.2435851340410256  0.0843906652380759  0.2304509261470100
 
  0.00000000E+00  0.00000000E+00  0.00000000E+00
  0.00000000E+00  0.00000000E+00  0.00000000E+00
  0.00000000E+00  0.00000000E+00  0.00000000E+00
  0.00000000E+00  0.00000000E+00  0.00000000E+00
  0.00000000E+00  0.00000000E+00  0.00000000E+00
  0.00000000E+00  0.00000000E+00  0.00000000E+00
  0.00000000E+00  0.00000000E+00  0.00000000E+00
  0.00000000E+00  0.00000000E+00  0.00000000E+00
  0.00000000E+00  0.00000000E+00  0.00000000E+00
  0.00000000E+00  0.00000000E+00  0.00000000E+00
  0.00000000E+00  0.00000000E+00  0.00000000E+00
  0.00000000E+00  0.00000000E+00  0.00000000E+00
  0.00000000E+00  0.00000000E+00  0.00000000E+00
  0.00000000E+00  0.00000000E+00  0.00000000E+00
  0.00000000E+00  0.00000000E+00  0.00000000E+00
  0.00000000E+00  0.00000000E+00  0.00000000E+00
  0.00000000E+00  0.00000000E+00  0.00000000E+00
  0.00000000E+00  0.00000000E+00  0.00000000E+00
  0.00000000E+00  0.00000000E+00  0.00000000E+00
  0.00000000E+00  0.00000000E+00  0.00000000E+00
  0.00000000E+00  0.00000000E+00  0.00000000E+00
  0.00000000E+00  0.00000000E+00  0.00000000E+00
  0.00000000E+00  0.00000000E+00  0.00000000E+00
  0.00000000E+00  0.00000000E+00  0.00000000E+00
  0.00000000E+00  0.00000000E+00  0.00000000E+00
  0.00000000E+00  0.00000000E+00  0.00000000E+00
  0.00000000E+00  0.00000000E+00  0.00000000E+00
  0.00000000E+00  0.00000000E+00  0.00000000E+00
  0.00000000E+00  0.00000000E+00  0.00000000E+00
  0.00000000E+00  0.00000000E+00  0.00000000E+00
  0.00000000E+00  0.00000000E+00  0.00000000E+00
  0.00000000E+00  0.00000000E+00  0.00000000E+00
  0.00000000E+00  0.00000000E+00  0.00000000E+00
  0.00000000E+00  0.00000000E+00  0.00000000E+00
  0.00000000E+00  0.00000000E+00  0.00000000E+00
  0.00000000E+00  0.00000000E+00  0.00000000E+00
  0.00000000E+00  0.00000000E+00  0.00000000E+00
  0.00000000E+00  0.00000000E+00  0.00000000E+00
  0.00000000E+00  0.00000000E+00  0.00000000E+00
  0.00000000E+00  0.00000000E+00  0.00000000E+00
  0.00000000E+00  0.00000000E+00  0.00000000E+00
  0.00000000E+00  0.00000000E+00  0.00000000E+00
  0.00000000E+00  0.00000000E+00  0.00000000E+00
  0.00000000E+00  0.00000000E+00  0.00000000E+00
  0.00000000E+00  0.00000000E+00  0.00000000E+00
  0.00000000E+00  0.00000000E+00  0.00000000E+00
  0.00000000E+00  0.00000000E+00  0.00000000E+00
  0.00000000E+00  0.00000000E+00  0.00000000E+00
  0.00000000E+00  0.00000000E+00  0.00000000E+00
  0.00000000E+00  0.00000000E+00  0.00000000E+00
  0.00000000E+00  0.00000000E+00  0.00000000E+00
  0.00000000E+00  0.00000000E+00  0.00000000E+00
  0.00000000E+00  0.00000000E+00  0.00000000E+00
  0.00000000E+00  0.00000000E+00  0.00000000E+00
  0.00000000E+00  0.00000000E+00  0.00000000E+00
  0.00000000E+00  0.00000000E+00  0.00000000E+00
  0.00000000E+00  0.00000000E+00  0.00000000E+00
  0.00000000E+00  0.00000000E+00  0.00000000E+00
  0.00000000E+00  0.00000000E+00  0.00000000E+00
  0.00000000E+00  0.00000000E+00  0.00000000E+00
  0.00000000E+00  0.00000000E+00  0.00000000E+00
  0.00000000E+00  0.00000000E+00  0.00000000E+00
  0.00000000E+00  0.00000000E+00  0.00000000E+00
  0.00000000E+00  0.00000000E+00  0.00000000E+00
  0.00000000E+00  0.00000000E+00  0.00000000E+00
  0.00000000E+00  0.00000000E+00  0.00000000E+00
  0.00000000E+00  0.00000000E+00  0.00000000E+00
  0.00000000E+00  0.00000000E+00  0.00000000E+00
  0.00000000E+00  0.00000000E+00  0.00000000E+00
  0.00000000E+00  0.00000000E+00  0.00000000E+00
  0.00000000E+00  0.00000000E+00  0.00000000E+00
  0.00000000E+00  0.00000000E+00  0.00000000E+00
  0.00000000E+00  0.00000000E+00  0.00000000E+00
  0.00000000E+00  0.00000000E+00  0.00000000E+00
  0.00000000E+00  0.00000000E+00  0.00000000E+00
  0.00000000E+00  0.00000000E+00  0.00000000E+00
  0.00000000E+00  0.00000000E+00  0.00000000E+00
  0.00000000E+00  0.00000000E+00  0.00000000E+00
  0.00000000E+00  0.00000000E+00  0.00000000E+00
  0.00000000E+00  0.00000000E+00  0.00000000E+00
  0.00000000E+00  0.00000000E+00  0.00000000E+00
  0.00000000E+00  0.00000000E+00  0.00000000E+00
  0.00000000E+00  0.00000000E+00  0.00000000E+00
  0.00000000E+00  0.00000000E+00  0.00000000E+00
  0.00000000E+00  0.00000000E+00  0.00000000E+00
  0.00000000E+00  0.00000000E+00  0.00000000E+00
  0.00000000E+00  0.00000000E+00  0.00000000E+00
  0.00000000E+00  0.00000000E+00  0.00000000E+00
  0.00000000E+00  0.00000000E+00  0.00000000E+00
  0.00000000E+00  0.00000000E+00  0.00000000E+00
  0.00000000E+00  0.00000000E+00  0.00000000E+00
  0.00000000E+00  0.00000000E+00  0.00000000E+00
  0.00000000E+00  0.00000000E+00  0.00000000E+00
  0.00000000E+00  0.00000000E+00  0.00000000E+00
  0.00000000E+00  0.00000000E+00  0.00000000E+00
  0.00000000E+00  0.00000000E+00  0.00000000E+00
  0.00000000E+00  0.00000000E+00  0.00000000E+00
  0.00000000E+00  0.00000000E+00  0.00000000E+00
  0.00000000E+00  0.00000000E+00  0.00000000E+00
  0.00000000E+00  0.00000000E+00  0.00000000E+00
  0.00000000E+00  0.00000000E+00  0.00000000E+00
  0.00000000E+00  0.00000000E+00  0.00000000E+00
  0.00000000E+00  0.00000000E+00  0.00000000E+00
  0.00000000E+00  0.00000000E+00  0.00000000E+00
  0.00000000E+00  0.00000000E+00  0.00000000E+00
  0.00000000E+00  0.00000000E+00  0.00000000E+00
  0.00000000E+00  0.00000000E+00  0.00000000E+00
  0.00000000E+00  0.00000000E+00  0.00000000E+00
  0.00000000E+00  0.00000000E+00  0.00000000E+00
  0.00000000E+00  0.00000000E+00  0.00000000E+00
  0.00000000E+00  0.00000000E+00  0.00000000E+00
  0.00000000E+00  0.00000000E+00  0.00000000E+00
  0.00000000E+00  0.00000000E+00  0.00000000E+00
  0.00000000E+00  0.00000000E+00  0.00000000E+00
  0.00000000E+00  0.00000000E+00  0.00000000E+00
  0.00000000E+00  0.00000000E+00  0.00000000E+00
  0.00000000E+00  0.00000000E+00  0.00000000E+00
  0.00000000E+00  0.00000000E+00  0.00000000E+00
  0.00000000E+00  0.00000000E+00  0.00000000E+00
  0.00000000E+00  0.00000000E+00  0.00000000E+00
  0.00000000E+00  0.00000000E+00  0.00000000E+00
  0.00000000E+00  0.00000000E+00  0.00000000E+00
  0.00000000E+00  0.00000000E+00  0.00000000E+00
  0.00000000E+00  0.00000000E+00  0.00000000E+00
  0.00000000E+00  0.00000000E+00  0.00000000E+00
  0.00000000E+00  0.00000000E+00  0.00000000E+00
  0.00000000E+00  0.00000000E+00  0.00000000E+00
  0.00000000E+00  0.00000000E+00  0.00000000E+00
  0.00000000E+00  0.00000000E+00  0.00000000E+00
  0.00000000E+00  0.00000000E+00  0.00000000E+00
  0.00000000E+00  0.00000000E+00  0.00000000E+00
  0.00000000E+00  0.00000000E+00  0.00000000E+00
  0.00000000E+00  0.00000000E+00  0.00000000E+00
  0.00000000E+00  0.00000000E+00  0.00000000E+00
  0.00000000E+00  0.00000000E+00  0.00000000E+00
  0.00000000E+00  0.00000000E+00  0.00000000E+00
  0.00000000E+00  0.00000000E+00  0.00000000E+00
  0.00000000E+00  0.00000000E+00  0.00000000E+00
  0.00000000E+00  0.00000000E+00  0.00000000E+00
  0.00000000E+00  0.00000000E+00  0.00000000E+00
  0.00000000E+00  0.00000000E+00  0.00000000E+00
  0.00000000E+00  0.00000000E+00  0.00000000E+00
  0.00000000E+00  0.00000000E+00  0.00000000E+00
  0.00000000E+00  0.00000000E+00  0.00000000E+00
  0.00000000E+00  0.00000000E+00  0.00000000E+00
  0.00000000E+00  0.00000000E+00  0.00000000E+00
  0.00000000E+00  0.00000000E+00  0.00000000E+00
  0.00000000E+00  0.00000000E+00  0.00000000E+00
  0.00000000E+00  0.00000000E+00  0.00000000E+00
  0.00000000E+00  0.00000000E+00  0.00000000E+00
  0.00000000E+00  0.00000000E+00  0.00000000E+00
  0.00000000E+00  0.00000000E+00  0.00000000E+00
  0.00000000E+00  0.00000000E+00  0.00000000E+00
  0.00000000E+00  0.00000000E+00  0.00000000E+00
  0.00000000E+00  0.00000000E+00  0.00000000E+00
  0.00000000E+00  0.00000000E+00  0.00000000E+00
  0.00000000E+00  0.00000000E+00  0.00000000E+00
  0.00000000E+00  0.00000000E+00  0.00000000E+00
  0.00000000E+00  0.00000000E+00  0.00000000E+00
  0.00000000E+00  0.00000000E+00  0.00000000E+00
  0.00000000E+00  0.00000000E+00  0.00000000E+00
  0.00000000E+00  0.00000000E+00  0.00000000E+00
  0.00000000E+00  0.00000000E+00  0.00000000E+00
  0.00000000E+00  0.00000000E+00  0.00000000E+00
  0.00000000E+00  0.00000000E+00  0.00000000E+00
  0.00000000E+00  0.00000000E+00  0.00000000E+00
  0.00000000E+00  0.00000000E+00  0.00000000E+00
  0.00000000E+00  0.00000000E+00  0.00000000E+00
  0.00000000E+00  0.00000000E+00  0.00000000E+00
  0.00000000E+00  0.00000000E+00  0.00000000E+00
  0.00000000E+00  0.00000000E+00  0.00000000E+00
  0.00000000E+00  0.00000000E+00  0.00000000E+00
  0.00000000E+00  0.00000000E+00  0.00000000E+00
  0.00000000E+00  0.00000000E+00  0.00000000E+00
  0.00000000E+00  0.00000000E+00  0.00000000E+00
  0.00000000E+00  0.00000000E+00  0.00000000E+00
  0.00000000E+00  0.00000000E+00  0.00000000E+00
  0.00000000E+00  0.00000000E+00  0.00000000E+00
  0.00000000E+00  0.00000000E+00  0.00000000E+00
  0.00000000E+00  0.00000000E+00  0.00000000E+00
  0.00000000E+00  0.00000000E+00  0.00000000E+00
  0.00000000E+00  0.00000000E+00  0.00000000E+00
  0.00000000E+00  0.00000000E+00  0.00000000E+00
  0.00000000E+00  0.00000000E+00  0.00000000E+00
  0.00000000E+00  0.00000000E+00  0.00000000E+00
  0.00000000E+00  0.00000000E+00  0.00000000E+00
  0.00000000E+00  0.00000000E+00  0.00000000E+00
  0.00000000E+00  0.00000000E+00  0.00000000E+00
  0.00000000E+00  0.00000000E+00  0.00000000E+00
  0.00000000E+00  0.00000000E+00  0.00000000E+00
  0.00000000E+00  0.00000000E+00  0.00000000E+00
  0.00000000E+00  0.00000000E+00  0.00000000E+00
  0.00000000E+00  0.00000000E+00  0.00000000E+00
  0.00000000E+00  0.00000000E+00  0.00000000E+00
  0.00000000E+00  0.00000000E+00  0.00000000E+00
  0.00000000E+00  0.00000000E+00  0.00000000E+00
  0.00000000E+00  0.00000000E+00  0.00000000E+00
  0.00000000E+00  0.00000000E+00  0.00000000E+00
  0.00000000E+00  0.00000000E+00  0.00000000E+00
  0.00000000E+00  0.00000000E+00  0.00000000E+00
  0.00000000E+00  0.00000000E+00  0.00000000E+00
  0.00000000E+00  0.00000000E+00  0.00000000E+00
  0.00000000E+00  0.00000000E+00  0.00000000E+00
  0.00000000E+00  0.00000000E+00  0.00000000E+00
  0.00000000E+00  0.00000000E+00  0.00000000E+00
  0.00000000E+00  0.00000000E+00  0.00000000E+00
  0.00000000E+00  0.00000000E+00  0.00000000E+00
  0.00000000E+00  0.00000000E+00  0.00000000E+00
  0.00000000E+00  0.00000000E+00  0.00000000E+00
  0.00000000E+00  0.00000000E+00  0.00000000E+00
  0.00000000E+00  0.00000000E+00  0.00000000E+00
  0.00000000E+00  0.00000000E+00  0.00000000E+00
  0.00000000E+00  0.00000000E+00  0.00000000E+00
  0.00000000E+00  0.00000000E+00  0.00000000E+00
  0.00000000E+00  0.00000000E+00  0.00000000E+00
  0.00000000E+00  0.00000000E+00  0.00000000E+00
  0.00000000E+00  0.00000000E+00  0.00000000E+00
