# Supplementary material for: Brønsted acidity in zeolites measured by deprotonation energy
Source: Sci Rep. 2022 May 4;12:7301. doi: 10.1038/s41598-022-11354-x (PMC9068704; doi:10.1038/s41598-022-11354-x)
Supplement: Supplementary file 2 — Supplementary Information 2. [file 41598_2022_11354_MOESM2_ESM.zip › structures/periodic/ton/Al3-O6_a.vasp]

Si Al O H                               
   1.00000000000000     
    13.8689000000000000    0.0000000000000000    0.0000000000000000
     0.0000000000000000   17.3715000000000011    0.0000000000000000
     0.0000000000000000    0.0000000000000000   14.9430999999999994
   Si   Al   O    H 
    71     1   144     1
Direct
  0.3045853416887093  0.9489192378468353  0.2621236159661844
  0.7205264849957607  0.9569120837326751  0.2561768432710538
  0.6977954879936126  0.0548638433540696  0.0917998026267779
  0.2873081884666591  0.0437926208047068  0.0940037169394503
  0.7801775037524350  0.4579143421949876  0.2563933759028287
  0.1926488626181617  0.4452231500185836  0.2609172624082808
  0.2085239504979886  0.5424175982548748  0.0951921671001911
  0.7982485262712939  0.5562038759384631  0.0927880629171941
  0.2272475455184220  0.7795836909735477  0.2771293912420227
  0.8199002331426577  0.8007714437741731  0.2681900995226186
  0.7782529137007905  0.2219521960748150  0.0988713364724755
  0.1897903911763740  0.1997298848890501  0.1118070435877163
  0.6883031114928936  0.3000431981017745  0.2676562293043528
  0.2778053138830898  0.2791650698614425  0.2798664098989680
  0.3077885428697361  0.6979848579090107  0.1083321649616036
  0.7237223643010920  0.7227480117284231  0.1049051272895166
  0.4887250332668632  0.2264529831648366  0.2444751992794887
  0.9895558995292555  0.2721278742541754  0.0726950641341306
  0.0159452353110558  0.7287247832124925  0.2437150322074802
  0.5082218856109867  0.8830971854917358  0.2418684161138415
  0.4934735100677501  0.1223238954456609  0.0796699300724613
  0.9873152909133276  0.3775710727517240  0.2388725721033995
  0.0040243171655743  0.6231195059266941  0.0795713880756230
  0.3026298337102346  0.9449122917431640  0.5928480683027896
  0.7166150799145354  0.9578597707842419  0.5905648903828733
  0.6973717893123038  0.0546395418836230  0.4244000530344915
  0.2855382346553189  0.0445911332851252  0.4294444628803273
  0.7833426843212925  0.4578832311122150  0.5909518643496556
  0.1965689403382737  0.4458104490575328  0.5944730713096991
  0.2122952164410676  0.5429620906688137  0.4284530294365923
  0.8037827091775518  0.5546284757591788  0.4238275761892020
  0.2179403706921351  0.7786664429509402  0.6114103909588996
  0.8073152681181939  0.7997169720904679  0.6005899400331663
  0.7784747694391152  0.2214078617900502  0.4320445039475966
  0.1898062249461477  0.2013129909927150  0.4460513781054691
  0.6896670637658008  0.3009830868017583  0.5995960442554031
  0.2793562772085900  0.2798375480037753  0.6135714459516777
  0.3104992947947940  0.6987069122315920  0.4447793733598848
  0.7234487631660791  0.7224981158122119  0.4296383288180504
  0.5094908723265469  0.7726998641530252  0.4020937161277829
  0.4905672730869738  0.2261960824223056  0.5766468463256464
  0.9887395608263004  0.2724956043498942  0.4060311110394192
  0.0072920616058169  0.7255788579730509  0.5760744644726068
  0.5098458212893099  0.8771083499502350  0.5700515302000055
  0.4918776171255583  0.1209693785774978  0.4120224804516585
  0.9904582262561328  0.3765203242459472  0.5737178583701554
  0.0082871091342698  0.6216916483350726  0.4109279546555216
  0.3035906069634566  0.9427106041599380  0.9290811509988105
  0.7129948413635087  0.9602272052469817  0.9202236506040458
  0.7026991607981913  0.0566457487523330  0.7572349330329794
  0.2918492083111470  0.0414425095853822  0.7625278748524909
  0.7840727937143830  0.4586485690351584  0.9231522373494455
  0.1962444173087096  0.4453951731933131  0.9277558428102075
  0.2087606877364384  0.5435328760647195  0.7620490346261529
  0.7969165119542091  0.5559268357441760  0.7577323800540258
  0.2155932373246609  0.7783508307070139  0.9470996775100167
  0.8051743241686300  0.8001817471057238  0.9345664502629238
  0.7801466064146673  0.2235738215815146  0.7647341889133205
  0.1922585705954836  0.1977556626806147  0.7794359594661627
  0.6901534905836562  0.3009068281353261  0.9333182401459712
  0.2799831203553471  0.2787528480637940  0.9465731718839763
  0.3049330819190368  0.7005897680445140  0.7785238572712997
  0.7163814400096636  0.7227750990474167  0.7662138648608745
  0.5044611158357609  0.7740765044187561  0.7376333162665677
  0.4920631818263611  0.2259620380300071  0.9104309376993982
 -0.0063567418212333  0.2713362767953023  0.7404035204242742
  0.0043579801692124  0.7268636980444815  0.9095382189388841
  0.5118348732995016  0.8780299195457097  0.9016329469493255
  0.4958657951863244  0.1214750179906423  0.7452533849568490
  0.9906803607794122  0.3774098370617050  0.9056484481546475
  0.0035798854890909  0.6213253663726606  0.7448807641068684
  0.5132945210166380  0.7651396030720661  0.0658552523907139
  0.2700341894231165  0.0194254093504010  0.3254444968213876
  0.7345779983178015  0.9871623308300075  0.3576475092751078
  0.7372477947193780  0.0296435630198116  0.1898880579173439
  0.2764240055734703  0.9686042877322106  0.1588687645695451
  0.7644436450047735  0.4871744688744829  0.3583579938019559
  0.2237825376081209  0.5166224853432224  0.3248574763136202
  0.2208372580832568  0.4665822908759211  0.1584110423875736
  0.7597483390467894  0.5307052253471979  0.1911602593546916
  0.2549601575721546  0.8694505319071006  0.2933609162881913
  0.7962263407278291  0.8882303738742527  0.2351880623976166
  0.7433356317477628  0.1375952763238266  0.0648605093789410
  0.2062632563131509  0.1072199245088060  0.1192170886478626
  0.7048406541017380  0.3883712283194338  0.2357543004818053
  0.2505699883757051  0.3689315438057856  0.2922361571157870
  0.2862260399906918  0.6069129975995026  0.1247449459569977
  0.7510687706307815  0.6379542407268025  0.0651208052056577
  0.4226417014500928  0.9416317836870608  0.2694582144614543
  0.6104565604576895  0.9255916488889603  0.2420938231141825
  0.5800964198902928  0.0601164989564325  0.0923382446460872
  0.3948095875539877  0.0790057674252107  0.1085055261795067
  0.8898808852860123  0.4281531901524610  0.2414575982480801
  0.0768327783982872  0.4314490087086447  0.2701142988105849
  0.1003680652710230  0.5764668693370864  0.1067525639237028
  0.9152530762597390  0.5634092121996480  0.0925882536928851
  0.3006965403713414  0.7429759373493517  0.2044609901096588
  0.7803030359005403  0.7361680765618915  0.1993303990735082
  0.7392483257568919  0.2881339042935762  0.0310481613764292
  0.2690639031647130  0.2356848772907295  0.0428205288078429
  0.7359993100348350  0.2388089287089921  0.1981624533664494
  0.2036407571583642  0.2393482914459444  0.2093292230266973
  0.2238400903398916  0.7328511593859252  0.0417984756910129
  0.7614347438537686  0.7879369361409333  0.0340565577849266
  0.4124349227744148  0.7094400686213295  0.0671105905194887
  0.6104221197596342  0.7296933784545914  0.1222659118388781
  0.5731769933394267  0.2848889208458978  0.2757073498591971
  0.3878879651780716  0.2732002833964504  0.2449624131295998
  0.8951125265912264  0.2232949148495275  0.1020630437008528
  0.0809287004478497  0.2141027186070686  0.0772576585103626
  0.1174045835747836  0.7745772657276970  0.2422357941500895
  0.9358362651395673  0.7906866247801135  0.2768146575703452
  0.4836882971542263  0.8561470006112830  0.1342421337449064
  0.4826424592990741  0.1510448789959355  0.3092536998913366
  0.0061002355791938  0.3463665085231011  0.1376014035315136
  0.0206691936299854  0.6537565565965529  0.3093805025961012
  0.5089347580551123  0.8044063851420088  0.2986616081344320
  0.5112800324615311  0.1970340732779298  0.1431676751146937
  0.9765865261195033  0.3029502808336115  0.3039805247412570
  0.9912435243560154  0.6985432031859599  0.1433718687104127
  0.2757479706522880  0.0157905068308765  0.6592054402232228
  0.7382579953155044  0.9884962000379430  0.6908647083326758
  0.7330681352355721  0.0305693454938632  0.5238146703319301
  0.2704840382872144  0.9689177682309391  0.4918769873549834
  0.7599062554817233  0.4883015322889778  0.6911117321861714
  0.2243135507126515  0.5180355755421588  0.6584856283240610
  0.2265562533917327  0.4679297249567189  0.4923966654879489
  0.7705152397352658  0.5310068435901902  0.5242642955380745
  0.2445898654232483  0.8687885270955976  0.6238871879971881
  0.7907414603559155  0.8880954890256121  0.5679132482037109
  0.7432947464191676  0.1373211371884530  0.3976959897936936
  0.2062073512404579  0.1091414893842649  0.4560748289420926
  0.7082790151769500  0.3889180594849406  0.5663703866395008
  0.2555310983582088  0.3703097458000049  0.6271201543115105
  0.2942864172255357  0.6064646772802404  0.4524104648666036
  0.7578698869655528  0.6375999221999367  0.3983515177327626
  0.4184255277311099  0.9306238574700856  0.5963835469636198
  0.6061077341252024  0.9284396793672787  0.5806608427925397
  0.5799911866579440  0.0594353798625901  0.4189043944497463
  0.3939850199388968  0.0780456715571227  0.4437185737398096
  0.8932604865645584  0.4267223575628637  0.5837882722023626
  0.0809795166944371  0.4307095282060404  0.6010103741556176
  0.1058383593635206  0.5796687188228518  0.4451575029639359
  0.9209372854684891  0.5593148018546035  0.4151910678672688
  0.2930075630250758  0.7398050435547896  0.5409897135232412
  0.7561833446932377  0.7392934354199402  0.5320638555453622
  0.7390616331906614  0.2879227480855451  0.3647356405298432
  0.2691010019899108  0.2352825313287264  0.3757068094793676
  0.7374586681984033  0.2385150138838820  0.5316775316228916
  0.2033857844852968  0.2433428432373961  0.5422407665922090
  0.2351856853301004  0.7344247849745239  0.3721559557014458
  0.7695412615192958  0.7886081112828716  0.3655747267177176
  0.4207808411825239  0.7135317785456414  0.4140446424271063
  0.6068935916412662  0.7253653381619843  0.4225515078912294
  0.5742324794562104  0.2863261170291659  0.6060164943146130
  0.3888458310084537  0.2718081578956285  0.5775921452539248
  0.8953116721175911  0.2222386887277408  0.4346686354649126
  0.0811743086430719  0.2157014410464117  0.4109608223816656
  0.1081624877744055  0.7726311004413200  0.5755213553473028
  0.9224920794368461  0.7842784470702397  0.6061633944455131
  0.4992893503500823  0.8480123207174142  0.4665721312196124
  0.4860643918707416  0.1517259995441524  0.6427218608474693
  0.0026098496895008  0.3471753476091844  0.4708440266603804
  0.0143568669721201  0.6514036816327354  0.6423187321580459
  0.5152861684902275  0.8014761781097334  0.6338723118545282
  0.5127830506359622  0.1951352420781143  0.4759016633125613
  0.9850743727107488  0.3008241493126077  0.6375986933262844
  0.9837863210158235  0.6946226336604757  0.4756789936221175
  0.2740681703917607  0.0159698798588182  0.9912743739096599
  0.7293814781029475  0.9876360888752954  0.0229450770087291
  0.7399421701548942  0.0333318686975725  0.8567176566268565
  0.2799267950137861  0.9657194206317085  0.8259782211942029
  0.7670629198304880  0.4876959958845086  0.0248018497588370
  0.2268060307131579  0.5166739698107348  0.9920090114859064
  0.2236604226724517  0.4682074034969653  0.8253271464562426
  0.7637081602595382  0.5316287620557674  0.8579559737892994
  0.2410112849737960  0.8689598682855344  0.9604744273080028
  0.7834237204697562  0.8875684653762304  0.9009230730196344
  0.7483826980437323  0.1391041769100789  0.7291841191414161
  0.2117218539528432  0.1058562393274465  0.7886212096488820
  0.7090541636718490  0.3890049377947012  0.9017133647065302
  0.2553056515660166  0.3691573244928993  0.9574417881137751
  0.2881522650604441  0.6084556054636353  0.7879002401383741
  0.7486471493625688  0.6379548207908027  0.7318034346871901
  0.4185613407830674  0.9248111045694902  0.9438114609653039
  0.6008871119484748  0.9389294408220329  0.9006373045856777
  0.5855458392540303  0.0620228949074507  0.7523897709851418
  0.3993686452299052  0.0765821779911469  0.7767247253767410
  0.8940121225111436  0.4292075082715047  0.9077660725128308
  0.0806856817227780  0.4304447473309735  0.9375038296008259
  0.1003856358709871  0.5770418573648155  0.7769413586784922
  0.9140183667840188  0.5613577100494488  0.7508620921457949
  0.2906574206644042  0.7423081825071748  0.8746947522509410
  0.7571757566204860  0.7379929324906163  0.8662705709114433
  0.7395152943234696  0.2896928532389849  0.6973339916748490
  0.2689972859058378  0.2345992249934175  0.7084462051121519
  0.7372638165098357  0.2392133319116160  0.8640853812592422
  0.2057774364678597  0.2393478320458496  0.8759558426670507
  0.2265976073143054  0.7350638055207553  0.7073277565276573
  0.7588043110753557  0.7883073994498931  0.6987532568878264
  0.4139776426280510  0.7154540935051337  0.7444243705321759
  0.5996749499830584  0.7268685934929324  0.7675627402423463
  0.5747031632252115  0.2867398096029503  0.9400193052492489
  0.3899542923808830  0.2706824781078495  0.9123565378531631
  0.8967066467676815  0.2260118586657869  0.7692734349161346
  0.0822022284075181  0.2106626212265414  0.7469076805280349
  0.1061495318311433  0.7723267921892042  0.9106664324389928
  0.9213404831379051  0.7880377175171068  0.9368891499291908
  0.4875953299022996  0.8508227698043818  0.7991998145626317
  0.4895648771597542  0.1509837209154663  0.9762964671510166
  0.0110596234153239  0.3460876620308547  0.8045599117089243
  0.0071228504373087  0.6526315087876542  0.9762701765163816
  0.5369468728355996  0.8056944088997787  0.9633696935956857
  0.5140404698831766  0.1959268978934254  0.8094425440752663
  0.9776596171607886  0.3029176041680713  0.9707043374015819
  0.9833069177017963  0.6954687931182685  0.8087658697908379
  0.4593213349351530  0.8974420157931999  0.0954748298755070
 
  0.00000000E+00  0.00000000E+00  0.00000000E+00
  0.00000000E+00  0.00000000E+00  0.00000000E+00
  0.00000000E+00  0.00000000E+00  0.00000000E+00
  0.00000000E+00  0.00000000E+00  0.00000000E+00
  0.00000000E+00  0.00000000E+00  0.00000000E+00
  0.00000000E+00  0.00000000E+00  0.00000000E+00
  0.00000000E+00  0.00000000E+00  0.00000000E+00
  0.00000000E+00  0.00000000E+00  0.00000000E+00
  0.00000000E+00  0.00000000E+00  0.00000000E+00
  0.00000000E+00  0.00000000E+00  0.00000000E+00
  0.00000000E+00  0.00000000E+00  0.00000000E+00
  0.00000000E+00  0.00000000E+00  0.00000000E+00
  0.00000000E+00  0.00000000E+00  0.00000000E+00
  0.00000000E+00  0.00000000E+00  0.00000000E+00
  0.00000000E+00  0.00000000E+00  0.00000000E+00
  0.00000000E+00  0.00000000E+00  0.00000000E+00
  0.00000000E+00  0.00000000E+00  0.00000000E+00
  0.00000000E+00  0.00000000E+00  0.00000000E+00
  0.00000000E+00  0.00000000E+00  0.00000000E+00
  0.00000000E+00  0.00000000E+00  0.00000000E+00
  0.00000000E+00  0.00000000E+00  0.00000000E+00
  0.00000000E+00  0.00000000E+00  0.00000000E+00
  0.00000000E+00  0.00000000E+00  0.00000000E+00
  0.00000000E+00  0.00000000E+00  0.00000000E+00
  0.00000000E+00  0.00000000E+00  0.00000000E+00
  0.00000000E+00  0.00000000E+00  0.00000000E+00
  0.00000000E+00  0.00000000E+00  0.00000000E+00
  0.00000000E+00  0.00000000E+00  0.00000000E+00
  0.00000000E+00  0.00000000E+00  0.00000000E+00
  0.00000000E+00  0.00000000E+00  0.00000000E+00
  0.00000000E+00  0.00000000E+00  0.00000000E+00
  0.00000000E+00  0.00000000E+00  0.00000000E+00
  0.00000000E+00  0.00000000E+00  0.00000000E+00
  0.00000000E+00  0.00000000E+00  0.00000000E+00
  0.00000000E+00  0.00000000E+00  0.00000000E+00
  0.00000000E+00  0.00000000E+00  0.00000000E+00
  0.00000000E+00  0.00000000E+00  0.00000000E+00
  0.00000000E+00  0.00000000E+00  0.00000000E+00
  0.00000000E+00  0.00000000E+00  0.00000000E+00
  0.00000000E+00  0.00000000E+00  0.00000000E+00
  0.00000000E+00  0.00000000E+00  0.00000000E+00
  0.00000000E+00  0.00000000E+00  0.00000000E+00
  0.00000000E+00  0.00000000E+00  0.00000000E+00
  0.00000000E+00  0.00000000E+00  0.00000000E+00
  0.00000000E+00  0.00000000E+00  0.00000000E+00
  0.00000000E+00  0.00000000E+00  0.00000000E+00
  0.00000000E+00  0.00000000E+00  0.00000000E+00
  0.00000000E+00  0.00000000E+00  0.00000000E+00
  0.00000000E+00  0.00000000E+00  0.00000000E+00
  0.00000000E+00  0.00000000E+00  0.00000000E+00
  0.00000000E+00  0.00000000E+00  0.00000000E+00
  0.00000000E+00  0.00000000E+00  0.00000000E+00
  0.00000000E+00  0.00000000E+00  0.00000000E+00
  0.00000000E+00  0.00000000E+00  0.00000000E+00
  0.00000000E+00  0.00000000E+00  0.00000000E+00
  0.00000000E+00  0.00000000E+00  0.00000000E+00
  0.00000000E+00  0.00000000E+00  0.00000000E+00
  0.00000000E+00  0.00000000E+00  0.00000000E+00
  0.00000000E+00  0.00000000E+00  0.00000000E+00
  0.00000000E+00  0.00000000E+00  0.00000000E+00
  0.00000000E+00  0.00000000E+00  0.00000000E+00
  0.00000000E+00  0.00000000E+00  0.00000000E+00
  0.00000000E+00  0.00000000E+00  0.00000000E+00
  0.00000000E+00  0.00000000E+00  0.00000000E+00
  0.00000000E+00  0.00000000E+00  0.00000000E+00
  0.00000000E+00  0.00000000E+00  0.00000000E+00
  0.00000000E+00  0.00000000E+00  0.00000000E+00
  0.00000000E+00  0.00000000E+00  0.00000000E+00
  0.00000000E+00  0.00000000E+00  0.00000000E+00
  0.00000000E+00  0.00000000E+00  0.00000000E+00
  0.00000000E+00  0.00000000E+00  0.00000000E+00
  0.00000000E+00  0.00000000E+00  0.00000000E+00
  0.00000000E+00  0.00000000E+00  0.00000000E+00
  0.00000000E+00  0.00000000E+00  0.00000000E+00
  0.00000000E+00  0.00000000E+00  0.00000000E+00
  0.00000000E+00  0.00000000E+00  0.00000000E+00
  0.00000000E+00  0.00000000E+00  0.00000000E+00
  0.00000000E+00  0.00000000E+00  0.00000000E+00
  0.00000000E+00  0.00000000E+00  0.00000000E+00
  0.00000000E+00  0.00000000E+00  0.00000000E+00
  0.00000000E+00  0.00000000E+00  0.00000000E+00
  0.00000000E+00  0.00000000E+00  0.00000000E+00
  0.00000000E+00  0.00000000E+00  0.00000000E+00
  0.00000000E+00  0.00000000E+00  0.00000000E+00
  0.00000000E+00  0.00000000E+00  0.00000000E+00
  0.00000000E+00  0.00000000E+00  0.00000000E+00
  0.00000000E+00  0.00000000E+00  0.00000000E+00
  0.00000000E+00  0.00000000E+00  0.00000000E+00
  0.00000000E+00  0.00000000E+00  0.00000000E+00
  0.00000000E+00  0.00000000E+00  0.00000000E+00
  0.00000000E+00  0.00000000E+00  0.00000000E+00
  0.00000000E+00  0.00000000E+00  0.00000000E+00
  0.00000000E+00  0.00000000E+00  0.00000000E+00
  0.00000000E+00  0.00000000E+00  0.00000000E+00
  0.00000000E+00  0.00000000E+00  0.00000000E+00
  0.00000000E+00  0.00000000E+00  0.00000000E+00
  0.00000000E+00  0.00000000E+00  0.00000000E+00
  0.00000000E+00  0.00000000E+00  0.00000000E+00
  0.00000000E+00  0.00000000E+00  0.00000000E+00
  0.00000000E+00  0.00000000E+00  0.00000000E+00
  0.00000000E+00  0.00000000E+00  0.00000000E+00
  0.00000000E+00  0.00000000E+00  0.00000000E+00
  0.00000000E+00  0.00000000E+00  0.00000000E+00
  0.00000000E+00  0.00000000E+00  0.00000000E+00
  0.00000000E+00  0.00000000E+00  0.00000000E+00
  0.00000000E+00  0.00000000E+00  0.00000000E+00
  0.00000000E+00  0.00000000E+00  0.00000000E+00
  0.00000000E+00  0.00000000E+00  0.00000000E+00
  0.00000000E+00  0.00000000E+00  0.00000000E+00
  0.00000000E+00  0.00000000E+00  0.00000000E+00
  0.00000000E+00  0.00000000E+00  0.00000000E+00
  0.00000000E+00  0.00000000E+00  0.00000000E+00
  0.00000000E+00  0.00000000E+00  0.00000000E+00
  0.00000000E+00  0.00000000E+00  0.00000000E+00
  0.00000000E+00  0.00000000E+00  0.00000000E+00
  0.00000000E+00  0.00000000E+00  0.00000000E+00
  0.00000000E+00  0.00000000E+00  0.00000000E+00
  0.00000000E+00  0.00000000E+00  0.00000000E+00
  0.00000000E+00  0.00000000E+00  0.00000000E+00
  0.00000000E+00  0.00000000E+00  0.00000000E+00
  0.00000000E+00  0.00000000E+00  0.00000000E+00
  0.00000000E+00  0.00000000E+00  0.00000000E+00
  0.00000000E+00  0.00000000E+00  0.00000000E+00
  0.00000000E+00  0.00000000E+00  0.00000000E+00
  0.00000000E+00  0.00000000E+00  0.00000000E+00
  0.00000000E+00  0.00000000E+00  0.00000000E+00
  0.00000000E+00  0.00000000E+00  0.00000000E+00
  0.00000000E+00  0.00000000E+00  0.00000000E+00
  0.00000000E+00  0.00000000E+00  0.00000000E+00
  0.00000000E+00  0.00000000E+00  0.00000000E+00
  0.00000000E+00  0.00000000E+00  0.00000000E+00
  0.00000000E+00  0.00000000E+00  0.00000000E+00
  0.00000000E+00  0.00000000E+00  0.00000000E+00
  0.00000000E+00  0.00000000E+00  0.00000000E+00
  0.00000000E+00  0.00000000E+00  0.00000000E+00
  0.00000000E+00  0.00000000E+00  0.00000000E+00
  0.00000000E+00  0.00000000E+00  0.00000000E+00
  0.00000000E+00  0.00000000E+00  0.00000000E+00
  0.00000000E+00  0.00000000E+00  0.00000000E+00
  0.00000000E+00  0.00000000E+00  0.00000000E+00
  0.00000000E+00  0.00000000E+00  0.00000000E+00
  0.00000000E+00  0.00000000E+00  0.00000000E+00
  0.00000000E+00  0.00000000E+00  0.00000000E+00
  0.00000000E+00  0.00000000E+00  0.00000000E+00
  0.00000000E+00  0.00000000E+00  0.00000000E+00
  0.00000000E+00  0.00000000E+00  0.00000000E+00
  0.00000000E+00  0.00000000E+00  0.00000000E+00
  0.00000000E+00  0.00000000E+00  0.00000000E+00
  0.00000000E+00  0.00000000E+00  0.00000000E+00
  0.00000000E+00  0.00000000E+00  0.00000000E+00
  0.00000000E+00  0.00000000E+00  0.00000000E+00
  0.00000000E+00  0.00000000E+00  0.00000000E+00
  0.00000000E+00  0.00000000E+00  0.00000000E+00
  0.00000000E+00  0.00000000E+00  0.00000000E+00
  0.00000000E+00  0.00000000E+00  0.00000000E+00
  0.00000000E+00  0.00000000E+00  0.00000000E+00
  0.00000000E+00  0.00000000E+00  0.00000000E+00
  0.00000000E+00  0.00000000E+00  0.00000000E+00
  0.00000000E+00  0.00000000E+00  0.00000000E+00
  0.00000000E+00  0.00000000E+00  0.00000000E+00
  0.00000000E+00  0.00000000E+00  0.00000000E+00
  0.00000000E+00  0.00000000E+00  0.00000000E+00
  0.00000000E+00  0.00000000E+00  0.00000000E+00
  0.00000000E+00  0.00000000E+00  0.00000000E+00
  0.00000000E+00  0.00000000E+00  0.00000000E+00
  0.00000000E+00  0.00000000E+00  0.00000000E+00
  0.00000000E+00  0.00000000E+00  0.00000000E+00
  0.00000000E+00  0.00000000E+00  0.00000000E+00
  0.00000000E+00  0.00000000E+00  0.00000000E+00
  0.00000000E+00  0.00000000E+00  0.00000000E+00
  0.00000000E+00  0.00000000E+00  0.00000000E+00
  0.00000000E+00  0.00000000E+00  0.00000000E+00
  0.00000000E+00  0.00000000E+00  0.00000000E+00
  0.00000000E+00  0.00000000E+00  0.00000000E+00
  0.00000000E+00  0.00000000E+00  0.00000000E+00
  0.00000000E+00  0.00000000E+00  0.00000000E+00
  0.00000000E+00  0.00000000E+00  0.00000000E+00
  0.00000000E+00  0.00000000E+00  0.00000000E+00
  0.00000000E+00  0.00000000E+00  0.00000000E+00
  0.00000000E+00  0.00000000E+00  0.00000000E+00
  0.00000000E+00  0.00000000E+00  0.00000000E+00
  0.00000000E+00  0.00000000E+00  0.00000000E+00
  0.00000000E+00  0.00000000E+00  0.00000000E+00
  0.00000000E+00  0.00000000E+00  0.00000000E+00
  0.00000000E+00  0.00000000E+00  0.00000000E+00
  0.00000000E+00  0.00000000E+00  0.00000000E+00
  0.00000000E+00  0.00000000E+00  0.00000000E+00
  0.00000000E+00  0.00000000E+00  0.00000000E+00
  0.00000000E+00  0.00000000E+00  0.00000000E+00
  0.00000000E+00  0.00000000E+00  0.00000000E+00
  0.00000000E+00  0.00000000E+00  0.00000000E+00
  0.00000000E+00  0.00000000E+00  0.00000000E+00
  0.00000000E+00  0.00000000E+00  0.00000000E+00
  0.00000000E+00  0.00000000E+00  0.00000000E+00
  0.00000000E+00  0.00000000E+00  0.00000000E+00
  0.00000000E+00  0.00000000E+00  0.00000000E+00
  0.00000000E+00  0.00000000E+00  0.00000000E+00
  0.00000000E+00  0.00000000E+00  0.00000000E+00
  0.00000000E+00  0.00000000E+00  0.00000000E+00
  0.00000000E+00  0.00000000E+00  0.00000000E+00
  0.00000000E+00  0.00000000E+00  0.00000000E+00
  0.00000000E+00  0.00000000E+00  0.00000000E+00
  0.00000000E+00  0.00000000E+00  0.00000000E+00
  0.00000000E+00  0.00000000E+00  0.00000000E+00
  0.00000000E+00  0.00000000E+00  0.00000000E+00
  0.00000000E+00  0.00000000E+00  0.00000000E+00
  0.00000000E+00  0.00000000E+00  0.00000000E+00
  0.00000000E+00  0.00000000E+00  0.00000000E+00
  0.00000000E+00  0.00000000E+00  0.00000000E+00
  0.00000000E+00  0.00000000E+00  0.00000000E+00
  0.00000000E+00  0.00000000E+00  0.00000000E+00
  0.00000000E+00  0.00000000E+00  0.00000000E+00
  0.00000000E+00  0.00000000E+00  0.00000000E+00
  0.00000000E+00  0.00000000E+00  0.00000000E+00
  0.00000000E+00  0.00000000E+00  0.00000000E+00
  0.00000000E+00  0.00000000E+00  0.00000000E+00
  0.00000000E+00  0.00000000E+00  0.00000000E+00
