# Supplementary material for: Brønsted acidity in zeolites measured by deprotonation energy
Source: Sci Rep. 2022 May 4;12:7301. doi: 10.1038/s41598-022-11354-x (PMC9068704; doi:10.1038/s41598-022-11354-x)
Supplement: Supplementary file 2 — Supplementary Information 2. [file 41598_2022_11354_MOESM2_ESM.zip › structures/periodic/ton/Al4-O2.vasp]

Si Al O H                               
   1.00000000000000     
    13.8689000000000000    0.0000000000000000    0.0000000000000000
     0.0000000000000000   17.3715000000000011    0.0000000000000000
     0.0000000000000000    0.0000000000000000   14.9430999999999994
   Si   Al   O    H 
    71     1   144     1
Direct
  0.2861211926846300  0.9594827743412080  0.2531552510789160
  0.7107442149326392  0.9473957232247819  0.2571041329924483
  0.7127854956784713  0.0425202648549880  0.0876717960095610
  0.2970685656296297  0.0543301127832296  0.0872498928347334
  0.7981336152534380  0.4461838370428732  0.2550814860562409
  0.2096548242142078  0.4565728462368480  0.2539930791381217
  0.2007890430360841  0.5575327922057290  0.0899618875730013
  0.7863128514339205  0.5412956736964850  0.0879821038540140
  0.1924410868581254  0.8009409950387303  0.2392242234371554
  0.7779873074286907  0.7756158219666210  0.2491196069532545
  0.8041738256266038  0.2013010342307059  0.0809056865964532
  0.2149763695326450  0.2201303984690983  0.0615961550989865
  0.7135495309079589  0.2808952762555448  0.2481842294221441
  0.3018762877686016  0.2978982441943443  0.2298294835961041
  0.2886441907425530  0.7221944518652549  0.0737495850952065
  0.6954739326999112  0.7003254759170717  0.0770976164122699
  0.5008516931459530  0.7771635624129581  0.1074410140259806
  0.5043139568752870  0.2276835769465783  0.2718976000273289
  0.0046028305593614  0.2746156088255494  0.1030082075807253
  0.9915887541277753  0.7268125300485611  0.2783289853238293
  0.5058064211503129  0.1213237529181846  0.1055449880274354
  0.0043016358040415  0.3790720998345370  0.2686493359928390
  0.9905209218378839  0.6233891906644925  0.1095344811004326
  0.2863409897765378  0.9545411641088567  0.5879146613094801
  0.6959841897637306  0.9457335577608046  0.5875914499471575
  0.7205886805743430  0.0434907050704765  0.4197287206659165
  0.3034819982602783  0.0546992404360151  0.4233580240443900
  0.8065799962838914  0.4466935122254050  0.5880071753091010
  0.2165705606039859  0.4548154259549323  0.5898831074521443
  0.1983716932008867  0.5519404891268409  0.4236107696976193
  0.7846004590436061  0.5428147019579338  0.4233692420624705
  0.1893647761328461  0.7988133820649953  0.5730837687008468
  0.7791670149269941  0.7793133526537536  0.5792829617278714
  0.8020828417165018  0.2052796384450771  0.4143336312879520
  0.2142331731788333  0.2221878970068434  0.3960015480829955
  0.7201380084772552  0.2824844680583897  0.5847564266686277
  0.3078039324462916  0.2986983000101024  0.5632165120820486
  0.2784737820413686  0.7190413184383798  0.4064720311397232
  0.6869528624694841  0.6993442104803085  0.4148287974239070
  0.4886605181991998  0.7722145940556274  0.4461285564497537
  0.5134356829751464  0.2229682107040966  0.6036723399908676
  0.0058366956956681  0.2730997126633721  0.4350727786921181
  0.9885852691070890  0.7273753694852487  0.6113316829983874
  0.4921260433935390  0.8766845580123221  0.6063815426230058
  0.5138722589302074  0.1200576357467096  0.4353818530226905
  0.0107841486955623  0.3768734269309856  0.6002913802128396
  0.9927375663846184  0.6212995631274055  0.4456617775019827
  0.2892508861123127  0.9553113276427029  0.9213445517559058
  0.7010662506652248  0.9453654147758601  0.9201090110861910
  0.7170531056954329  0.0429709000219266  0.7559976922381472
  0.3043943558621813  0.0511959090877100  0.7550159258560496
  0.7972589211771643  0.4439222984198241  0.9185764165937489
  0.2101830067646128  0.4591217280718129  0.9222773517481624
  0.1963980983167631  0.5559375406297173  0.7555327104621381
  0.7852973815644771  0.5432160457310576  0.7571256882294892
  0.1956455632472649  0.7977750488139151  0.9074916267631299
  0.7844760412807756  0.7794321414332861  0.9130246034366127
  0.8111953583923536  0.2004222314229248  0.7458223944149669
  0.2224670057898700  0.2196655985319541  0.7308044589245193
  0.7162963802435426  0.2776085343344002  0.9132695827499723
  0.3055202421757605  0.3014249670680605  0.8987857634022196
  0.2816053812346380  0.7199503387301717  0.7381943420919955
  0.6920942734964813  0.7016209745892045  0.7457611203748800
  0.4926548831272291  0.7754393496473325  0.7743187839659114
  0.5042620943911780  0.2266663311103098  0.9385745900061636
  0.0121496856380982  0.2731857558186344  0.7690985408406232
 -0.0067999175334250  0.7295346080699342  0.9450673839083246
  0.4963615921792774  0.8796408200478504  0.9378602071383960
  0.5071281557450424  0.1196950894977967  0.7739037793189049
  0.0048648796283464  0.3784072138989437  0.9342927935038460
  0.9898986381575953  0.6240852753309566  0.7789985776441016
  0.4909957850979747  0.8778963001405623  0.2758519834707413
  0.2694717263771277  0.9868655825647952  0.3566764888256980
  0.7570427810445066  0.0121718077238782  0.3224303317245120
  0.7319306997066201  0.9697173615365224  0.1546752844776264
  0.2651377191070609  0.0344329865950277  0.1891225035641889
  0.7635376314493726  0.5142530652801769  0.3218995196703586
  0.2255985063481507  0.4804694418476810  0.3579292866675244
  0.2259271284527450  0.5324324651661115  0.1922129584885157
  0.7643556855573590  0.4694919021469125  0.1547991170221816
  0.2062288899750789  0.8932534647357602  0.2311186128215793
  0.7428337699006747  0.8613513551575470  0.2798799347201490
  0.7838152086120765  0.1133888246473696  0.1137180302204233
  0.2392643564221436  0.1295536212650296  0.0520209300920506
  0.7487967034462852  0.3646848647307182  0.2823715346237446
  0.2868544030784899  0.3903835093669622  0.2266003953368927
  0.2654149541484361  0.6311465374271968  0.0618669325379025
  0.7137441833688898  0.6121915028044124  0.1094986749420706
  0.3939483471656127  0.9294089284538195  0.2376561824659668
  0.5899438169742320  0.9526394479209229  0.2784401964587694
  0.6007016927856818  0.0674133962518439  0.0977026223210418
  0.4127836964707614  0.0700861921384414  0.0794642487144361
  0.9149353431496670  0.4387686713607142  0.2606009163661430
  0.1009539056562614  0.4240275863398359  0.2382612755529894
  0.0862237272842441  0.5761827987176698  0.0799166606286198
  0.8983254005518937  0.5668385815754358  0.0999602830235633
  0.2115954851531142  0.7591116206648043  0.1436305318895651
  0.7469381225823575  0.7600239181358811  0.1464221909854751
  0.7559237674056930  0.2126852943852336  0.9827011738225420
  0.2254927966342265  0.2618831048900269  0.9645410605309245
  0.7557354516471108  0.2630420508143423  0.1491853203537640
  0.2902578440006429  0.2608392721999725  0.1306462040013266
  0.2761431709739020  0.7650444363039633  0.9773477906784673
  0.7454566743419945  0.7121745131707750  0.9794452584429496
  0.3978647969237085  0.7320418924087801  0.1090158455000179
  0.5808272431145076  0.7161523712447324  0.0699609599282753
  0.5966873767879699  0.2797223476568261  0.2449456670474117
  0.4101777183825815  0.2817313100891152  0.2651409942807184
  0.9195840904380521  0.2148695302236517  0.0757058374519284
  0.1054516005869198  0.2283788322791238  0.0971366985868676
  0.0814868720717436  0.7851363652212053  0.2674401084739021
  0.8943872507726360  0.7750666415701577  0.2567610446775236
  0.5320104479574349  0.8074551563761304  0.2046098502820274
  0.5145780617700428  0.1975708880158381  0.3747594390378924
  0.9862929810975128  0.3042695603878874  0.2048565599449580
  0.9889101991390917  0.6963560347155882  0.3809418178990937
  0.4861432471911876  0.8481892700734261  0.3853471071288005
  0.4960249023422490  0.1514906087605543  0.2085461378455814
  0.0126409220180892  0.3490770926880066  0.3715343325441817
  0.0010228008405751  0.6520424460978987  0.2128053318380008
  0.2697673965620039  0.9807924458595046  0.6911351519480080
  0.7313372515112495  0.0138032715674341  0.6539494865333453
  0.7305337545906887  0.9722356190171452  0.4881348502201527
  0.2748802932952241  0.0306083013394263  0.5250054943760266
  0.7744295498684720  0.5161761138157929  0.6538307062213046
  0.2231112116302170  0.4824681981916943  0.6932296227872866
  0.2321465321638022  0.5286145013199107  0.5244124537564537
  0.7681666652006360  0.4689859053319563  0.4886872490799498
  0.2057914184190123  0.8908876397591106  0.5605227682321874
  0.7459482688652993  0.8643630852901879  0.6123241756498561
  0.7819244739162732  0.1178638412772771  0.4501082753083802
  0.2515678790349183  0.1344083098112021  0.3963444903367959
  0.7578227996905286  0.3657895207882155  0.6187196462885095
  0.3011964944510940  0.3916063521117232  0.5730181624328747
  0.2537432213861290  0.6287566781906377  0.3904259076339562
  0.7104695549294388  0.6120158448037492  0.4474506120528777
  0.3936319714993560  0.9188305902360676  0.5751980179881964
  0.5792227879380191  0.9384338681696852  0.5911113511277652
  0.6052636820335974  0.0648284601760767  0.4064247724701765
  0.4204098858658696  0.0668650104450921  0.4165172174164248
  0.9238532158660253  0.4389343654275135  0.5895374132987511
  0.1112273109659896  0.4167098357869223  0.5699014181896699
  0.0821909787365474  0.5652225084719438  0.4204517774309786
  0.8949152149956653  0.5718920166434076  0.4345893944913101
  0.2019157653406131  0.7542815360864810  0.4783641257217088
  0.7397503678299898  0.7627188361294894  0.4788920716679190
  0.7513539834047608  0.2143333846121527  0.3168282563385632
  0.2220785266447307  0.2583348280399895  0.2957422254441129
  0.7553106082765259  0.2676188009178286  0.4824192513950760
  0.2800852219766810  0.2748971852544106  0.4615729477256697
  0.2678475340413989  0.7657927781753924  0.3126279874892781
  0.7296743700445444  0.7114629795014905  0.3140751675511909
  0.3871808039613583  0.7252799813150914  0.4438118091410659
  0.5714860750729456  0.7106972990629573  0.4164153304421668
  0.6032606487065711  0.2810484432237292  0.5879895196686019
  0.4167854727821288  0.2711602805945947  0.5830680882351842
  0.9171787300157661  0.2175966449969483  0.4059783292953947
  0.1027205748473447  0.2217186847953481  0.4276348626819395
  0.0807214600248749  0.7845568498229442  0.6087149990379149
  0.8959823396725164  0.7768931860493593  0.5789337832520404
  0.5104215390030908  0.7980807650695717  0.5497737512432787
  0.5123181417595375  0.1931196629349562  0.7063936833323942
  0.9897349331746288  0.3017619218063295  0.5376317957967647
  0.9731455378241903  0.6977809801000691  0.7135323709129748
  0.4882818146915981  0.8523375318622649  0.7115870868749532
  0.5225990064365075  0.1466545263485773  0.5392264367240458
  0.0160590739798723  0.3484146829333924  0.7039292040208556
  0.0043935238170941  0.6517434114575777  0.5481978414983895
  0.2703792934009507  0.9811812834052173  0.0241762971768158
  0.7371886203898999  0.0128636583241338  0.9877590794432849
  0.7375930854366177  0.9698072724794403  0.8208677433225985
  0.2749011564010757  0.0303258749637829  0.8573199749279955
  0.7658606105457174  0.5116722404794370  0.9870140914016202
  0.2271577250176306  0.4852086871762391  0.0252845705702035
  0.2238658048377148  0.5341210852293491  0.8582883605468239
  0.7600615968894314  0.4693048956684710  0.8197878232699953
  0.2117388548319305  0.8895622763013861  0.8935882307831519
  0.7476971497524217  0.8631474289434442  0.9472408821707933
  0.7934272567184257  0.1117470414301999  0.7759734633640951
  0.2513301451932316  0.1298374730532952  0.7250465188494369
  0.7475527751725175  0.3628118883636332  0.9466109589185384
  0.2889720654084481  0.3937946237465563  0.8958797751273421
  0.2588525001674450  0.6294258516263697  0.7226191261827166
  0.7104933174394710  0.6131342731822227  0.7765216304468573
  0.3980597886722778  0.9228222080063634  0.9082109950834365
  0.5840720864531875  0.9408596462049735  0.9241984542778076
  0.6080537678657376  0.0735953940954501  0.7722866700091562
  0.4210528366345591  0.0613483181924545  0.7451439678523262
  0.9141020086967446  0.4356640332500414  0.9195142426409321
  0.1019028291214291  0.4251034692794929  0.9089950289089508
  0.0814756132746395  0.5732488013880128  0.7462442328181458
  0.8950738822577542  0.5700208239603853  0.7780655073266305
  0.2065035628562912  0.7534322615669746  0.8122341443507599
  0.7448628434480975  0.7623898766570786  0.8127540740025253
  0.7632040287595989  0.2141708317626386  0.6476763572998215
  0.2320582103950474  0.2576652165055415  0.6317104030147288
  0.7613888038988943  0.2606424691800164  0.8151151058595751
  0.2940620727296041  0.2652870478242929  0.7989427877050845
  0.2684369098008901  0.7666206627136847  0.6447214669148255
  0.7368887054682043  0.7137737162751792  0.6462124373891160
  0.3917307053864423  0.7288370685279035  0.7716139063897669
  0.5768718942844877  0.7165030836755135  0.7435710506545395
  0.5996935749887492  0.2735011500089528  0.9078991686427876
  0.4139805484367635  0.2855598557778816  0.9343448045506562
  0.9263178215394176  0.2149046367427025  0.7406763671101144
  0.1118576253276491  0.2252478693315560  0.7640586834594262
  0.0872637887443114  0.7846420614957161  0.9444825377383871
  0.9015250082393834  0.7802316263663748  0.9124377978636108
  0.5145111643029219  0.8038522432057383  0.8758303928162752
  0.5166841982009925  0.1961475677470629  0.0408644575092468
  0.9941201762663608  0.3025087433028820  0.8710086875548785
  0.9756399183684570  0.6989473381034875  0.0465863906720813
  0.4923519144641650  0.8518449754097165  0.0409586403558081
  0.4861493781322235  0.1522261834149160  0.8742254835363575
  0.0064051629171556  0.3498534300216403  0.0379806449039410
  0.0089370547815086  0.6550691240676755  0.8801912461696828
  0.5754784510743052 -0.0036157288529261  0.3196823656682964
 
  0.00000000E+00  0.00000000E+00  0.00000000E+00
  0.00000000E+00  0.00000000E+00  0.00000000E+00
  0.00000000E+00  0.00000000E+00  0.00000000E+00
  0.00000000E+00  0.00000000E+00  0.00000000E+00
  0.00000000E+00  0.00000000E+00  0.00000000E+00
  0.00000000E+00  0.00000000E+00  0.00000000E+00
  0.00000000E+00  0.00000000E+00  0.00000000E+00
  0.00000000E+00  0.00000000E+00  0.00000000E+00
  0.00000000E+00  0.00000000E+00  0.00000000E+00
  0.00000000E+00  0.00000000E+00  0.00000000E+00
  0.00000000E+00  0.00000000E+00  0.00000000E+00
  0.00000000E+00  0.00000000E+00  0.00000000E+00
  0.00000000E+00  0.00000000E+00  0.00000000E+00
  0.00000000E+00  0.00000000E+00  0.00000000E+00
  0.00000000E+00  0.00000000E+00  0.00000000E+00
  0.00000000E+00  0.00000000E+00  0.00000000E+00
  0.00000000E+00  0.00000000E+00  0.00000000E+00
  0.00000000E+00  0.00000000E+00  0.00000000E+00
  0.00000000E+00  0.00000000E+00  0.00000000E+00
  0.00000000E+00  0.00000000E+00  0.00000000E+00
  0.00000000E+00  0.00000000E+00  0.00000000E+00
  0.00000000E+00  0.00000000E+00  0.00000000E+00
  0.00000000E+00  0.00000000E+00  0.00000000E+00
  0.00000000E+00  0.00000000E+00  0.00000000E+00
  0.00000000E+00  0.00000000E+00  0.00000000E+00
  0.00000000E+00  0.00000000E+00  0.00000000E+00
  0.00000000E+00  0.00000000E+00  0.00000000E+00
  0.00000000E+00  0.00000000E+00  0.00000000E+00
  0.00000000E+00  0.00000000E+00  0.00000000E+00
  0.00000000E+00  0.00000000E+00  0.00000000E+00
  0.00000000E+00  0.00000000E+00  0.00000000E+00
  0.00000000E+00  0.00000000E+00  0.00000000E+00
  0.00000000E+00  0.00000000E+00  0.00000000E+00
  0.00000000E+00  0.00000000E+00  0.00000000E+00
  0.00000000E+00  0.00000000E+00  0.00000000E+00
  0.00000000E+00  0.00000000E+00  0.00000000E+00
  0.00000000E+00  0.00000000E+00  0.00000000E+00
  0.00000000E+00  0.00000000E+00  0.00000000E+00
  0.00000000E+00  0.00000000E+00  0.00000000E+00
  0.00000000E+00  0.00000000E+00  0.00000000E+00
  0.00000000E+00  0.00000000E+00  0.00000000E+00
  0.00000000E+00  0.00000000E+00  0.00000000E+00
  0.00000000E+00  0.00000000E+00  0.00000000E+00
  0.00000000E+00  0.00000000E+00  0.00000000E+00
  0.00000000E+00  0.00000000E+00  0.00000000E+00
  0.00000000E+00  0.00000000E+00  0.00000000E+00
  0.00000000E+00  0.00000000E+00  0.00000000E+00
  0.00000000E+00  0.00000000E+00  0.00000000E+00
  0.00000000E+00  0.00000000E+00  0.00000000E+00
  0.00000000E+00  0.00000000E+00  0.00000000E+00
  0.00000000E+00  0.00000000E+00  0.00000000E+00
  0.00000000E+00  0.00000000E+00  0.00000000E+00
  0.00000000E+00  0.00000000E+00  0.00000000E+00
  0.00000000E+00  0.00000000E+00  0.00000000E+00
  0.00000000E+00  0.00000000E+00  0.00000000E+00
  0.00000000E+00  0.00000000E+00  0.00000000E+00
  0.00000000E+00  0.00000000E+00  0.00000000E+00
  0.00000000E+00  0.00000000E+00  0.00000000E+00
  0.00000000E+00  0.00000000E+00  0.00000000E+00
  0.00000000E+00  0.00000000E+00  0.00000000E+00
  0.00000000E+00  0.00000000E+00  0.00000000E+00
  0.00000000E+00  0.00000000E+00  0.00000000E+00
  0.00000000E+00  0.00000000E+00  0.00000000E+00
  0.00000000E+00  0.00000000E+00  0.00000000E+00
  0.00000000E+00  0.00000000E+00  0.00000000E+00
  0.00000000E+00  0.00000000E+00  0.00000000E+00
  0.00000000E+00  0.00000000E+00  0.00000000E+00
  0.00000000E+00  0.00000000E+00  0.00000000E+00
  0.00000000E+00  0.00000000E+00  0.00000000E+00
  0.00000000E+00  0.00000000E+00  0.00000000E+00
  0.00000000E+00  0.00000000E+00  0.00000000E+00
  0.00000000E+00  0.00000000E+00  0.00000000E+00
  0.00000000E+00  0.00000000E+00  0.00000000E+00
  0.00000000E+00  0.00000000E+00  0.00000000E+00
  0.00000000E+00  0.00000000E+00  0.00000000E+00
  0.00000000E+00  0.00000000E+00  0.00000000E+00
  0.00000000E+00  0.00000000E+00  0.00000000E+00
  0.00000000E+00  0.00000000E+00  0.00000000E+00
  0.00000000E+00  0.00000000E+00  0.00000000E+00
  0.00000000E+00  0.00000000E+00  0.00000000E+00
  0.00000000E+00  0.00000000E+00  0.00000000E+00
  0.00000000E+00  0.00000000E+00  0.00000000E+00
  0.00000000E+00  0.00000000E+00  0.00000000E+00
  0.00000000E+00  0.00000000E+00  0.00000000E+00
  0.00000000E+00  0.00000000E+00  0.00000000E+00
  0.00000000E+00  0.00000000E+00  0.00000000E+00
  0.00000000E+00  0.00000000E+00  0.00000000E+00
  0.00000000E+00  0.00000000E+00  0.00000000E+00
  0.00000000E+00  0.00000000E+00  0.00000000E+00
  0.00000000E+00  0.00000000E+00  0.00000000E+00
  0.00000000E+00  0.00000000E+00  0.00000000E+00
  0.00000000E+00  0.00000000E+00  0.00000000E+00
  0.00000000E+00  0.00000000E+00  0.00000000E+00
  0.00000000E+00  0.00000000E+00  0.00000000E+00
  0.00000000E+00  0.00000000E+00  0.00000000E+00
  0.00000000E+00  0.00000000E+00  0.00000000E+00
  0.00000000E+00  0.00000000E+00  0.00000000E+00
  0.00000000E+00  0.00000000E+00  0.00000000E+00
  0.00000000E+00  0.00000000E+00  0.00000000E+00
  0.00000000E+00  0.00000000E+00  0.00000000E+00
  0.00000000E+00  0.00000000E+00  0.00000000E+00
  0.00000000E+00  0.00000000E+00  0.00000000E+00
  0.00000000E+00  0.00000000E+00  0.00000000E+00
  0.00000000E+00  0.00000000E+00  0.00000000E+00
  0.00000000E+00  0.00000000E+00  0.00000000E+00
  0.00000000E+00  0.00000000E+00  0.00000000E+00
  0.00000000E+00  0.00000000E+00  0.00000000E+00
  0.00000000E+00  0.00000000E+00  0.00000000E+00
  0.00000000E+00  0.00000000E+00  0.00000000E+00
  0.00000000E+00  0.00000000E+00  0.00000000E+00
  0.00000000E+00  0.00000000E+00  0.00000000E+00
  0.00000000E+00  0.00000000E+00  0.00000000E+00
  0.00000000E+00  0.00000000E+00  0.00000000E+00
  0.00000000E+00  0.00000000E+00  0.00000000E+00
  0.00000000E+00  0.00000000E+00  0.00000000E+00
  0.00000000E+00  0.00000000E+00  0.00000000E+00
  0.00000000E+00  0.00000000E+00  0.00000000E+00
  0.00000000E+00  0.00000000E+00  0.00000000E+00
  0.00000000E+00  0.00000000E+00  0.00000000E+00
  0.00000000E+00  0.00000000E+00  0.00000000E+00
  0.00000000E+00  0.00000000E+00  0.00000000E+00
  0.00000000E+00  0.00000000E+00  0.00000000E+00
  0.00000000E+00  0.00000000E+00  0.00000000E+00
  0.00000000E+00  0.00000000E+00  0.00000000E+00
  0.00000000E+00  0.00000000E+00  0.00000000E+00
  0.00000000E+00  0.00000000E+00  0.00000000E+00
  0.00000000E+00  0.00000000E+00  0.00000000E+00
  0.00000000E+00  0.00000000E+00  0.00000000E+00
  0.00000000E+00  0.00000000E+00  0.00000000E+00
  0.00000000E+00  0.00000000E+00  0.00000000E+00
  0.00000000E+00  0.00000000E+00  0.00000000E+00
  0.00000000E+00  0.00000000E+00  0.00000000E+00
  0.00000000E+00  0.00000000E+00  0.00000000E+00
  0.00000000E+00  0.00000000E+00  0.00000000E+00
  0.00000000E+00  0.00000000E+00  0.00000000E+00
  0.00000000E+00  0.00000000E+00  0.00000000E+00
  0.00000000E+00  0.00000000E+00  0.00000000E+00
  0.00000000E+00  0.00000000E+00  0.00000000E+00
  0.00000000E+00  0.00000000E+00  0.00000000E+00
  0.00000000E+00  0.00000000E+00  0.00000000E+00
  0.00000000E+00  0.00000000E+00  0.00000000E+00
  0.00000000E+00  0.00000000E+00  0.00000000E+00
  0.00000000E+00  0.00000000E+00  0.00000000E+00
  0.00000000E+00  0.00000000E+00  0.00000000E+00
  0.00000000E+00  0.00000000E+00  0.00000000E+00
  0.00000000E+00  0.00000000E+00  0.00000000E+00
  0.00000000E+00  0.00000000E+00  0.00000000E+00
  0.00000000E+00  0.00000000E+00  0.00000000E+00
  0.00000000E+00  0.00000000E+00  0.00000000E+00
  0.00000000E+00  0.00000000E+00  0.00000000E+00
  0.00000000E+00  0.00000000E+00  0.00000000E+00
  0.00000000E+00  0.00000000E+00  0.00000000E+00
  0.00000000E+00  0.00000000E+00  0.00000000E+00
  0.00000000E+00  0.00000000E+00  0.00000000E+00
  0.00000000E+00  0.00000000E+00  0.00000000E+00
  0.00000000E+00  0.00000000E+00  0.00000000E+00
  0.00000000E+00  0.00000000E+00  0.00000000E+00
  0.00000000E+00  0.00000000E+00  0.00000000E+00
  0.00000000E+00  0.00000000E+00  0.00000000E+00
  0.00000000E+00  0.00000000E+00  0.00000000E+00
  0.00000000E+00  0.00000000E+00  0.00000000E+00
  0.00000000E+00  0.00000000E+00  0.00000000E+00
  0.00000000E+00  0.00000000E+00  0.00000000E+00
  0.00000000E+00  0.00000000E+00  0.00000000E+00
  0.00000000E+00  0.00000000E+00  0.00000000E+00
  0.00000000E+00  0.00000000E+00  0.00000000E+00
  0.00000000E+00  0.00000000E+00  0.00000000E+00
  0.00000000E+00  0.00000000E+00  0.00000000E+00
  0.00000000E+00  0.00000000E+00  0.00000000E+00
  0.00000000E+00  0.00000000E+00  0.00000000E+00
  0.00000000E+00  0.00000000E+00  0.00000000E+00
  0.00000000E+00  0.00000000E+00  0.00000000E+00
  0.00000000E+00  0.00000000E+00  0.00000000E+00
  0.00000000E+00  0.00000000E+00  0.00000000E+00
  0.00000000E+00  0.00000000E+00  0.00000000E+00
  0.00000000E+00  0.00000000E+00  0.00000000E+00
  0.00000000E+00  0.00000000E+00  0.00000000E+00
  0.00000000E+00  0.00000000E+00  0.00000000E+00
  0.00000000E+00  0.00000000E+00  0.00000000E+00
  0.00000000E+00  0.00000000E+00  0.00000000E+00
  0.00000000E+00  0.00000000E+00  0.00000000E+00
  0.00000000E+00  0.00000000E+00  0.00000000E+00
  0.00000000E+00  0.00000000E+00  0.00000000E+00
  0.00000000E+00  0.00000000E+00  0.00000000E+00
  0.00000000E+00  0.00000000E+00  0.00000000E+00
  0.00000000E+00  0.00000000E+00  0.00000000E+00
  0.00000000E+00  0.00000000E+00  0.00000000E+00
  0.00000000E+00  0.00000000E+00  0.00000000E+00
  0.00000000E+00  0.00000000E+00  0.00000000E+00
  0.00000000E+00  0.00000000E+00  0.00000000E+00
  0.00000000E+00  0.00000000E+00  0.00000000E+00
  0.00000000E+00  0.00000000E+00  0.00000000E+00
  0.00000000E+00  0.00000000E+00  0.00000000E+00
  0.00000000E+00  0.00000000E+00  0.00000000E+00
  0.00000000E+00  0.00000000E+00  0.00000000E+00
  0.00000000E+00  0.00000000E+00  0.00000000E+00
  0.00000000E+00  0.00000000E+00  0.00000000E+00
  0.00000000E+00  0.00000000E+00  0.00000000E+00
  0.00000000E+00  0.00000000E+00  0.00000000E+00
  0.00000000E+00  0.00000000E+00  0.00000000E+00
  0.00000000E+00  0.00000000E+00  0.00000000E+00
  0.00000000E+00  0.00000000E+00  0.00000000E+00
  0.00000000E+00  0.00000000E+00  0.00000000E+00
  0.00000000E+00  0.00000000E+00  0.00000000E+00
  0.00000000E+00  0.00000000E+00  0.00000000E+00
  0.00000000E+00  0.00000000E+00  0.00000000E+00
  0.00000000E+00  0.00000000E+00  0.00000000E+00
  0.00000000E+00  0.00000000E+00  0.00000000E+00
  0.00000000E+00  0.00000000E+00  0.00000000E+00
  0.00000000E+00  0.00000000E+00  0.00000000E+00
  0.00000000E+00  0.00000000E+00  0.00000000E+00
  0.00000000E+00  0.00000000E+00  0.00000000E+00
  0.00000000E+00  0.00000000E+00  0.00000000E+00
  0.00000000E+00  0.00000000E+00  0.00000000E+00
  0.00000000E+00  0.00000000E+00  0.00000000E+00
  0.00000000E+00  0.00000000E+00  0.00000000E+00
  0.00000000E+00  0.00000000E+00  0.00000000E+00
