# Supplementary material for: Brønsted acidity in zeolites measured by deprotonation energy
Source: Sci Rep. 2022 May 4;12:7301. doi: 10.1038/s41598-022-11354-x (PMC9068704; doi:10.1038/s41598-022-11354-x)
Supplement: Supplementary file 2 — Supplementary Information 2. [file 41598_2022_11354_MOESM2_ESM.zip › structures/periodic/ton/Al4-O6_a.vasp]

Si Al O H                               
   1.00000000000000     
    13.8689000000000000    0.0000000000000000    0.0000000000000000
     0.0000000000000000   17.3715000000000011    0.0000000000000000
     0.0000000000000000    0.0000000000000000   14.9430999999999994
   Si   Al   O    H 
    71     1   144     1
Direct
  0.3014052056058143  0.9481992878113615  0.2625328294290993
  0.7245797887791421  0.9593313716746077  0.2556306350074055
  0.7007917893596401  0.0565456305675770  0.0942902532971633
  0.2876833407466036  0.0438668098357067  0.0953641821130025
  0.7802437742955776  0.4590136973714805  0.2577243286084200
  0.1929430181616812  0.4460278938937538  0.2627366306399019
  0.2086155663333195  0.5421009216181714  0.0954689296320883
  0.7956100125374623  0.5577224889553016  0.0940426593196391
  0.2245319235013992  0.7790832924299348  0.2795044318009698
  0.8166660977530495  0.8037264073212996  0.2710166843504075
  0.7783887026277746  0.2233413055154475  0.0998747347653045
  0.1901115091618975  0.2007003626649520  0.1133384388364840
  0.6873716456312366  0.3014516257917466  0.2680069262292392
  0.2770142153919872  0.2795543499313885  0.2819326420917224
  0.3079439584533456  0.6986818629755074  0.1112144767096871
  0.7206248257542840  0.7267779408756154  0.1031684543742909
  0.5074926400647647  0.7684342437890800  0.0668789839844641
  0.4882083312867869  0.2272335931739552  0.2451637415703783
  0.9897192116693452  0.2727673078231678  0.0744374943780083
  0.0123751697769559  0.7237161836408638  0.2461568991826937
  0.4945940716287662  0.1219660060056780  0.0814921440101781
  0.9873079520713807  0.3787941600064199  0.2397078101998817
  0.0031017780481039  0.6214367210842870  0.0798547928880298
  0.3036723896232211  0.9453543699681274  0.5923109501572686
  0.7157917899191616  0.9582206449564010  0.5895219084719251
  0.6961207662255091  0.0559559893016877  0.4249642099265044
  0.2824121133497762  0.0439841375363753  0.4279909890106013
  0.7804169808577011  0.4584331642472961  0.5920085536426385
  0.1938312788983512  0.4456398023481645  0.5958657472369880
  0.2112014633056593  0.5422680902633205  0.4310321281747861
  0.8024086029943300  0.5549734722547640  0.4263420835252352
  0.2203082858299487  0.7792991646698749  0.6117431868789497
  0.8113127727153443  0.8017373872659057  0.6010684861630620
  0.7764182565128437  0.2232498384091627  0.4328878381756485
  0.1876633153884166  0.2010853519801750  0.4472280507906470
  0.6859877208997898  0.3016506513741604  0.6007911313627099
  0.2757324529884336  0.2795769212391077  0.6150793788508094
  0.3125400103930600  0.6974463495877352  0.4470073030091354
  0.7241712205079216  0.7227422256834746  0.4328440341685568
  0.5114462974726147  0.7674631613069158  0.4027611740175332
  0.4868921742591684  0.2264778936373421  0.5770172681960538
  0.9875298363545230  0.2732209349126861  0.4067453629791218
  0.0090665369724804  0.7265768521367084  0.5764397971124244
  0.5095684562504909  0.8758947736150408  0.5673856347454864
  0.4898561529151531  0.1205015331783946  0.4119535916855814
  0.9880694437731060  0.3773603189965116  0.5741544157270886
  0.0067291571850999  0.6196844801383712  0.4141569520790228
  0.3025885502875293  0.9443324943100966  0.9290549253658317
  0.7140180084591199  0.9590088180559739  0.9239372747302098
  0.6960876626752766  0.0553348251616471  0.7578028851971766
  0.2893375775580477  0.0428320446676660  0.7623003929261170
  0.7816000783965650  0.4601661495942142  0.9255087878509662
  0.1953164301322818  0.4447157990212848  0.9271631822541824
  0.2087924322490602  0.5442810148711978  0.7623193381126070
  0.7982699493693457  0.5563224901847541  0.7587425479334279
  0.2176987660766863  0.7792360702674889  0.9455666689940460
  0.8079606692610957  0.8018255742612330  0.9341968145226746
  0.7759947641611191  0.2228868842992833  0.7654735416066589
  0.1890277665447022  0.1973427060372501  0.7807743645473686
  0.6899849313102697  0.3018796056578376  0.9349495492063379
  0.2801278626511521  0.2779830647008223  0.9472684390497796
  0.3070511605178648  0.7004311346790543  0.7781501424512948
  0.7194840297188216  0.7239775884301953  0.7656490861439613
  0.5064449204726152  0.7730899475545705  0.7370113111538458
  0.4928621785753446  0.2254199365956413  0.9122886796562837
  0.9888404077031994  0.2718003305678720  0.7409967456077755
  0.0056239513818462  0.7259944636050419  0.9107686890575037
  0.5087314095357375  0.8751961517676988  0.9035177732564915
  0.4927421711705186  0.1226407664974771  0.7466951976980866
  0.9875357054603909  0.3777860801966202  0.9076659718598065
  0.0037932141796839  0.6220770683271712  0.7456692611407809
  0.5116101985403928  0.8808676683186607  0.2457258609387734
  0.2621668436437600  0.0187442714335940  0.3251518262953267
  0.7350763888155795  0.9901015819725175  0.3579778796557528
  0.7457221536019263  0.0334359724744913  0.1907043496252402
  0.2726562031069614  0.9686788987316967  0.1584717214553725
  0.7640668803481300  0.4879350173712384  0.3596638738449742
  0.2236961812885560  0.5173911242487526  0.3269039823383229
  0.2226434573949234  0.4679296280148495  0.1604990395542714
  0.7600004617428477  0.5326121191956901  0.1932157829308416
  0.2447315650801645  0.8699574553873010  0.2912633650215632
  0.8070307794056062  0.8930463650342393  0.2408645000778502
  0.7438375664254259  0.1395986284949060  0.0639074790008326
  0.2076888675614883  0.1084978803632568  0.1195125458965569
  0.7049920974513743  0.3897627516219666  0.2358488202162203
  0.2501980646804268  0.3695567400776272  0.2939664759762240
  0.2880979932158300  0.6072726643657026  0.1214304087181958
  0.7485027539986415  0.6408294646009735  0.0695481975795117
  0.4159976253371968  0.9395595685788882  0.2712840847334123
  0.6202032228857840  0.9253694424039828  0.2339930044606395
  0.5829955461357508  0.0617015837298501  0.0953115455317277
  0.3961303201260092  0.0776536164146889  0.1090355248425778
  0.8901319845042165  0.4299074358714948  0.2421385525457551
  0.0769570024148855  0.4327780762479826  0.2705372161247082
  0.1004322812108972  0.5762479685892009  0.1082476183760973
  0.9127935445309502  0.5626032292617080  0.0891084183561587
  0.2992757199389411  0.7428543639574222  0.2062349343927673
  0.7659939721754108  0.7445915474086582  0.2002650000909398
  0.7404534623963510  0.2903470587465525  0.0322914910210895
  0.2692331892350629  0.2377570163478599  0.0449825589273810
  0.7350332152877597  0.2399400469745387  0.1988502228822633
  0.2029076131617498  0.2400964351775146  0.2110946495963671
  0.2306861784605135  0.7351264744270637  0.0407842109097614
  0.7581949494477138  0.7906364804979882  0.0319102555961661
  0.4180943397256514  0.7100290410418689  0.0748877019458009
  0.6029578949760261  0.7321824063759370  0.1097017758972065
  0.5721573229313422  0.2867265479931596  0.2752844194596670
  0.3870535732740155  0.2735811406156453  0.2471985805798556
  0.8952235103971951  0.2246062129700665  0.1046977849671841
  0.0811237107563918  0.2148722840730047  0.0787624337828221
  0.1149806837931417  0.7676543392051564  0.2450919244887328
  0.9306801184115006  0.7838838203167839  0.2787975239806942
  0.4814355147026668  0.8503373796968107  0.1260855643610804
  0.4838967068132671  0.1516845428184989  0.3094408769426603
  0.0064179342924289  0.3477063548987447  0.1383950084067314
  0.0165284088720761  0.6481455504830581  0.3108169274652050
  0.5162236082799164  0.7938601688109221  0.3001557270904787
  0.5094844701533980  0.1980508921849097  0.1435468895780587
  0.9760418218759102  0.3043361631713509  0.3048032097133431
  0.9871529977302849  0.6954819117735568  0.1448961442878521
  0.2778405530376491  0.0164474202696691  0.6589553193328236
  0.7330450171005241  0.9879707427364846  0.6912255775952870
  0.7324026386450008  0.0320409394738565  0.5246662141607022
  0.2693201569070491  0.9688793394196388  0.4920927102071173
  0.7601551412043387  0.4888052592753519  0.6928364972859186
  0.2227476902395639  0.5184933637219945  0.6587587280350684
  0.2249216483395709  0.4662565039723409  0.4936355134513007
  0.7653270683654056  0.5316376645167705  0.5257770817802289
  0.2457494436767416  0.8694981326174833  0.6252118332468154
  0.7929134013529264  0.8898995607209303  0.5688214525018606
  0.7401225091854347  0.1396200247603818  0.3990126236128536
  0.2045542086040657  0.1091590593133531  0.4574367619953311
  0.7041544581007138  0.3900605374948549  0.5692711065465141
  0.2511679139880671  0.3698504449025714  0.6299359833715072
  0.2918023461646613  0.6058523782895062  0.4569983314955056
  0.7610578116464487  0.6389138021240968  0.3987175084407475
  0.4194104464802536  0.9305676419031469  0.5951771270043058
  0.6068782460507183  0.9264620916930689  0.5759845422181641
  0.5785288170838107  0.0598968761910346  0.4211799929307112
  0.3912141647404455  0.0774324949675519  0.4405913278986796
  0.8899523854404431  0.4268144368683209  0.5823922356299698
  0.0778179385990444  0.4321894694294324  0.6025000777451844
  0.1044886424590648  0.5780951865947154  0.4479790756741109
  0.9199124769100135  0.5572988822233315  0.4224006425698225
  0.2961649516471940  0.7406277649899483  0.5423828817055105
  0.7633973840047309  0.7393530858924642  0.5334591235353500
  0.7374973020803054  0.2899857191750057  0.3654801610698425
  0.2673633792038460  0.2359132920563046  0.3777473818648716
  0.7358464543009707  0.2405768617851434  0.5326595009929759
  0.1998745156969280  0.2432714986357020  0.5436413990779527
  0.2380512326190596  0.7343111097361834  0.3740866627044871
  0.7647013590320866  0.7903062055878420  0.3673546804865348
  0.4234207860194157  0.7070495758298664  0.4177141797225992
  0.6079033514888608  0.7219229860112995  0.4345805487467466
  0.5706053230428016  0.2868614165461068  0.6054642994900366
  0.3852127409831952  0.2721895325446795  0.5790021487302761
  0.8933167206218623  0.2239478758364365  0.4352923722089307
  0.0792140109942384  0.2156877545885023  0.4114264657718319
  0.1109972953893052  0.7718978003900994  0.5752830554953353
  0.9268186558416960  0.7874244543438883  0.6071266623221866
  0.4960677873499059  0.8440718716150497  0.4661329386063153
  0.4833891821168526  0.1526652219293183  0.6442329941935072
  0.0024285039281653  0.3477777481225547  0.4716674708641015
  0.0139879783839261  0.6526626732460786  0.6434591558441259
  0.5162952765321740  0.8022345392876300  0.6347258989846857
  0.5081171500198267  0.1948375595061608  0.4766180564447265
  0.9825807315684926  0.3018285545101737  0.6382998575981422
  0.9847989271064566  0.6948344930117334  0.4764516823351667
  0.2748724635033129  0.0172488056801979  0.9915124375941367
  0.7316733839528133  0.9889148491715976  0.0249367508359376
  0.7312521387788340  0.0316409041347033  0.8577318623172381
  0.2803190147313789  0.9666835547646856  0.8257978465561794
  0.7595124777251920  0.4911501409895341  0.0257858900433516
  0.2255047690977222  0.5155206021932085  0.9925930809262534
  0.2231589279254627  0.4688635533484912  0.8253551512247101
  0.7643404267836668  0.5328630173947826  0.8590196238409624
  0.2399815155666984  0.8701269736775072  0.9589587641846259
  0.7893786506113382  0.8898943049573734  0.9017468612721777
  0.7408897118901734  0.1385873110403047  0.7319352066197978
  0.2054935580519572  0.1047108393986949  0.7868243510670249
  0.7076628397288435  0.3901726763499458  0.9026529028793439
  0.2550649997444776  0.3686279825092753  0.9553980454111518
  0.2892200758284615  0.6085250483158487  0.7883199213046822
  0.7518417719682372  0.6389961746537698  0.7324307244212206
  0.4176504118724428  0.9237852829567921  0.9446387579848465
  0.6037443763895887  0.9279438618541028  0.9115511105722476
  0.5787206086877964  0.0593979934927781  0.7531326490136223
  0.3942758990878828  0.0815611336304274  0.7799264571559137
  0.8923295307828512  0.4310020408309002  0.9155538657905318
  0.0798412039996005  0.4297834603840622  0.9361839386061156
  0.1013828347167796  0.5793171935728135  0.7783374735461026
  0.9154968066334618  0.5609099313087974  0.7520510697640111
  0.2939567122773205  0.7431875453820749  0.8743269635436512
  0.7593338844914863  0.7400620781694146  0.8660949194101851
  0.7342692620824122  0.2892337505501454  0.6990357144578218
  0.2658458825911945  0.2340119439123332  0.7098085632099762
  0.7376143066627049  0.2402848028237689  0.8659823945126565
  0.2059092514087832  0.2366418893701809  0.8781429059419679
  0.2287119782170125  0.7357142503392479  0.7079704869194370
  0.7622079879855472  0.7897583050067283  0.6991744620259404
  0.4167301156653355  0.7138459116556767  0.7447984078077144
  0.6026212404717477  0.7275457443944308  0.7677195089801870
  0.5747197331686432  0.2868594612906459  0.9423148497231550
  0.3901865104491969  0.2695041833282340  0.9134154477375389
  0.8927843295220619  0.2236257484816122  0.7661491766397945
  0.0790136636432887  0.2130825523239945  0.7502379581215417
  0.1081311555494410  0.7705087776080716  0.9109757704786806
  0.9232635124605298  0.7870539075906474  0.9408562227825404
  0.4886411250494386  0.8485471886319885  0.8013615113700353
  0.4909360045824169  0.1501256387444554  0.9775782997804379
  0.0012590296163034  0.3470369770651256  0.8054902449752893
  0.0095504330212235  0.6517183251474764  0.9770642589874249
  0.5218857810532223  0.7976361080018313  0.9650360803288105
  0.5161114852904957  0.1960481992131462  0.8110792517267138
  0.9773138784187855  0.3027755621158645  0.9721148944276323
  0.9820838798160082  0.6958460428018600  0.8101394262887932
  0.4507268315350338  0.8906463049329952  0.0898509530726505
 
  0.00000000E+00  0.00000000E+00  0.00000000E+00
  0.00000000E+00  0.00000000E+00  0.00000000E+00
  0.00000000E+00  0.00000000E+00  0.00000000E+00
  0.00000000E+00  0.00000000E+00  0.00000000E+00
  0.00000000E+00  0.00000000E+00  0.00000000E+00
  0.00000000E+00  0.00000000E+00  0.00000000E+00
  0.00000000E+00  0.00000000E+00  0.00000000E+00
  0.00000000E+00  0.00000000E+00  0.00000000E+00
  0.00000000E+00  0.00000000E+00  0.00000000E+00
  0.00000000E+00  0.00000000E+00  0.00000000E+00
  0.00000000E+00  0.00000000E+00  0.00000000E+00
  0.00000000E+00  0.00000000E+00  0.00000000E+00
  0.00000000E+00  0.00000000E+00  0.00000000E+00
  0.00000000E+00  0.00000000E+00  0.00000000E+00
  0.00000000E+00  0.00000000E+00  0.00000000E+00
  0.00000000E+00  0.00000000E+00  0.00000000E+00
  0.00000000E+00  0.00000000E+00  0.00000000E+00
  0.00000000E+00  0.00000000E+00  0.00000000E+00
  0.00000000E+00  0.00000000E+00  0.00000000E+00
  0.00000000E+00  0.00000000E+00  0.00000000E+00
  0.00000000E+00  0.00000000E+00  0.00000000E+00
  0.00000000E+00  0.00000000E+00  0.00000000E+00
  0.00000000E+00  0.00000000E+00  0.00000000E+00
  0.00000000E+00  0.00000000E+00  0.00000000E+00
  0.00000000E+00  0.00000000E+00  0.00000000E+00
  0.00000000E+00  0.00000000E+00  0.00000000E+00
  0.00000000E+00  0.00000000E+00  0.00000000E+00
  0.00000000E+00  0.00000000E+00  0.00000000E+00
  0.00000000E+00  0.00000000E+00  0.00000000E+00
  0.00000000E+00  0.00000000E+00  0.00000000E+00
  0.00000000E+00  0.00000000E+00  0.00000000E+00
  0.00000000E+00  0.00000000E+00  0.00000000E+00
  0.00000000E+00  0.00000000E+00  0.00000000E+00
  0.00000000E+00  0.00000000E+00  0.00000000E+00
  0.00000000E+00  0.00000000E+00  0.00000000E+00
  0.00000000E+00  0.00000000E+00  0.00000000E+00
  0.00000000E+00  0.00000000E+00  0.00000000E+00
  0.00000000E+00  0.00000000E+00  0.00000000E+00
  0.00000000E+00  0.00000000E+00  0.00000000E+00
  0.00000000E+00  0.00000000E+00  0.00000000E+00
  0.00000000E+00  0.00000000E+00  0.00000000E+00
  0.00000000E+00  0.00000000E+00  0.00000000E+00
  0.00000000E+00  0.00000000E+00  0.00000000E+00
  0.00000000E+00  0.00000000E+00  0.00000000E+00
  0.00000000E+00  0.00000000E+00  0.00000000E+00
  0.00000000E+00  0.00000000E+00  0.00000000E+00
  0.00000000E+00  0.00000000E+00  0.00000000E+00
  0.00000000E+00  0.00000000E+00  0.00000000E+00
  0.00000000E+00  0.00000000E+00  0.00000000E+00
  0.00000000E+00  0.00000000E+00  0.00000000E+00
  0.00000000E+00  0.00000000E+00  0.00000000E+00
  0.00000000E+00  0.00000000E+00  0.00000000E+00
  0.00000000E+00  0.00000000E+00  0.00000000E+00
  0.00000000E+00  0.00000000E+00  0.00000000E+00
  0.00000000E+00  0.00000000E+00  0.00000000E+00
  0.00000000E+00  0.00000000E+00  0.00000000E+00
  0.00000000E+00  0.00000000E+00  0.00000000E+00
  0.00000000E+00  0.00000000E+00  0.00000000E+00
  0.00000000E+00  0.00000000E+00  0.00000000E+00
  0.00000000E+00  0.00000000E+00  0.00000000E+00
  0.00000000E+00  0.00000000E+00  0.00000000E+00
  0.00000000E+00  0.00000000E+00  0.00000000E+00
  0.00000000E+00  0.00000000E+00  0.00000000E+00
  0.00000000E+00  0.00000000E+00  0.00000000E+00
  0.00000000E+00  0.00000000E+00  0.00000000E+00
  0.00000000E+00  0.00000000E+00  0.00000000E+00
  0.00000000E+00  0.00000000E+00  0.00000000E+00
  0.00000000E+00  0.00000000E+00  0.00000000E+00
  0.00000000E+00  0.00000000E+00  0.00000000E+00
  0.00000000E+00  0.00000000E+00  0.00000000E+00
  0.00000000E+00  0.00000000E+00  0.00000000E+00
  0.00000000E+00  0.00000000E+00  0.00000000E+00
  0.00000000E+00  0.00000000E+00  0.00000000E+00
  0.00000000E+00  0.00000000E+00  0.00000000E+00
  0.00000000E+00  0.00000000E+00  0.00000000E+00
  0.00000000E+00  0.00000000E+00  0.00000000E+00
  0.00000000E+00  0.00000000E+00  0.00000000E+00
  0.00000000E+00  0.00000000E+00  0.00000000E+00
  0.00000000E+00  0.00000000E+00  0.00000000E+00
  0.00000000E+00  0.00000000E+00  0.00000000E+00
  0.00000000E+00  0.00000000E+00  0.00000000E+00
  0.00000000E+00  0.00000000E+00  0.00000000E+00
  0.00000000E+00  0.00000000E+00  0.00000000E+00
  0.00000000E+00  0.00000000E+00  0.00000000E+00
  0.00000000E+00  0.00000000E+00  0.00000000E+00
  0.00000000E+00  0.00000000E+00  0.00000000E+00
  0.00000000E+00  0.00000000E+00  0.00000000E+00
  0.00000000E+00  0.00000000E+00  0.00000000E+00
  0.00000000E+00  0.00000000E+00  0.00000000E+00
  0.00000000E+00  0.00000000E+00  0.00000000E+00
  0.00000000E+00  0.00000000E+00  0.00000000E+00
  0.00000000E+00  0.00000000E+00  0.00000000E+00
  0.00000000E+00  0.00000000E+00  0.00000000E+00
  0.00000000E+00  0.00000000E+00  0.00000000E+00
  0.00000000E+00  0.00000000E+00  0.00000000E+00
  0.00000000E+00  0.00000000E+00  0.00000000E+00
  0.00000000E+00  0.00000000E+00  0.00000000E+00
  0.00000000E+00  0.00000000E+00  0.00000000E+00
  0.00000000E+00  0.00000000E+00  0.00000000E+00
  0.00000000E+00  0.00000000E+00  0.00000000E+00
  0.00000000E+00  0.00000000E+00  0.00000000E+00
  0.00000000E+00  0.00000000E+00  0.00000000E+00
  0.00000000E+00  0.00000000E+00  0.00000000E+00
  0.00000000E+00  0.00000000E+00  0.00000000E+00
  0.00000000E+00  0.00000000E+00  0.00000000E+00
  0.00000000E+00  0.00000000E+00  0.00000000E+00
  0.00000000E+00  0.00000000E+00  0.00000000E+00
  0.00000000E+00  0.00000000E+00  0.00000000E+00
  0.00000000E+00  0.00000000E+00  0.00000000E+00
  0.00000000E+00  0.00000000E+00  0.00000000E+00
  0.00000000E+00  0.00000000E+00  0.00000000E+00
  0.00000000E+00  0.00000000E+00  0.00000000E+00
  0.00000000E+00  0.00000000E+00  0.00000000E+00
  0.00000000E+00  0.00000000E+00  0.00000000E+00
  0.00000000E+00  0.00000000E+00  0.00000000E+00
  0.00000000E+00  0.00000000E+00  0.00000000E+00
  0.00000000E+00  0.00000000E+00  0.00000000E+00
  0.00000000E+00  0.00000000E+00  0.00000000E+00
  0.00000000E+00  0.00000000E+00  0.00000000E+00
  0.00000000E+00  0.00000000E+00  0.00000000E+00
  0.00000000E+00  0.00000000E+00  0.00000000E+00
  0.00000000E+00  0.00000000E+00  0.00000000E+00
  0.00000000E+00  0.00000000E+00  0.00000000E+00
  0.00000000E+00  0.00000000E+00  0.00000000E+00
  0.00000000E+00  0.00000000E+00  0.00000000E+00
  0.00000000E+00  0.00000000E+00  0.00000000E+00
  0.00000000E+00  0.00000000E+00  0.00000000E+00
  0.00000000E+00  0.00000000E+00  0.00000000E+00
  0.00000000E+00  0.00000000E+00  0.00000000E+00
  0.00000000E+00  0.00000000E+00  0.00000000E+00
  0.00000000E+00  0.00000000E+00  0.00000000E+00
  0.00000000E+00  0.00000000E+00  0.00000000E+00
  0.00000000E+00  0.00000000E+00  0.00000000E+00
  0.00000000E+00  0.00000000E+00  0.00000000E+00
  0.00000000E+00  0.00000000E+00  0.00000000E+00
  0.00000000E+00  0.00000000E+00  0.00000000E+00
  0.00000000E+00  0.00000000E+00  0.00000000E+00
  0.00000000E+00  0.00000000E+00  0.00000000E+00
  0.00000000E+00  0.00000000E+00  0.00000000E+00
  0.00000000E+00  0.00000000E+00  0.00000000E+00
  0.00000000E+00  0.00000000E+00  0.00000000E+00
  0.00000000E+00  0.00000000E+00  0.00000000E+00
  0.00000000E+00  0.00000000E+00  0.00000000E+00
  0.00000000E+00  0.00000000E+00  0.00000000E+00
  0.00000000E+00  0.00000000E+00  0.00000000E+00
  0.00000000E+00  0.00000000E+00  0.00000000E+00
  0.00000000E+00  0.00000000E+00  0.00000000E+00
  0.00000000E+00  0.00000000E+00  0.00000000E+00
  0.00000000E+00  0.00000000E+00  0.00000000E+00
  0.00000000E+00  0.00000000E+00  0.00000000E+00
  0.00000000E+00  0.00000000E+00  0.00000000E+00
  0.00000000E+00  0.00000000E+00  0.00000000E+00
  0.00000000E+00  0.00000000E+00  0.00000000E+00
  0.00000000E+00  0.00000000E+00  0.00000000E+00
  0.00000000E+00  0.00000000E+00  0.00000000E+00
  0.00000000E+00  0.00000000E+00  0.00000000E+00
  0.00000000E+00  0.00000000E+00  0.00000000E+00
  0.00000000E+00  0.00000000E+00  0.00000000E+00
  0.00000000E+00  0.00000000E+00  0.00000000E+00
  0.00000000E+00  0.00000000E+00  0.00000000E+00
  0.00000000E+00  0.00000000E+00  0.00000000E+00
  0.00000000E+00  0.00000000E+00  0.00000000E+00
  0.00000000E+00  0.00000000E+00  0.00000000E+00
  0.00000000E+00  0.00000000E+00  0.00000000E+00
  0.00000000E+00  0.00000000E+00  0.00000000E+00
  0.00000000E+00  0.00000000E+00  0.00000000E+00
  0.00000000E+00  0.00000000E+00  0.00000000E+00
  0.00000000E+00  0.00000000E+00  0.00000000E+00
  0.00000000E+00  0.00000000E+00  0.00000000E+00
  0.00000000E+00  0.00000000E+00  0.00000000E+00
  0.00000000E+00  0.00000000E+00  0.00000000E+00
  0.00000000E+00  0.00000000E+00  0.00000000E+00
  0.00000000E+00  0.00000000E+00  0.00000000E+00
  0.00000000E+00  0.00000000E+00  0.00000000E+00
  0.00000000E+00  0.00000000E+00  0.00000000E+00
  0.00000000E+00  0.00000000E+00  0.00000000E+00
  0.00000000E+00  0.00000000E+00  0.00000000E+00
  0.00000000E+00  0.00000000E+00  0.00000000E+00
  0.00000000E+00  0.00000000E+00  0.00000000E+00
  0.00000000E+00  0.00000000E+00  0.00000000E+00
  0.00000000E+00  0.00000000E+00  0.00000000E+00
  0.00000000E+00  0.00000000E+00  0.00000000E+00
  0.00000000E+00  0.00000000E+00  0.00000000E+00
  0.00000000E+00  0.00000000E+00  0.00000000E+00
  0.00000000E+00  0.00000000E+00  0.00000000E+00
  0.00000000E+00  0.00000000E+00  0.00000000E+00
  0.00000000E+00  0.00000000E+00  0.00000000E+00
  0.00000000E+00  0.00000000E+00  0.00000000E+00
  0.00000000E+00  0.00000000E+00  0.00000000E+00
  0.00000000E+00  0.00000000E+00  0.00000000E+00
  0.00000000E+00  0.00000000E+00  0.00000000E+00
  0.00000000E+00  0.00000000E+00  0.00000000E+00
  0.00000000E+00  0.00000000E+00  0.00000000E+00
  0.00000000E+00  0.00000000E+00  0.00000000E+00
  0.00000000E+00  0.00000000E+00  0.00000000E+00
  0.00000000E+00  0.00000000E+00  0.00000000E+00
  0.00000000E+00  0.00000000E+00  0.00000000E+00
  0.00000000E+00  0.00000000E+00  0.00000000E+00
  0.00000000E+00  0.00000000E+00  0.00000000E+00
  0.00000000E+00  0.00000000E+00  0.00000000E+00
  0.00000000E+00  0.00000000E+00  0.00000000E+00
  0.00000000E+00  0.00000000E+00  0.00000000E+00
  0.00000000E+00  0.00000000E+00  0.00000000E+00
  0.00000000E+00  0.00000000E+00  0.00000000E+00
  0.00000000E+00  0.00000000E+00  0.00000000E+00
  0.00000000E+00  0.00000000E+00  0.00000000E+00
  0.00000000E+00  0.00000000E+00  0.00000000E+00
  0.00000000E+00  0.00000000E+00  0.00000000E+00
  0.00000000E+00  0.00000000E+00  0.00000000E+00
  0.00000000E+00  0.00000000E+00  0.00000000E+00
  0.00000000E+00  0.00000000E+00  0.00000000E+00
  0.00000000E+00  0.00000000E+00  0.00000000E+00
  0.00000000E+00  0.00000000E+00  0.00000000E+00
  0.00000000E+00  0.00000000E+00  0.00000000E+00
  0.00000000E+00  0.00000000E+00  0.00000000E+00
  0.00000000E+00  0.00000000E+00  0.00000000E+00
  0.00000000E+00  0.00000000E+00  0.00000000E+00
