# Supplementary material for: Brønsted acidity in zeolites measured by deprotonation energy
Source: Sci Rep. 2022 May 4;12:7301. doi: 10.1038/s41598-022-11354-x (PMC9068704; doi:10.1038/s41598-022-11354-x)
Supplement: Supplementary file 2 — Supplementary Information 2. [file 41598_2022_11354_MOESM2_ESM.zip › structures/periodic/fer/Al1-O4.vasp]

Si O Al H                               
   1.00000000000000     
    19.0008000000000017    0.0000000000000000    0.0000000000000000
     0.0000000000000000   14.2150999999999996    0.0000000000000000
     0.0000000000000000    0.0000000000000000   15.0193999999999992
   Si   O    Al   H 
    71   144     1     1
Direct
  0.8367054379949560  0.6873857604367918  0.3594061478378260
  0.6766212112851921  0.1924046106432296  0.0982950470144909
  0.1791017658216570  0.7113563504695620  0.3563363948737091
  0.3357551603754726  0.8073264992109828  0.1049096341787149
  0.8147534640451770  0.2842685582569545  0.3492726307286344
  0.6743765019932194  0.7856636623980625  0.1124759179810315
  0.1710357942881426  0.3115306782504211  0.3501570301118628
  0.6838021964509509  0.7784405962067604  0.4013838013467703
  0.1592334690195483  0.3157208300548183  0.1477383559092761
  0.3253287106990714  0.8138141503854085  0.4012571989350930
  0.8254444416514286  0.2878552352007273  0.1414173929189843
  0.6669573099943090  0.1843934662608526  0.3967746820988733
  0.1862461362335567  0.7132867452383072  0.1489171744670055
  0.3205385710814994  0.2207966564198702  0.3846922725857214
  0.8240800435420969  0.6917836175757348  0.1527749114290572
  0.0829692591478289  0.2055496479053307  0.9951108524277817
  0.5833422231529874  0.6868953609651505  0.2556069937964516
  0.9156166988092814  0.1910734765572448  0.9977292163041602
  0.4166163879862295  0.7104963101519324  0.2525835695080168
  0.0850628297213585  0.8032625680681165  0.0027037100947271
  0.5864127078515214  0.2894610011468794  0.2519573445612868
  0.9188388778250713  0.7893862937757694  0.0040032065448802
  0.4189750756590454  0.3120082994198229  0.2448857089698942
  0.2713203415153744  0.0050515397682230  0.1440844852732943
  0.7777445137571700  0.4923582206778918  0.3991015170225626
  0.7281889957641402  0.9874306326905979  0.1481877029544731
  0.2279471889444202  0.5085018350185952  0.4011674952228557
  0.7295370371555107  0.9835395601663415  0.3561693347810059
  0.2253373849631388  0.5098296099728848  0.1016053378712541
  0.2679982121785194  0.0173040766998859  0.3511844339523590
  0.7731985138599347  0.4888048496062837  0.1010088028534770
  0.1539576819041712  0.0005167656457429  0.9957260228245743
  0.6577851466969084  0.4924116554324536  0.2532024768516601
  0.8471473816034826  0.9908574015346976  0.9992400719624708
  0.3445692296585809  0.5050336829144703  0.2512507401375999
  0.3071245861781144  0.2234615501399742  0.5938252172685653
  0.8357905980511379  0.6850337588408084  0.8590236530815510
  0.6752281097001582  0.1941747385603383  0.6018241627132894
  0.1775306306659527  0.7138374871628771  0.8567393606491894
  0.3389929448643689  0.8181913859823623  0.6067314363798897
  0.8148627799857533  0.2790673280023925  0.8479030177556492
  0.6776178736642269  0.7904097352310472  0.6074086442609257
  0.1727387458461241  0.3106160603032945  0.8438920181166455
  0.6855016023286951  0.7799531436300462  0.9055584900802055
  0.1583984775505459  0.3213601434897068  0.6426822702437944
  0.3260120463899863  0.8098415021064237  0.8983961313699884
  0.8266025220352881  0.2833620309586919  0.6419070452753562
  0.6633614904981023  0.1850594612014471  0.8922840443151160
  0.1877104853036193  0.7247798711115283  0.6521242103762748
  0.3168237012824327  0.2159089940669845  0.8842732409258449
  0.8247919518332190  0.6892584887262949  0.6536561553561602
  0.0809286993053398  0.2076403560545495  0.4989136864209026
  0.5868663912638841  0.6934262390268530  0.7546540180615672
  0.9159344002950387  0.1906957867821495  0.4940175326590112
  0.4201878885844532  0.7095953507795361  0.7503675552255045
  0.0868115038523663  0.8075070323125847  0.5007892981822265
  0.5783134617114868  0.2909178983801883  0.7487871005570801
  0.9204768232850618  0.7873318398927276  0.5070926594518365
  0.4129651074756800  0.3057499190177148  0.7388066904263807
  0.2733159744552734  0.0119898415025417  0.6408646784721795
  0.7727358609696533  0.4867135964118625  0.8937812076760359
  0.7259019812777940  0.9930434594984142  0.6485370933066569
  0.2343668627593910  0.5118718504636119  0.8947820009420333
  0.7250009360658869  0.9874010683232738  0.8558029564142365
  0.2250246686264451  0.5153590094592690  0.6062305612950363
  0.2744160785206926  0.0105492244709443  0.8483341716680280
  0.7693971914108785  0.4829409867605753  0.6063052309697674
  0.1511179180338752  0.0077144931890372  0.5002902991504732
  0.6496056823498711  0.4891353440317273  0.7506846939647512
  0.8484412899534890  0.9907538295766569  0.5046178235814950
  0.3502794138838761  0.5067544941743147  0.7470496920751447
  0.3129983732018795  0.0947932652812645  0.1084441083418198
  0.8342713022581862  0.5781669464344452  0.3925543611629974
  0.6842142530893102  0.0831808801002035  0.1289401746048633
  0.1817986564140946  0.5971802431941695  0.3659450723520988
  0.3223263398615724  0.9130069341115860  0.1408501904150965
  0.8173236547896779  0.3969965712945091  0.3668532477424852
  0.6767463346622133  0.8994901902195876  0.1240742175855979
  0.1785892789010096  0.4146056082220401  0.3944606866793323
  0.6836548006668040  0.8906455132670126  0.3804830734276003
  0.1730945014923102  0.4183499312837950  0.1060294161677262
  0.3121468641847365  0.9238291181181724  0.3776149349161546
  0.8240429632295131  0.4014615426714988  0.1286598247676654
  0.6801584215197313  0.0735402604319467  0.3777063092311748
  0.1792526092653521  0.5998652466304394  0.1339587055046900
  0.3185741902806074  0.1074179391056685  0.3727682767856718
  0.8180999685857639  0.5846312374272039  0.1158758778252420
  0.3815974020848175  0.2665765512166353  0.1602586298510756
  0.8994667448519031  0.7420209605332191  0.4111645469401023
  0.6216962138547549  0.2462569436072632  0.1623819227422272
  0.1124104357963757  0.7516634048655598  0.4117647644747113
  0.4025066379834171  0.7628035303086282  0.1578869851239011
  0.8725706138798008  0.2321634765829473  0.4101488176631095
  0.6077407212012185  0.7431118107292123  0.1663666056247053
  0.1244903860576447  0.2436732432635606  0.4118639909139712
  0.6244082447620612  0.7272234035475720  0.3420903322378072
  0.1038523973030973  0.2580062077357570  0.0887514933497364
  0.3828593688536983  0.7709764093306114  0.3335472441416409
  0.8927849591260857  0.2451968346467171  0.0887813079166500
  0.6019197233712773  0.2209850335432306  0.3364901691398134
  0.1290656265755630  0.7680417076985839  0.0889940262061050
  0.3894338099138894  0.2649913540660084  0.3381004001383843
  0.8787570606938025  0.7496867018236221  0.0915533454989137
  0.3156032748572359  0.2515442748875793  0.9855838350607786
  0.8539077223629615  0.6919635091847951  0.2538347987673334
  0.6466809002736558  0.1985481538322552  0.9973917805810955
  0.1698539926263389  0.7389671032319559  0.2522614075452856
  0.3550647208343551  0.8076925539387293 -0.0002150731864965
  0.8334795407004147  0.2620233729126013  0.2460247032781351
  0.6648932677972585  0.7583737840448476  0.0083367808145948
  0.1351481297644248  0.3197008740637161  0.2514651068310238
  0.2372024107337071  0.2571179826017978  0.1539103539383466
  0.7616891133257148  0.7372448580050747  0.3805899461709313
  0.7536952884432621  0.2424665055168122  0.1007902128647277
  0.2513949690512759  0.7561851916665847  0.3957304900488817
  0.2661535965322084  0.7428147967296301  0.1228167591955390
  0.7367161281841555  0.2452116620919548  0.3721382546642892
  0.7467286267771980  0.7408413781123743  0.1523617728199623
  0.2496099316226348  0.2639421044994583  0.3322659947055215
  0.1103654120646470  0.0983280567094884  0.0013030043671119
  0.5992298891088677  0.5749207383587276  0.2457118351979863
  0.9007329232219585  0.0791069297309300  0.0075005508514726
  0.3804656956903779  0.6075036930662874  0.2498047869398951
  0.0975752669484164  0.9151926852866262  0.9872749013118143
  0.6194262119567043  0.3928837074417709  0.2711470206695241
  0.8939785970373717  0.8969548145028722  0.9861943969128977
  0.4051392865291562  0.4255519978445766  0.2499889474320841
 -0.0012002091027175  0.2084453924679872  0.9824282694645763
  0.5000067566394424  0.7014295795803249  0.2696212802444834
  0.0025433688907000  0.7849429081303095  0.0213549869736862
  0.5028817310044977  0.2963341713481989  0.2396766699035296
  0.2004026856534541  0.9846048674826698  0.0851696342451633
  0.7105442381982209  0.5156696027978155  0.3358141298214709
  0.7998042484170543  0.9828150270004139  0.0891697026179004
  0.2982105525233499  0.4936095280789086  0.3419195782722490
  0.8017643617048120  0.9876414062369314  0.4139139297617846
  0.2928220922187848  0.4921157928165839  0.1654169525790098
  0.1960339035995489  0.0246701585263564  0.4095048563196141
  0.7018834554057563  0.4880134330841858  0.1604381247117305
  0.2449859613700659  0.0180304264761573  0.2473566408119070
  0.7492706980766808  0.4798381677840851  0.9975788457359716
  0.7521518738934176  0.9829344839592928  0.2519033433824451
  0.2523660475951837  0.5231039256959441  0.0001183956621782
  0.3072305539939666  0.1098646634321918  0.6051427475379613
  0.8270796503482407  0.5733604513126949  0.8790034626517278
  0.6773405232131368  0.0863679063429218  0.6379503652129874
  0.1869190848407760  0.6000999300159551  0.8606904989731000
  0.3322427202597260  0.9300932511248144  0.6282286622932775
  0.8139275067622422  0.3920883899252451  0.8633302430075223
  0.6795366552503399  0.9045533537937448  0.6133227287778178
  0.1890262227848790  0.4169427171334919  0.8779003237459425
  0.6847545116690947  0.8926908371530744  0.8881082237646786
  0.1675672226058682  0.4314083099995750  0.6155574192364888
  0.3229529121812128  0.9172359185099789  0.8614004537741140
  0.8227900389809357  0.3970777193505026  0.6303054417884870
  0.6700601589378533  0.0736877593366525  0.8691408944523873
  0.1865413428185356  0.6119383935112063  0.6358647889093986
  0.3207556476815251  0.1011479763207708  0.8776521243763378
  0.8093454474292248  0.5792890599488810  0.6333388118096169
  0.3708148203944215  0.2682118178278713  0.6511922626042754
  0.9009839673448085  0.7254437376208804  0.9170743349106194
  0.6226862119823335  0.2548566626664640  0.6632479072094141
  0.1092272974912924  0.7443936772658083  0.9147430327809442
  0.4038969640736677  0.7745319662642820  0.6634443817665403
  0.8723732866026332  0.2316058687207049  0.9130145265287891
  0.6132293186414465  0.7513695040935394  0.6674893790652803
  0.1191059835353293  0.2610145229658913  0.9131378702741083
  0.6282265044427000  0.7286446706257701  0.8429537094726214
  0.0956480310973550  0.2763237318959314  0.5831178641360869
  0.3793989155804219  0.7493644015107854  0.8373534910318026
  0.8930545008550264  0.2425346143165094  0.5862030908367998
  0.5981325889386184  0.2290279889455428  0.8365019423204447
  0.1315159222137814  0.7744271195950904  0.5870067307972622
  0.3839433844197276  0.2574703370426558  0.8294914375384093
  0.8851438115348994  0.7264987080444489  0.5867103077801253
  0.3178193924454872  0.2500918652033598  0.4888729217579555
  0.8536603963491272  0.7015305995267118  0.7545985570510330
  0.6460577649492796  0.1984893022309262  0.5005195854632782
  0.1650959910743376  0.7467187448205730  0.7543405452383996
  0.3557950947547622  0.8035125130753976  0.5017030640355288
  0.8376931682345841  0.2561461407298423  0.7459304312074123
  0.6643692296534478  0.7589193276087981  0.5050438580397867
  0.1353543624732401  0.3134312580971179  0.7465223481287200
  0.2315419663464026  0.2651148634028593  0.6247553486755294
  0.7640952642444230  0.7403380516245850  0.8861813575511075
  0.7544831488732273  0.2373462785528785  0.6031165146612657
  0.2472926077902951  0.7643981684631116  0.8975840547006069
  0.2666119112625868  0.7643693095190875  0.6344344167618043
  0.7363862876138187  0.2379896137990775  0.8657613961801044
  0.7524215565959597  0.7493241255920845  0.6431479511239699
  0.2449418360289290  0.2506405394063957  0.8335343103741963
  0.1056250774443523  0.1013483921004740  0.5222741688951796
  0.6012542131123909  0.5820739986463527  0.7394020252858545
  0.9031461126679193  0.0780619945071756  0.5010895400484168
  0.3942381286435986  0.6026695946218630  0.7314283678967398
  0.0973639237417662  0.9202069700355837  0.4868302000170562
  0.5976569186592922  0.4005998908037519  0.7670950455163782
  0.8936653584618267  0.8951939700803440  0.5133908593104523
  0.4050681683838842  0.4195939645169568  0.7451421602735273
 -0.0016674521563389  0.2102116709892214  0.4753473343701891
  0.5038127579519261  0.7113199482459583  0.7691961003935431
  0.0048870689225685  0.7842689778736035  0.5181188700244902
  0.4954115509058140  0.2798921485000764  0.7274393564680433
  0.2034910369699988  0.9851340448552566  0.5833059049638165
  0.7016802419255918  0.5028207637645183  0.8357189160024856
  0.7978819738813150  0.0033790273444267  0.5911194646768403
  0.3092617644844561  0.5094413536119913  0.8423946918712422
  0.7961587034746566  0.0059602288071670  0.9133346540655432
  0.2931301859522429  0.4928668907943893  0.6674829748324979
  0.2030285720068067  0.0023022002808321  0.9072166001996432
  0.6958684411125982  0.4719186830094509  0.6607496732365548
  0.2504013785646610  0.0199556892354298  0.7446041821810245
  0.7498878770042126  0.4817292619491439  0.5009213477071923
  0.7481717470796098  0.9784240127178172  0.7520270574771761
  0.2519430670291726  0.5236309021762080  0.5036779037215960
  0.3200298146467099  0.2141201636888716  0.0940254507100975
  0.2486395773991532  0.2511424828066229  0.2193143967742769
 
  0.00000000E+00  0.00000000E+00  0.00000000E+00
  0.00000000E+00  0.00000000E+00  0.00000000E+00
  0.00000000E+00  0.00000000E+00  0.00000000E+00
  0.00000000E+00  0.00000000E+00  0.00000000E+00
  0.00000000E+00  0.00000000E+00  0.00000000E+00
  0.00000000E+00  0.00000000E+00  0.00000000E+00
  0.00000000E+00  0.00000000E+00  0.00000000E+00
  0.00000000E+00  0.00000000E+00  0.00000000E+00
  0.00000000E+00  0.00000000E+00  0.00000000E+00
  0.00000000E+00  0.00000000E+00  0.00000000E+00
  0.00000000E+00  0.00000000E+00  0.00000000E+00
  0.00000000E+00  0.00000000E+00  0.00000000E+00
  0.00000000E+00  0.00000000E+00  0.00000000E+00
  0.00000000E+00  0.00000000E+00  0.00000000E+00
  0.00000000E+00  0.00000000E+00  0.00000000E+00
  0.00000000E+00  0.00000000E+00  0.00000000E+00
  0.00000000E+00  0.00000000E+00  0.00000000E+00
  0.00000000E+00  0.00000000E+00  0.00000000E+00
  0.00000000E+00  0.00000000E+00  0.00000000E+00
  0.00000000E+00  0.00000000E+00  0.00000000E+00
  0.00000000E+00  0.00000000E+00  0.00000000E+00
  0.00000000E+00  0.00000000E+00  0.00000000E+00
  0.00000000E+00  0.00000000E+00  0.00000000E+00
  0.00000000E+00  0.00000000E+00  0.00000000E+00
  0.00000000E+00  0.00000000E+00  0.00000000E+00
  0.00000000E+00  0.00000000E+00  0.00000000E+00
  0.00000000E+00  0.00000000E+00  0.00000000E+00
  0.00000000E+00  0.00000000E+00  0.00000000E+00
  0.00000000E+00  0.00000000E+00  0.00000000E+00
  0.00000000E+00  0.00000000E+00  0.00000000E+00
  0.00000000E+00  0.00000000E+00  0.00000000E+00
  0.00000000E+00  0.00000000E+00  0.00000000E+00
  0.00000000E+00  0.00000000E+00  0.00000000E+00
  0.00000000E+00  0.00000000E+00  0.00000000E+00
  0.00000000E+00  0.00000000E+00  0.00000000E+00
  0.00000000E+00  0.00000000E+00  0.00000000E+00
  0.00000000E+00  0.00000000E+00  0.00000000E+00
  0.00000000E+00  0.00000000E+00  0.00000000E+00
  0.00000000E+00  0.00000000E+00  0.00000000E+00
  0.00000000E+00  0.00000000E+00  0.00000000E+00
  0.00000000E+00  0.00000000E+00  0.00000000E+00
  0.00000000E+00  0.00000000E+00  0.00000000E+00
  0.00000000E+00  0.00000000E+00  0.00000000E+00
  0.00000000E+00  0.00000000E+00  0.00000000E+00
  0.00000000E+00  0.00000000E+00  0.00000000E+00
  0.00000000E+00  0.00000000E+00  0.00000000E+00
  0.00000000E+00  0.00000000E+00  0.00000000E+00
  0.00000000E+00  0.00000000E+00  0.00000000E+00
  0.00000000E+00  0.00000000E+00  0.00000000E+00
  0.00000000E+00  0.00000000E+00  0.00000000E+00
  0.00000000E+00  0.00000000E+00  0.00000000E+00
  0.00000000E+00  0.00000000E+00  0.00000000E+00
  0.00000000E+00  0.00000000E+00  0.00000000E+00
  0.00000000E+00  0.00000000E+00  0.00000000E+00
  0.00000000E+00  0.00000000E+00  0.00000000E+00
  0.00000000E+00  0.00000000E+00  0.00000000E+00
  0.00000000E+00  0.00000000E+00  0.00000000E+00
  0.00000000E+00  0.00000000E+00  0.00000000E+00
  0.00000000E+00  0.00000000E+00  0.00000000E+00
  0.00000000E+00  0.00000000E+00  0.00000000E+00
  0.00000000E+00  0.00000000E+00  0.00000000E+00
  0.00000000E+00  0.00000000E+00  0.00000000E+00
  0.00000000E+00  0.00000000E+00  0.00000000E+00
  0.00000000E+00  0.00000000E+00  0.00000000E+00
  0.00000000E+00  0.00000000E+00  0.00000000E+00
  0.00000000E+00  0.00000000E+00  0.00000000E+00
  0.00000000E+00  0.00000000E+00  0.00000000E+00
  0.00000000E+00  0.00000000E+00  0.00000000E+00
  0.00000000E+00  0.00000000E+00  0.00000000E+00
  0.00000000E+00  0.00000000E+00  0.00000000E+00
  0.00000000E+00  0.00000000E+00  0.00000000E+00
  0.00000000E+00  0.00000000E+00  0.00000000E+00
  0.00000000E+00  0.00000000E+00  0.00000000E+00
  0.00000000E+00  0.00000000E+00  0.00000000E+00
  0.00000000E+00  0.00000000E+00  0.00000000E+00
  0.00000000E+00  0.00000000E+00  0.00000000E+00
  0.00000000E+00  0.00000000E+00  0.00000000E+00
  0.00000000E+00  0.00000000E+00  0.00000000E+00
  0.00000000E+00  0.00000000E+00  0.00000000E+00
  0.00000000E+00  0.00000000E+00  0.00000000E+00
  0.00000000E+00  0.00000000E+00  0.00000000E+00
  0.00000000E+00  0.00000000E+00  0.00000000E+00
  0.00000000E+00  0.00000000E+00  0.00000000E+00
  0.00000000E+00  0.00000000E+00  0.00000000E+00
  0.00000000E+00  0.00000000E+00  0.00000000E+00
  0.00000000E+00  0.00000000E+00  0.00000000E+00
  0.00000000E+00  0.00000000E+00  0.00000000E+00
  0.00000000E+00  0.00000000E+00  0.00000000E+00
  0.00000000E+00  0.00000000E+00  0.00000000E+00
  0.00000000E+00  0.00000000E+00  0.00000000E+00
  0.00000000E+00  0.00000000E+00  0.00000000E+00
  0.00000000E+00  0.00000000E+00  0.00000000E+00
  0.00000000E+00  0.00000000E+00  0.00000000E+00
  0.00000000E+00  0.00000000E+00  0.00000000E+00
  0.00000000E+00  0.00000000E+00  0.00000000E+00
  0.00000000E+00  0.00000000E+00  0.00000000E+00
  0.00000000E+00  0.00000000E+00  0.00000000E+00
  0.00000000E+00  0.00000000E+00  0.00000000E+00
  0.00000000E+00  0.00000000E+00  0.00000000E+00
  0.00000000E+00  0.00000000E+00  0.00000000E+00
  0.00000000E+00  0.00000000E+00  0.00000000E+00
  0.00000000E+00  0.00000000E+00  0.00000000E+00
  0.00000000E+00  0.00000000E+00  0.00000000E+00
  0.00000000E+00  0.00000000E+00  0.00000000E+00
  0.00000000E+00  0.00000000E+00  0.00000000E+00
  0.00000000E+00  0.00000000E+00  0.00000000E+00
  0.00000000E+00  0.00000000E+00  0.00000000E+00
  0.00000000E+00  0.00000000E+00  0.00000000E+00
  0.00000000E+00  0.00000000E+00  0.00000000E+00
  0.00000000E+00  0.00000000E+00  0.00000000E+00
  0.00000000E+00  0.00000000E+00  0.00000000E+00
  0.00000000E+00  0.00000000E+00  0.00000000E+00
  0.00000000E+00  0.00000000E+00  0.00000000E+00
  0.00000000E+00  0.00000000E+00  0.00000000E+00
  0.00000000E+00  0.00000000E+00  0.00000000E+00
  0.00000000E+00  0.00000000E+00  0.00000000E+00
  0.00000000E+00  0.00000000E+00  0.00000000E+00
  0.00000000E+00  0.00000000E+00  0.00000000E+00
  0.00000000E+00  0.00000000E+00  0.00000000E+00
  0.00000000E+00  0.00000000E+00  0.00000000E+00
  0.00000000E+00  0.00000000E+00  0.00000000E+00
  0.00000000E+00  0.00000000E+00  0.00000000E+00
  0.00000000E+00  0.00000000E+00  0.00000000E+00
  0.00000000E+00  0.00000000E+00  0.00000000E+00
  0.00000000E+00  0.00000000E+00  0.00000000E+00
  0.00000000E+00  0.00000000E+00  0.00000000E+00
  0.00000000E+00  0.00000000E+00  0.00000000E+00
  0.00000000E+00  0.00000000E+00  0.00000000E+00
  0.00000000E+00  0.00000000E+00  0.00000000E+00
  0.00000000E+00  0.00000000E+00  0.00000000E+00
  0.00000000E+00  0.00000000E+00  0.00000000E+00
  0.00000000E+00  0.00000000E+00  0.00000000E+00
  0.00000000E+00  0.00000000E+00  0.00000000E+00
  0.00000000E+00  0.00000000E+00  0.00000000E+00
  0.00000000E+00  0.00000000E+00  0.00000000E+00
  0.00000000E+00  0.00000000E+00  0.00000000E+00
  0.00000000E+00  0.00000000E+00  0.00000000E+00
  0.00000000E+00  0.00000000E+00  0.00000000E+00
  0.00000000E+00  0.00000000E+00  0.00000000E+00
  0.00000000E+00  0.00000000E+00  0.00000000E+00
  0.00000000E+00  0.00000000E+00  0.00000000E+00
  0.00000000E+00  0.00000000E+00  0.00000000E+00
  0.00000000E+00  0.00000000E+00  0.00000000E+00
  0.00000000E+00  0.00000000E+00  0.00000000E+00
  0.00000000E+00  0.00000000E+00  0.00000000E+00
  0.00000000E+00  0.00000000E+00  0.00000000E+00
  0.00000000E+00  0.00000000E+00  0.00000000E+00
  0.00000000E+00  0.00000000E+00  0.00000000E+00
  0.00000000E+00  0.00000000E+00  0.00000000E+00
  0.00000000E+00  0.00000000E+00  0.00000000E+00
  0.00000000E+00  0.00000000E+00  0.00000000E+00
  0.00000000E+00  0.00000000E+00  0.00000000E+00
  0.00000000E+00  0.00000000E+00  0.00000000E+00
  0.00000000E+00  0.00000000E+00  0.00000000E+00
  0.00000000E+00  0.00000000E+00  0.00000000E+00
  0.00000000E+00  0.00000000E+00  0.00000000E+00
  0.00000000E+00  0.00000000E+00  0.00000000E+00
  0.00000000E+00  0.00000000E+00  0.00000000E+00
  0.00000000E+00  0.00000000E+00  0.00000000E+00
  0.00000000E+00  0.00000000E+00  0.00000000E+00
  0.00000000E+00  0.00000000E+00  0.00000000E+00
  0.00000000E+00  0.00000000E+00  0.00000000E+00
  0.00000000E+00  0.00000000E+00  0.00000000E+00
  0.00000000E+00  0.00000000E+00  0.00000000E+00
  0.00000000E+00  0.00000000E+00  0.00000000E+00
  0.00000000E+00  0.00000000E+00  0.00000000E+00
  0.00000000E+00  0.00000000E+00  0.00000000E+00
  0.00000000E+00  0.00000000E+00  0.00000000E+00
  0.00000000E+00  0.00000000E+00  0.00000000E+00
  0.00000000E+00  0.00000000E+00  0.00000000E+00
  0.00000000E+00  0.00000000E+00  0.00000000E+00
  0.00000000E+00  0.00000000E+00  0.00000000E+00
  0.00000000E+00  0.00000000E+00  0.00000000E+00
  0.00000000E+00  0.00000000E+00  0.00000000E+00
  0.00000000E+00  0.00000000E+00  0.00000000E+00
  0.00000000E+00  0.00000000E+00  0.00000000E+00
  0.00000000E+00  0.00000000E+00  0.00000000E+00
  0.00000000E+00  0.00000000E+00  0.00000000E+00
  0.00000000E+00  0.00000000E+00  0.00000000E+00
  0.00000000E+00  0.00000000E+00  0.00000000E+00
  0.00000000E+00  0.00000000E+00  0.00000000E+00
  0.00000000E+00  0.00000000E+00  0.00000000E+00
  0.00000000E+00  0.00000000E+00  0.00000000E+00
  0.00000000E+00  0.00000000E+00  0.00000000E+00
  0.00000000E+00  0.00000000E+00  0.00000000E+00
  0.00000000E+00  0.00000000E+00  0.00000000E+00
  0.00000000E+00  0.00000000E+00  0.00000000E+00
  0.00000000E+00  0.00000000E+00  0.00000000E+00
  0.00000000E+00  0.00000000E+00  0.00000000E+00
  0.00000000E+00  0.00000000E+00  0.00000000E+00
  0.00000000E+00  0.00000000E+00  0.00000000E+00
  0.00000000E+00  0.00000000E+00  0.00000000E+00
  0.00000000E+00  0.00000000E+00  0.00000000E+00
  0.00000000E+00  0.00000000E+00  0.00000000E+00
  0.00000000E+00  0.00000000E+00  0.00000000E+00
  0.00000000E+00  0.00000000E+00  0.00000000E+00
  0.00000000E+00  0.00000000E+00  0.00000000E+00
  0.00000000E+00  0.00000000E+00  0.00000000E+00
  0.00000000E+00  0.00000000E+00  0.00000000E+00
  0.00000000E+00  0.00000000E+00  0.00000000E+00
  0.00000000E+00  0.00000000E+00  0.00000000E+00
  0.00000000E+00  0.00000000E+00  0.00000000E+00
  0.00000000E+00  0.00000000E+00  0.00000000E+00
  0.00000000E+00  0.00000000E+00  0.00000000E+00
  0.00000000E+00  0.00000000E+00  0.00000000E+00
  0.00000000E+00  0.00000000E+00  0.00000000E+00
  0.00000000E+00  0.00000000E+00  0.00000000E+00
  0.00000000E+00  0.00000000E+00  0.00000000E+00
  0.00000000E+00  0.00000000E+00  0.00000000E+00
  0.00000000E+00  0.00000000E+00  0.00000000E+00
  0.00000000E+00  0.00000000E+00  0.00000000E+00
  0.00000000E+00  0.00000000E+00  0.00000000E+00
  0.00000000E+00  0.00000000E+00  0.00000000E+00
  0.00000000E+00  0.00000000E+00  0.00000000E+00
  0.00000000E+00  0.00000000E+00  0.00000000E+00
  0.00000000E+00  0.00000000E+00  0.00000000E+00
  0.00000000E+00  0.00000000E+00  0.00000000E+00
