# Supplementary material for: Brønsted acidity in zeolites measured by deprotonation energy
Source: Sci Rep. 2022 May 4;12:7301. doi: 10.1038/s41598-022-11354-x (PMC9068704; doi:10.1038/s41598-022-11354-x)
Supplement: Supplementary file 2 — Supplementary Information 2. [file 41598_2022_11354_MOESM2_ESM.zip › structures/periodic/fer/Al2-O2.vasp]

Si O Al H                               
   1.00000000000000     
    19.0008000000000017    0.0000000000000000    0.0000000000000000
     0.0000000000000000   14.2150999999999996    0.0000000000000000
     0.0000000000000000    0.0000000000000000   15.0193999999999992
   Si   O    Al   H 
    71   144     1     1
Direct
  0.3131964259828176  0.2061124446777148  0.0931661822928614
  0.8287711853245053  0.6980302311448884  0.3601726852329538
  0.6828375937860129  0.2056932701569983  0.0947120573908354
  0.1721272822597327  0.7016940469059552  0.3617785272722668
  0.3377847694173930  0.8034194959595076  0.1091626510673417
  0.8185323842135872  0.2927092582561549  0.3480647199251881
  0.6638615173682842  0.8013327297860110  0.1091367718243553
  0.1809128557984415  0.2984094582984777  0.3522989624226372
  0.6808388170271690  0.7941325289500512  0.4035763180726671
  0.1686178702234563  0.3084046377701431  0.1453236421465073
  0.3204831542737882  0.7955298870926784  0.4041358622376258
  0.8325891893920866  0.3022604762127541  0.1425514158809410
  0.6688493763306183  0.1994652830204085  0.3888892901866029
  0.1860484679594054  0.7102360484602551  0.1547854792252859
  0.3291013400538997  0.2002528655888738  0.3912942067142071
  0.8155602017811265  0.7082555192806089  0.1539152294292429
  0.5828420029469059  0.6968079306563879  0.2553927957783825
  0.9125781039175811  0.1970446858726617  0.9965645177719341
  0.4178571671729249  0.6975809703651791  0.2552626506453360
  0.0836597480454288  0.7952457168319915  0.0063891375273266
  0.5805911318598189  0.2929885063928880  0.2425628842456955
  0.9177618848865452  0.7966619258287834  0.0062274768233634
  0.4150805169343962  0.2935001870315125  0.2427700931588676
  0.2774592684074904  0.9968664362370320  0.1454399310892279
  0.7709899703464227  0.4975181159945848  0.3974644461260034
  0.7232249366929717  0.9969737323721881  0.1445587257898540
  0.2289993742378650  0.5033272561380023  0.4008475139956725
  0.7280577362041235  0.0003028633112154  0.3523141448977752
  0.2303074538516023  0.5045351221012344  0.1037995942005446
  0.2704548348378631  0.0008628860537098  0.3534663662557218
  0.7716354993689745  0.5004659945226566  0.1057354334046340
  0.1572616280023782  0.9916670058191203  0.0022153868244757
  0.6501634417527106  0.4934571765773246  0.2509301118042280
  0.8448564769167800  0.9934498881471410  0.0009291678176168
  0.3489117527859660  0.4954026898544123  0.2518342694931024
  0.3155683106622176  0.2126678364480412  0.5955364080562033
  0.8294535909505910  0.7007573945618815  0.8615877557239670
  0.6831782741890329  0.2063830372094524  0.5946980624155018
  0.1732385542321321  0.7060852043253040  0.8605977791735946
  0.3364751046320353  0.8075565491924240  0.6081421560157652
  0.8167161625741605  0.2943828991956304  0.8460392314693453
  0.6652476061434283  0.8008656589186929  0.6087311898913843
  0.1837797436145748  0.3009398843692407  0.8432207597365298
  0.6801080832235289  0.7943084997912063  0.9028808016930598
  0.1651032201252948  0.3086121329160358  0.6380544182068542
  0.3222259363633901  0.7983226474459718  0.9025552585446677
  0.8336635530802784  0.3007096612924072  0.6409900979243297
  0.6691477844749328  0.1992666387625734  0.8882064530111072
  0.1854875524864210  0.7133738243883453  0.6551326198958047
  0.3293938023451268  0.2031323778471014  0.8860750582197772
  0.8161492751806686  0.7065226783406883  0.6546625412235808
  0.0820321568632782  0.2003318808740859  0.4959671094916433
  0.5828779625612759  0.6971258628279535  0.7548098823797076
  0.9161629991489667  0.1963232299945927  0.4963626322440230
  0.4176438362651597  0.7010692323287043  0.7535686973478234
  0.0827058711972633  0.7976609769791155  0.5058022628458574
  0.5826940522606645  0.2945623167633645  0.7444104139157409
  0.9167213950389952  0.7937281021385906  0.5050536927965590
  0.4179663029393795  0.2988529454602576  0.7447230241889142
  0.2739376592214602  0.0033985279935623  0.6433495699756527
  0.7716467529427550  0.5006614788892909  0.8972730523545450
  0.7254797107651862  0.9989995790451346  0.6434583366038990
  0.2341278826653468  0.5067737633097446  0.8949071912624912
  0.7279098168029540  0.9985197127441066  0.8512639127071613
  0.2274563996319074  0.5051774604312698  0.6068968835181228
  0.2745785568548597  0.0002318135807895  0.8509691059491591
  0.7729610025710795  0.4994562544142425  0.6056379543021787
  0.1512625741297438 -0.0021304860964320  0.4995699193668115
  0.6515500714241371  0.4958952710855120  0.7507375547999053
  0.8474697278984216  0.9949217319161238  0.4987588638439449
  0.3510926744730741  0.4999275859142962  0.7492119991363106
  0.3137724919533759  0.0936679538625532  0.1101818680369406
  0.8214992812026243  0.5843243521944083  0.3677946600193522
  0.6852057174864699  0.0930783587984691  0.1119549909782966
  0.1761230175956687  0.5875715341151664  0.3708770653242503
  0.3363162445237716  0.9138800148294501  0.1384082411022305
  0.8155422866984399  0.4016841352914649  0.3804342951075252
  0.6658685284125508  0.9126764167145395  0.1345569105942956
  0.1857684614037938  0.4053838590621464  0.3887929849890244
  0.6861031753637513  0.9037151493472433  0.3741388960567890
  0.1753245016251377  0.4167320639877487  0.1153340403830678
  0.3132538797657421  0.9045290983908439  0.3733877728440744
  0.8262055561169150  0.4144649260008705  0.1232455782067190
  0.6754010683631436  0.0859690752349578  0.3787958102066336
  0.1890058517583973  0.5971067819567984  0.1380765683407380
  0.3211394511835952  0.0868083508955190  0.3848606130822897
  0.8122699793788685  0.5958819654437529  0.1348724714126376
  0.3681641769525368  0.2579863254689379  0.1587425708535602
  0.8969153425277296  0.7330908909415241  0.4162929591574811
  0.6245882117958229  0.2530765685128206  0.1584487987428251
  0.1040604498559149  0.7407065019828786  0.4154370883382973
  0.4014676829042746  0.7522501713969325  0.1623924683564326
  0.8706639197198599  0.2344392859317076  0.4124355255112850
  0.5996277675112367  0.7521555109671283  0.1629335151508314
  0.1251092282432738  0.2391624658483610  0.4099548920424024
  0.6288866715198802  0.7393215314005196  0.3365897128814442
  0.0949513065181155  0.2662410890023270  0.0948511352969094
  0.3718310652722925  0.7408070058221834  0.3362217562972482
  0.8986389489832871  0.2609362479363169  0.0862724388379087
  0.6008641625207479  0.2358584110950452  0.3331574450498656
  0.1262976292704953  0.7551562016809921  0.0920105379626550
  0.3957555664405691  0.2334227074353337  0.3317442613270898
  0.8736990444909466  0.7560449565834055  0.0903107372639413
  0.3343582870396859  0.2304651176777514  0.9913326090175290
  0.8388676534008569  0.7272215452402966  0.2565154976558363
  0.6604020316907010  0.2270575242601499  0.9924154498392449
  0.1647287501313277  0.7306646907796476  0.2577457683716023
  0.3529204122765230  0.7932652946897494  0.0033326903340077
  0.8493149164301833  0.2855743870596065  0.2474551407953164
  0.6493138264389355  0.7883148845943857  0.0034550330878072
  0.1517592901983540  0.2990196996626434  0.2499125964817065
  0.2327703749399385  0.2444269273675656  0.1113185880906686
  0.7590457799768683  0.7476379724226324  0.4023190008627281
  0.7602724793129481  0.2497149366923432  0.1134195733222199
  0.2428008698421883  0.7473289204755912  0.4053798065391529
  0.2633563801244069  0.7538882924393543  0.1352448963718812
  0.7394100223709423  0.2489959548141782  0.3486285034918216
  0.7380033404406322  0.7528142072346232  0.1376501779293083
  0.2582206253041910  0.2500695950799143  0.3514766575248181
  0.1153165950398004  0.0864901302074170  0.0210697214335435
  0.6014705088608517  0.5862914981547143  0.2435777269787766
  0.8868759682068630  0.0902418560378094  0.0184105924561511
  0.3985706588590626  0.5870554336804378  0.2433683578784599
  0.1020126785569925  0.9051336941385112  0.9917559490122019
  0.5977567895166512  0.4039047846025368  0.2560044939882145
  0.9009922648938192  0.9079978441710512  0.9939856043875448
  0.3992892166302086  0.4041839097301289  0.2602071877998995
  0.9942563554415458  0.2020965173634676  0.9740709447249122
  0.5003333033973617  0.7085118562618996  0.2791578417545560
  0.0005708249984718  0.7820768526694393  0.0256888085287512
  0.4976871776052560  0.2789140911861122  0.2213529851539611
  0.2101830954004651  0.9676146411357757  0.0853621314532620
  0.6983031511176306  0.4980603059831003  0.3404878709759862
  0.7917460162349388  0.9731534245561897  0.0839476515063697
  0.2995286215120436  0.5038102852258071  0.3398895664705710
  0.8010280282218043  0.0075482708213616  0.4084023290800374
  0.3000478234578807  0.4841992555977838  0.1631710719366924
  0.1963464646986296  0.0049578166420376  0.4074667788198877
  0.7001854017924046  0.4849150236953249  0.1633526046678647
  0.2520603272146410  0.0098910311286930  0.2481865637246773
  0.7490318074843880  0.5043141646934806  0.0015628827587772
  0.7488495155203222  0.0059939225229865  0.2474981575015905
  0.2533385234850243  0.5127765963228084  0.0005193606823903
  0.3121705710434342  0.1006110633510396  0.6147703386845096
  0.8243004569952872  0.5872437382801200  0.8735550930100360
  0.6847150521279131  0.0937831022420469  0.6126080564458887
  0.1825108820994859  0.5928284500063101  0.8672517898281643
  0.3307976968188123  0.9200311997190384  0.6260450105897289
  0.8141046713065413  0.4044374764062242  0.8752228043862832
  0.6704666970019381  0.9127466480480979  0.6300693456160685
  0.1928159823501119  0.4111914249222922  0.8707040488351908
  0.6833485987131356  0.9029492902449713  0.8695088874947992
  0.1705592435850062  0.4203369831391232  0.6150595858625917
  0.3220271491584607  0.9063314951439214  0.8670520730529271
  0.8273299966273202  0.4126286400129630  0.6201450083998604
  0.6774032970404147  0.0859199211919488  0.8791526852905795
  0.1885071670761185  0.6003820969739231  0.6399124461488798
  0.3243131284086363  0.0895114594776643  0.8763125998117559
  0.8141624562087572  0.5939534764200445  0.6364153779123277
  0.3713080251847982  0.2612008978745063  0.6618242526846272
  0.8973443196769859  0.7397585399985995  0.9155674393112362
  0.6274159968759353  0.2560860418845621  0.6602119935247543
  0.1040262148373613  0.7362568828243755  0.9168704056680820
  0.4009756488936762  0.7659378549887093  0.6667850723727470
  0.8651938364979466  0.2364601099621880  0.9144938121957250
  0.6003876165154878  0.7565047357426259  0.6648152310375659
  0.1340833630806869  0.2500627703542406  0.9129959894609938
  0.6286141120442237  0.7353968349282703  0.8383069968275524
  0.0992918161825432  0.2638438358623958  0.5832921636177792
  0.3719115505277368  0.7351212709293412  0.8389108437689174
  0.8994289307694263  0.2574702456737507  0.5854934015020906
  0.5998786891009963  0.2336252513477059  0.8338705771038892
  0.1270805287976878  0.7588040715149997  0.5901923025790666
  0.3997259087270483  0.2411146963944497  0.8358256237324235
  0.8737795555752195  0.7553241596389498  0.5908413053941743
  0.3421254018935421  0.2311110262503892  0.4938839701176243
  0.8388129816394460  0.7268104735615954  0.7570862386734817
  0.6585134337001094  0.2270428893863767  0.4929144246720271
  0.1627655513109951  0.7362683814536379  0.7571367588595118
  0.3534372889133178  0.7885475224544929  0.5035902428207120
  0.8487561752467476  0.2844031278160028  0.7462039388115577
  0.6493849546866554  0.7850952676040369  0.5035970069250648
  0.1509030111195446  0.2938499520153833  0.7431852205139075
  0.2373374876384752  0.2569974134703479  0.6061022916130000
  0.7589814533095244  0.7497944653825682  0.9024854345055845
  0.7618033703891315  0.2481779702535056  0.6095433084969955
  0.2419923420539064  0.7579274833007756  0.9032729789075993
  0.2630442471376290  0.7570731466204251  0.6366219232885020
  0.7370744860782458  0.2520626316416877  0.8448413025424465
  0.7382428332092831  0.7495732921585287  0.6374561945903137
  0.2621690676247726  0.2532902125116896  0.8392048908992122
  0.1044829871375401  0.0918735259662251  0.5133484247195410
  0.6012606458474731  0.5869158752644923  0.7384988647268041
  0.8968939683167875  0.0864903323030045  0.5132412793048415
  0.3982278776119704  0.5925988927623859  0.7299625383937411
  0.0980327091802192  0.9092655605174560  0.4931201134914074
  0.6015206550548912  0.4045263014271434  0.7613609882792777
  0.8981280401780481  0.9039803530892162  0.4889974221777159
  0.4032092687381723  0.4104726745156088  0.7583085754575852
  0.9989987756721231  0.2063593999591445  0.4733645735868073
  0.5002905832731851  0.7091876726585454  0.7779015615845475
  0.9998608950134763  0.7819158955967658  0.5245527201633501
  0.5001263201455097  0.2833333965293409  0.7213432624339207
  0.2036888090210693  0.9844129365504448  0.5841699342271705
  0.6995959655486029  0.5086018729636341  0.8395828611456744
  0.7958397061927426  0.9812289628164492  0.5842225276951475
  0.3085330982508548  0.5142487926363258  0.8421772146161018
  0.8004314791629357  0.0001036022746180  0.9083775919360375
  0.2964192498067780  0.4824408052887134  0.6672358835310708
  0.2037820321603311  0.9986181669276369  0.9107361910438621
  0.7017896815962181  0.4832702460240580  0.6636881549442158
  0.2503709112702789  0.0064035535655919  0.7471773602715709
  0.7495452103371933  0.5066651719036909  0.5017732440293319
  0.7497862878890494  0.0062531712636514  0.7469230892151872
  0.2532453004252740  0.5159222492744460  0.5038582847394580
  0.0830108098485905  0.1931043184672327  0.9886614735542071
  0.0502193408004166  0.2830518456528365  0.1228080939937393
 
  0.00000000E+00  0.00000000E+00  0.00000000E+00
  0.00000000E+00  0.00000000E+00  0.00000000E+00
  0.00000000E+00  0.00000000E+00  0.00000000E+00
  0.00000000E+00  0.00000000E+00  0.00000000E+00
  0.00000000E+00  0.00000000E+00  0.00000000E+00
  0.00000000E+00  0.00000000E+00  0.00000000E+00
  0.00000000E+00  0.00000000E+00  0.00000000E+00
  0.00000000E+00  0.00000000E+00  0.00000000E+00
  0.00000000E+00  0.00000000E+00  0.00000000E+00
  0.00000000E+00  0.00000000E+00  0.00000000E+00
  0.00000000E+00  0.00000000E+00  0.00000000E+00
  0.00000000E+00  0.00000000E+00  0.00000000E+00
  0.00000000E+00  0.00000000E+00  0.00000000E+00
  0.00000000E+00  0.00000000E+00  0.00000000E+00
  0.00000000E+00  0.00000000E+00  0.00000000E+00
  0.00000000E+00  0.00000000E+00  0.00000000E+00
  0.00000000E+00  0.00000000E+00  0.00000000E+00
  0.00000000E+00  0.00000000E+00  0.00000000E+00
  0.00000000E+00  0.00000000E+00  0.00000000E+00
  0.00000000E+00  0.00000000E+00  0.00000000E+00
  0.00000000E+00  0.00000000E+00  0.00000000E+00
  0.00000000E+00  0.00000000E+00  0.00000000E+00
  0.00000000E+00  0.00000000E+00  0.00000000E+00
  0.00000000E+00  0.00000000E+00  0.00000000E+00
  0.00000000E+00  0.00000000E+00  0.00000000E+00
  0.00000000E+00  0.00000000E+00  0.00000000E+00
  0.00000000E+00  0.00000000E+00  0.00000000E+00
  0.00000000E+00  0.00000000E+00  0.00000000E+00
  0.00000000E+00  0.00000000E+00  0.00000000E+00
  0.00000000E+00  0.00000000E+00  0.00000000E+00
  0.00000000E+00  0.00000000E+00  0.00000000E+00
  0.00000000E+00  0.00000000E+00  0.00000000E+00
  0.00000000E+00  0.00000000E+00  0.00000000E+00
  0.00000000E+00  0.00000000E+00  0.00000000E+00
  0.00000000E+00  0.00000000E+00  0.00000000E+00
  0.00000000E+00  0.00000000E+00  0.00000000E+00
  0.00000000E+00  0.00000000E+00  0.00000000E+00
  0.00000000E+00  0.00000000E+00  0.00000000E+00
  0.00000000E+00  0.00000000E+00  0.00000000E+00
  0.00000000E+00  0.00000000E+00  0.00000000E+00
  0.00000000E+00  0.00000000E+00  0.00000000E+00
  0.00000000E+00  0.00000000E+00  0.00000000E+00
  0.00000000E+00  0.00000000E+00  0.00000000E+00
  0.00000000E+00  0.00000000E+00  0.00000000E+00
  0.00000000E+00  0.00000000E+00  0.00000000E+00
  0.00000000E+00  0.00000000E+00  0.00000000E+00
  0.00000000E+00  0.00000000E+00  0.00000000E+00
  0.00000000E+00  0.00000000E+00  0.00000000E+00
  0.00000000E+00  0.00000000E+00  0.00000000E+00
  0.00000000E+00  0.00000000E+00  0.00000000E+00
  0.00000000E+00  0.00000000E+00  0.00000000E+00
  0.00000000E+00  0.00000000E+00  0.00000000E+00
  0.00000000E+00  0.00000000E+00  0.00000000E+00
  0.00000000E+00  0.00000000E+00  0.00000000E+00
  0.00000000E+00  0.00000000E+00  0.00000000E+00
  0.00000000E+00  0.00000000E+00  0.00000000E+00
  0.00000000E+00  0.00000000E+00  0.00000000E+00
  0.00000000E+00  0.00000000E+00  0.00000000E+00
  0.00000000E+00  0.00000000E+00  0.00000000E+00
  0.00000000E+00  0.00000000E+00  0.00000000E+00
  0.00000000E+00  0.00000000E+00  0.00000000E+00
  0.00000000E+00  0.00000000E+00  0.00000000E+00
  0.00000000E+00  0.00000000E+00  0.00000000E+00
  0.00000000E+00  0.00000000E+00  0.00000000E+00
  0.00000000E+00  0.00000000E+00  0.00000000E+00
  0.00000000E+00  0.00000000E+00  0.00000000E+00
  0.00000000E+00  0.00000000E+00  0.00000000E+00
  0.00000000E+00  0.00000000E+00  0.00000000E+00
  0.00000000E+00  0.00000000E+00  0.00000000E+00
  0.00000000E+00  0.00000000E+00  0.00000000E+00
  0.00000000E+00  0.00000000E+00  0.00000000E+00
  0.00000000E+00  0.00000000E+00  0.00000000E+00
  0.00000000E+00  0.00000000E+00  0.00000000E+00
  0.00000000E+00  0.00000000E+00  0.00000000E+00
  0.00000000E+00  0.00000000E+00  0.00000000E+00
  0.00000000E+00  0.00000000E+00  0.00000000E+00
  0.00000000E+00  0.00000000E+00  0.00000000E+00
  0.00000000E+00  0.00000000E+00  0.00000000E+00
  0.00000000E+00  0.00000000E+00  0.00000000E+00
  0.00000000E+00  0.00000000E+00  0.00000000E+00
  0.00000000E+00  0.00000000E+00  0.00000000E+00
  0.00000000E+00  0.00000000E+00  0.00000000E+00
  0.00000000E+00  0.00000000E+00  0.00000000E+00
  0.00000000E+00  0.00000000E+00  0.00000000E+00
  0.00000000E+00  0.00000000E+00  0.00000000E+00
  0.00000000E+00  0.00000000E+00  0.00000000E+00
  0.00000000E+00  0.00000000E+00  0.00000000E+00
  0.00000000E+00  0.00000000E+00  0.00000000E+00
  0.00000000E+00  0.00000000E+00  0.00000000E+00
  0.00000000E+00  0.00000000E+00  0.00000000E+00
  0.00000000E+00  0.00000000E+00  0.00000000E+00
  0.00000000E+00  0.00000000E+00  0.00000000E+00
  0.00000000E+00  0.00000000E+00  0.00000000E+00
  0.00000000E+00  0.00000000E+00  0.00000000E+00
  0.00000000E+00  0.00000000E+00  0.00000000E+00
  0.00000000E+00  0.00000000E+00  0.00000000E+00
  0.00000000E+00  0.00000000E+00  0.00000000E+00
  0.00000000E+00  0.00000000E+00  0.00000000E+00
  0.00000000E+00  0.00000000E+00  0.00000000E+00
  0.00000000E+00  0.00000000E+00  0.00000000E+00
  0.00000000E+00  0.00000000E+00  0.00000000E+00
  0.00000000E+00  0.00000000E+00  0.00000000E+00
  0.00000000E+00  0.00000000E+00  0.00000000E+00
  0.00000000E+00  0.00000000E+00  0.00000000E+00
  0.00000000E+00  0.00000000E+00  0.00000000E+00
  0.00000000E+00  0.00000000E+00  0.00000000E+00
  0.00000000E+00  0.00000000E+00  0.00000000E+00
  0.00000000E+00  0.00000000E+00  0.00000000E+00
  0.00000000E+00  0.00000000E+00  0.00000000E+00
  0.00000000E+00  0.00000000E+00  0.00000000E+00
  0.00000000E+00  0.00000000E+00  0.00000000E+00
  0.00000000E+00  0.00000000E+00  0.00000000E+00
  0.00000000E+00  0.00000000E+00  0.00000000E+00
  0.00000000E+00  0.00000000E+00  0.00000000E+00
  0.00000000E+00  0.00000000E+00  0.00000000E+00
  0.00000000E+00  0.00000000E+00  0.00000000E+00
  0.00000000E+00  0.00000000E+00  0.00000000E+00
  0.00000000E+00  0.00000000E+00  0.00000000E+00
  0.00000000E+00  0.00000000E+00  0.00000000E+00
  0.00000000E+00  0.00000000E+00  0.00000000E+00
  0.00000000E+00  0.00000000E+00  0.00000000E+00
  0.00000000E+00  0.00000000E+00  0.00000000E+00
  0.00000000E+00  0.00000000E+00  0.00000000E+00
  0.00000000E+00  0.00000000E+00  0.00000000E+00
  0.00000000E+00  0.00000000E+00  0.00000000E+00
  0.00000000E+00  0.00000000E+00  0.00000000E+00
  0.00000000E+00  0.00000000E+00  0.00000000E+00
  0.00000000E+00  0.00000000E+00  0.00000000E+00
  0.00000000E+00  0.00000000E+00  0.00000000E+00
  0.00000000E+00  0.00000000E+00  0.00000000E+00
  0.00000000E+00  0.00000000E+00  0.00000000E+00
  0.00000000E+00  0.00000000E+00  0.00000000E+00
  0.00000000E+00  0.00000000E+00  0.00000000E+00
  0.00000000E+00  0.00000000E+00  0.00000000E+00
  0.00000000E+00  0.00000000E+00  0.00000000E+00
  0.00000000E+00  0.00000000E+00  0.00000000E+00
  0.00000000E+00  0.00000000E+00  0.00000000E+00
  0.00000000E+00  0.00000000E+00  0.00000000E+00
  0.00000000E+00  0.00000000E+00  0.00000000E+00
  0.00000000E+00  0.00000000E+00  0.00000000E+00
  0.00000000E+00  0.00000000E+00  0.00000000E+00
  0.00000000E+00  0.00000000E+00  0.00000000E+00
  0.00000000E+00  0.00000000E+00  0.00000000E+00
  0.00000000E+00  0.00000000E+00  0.00000000E+00
  0.00000000E+00  0.00000000E+00  0.00000000E+00
  0.00000000E+00  0.00000000E+00  0.00000000E+00
  0.00000000E+00  0.00000000E+00  0.00000000E+00
  0.00000000E+00  0.00000000E+00  0.00000000E+00
  0.00000000E+00  0.00000000E+00  0.00000000E+00
  0.00000000E+00  0.00000000E+00  0.00000000E+00
  0.00000000E+00  0.00000000E+00  0.00000000E+00
  0.00000000E+00  0.00000000E+00  0.00000000E+00
  0.00000000E+00  0.00000000E+00  0.00000000E+00
  0.00000000E+00  0.00000000E+00  0.00000000E+00
  0.00000000E+00  0.00000000E+00  0.00000000E+00
  0.00000000E+00  0.00000000E+00  0.00000000E+00
  0.00000000E+00  0.00000000E+00  0.00000000E+00
  0.00000000E+00  0.00000000E+00  0.00000000E+00
  0.00000000E+00  0.00000000E+00  0.00000000E+00
  0.00000000E+00  0.00000000E+00  0.00000000E+00
  0.00000000E+00  0.00000000E+00  0.00000000E+00
  0.00000000E+00  0.00000000E+00  0.00000000E+00
  0.00000000E+00  0.00000000E+00  0.00000000E+00
  0.00000000E+00  0.00000000E+00  0.00000000E+00
  0.00000000E+00  0.00000000E+00  0.00000000E+00
  0.00000000E+00  0.00000000E+00  0.00000000E+00
  0.00000000E+00  0.00000000E+00  0.00000000E+00
  0.00000000E+00  0.00000000E+00  0.00000000E+00
  0.00000000E+00  0.00000000E+00  0.00000000E+00
  0.00000000E+00  0.00000000E+00  0.00000000E+00
  0.00000000E+00  0.00000000E+00  0.00000000E+00
  0.00000000E+00  0.00000000E+00  0.00000000E+00
  0.00000000E+00  0.00000000E+00  0.00000000E+00
  0.00000000E+00  0.00000000E+00  0.00000000E+00
  0.00000000E+00  0.00000000E+00  0.00000000E+00
  0.00000000E+00  0.00000000E+00  0.00000000E+00
  0.00000000E+00  0.00000000E+00  0.00000000E+00
  0.00000000E+00  0.00000000E+00  0.00000000E+00
  0.00000000E+00  0.00000000E+00  0.00000000E+00
  0.00000000E+00  0.00000000E+00  0.00000000E+00
  0.00000000E+00  0.00000000E+00  0.00000000E+00
  0.00000000E+00  0.00000000E+00  0.00000000E+00
  0.00000000E+00  0.00000000E+00  0.00000000E+00
  0.00000000E+00  0.00000000E+00  0.00000000E+00
  0.00000000E+00  0.00000000E+00  0.00000000E+00
  0.00000000E+00  0.00000000E+00  0.00000000E+00
  0.00000000E+00  0.00000000E+00  0.00000000E+00
  0.00000000E+00  0.00000000E+00  0.00000000E+00
  0.00000000E+00  0.00000000E+00  0.00000000E+00
  0.00000000E+00  0.00000000E+00  0.00000000E+00
  0.00000000E+00  0.00000000E+00  0.00000000E+00
  0.00000000E+00  0.00000000E+00  0.00000000E+00
  0.00000000E+00  0.00000000E+00  0.00000000E+00
  0.00000000E+00  0.00000000E+00  0.00000000E+00
  0.00000000E+00  0.00000000E+00  0.00000000E+00
  0.00000000E+00  0.00000000E+00  0.00000000E+00
  0.00000000E+00  0.00000000E+00  0.00000000E+00
  0.00000000E+00  0.00000000E+00  0.00000000E+00
  0.00000000E+00  0.00000000E+00  0.00000000E+00
  0.00000000E+00  0.00000000E+00  0.00000000E+00
  0.00000000E+00  0.00000000E+00  0.00000000E+00
  0.00000000E+00  0.00000000E+00  0.00000000E+00
  0.00000000E+00  0.00000000E+00  0.00000000E+00
  0.00000000E+00  0.00000000E+00  0.00000000E+00
  0.00000000E+00  0.00000000E+00  0.00000000E+00
  0.00000000E+00  0.00000000E+00  0.00000000E+00
  0.00000000E+00  0.00000000E+00  0.00000000E+00
  0.00000000E+00  0.00000000E+00  0.00000000E+00
  0.00000000E+00  0.00000000E+00  0.00000000E+00
  0.00000000E+00  0.00000000E+00  0.00000000E+00
  0.00000000E+00  0.00000000E+00  0.00000000E+00
  0.00000000E+00  0.00000000E+00  0.00000000E+00
  0.00000000E+00  0.00000000E+00  0.00000000E+00
  0.00000000E+00  0.00000000E+00  0.00000000E+00
  0.00000000E+00  0.00000000E+00  0.00000000E+00
  0.00000000E+00  0.00000000E+00  0.00000000E+00
  0.00000000E+00  0.00000000E+00  0.00000000E+00
