# Supplementary material for: Brønsted acidity in zeolites measured by deprotonation energy
Source: Sci Rep. 2022 May 4;12:7301. doi: 10.1038/s41598-022-11354-x (PMC9068704; doi:10.1038/s41598-022-11354-x)
Supplement: Supplementary file 2 — Supplementary Information 2. [file 41598_2022_11354_MOESM2_ESM.zip › structures/periodic/fer/Al4-O7.vasp]

Si O Al H                               
   1.00000000000000     
    19.0008000000000017    0.0000000000000000    0.0000000000000000
     0.0000000000000000   14.2150999999999996    0.0000000000000000
     0.0000000000000000    0.0000000000000000   15.0193999999999992
   Si   O    Al   H 
    71   144     1     1
Direct
  0.3105968197923214  0.2023155513670908  0.0942364582605268
  0.8297127179715560  0.7015115062899893  0.3618928715416304
  0.6813993512113830  0.2097244984227817  0.0967317666415293
  0.1701914651506951  0.6959093947393261  0.3572863072641325
  0.3334247158119877  0.7995857013563242  0.1127852502675586
  0.8170857112939411  0.2960220113840273  0.3479326730974511
  0.6674140375622613  0.8042385993174039  0.1079441930652815
  0.1804031366012810  0.2920096992983496  0.3475528766417665
  0.6818203146039217  0.7973742886266717  0.4035691718108563
  0.1674635671417966  0.3133230704062982  0.1413306606354036
  0.3199519445701087  0.7910280426913714  0.4059694502969821
  0.8327793268671012  0.3027598227217522  0.1426851381552796
  0.6676465816774603  0.2024015434991631  0.3879064390090811
  0.1797699835413125  0.7143013080254175  0.1516828950571426
  0.3314993521869019  0.1993491855782915  0.3904955601697866
  0.8169951683011271  0.7075587820371360  0.1557995733203104
  0.0833111557335417  0.2099099329862403 -0.0025004132750436
  0.5856204612664938  0.7009042792302685  0.2541392803341474
  0.9173854820723321  0.2003238743845466  0.9958213853414558
  0.4200233637205082  0.6980175023090109  0.2587090680153019
  0.0824523560760772  0.8015585057018335  0.0016287656871690
  0.5792845439293226  0.2984589743717804  0.2436420155967742
  0.9183610693324366  0.7949116073352858  0.0071335441268682
  0.4124574112719653  0.2941516398309709  0.2386136279108940
  0.2690755341970164  0.9913613710886970  0.1522278342771893
  0.7699024196812115  0.5014054292534300  0.3982870693102279
  0.7278256356941349  0.0037138184770713  0.1440750655181932
  0.2314925086542768  0.4965174761384307  0.3985395207387473
  0.7269139266920714  0.0032572403356844  0.3517644706777601
  0.2239109208880372  0.5129962482576280  0.1028499753696511
  0.2786764410526911 -0.0011722668857117  0.3603550021474115
  0.7742081030810081  0.5006049082614251  0.1066419163696491
  0.6514206641694128  0.4970655762426736  0.2496941373897768
  0.8504877470744409  0.9973853686776026  0.9992721217329119
  0.3468259974490804  0.5014814300239968  0.2484145668922995
  0.3158234276430885  0.2057838573997998  0.5967228678464778
  0.8300421551456006  0.7008979096666431  0.8604233648644234
  0.6830352196180735  0.2083192187409501  0.5944467074635714
  0.1720863951096556  0.6984513510520733  0.8617165175680532
  0.3293821760912373  0.8000882484887302  0.6113101423080494
  0.8189316098164472  0.2959967094573054  0.8477743510727388
  0.6666860707631285  0.8038072573118630  0.6091203875427448
  0.1820847887103064  0.2929559049171936  0.8442270201761557
  0.6806989965437668  0.7951141397057110  0.9024335208941584
  0.1657109286483780  0.3023677064127509  0.6376956155812772
  0.3218715260909084  0.7940501469920904  0.9045299281084980
  0.8331030954262405  0.3042155634748044  0.6414158471861376
  0.6706040563673459  0.2001232500676224  0.8908151646293054
  0.1796728514011090  0.7081485517530377  0.6576491292096176
  0.3321010590810256  0.1974343965409747  0.8868122679880840
  0.8181370131398713  0.7097461563512716  0.6538183310305887
  0.0801620449297751  0.1983739449416635  0.4929106993560132
  0.5832543237363890  0.6981892622293184  0.7540904164547021
  0.9143782159001345  0.1991281523402993  0.4967582917688625
  0.4167536825594791  0.7016075717860544  0.7546157148925783
  0.0852642741802160  0.7973247797407400  0.5033376885144828
  0.5829817792822047  0.2947061919700265  0.7448705764128224
  0.9182677589126291  0.7977146860077335  0.5046600693766268
  0.4174650220437898  0.2997266094647363  0.7432776248587570
  0.2685912185295818  0.9980462449219114  0.6466615698814263
  0.7720349521295016  0.5018427992371667  0.8984493279391231
  0.7258414272494925  0.0012198723658175  0.6455276304605017
  0.2358845582823574  0.4977092180123082  0.8957357856559545
  0.7294896147925302  0.0005498757607475  0.8535725634025565
  0.2225221055067377  0.5017616870487608  0.6058631761132351
  0.2829075420937421 -0.0005322691764256  0.8542036285402418
  0.7731255892681165  0.5025205224465396  0.6058764753609167
  0.1523554961029933 -0.0008716376353969  0.5011188923628531
  0.6519262910950882  0.4963685524914297  0.7523099349526740
  0.8461927231994721  0.9972057600367750  0.5001241142596807
  0.3495001927374579  0.4998912106184388  0.7473778258348684
  0.2892467018639658  0.0927598054191612  0.1136516700381172
  0.8212993113884208  0.5881699984312793  0.3710408363671365
  0.6847171890426379  0.0973123528073071  0.1151839088740435
  0.1814015706289395  0.5833758579210140  0.3678912102113918
  0.3288467667039036  0.9138438919123424  0.1283850926387098
  0.8135170868269065  0.4052086237186748  0.3796882235756666
  0.6746398403862041  0.9160361327057092  0.1278260527974753
  0.1877302046917189  0.4008057892024383  0.3792051524822851
  0.6845305418710613  0.9061532209480820  0.3707559256932950
  0.1733457781380078  0.4273559561099521  0.1336822527947912
  0.3208427037913726  0.9037749358905997  0.3870713700161254
  0.8293656267596810  0.4144006603387959  0.1192826095763432
  0.6734619494373351  0.0889453394845706  0.3757192358520394
  0.1774725248708636  0.6096259053655909  0.1091827592114706
  0.3330628109951421  0.0864192931976639  0.3702035418774492
  0.8144449150124436  0.5947561977609330  0.1400304507612240
  0.3721856288727759  0.2328320439363694  0.1627113167344766
  0.8987538072510735  0.7358048234739246  0.4166526351159701
  0.6224339045952919  0.2571724811650584  0.1593842785023263
  0.1048974425234033  0.7304414061807525  0.4185941813774260
  0.3984222811000923  0.7550389673419886  0.1682122562441770
  0.8680049472318713  0.2378295767326572  0.4138936869261176
  0.6021641367093057  0.7624212804715479  0.1652335170429463
  0.1221769314552116  0.2399037454640428  0.4078003381294782
  0.6312179168003454  0.7379803484244039  0.3382152454666374
  0.1014549267046439  0.2786704250619697  0.0821465929088041
  0.3763570662600288  0.7394635327265439  0.3425151559295110
  0.8962984676092938  0.2547061044296026  0.0874178238889409
  0.5991993038021781  0.2406784883483413  0.3340829094670925
  0.1308523973493848  0.7867109457586990  0.0938361352517793
  0.3944675984655338  0.2509877495044738  0.3364466909742092
  0.8750502988664274  0.7542911967882809  0.0915831254017922
  0.3400735275207901  0.2119725227804952  0.9937698874648286
  0.8394473892359979  0.7297661357198815  0.2579885352577402
  0.6591506425222091  0.2298359520321281  0.9940813776796210
  0.1515106117318996  0.7176968380702193  0.2534720176257841
  0.3446058397316090  0.7782657892932686  0.0081478385180398
  0.8488046180519691  0.2885589164655459  0.2479707140368371
  0.6505248556770872  0.7877667097507010  0.0032569912739272
  0.1546491781330705  0.2853961099518553  0.2448233242965807
  0.2411937300681901  0.2674985402077012  0.1059223426589368
  0.7610158083343053  0.7537888416951001  0.4040426044137778
  0.7583999253006963  0.2544466164545821  0.1154315592792776
  0.2409190334892530  0.7521348922075271  0.3869524319326202
  0.2598437997618947  0.7553760908513152  0.1502955703143603
  0.7379121935893530  0.2522138339238807  0.3472566717323124
  0.7394788615488342  0.7509712144307661  0.1369205138204939
  0.2561829305856269  0.2400354466482840  0.3565929381399651
  0.1066899425415991  0.1046113779116880  0.0201354683778569
  0.6048305999047379  0.5913537392198368  0.2360554441578388
  0.9007370557201931  0.0888047915179292  0.0066619504031469
  0.4039372774910807  0.5862145482539523  0.2487054096096197
  0.0949892770152616  0.9080993710187356  0.9720106547584204
  0.5975603632310649  0.4091845379660491  0.2569892667563987
  0.9010715321700578  0.9059459937753920 -0.0047364415858437
  0.3875475769987894  0.4031707785663364  0.2320294076716113
  0.9996525691771208  0.2176119043727631  0.9766588928312500
  0.5029508240044591  0.7120785031117147  0.2772823931144302
  0.0012569263268116  0.7793403755045302  0.0270457692082611
  0.4962582885755055  0.2870102423216437  0.2228108008257124
  0.1928886254651781  0.9613998607271924  0.1000759721998407
  0.6974880850348772  0.5050643181461030  0.3407830278751041
  0.7993205763559879  0.9909215830057676  0.0861022634243477
  0.3052629386382493  0.4977698724570942  0.3433175243766324
  0.7979717969480645  0.0101840199395716  0.4114734690861338
  0.2916372139543549  0.5214034369446916  0.1679794101062423
  0.2096711766137228  0.0152628632414843  0.4217386544956090
  0.7032704355657592  0.4818267218672459  0.1646308376747513
  0.2511738028256184  0.9915512981207226  0.2572424124961099
  0.7509247341795267  0.5100917085762842  0.0029815545162120
  0.7509942249750828  0.0090331106254866  0.2481280070175290
  0.2523850808384293  0.4984239782502862  0.0020007971035196
  0.3079063851821545  0.0949570469589679  0.6193707070252120
  0.8243179560031083  0.5872237723940036  0.8699477430737904
  0.6860078403034181  0.0957788080717616  0.6123348531195651
  0.1864843734261926  0.5862485457480806  0.8690087288708873
  0.3206423038107262  0.9135179477238486  0.6150574136765390
  0.8144999174580605  0.4050728085543998  0.8792400160819164
  0.6703074331758597  0.9151701327255363  0.6336011061436335
  0.1936315307775929  0.4034395994205296  0.8679879618497857
  0.6858030828924604  0.9041774342017280  0.8709818901790932
  0.1675939518965772  0.4151200017451165  0.6184589065553515
  0.3275356868709461  0.9040286614931620  0.8773081334389806
  0.8278736630669680  0.4160214612749242  0.6196408226837248
  0.6784595076646437  0.0864863030478679  0.8840146690560309
  0.1802128144065173  0.5974823193858178  0.6304757715518050
  0.3389219336351109  0.0868227985213695  0.8606323374629606
  0.8146969954350043  0.5974267229885709  0.6346413386126746
  0.3722276295074585  0.2523088801913274  0.6636022413413387
  0.8974069286746642  0.7385130115422974  0.9164001518487951
  0.6259530334645610  0.2564533072304509  0.6591909268188850
  0.1068900553017236  0.7254573150044612  0.9265308904017427
  0.3969801956388915  0.7691408469024099  0.6704960348443295
  0.8717709055309979  0.2398292082019337  0.9125056884728148
  0.6025172609412952  0.7557925584471641  0.6637102238213202
  0.1236227203475072  0.2490821893217912  0.9092589518877020
  0.6273398812279900  0.7391118139702402  0.8379335250518885
  0.1007710299419616  0.2558300316725564  0.5830024719172729
  0.3751724145800909  0.7327092427980290  0.8441940047991143
  0.8985416567818597  0.2597701902651844  0.5864187354720820
  0.6028501012240430  0.2343986157945392  0.8336664674142860
  0.1273840460934527  0.7643300644051575  0.5917777592585745
  0.3956777256650388  0.2548885471904316  0.8391591053515880
  0.8770938211609066  0.7578460631646231  0.5913129961063193
  0.3442650167240420  0.2189639156706969  0.4954530132288357
  0.8405896369430892  0.7288957648699653  0.7565603495197817
  0.6587205121859538  0.2282269803787548  0.4925047409074384
  0.1517129704931130  0.7225890400331683  0.7590008071947458
  0.3417218177656479  0.7689066700690171  0.5082925999823457
  0.8482551982824512  0.2887150648177686  0.7466045809015518
  0.6505108294459120  0.7906184482766523  0.5037710864546151
  0.1535909945900147  0.2826548183876554  0.7427151723023920
  0.2395993011472353  0.2567314392485348  0.6039183789719603
  0.7589126453642868  0.7487667249268336  0.9005146987499091
  0.7606920312354842  0.2525768686053541  0.6107000318603394
  0.2411663227623730  0.7577334077507910  0.8929096947683448
  0.2596132387476477  0.7488182356971276  0.6514373605890434
  0.7405239186979425  0.2501544950765058  0.8498877660841292
  0.7408133529543512  0.7544277897113655  0.6360777897900640
  0.2568212705379106  0.2379291732850420  0.8521337836923264
  0.0990355012311410  0.0876271007573396  0.5047542022089883
  0.6020003807543047  0.5877482641471066  0.7408566792430594
  0.8949447545133264  0.0893921535211112  0.5139610802671450
  0.3950806940650481  0.5942414406756679  0.7301711900236654
  0.1068045853753904  0.9052972486835247  0.4803319414988444
  0.6014751358423267  0.4050537885170008  0.7604295742107029
  0.8974312489859434  0.9071325293976937  0.4882742529470867
  0.4035886883211701  0.4122828571844886  0.7443410774616213
  0.9969792524722845  0.2090961401343263  0.4733690804547141
  0.5001501473302511  0.7093630089867027  0.7738399492135134
  0.0019082986934509  0.7896233519876743  0.5222674603541229
  0.5000758327225574  0.2814998495463424  0.7250218808525010
  0.1929492827907675  0.9888981737235953  0.5960362238415012
  0.6990490866368007  0.5067310018932198  0.8422503540048172
  0.7962877491741469  0.9814185820843602  0.5869533170033758
  0.3112426816642000  0.5041787398348083  0.8445474745406211
  0.8027824497308373  0.0024089396567802  0.9092426105454208
  0.2904598036460311  0.4875611118233381  0.6698679129182734
  0.2189119323299402  0.0153976622140312  0.9212792419596797
  0.7030944939867051  0.4859757898577396  0.6659551414532811
  0.2532764038387794  0.9922021501780935  0.7522790741200287
  0.7478929672045789  0.5086983539795902  0.5026048296073714
  0.7498535738510902  0.0105695695416421  0.7489236071323732
  0.2508064567316427  0.5056374464766933  0.5035079757213322
  0.1490748349862876  0.0031202536999674  0.9921180739357007
  0.1716933568667897  0.8984796166614611  0.1136035089526087
 
  0.00000000E+00  0.00000000E+00  0.00000000E+00
  0.00000000E+00  0.00000000E+00  0.00000000E+00
  0.00000000E+00  0.00000000E+00  0.00000000E+00
  0.00000000E+00  0.00000000E+00  0.00000000E+00
  0.00000000E+00  0.00000000E+00  0.00000000E+00
  0.00000000E+00  0.00000000E+00  0.00000000E+00
  0.00000000E+00  0.00000000E+00  0.00000000E+00
  0.00000000E+00  0.00000000E+00  0.00000000E+00
  0.00000000E+00  0.00000000E+00  0.00000000E+00
  0.00000000E+00  0.00000000E+00  0.00000000E+00
  0.00000000E+00  0.00000000E+00  0.00000000E+00
  0.00000000E+00  0.00000000E+00  0.00000000E+00
  0.00000000E+00  0.00000000E+00  0.00000000E+00
  0.00000000E+00  0.00000000E+00  0.00000000E+00
  0.00000000E+00  0.00000000E+00  0.00000000E+00
  0.00000000E+00  0.00000000E+00  0.00000000E+00
  0.00000000E+00  0.00000000E+00  0.00000000E+00
  0.00000000E+00  0.00000000E+00  0.00000000E+00
  0.00000000E+00  0.00000000E+00  0.00000000E+00
  0.00000000E+00  0.00000000E+00  0.00000000E+00
  0.00000000E+00  0.00000000E+00  0.00000000E+00
  0.00000000E+00  0.00000000E+00  0.00000000E+00
  0.00000000E+00  0.00000000E+00  0.00000000E+00
  0.00000000E+00  0.00000000E+00  0.00000000E+00
  0.00000000E+00  0.00000000E+00  0.00000000E+00
  0.00000000E+00  0.00000000E+00  0.00000000E+00
  0.00000000E+00  0.00000000E+00  0.00000000E+00
  0.00000000E+00  0.00000000E+00  0.00000000E+00
  0.00000000E+00  0.00000000E+00  0.00000000E+00
  0.00000000E+00  0.00000000E+00  0.00000000E+00
  0.00000000E+00  0.00000000E+00  0.00000000E+00
  0.00000000E+00  0.00000000E+00  0.00000000E+00
  0.00000000E+00  0.00000000E+00  0.00000000E+00
  0.00000000E+00  0.00000000E+00  0.00000000E+00
  0.00000000E+00  0.00000000E+00  0.00000000E+00
  0.00000000E+00  0.00000000E+00  0.00000000E+00
  0.00000000E+00  0.00000000E+00  0.00000000E+00
  0.00000000E+00  0.00000000E+00  0.00000000E+00
  0.00000000E+00  0.00000000E+00  0.00000000E+00
  0.00000000E+00  0.00000000E+00  0.00000000E+00
  0.00000000E+00  0.00000000E+00  0.00000000E+00
  0.00000000E+00  0.00000000E+00  0.00000000E+00
  0.00000000E+00  0.00000000E+00  0.00000000E+00
  0.00000000E+00  0.00000000E+00  0.00000000E+00
  0.00000000E+00  0.00000000E+00  0.00000000E+00
  0.00000000E+00  0.00000000E+00  0.00000000E+00
  0.00000000E+00  0.00000000E+00  0.00000000E+00
  0.00000000E+00  0.00000000E+00  0.00000000E+00
  0.00000000E+00  0.00000000E+00  0.00000000E+00
  0.00000000E+00  0.00000000E+00  0.00000000E+00
  0.00000000E+00  0.00000000E+00  0.00000000E+00
  0.00000000E+00  0.00000000E+00  0.00000000E+00
  0.00000000E+00  0.00000000E+00  0.00000000E+00
  0.00000000E+00  0.00000000E+00  0.00000000E+00
  0.00000000E+00  0.00000000E+00  0.00000000E+00
  0.00000000E+00  0.00000000E+00  0.00000000E+00
  0.00000000E+00  0.00000000E+00  0.00000000E+00
  0.00000000E+00  0.00000000E+00  0.00000000E+00
  0.00000000E+00  0.00000000E+00  0.00000000E+00
  0.00000000E+00  0.00000000E+00  0.00000000E+00
  0.00000000E+00  0.00000000E+00  0.00000000E+00
  0.00000000E+00  0.00000000E+00  0.00000000E+00
  0.00000000E+00  0.00000000E+00  0.00000000E+00
  0.00000000E+00  0.00000000E+00  0.00000000E+00
  0.00000000E+00  0.00000000E+00  0.00000000E+00
  0.00000000E+00  0.00000000E+00  0.00000000E+00
  0.00000000E+00  0.00000000E+00  0.00000000E+00
  0.00000000E+00  0.00000000E+00  0.00000000E+00
  0.00000000E+00  0.00000000E+00  0.00000000E+00
  0.00000000E+00  0.00000000E+00  0.00000000E+00
  0.00000000E+00  0.00000000E+00  0.00000000E+00
  0.00000000E+00  0.00000000E+00  0.00000000E+00
  0.00000000E+00  0.00000000E+00  0.00000000E+00
  0.00000000E+00  0.00000000E+00  0.00000000E+00
  0.00000000E+00  0.00000000E+00  0.00000000E+00
  0.00000000E+00  0.00000000E+00  0.00000000E+00
  0.00000000E+00  0.00000000E+00  0.00000000E+00
  0.00000000E+00  0.00000000E+00  0.00000000E+00
  0.00000000E+00  0.00000000E+00  0.00000000E+00
  0.00000000E+00  0.00000000E+00  0.00000000E+00
  0.00000000E+00  0.00000000E+00  0.00000000E+00
  0.00000000E+00  0.00000000E+00  0.00000000E+00
  0.00000000E+00  0.00000000E+00  0.00000000E+00
  0.00000000E+00  0.00000000E+00  0.00000000E+00
  0.00000000E+00  0.00000000E+00  0.00000000E+00
  0.00000000E+00  0.00000000E+00  0.00000000E+00
  0.00000000E+00  0.00000000E+00  0.00000000E+00
  0.00000000E+00  0.00000000E+00  0.00000000E+00
  0.00000000E+00  0.00000000E+00  0.00000000E+00
  0.00000000E+00  0.00000000E+00  0.00000000E+00
  0.00000000E+00  0.00000000E+00  0.00000000E+00
  0.00000000E+00  0.00000000E+00  0.00000000E+00
  0.00000000E+00  0.00000000E+00  0.00000000E+00
  0.00000000E+00  0.00000000E+00  0.00000000E+00
  0.00000000E+00  0.00000000E+00  0.00000000E+00
  0.00000000E+00  0.00000000E+00  0.00000000E+00
  0.00000000E+00  0.00000000E+00  0.00000000E+00
  0.00000000E+00  0.00000000E+00  0.00000000E+00
  0.00000000E+00  0.00000000E+00  0.00000000E+00
  0.00000000E+00  0.00000000E+00  0.00000000E+00
  0.00000000E+00  0.00000000E+00  0.00000000E+00
  0.00000000E+00  0.00000000E+00  0.00000000E+00
  0.00000000E+00  0.00000000E+00  0.00000000E+00
  0.00000000E+00  0.00000000E+00  0.00000000E+00
  0.00000000E+00  0.00000000E+00  0.00000000E+00
  0.00000000E+00  0.00000000E+00  0.00000000E+00
  0.00000000E+00  0.00000000E+00  0.00000000E+00
  0.00000000E+00  0.00000000E+00  0.00000000E+00
  0.00000000E+00  0.00000000E+00  0.00000000E+00
  0.00000000E+00  0.00000000E+00  0.00000000E+00
  0.00000000E+00  0.00000000E+00  0.00000000E+00
  0.00000000E+00  0.00000000E+00  0.00000000E+00
  0.00000000E+00  0.00000000E+00  0.00000000E+00
  0.00000000E+00  0.00000000E+00  0.00000000E+00
  0.00000000E+00  0.00000000E+00  0.00000000E+00
  0.00000000E+00  0.00000000E+00  0.00000000E+00
  0.00000000E+00  0.00000000E+00  0.00000000E+00
  0.00000000E+00  0.00000000E+00  0.00000000E+00
  0.00000000E+00  0.00000000E+00  0.00000000E+00
  0.00000000E+00  0.00000000E+00  0.00000000E+00
  0.00000000E+00  0.00000000E+00  0.00000000E+00
  0.00000000E+00  0.00000000E+00  0.00000000E+00
  0.00000000E+00  0.00000000E+00  0.00000000E+00
  0.00000000E+00  0.00000000E+00  0.00000000E+00
  0.00000000E+00  0.00000000E+00  0.00000000E+00
  0.00000000E+00  0.00000000E+00  0.00000000E+00
  0.00000000E+00  0.00000000E+00  0.00000000E+00
  0.00000000E+00  0.00000000E+00  0.00000000E+00
  0.00000000E+00  0.00000000E+00  0.00000000E+00
  0.00000000E+00  0.00000000E+00  0.00000000E+00
  0.00000000E+00  0.00000000E+00  0.00000000E+00
  0.00000000E+00  0.00000000E+00  0.00000000E+00
  0.00000000E+00  0.00000000E+00  0.00000000E+00
  0.00000000E+00  0.00000000E+00  0.00000000E+00
  0.00000000E+00  0.00000000E+00  0.00000000E+00
  0.00000000E+00  0.00000000E+00  0.00000000E+00
  0.00000000E+00  0.00000000E+00  0.00000000E+00
  0.00000000E+00  0.00000000E+00  0.00000000E+00
  0.00000000E+00  0.00000000E+00  0.00000000E+00
  0.00000000E+00  0.00000000E+00  0.00000000E+00
  0.00000000E+00  0.00000000E+00  0.00000000E+00
  0.00000000E+00  0.00000000E+00  0.00000000E+00
  0.00000000E+00  0.00000000E+00  0.00000000E+00
  0.00000000E+00  0.00000000E+00  0.00000000E+00
  0.00000000E+00  0.00000000E+00  0.00000000E+00
  0.00000000E+00  0.00000000E+00  0.00000000E+00
  0.00000000E+00  0.00000000E+00  0.00000000E+00
  0.00000000E+00  0.00000000E+00  0.00000000E+00
  0.00000000E+00  0.00000000E+00  0.00000000E+00
  0.00000000E+00  0.00000000E+00  0.00000000E+00
  0.00000000E+00  0.00000000E+00  0.00000000E+00
  0.00000000E+00  0.00000000E+00  0.00000000E+00
  0.00000000E+00  0.00000000E+00  0.00000000E+00
  0.00000000E+00  0.00000000E+00  0.00000000E+00
  0.00000000E+00  0.00000000E+00  0.00000000E+00
  0.00000000E+00  0.00000000E+00  0.00000000E+00
  0.00000000E+00  0.00000000E+00  0.00000000E+00
  0.00000000E+00  0.00000000E+00  0.00000000E+00
  0.00000000E+00  0.00000000E+00  0.00000000E+00
  0.00000000E+00  0.00000000E+00  0.00000000E+00
  0.00000000E+00  0.00000000E+00  0.00000000E+00
  0.00000000E+00  0.00000000E+00  0.00000000E+00
  0.00000000E+00  0.00000000E+00  0.00000000E+00
  0.00000000E+00  0.00000000E+00  0.00000000E+00
  0.00000000E+00  0.00000000E+00  0.00000000E+00
  0.00000000E+00  0.00000000E+00  0.00000000E+00
  0.00000000E+00  0.00000000E+00  0.00000000E+00
  0.00000000E+00  0.00000000E+00  0.00000000E+00
  0.00000000E+00  0.00000000E+00  0.00000000E+00
  0.00000000E+00  0.00000000E+00  0.00000000E+00
  0.00000000E+00  0.00000000E+00  0.00000000E+00
  0.00000000E+00  0.00000000E+00  0.00000000E+00
  0.00000000E+00  0.00000000E+00  0.00000000E+00
  0.00000000E+00  0.00000000E+00  0.00000000E+00
  0.00000000E+00  0.00000000E+00  0.00000000E+00
  0.00000000E+00  0.00000000E+00  0.00000000E+00
  0.00000000E+00  0.00000000E+00  0.00000000E+00
  0.00000000E+00  0.00000000E+00  0.00000000E+00
  0.00000000E+00  0.00000000E+00  0.00000000E+00
  0.00000000E+00  0.00000000E+00  0.00000000E+00
  0.00000000E+00  0.00000000E+00  0.00000000E+00
  0.00000000E+00  0.00000000E+00  0.00000000E+00
  0.00000000E+00  0.00000000E+00  0.00000000E+00
  0.00000000E+00  0.00000000E+00  0.00000000E+00
  0.00000000E+00  0.00000000E+00  0.00000000E+00
  0.00000000E+00  0.00000000E+00  0.00000000E+00
  0.00000000E+00  0.00000000E+00  0.00000000E+00
  0.00000000E+00  0.00000000E+00  0.00000000E+00
  0.00000000E+00  0.00000000E+00  0.00000000E+00
  0.00000000E+00  0.00000000E+00  0.00000000E+00
  0.00000000E+00  0.00000000E+00  0.00000000E+00
  0.00000000E+00  0.00000000E+00  0.00000000E+00
  0.00000000E+00  0.00000000E+00  0.00000000E+00
  0.00000000E+00  0.00000000E+00  0.00000000E+00
  0.00000000E+00  0.00000000E+00  0.00000000E+00
  0.00000000E+00  0.00000000E+00  0.00000000E+00
  0.00000000E+00  0.00000000E+00  0.00000000E+00
  0.00000000E+00  0.00000000E+00  0.00000000E+00
  0.00000000E+00  0.00000000E+00  0.00000000E+00
  0.00000000E+00  0.00000000E+00  0.00000000E+00
  0.00000000E+00  0.00000000E+00  0.00000000E+00
  0.00000000E+00  0.00000000E+00  0.00000000E+00
  0.00000000E+00  0.00000000E+00  0.00000000E+00
  0.00000000E+00  0.00000000E+00  0.00000000E+00
  0.00000000E+00  0.00000000E+00  0.00000000E+00
  0.00000000E+00  0.00000000E+00  0.00000000E+00
  0.00000000E+00  0.00000000E+00  0.00000000E+00
  0.00000000E+00  0.00000000E+00  0.00000000E+00
  0.00000000E+00  0.00000000E+00  0.00000000E+00
  0.00000000E+00  0.00000000E+00  0.00000000E+00
  0.00000000E+00  0.00000000E+00  0.00000000E+00
  0.00000000E+00  0.00000000E+00  0.00000000E+00
  0.00000000E+00  0.00000000E+00  0.00000000E+00
  0.00000000E+00  0.00000000E+00  0.00000000E+00
  0.00000000E+00  0.00000000E+00  0.00000000E+00
  0.00000000E+00  0.00000000E+00  0.00000000E+00
  0.00000000E+00  0.00000000E+00  0.00000000E+00
