# Supplementary material for: Brønsted acidity in zeolites measured by deprotonation energy
Source: Sci Rep. 2022 May 4;12:7301. doi: 10.1038/s41598-022-11354-x (PMC9068704; doi:10.1038/s41598-022-11354-x)
Supplement: Supplementary file 2 — Supplementary Information 2. [file 41598_2022_11354_MOESM2_ESM.zip › structures/periodic/fer/Al1-O2.vasp]

Si O Al  H                              
   1.00000000000000     
    19.0008000000000017    0.0000000000000000    0.0000000000000000
     0.0000000000000000   14.2150999999999996    0.0000000000000000
     0.0000000000000000    0.0000000000000000   15.0193999999999992
   Si   O    Al   H 
    71   144     1     1
Direct
  0.8189828013669811  0.7068620575663619  0.3491809841191136
  0.6656018473753146  0.1991179169923441  0.1109291094853350
  0.1775488251502312  0.7010783100921537  0.3468566314518623
  0.3168838396878098  0.7905424287158894  0.0957615394689944
  0.8308166072718355  0.3016263097307299  0.3633511646674981
  0.6826093559794169  0.7932089798550040  0.0977000464037915
  0.1685896660931818  0.2979103292779336  0.3576314247875590
  0.6699865694635808  0.8013024737724648  0.3910303576958062
  0.1848385282160223  0.2992511432826340  0.1526192217862065
  0.3257149463401928  0.7967502956536300  0.3894578180374436
  0.8164024904091748  0.2943531791440797  0.1564194267511155
  0.6823356038790453  0.2064995456345481  0.4055403635661782
  0.1650757478076734  0.7001606956239870  0.1403690919195248
  0.3179251293252544  0.2000238173501791  0.3961841364939423
  0.8341362377321373  0.6993536461155822  0.1428315262733689
  0.0843567047089106  0.2022325857173408  0.0059770835579445
  0.5820882485494476  0.7050707169233045  0.2467452905651951
  0.9184606413883500  0.2061025263777631  0.0084199854660182
  0.4151107814527645  0.7016207007012663  0.2447965758574742
  0.0825732755818033  0.7986721328186117  0.9928504629111229
  0.5865259376541851  0.3051601922271389  0.2566470167625371
  0.9163527341146663  0.8034494011942790  0.9970852139621310
  0.4203880643737237  0.3057753196337685  0.2578183158240012
  0.2754058952024382  0.9943502478192925  0.1434178782316725
  0.7738954860062268  0.5011945888172070  0.4009016222636818
  0.7264103793428559  0.0006343283948361  0.1462449145475978
  0.2248025944382310  0.4960097096495684  0.3991526087586001
  0.7297119333467487  0.0008520959336225  0.3542023271924727
  0.2246376921100085  0.5013334649531013  0.1007489369123812
  0.2669471703200022  0.9947428124113905  0.3491234354195573
  0.7753377176382444  0.5022533513916642  0.1057983815722611
  0.1534732607116914  0.0025275570673377  0.9954002836382843
  0.6554708558181335  0.5070615213344323  0.2519874849492210
  0.8482081868912730  0.0062188717517609  0.0007184819766585
  0.3434288820195145  0.5030910268338742  0.2495886098150263
  0.3367794086001569  0.1942332510460936  0.6023735088118318
  0.8186170898040118  0.7073972494915765  0.8480267937258518
  0.6658796017422596  0.1978092748819642  0.6104569518500657
  0.1783219939899328  0.6973931064844455  0.8448249070778371
  0.3157235968659142  0.7879880161910395  0.5947637391768340
  0.8292753776488765  0.3012565465687800  0.8628827956297053
  0.6823203451312144  0.7925176182885472  0.5974020496377210
  0.1724425118201850  0.2909653410559379  0.8588149733942698
  0.6700431704264286  0.8024459356914209  0.8913155668863884
  0.1871478175359539  0.2898732924578002  0.6528886504959240
  0.3248179936437032  0.7979272094506645  0.8895318230647336
  0.8165346571777414  0.2927528898496983  0.6570249331764427
  0.6795091254078842  0.2078526950645717  0.9048889848180521
  0.1643147219786843  0.6948257900349234  0.6400093020139951
  0.3231031118930349  0.2027339362265680  0.8963308885489160
  0.8333706648654099  0.6986341571650018  0.6429397692075574
  0.0834993747438081  0.2017543295150470  0.5060517289433831
  0.5816173996972407  0.7058022603452425  0.7470335324871704
  0.9182390300699877  0.2056658322871024  0.5082681991608656
  0.4155198910461161  0.7026858134680810  0.7456217591567322
  0.0819730529313662  0.7994344831313344  0.4951909069328582
  0.5820097603235767  0.3028646487772808  0.7556066456568372
  0.9158936601457864  0.8032326780002372  0.4974780965143537
  0.4170022443226904  0.3012420511065291  0.7451095678459631
  0.2771266432514617  0.9962717402322110  0.6409844840556421
  0.7718204175081537  0.5008026666259174  0.8979596308093819
  0.7246006336644257  0.0001880199685429  0.6464114213373512
  0.2301412812539066  0.4912122387961359  0.8937263945069653
  0.7280247837420812  0.0024517725085902  0.8544938552378486
  0.2279616194934775  0.4985052718347318  0.6056973511369652
  0.2724549287163729  0.0010001236477044  0.8486906916689391
  0.7722094650966222  0.5004704123949971  0.6088786512089180
  0.1517229074179746  0.0013194293430349  0.4993200716598352
  0.6506277120134366  0.5049904110801635  0.7529034675637145
  0.8477192552526841  0.0051287276930093  0.5026611349527623
  0.3496221260716125  0.5014903526209655  0.7479940003634943
  0.3256263650645293  0.0840356934624093  0.1365217690018157
  0.8164379167956906  0.5982570301768425  0.3828938977226842
  0.6714514413786066  0.0875636254586565  0.1331822938360736
  0.1824263179126271  0.5934010935310765  0.3825429896392609
  0.3214047123223681  0.9025739760117505  0.1134433582483452
  0.8263683327966036  0.4152546161198966  0.3746115906630876
  0.6852230907156202  0.9058033168620144  0.1165140338459346
  0.1710095832712094  0.4108175668697746  0.3757250484910013
  0.6776806553538147  0.9148522534207864  0.3815983531178890
  0.1785868197697658  0.4124889413583729  0.1348492543475132
  0.3176583684721061  0.9104195685421520  0.3849205939579228
  0.8146757595295873  0.4066927808755018  0.1373574842314313
  0.6869486526909337  0.0977403304711140  0.3733351262249384
  0.1730067387795981  0.5919573741056395  0.1074761646677977
  0.3106061446701189  0.0918755605003636  0.3642799710201748
  0.8309458801014088  0.5878650337102166  0.1184823086740914
  0.4130030746461101  0.2446351394965614  0.1601883690647716
  0.8705762611990018  0.7665794668083549  0.4128344634517230
  0.5986639183798607  0.2424784971005218  0.1664295361369134
  0.1243126081445578  0.7598213875951881  0.4093799314581047
  0.3744090387166257  0.7362232860681701  0.1561329448840354
  0.8985403254655501  0.2622479581757642  0.4171486084156300
  0.6241320856206982  0.7449729587998333  0.1607631093860633
  0.1032507404458638  0.2527480775462553  0.4123497548938694
  0.6017434955809593  0.7661275857221099  0.3351901624934828
  0.1316341396712180  0.2454439847356183  0.0854619253232688
  0.3936077792466041  0.7640609787399025  0.3315293119126295
  0.8738080403112084  0.2446316123569159  0.0931446402905235
  0.6302103416312663  0.2631913570887672  0.3394538774944814
  0.0998247029049886  0.7486961075300307  0.0879778816366674
  0.3735204670202449  0.2521495459127285  0.3298758549424402
  0.8987340899450919  0.7463102179091047  0.0883524065505892
  0.3583881087809228  0.2118536796711689  0.9928382126243831
  0.8490644238541547  0.7126637234081226  0.2483654961524839
  0.6491068774615831  0.2146057470866582  0.0060389733811139
  0.1474955532199892  0.7035281478321456  0.2460015667324272
  0.3350596718289288  0.7662584597073051  0.9924977094858251
  0.8388590870044790  0.2745828262269143  0.2589623702346388
  0.6599340077978052  0.7736452649695246  0.9951028677548764
  0.1566710846747751  0.2766582967278139  0.2531173519026455
  0.2658222265281583  0.2686822147120993  0.1418707908671296
  0.7396684881554071  0.7502090744704074  0.3501854235697278
  0.7374848047767918  0.2524652554370737  0.1405213896397958
  0.2559470985970719  0.7470523315678039  0.3475466377765291
  0.2375833360235159  0.7560169907380510  0.1190455129712332
  0.7601596825369920  0.2536265103305928  0.4050592679781946
  0.7601954197859130  0.7490980124622583  0.1150725249290657
  0.2423142105018817  0.2524084888753585  0.3934326697904339
  0.0987196976609615  0.0898545144261073 -0.0008518779969521
  0.6025969633931900  0.5952781195154997  0.2624770739156460
  0.9006840253059897  0.0953849555055258  0.9945247835801873
  0.3959107234791238  0.5915853184584894  0.2626533705355925
  0.1066037959736711  0.9075907400159213  0.9953136765177133
  0.6083049025555937  0.4131002817034845  0.2377005120528627
  0.8963185956206233  0.9132889417679685  0.0114770793452806
  0.3936356828912767  0.4105981868106314  0.2379534213744984
  0.0015142887570465  0.2198024638975047  0.0271089040602729
  0.4987288067204087  0.7127247318042649  0.2284164358974934
  0.9988333558942598  0.7925946114271117  0.9742208446845350
  0.5030216274398364  0.3010143597903956  0.2805895294555796
  0.2053320292004225  0.0040082424401915  0.0810925401203588
  0.7024141202390939  0.4955897932769974  0.3416670327678387
  0.7964317262321163  0.0180078443761714  0.0865492301384810
  0.2951190935437979  0.4890742233381968  0.3375917440809580
  0.8023175959012414 -0.0037405452720845  0.4109983582952436
  0.2949132169422213  0.5170936544914084  0.1617902809344249
  0.1935596888306094  0.9962747193190289  0.4049069942628921
  0.7054214556233142  0.5222605108804607  0.1654023427091722
  0.2469782903227197  0.9793543451448462  0.2454377070402343
  0.7504984832124467  0.4945024007490258  0.0026356671813352
  0.7510014171500142  0.9940223016977321  0.2496403296600969
  0.2513753127136427  0.4885555703205178  0.9985975149054572
  0.3319647893240965  0.0829943052202396  0.6271263187949332
  0.8137821944759854  0.5976031860168091  0.8771739861763236
  0.6691456383096051  0.0858439554374377  0.6319588557594658
  0.1881942327724851  0.5871220244616211  0.8693336719030530
  0.3178378110732916  0.9008750207234799  0.6113014420349808
  0.8243819530394134  0.4150991340671494  0.8713839519724527
  0.6841692408257115  0.9047650685701958  0.6170053433984297
  0.1776309450766296  0.4047088332142851  0.8697364969509176
  0.6767040901528727  0.9161878837281051  0.8832852737797686
  0.1900730048712571  0.4033191676612634  0.6407442695383919
  0.3183206046382827  0.9115108024624666  0.8832215403836269
  0.8118646151265435  0.4054106622194226  0.6408583710986602
  0.6846443790042751  0.0987571275553619  0.8737089737412538
  0.1716626984359530  0.5835314601868071  0.6169470025122105
  0.3208309068325291  0.0937057237734968  0.8620800927288244
  0.8272474078797661  0.5862768036995517  0.6243200818295908
  0.4032334229187400  0.2413409617245986  0.6539390614334440
  0.8707103347256420  0.7623824084678661  0.9146530774193266
  0.6017585766604749  0.2443469928830586  0.6659557172556183
  0.1232644711106357  0.7444150662033009  0.9132249466569410
  0.3724827968745367  0.7368660539404085  0.6582855978461694
  0.8966006025415786  0.2640888043414839  0.9189462321616495
  0.6250736727588055  0.7427570718629626  0.6609853531531943
  0.1033401202891565  0.2530822191228833  0.9115075130883807
  0.6021151284756223  0.7667001749529563  0.8353433504223866
  0.1291589675964509  0.2461314203552162  0.5865448754087565
  0.3928615733139152  0.7634830807566473  0.8328408221179002
  0.8751251716873274  0.2478359701380737  0.5922994426896968
  0.6256026166254263  0.2633804567781007  0.8407353706951814
  0.0988523314922915  0.7369476074261283  0.5833309433140095
  0.3672060054741898  0.2633942188245298  0.8241299000569116
  0.8984153869325482  0.7408272186087119  0.5856463618180201
  0.3499598882547096  0.2065948654790763  0.4959608403774086
  0.8493942999726581  0.7168532810661540  0.7476582898707949
  0.6502661270307716  0.2137001044144049  0.5051942230268081
  0.1468214253373678  0.7084413820091813  0.7449048430423095
  0.3371407740435003  0.7647036324093307  0.4922343102915532
  0.8393750897684902  0.2716369980672539  0.7593138915991168
  0.6590803958072710  0.7735756651977713  0.4948546534410393
  0.1642453837827116  0.2643274692430163  0.7540407156120811
  0.2644770043103850  0.2467017606913627  0.6318668610196326
  0.7401669352322959  0.7532373570764584  0.8498624242026666
  0.7398017580873303  0.2465249986839219  0.6389197809870161
  0.2544141162965495  0.7496421286803789  0.8479733119014160
  0.2364348332016296  0.7498743290031946  0.6133576610389816
  0.7575658192921449  0.2547618871743730  0.9035019059306019
  0.7605413671832367  0.7497179955156631  0.6129792034861461
  0.2420979786385924  0.2417583904917628  0.9008172903081880
  0.0980958587417622  0.0896557439048724  0.4985699182710887
  0.5997760848480327  0.5955179068101271  0.7635988496138814
  0.8995889731890697  0.0949698620842686  0.4962822990947262
  0.4001913356028139  0.5918218091506556  0.7632053246926389
  0.1050709788110144  0.9074288362990655  0.5135200659648961
  0.6012855484897186  0.4130487569825869  0.7412904557962279
  0.8957788441669106  0.9124035340530672  0.5163460733002256
  0.3993425558034367  0.4115496425993327  0.7272711846063786
  0.0011232361218331  0.2186128608075868  0.5274597333927119
  0.4986273119094293  0.7182872707941131  0.7277129300862626
  0.9985560074033499  0.7941878692606333  0.4744446795927414
  0.4988026026802864  0.2908768857686540  0.7742658983399693
  0.2073074235037189  0.0136435026564219  0.5807550019735380
  0.6990343685228808  0.4937700447603055  0.8416739432218635
  0.7948061532693304  0.0178179390275210  0.5869992823420874
  0.3029522543110668  0.4828339465619367  0.8371531309354382
  0.8011330006150852 -0.0007553446624120  0.9103933290906424
  0.2984341348467874  0.5214304025760873  0.6630538896165035
  0.1989442450536278  0.0083969425427243  0.9035492036440578
  0.7004265504226771  0.5179850789285191  0.6654492846753772
  0.2521987564414760  0.9885751341607548  0.7440673697816872
  0.7501666382504952  0.4935492655597798  0.5045066215818066
  0.7489119470461968  0.9946412030782917  0.7499441974764275
  0.2510947787986130  0.4885272606569014  0.5018741442470102
  0.3320120398594946  0.1982170226547659  0.1015942802925744
  0.4572506049875668  0.2333174051394729  0.1287202049504801
 
  0.00000000E+00  0.00000000E+00  0.00000000E+00
  0.00000000E+00  0.00000000E+00  0.00000000E+00
  0.00000000E+00  0.00000000E+00  0.00000000E+00
  0.00000000E+00  0.00000000E+00  0.00000000E+00
  0.00000000E+00  0.00000000E+00  0.00000000E+00
  0.00000000E+00  0.00000000E+00  0.00000000E+00
  0.00000000E+00  0.00000000E+00  0.00000000E+00
  0.00000000E+00  0.00000000E+00  0.00000000E+00
  0.00000000E+00  0.00000000E+00  0.00000000E+00
  0.00000000E+00  0.00000000E+00  0.00000000E+00
  0.00000000E+00  0.00000000E+00  0.00000000E+00
  0.00000000E+00  0.00000000E+00  0.00000000E+00
  0.00000000E+00  0.00000000E+00  0.00000000E+00
  0.00000000E+00  0.00000000E+00  0.00000000E+00
  0.00000000E+00  0.00000000E+00  0.00000000E+00
  0.00000000E+00  0.00000000E+00  0.00000000E+00
  0.00000000E+00  0.00000000E+00  0.00000000E+00
  0.00000000E+00  0.00000000E+00  0.00000000E+00
  0.00000000E+00  0.00000000E+00  0.00000000E+00
  0.00000000E+00  0.00000000E+00  0.00000000E+00
  0.00000000E+00  0.00000000E+00  0.00000000E+00
  0.00000000E+00  0.00000000E+00  0.00000000E+00
  0.00000000E+00  0.00000000E+00  0.00000000E+00
  0.00000000E+00  0.00000000E+00  0.00000000E+00
  0.00000000E+00  0.00000000E+00  0.00000000E+00
  0.00000000E+00  0.00000000E+00  0.00000000E+00
  0.00000000E+00  0.00000000E+00  0.00000000E+00
  0.00000000E+00  0.00000000E+00  0.00000000E+00
  0.00000000E+00  0.00000000E+00  0.00000000E+00
  0.00000000E+00  0.00000000E+00  0.00000000E+00
  0.00000000E+00  0.00000000E+00  0.00000000E+00
  0.00000000E+00  0.00000000E+00  0.00000000E+00
  0.00000000E+00  0.00000000E+00  0.00000000E+00
  0.00000000E+00  0.00000000E+00  0.00000000E+00
  0.00000000E+00  0.00000000E+00  0.00000000E+00
  0.00000000E+00  0.00000000E+00  0.00000000E+00
  0.00000000E+00  0.00000000E+00  0.00000000E+00
  0.00000000E+00  0.00000000E+00  0.00000000E+00
  0.00000000E+00  0.00000000E+00  0.00000000E+00
  0.00000000E+00  0.00000000E+00  0.00000000E+00
  0.00000000E+00  0.00000000E+00  0.00000000E+00
  0.00000000E+00  0.00000000E+00  0.00000000E+00
  0.00000000E+00  0.00000000E+00  0.00000000E+00
  0.00000000E+00  0.00000000E+00  0.00000000E+00
  0.00000000E+00  0.00000000E+00  0.00000000E+00
  0.00000000E+00  0.00000000E+00  0.00000000E+00
  0.00000000E+00  0.00000000E+00  0.00000000E+00
  0.00000000E+00  0.00000000E+00  0.00000000E+00
  0.00000000E+00  0.00000000E+00  0.00000000E+00
  0.00000000E+00  0.00000000E+00  0.00000000E+00
  0.00000000E+00  0.00000000E+00  0.00000000E+00
  0.00000000E+00  0.00000000E+00  0.00000000E+00
  0.00000000E+00  0.00000000E+00  0.00000000E+00
  0.00000000E+00  0.00000000E+00  0.00000000E+00
  0.00000000E+00  0.00000000E+00  0.00000000E+00
  0.00000000E+00  0.00000000E+00  0.00000000E+00
  0.00000000E+00  0.00000000E+00  0.00000000E+00
  0.00000000E+00  0.00000000E+00  0.00000000E+00
  0.00000000E+00  0.00000000E+00  0.00000000E+00
  0.00000000E+00  0.00000000E+00  0.00000000E+00
  0.00000000E+00  0.00000000E+00  0.00000000E+00
  0.00000000E+00  0.00000000E+00  0.00000000E+00
  0.00000000E+00  0.00000000E+00  0.00000000E+00
  0.00000000E+00  0.00000000E+00  0.00000000E+00
  0.00000000E+00  0.00000000E+00  0.00000000E+00
  0.00000000E+00  0.00000000E+00  0.00000000E+00
  0.00000000E+00  0.00000000E+00  0.00000000E+00
  0.00000000E+00  0.00000000E+00  0.00000000E+00
  0.00000000E+00  0.00000000E+00  0.00000000E+00
  0.00000000E+00  0.00000000E+00  0.00000000E+00
  0.00000000E+00  0.00000000E+00  0.00000000E+00
  0.00000000E+00  0.00000000E+00  0.00000000E+00
  0.00000000E+00  0.00000000E+00  0.00000000E+00
  0.00000000E+00  0.00000000E+00  0.00000000E+00
  0.00000000E+00  0.00000000E+00  0.00000000E+00
  0.00000000E+00  0.00000000E+00  0.00000000E+00
  0.00000000E+00  0.00000000E+00  0.00000000E+00
  0.00000000E+00  0.00000000E+00  0.00000000E+00
  0.00000000E+00  0.00000000E+00  0.00000000E+00
  0.00000000E+00  0.00000000E+00  0.00000000E+00
  0.00000000E+00  0.00000000E+00  0.00000000E+00
  0.00000000E+00  0.00000000E+00  0.00000000E+00
  0.00000000E+00  0.00000000E+00  0.00000000E+00
  0.00000000E+00  0.00000000E+00  0.00000000E+00
  0.00000000E+00  0.00000000E+00  0.00000000E+00
  0.00000000E+00  0.00000000E+00  0.00000000E+00
  0.00000000E+00  0.00000000E+00  0.00000000E+00
  0.00000000E+00  0.00000000E+00  0.00000000E+00
  0.00000000E+00  0.00000000E+00  0.00000000E+00
  0.00000000E+00  0.00000000E+00  0.00000000E+00
  0.00000000E+00  0.00000000E+00  0.00000000E+00
  0.00000000E+00  0.00000000E+00  0.00000000E+00
  0.00000000E+00  0.00000000E+00  0.00000000E+00
  0.00000000E+00  0.00000000E+00  0.00000000E+00
  0.00000000E+00  0.00000000E+00  0.00000000E+00
  0.00000000E+00  0.00000000E+00  0.00000000E+00
  0.00000000E+00  0.00000000E+00  0.00000000E+00
  0.00000000E+00  0.00000000E+00  0.00000000E+00
  0.00000000E+00  0.00000000E+00  0.00000000E+00
  0.00000000E+00  0.00000000E+00  0.00000000E+00
  0.00000000E+00  0.00000000E+00  0.00000000E+00
  0.00000000E+00  0.00000000E+00  0.00000000E+00
  0.00000000E+00  0.00000000E+00  0.00000000E+00
  0.00000000E+00  0.00000000E+00  0.00000000E+00
  0.00000000E+00  0.00000000E+00  0.00000000E+00
  0.00000000E+00  0.00000000E+00  0.00000000E+00
  0.00000000E+00  0.00000000E+00  0.00000000E+00
  0.00000000E+00  0.00000000E+00  0.00000000E+00
  0.00000000E+00  0.00000000E+00  0.00000000E+00
  0.00000000E+00  0.00000000E+00  0.00000000E+00
  0.00000000E+00  0.00000000E+00  0.00000000E+00
  0.00000000E+00  0.00000000E+00  0.00000000E+00
  0.00000000E+00  0.00000000E+00  0.00000000E+00
  0.00000000E+00  0.00000000E+00  0.00000000E+00
  0.00000000E+00  0.00000000E+00  0.00000000E+00
  0.00000000E+00  0.00000000E+00  0.00000000E+00
  0.00000000E+00  0.00000000E+00  0.00000000E+00
  0.00000000E+00  0.00000000E+00  0.00000000E+00
  0.00000000E+00  0.00000000E+00  0.00000000E+00
  0.00000000E+00  0.00000000E+00  0.00000000E+00
  0.00000000E+00  0.00000000E+00  0.00000000E+00
  0.00000000E+00  0.00000000E+00  0.00000000E+00
  0.00000000E+00  0.00000000E+00  0.00000000E+00
  0.00000000E+00  0.00000000E+00  0.00000000E+00
  0.00000000E+00  0.00000000E+00  0.00000000E+00
  0.00000000E+00  0.00000000E+00  0.00000000E+00
  0.00000000E+00  0.00000000E+00  0.00000000E+00
  0.00000000E+00  0.00000000E+00  0.00000000E+00
  0.00000000E+00  0.00000000E+00  0.00000000E+00
  0.00000000E+00  0.00000000E+00  0.00000000E+00
  0.00000000E+00  0.00000000E+00  0.00000000E+00
  0.00000000E+00  0.00000000E+00  0.00000000E+00
  0.00000000E+00  0.00000000E+00  0.00000000E+00
  0.00000000E+00  0.00000000E+00  0.00000000E+00
  0.00000000E+00  0.00000000E+00  0.00000000E+00
  0.00000000E+00  0.00000000E+00  0.00000000E+00
  0.00000000E+00  0.00000000E+00  0.00000000E+00
  0.00000000E+00  0.00000000E+00  0.00000000E+00
  0.00000000E+00  0.00000000E+00  0.00000000E+00
  0.00000000E+00  0.00000000E+00  0.00000000E+00
  0.00000000E+00  0.00000000E+00  0.00000000E+00
  0.00000000E+00  0.00000000E+00  0.00000000E+00
  0.00000000E+00  0.00000000E+00  0.00000000E+00
  0.00000000E+00  0.00000000E+00  0.00000000E+00
  0.00000000E+00  0.00000000E+00  0.00000000E+00
  0.00000000E+00  0.00000000E+00  0.00000000E+00
  0.00000000E+00  0.00000000E+00  0.00000000E+00
  0.00000000E+00  0.00000000E+00  0.00000000E+00
  0.00000000E+00  0.00000000E+00  0.00000000E+00
  0.00000000E+00  0.00000000E+00  0.00000000E+00
  0.00000000E+00  0.00000000E+00  0.00000000E+00
  0.00000000E+00  0.00000000E+00  0.00000000E+00
  0.00000000E+00  0.00000000E+00  0.00000000E+00
  0.00000000E+00  0.00000000E+00  0.00000000E+00
  0.00000000E+00  0.00000000E+00  0.00000000E+00
  0.00000000E+00  0.00000000E+00  0.00000000E+00
  0.00000000E+00  0.00000000E+00  0.00000000E+00
  0.00000000E+00  0.00000000E+00  0.00000000E+00
  0.00000000E+00  0.00000000E+00  0.00000000E+00
  0.00000000E+00  0.00000000E+00  0.00000000E+00
  0.00000000E+00  0.00000000E+00  0.00000000E+00
  0.00000000E+00  0.00000000E+00  0.00000000E+00
  0.00000000E+00  0.00000000E+00  0.00000000E+00
  0.00000000E+00  0.00000000E+00  0.00000000E+00
  0.00000000E+00  0.00000000E+00  0.00000000E+00
  0.00000000E+00  0.00000000E+00  0.00000000E+00
  0.00000000E+00  0.00000000E+00  0.00000000E+00
  0.00000000E+00  0.00000000E+00  0.00000000E+00
  0.00000000E+00  0.00000000E+00  0.00000000E+00
  0.00000000E+00  0.00000000E+00  0.00000000E+00
  0.00000000E+00  0.00000000E+00  0.00000000E+00
  0.00000000E+00  0.00000000E+00  0.00000000E+00
  0.00000000E+00  0.00000000E+00  0.00000000E+00
  0.00000000E+00  0.00000000E+00  0.00000000E+00
  0.00000000E+00  0.00000000E+00  0.00000000E+00
  0.00000000E+00  0.00000000E+00  0.00000000E+00
  0.00000000E+00  0.00000000E+00  0.00000000E+00
  0.00000000E+00  0.00000000E+00  0.00000000E+00
  0.00000000E+00  0.00000000E+00  0.00000000E+00
  0.00000000E+00  0.00000000E+00  0.00000000E+00
  0.00000000E+00  0.00000000E+00  0.00000000E+00
  0.00000000E+00  0.00000000E+00  0.00000000E+00
  0.00000000E+00  0.00000000E+00  0.00000000E+00
  0.00000000E+00  0.00000000E+00  0.00000000E+00
  0.00000000E+00  0.00000000E+00  0.00000000E+00
  0.00000000E+00  0.00000000E+00  0.00000000E+00
  0.00000000E+00  0.00000000E+00  0.00000000E+00
  0.00000000E+00  0.00000000E+00  0.00000000E+00
  0.00000000E+00  0.00000000E+00  0.00000000E+00
  0.00000000E+00  0.00000000E+00  0.00000000E+00
  0.00000000E+00  0.00000000E+00  0.00000000E+00
  0.00000000E+00  0.00000000E+00  0.00000000E+00
  0.00000000E+00  0.00000000E+00  0.00000000E+00
  0.00000000E+00  0.00000000E+00  0.00000000E+00
  0.00000000E+00  0.00000000E+00  0.00000000E+00
  0.00000000E+00  0.00000000E+00  0.00000000E+00
  0.00000000E+00  0.00000000E+00  0.00000000E+00
  0.00000000E+00  0.00000000E+00  0.00000000E+00
  0.00000000E+00  0.00000000E+00  0.00000000E+00
  0.00000000E+00  0.00000000E+00  0.00000000E+00
  0.00000000E+00  0.00000000E+00  0.00000000E+00
  0.00000000E+00  0.00000000E+00  0.00000000E+00
  0.00000000E+00  0.00000000E+00  0.00000000E+00
  0.00000000E+00  0.00000000E+00  0.00000000E+00
  0.00000000E+00  0.00000000E+00  0.00000000E+00
  0.00000000E+00  0.00000000E+00  0.00000000E+00
  0.00000000E+00  0.00000000E+00  0.00000000E+00
  0.00000000E+00  0.00000000E+00  0.00000000E+00
  0.00000000E+00  0.00000000E+00  0.00000000E+00
  0.00000000E+00  0.00000000E+00  0.00000000E+00
  0.00000000E+00  0.00000000E+00  0.00000000E+00
  0.00000000E+00  0.00000000E+00  0.00000000E+00
  0.00000000E+00  0.00000000E+00  0.00000000E+00
  0.00000000E+00  0.00000000E+00  0.00000000E+00
  0.00000000E+00  0.00000000E+00  0.00000000E+00
  0.00000000E+00  0.00000000E+00  0.00000000E+00
  0.00000000E+00  0.00000000E+00  0.00000000E+00
