# Supplementary material for: Brønsted acidity in zeolites measured by deprotonation energy
Source: Sci Rep. 2022 May 4;12:7301. doi: 10.1038/s41598-022-11354-x (PMC9068704; doi:10.1038/s41598-022-11354-x)
Supplement: Supplementary file 2 — Supplementary Information 2. [file 41598_2022_11354_MOESM2_ESM.zip › structures/periodic/fer/Al2-O5.vasp]

Si O Al H                               
   1.00000000000000     
    19.0008000000000017    0.0000000000000000    0.0000000000000000
     0.0000000000000000   14.2150999999999996    0.0000000000000000
     0.0000000000000000    0.0000000000000000   15.0193999999999992
   Si   O    Al   H 
    71   144     1     1
Direct
  0.3231785712408514  0.1996034891643425  0.0965803701068871
  0.8282245070157853  0.7087889134058305  0.3594399108102241
  0.6837460357541654  0.2168647576187827  0.0931300083793706
  0.1635265687260669  0.6863353960618257  0.3616752857566543
  0.3246078240437547  0.7928691572433549  0.1115132428545981
  0.8218986684029982  0.3031634971284259  0.3463004534591768
  0.6619518204123430  0.8118953386442932  0.1083052837855009
  0.1889745808706216  0.2824791314152252  0.3502899920868011
  0.6788924074084681  0.8025736776664913  0.4020210815639454
  0.1740575680050782  0.2890778515059473  0.1422830090478183
  0.3138953544105544  0.7826683301765723  0.4055473132172756
  0.8336200176260337  0.3132873138028085  0.1403829933962119
  0.6727385687501620  0.2075087484084015  0.3893583236371009
  0.1781861768830676  0.6921716973538438  0.1552770925835404
  0.3394538692986152  0.1872222840141068  0.3952712896893018
  0.8134873092386010  0.7187533661998216  0.1529637872220661
  0.5805985056906968  0.7063340308324316  0.2537702323561728
  0.9121393132246127  0.2077985573702827  0.9940683246409378
  0.4149349027779079  0.6964264508530418  0.2570411821786162
  0.0817496311478128  0.7863667450930762  0.0060854824905699
  0.5842115854334515  0.3033837604663804  0.2434268531055641
  0.9157904718057808  0.8074443383256645  0.0055986195590543
  0.4181739370874187  0.2946067343576403  0.2482724603181782
  0.2726768274684035  0.9962792577221325  0.1484322184341891
  0.7735868299765241  0.5089974105484856  0.3957427765894982
  0.7225007076893289  0.0074431560360972  0.1429594646245592
  0.2277280306016838  0.4915827913031242  0.3971271872247902
  0.7297642157117434  0.0077286530117579  0.3509477658819000
  0.2310158068917272  0.4872151307538939  0.1032746904443964
  0.2748562447565502  0.9913019946044566  0.3565303629619247
  0.7714496958020527  0.5109088384365573  0.1032542910042874
  0.1550473689744435  0.9892028852513041  0.0011329908846325
  0.6518635075820945  0.5053250407815107  0.2494511273405192
  0.8448927433675884  0.0039944218801395  0.0002697245220315
  0.3484850066383064  0.4956942807176110  0.2502145793951155
  0.3239792863291852  0.1970455105958966  0.5976566395164985
  0.8278127246212090  0.7114795765556560  0.8599212555262411
  0.6844613178568872  0.2171699737882189  0.5948110967392042
  0.1637734889190463  0.6854532952353085  0.8602266532097744
  0.3262869482438842  0.7925111530618000  0.6124715232866945
  0.8171642102657516  0.3049696724993262  0.8434917994945572
  0.6629755006376506  0.8116259197491953  0.6076868697993648
  0.1909509540114533  0.2818763170716576  0.8426844538614993
  0.6781993166192241  0.8045200385459315  0.9020238286138230
  0.1760427372929913  0.2897573109049652  0.6358873240889263
  0.3136228320879286  0.7825191965538438  0.9056177779504740
  0.8350927089690422  0.3113787574917187  0.6391243606795602
  0.6703263777398624  0.2100980136745602  0.8861937051525847
  0.1786664658436416  0.6945329787940397  0.6544466140592820
  0.3406100283107826  0.1894946529248395  0.8914068034739187
  0.8137501981174706  0.7169236347678061  0.6534163670535820
  0.0845230463319898  0.1946303144330042  0.4942822722129003
  0.5813376717935036  0.7070233143043643  0.7533537739024854
  0.9182674293433474  0.2073082252468818  0.4953697459716455
  0.4159862564417214  0.6957481296091750  0.7573095466364747
  0.0821094622529258  0.7920371150843823  0.5057592989558229
  0.5834792420278058  0.3053364383379402  0.7435702709941694
  0.9160508583279732  0.8053316006383080  0.5054966656321133
  0.4190308575343090  0.2943674486735606  0.7479841368514589
  0.2730841128035566  0.9937171523625347  0.6496296830405045
  0.7729579332050251  0.5108637313692094  0.8949943343453635
  0.7242282670449632  0.0087894853306630  0.6426512482935608
  0.2272841329213655  0.4892619530731844  0.8950375081808931
  0.7289504308042442  0.0078142217966206  0.8500899132045222
  0.2326892777179760  0.4904221359057017  0.6028782297028678
  0.2753105128245381  0.9919318025102499  0.8569776671633474
  0.7720421677319073  0.5091302344307488  0.6038142988651058
  0.1534167012839747  0.9953360549608774  0.5017790436949866
  0.6518282044604879  0.5058598730442296  0.7489140912490514
  0.8474384887590825  0.0053611386035130  0.4982158891429602
  0.3494524230639772  0.4954782834876834  0.7536569600234394
  0.3180899165723577  0.0901865417487520  0.1289629912699981
  0.8263603646099060  0.5948934219141636  0.3697453037692562
  0.6851439806668782  0.1040893806551788  0.1107241375470571
  0.1703293189591845  0.5759933620657187  0.3885411233207406
  0.3198392198122878  0.9071433086008250  0.1166301720238860
  0.8164345865578727  0.4122041782063612  0.3778904487209936
  0.6648711007467206  0.9235088082057898  0.1326517443602731
  0.1880981593400699  0.3951066139204180  0.3691066127913883
  0.6869789034804107  0.9114586954189249  0.3712992650180325
  0.1787532956692398  0.4037467577605220  0.1351350974951634
  0.3144089769699231  0.8947348209112594  0.3847269461541843
  0.8260191093478197  0.4254951399777904  0.1218797758586438
  0.6788982335505084  0.0937408122502301  0.3814818220407660
  0.1899638420088691  0.5854246861622397  0.1216315191694101
  0.3306597910939443  0.0760660434416685  0.3718153961338401
  0.8115713905795934  0.6068330723200609  0.1323516414003145
  0.3751407844528030  0.2557232483457998  0.1628478781793023
  0.8949334718662437  0.7505027690028007  0.4140334532204705
  0.6257337610509743  0.2656673328260424  0.1563075533878468
  0.0979159803653499  0.7323892162619550  0.4153200053002399
  0.3911021743710429  0.7557507816585266  0.1690869205302001
  0.8767654314314963  0.2480736982711409  0.4093961922126264
  0.5974864685113356  0.7636157125099681  0.1622904191575772
  0.1288305736407326  0.2321717579335064  0.4093675814420596
  0.6245463492930315  0.7499946032771946  0.3363715414555817
  0.1055921549760646  0.2492767942418004  0.0934765851278701
  0.3712664302420107  0.7306600211515925  0.3437634410275460
  0.8984293749836259  0.2728308062960129  0.0819957851208086
  0.6059116010798368  0.2432674588034767  0.3315033952748171
  0.1205224298567616  0.7417302227811172  0.0916068199896389
  0.4029726761318645  0.2301028816512217  0.3357101107325635
  0.8707553041819269  0.7685441953123646  0.0891114237492056
  0.3558542154955309  0.2048707765714563  0.9967828819765049
  0.8371330971308043  0.7372238531086579  0.2553699530959509
  0.6619801295869050  0.2377651670413588  0.9904418860531111
  0.1477599729953866  0.6956102567529112  0.2558884629253901
  0.3351754990240292  0.7613829247198425  0.0084576422395855
  0.8506808414276639  0.2961685176431296  0.2449575339364189
  0.6475617595770575  0.7981459543161713  0.0026452339627778
  0.1725578069402480  0.2600047999234338  0.2470185346161860
  0.2452039946910110  0.2455108329154503  0.0959502655997334
  0.7557911723628813  0.7522768048852840  0.4004001569603413
  0.7612735903138561  0.2598309938831126  0.1122603932725906
  0.2354097770509851  0.7419645127754740  0.3876790089735724
  0.2523132595928573  0.7492973835210508  0.1525272403879549
  0.7440697920193058  0.2556864505418539  0.3503768133954823
  0.7356771675927675  0.7626147302510052  0.1374673393248237
  0.2666632463355297  0.2424734725364174  0.3743869453808572
  0.0897260040270205  0.0710843998568954  0.0026614918052118
  0.6014407470441835  0.5965229443423317  0.2415878176788007
  0.8872137114823925  0.1004877080389619  0.0180153375158143
  0.4013574547257626  0.5847995712751460  0.2415259555507898
  0.1107526979372441  0.8936630419982211  0.9925448149181314
  0.6020348394454794  0.4137420878581765  0.2593514474494018
  0.9034086770133350  0.9203727717161637  0.9953609867915106
  0.3948358313245581  0.4023315652078572  0.2689625099828686
  0.9932706957806118  0.2079523786458257  0.9675733989293921
  0.4975319902316955  0.7150975021081510  0.2749539616243457
  0.9984655978307495  0.7902171368383955  0.0251479582217934
  0.5010878629236980  0.2906769908919318  0.2256754159663410
  0.1981317968440245  0.9987397252176548  0.0929876671619733
  0.7021814524290827  0.5146590835144857  0.3365887550370043
  0.7909471569081744  0.9829990584281264  0.0820027878742098
  0.2944219491976410  0.5135137052653639  0.3325838233155358
  0.8039617083408462  0.0114638106553482  0.4048433828598680
  0.3050586335191560  0.4838760036811580  0.1575796383439828
  0.2041560519384084  0.0078888275280567  0.4151981832310597
  0.6994645530400226  0.4959621488732628  0.1598541042077161
  0.2511826746952461  0.9873446267533761  0.2524378916194562
  0.7494239911676938  0.5142774262234654  0.9988767804635461
  0.7486042896835834  0.0157604904223765  0.2456765170120253
  0.2505476398359225  0.4773515524393923  0.9984409067847425
  0.3176250109801131  0.0893565827861212  0.6332978292234872
  0.8256146796595075  0.5979354436108780  0.8723977167084955
  0.6838242878364861  0.1050516861425904  0.6155754907743738
  0.1711508819608783  0.5751327745386722  0.8857083931380534
  0.3239216118845398  0.9064683238816641  0.6219095133567567
  0.8158684817311544  0.4148915754855128  0.8733715300665784
  0.6682900873358184  0.9235116737930701  0.6292823878823727
  0.1890767729736469  0.3956965292322421  0.8576331460049527
  0.6833171696185720  0.9135909066524459  0.8702516076345794
  0.1801722050312535  0.4036640228342127  0.6261469591895017
  0.3133941709427870  0.8954925988675551  0.8883622025587611
  0.8270690148691788  0.4232441068036307  0.6189974122385630
  0.6800833628094930  0.0969042645642125  0.8774550231507778
  0.1893262496899380  0.5865352691185981  0.6226026229559700
  0.3302617249881461  0.0772037262121899  0.8727171067844924
  0.8117054547327482  0.6042471155413897  0.6362268739591262
  0.3728258472065580  0.2567157030924868  0.6646777902052593
  0.8948509460969659  0.7536091046194506  0.9138450448671753
  0.6293828818745654  0.2699253826598573  0.6591630704772821
  0.0973029348625892  0.7281006210841264  0.9154118454887633
  0.3931541444528581  0.7519565772617440  0.6673478136964950
  0.8637152079461879  0.2443948221567469  0.9119028489292362
  0.5978115252678156  0.7673344596097872  0.6635010142941296
  0.1375693129206371  0.2286988886639481  0.9066235216213059
  0.6255500234906330  0.7480465362972828  0.8370450768812020
  0.1066924004865132  0.2517460514125189  0.5839786231638898
  0.3708641062166022  0.7328354243979952  0.8420524640030103
  0.9014900563840988  0.2704908752563793  0.5833315075599814
  0.6004429535286357  0.2428886494550790  0.8322220692018996
  0.1229299968170854  0.7461869840573913  0.5899477865292708
  0.4081124436159786  0.2272120865368246  0.8350482129594630
  0.8710159171487085  0.7651552302760775  0.5887887056228901
  0.3600774290487770  0.1988147872370568  0.4996545012467464
  0.8369853221450128  0.7380358322823548  0.7555848614203811
  0.6603238890608062  0.2364496679456326  0.4926616852862413
  0.1475036454383324  0.6980881780221238  0.7550237399791049
  0.3351753619465574  0.7636220071152965  0.5086511477683970
  0.8503204333579489  0.2950227721160126  0.7443176052644294
  0.6477762981288805  0.7960730014737506  0.5024159405354601
  0.1704869287554416  0.2598674165743309  0.7393540711286082
  0.2456984178269209  0.2428993680154291  0.5899898214124604
  0.7563211506295113  0.7575890611679107  0.9008451630894745
  0.7639156435875494  0.2567209122398570  0.6083039781794388
  0.2347721817802004  0.7425117852178771  0.8878919081989860
  0.2541270895730821  0.7486702989843674  0.6538076271391745
  0.7369045340991199  0.2646627828468789  0.8412959107836802
  0.7357872720907934  0.7600498590950959  0.6369092717176461
  0.2719637194688031  0.2472721042616389  0.8584213394032174
  0.0990193591705720  0.0826769220375000  0.5074284116543720
  0.6025095302660083  0.5978072599717301  0.7370077093302027
  0.8933774735268661  0.0996880589523162  0.5130567635145059
  0.4031044764789909  0.5836553060339515  0.7442060495406974
  0.1080097936342795  0.8997553847777825  0.4922969944069293
  0.6010928607266657  0.4154688452812382  0.7622430007290953
  0.9012565707274469  0.9171861729835412  0.4943653735613548
  0.3951467080026815  0.4013028376461403  0.7712128461643920
  0.0016856840626184  0.2107563671190361  0.4755050295078221
  0.4984305584464965  0.7150378553310651  0.7762016834042995
  0.9986363348628366  0.7891403223666522  0.5256352852420625
  0.5010922685173322  0.2932036947195520  0.7197242326681824
  0.2008318211943061  0.9916506328801370  0.5920070348752139
  0.7015671713280861  0.5190430264788330  0.8361465443216497
  0.7931065808394966  0.9911843854544666  0.5808504959555247
  0.2974933422617647  0.5147302458149704  0.8378051667558719
  0.8020078996324802  0.0081543769654405  0.9065716691420891
  0.3039960436531331  0.4847179018462210  0.6623315359700512
  0.2037959851455957  0.0097488454683147  0.9158676590994979
  0.7003129219232754  0.4913868204266039  0.6604883983334433
  0.2505789915044870  0.9855894994999201  0.7539123125758397
  0.7500502149427273  0.5164183102201860  0.4995305692065854
  0.7505825417231129  0.0130810957995468  0.7455866815365150
  0.2567216967746029  0.4860952521967875  0.4989561536028890
  0.0811394958996199  0.2048812760577078  0.9918679773250099
  0.0428262532960353  0.0426842555476796  0.0003362863421199
 
  0.00000000E+00  0.00000000E+00  0.00000000E+00
  0.00000000E+00  0.00000000E+00  0.00000000E+00
  0.00000000E+00  0.00000000E+00  0.00000000E+00
  0.00000000E+00  0.00000000E+00  0.00000000E+00
  0.00000000E+00  0.00000000E+00  0.00000000E+00
  0.00000000E+00  0.00000000E+00  0.00000000E+00
  0.00000000E+00  0.00000000E+00  0.00000000E+00
  0.00000000E+00  0.00000000E+00  0.00000000E+00
  0.00000000E+00  0.00000000E+00  0.00000000E+00
  0.00000000E+00  0.00000000E+00  0.00000000E+00
  0.00000000E+00  0.00000000E+00  0.00000000E+00
  0.00000000E+00  0.00000000E+00  0.00000000E+00
  0.00000000E+00  0.00000000E+00  0.00000000E+00
  0.00000000E+00  0.00000000E+00  0.00000000E+00
  0.00000000E+00  0.00000000E+00  0.00000000E+00
  0.00000000E+00  0.00000000E+00  0.00000000E+00
  0.00000000E+00  0.00000000E+00  0.00000000E+00
  0.00000000E+00  0.00000000E+00  0.00000000E+00
  0.00000000E+00  0.00000000E+00  0.00000000E+00
  0.00000000E+00  0.00000000E+00  0.00000000E+00
  0.00000000E+00  0.00000000E+00  0.00000000E+00
  0.00000000E+00  0.00000000E+00  0.00000000E+00
  0.00000000E+00  0.00000000E+00  0.00000000E+00
  0.00000000E+00  0.00000000E+00  0.00000000E+00
  0.00000000E+00  0.00000000E+00  0.00000000E+00
  0.00000000E+00  0.00000000E+00  0.00000000E+00
  0.00000000E+00  0.00000000E+00  0.00000000E+00
  0.00000000E+00  0.00000000E+00  0.00000000E+00
  0.00000000E+00  0.00000000E+00  0.00000000E+00
  0.00000000E+00  0.00000000E+00  0.00000000E+00
  0.00000000E+00  0.00000000E+00  0.00000000E+00
  0.00000000E+00  0.00000000E+00  0.00000000E+00
  0.00000000E+00  0.00000000E+00  0.00000000E+00
  0.00000000E+00  0.00000000E+00  0.00000000E+00
  0.00000000E+00  0.00000000E+00  0.00000000E+00
  0.00000000E+00  0.00000000E+00  0.00000000E+00
  0.00000000E+00  0.00000000E+00  0.00000000E+00
  0.00000000E+00  0.00000000E+00  0.00000000E+00
  0.00000000E+00  0.00000000E+00  0.00000000E+00
  0.00000000E+00  0.00000000E+00  0.00000000E+00
  0.00000000E+00  0.00000000E+00  0.00000000E+00
  0.00000000E+00  0.00000000E+00  0.00000000E+00
  0.00000000E+00  0.00000000E+00  0.00000000E+00
  0.00000000E+00  0.00000000E+00  0.00000000E+00
  0.00000000E+00  0.00000000E+00  0.00000000E+00
  0.00000000E+00  0.00000000E+00  0.00000000E+00
  0.00000000E+00  0.00000000E+00  0.00000000E+00
  0.00000000E+00  0.00000000E+00  0.00000000E+00
  0.00000000E+00  0.00000000E+00  0.00000000E+00
  0.00000000E+00  0.00000000E+00  0.00000000E+00
  0.00000000E+00  0.00000000E+00  0.00000000E+00
  0.00000000E+00  0.00000000E+00  0.00000000E+00
  0.00000000E+00  0.00000000E+00  0.00000000E+00
  0.00000000E+00  0.00000000E+00  0.00000000E+00
  0.00000000E+00  0.00000000E+00  0.00000000E+00
  0.00000000E+00  0.00000000E+00  0.00000000E+00
  0.00000000E+00  0.00000000E+00  0.00000000E+00
  0.00000000E+00  0.00000000E+00  0.00000000E+00
  0.00000000E+00  0.00000000E+00  0.00000000E+00
  0.00000000E+00  0.00000000E+00  0.00000000E+00
  0.00000000E+00  0.00000000E+00  0.00000000E+00
  0.00000000E+00  0.00000000E+00  0.00000000E+00
  0.00000000E+00  0.00000000E+00  0.00000000E+00
  0.00000000E+00  0.00000000E+00  0.00000000E+00
  0.00000000E+00  0.00000000E+00  0.00000000E+00
  0.00000000E+00  0.00000000E+00  0.00000000E+00
  0.00000000E+00  0.00000000E+00  0.00000000E+00
  0.00000000E+00  0.00000000E+00  0.00000000E+00
  0.00000000E+00  0.00000000E+00  0.00000000E+00
  0.00000000E+00  0.00000000E+00  0.00000000E+00
  0.00000000E+00  0.00000000E+00  0.00000000E+00
  0.00000000E+00  0.00000000E+00  0.00000000E+00
  0.00000000E+00  0.00000000E+00  0.00000000E+00
  0.00000000E+00  0.00000000E+00  0.00000000E+00
  0.00000000E+00  0.00000000E+00  0.00000000E+00
  0.00000000E+00  0.00000000E+00  0.00000000E+00
  0.00000000E+00  0.00000000E+00  0.00000000E+00
  0.00000000E+00  0.00000000E+00  0.00000000E+00
  0.00000000E+00  0.00000000E+00  0.00000000E+00
  0.00000000E+00  0.00000000E+00  0.00000000E+00
  0.00000000E+00  0.00000000E+00  0.00000000E+00
  0.00000000E+00  0.00000000E+00  0.00000000E+00
  0.00000000E+00  0.00000000E+00  0.00000000E+00
  0.00000000E+00  0.00000000E+00  0.00000000E+00
  0.00000000E+00  0.00000000E+00  0.00000000E+00
  0.00000000E+00  0.00000000E+00  0.00000000E+00
  0.00000000E+00  0.00000000E+00  0.00000000E+00
  0.00000000E+00  0.00000000E+00  0.00000000E+00
  0.00000000E+00  0.00000000E+00  0.00000000E+00
  0.00000000E+00  0.00000000E+00  0.00000000E+00
  0.00000000E+00  0.00000000E+00  0.00000000E+00
  0.00000000E+00  0.00000000E+00  0.00000000E+00
  0.00000000E+00  0.00000000E+00  0.00000000E+00
  0.00000000E+00  0.00000000E+00  0.00000000E+00
  0.00000000E+00  0.00000000E+00  0.00000000E+00
  0.00000000E+00  0.00000000E+00  0.00000000E+00
  0.00000000E+00  0.00000000E+00  0.00000000E+00
  0.00000000E+00  0.00000000E+00  0.00000000E+00
  0.00000000E+00  0.00000000E+00  0.00000000E+00
  0.00000000E+00  0.00000000E+00  0.00000000E+00
  0.00000000E+00  0.00000000E+00  0.00000000E+00
  0.00000000E+00  0.00000000E+00  0.00000000E+00
  0.00000000E+00  0.00000000E+00  0.00000000E+00
  0.00000000E+00  0.00000000E+00  0.00000000E+00
  0.00000000E+00  0.00000000E+00  0.00000000E+00
  0.00000000E+00  0.00000000E+00  0.00000000E+00
  0.00000000E+00  0.00000000E+00  0.00000000E+00
  0.00000000E+00  0.00000000E+00  0.00000000E+00
  0.00000000E+00  0.00000000E+00  0.00000000E+00
  0.00000000E+00  0.00000000E+00  0.00000000E+00
  0.00000000E+00  0.00000000E+00  0.00000000E+00
  0.00000000E+00  0.00000000E+00  0.00000000E+00
  0.00000000E+00  0.00000000E+00  0.00000000E+00
  0.00000000E+00  0.00000000E+00  0.00000000E+00
  0.00000000E+00  0.00000000E+00  0.00000000E+00
  0.00000000E+00  0.00000000E+00  0.00000000E+00
  0.00000000E+00  0.00000000E+00  0.00000000E+00
  0.00000000E+00  0.00000000E+00  0.00000000E+00
  0.00000000E+00  0.00000000E+00  0.00000000E+00
  0.00000000E+00  0.00000000E+00  0.00000000E+00
  0.00000000E+00  0.00000000E+00  0.00000000E+00
  0.00000000E+00  0.00000000E+00  0.00000000E+00
  0.00000000E+00  0.00000000E+00  0.00000000E+00
  0.00000000E+00  0.00000000E+00  0.00000000E+00
  0.00000000E+00  0.00000000E+00  0.00000000E+00
  0.00000000E+00  0.00000000E+00  0.00000000E+00
  0.00000000E+00  0.00000000E+00  0.00000000E+00
  0.00000000E+00  0.00000000E+00  0.00000000E+00
  0.00000000E+00  0.00000000E+00  0.00000000E+00
  0.00000000E+00  0.00000000E+00  0.00000000E+00
  0.00000000E+00  0.00000000E+00  0.00000000E+00
  0.00000000E+00  0.00000000E+00  0.00000000E+00
  0.00000000E+00  0.00000000E+00  0.00000000E+00
  0.00000000E+00  0.00000000E+00  0.00000000E+00
  0.00000000E+00  0.00000000E+00  0.00000000E+00
  0.00000000E+00  0.00000000E+00  0.00000000E+00
  0.00000000E+00  0.00000000E+00  0.00000000E+00
  0.00000000E+00  0.00000000E+00  0.00000000E+00
  0.00000000E+00  0.00000000E+00  0.00000000E+00
  0.00000000E+00  0.00000000E+00  0.00000000E+00
  0.00000000E+00  0.00000000E+00  0.00000000E+00
  0.00000000E+00  0.00000000E+00  0.00000000E+00
  0.00000000E+00  0.00000000E+00  0.00000000E+00
  0.00000000E+00  0.00000000E+00  0.00000000E+00
  0.00000000E+00  0.00000000E+00  0.00000000E+00
  0.00000000E+00  0.00000000E+00  0.00000000E+00
  0.00000000E+00  0.00000000E+00  0.00000000E+00
  0.00000000E+00  0.00000000E+00  0.00000000E+00
  0.00000000E+00  0.00000000E+00  0.00000000E+00
  0.00000000E+00  0.00000000E+00  0.00000000E+00
  0.00000000E+00  0.00000000E+00  0.00000000E+00
  0.00000000E+00  0.00000000E+00  0.00000000E+00
  0.00000000E+00  0.00000000E+00  0.00000000E+00
  0.00000000E+00  0.00000000E+00  0.00000000E+00
  0.00000000E+00  0.00000000E+00  0.00000000E+00
  0.00000000E+00  0.00000000E+00  0.00000000E+00
  0.00000000E+00  0.00000000E+00  0.00000000E+00
  0.00000000E+00  0.00000000E+00  0.00000000E+00
  0.00000000E+00  0.00000000E+00  0.00000000E+00
  0.00000000E+00  0.00000000E+00  0.00000000E+00
  0.00000000E+00  0.00000000E+00  0.00000000E+00
  0.00000000E+00  0.00000000E+00  0.00000000E+00
  0.00000000E+00  0.00000000E+00  0.00000000E+00
  0.00000000E+00  0.00000000E+00  0.00000000E+00
  0.00000000E+00  0.00000000E+00  0.00000000E+00
  0.00000000E+00  0.00000000E+00  0.00000000E+00
  0.00000000E+00  0.00000000E+00  0.00000000E+00
  0.00000000E+00  0.00000000E+00  0.00000000E+00
  0.00000000E+00  0.00000000E+00  0.00000000E+00
  0.00000000E+00  0.00000000E+00  0.00000000E+00
  0.00000000E+00  0.00000000E+00  0.00000000E+00
  0.00000000E+00  0.00000000E+00  0.00000000E+00
  0.00000000E+00  0.00000000E+00  0.00000000E+00
  0.00000000E+00  0.00000000E+00  0.00000000E+00
  0.00000000E+00  0.00000000E+00  0.00000000E+00
  0.00000000E+00  0.00000000E+00  0.00000000E+00
  0.00000000E+00  0.00000000E+00  0.00000000E+00
  0.00000000E+00  0.00000000E+00  0.00000000E+00
  0.00000000E+00  0.00000000E+00  0.00000000E+00
  0.00000000E+00  0.00000000E+00  0.00000000E+00
  0.00000000E+00  0.00000000E+00  0.00000000E+00
  0.00000000E+00  0.00000000E+00  0.00000000E+00
  0.00000000E+00  0.00000000E+00  0.00000000E+00
  0.00000000E+00  0.00000000E+00  0.00000000E+00
  0.00000000E+00  0.00000000E+00  0.00000000E+00
  0.00000000E+00  0.00000000E+00  0.00000000E+00
  0.00000000E+00  0.00000000E+00  0.00000000E+00
  0.00000000E+00  0.00000000E+00  0.00000000E+00
  0.00000000E+00  0.00000000E+00  0.00000000E+00
  0.00000000E+00  0.00000000E+00  0.00000000E+00
  0.00000000E+00  0.00000000E+00  0.00000000E+00
  0.00000000E+00  0.00000000E+00  0.00000000E+00
  0.00000000E+00  0.00000000E+00  0.00000000E+00
  0.00000000E+00  0.00000000E+00  0.00000000E+00
  0.00000000E+00  0.00000000E+00  0.00000000E+00
  0.00000000E+00  0.00000000E+00  0.00000000E+00
  0.00000000E+00  0.00000000E+00  0.00000000E+00
  0.00000000E+00  0.00000000E+00  0.00000000E+00
  0.00000000E+00  0.00000000E+00  0.00000000E+00
  0.00000000E+00  0.00000000E+00  0.00000000E+00
  0.00000000E+00  0.00000000E+00  0.00000000E+00
  0.00000000E+00  0.00000000E+00  0.00000000E+00
  0.00000000E+00  0.00000000E+00  0.00000000E+00
  0.00000000E+00  0.00000000E+00  0.00000000E+00
  0.00000000E+00  0.00000000E+00  0.00000000E+00
  0.00000000E+00  0.00000000E+00  0.00000000E+00
  0.00000000E+00  0.00000000E+00  0.00000000E+00
  0.00000000E+00  0.00000000E+00  0.00000000E+00
  0.00000000E+00  0.00000000E+00  0.00000000E+00
  0.00000000E+00  0.00000000E+00  0.00000000E+00
  0.00000000E+00  0.00000000E+00  0.00000000E+00
  0.00000000E+00  0.00000000E+00  0.00000000E+00
  0.00000000E+00  0.00000000E+00  0.00000000E+00
  0.00000000E+00  0.00000000E+00  0.00000000E+00
  0.00000000E+00  0.00000000E+00  0.00000000E+00
  0.00000000E+00  0.00000000E+00  0.00000000E+00
  0.00000000E+00  0.00000000E+00  0.00000000E+00
