# Supplementary material for: Brønsted acidity in zeolites measured by deprotonation energy
Source: Sci Rep. 2022 May 4;12:7301. doi: 10.1038/s41598-022-11354-x (PMC9068704; doi:10.1038/s41598-022-11354-x)
Supplement: Supplementary file 2 — Supplementary Information 2. [file 41598_2022_11354_MOESM2_ESM.zip › structures/periodic/fer/Al1-O3.vasp]

Si O Al H                               
   1.00000000000000     
    19.0008000000000017    0.0000000000000000    0.0000000000000000
     0.0000000000000000   14.2150999999999996    0.0000000000000000
     0.0000000000000000    0.0000000000000000   15.0193999999999992
   Si   O    Al   H 
    71   144     1     1
Direct
  0.8369678850347477  0.6951028966236737  0.3609241251303905
  0.6793877996710521  0.2052395649511778  0.0958099513819979
  0.1649390447547536  0.6978238030687095  0.3598065510207002
  0.3307751294007458  0.8000334347991706  0.1118916151379404
  0.8172633372974762  0.2902584301603258  0.3457326101058412
  0.6693201254564387  0.7981770976648656  0.1132917300503468
  0.1823328426626084  0.2930168978088931  0.3409661027960865
  0.6851347389020868  0.7876299322182129  0.4046447330171120
  0.1648959730026444  0.3070424283233530  0.1353484575568110
  0.3160730725327410  0.7917649654956901  0.4054644442377185
  0.8287658921454737  0.3010199842350114  0.1394102381729954
  0.6673471015052408  0.1935096506106689  0.3921503806448122
  0.1810105394485882  0.7095025175965483  0.1538153655816014
  0.3325562595625241  0.1964091817377314  0.3831456450806756
  0.8198218905975172  0.7059682850792185  0.1542430201416739
  0.0802550429495854  0.2022398178815350  0.9951712904255164
  0.5824577398740739  0.6981933649935055  0.2577781289325917
  0.9145318057281566  0.2012164232191906  0.9946888190905029
  0.4165124082660982  0.7030788536657254  0.2565035341126874
  0.0831892385765200  0.8020314719450379  0.0048619700740002
  0.5864177915008462  0.3005121137083686  0.2484811137647111
  0.9177247927320120  0.8008407774030403  0.0061154841167690
  0.4184961068420087  0.3062107189155275  0.2453762208820149
  0.2698788815926839  0.9965409835155099  0.1455883373259733
  0.7781123798979123  0.5004725939334631  0.3957251844568889
  0.7253790511964369  0.9978017451883059  0.1469991671359572
  0.2234378644485644  0.5005218143860104  0.3959113112462320
  0.7290520189589589  0.9964149384618832  0.3553805004728919
  0.2234969887773108  0.5020069351831088  0.1027975516116700
  0.2719622761872232  0.9973456031784721  0.3522180852078486
  0.7721680581558952  0.5013399953694484  0.1014707310048015
  0.1502937756170270  0.0016900592749894  0.0003086340016258
  0.6566645222486045  0.5032497508879519  0.2514910529594508
  0.8462808250488281  0.0002008063088974  0.0006048642522810
  0.3436452585275224  0.5044386756274412  0.2510210955427321
  0.3188506361422118  0.2054149943214248  0.5917827328885609
  0.8350297135752985  0.6971277873259507  0.8604519819660639
  0.6816575964991863  0.2062938363635480  0.5965530046425327
  0.1656561290534582  0.6951157628219194  0.8597877724310097
  0.3306395285227342  0.8000804606090559  0.6123963698310430
  0.8159462551623480  0.2906242640993715  0.8440289905555849
  0.6703911897164044  0.8008054572728266  0.6105693632789160
  0.1806025140291407  0.2892152310086953  0.8457761093529652
  0.6841823418507561  0.7911551071126934  0.9062053504012172
  0.1704997534560218  0.3017436161412950  0.6397969983093876
  0.3160843187828422  0.7903290976188994  0.9064248599341528
  0.8309051657459960  0.2996850888368385  0.6382493975042709
  0.6653849411949724  0.1969502085336720  0.8893318344239194
  0.1809484391480216  0.7078830865101911  0.6551142907622772
  0.3335341435916801  0.1957750041717540  0.8809778325667247
  0.8193471522080642  0.7057276725858221  0.6550156760735298
  0.0847397595214476  0.2047380641778288  0.4935527435869665
  0.5838440344923986  0.7029412684720017  0.7566467245077879
  0.9186657227846797  0.2031143857378789  0.4939847779106854
  0.4179097053776606  0.7032894402662340  0.7576023702415198
  0.0836435702854361  0.8031709207730798  0.5055605332190997
  0.5839103434755377  0.3012775279836128  0.7450265650854829
  0.9183496871559290  0.8005164627058258  0.5064459048876078
  0.4179911431592744  0.3013870837800047  0.7364997757323654
  0.2740730595568070  0.9997638012945378  0.6476807842128824
  0.7753811894519814  0.4984570373368495  0.8935164702187657
  0.7266792132471583  0.0002973333057886  0.6464736538024232
  0.2250119161155247  0.4961901551559919  0.8951312864376501
  0.7266622680921239  0.9981325673058410  0.8546019396311209
  0.2278849411897095  0.5019406516552264  0.6044077334164427
  0.2714829318372861 -0.0019164919359569  0.8568546695762279
  0.7711564259645538  0.4990739352520740  0.6034089357855332
  0.1534821689668868  0.0038821122404326  0.5009333316751898
  0.6524332777287524  0.5018824769162137  0.7496912238480966
  0.8489665705226622  0.0026837156251600  0.5010906677473217
  0.3477700712047512  0.5025068273243908  0.7502496377912271
  0.3076780191301818  0.0942002931688193  0.1250580532391271
  0.8367280604868671  0.5830533694664466  0.3840671454707039
  0.6844414845931859  0.0949995680405423  0.1237087144100238
  0.1674784919678269  0.5858815550810009  0.3824081364519432
  0.3253791748380813  0.9132648311732086  0.1194864747214588
  0.8146134291592881  0.4020851663046702  0.3671293182164296
  0.6709729084005506  0.9118104070071243  0.1273640760658044
  0.1846396408703235  0.4043901816072113  0.3652367866423496
  0.6901237968825841  0.8991240166215667  0.3823713553820577
  0.1659451114161391  0.4220105375232669  0.1285667564568216
  0.3131956466107254  0.9041305502458800  0.3867877271872582
  0.8230592759770833  0.4147216619762923  0.1304247128902334
  0.6739480209623566  0.0806351341416002  0.3772460703296775
  0.1842612745401551  0.6020703453531936  0.1179399627025541
  0.3266828158994549  0.0846688109951400  0.3615440231329268
  0.8154609809699600  0.5976473569783509  0.1202254863243737
  0.3826868915393230  0.2685411747415580  0.1555854322485980
  0.9012468032805594  0.7446065414745581  0.4143218317191745
  0.6240980120747665  0.2589570944854224  0.1595768781910726
  0.1004731328846304  0.7446120339557958  0.4150156500176462
  0.3989547417508161  0.7637716743820657  0.1672342879637127
  0.8751979122757539  0.2407380945298948  0.4084067391706357
  0.6028150272364353  0.7542643530236017  0.1666539070387900
  0.1281893861536145  0.2404801605186188  0.4073253339414955
  0.6273676199380220  0.7390728963556065  0.3409518029816193
  0.0963065297798141  0.2675732004595961  0.0815315384898161
  0.3739322718561616  0.7431158729225396  0.3419663560085778
  0.8957017953865858  0.2644141791796814  0.0820148884479746
  0.6021046414763954  0.2325896956306749  0.3334193112322615
  0.1293302765354895  0.7698284893583526  0.0903444891687426
  0.3998368454975032  0.2402283383312123  0.3316392344617164
  0.8731844136342959  0.7632280155568936  0.0908655325967382
  0.3570605693968167  0.2217812737463583  0.9875413261426371
  0.8496870149607532  0.7108469339129141  0.2552464487361943
  0.6505708515713575  0.2149898584493906  0.9943216961557640
  0.1502553626007841  0.7135634919189503  0.2545194088936945
  0.3403063398579877  0.7698965806042384  0.0080912483383052
  0.8404725009084295  0.2730028431458033  0.2430001337564755
  0.6600389642975916  0.7734957636500428  0.0084673663965374
  0.1552150532391077  0.2777195887550122  0.2397820972663823
  0.2357753291992714  0.2658782917507365  0.0917395558376742
  0.7623977362650556  0.7407112206319464  0.3921664841015780
  0.7572421935483373  0.2524903791589097  0.1008330757062106
  0.2385852999304059  0.7467253403971671  0.3897401374910935
  0.2603580195557436  0.7523235504054743  0.1544455927446656
  0.7398088168602078  0.2449168541522076  0.3612438746483594
  0.7416976952076308  0.7528042558627805  0.1526509434432631
  0.2611990482163091  0.2496676788415318  0.3506077615699248
  0.1008529618533145  0.0932256846115812  0.0147188582738355
  0.5986703155837844  0.5864968552316353  0.2464035002005297
  0.8950396765455971  0.0921338994158189  0.0148394724284625
  0.3953842620617784  0.5940839505562800  0.2390995980571642
  0.1001462874923357  0.9114059610263278  0.9818241289620205
  0.6175229544686630  0.4043874222576351  0.2695561851975134
  0.8975948368617214  0.9103050621969259  0.9885501087011490
  0.3923570743291605  0.4130287364610540  0.2667571751451808
  0.9972796269776671  0.2102203526351732  0.9721891267047645
  0.4996678664391426  0.7119792923890415  0.2776574048481176
  0.0005596016247959  0.7908606945407615  0.0283007963418700
  0.5031230124195618  0.3068527184172837  0.2321398458583067
  0.1976083440696159  0.9821960502765028  0.0880487088424474
  0.7107791508926159  0.5244666365969385  0.3330062598039272
  0.7958557886489201  0.9852526160489098  0.0869675371532640
  0.2938173675634189  0.5210797305513735  0.3378423891199659
  0.8014285626679168  0.0114364785062598  0.4113077693190704
  0.2945418402938140  0.4924134143223749  0.1627258686814294
  0.2023968635966521  0.0166435173063570  0.4129629226477792
  0.6990498706157696  0.4986409708094008  0.1574044730910636
  0.2465943566812905  0.9852257538566198  0.2498891345033050
  0.7510075135567778  0.4931506281886982  0.9970028908442999
  0.7499835306683135  0.9968676811619887  0.2505523908556684
  0.2480356308517223  0.4929085770186609 -0.0009275501464520
  0.3155567497673444  0.0975971825662928  0.6278052532039615
  0.8302680721035034  0.5844976997884240  0.8784422384043160
  0.6839249156721694  0.0973342880252083  0.6287902009707661
  0.1709514324723380  0.5821898611674550  0.8756770450211487
  0.3276358547105678  0.9139676264296960  0.6244976736175176
  0.8159272815705879  0.4027451095951791  0.8647090867488990
  0.6741301815633578  0.9147552978254244  0.6193182420256316
  0.1836871058643889  0.4006885734833669  0.8670903452504959
  0.6859924878526504  0.9032352580023889  0.8853260763174409
  0.1772734539566957  0.4155417110909947  0.6349213967827153
  0.3106702603131599  0.9028661715947138  0.8883149716387950
  0.8240058751683909  0.4132161772682045  0.6287064862181103
  0.6722413391122058  0.0847701460672816  0.8705672837810425
  0.1853171647305307  0.5983630173631554  0.6248111233783862
  0.3281091944012693  0.0832224894347835  0.8745067545864309
  0.8121063772089047  0.5955431049321650  0.6282912685807401
  0.3755637750319281  0.2633055475575199  0.6507437552680375
  0.9002526077790927  0.7396990718377665  0.9171043492588682
  0.6304642694897938  0.2649340568908438  0.6617944706961509
  0.1013571760340561  0.7370894444493536  0.9184402580764921
  0.3980488606085650  0.7590217276443894  0.6662293606229300
  0.8701922579083318  0.2372452556273722  0.9090365587626937
  0.6037246021501981  0.7622222924468620  0.6673149975598477
  0.1241121654429136  0.2375710017672199  0.9083885519904390
  0.6276852461357921  0.7407261549751023  0.8419137225787152
  0.1036042918080103  0.2678085926631691  0.5811439709307056
  0.3745558255285799  0.7457914204967092  0.8411593745168073
  0.8990051656326192  0.2637837113862485  0.5827291705663940
  0.5985780640308256  0.2380135126288104  0.8337049605224653
  0.1293226436249071  0.7638944607975416  0.5886735419984035
  0.3983599192978481  0.2369132531678458  0.8239138628039003
  0.8736788891902539  0.7565275032025451  0.5882474204722505
  0.3443743653563363  0.2101934141702573  0.4894728546684536
  0.8496005143620644  0.7162482843805840  0.7555500177027510
  0.6507499189415957  0.2146707750421053  0.4962725908790122
  0.1496943163066593  0.7161424084866168  0.7554223406101936
  0.3392901829077760  0.7731786716317280  0.5081687133171755
  0.8410383446160711  0.2718001972729774  0.7422334589886584
  0.6599345492434735  0.7719282511483581  0.5069714366712748
  0.1587879494314310  0.2705418829894071  0.7428532619623810
  0.2414410658946469  0.2530809786407984  0.6000234112329653
  0.7623114742773729  0.7474389944990181  0.8921452680044702
  0.7609103292430469  0.2494619515281745  0.5973033894484575
  0.2393286533936259  0.7437366101763899  0.8898749656729313
  0.2594465579092490  0.7537221515804507  0.6541740767780293
  0.7363554692215147  0.2506542046010308  0.8565741821311806
  0.7422239843155887  0.7551322668569468  0.6509670689541517
  0.2597226505934842  0.2460439682059933  0.8611256584853872
  0.1039427396452892  0.0954769338207885  0.5133519406685221
  0.6012495830026036  0.5923134575294288  0.7411454459839409
  0.9000883121390587  0.0930630859462920  0.5103874491259517
  0.3999792284880470  0.5921135360962207  0.7473396410298876
  0.1025789673281724  0.9133313189771604  0.4902589704007922
  0.6030766829915427  0.4103665555819864  0.7652986445396108
  0.8983506479141448  0.9105519660617778  0.4946954667779676
  0.3965278277615240  0.4091049717314902  0.7579883532234842
  0.0015844714020042  0.2148952338816406  0.4736630554701452
  0.5009541282662060  0.7159684981435080  0.7768474235134626
  0.0011439611971834  0.7913923374750850  0.5291239544719296
  0.5013827041082836  0.2925289703560174  0.7193853362115771
  0.2027303323793708  0.9912088021816777  0.5889659303055230
  0.7049542860675417  0.5152266633081397  0.8342073941466105
  0.7985172144001556  0.9956327205150772  0.5883119150095092
  0.2967002916591635  0.5085870101638306  0.8369214357459246
  0.7982726831518113  0.0140035807816336  0.9117211907254043
  0.3016786261713321  0.4982644774585961  0.6592215311198628
  0.2004289753495048  0.0186720808075524  0.9131555595822368
  0.6977579000499442  0.4895057339387481  0.6584571100511927
  0.2511266138910969  0.9953077482300533  0.7520246127847739
  0.7510208317575451  0.4959236302522771  0.4983371927338809
  0.7491976720096640  0.9922679073024607  0.7505111780409517
  0.2473371822891288  0.4935772841751393  0.4996689230183130
  0.3156489343085190  0.2110417091213007  0.1023504026134718
  0.4033265657996776  0.2510633982922084  0.9941789731699776
 
  0.00000000E+00  0.00000000E+00  0.00000000E+00
  0.00000000E+00  0.00000000E+00  0.00000000E+00
  0.00000000E+00  0.00000000E+00  0.00000000E+00
  0.00000000E+00  0.00000000E+00  0.00000000E+00
  0.00000000E+00  0.00000000E+00  0.00000000E+00
  0.00000000E+00  0.00000000E+00  0.00000000E+00
  0.00000000E+00  0.00000000E+00  0.00000000E+00
  0.00000000E+00  0.00000000E+00  0.00000000E+00
  0.00000000E+00  0.00000000E+00  0.00000000E+00
  0.00000000E+00  0.00000000E+00  0.00000000E+00
  0.00000000E+00  0.00000000E+00  0.00000000E+00
  0.00000000E+00  0.00000000E+00  0.00000000E+00
  0.00000000E+00  0.00000000E+00  0.00000000E+00
  0.00000000E+00  0.00000000E+00  0.00000000E+00
  0.00000000E+00  0.00000000E+00  0.00000000E+00
  0.00000000E+00  0.00000000E+00  0.00000000E+00
  0.00000000E+00  0.00000000E+00  0.00000000E+00
  0.00000000E+00  0.00000000E+00  0.00000000E+00
  0.00000000E+00  0.00000000E+00  0.00000000E+00
  0.00000000E+00  0.00000000E+00  0.00000000E+00
  0.00000000E+00  0.00000000E+00  0.00000000E+00
  0.00000000E+00  0.00000000E+00  0.00000000E+00
  0.00000000E+00  0.00000000E+00  0.00000000E+00
  0.00000000E+00  0.00000000E+00  0.00000000E+00
  0.00000000E+00  0.00000000E+00  0.00000000E+00
  0.00000000E+00  0.00000000E+00  0.00000000E+00
  0.00000000E+00  0.00000000E+00  0.00000000E+00
  0.00000000E+00  0.00000000E+00  0.00000000E+00
  0.00000000E+00  0.00000000E+00  0.00000000E+00
  0.00000000E+00  0.00000000E+00  0.00000000E+00
  0.00000000E+00  0.00000000E+00  0.00000000E+00
  0.00000000E+00  0.00000000E+00  0.00000000E+00
  0.00000000E+00  0.00000000E+00  0.00000000E+00
  0.00000000E+00  0.00000000E+00  0.00000000E+00
  0.00000000E+00  0.00000000E+00  0.00000000E+00
  0.00000000E+00  0.00000000E+00  0.00000000E+00
  0.00000000E+00  0.00000000E+00  0.00000000E+00
  0.00000000E+00  0.00000000E+00  0.00000000E+00
  0.00000000E+00  0.00000000E+00  0.00000000E+00
  0.00000000E+00  0.00000000E+00  0.00000000E+00
  0.00000000E+00  0.00000000E+00  0.00000000E+00
  0.00000000E+00  0.00000000E+00  0.00000000E+00
  0.00000000E+00  0.00000000E+00  0.00000000E+00
  0.00000000E+00  0.00000000E+00  0.00000000E+00
  0.00000000E+00  0.00000000E+00  0.00000000E+00
  0.00000000E+00  0.00000000E+00  0.00000000E+00
  0.00000000E+00  0.00000000E+00  0.00000000E+00
  0.00000000E+00  0.00000000E+00  0.00000000E+00
  0.00000000E+00  0.00000000E+00  0.00000000E+00
  0.00000000E+00  0.00000000E+00  0.00000000E+00
  0.00000000E+00  0.00000000E+00  0.00000000E+00
  0.00000000E+00  0.00000000E+00  0.00000000E+00
  0.00000000E+00  0.00000000E+00  0.00000000E+00
  0.00000000E+00  0.00000000E+00  0.00000000E+00
  0.00000000E+00  0.00000000E+00  0.00000000E+00
  0.00000000E+00  0.00000000E+00  0.00000000E+00
  0.00000000E+00  0.00000000E+00  0.00000000E+00
  0.00000000E+00  0.00000000E+00  0.00000000E+00
  0.00000000E+00  0.00000000E+00  0.00000000E+00
  0.00000000E+00  0.00000000E+00  0.00000000E+00
  0.00000000E+00  0.00000000E+00  0.00000000E+00
  0.00000000E+00  0.00000000E+00  0.00000000E+00
  0.00000000E+00  0.00000000E+00  0.00000000E+00
  0.00000000E+00  0.00000000E+00  0.00000000E+00
  0.00000000E+00  0.00000000E+00  0.00000000E+00
  0.00000000E+00  0.00000000E+00  0.00000000E+00
  0.00000000E+00  0.00000000E+00  0.00000000E+00
  0.00000000E+00  0.00000000E+00  0.00000000E+00
  0.00000000E+00  0.00000000E+00  0.00000000E+00
  0.00000000E+00  0.00000000E+00  0.00000000E+00
  0.00000000E+00  0.00000000E+00  0.00000000E+00
  0.00000000E+00  0.00000000E+00  0.00000000E+00
  0.00000000E+00  0.00000000E+00  0.00000000E+00
  0.00000000E+00  0.00000000E+00  0.00000000E+00
  0.00000000E+00  0.00000000E+00  0.00000000E+00
  0.00000000E+00  0.00000000E+00  0.00000000E+00
  0.00000000E+00  0.00000000E+00  0.00000000E+00
  0.00000000E+00  0.00000000E+00  0.00000000E+00
  0.00000000E+00  0.00000000E+00  0.00000000E+00
  0.00000000E+00  0.00000000E+00  0.00000000E+00
  0.00000000E+00  0.00000000E+00  0.00000000E+00
  0.00000000E+00  0.00000000E+00  0.00000000E+00
  0.00000000E+00  0.00000000E+00  0.00000000E+00
  0.00000000E+00  0.00000000E+00  0.00000000E+00
  0.00000000E+00  0.00000000E+00  0.00000000E+00
  0.00000000E+00  0.00000000E+00  0.00000000E+00
  0.00000000E+00  0.00000000E+00  0.00000000E+00
  0.00000000E+00  0.00000000E+00  0.00000000E+00
  0.00000000E+00  0.00000000E+00  0.00000000E+00
  0.00000000E+00  0.00000000E+00  0.00000000E+00
  0.00000000E+00  0.00000000E+00  0.00000000E+00
  0.00000000E+00  0.00000000E+00  0.00000000E+00
  0.00000000E+00  0.00000000E+00  0.00000000E+00
  0.00000000E+00  0.00000000E+00  0.00000000E+00
  0.00000000E+00  0.00000000E+00  0.00000000E+00
  0.00000000E+00  0.00000000E+00  0.00000000E+00
  0.00000000E+00  0.00000000E+00  0.00000000E+00
  0.00000000E+00  0.00000000E+00  0.00000000E+00
  0.00000000E+00  0.00000000E+00  0.00000000E+00
  0.00000000E+00  0.00000000E+00  0.00000000E+00
  0.00000000E+00  0.00000000E+00  0.00000000E+00
  0.00000000E+00  0.00000000E+00  0.00000000E+00
  0.00000000E+00  0.00000000E+00  0.00000000E+00
  0.00000000E+00  0.00000000E+00  0.00000000E+00
  0.00000000E+00  0.00000000E+00  0.00000000E+00
  0.00000000E+00  0.00000000E+00  0.00000000E+00
  0.00000000E+00  0.00000000E+00  0.00000000E+00
  0.00000000E+00  0.00000000E+00  0.00000000E+00
  0.00000000E+00  0.00000000E+00  0.00000000E+00
  0.00000000E+00  0.00000000E+00  0.00000000E+00
  0.00000000E+00  0.00000000E+00  0.00000000E+00
  0.00000000E+00  0.00000000E+00  0.00000000E+00
  0.00000000E+00  0.00000000E+00  0.00000000E+00
  0.00000000E+00  0.00000000E+00  0.00000000E+00
  0.00000000E+00  0.00000000E+00  0.00000000E+00
  0.00000000E+00  0.00000000E+00  0.00000000E+00
  0.00000000E+00  0.00000000E+00  0.00000000E+00
  0.00000000E+00  0.00000000E+00  0.00000000E+00
  0.00000000E+00  0.00000000E+00  0.00000000E+00
  0.00000000E+00  0.00000000E+00  0.00000000E+00
  0.00000000E+00  0.00000000E+00  0.00000000E+00
  0.00000000E+00  0.00000000E+00  0.00000000E+00
  0.00000000E+00  0.00000000E+00  0.00000000E+00
  0.00000000E+00  0.00000000E+00  0.00000000E+00
  0.00000000E+00  0.00000000E+00  0.00000000E+00
  0.00000000E+00  0.00000000E+00  0.00000000E+00
  0.00000000E+00  0.00000000E+00  0.00000000E+00
  0.00000000E+00  0.00000000E+00  0.00000000E+00
  0.00000000E+00  0.00000000E+00  0.00000000E+00
  0.00000000E+00  0.00000000E+00  0.00000000E+00
  0.00000000E+00  0.00000000E+00  0.00000000E+00
  0.00000000E+00  0.00000000E+00  0.00000000E+00
  0.00000000E+00  0.00000000E+00  0.00000000E+00
  0.00000000E+00  0.00000000E+00  0.00000000E+00
  0.00000000E+00  0.00000000E+00  0.00000000E+00
  0.00000000E+00  0.00000000E+00  0.00000000E+00
  0.00000000E+00  0.00000000E+00  0.00000000E+00
  0.00000000E+00  0.00000000E+00  0.00000000E+00
  0.00000000E+00  0.00000000E+00  0.00000000E+00
  0.00000000E+00  0.00000000E+00  0.00000000E+00
  0.00000000E+00  0.00000000E+00  0.00000000E+00
  0.00000000E+00  0.00000000E+00  0.00000000E+00
  0.00000000E+00  0.00000000E+00  0.00000000E+00
  0.00000000E+00  0.00000000E+00  0.00000000E+00
  0.00000000E+00  0.00000000E+00  0.00000000E+00
  0.00000000E+00  0.00000000E+00  0.00000000E+00
  0.00000000E+00  0.00000000E+00  0.00000000E+00
  0.00000000E+00  0.00000000E+00  0.00000000E+00
  0.00000000E+00  0.00000000E+00  0.00000000E+00
  0.00000000E+00  0.00000000E+00  0.00000000E+00
  0.00000000E+00  0.00000000E+00  0.00000000E+00
  0.00000000E+00  0.00000000E+00  0.00000000E+00
  0.00000000E+00  0.00000000E+00  0.00000000E+00
  0.00000000E+00  0.00000000E+00  0.00000000E+00
  0.00000000E+00  0.00000000E+00  0.00000000E+00
  0.00000000E+00  0.00000000E+00  0.00000000E+00
  0.00000000E+00  0.00000000E+00  0.00000000E+00
  0.00000000E+00  0.00000000E+00  0.00000000E+00
  0.00000000E+00  0.00000000E+00  0.00000000E+00
  0.00000000E+00  0.00000000E+00  0.00000000E+00
  0.00000000E+00  0.00000000E+00  0.00000000E+00
  0.00000000E+00  0.00000000E+00  0.00000000E+00
  0.00000000E+00  0.00000000E+00  0.00000000E+00
  0.00000000E+00  0.00000000E+00  0.00000000E+00
  0.00000000E+00  0.00000000E+00  0.00000000E+00
  0.00000000E+00  0.00000000E+00  0.00000000E+00
  0.00000000E+00  0.00000000E+00  0.00000000E+00
  0.00000000E+00  0.00000000E+00  0.00000000E+00
  0.00000000E+00  0.00000000E+00  0.00000000E+00
  0.00000000E+00  0.00000000E+00  0.00000000E+00
  0.00000000E+00  0.00000000E+00  0.00000000E+00
  0.00000000E+00  0.00000000E+00  0.00000000E+00
  0.00000000E+00  0.00000000E+00  0.00000000E+00
  0.00000000E+00  0.00000000E+00  0.00000000E+00
  0.00000000E+00  0.00000000E+00  0.00000000E+00
  0.00000000E+00  0.00000000E+00  0.00000000E+00
  0.00000000E+00  0.00000000E+00  0.00000000E+00
  0.00000000E+00  0.00000000E+00  0.00000000E+00
  0.00000000E+00  0.00000000E+00  0.00000000E+00
  0.00000000E+00  0.00000000E+00  0.00000000E+00
  0.00000000E+00  0.00000000E+00  0.00000000E+00
  0.00000000E+00  0.00000000E+00  0.00000000E+00
  0.00000000E+00  0.00000000E+00  0.00000000E+00
  0.00000000E+00  0.00000000E+00  0.00000000E+00
  0.00000000E+00  0.00000000E+00  0.00000000E+00
  0.00000000E+00  0.00000000E+00  0.00000000E+00
  0.00000000E+00  0.00000000E+00  0.00000000E+00
  0.00000000E+00  0.00000000E+00  0.00000000E+00
  0.00000000E+00  0.00000000E+00  0.00000000E+00
  0.00000000E+00  0.00000000E+00  0.00000000E+00
  0.00000000E+00  0.00000000E+00  0.00000000E+00
  0.00000000E+00  0.00000000E+00  0.00000000E+00
  0.00000000E+00  0.00000000E+00  0.00000000E+00
  0.00000000E+00  0.00000000E+00  0.00000000E+00
  0.00000000E+00  0.00000000E+00  0.00000000E+00
  0.00000000E+00  0.00000000E+00  0.00000000E+00
  0.00000000E+00  0.00000000E+00  0.00000000E+00
  0.00000000E+00  0.00000000E+00  0.00000000E+00
  0.00000000E+00  0.00000000E+00  0.00000000E+00
  0.00000000E+00  0.00000000E+00  0.00000000E+00
  0.00000000E+00  0.00000000E+00  0.00000000E+00
  0.00000000E+00  0.00000000E+00  0.00000000E+00
  0.00000000E+00  0.00000000E+00  0.00000000E+00
  0.00000000E+00  0.00000000E+00  0.00000000E+00
  0.00000000E+00  0.00000000E+00  0.00000000E+00
  0.00000000E+00  0.00000000E+00  0.00000000E+00
  0.00000000E+00  0.00000000E+00  0.00000000E+00
  0.00000000E+00  0.00000000E+00  0.00000000E+00
  0.00000000E+00  0.00000000E+00  0.00000000E+00
  0.00000000E+00  0.00000000E+00  0.00000000E+00
  0.00000000E+00  0.00000000E+00  0.00000000E+00
  0.00000000E+00  0.00000000E+00  0.00000000E+00
  0.00000000E+00  0.00000000E+00  0.00000000E+00
  0.00000000E+00  0.00000000E+00  0.00000000E+00
  0.00000000E+00  0.00000000E+00  0.00000000E+00
  0.00000000E+00  0.00000000E+00  0.00000000E+00
  0.00000000E+00  0.00000000E+00  0.00000000E+00
