# Supplementary material for: Brønsted acidity in zeolites measured by deprotonation energy
Source: Sci Rep. 2022 May 4;12:7301. doi: 10.1038/s41598-022-11354-x (PMC9068704; doi:10.1038/s41598-022-11354-x)
Supplement: Supplementary file 2 — Supplementary Information 2. [file 41598_2022_11354_MOESM2_ESM.zip › structures/periodic/fer/Al3-O8.vasp]

Si O Al H                               
   1.00000000000000     
    19.0008000000000017    0.0000000000000000    0.0000000000000000
     0.0000000000000000   14.2150999999999996    0.0000000000000000
     0.0000000000000000    0.0000000000000000   15.0193999999999992
   Si   O    Al   H 
    71   144     1     1
Direct
  0.3243880594536464  0.2126979013499924  0.0937779293278801
  0.8358032310799391  0.6967272201903230  0.3609285357199639
  0.6786415296647283  0.2063594297726901  0.0981865942184907
  0.1627539532359847  0.6959001818698597  0.3582246884158367
  0.3329996814240966  0.7964636249076836  0.1111788582069964
  0.8160101467707122  0.2921977779713516  0.3473814460224235
  0.6705528137307566  0.8001492716653660  0.1128441846854703
  0.1823359616792205  0.2906669715305506  0.3427677164458440
  0.6846936191482302  0.7908030746584011  0.4059766777465396
  0.1733224990459585  0.3034212329136260  0.1358639975757975
  0.3149389064147275  0.7870233256727200  0.4032951197528521
  0.8282183965412500  0.3012128759945286  0.1408811400479965
  0.6657625514108131  0.1963560594396492  0.3926957946397651
  0.1821227908203908  0.7076059910673236  0.1522390093367842
  0.3329510043252265  0.1944514575020203  0.3859223999394444
  0.8198691592794209  0.7057742907556198  0.1543373723916240
  0.0826775549591126  0.2030079511069977  0.9917646773241516
  0.5834933884188003  0.7020844167192156  0.2578445374054261
  0.9167364897282536  0.2043339253499442  0.9953252039698105
  0.4181554276036003  0.6982237822800418  0.2564079185822799
  0.0830914399565463  0.8008145137814351  0.0035951361200601
  0.5841081799803138  0.3026451840951618  0.2489778324678765
  0.9177077987857490  0.8014593663730357  0.0066090127909249
  0.4163377381087467  0.3037794355053858  0.2449209532148837
  0.7767051758853847  0.5008881616311117  0.3972473761905811
  0.7282873975627875  0.0004040088954759  0.1480616421515497
  0.2201817697749787  0.4999668131205879  0.3938416011059613
  0.7284463637168949  0.9984684603658526  0.3562831760756750
  0.2289252396800082  0.5018176143905434  0.0999075417829441
  0.2693689978871167  0.9959979010552855  0.3602934189467435
  0.7729427363480588  0.5006444710233321  0.1020763453825471
  0.1497481393994719  0.0024182965453955  0.9965204620097985
  0.6559018986625185  0.5043356398038773  0.2513229757480359
  0.8487116268948235  0.0033943597725500  0.0008602863209279
  0.3438811922528681  0.5025668093521248  0.2511100630059247
  0.3209752149461139  0.2046003083039524  0.5923958648585574
  0.8348158388225893  0.6975858647854024  0.8607625360700843
  0.6806383351925255  0.2058269988834431  0.5977445476880763
  0.1642102895619166  0.6943924593436711  0.8585338683749436
  0.3302469634373783  0.7990235860092550  0.6097590418920809
  0.8158794599217524  0.2915606941570231  0.8456754782422733
  0.6700429547347881  0.8006067407296417  0.6124169162681563
  0.1828473355617583  0.2885382844490860  0.8420620532781451
  0.6839101065421831  0.7917826418537495  0.9065646049070046
  0.1727627747575810  0.3011776666850303  0.6364219359490798
  0.3143757204070235  0.7896869038296725  0.9060226541085932
  0.8292284819770404  0.2998616718634576  0.6398852090108328
  0.6652300520968663  0.1971304251171832  0.8919858262996863
  0.1810325685177524  0.7061903237306592  0.6539532152592420
  0.3341451918105130  0.1958829057279191  0.8881038723355186
  0.8187419108599447  0.7057812372627006  0.6558089651943961
  0.0830856603137018  0.2049428608275025  0.4927979191784392
  0.5824311755991779  0.7041825817032616  0.7576549733812453
  0.9169965685368102  0.2040394838577365  0.4956415636611299
  0.4170043331531312  0.7038018973772991  0.7565235955286187
  0.0818906907654147  0.8011458387526871  0.5056969464477390
  0.5833161574921133  0.3014297628303407  0.7466867915064924
  0.9169930979644807  0.8009797653558123  0.5065878720320323
  0.4173403214105222  0.2997258662418439  0.7411988481627573
  0.2747921363120098  0.9985629391207140  0.6466999709475516
  0.7746011425363084  0.4993134911470458  0.8940947058457623
  0.7269592663892042  0.0000103662920283  0.6486486010218244
  0.2249601168066357  0.4964721661402061  0.8916232943385072
  0.7269964021008262  0.9991068655965399  0.8566167071030716
  0.2307531014968090  0.5016369327861805  0.6015781400079171
  0.2721547303271368  0.9981385818988657  0.8563029683112506
  0.7702182450658027  0.4998331410409824  0.6049405920153405
  0.1496322594084809  0.0030955669991762  0.5055412173182667
  0.6511764605557020  0.5034175749454263  0.7513832661197112
  0.8484879412615227  0.0031933381008080  0.5026942326281048
  0.3488680927883582  0.5025667040829289  0.7479159105002073
  0.3199959471107529  0.1074503190113283  0.1308313799191277
  0.8337438533698438  0.5852939128369276  0.3857335709500889
  0.6854895661854217  0.0970775752457492  0.1287601577871116
  0.1626301745500075  0.5841259112128716  0.3822526944038175
  0.3347991552008756  0.9081695714824064  0.1241055634728549
  0.8157091454264302  0.4042249564388896  0.3682207708045352
  0.6758940173141434  0.9139107712375683  0.1228691359900812
  0.1817502681215848  0.4019816481517922  0.3669934765779896
  0.6880893223735592  0.9028932844560806  0.3856941488919876
  0.1753834658317121  0.4178198425097652  0.1291949330345988
  0.3095077428832968  0.9001207832162336  0.3837403495594345
  0.8249968111896251  0.4150317175725005  0.1306334112918769
  0.6737738050331141  0.0844090506454631  0.3732627310846232
  0.1869880306670121  0.5993893827115410  0.1182002794723015
  0.3239647253005586  0.0816544571702711  0.3662529927164400
  0.8156018119460904  0.5976001481591595  0.1201178047375143
  0.3801577136596727  0.2732606181638737  0.1521539021984816
  0.9004713516481224  0.7453085652048139  0.4142955149330644
  0.6232808519880950  0.2600690263603896  0.1618966818948189
  0.0996460607960291  0.7475389791800509  0.4124564045864988
  0.3993287841716843  0.7483735226293958  0.1625874395743473
  0.8729665422154133  0.2405976865024503  0.4101349079134272
  0.6032826323861229  0.7614572004493181  0.1684054285282248
  0.1254096830886775  0.2356962561287285  0.4035762626990090
  0.6270393224101068  0.7418371137658203  0.3425446273496731
  0.1075630110536207  0.2625502068663234  0.0790059219467682
  0.3730626100593325  0.7429919165384757  0.3380536986641460
  0.8948762755854045  0.2615340430344662  0.0851198661641429
  0.5999910013325380  0.2372952715078900  0.3357872845056907
  0.1296599148596329  0.7660109420464132  0.0881047351512143
  0.3980181087065983  0.2315499068590002  0.3263344262558135
  0.8730651347677018  0.7636308395656327  0.0912613377728161
  0.3515904937679119  0.2187666533788501  0.9910741648765763
  0.8498250675873943  0.7102990829527163  0.2553148547468789
  0.6494320030863177  0.2134739082031036  0.9969434443854968
  0.1496761024220998  0.7121149580289270  0.2526659932334065
  0.3385769343694404  0.7656287731329254  0.0068058300531787
  0.8388311898570479  0.2734781215119372  0.2447867404294473
  0.6601961503597413  0.7725141969115495  0.0088380732184837
  0.1613015191210023  0.2733444922488629  0.2394442061058011
  0.2466587927337491  0.2622956615901262  0.0969418663158547
  0.7622012913854624  0.7457038600347471  0.3907235506166743
  0.7558968156940900  0.2555703178873290  0.1019319846041809
  0.2376886414205759  0.7415834122140086  0.3884508731921479
  0.2602366840776264  0.7535822636007368  0.1545578892486423
  0.7374974196697058  0.2505441194356993  0.3633677891008605
  0.7416138287560133  0.7521224842862481  0.1532359975543947
  0.2608489107037110  0.2486463513646489  0.3593470677323122
  0.0965132522352595  0.0915808162817002  0.0061465987488208
  0.6013218725203238  0.5913025834054786  0.2435952062406943
  0.9006448220077935  0.0931402418054394  0.0094149944141083
  0.4011200746705187  0.5866185253350047  0.2494150635216586
  0.1009712372710384  0.9096986546038325  0.9813985289963657
  0.6121507153159403  0.4085210041263119  0.2677716653179992
  0.8975756633351253  0.9109829831571251  0.9898044724141130
  0.3865530112317225  0.4067997875537708  0.2722940750738918
  0.9994394065805838  0.2208056933103037  0.9766213945958264
  0.5005671463468104  0.7135946525746780  0.2783955294052232
  0.0005372058712717  0.7909216044875653  0.0288175549205242
  0.5005047399817670  0.3058174274204193  0.2314447580037192
  0.1975490089386832  0.9918778787283412  0.0843326167506797
  0.7086023646676934  0.5221845370655637  0.3350443559507130
  0.8002764814835056  0.9946217347552960  0.0899137825209402
  0.2873176679519884  0.5216853014343171  0.3304608128232922
  0.8000284601025710  0.0138523320048607  0.4138778709387774
  0.3021091634358213  0.4964634853393526  0.1564293448107331
  0.1971845763745616  0.0127075088682865  0.4145053974561582
  0.7004454309844051  0.4962708132278468  0.1591642211718983
  0.2401804801013024  0.9912862807339087  0.2529720865196363
  0.7511485540881120  0.4921456396795842  0.9978630791647445
  0.7512375261006407  0.9943485045931950  0.2521537981163681
  0.2495683421599133  0.4927796855087093  0.9952266043638683
  0.3160127715417584  0.0960759285721473  0.6259505049657301
  0.8297956993077961  0.5852076776718430  0.8797974050781705
  0.6843562467207329  0.0969317665126408  0.6300572545234464
  0.1693843225860901  0.5816427203581913  0.8755379790332437
  0.3270222356814164  0.9132891266495752  0.6173868280710861
  0.8148116618573276  0.4042553736041992  0.8629403242494642
  0.6742282608205564  0.9144008137335231  0.6222518631578846
  0.1846954728506802  0.4004548455572683  0.8634029336806375
  0.6866513769130480  0.9041170477566951  0.8876028278784118
  0.1807147985806811  0.4146786529155060  0.6315311140168165
  0.3096425316316629  0.9027173483650037  0.8915767196527165
  0.8221152551666134  0.4134550171828594  0.6317978533613390
  0.6721473110503861  0.0851911209582489  0.8718525639502165
  0.1874953541400665  0.5969273904914023  0.6241032986529506
  0.3280085762791508  0.0827895273287561  0.8733845817149050
  0.8126066845918993  0.5958829501902875  0.6276408079866295
  0.3753308275997922  0.2623903700888026  0.6539119264560888
  0.8997735952553743  0.7408682317630492  0.9174337492090292
  0.6295253690904929  0.2642357741819966  0.6630951508343468
  0.0992525395365924  0.7361979545248909  0.9162694832184175
  0.3974056630784013  0.7588337264694790  0.6643040051208960
  0.8725872979141781  0.2422755978689173  0.9102945943202169
  0.6025824986582066  0.7617775094917870  0.6673449097980980
  0.1246465041526809  0.2384591052801507  0.9039623325240440
  0.6266979388927305  0.7431849252507724  0.8420824100191048
  0.1051153898792688  0.2697532948026080  0.5775117047920081
  0.3716396197093326  0.7458856744110298  0.8383647360313699
  0.8976926389161275  0.2650289695440594  0.5841991109884441
  0.5996536262956697  0.2392651775593209  0.8353892049571281
  0.1286137691003331  0.7596197945722786  0.5864186506066957
  0.3982681311611471  0.2358315443300653  0.8275029046339050
  0.8713353845655156  0.7587725790602299  0.5882006965995225
  0.3501515806111062  0.2085035034578082  0.4907306286698687
  0.8501977820296867  0.7156900146877301  0.7557919756237244
  0.6492475846089216  0.2128484481008939  0.4975357175329664
  0.1489960003285478  0.7144792322749643  0.7536600481606378
  0.3389628780293527  0.7701375328276808  0.5056197039339291
  0.8390670847330306  0.2702534267775592  0.7434729403780013
  0.6608864209563141  0.7727007668600336  0.5083865909115363
  0.1603305002803763  0.2700187361731078  0.7389754934390724
  0.2427198385346679  0.2511509220703657  0.5948208051455526
  0.7617649564863839  0.7477619370032130  0.8910980685965648
  0.7596805089791753  0.2499898773415326  0.5973909900651331
  0.2372426783577886  0.7442312786783286  0.8886362907187335
  0.2585860190682352  0.7547299079535088  0.6520096645381491
  0.7373719529854910  0.2501148747797817  0.8622924205896388
  0.7410524031019788  0.7536638588291505  0.6538905183101539
  0.2608862579456795  0.2453078392508979  0.8571649975425812
  0.1009570817450368  0.0954189411472212  0.5149335914842809
  0.5990488880336028  0.5930707535777601  0.7439247126347247
  0.8994909744306852  0.0937513210633311  0.5125882664226197
  0.4014058857555821  0.5920873832425962  0.7455505082871000
  0.0991421125686366  0.9126531826815318  0.4947772581388501
  0.6030893649514373  0.4106964264108882  0.7656227338815699
  0.8985667460737207  0.9115911093793050  0.4941813813695841
  0.3959355312069781  0.4085469529303323  0.7594506171199222
  0.9999070491771496  0.2164682557397473  0.4745924526452809
  0.4996172998729349  0.7190227411536299  0.7773882860466909
  0.9996411788038487  0.7885302799058934  0.5294883752642882
  0.5008452637819711  0.2923326163164986  0.7219259704435371
  0.2016066266711681  0.9922620480374568  0.5903408053569483
  0.7037489634544606  0.5172980212876405  0.8359155247825644
  0.7988290118630816  0.9941084664955728  0.5903961125284606
  0.2949771803624081  0.5128302405554294  0.8314121505934332
  0.7984883385891128  0.0159348125014025  0.9138255166910358
  0.3052998502321367  0.4979723271592454  0.6544414086517023
  0.1985664516398863  0.0181513287550274  0.9077725959484898
  0.6967596963916934  0.4934107413506740  0.6600091231766393
  0.2540162501261242  0.9902653471654774  0.7507346314497365
  0.7500365060804733  0.4949246847231633  0.4999044545988153
  0.7498140238821450  0.9927546722095631  0.7525713189723079
  0.2483158150203546  0.4954883617664922  0.4959119100560055
  0.2785392183525324  0.0011607778063986  0.1356188042752989
  0.1890710413054619  0.9864505166204639  0.2467318955908112
 
  0.00000000E+00  0.00000000E+00  0.00000000E+00
  0.00000000E+00  0.00000000E+00  0.00000000E+00
  0.00000000E+00  0.00000000E+00  0.00000000E+00
  0.00000000E+00  0.00000000E+00  0.00000000E+00
  0.00000000E+00  0.00000000E+00  0.00000000E+00
  0.00000000E+00  0.00000000E+00  0.00000000E+00
  0.00000000E+00  0.00000000E+00  0.00000000E+00
  0.00000000E+00  0.00000000E+00  0.00000000E+00
  0.00000000E+00  0.00000000E+00  0.00000000E+00
  0.00000000E+00  0.00000000E+00  0.00000000E+00
  0.00000000E+00  0.00000000E+00  0.00000000E+00
  0.00000000E+00  0.00000000E+00  0.00000000E+00
  0.00000000E+00  0.00000000E+00  0.00000000E+00
  0.00000000E+00  0.00000000E+00  0.00000000E+00
  0.00000000E+00  0.00000000E+00  0.00000000E+00
  0.00000000E+00  0.00000000E+00  0.00000000E+00
  0.00000000E+00  0.00000000E+00  0.00000000E+00
  0.00000000E+00  0.00000000E+00  0.00000000E+00
  0.00000000E+00  0.00000000E+00  0.00000000E+00
  0.00000000E+00  0.00000000E+00  0.00000000E+00
  0.00000000E+00  0.00000000E+00  0.00000000E+00
  0.00000000E+00  0.00000000E+00  0.00000000E+00
  0.00000000E+00  0.00000000E+00  0.00000000E+00
  0.00000000E+00  0.00000000E+00  0.00000000E+00
  0.00000000E+00  0.00000000E+00  0.00000000E+00
  0.00000000E+00  0.00000000E+00  0.00000000E+00
  0.00000000E+00  0.00000000E+00  0.00000000E+00
  0.00000000E+00  0.00000000E+00  0.00000000E+00
  0.00000000E+00  0.00000000E+00  0.00000000E+00
  0.00000000E+00  0.00000000E+00  0.00000000E+00
  0.00000000E+00  0.00000000E+00  0.00000000E+00
  0.00000000E+00  0.00000000E+00  0.00000000E+00
  0.00000000E+00  0.00000000E+00  0.00000000E+00
  0.00000000E+00  0.00000000E+00  0.00000000E+00
  0.00000000E+00  0.00000000E+00  0.00000000E+00
  0.00000000E+00  0.00000000E+00  0.00000000E+00
  0.00000000E+00  0.00000000E+00  0.00000000E+00
  0.00000000E+00  0.00000000E+00  0.00000000E+00
  0.00000000E+00  0.00000000E+00  0.00000000E+00
  0.00000000E+00  0.00000000E+00  0.00000000E+00
  0.00000000E+00  0.00000000E+00  0.00000000E+00
  0.00000000E+00  0.00000000E+00  0.00000000E+00
  0.00000000E+00  0.00000000E+00  0.00000000E+00
  0.00000000E+00  0.00000000E+00  0.00000000E+00
  0.00000000E+00  0.00000000E+00  0.00000000E+00
  0.00000000E+00  0.00000000E+00  0.00000000E+00
  0.00000000E+00  0.00000000E+00  0.00000000E+00
  0.00000000E+00  0.00000000E+00  0.00000000E+00
  0.00000000E+00  0.00000000E+00  0.00000000E+00
  0.00000000E+00  0.00000000E+00  0.00000000E+00
  0.00000000E+00  0.00000000E+00  0.00000000E+00
  0.00000000E+00  0.00000000E+00  0.00000000E+00
  0.00000000E+00  0.00000000E+00  0.00000000E+00
  0.00000000E+00  0.00000000E+00  0.00000000E+00
  0.00000000E+00  0.00000000E+00  0.00000000E+00
  0.00000000E+00  0.00000000E+00  0.00000000E+00
  0.00000000E+00  0.00000000E+00  0.00000000E+00
  0.00000000E+00  0.00000000E+00  0.00000000E+00
  0.00000000E+00  0.00000000E+00  0.00000000E+00
  0.00000000E+00  0.00000000E+00  0.00000000E+00
  0.00000000E+00  0.00000000E+00  0.00000000E+00
  0.00000000E+00  0.00000000E+00  0.00000000E+00
  0.00000000E+00  0.00000000E+00  0.00000000E+00
  0.00000000E+00  0.00000000E+00  0.00000000E+00
  0.00000000E+00  0.00000000E+00  0.00000000E+00
  0.00000000E+00  0.00000000E+00  0.00000000E+00
  0.00000000E+00  0.00000000E+00  0.00000000E+00
  0.00000000E+00  0.00000000E+00  0.00000000E+00
  0.00000000E+00  0.00000000E+00  0.00000000E+00
  0.00000000E+00  0.00000000E+00  0.00000000E+00
  0.00000000E+00  0.00000000E+00  0.00000000E+00
  0.00000000E+00  0.00000000E+00  0.00000000E+00
  0.00000000E+00  0.00000000E+00  0.00000000E+00
  0.00000000E+00  0.00000000E+00  0.00000000E+00
  0.00000000E+00  0.00000000E+00  0.00000000E+00
  0.00000000E+00  0.00000000E+00  0.00000000E+00
  0.00000000E+00  0.00000000E+00  0.00000000E+00
  0.00000000E+00  0.00000000E+00  0.00000000E+00
  0.00000000E+00  0.00000000E+00  0.00000000E+00
  0.00000000E+00  0.00000000E+00  0.00000000E+00
  0.00000000E+00  0.00000000E+00  0.00000000E+00
  0.00000000E+00  0.00000000E+00  0.00000000E+00
  0.00000000E+00  0.00000000E+00  0.00000000E+00
  0.00000000E+00  0.00000000E+00  0.00000000E+00
  0.00000000E+00  0.00000000E+00  0.00000000E+00
  0.00000000E+00  0.00000000E+00  0.00000000E+00
  0.00000000E+00  0.00000000E+00  0.00000000E+00
  0.00000000E+00  0.00000000E+00  0.00000000E+00
  0.00000000E+00  0.00000000E+00  0.00000000E+00
  0.00000000E+00  0.00000000E+00  0.00000000E+00
  0.00000000E+00  0.00000000E+00  0.00000000E+00
  0.00000000E+00  0.00000000E+00  0.00000000E+00
  0.00000000E+00  0.00000000E+00  0.00000000E+00
  0.00000000E+00  0.00000000E+00  0.00000000E+00
  0.00000000E+00  0.00000000E+00  0.00000000E+00
  0.00000000E+00  0.00000000E+00  0.00000000E+00
  0.00000000E+00  0.00000000E+00  0.00000000E+00
  0.00000000E+00  0.00000000E+00  0.00000000E+00
  0.00000000E+00  0.00000000E+00  0.00000000E+00
  0.00000000E+00  0.00000000E+00  0.00000000E+00
  0.00000000E+00  0.00000000E+00  0.00000000E+00
  0.00000000E+00  0.00000000E+00  0.00000000E+00
  0.00000000E+00  0.00000000E+00  0.00000000E+00
  0.00000000E+00  0.00000000E+00  0.00000000E+00
  0.00000000E+00  0.00000000E+00  0.00000000E+00
  0.00000000E+00  0.00000000E+00  0.00000000E+00
  0.00000000E+00  0.00000000E+00  0.00000000E+00
  0.00000000E+00  0.00000000E+00  0.00000000E+00
  0.00000000E+00  0.00000000E+00  0.00000000E+00
  0.00000000E+00  0.00000000E+00  0.00000000E+00
  0.00000000E+00  0.00000000E+00  0.00000000E+00
  0.00000000E+00  0.00000000E+00  0.00000000E+00
  0.00000000E+00  0.00000000E+00  0.00000000E+00
  0.00000000E+00  0.00000000E+00  0.00000000E+00
  0.00000000E+00  0.00000000E+00  0.00000000E+00
  0.00000000E+00  0.00000000E+00  0.00000000E+00
  0.00000000E+00  0.00000000E+00  0.00000000E+00
  0.00000000E+00  0.00000000E+00  0.00000000E+00
  0.00000000E+00  0.00000000E+00  0.00000000E+00
  0.00000000E+00  0.00000000E+00  0.00000000E+00
  0.00000000E+00  0.00000000E+00  0.00000000E+00
  0.00000000E+00  0.00000000E+00  0.00000000E+00
  0.00000000E+00  0.00000000E+00  0.00000000E+00
  0.00000000E+00  0.00000000E+00  0.00000000E+00
  0.00000000E+00  0.00000000E+00  0.00000000E+00
  0.00000000E+00  0.00000000E+00  0.00000000E+00
  0.00000000E+00  0.00000000E+00  0.00000000E+00
  0.00000000E+00  0.00000000E+00  0.00000000E+00
  0.00000000E+00  0.00000000E+00  0.00000000E+00
  0.00000000E+00  0.00000000E+00  0.00000000E+00
  0.00000000E+00  0.00000000E+00  0.00000000E+00
  0.00000000E+00  0.00000000E+00  0.00000000E+00
  0.00000000E+00  0.00000000E+00  0.00000000E+00
  0.00000000E+00  0.00000000E+00  0.00000000E+00
  0.00000000E+00  0.00000000E+00  0.00000000E+00
  0.00000000E+00  0.00000000E+00  0.00000000E+00
  0.00000000E+00  0.00000000E+00  0.00000000E+00
  0.00000000E+00  0.00000000E+00  0.00000000E+00
  0.00000000E+00  0.00000000E+00  0.00000000E+00
  0.00000000E+00  0.00000000E+00  0.00000000E+00
  0.00000000E+00  0.00000000E+00  0.00000000E+00
  0.00000000E+00  0.00000000E+00  0.00000000E+00
  0.00000000E+00  0.00000000E+00  0.00000000E+00
  0.00000000E+00  0.00000000E+00  0.00000000E+00
  0.00000000E+00  0.00000000E+00  0.00000000E+00
  0.00000000E+00  0.00000000E+00  0.00000000E+00
  0.00000000E+00  0.00000000E+00  0.00000000E+00
  0.00000000E+00  0.00000000E+00  0.00000000E+00
  0.00000000E+00  0.00000000E+00  0.00000000E+00
  0.00000000E+00  0.00000000E+00  0.00000000E+00
  0.00000000E+00  0.00000000E+00  0.00000000E+00
  0.00000000E+00  0.00000000E+00  0.00000000E+00
  0.00000000E+00  0.00000000E+00  0.00000000E+00
  0.00000000E+00  0.00000000E+00  0.00000000E+00
  0.00000000E+00  0.00000000E+00  0.00000000E+00
  0.00000000E+00  0.00000000E+00  0.00000000E+00
  0.00000000E+00  0.00000000E+00  0.00000000E+00
  0.00000000E+00  0.00000000E+00  0.00000000E+00
  0.00000000E+00  0.00000000E+00  0.00000000E+00
  0.00000000E+00  0.00000000E+00  0.00000000E+00
  0.00000000E+00  0.00000000E+00  0.00000000E+00
  0.00000000E+00  0.00000000E+00  0.00000000E+00
  0.00000000E+00  0.00000000E+00  0.00000000E+00
  0.00000000E+00  0.00000000E+00  0.00000000E+00
  0.00000000E+00  0.00000000E+00  0.00000000E+00
  0.00000000E+00  0.00000000E+00  0.00000000E+00
  0.00000000E+00  0.00000000E+00  0.00000000E+00
  0.00000000E+00  0.00000000E+00  0.00000000E+00
  0.00000000E+00  0.00000000E+00  0.00000000E+00
  0.00000000E+00  0.00000000E+00  0.00000000E+00
  0.00000000E+00  0.00000000E+00  0.00000000E+00
  0.00000000E+00  0.00000000E+00  0.00000000E+00
  0.00000000E+00  0.00000000E+00  0.00000000E+00
  0.00000000E+00  0.00000000E+00  0.00000000E+00
  0.00000000E+00  0.00000000E+00  0.00000000E+00
  0.00000000E+00  0.00000000E+00  0.00000000E+00
  0.00000000E+00  0.00000000E+00  0.00000000E+00
  0.00000000E+00  0.00000000E+00  0.00000000E+00
  0.00000000E+00  0.00000000E+00  0.00000000E+00
  0.00000000E+00  0.00000000E+00  0.00000000E+00
  0.00000000E+00  0.00000000E+00  0.00000000E+00
  0.00000000E+00  0.00000000E+00  0.00000000E+00
  0.00000000E+00  0.00000000E+00  0.00000000E+00
  0.00000000E+00  0.00000000E+00  0.00000000E+00
  0.00000000E+00  0.00000000E+00  0.00000000E+00
  0.00000000E+00  0.00000000E+00  0.00000000E+00
  0.00000000E+00  0.00000000E+00  0.00000000E+00
  0.00000000E+00  0.00000000E+00  0.00000000E+00
  0.00000000E+00  0.00000000E+00  0.00000000E+00
  0.00000000E+00  0.00000000E+00  0.00000000E+00
  0.00000000E+00  0.00000000E+00  0.00000000E+00
  0.00000000E+00  0.00000000E+00  0.00000000E+00
  0.00000000E+00  0.00000000E+00  0.00000000E+00
  0.00000000E+00  0.00000000E+00  0.00000000E+00
  0.00000000E+00  0.00000000E+00  0.00000000E+00
  0.00000000E+00  0.00000000E+00  0.00000000E+00
  0.00000000E+00  0.00000000E+00  0.00000000E+00
  0.00000000E+00  0.00000000E+00  0.00000000E+00
  0.00000000E+00  0.00000000E+00  0.00000000E+00
  0.00000000E+00  0.00000000E+00  0.00000000E+00
  0.00000000E+00  0.00000000E+00  0.00000000E+00
  0.00000000E+00  0.00000000E+00  0.00000000E+00
  0.00000000E+00  0.00000000E+00  0.00000000E+00
  0.00000000E+00  0.00000000E+00  0.00000000E+00
  0.00000000E+00  0.00000000E+00  0.00000000E+00
  0.00000000E+00  0.00000000E+00  0.00000000E+00
  0.00000000E+00  0.00000000E+00  0.00000000E+00
  0.00000000E+00  0.00000000E+00  0.00000000E+00
  0.00000000E+00  0.00000000E+00  0.00000000E+00
  0.00000000E+00  0.00000000E+00  0.00000000E+00
  0.00000000E+00  0.00000000E+00  0.00000000E+00
  0.00000000E+00  0.00000000E+00  0.00000000E+00
  0.00000000E+00  0.00000000E+00  0.00000000E+00
  0.00000000E+00  0.00000000E+00  0.00000000E+00
  0.00000000E+00  0.00000000E+00  0.00000000E+00
  0.00000000E+00  0.00000000E+00  0.00000000E+00
  0.00000000E+00  0.00000000E+00  0.00000000E+00
