# Supplementary material for: Brønsted acidity in zeolites measured by deprotonation energy
Source: Sci Rep. 2022 May 4;12:7301. doi: 10.1038/s41598-022-11354-x (PMC9068704; doi:10.1038/s41598-022-11354-x)
Supplement: Supplementary file 2 — Supplementary Information 2. [file 41598_2022_11354_MOESM2_ESM.zip › structures/periodic/fer/Al3-O7.vasp]

Si O Al H                               
   1.00000000000000     
    19.0008000000000017    0.0000000000000000    0.0000000000000000
     0.0000000000000000   14.2150999999999996    0.0000000000000000
     0.0000000000000000    0.0000000000000000   15.0193999999999992
   Si   O    Al   H 
    71   144     1     1
Direct
  0.3338761638252077  0.1997149830543462  0.1111728235300306
  0.8167556224648445  0.7085949021164916  0.3449927047974208
  0.6685754453888041  0.1966506603905128  0.1114567271023818
  0.1807644532080189  0.7067694906451267  0.3481322883522140
  0.3130970229612933  0.7879793998633985  0.0921287089855603
  0.8332242366207666  0.3025986545628572  0.3621722019937715
  0.6813940797082263  0.7904464070440678  0.0966369226151474
  0.1690704070265528  0.3023982981776376  0.3558750627008996
  0.6662031537566152  0.8023156686944940  0.3876692139267481
  0.1798275115061135  0.2839894785073813  0.1513181630344982
  0.3324921014935764  0.7991247362277415  0.3881756188097506
  0.8175258198793212  0.2930189941724485  0.1565233116441171
  0.6828161748649366  0.2081911158936070  0.4050979014291551
  0.1699270840602532  0.6842983664671601  0.1419423166905793
  0.3184255405945162  0.2055356754258977  0.4047145216250321
  0.8326325069607318  0.6984400727809276  0.1392989212932540
  0.0807582494529540  0.1979891338531733  0.0023778156327541
  0.5814349443276887  0.6985646820580438  0.2447310288715252
  0.9160004815888498  0.2015671783750386  0.0067504578521067
  0.4143150466138111  0.7036378392221987  0.2376821443412692
  0.0870284758694947  0.7962654782955098  0.9956042241074118
  0.5841295511949754  0.2987006847977232  0.2553330081093551
  0.9201107890522480  0.7984332900939273  0.9941959578666897
  0.4176627345290967  0.3019439018636839  0.2588094804793938
  0.7734282236627430  0.5009723739221632  0.3962124561546175
  0.7283290668779245  0.9969479652599010  0.1460478544153216
  0.2284206770456320  0.5028729815767286  0.3988354630479052
  0.7263668109231515  0.0005598417199280  0.3538029999735608
  0.2190331697552730  0.4868948707663174  0.1022173262036491
  0.2764681254162919  0.9981359578606047  0.3580032084422247
  0.7742995199592730  0.5009708143773670  0.1044737142945739
  0.1475452294916853  0.0022226123387346  0.9931134883877055
  0.6535344903418380  0.4998554975399525  0.2494802877681279
  0.8493492164860154 -0.0018086181322434  0.9996720142207463
  0.3430891483274885  0.4997858840867409  0.2482653966058055
  0.3289007655086115  0.1993230413425908  0.6116592262164838
  0.8195385191295388  0.7092516599317378  0.8459361387012828
  0.6684836884258469  0.1977333268101656  0.6112695478146095
  0.1835271622519272  0.7087906150169559  0.8421177979149297
  0.3174817324948099  0.7931165057123454  0.5955176300547597
  0.8327308868263608  0.3036156027924543  0.8602692695142474
  0.6829403900537124  0.7923659510830395  0.5937842420401366
  0.1682692595635382  0.3032438230866803  0.8616861557495366
  0.6686798818831823  0.8034991758975217  0.8911316474759882
  0.1796676033121003  0.2916999263720794  0.6586739212220815
  0.3331104601616940  0.7993154881693030  0.8884644873718345
  0.8198250588411206  0.2908081298311015  0.6537899085323076
  0.6823297427022618  0.2092324939059071  0.9055463343343663
  0.1667890620638297  0.6975121505580841  0.6372878329252994
  0.3186260779958651  0.2095880505767037  0.9070909950467809
  0.8320916177593894  0.6970452888655634  0.6392164347167455
  0.0859600640624889  0.2012570118927003  0.5035906372517677
  0.5846464061047784  0.7016629633074987  0.7439465578025176
  0.9187937510339905  0.1992286938036185  0.5050269692265770
  0.4187330705282295  0.7015113519257343  0.7424782082010927
  0.0815675793333133  0.8020569973096100  0.4929576453101394
  0.5823015685506364  0.2992748503567106  0.7567483670528748
  0.9157151969698678  0.7990655068198393  0.4950516352370560
  0.4160682006762482  0.2985611839605158  0.7544001468853729
  0.2713348490676378 -0.0002794460367621  0.6497263033328726
  0.7743270536495582  0.5016151248927471  0.8960286252954837
  0.7263548942881289  0.0000883017605205  0.6467654175983966
  0.2301862366187687  0.5025165389064223  0.8961192919063512
  0.7276090338750183  0.0012950832031862  0.8553565045829997
  0.2247659448100248  0.4976628505067930  0.6065829638078630
  0.2787544396384226  0.0007091240011980  0.8597472952958771
  0.7730015428674161  0.4978724111508083  0.6043357473624499
  0.1546101463880593  0.9988411995871422  0.5048116310999851
  0.6526214469969837  0.4994197885393147  0.7511916270800630
  0.8463806919356643  0.0000336112157285  0.5010263805485207
  0.3487162148348073  0.5009554725316373  0.7499977834729356
  0.3312147426518067  0.0875611597664196  0.1193883860155657
  0.8138339988713204  0.5976601097664461  0.3704016868921536
  0.6756711660017821  0.0832235796528230  0.1216703037888463
  0.1832514034270549  0.5985310346133419  0.3835844774455538
  0.2853863574812157  0.8937707594695470  0.1008914737707464
  0.8283838573141569  0.4156656551947457  0.3771861178032890
  0.6858604642465960  0.9007051658558490  0.1244768935876193
  0.1794059321544290  0.4153106191688743  0.3667747377075716
  0.6711432773061095  0.9153778074235351  0.3719685010386890
  0.1748167755153423  0.3883024090709012  0.1081928993111441
  0.3326355863072507  0.9113601672687426  0.3678601779746075
  0.8135587607101227  0.4035504292124686  0.1305257354285155
  0.6859574976466605  0.0975750613798547  0.3784563680091239
  0.1641645620922299  0.5704585312151806  0.1283016873653848
  0.3188416027146779  0.0930726677941794  0.3879890064440149
  0.8300952271653677  0.5851235669038213  0.1243594407105862
  0.3979152154709271  0.2466508924367786  0.1675467223365571
  0.8708233225929085  0.7622112028643520  0.4102265446813491
  0.6016988761623878  0.2337264863044525  0.1686210825558357
  0.1245950789334199  0.7652929599269672  0.4066353622841471
  0.3776130208089551  0.7659183360650531  0.1600707456641682
  0.8998436488167327  0.2617662706919023  0.4174173684572176
  0.6261916637747359  0.7368087058775207  0.1602132751429210
  0.1040368932461564  0.2668436466165923  0.4174530568314525
  0.5994366004325345  0.7608180802709607  0.3330407542817725
  0.1302700850659456  0.2114427273396204  0.0921196552485392
  0.3965692334564537  0.7481018446400590  0.3352271859007606
  0.8723338941635127  0.2404820780813854  0.0912893191372570
  0.6280748050988244  0.2623204282906228  0.3412068786742479
  0.1097957742536493  0.7360587902159349  0.0825338609237079
  0.3762579566275245  0.2572658235756141  0.3431693433058491
  0.8984704446776940  0.7412241120217831  0.0838497631635335
  0.3440229941523578  0.2322754365819012  0.0076407289950182
  0.8449074783022611  0.7219938518024225  0.2437517601695320
  0.6561965059576809  0.2229134402656520  0.0075542869706286
  0.1547450868765026  0.7103290012271307  0.2452211225521002
  0.3412545922805879  0.7671205733870577  0.9911922633874547
  0.8459722405609386  0.2801463353588840  0.2575112534227649
  0.6537361133935370  0.7795123299554869  0.9949371283298059
  0.1495330317482251  0.2806588915071352  0.2521314266750633
  0.2594908073840812  0.2443466096421464  0.1496246845610539
  0.7380452261993324  0.7527311079428798  0.3516220409924544
  0.7396567439269708  0.2467105190681938  0.1493047295132944
  0.2584382949672441  0.7532836181738943  0.3548874622636865
  0.2487756283182449  0.7140622876526561  0.1115710048846716
  0.7613794030436388  0.2528961762698974  0.3977400828934475
  0.7596592026902128  0.7446023347328931  0.1031607654044098
  0.2402461229956578  0.2472036481922809  0.3843499524098434
  0.0947764775498422  0.0890664603338805  0.9712013539029325
  0.6019015258492381  0.5892074119197154  0.2626956810159414
  0.8978082341638588  0.0914777868258340  0.9912808424631602
  0.3867653510924106  0.5955936927856516  0.2315264629412291
  0.1046374892892430  0.9074726092508831  0.0131702158701765
  0.6056900399538269  0.4070791635044914  0.2346644646117190
  0.9023779052275598  0.9093980328448181  0.0066863313494060
  0.3980831391943769  0.4128951090812202  0.2496440825545138
 -0.0006000614819226  0.2125778876362028  0.0285854465214403
  0.4986061981700305  0.7062395290461659  0.2228566210847922
  0.0036882641461420  0.7852330374631302  0.9778393888075694
  0.5012100610145933  0.2919457931998895  0.2770359957684903
  0.1872062960065244  0.0370032453957350  0.0893625228557788
  0.7023307889919612  0.4866706027121984  0.3377063738266724
  0.8006209486641548  0.0042436708138789  0.0884821327919979
  0.3017448714546150  0.5058537911123560  0.3431778850648366
  0.7968834162439387  0.9864951762816319  0.4135513062386277
  0.2858127309603967  0.4832783350307950  0.1691414556515114
  0.2113322529682329  0.9789082822400482  0.4267320380472811
  0.7030771117177361  0.5164240163373415  0.1624156753899356
  0.2467404740887030  0.0054695463214636  0.2584723195483752
  0.7516840089941111  0.5007909262897989  0.0002428846541824
  0.7510190656426604  0.0011201428500216  0.2502136515853640
  0.2486765575986475  0.5003233232492108  0.0015842273401834
  0.3232569559226111  0.0857381554951987  0.6218624995900442
  0.8146594971292764  0.5983802102459330  0.8706894257434422
  0.6707813239763510  0.0845329557509956  0.6271115869247964
  0.1891482919199804  0.5988722394298732  0.8706121226927340
  0.3116837672968903  0.9034418287184652  0.6226337831155067
  0.8293526827840418  0.4168117117822494  0.8750182544063092
  0.6870957693358603  0.9027927649076657  0.6205662961586123
  0.1777277509680416  0.4162051806654183  0.8706212982901016
  0.6727730511576483  0.9169024100110825  0.8777746990870479
  0.1828812192237168  0.4030735818297201  0.6355146294946973
  0.3314575138410312  0.9136664046545038  0.8798833412400793
  0.8147650530184414  0.4010061704272141  0.6260260109085347
  0.6879166503704672  0.0984143910353204  0.8809501368374301
  0.1704634451401584  0.5845162165171026  0.6211727055904488
  0.3186586510142980  0.0969536314591712  0.8875501286384130
  0.8265012100815604  0.5834963709555564  0.6281696279645318
  0.3970863500908413  0.2367722164011933  0.6663045220319678
  0.8780216570891196  0.7586951281228171  0.9082842171105926
  0.6032813241347149  0.2414928656142770  0.6670752251855320
  0.1297714785087775  0.7624751672996288  0.9082636890740995
  0.3744730509904470  0.7421836583335973  0.6588620896082854
  0.8981860174416376  0.2612164016053666  0.9171761558583134
  0.6287506410216092  0.7389582822145684  0.6588120915147597
  0.1025571541111144  0.2706088976649054  0.9243264341306545
  0.6040691417805888  0.7623680809055625  0.8324931463682161
  0.1268228767611156  0.2392465715304848  0.5911662188518064
  0.3999388776825493  0.7593708275974522  0.8329263698503390
  0.8768627060966536  0.2383881932681633  0.5915176824519708
  0.6253324746824434  0.2591674603052326  0.8417736470563938
  0.1016126249036628  0.7405046043458906  0.5808669972004046
  0.3716969631046829  0.2616289172399587  0.8395306002835758
  0.8989754873228745  0.7355617406324236  0.5828809993364743
  0.3380445323790151  0.2279177287737183  0.5079484389471571
  0.8439664021940071  0.7230236288067983  0.7432779383996277
  0.6555795832978688  0.2203706960843604  0.5067872829235169
  0.1524711645198907  0.7186112070426013  0.7420224409637132
  0.3442304545928198  0.7809305119348928  0.4938347606807830
  0.8463179694345205  0.2802675978529818  0.7560903657938056
  0.6545566803235217  0.7805727455561723  0.4926208856371981
  0.1497618095190181  0.2766552299056498  0.7592508321031514
  0.2585720024625836  0.2478485732396974  0.6536619432849721
  0.7425940714207938  0.7570192893232233  0.8585538800734070
  0.7423105287561820  0.2433338916753497  0.6454959271597527
  0.2609314808239278  0.7571997531430705  0.8447605275302164
  0.2402266516254914  0.7449933388277284  0.6047322165644342
  0.7596689551402849  0.2568169974701454  0.8951093750459480
  0.7610171898768123  0.7462151354046609  0.6005233585005337
  0.2383104467112082  0.2480562506859308  0.8950375282536281
  0.1101812034459278  0.0937877105556201  0.4839331529197355
  0.6038424463212672  0.5919598578827373  0.7611256452997031
  0.8971818070448855  0.0902754178095987  0.4876785322706085
  0.4006407232653872  0.5907840365675920  0.7554707209783216
  0.0992737378523402  0.9122439327942088  0.5107438866818864
  0.6006958772773046  0.4097672218658784  0.7433850562040923
  0.8954050816784218  0.9081087034398557  0.5145024913790719
  0.3970310224527330  0.4083091899885515  0.7366850024115227
  0.0024054851200322  0.2060246530966649  0.5229807316772306
  0.5018588849308727  0.7130625082574822  0.7224946896856433
  0.9984929227375299  0.7905574600877272  0.4726129993692727
  0.4990707619639892  0.2873229641379580  0.7752725997947231
  0.1954611041014097  0.0093344205702067  0.6000788803433531
  0.7026562093921812  0.4883374110451424  0.8385070429638131
  0.7976980434136198  0.0154773364997087  0.5889332098539279
  0.3039416617554760  0.4927292156188214  0.8422752280199884
  0.8000179970130422  0.9881465680587461  0.9117421171828135
  0.2951806032211766  0.5127333085126198  0.6662152024630934
  0.2063848675221214  0.9878576683130795  0.9177637323527245
  0.7011072002544456  0.5069136723627132  0.6621909448386980
  0.2553439772035264  0.0025726244414501  0.7560155333664907
  0.7501517454664777  0.5018173683901838  0.5002352394837396
  0.7493214335790003  0.9998356955902242  0.7508762442619352
  0.2491409271648395  0.4910963978546346  0.5031427598831321
  0.2713923101544228  0.0015600706521835  0.1483805165429892
  0.1677685217595014  0.0997448061624230  0.1070675968315562
 
  0.00000000E+00  0.00000000E+00  0.00000000E+00
  0.00000000E+00  0.00000000E+00  0.00000000E+00
  0.00000000E+00  0.00000000E+00  0.00000000E+00
  0.00000000E+00  0.00000000E+00  0.00000000E+00
  0.00000000E+00  0.00000000E+00  0.00000000E+00
  0.00000000E+00  0.00000000E+00  0.00000000E+00
  0.00000000E+00  0.00000000E+00  0.00000000E+00
  0.00000000E+00  0.00000000E+00  0.00000000E+00
  0.00000000E+00  0.00000000E+00  0.00000000E+00
  0.00000000E+00  0.00000000E+00  0.00000000E+00
  0.00000000E+00  0.00000000E+00  0.00000000E+00
  0.00000000E+00  0.00000000E+00  0.00000000E+00
  0.00000000E+00  0.00000000E+00  0.00000000E+00
  0.00000000E+00  0.00000000E+00  0.00000000E+00
  0.00000000E+00  0.00000000E+00  0.00000000E+00
  0.00000000E+00  0.00000000E+00  0.00000000E+00
  0.00000000E+00  0.00000000E+00  0.00000000E+00
  0.00000000E+00  0.00000000E+00  0.00000000E+00
  0.00000000E+00  0.00000000E+00  0.00000000E+00
  0.00000000E+00  0.00000000E+00  0.00000000E+00
  0.00000000E+00  0.00000000E+00  0.00000000E+00
  0.00000000E+00  0.00000000E+00  0.00000000E+00
  0.00000000E+00  0.00000000E+00  0.00000000E+00
  0.00000000E+00  0.00000000E+00  0.00000000E+00
  0.00000000E+00  0.00000000E+00  0.00000000E+00
  0.00000000E+00  0.00000000E+00  0.00000000E+00
  0.00000000E+00  0.00000000E+00  0.00000000E+00
  0.00000000E+00  0.00000000E+00  0.00000000E+00
  0.00000000E+00  0.00000000E+00  0.00000000E+00
  0.00000000E+00  0.00000000E+00  0.00000000E+00
  0.00000000E+00  0.00000000E+00  0.00000000E+00
  0.00000000E+00  0.00000000E+00  0.00000000E+00
  0.00000000E+00  0.00000000E+00  0.00000000E+00
  0.00000000E+00  0.00000000E+00  0.00000000E+00
  0.00000000E+00  0.00000000E+00  0.00000000E+00
  0.00000000E+00  0.00000000E+00  0.00000000E+00
  0.00000000E+00  0.00000000E+00  0.00000000E+00
  0.00000000E+00  0.00000000E+00  0.00000000E+00
  0.00000000E+00  0.00000000E+00  0.00000000E+00
  0.00000000E+00  0.00000000E+00  0.00000000E+00
  0.00000000E+00  0.00000000E+00  0.00000000E+00
  0.00000000E+00  0.00000000E+00  0.00000000E+00
  0.00000000E+00  0.00000000E+00  0.00000000E+00
  0.00000000E+00  0.00000000E+00  0.00000000E+00
  0.00000000E+00  0.00000000E+00  0.00000000E+00
  0.00000000E+00  0.00000000E+00  0.00000000E+00
  0.00000000E+00  0.00000000E+00  0.00000000E+00
  0.00000000E+00  0.00000000E+00  0.00000000E+00
  0.00000000E+00  0.00000000E+00  0.00000000E+00
  0.00000000E+00  0.00000000E+00  0.00000000E+00
  0.00000000E+00  0.00000000E+00  0.00000000E+00
  0.00000000E+00  0.00000000E+00  0.00000000E+00
  0.00000000E+00  0.00000000E+00  0.00000000E+00
  0.00000000E+00  0.00000000E+00  0.00000000E+00
  0.00000000E+00  0.00000000E+00  0.00000000E+00
  0.00000000E+00  0.00000000E+00  0.00000000E+00
  0.00000000E+00  0.00000000E+00  0.00000000E+00
  0.00000000E+00  0.00000000E+00  0.00000000E+00
  0.00000000E+00  0.00000000E+00  0.00000000E+00
  0.00000000E+00  0.00000000E+00  0.00000000E+00
  0.00000000E+00  0.00000000E+00  0.00000000E+00
  0.00000000E+00  0.00000000E+00  0.00000000E+00
  0.00000000E+00  0.00000000E+00  0.00000000E+00
  0.00000000E+00  0.00000000E+00  0.00000000E+00
  0.00000000E+00  0.00000000E+00  0.00000000E+00
  0.00000000E+00  0.00000000E+00  0.00000000E+00
  0.00000000E+00  0.00000000E+00  0.00000000E+00
  0.00000000E+00  0.00000000E+00  0.00000000E+00
  0.00000000E+00  0.00000000E+00  0.00000000E+00
  0.00000000E+00  0.00000000E+00  0.00000000E+00
  0.00000000E+00  0.00000000E+00  0.00000000E+00
  0.00000000E+00  0.00000000E+00  0.00000000E+00
  0.00000000E+00  0.00000000E+00  0.00000000E+00
  0.00000000E+00  0.00000000E+00  0.00000000E+00
  0.00000000E+00  0.00000000E+00  0.00000000E+00
  0.00000000E+00  0.00000000E+00  0.00000000E+00
  0.00000000E+00  0.00000000E+00  0.00000000E+00
  0.00000000E+00  0.00000000E+00  0.00000000E+00
  0.00000000E+00  0.00000000E+00  0.00000000E+00
  0.00000000E+00  0.00000000E+00  0.00000000E+00
  0.00000000E+00  0.00000000E+00  0.00000000E+00
  0.00000000E+00  0.00000000E+00  0.00000000E+00
  0.00000000E+00  0.00000000E+00  0.00000000E+00
  0.00000000E+00  0.00000000E+00  0.00000000E+00
  0.00000000E+00  0.00000000E+00  0.00000000E+00
  0.00000000E+00  0.00000000E+00  0.00000000E+00
  0.00000000E+00  0.00000000E+00  0.00000000E+00
  0.00000000E+00  0.00000000E+00  0.00000000E+00
  0.00000000E+00  0.00000000E+00  0.00000000E+00
  0.00000000E+00  0.00000000E+00  0.00000000E+00
  0.00000000E+00  0.00000000E+00  0.00000000E+00
  0.00000000E+00  0.00000000E+00  0.00000000E+00
  0.00000000E+00  0.00000000E+00  0.00000000E+00
  0.00000000E+00  0.00000000E+00  0.00000000E+00
  0.00000000E+00  0.00000000E+00  0.00000000E+00
  0.00000000E+00  0.00000000E+00  0.00000000E+00
  0.00000000E+00  0.00000000E+00  0.00000000E+00
  0.00000000E+00  0.00000000E+00  0.00000000E+00
  0.00000000E+00  0.00000000E+00  0.00000000E+00
  0.00000000E+00  0.00000000E+00  0.00000000E+00
  0.00000000E+00  0.00000000E+00  0.00000000E+00
  0.00000000E+00  0.00000000E+00  0.00000000E+00
  0.00000000E+00  0.00000000E+00  0.00000000E+00
  0.00000000E+00  0.00000000E+00  0.00000000E+00
  0.00000000E+00  0.00000000E+00  0.00000000E+00
  0.00000000E+00  0.00000000E+00  0.00000000E+00
  0.00000000E+00  0.00000000E+00  0.00000000E+00
  0.00000000E+00  0.00000000E+00  0.00000000E+00
  0.00000000E+00  0.00000000E+00  0.00000000E+00
  0.00000000E+00  0.00000000E+00  0.00000000E+00
  0.00000000E+00  0.00000000E+00  0.00000000E+00
  0.00000000E+00  0.00000000E+00  0.00000000E+00
  0.00000000E+00  0.00000000E+00  0.00000000E+00
  0.00000000E+00  0.00000000E+00  0.00000000E+00
  0.00000000E+00  0.00000000E+00  0.00000000E+00
  0.00000000E+00  0.00000000E+00  0.00000000E+00
  0.00000000E+00  0.00000000E+00  0.00000000E+00
  0.00000000E+00  0.00000000E+00  0.00000000E+00
  0.00000000E+00  0.00000000E+00  0.00000000E+00
  0.00000000E+00  0.00000000E+00  0.00000000E+00
  0.00000000E+00  0.00000000E+00  0.00000000E+00
  0.00000000E+00  0.00000000E+00  0.00000000E+00
  0.00000000E+00  0.00000000E+00  0.00000000E+00
  0.00000000E+00  0.00000000E+00  0.00000000E+00
  0.00000000E+00  0.00000000E+00  0.00000000E+00
  0.00000000E+00  0.00000000E+00  0.00000000E+00
  0.00000000E+00  0.00000000E+00  0.00000000E+00
  0.00000000E+00  0.00000000E+00  0.00000000E+00
  0.00000000E+00  0.00000000E+00  0.00000000E+00
  0.00000000E+00  0.00000000E+00  0.00000000E+00
  0.00000000E+00  0.00000000E+00  0.00000000E+00
  0.00000000E+00  0.00000000E+00  0.00000000E+00
  0.00000000E+00  0.00000000E+00  0.00000000E+00
  0.00000000E+00  0.00000000E+00  0.00000000E+00
  0.00000000E+00  0.00000000E+00  0.00000000E+00
  0.00000000E+00  0.00000000E+00  0.00000000E+00
  0.00000000E+00  0.00000000E+00  0.00000000E+00
  0.00000000E+00  0.00000000E+00  0.00000000E+00
  0.00000000E+00  0.00000000E+00  0.00000000E+00
  0.00000000E+00  0.00000000E+00  0.00000000E+00
  0.00000000E+00  0.00000000E+00  0.00000000E+00
  0.00000000E+00  0.00000000E+00  0.00000000E+00
  0.00000000E+00  0.00000000E+00  0.00000000E+00
  0.00000000E+00  0.00000000E+00  0.00000000E+00
  0.00000000E+00  0.00000000E+00  0.00000000E+00
  0.00000000E+00  0.00000000E+00  0.00000000E+00
  0.00000000E+00  0.00000000E+00  0.00000000E+00
  0.00000000E+00  0.00000000E+00  0.00000000E+00
  0.00000000E+00  0.00000000E+00  0.00000000E+00
  0.00000000E+00  0.00000000E+00  0.00000000E+00
  0.00000000E+00  0.00000000E+00  0.00000000E+00
  0.00000000E+00  0.00000000E+00  0.00000000E+00
  0.00000000E+00  0.00000000E+00  0.00000000E+00
  0.00000000E+00  0.00000000E+00  0.00000000E+00
  0.00000000E+00  0.00000000E+00  0.00000000E+00
  0.00000000E+00  0.00000000E+00  0.00000000E+00
  0.00000000E+00  0.00000000E+00  0.00000000E+00
  0.00000000E+00  0.00000000E+00  0.00000000E+00
  0.00000000E+00  0.00000000E+00  0.00000000E+00
  0.00000000E+00  0.00000000E+00  0.00000000E+00
  0.00000000E+00  0.00000000E+00  0.00000000E+00
  0.00000000E+00  0.00000000E+00  0.00000000E+00
  0.00000000E+00  0.00000000E+00  0.00000000E+00
  0.00000000E+00  0.00000000E+00  0.00000000E+00
  0.00000000E+00  0.00000000E+00  0.00000000E+00
  0.00000000E+00  0.00000000E+00  0.00000000E+00
  0.00000000E+00  0.00000000E+00  0.00000000E+00
  0.00000000E+00  0.00000000E+00  0.00000000E+00
  0.00000000E+00  0.00000000E+00  0.00000000E+00
  0.00000000E+00  0.00000000E+00  0.00000000E+00
  0.00000000E+00  0.00000000E+00  0.00000000E+00
  0.00000000E+00  0.00000000E+00  0.00000000E+00
  0.00000000E+00  0.00000000E+00  0.00000000E+00
  0.00000000E+00  0.00000000E+00  0.00000000E+00
  0.00000000E+00  0.00000000E+00  0.00000000E+00
  0.00000000E+00  0.00000000E+00  0.00000000E+00
  0.00000000E+00  0.00000000E+00  0.00000000E+00
  0.00000000E+00  0.00000000E+00  0.00000000E+00
  0.00000000E+00  0.00000000E+00  0.00000000E+00
  0.00000000E+00  0.00000000E+00  0.00000000E+00
  0.00000000E+00  0.00000000E+00  0.00000000E+00
  0.00000000E+00  0.00000000E+00  0.00000000E+00
  0.00000000E+00  0.00000000E+00  0.00000000E+00
  0.00000000E+00  0.00000000E+00  0.00000000E+00
  0.00000000E+00  0.00000000E+00  0.00000000E+00
  0.00000000E+00  0.00000000E+00  0.00000000E+00
  0.00000000E+00  0.00000000E+00  0.00000000E+00
  0.00000000E+00  0.00000000E+00  0.00000000E+00
  0.00000000E+00  0.00000000E+00  0.00000000E+00
  0.00000000E+00  0.00000000E+00  0.00000000E+00
  0.00000000E+00  0.00000000E+00  0.00000000E+00
  0.00000000E+00  0.00000000E+00  0.00000000E+00
  0.00000000E+00  0.00000000E+00  0.00000000E+00
  0.00000000E+00  0.00000000E+00  0.00000000E+00
  0.00000000E+00  0.00000000E+00  0.00000000E+00
  0.00000000E+00  0.00000000E+00  0.00000000E+00
  0.00000000E+00  0.00000000E+00  0.00000000E+00
  0.00000000E+00  0.00000000E+00  0.00000000E+00
  0.00000000E+00  0.00000000E+00  0.00000000E+00
  0.00000000E+00  0.00000000E+00  0.00000000E+00
  0.00000000E+00  0.00000000E+00  0.00000000E+00
  0.00000000E+00  0.00000000E+00  0.00000000E+00
  0.00000000E+00  0.00000000E+00  0.00000000E+00
  0.00000000E+00  0.00000000E+00  0.00000000E+00
  0.00000000E+00  0.00000000E+00  0.00000000E+00
  0.00000000E+00  0.00000000E+00  0.00000000E+00
  0.00000000E+00  0.00000000E+00  0.00000000E+00
  0.00000000E+00  0.00000000E+00  0.00000000E+00
  0.00000000E+00  0.00000000E+00  0.00000000E+00
  0.00000000E+00  0.00000000E+00  0.00000000E+00
  0.00000000E+00  0.00000000E+00  0.00000000E+00
  0.00000000E+00  0.00000000E+00  0.00000000E+00
  0.00000000E+00  0.00000000E+00  0.00000000E+00
  0.00000000E+00  0.00000000E+00  0.00000000E+00
  0.00000000E+00  0.00000000E+00  0.00000000E+00
  0.00000000E+00  0.00000000E+00  0.00000000E+00
  0.00000000E+00  0.00000000E+00  0.00000000E+00
