# Supplementary material for: Brønsted acidity in zeolites measured by deprotonation energy
Source: Sci Rep. 2022 May 4;12:7301. doi: 10.1038/s41598-022-11354-x (PMC9068704; doi:10.1038/s41598-022-11354-x)
Supplement: Supplementary file 2 — Supplementary Information 2. [file 41598_2022_11354_MOESM2_ESM.zip › structures/periodic/fer/Al2-O6.vasp]

Si O Al H                               
   1.00000000000000     
    19.0008000000000017    0.0000000000000000    0.0000000000000000
     0.0000000000000000   14.2150999999999996    0.0000000000000000
     0.0000000000000000    0.0000000000000000   15.0193999999999992
   Si   O    Al   H 
    71   144     1     1
Direct
  0.3349609235049665  0.1942049782432979  0.1084819413339798
  0.8192168468490817  0.7079689623078145  0.3474330081661700
  0.6624138092409801  0.1966152158496012  0.1114995073439296
  0.1797428240060788  0.7048539435144446  0.3434784321819236
  0.3160770409656517  0.7895611710902383  0.0924583475052225
  0.8285055779825234  0.3023181522375734  0.3640963463782457
  0.6833475599920942  0.7911344102884931  0.0964524765904567
  0.1725031262538377  0.2994173290061402  0.3666058221420723
  0.6696092128283846  0.8018934403080410  0.3899925508757059
  0.1853004350489372  0.2902909133943610  0.1589328486081091
  0.3279597926203811  0.8016235435259099  0.3864391412170506
  0.8117041033801292  0.2932390366858504  0.1586592772033495
  0.6792918480207769  0.2072612574870149  0.4056816252343385
  0.1656677379820647  0.6938316956855767  0.1378068983134388
  0.3201859951849752  0.2054128964086172  0.4036315730576074
  0.8341690214832352  0.6977391710282593  0.1417892344703913
  0.5821744838670412  0.7033127023328923  0.2452587697984963
  0.9103373250771903  0.2028129954217455  0.0086468748606983
  0.4166653865953410  0.7039467684613187  0.2420825612023874
  0.0830624482966383  0.7988568580812274  0.9944068766184844
  0.5806567818258082  0.3008252332344706  0.2564999376322281
  0.9168086119412306  0.8003924784026992  0.9963450066554214
  0.4155389761330431  0.3018419997987709  0.2531367696838494
  0.2753219456904748  0.9973262125994249  0.1422590603344829
  0.7711721489749450  0.5016324465448880  0.3980965131614780
  0.7240742839165738  0.9992404983923852  0.1463152684428597
  0.2298810113786569  0.5001725346513252  0.3964541235608283
  0.7274128386947525  0.0008432024971992  0.3543923764014570
  0.2293065278580068  0.4972592911286718  0.1052565776194752
  0.2710029871691529  0.0010915551580150  0.3497567366354550
  0.7709816807664929  0.5011423572885574  0.1066265887194437
  0.1536228298698500  0.9986381855372369  0.9965744243412427
  0.6502015899511618  0.5030079206008893  0.2516452694017793
  0.8462227838219485  0.0015964314950233  0.0016450037551986
  0.3492985989804227  0.5042358790046423  0.2475395614906215
  0.3382013790394623  0.1938564659044304  0.6061940447524121
  0.8190014927606912  0.7068033382608837  0.8466994657610358
  0.6642705159005984  0.1973439931360202  0.6111789398074162
  0.1805537555913108  0.7065283852846295  0.8453102442849556
  0.3158311607905374  0.7899575984303510  0.5923085287754501
  0.8286910265724448  0.3013627180442991  0.8623347299633833
  0.6842935841132085  0.7918598079221980  0.5957418698400638
  0.1719104282070004  0.3050183503561206  0.8557431224239005
  0.6699185141052784  0.8013841369495468  0.8904768662456122
  0.1869733473815539  0.2886010916914877  0.6489684365023650
  0.3299712608324640  0.8002721354400101  0.8851985148282551
  0.8151711466393817  0.2922251545445079  0.6556611849343270
  0.6797317412803535  0.2069585458848040  0.9055518390990608
  0.1658084494090247  0.6928227894959171  0.6391032148916789
  0.3171442873484047  0.2047784822915917  0.9036379833035822
  0.8347477176559377  0.6978343966219518  0.6407425576762729
  0.0822754912474222  0.2006472953716526  0.5062786847245561
  0.5835643266341168  0.7040725541967212  0.7450784325317644
  0.9165523322797323  0.2032626070273877  0.5077548024258467
  0.4183375601440679  0.7023014308288796  0.7395806496193341
  0.0840511009316531  0.7996966361893066  0.4943736544311738
  0.5817715498138721  0.3018319780994840  0.7566538736982357
  0.9175546496751336  0.8014794030272225  0.4967247415500430
  0.4162624174757202  0.2986184858883803  0.7547355901923766
  0.2739364687776635  0.9988129670578821  0.6421656676365770
  0.7717783516057062  0.5008445055553563  0.8982468649549914
  0.7248311908670860  0.9996462144210803  0.6459022865582450
  0.2323202313851390  0.5020875806178259  0.8961714671547909
  0.7275964553873715  0.0012279908721441  0.8540829886392637
  0.2271119371547739  0.4972820263775349  0.6020720129935935
  0.2723119492977272  0.9960995356431753  0.8501602391584665
  0.7721284295943694  0.5003165023123360  0.6061100180729366
  0.1524474097085446  0.0033741061810005  0.4977388722151687
  0.6512728956800342  0.5032068940501095  0.7516806553048325
  0.8468519494973396  0.0026914927742992  0.5013146932061289
  0.3494051164927441  0.5029985956763167  0.7492921757617256
  0.3320443962524038  0.0819587167517735  0.1294126876176374
  0.8130893814502181  0.5984113571510538  0.3771437811982042
  0.6684553370532453  0.0844148757345179  0.1305428766817169
  0.1867180521809624  0.5959658888676426  0.3747677273185215
  0.3158937916269318  0.9010992704019863  0.1148027981982933
  0.8247559060478736  0.4160479327539758  0.3737891780765329
  0.6842468743901605  0.9031726639201502  0.1177519919515952
  0.1764806796516000  0.4131626257294833  0.3772261674635137
  0.6740585873248438  0.9157312793641172  0.3801384483751135
  0.1929289927806732  0.4034654233474219  0.1447339551980717
  0.3227606110336584  0.9155165757725801  0.3796292921740163
  0.8102699074064644  0.4044462014360823  0.1361319333327098
  0.6861051042277067  0.0980678987246460  0.3754849771548193
  0.1728691560524107  0.5819654109469066  0.1181939737788831
  0.3137114313074352  0.0981297525426842  0.3675048964484099
  0.8270823715841195  0.5852234267805680  0.1238868243216463
  0.3999165725512537  0.2399931911591656  0.1642130451338636
  0.8732649105808789  0.7619636746125860  0.4123374714230865
  0.5969089862261319  0.2398402831156814  0.1668128346592427
  0.1253132621459448  0.7587272092248000  0.4083418511227614
  0.3733268873119651  0.7372229987881926  0.1547255013727724
  0.8958156986769588  0.2623868102582048  0.4183396407210418
  0.6279864139279296  0.7388246295739170  0.1606402315732935
  0.1028397083546607  0.2610694532581396  0.4178841408305259
  0.6026598830192080  0.7632046644908776  0.3340681687635724
  0.1230251852365383  0.2487225154381455  0.0991694619005051
  0.3952389482080548  0.7659339867239431  0.3291371573621923
  0.8690468128051553  0.2428131855387863  0.0940421014671583
  0.6257630002202403  0.2609972648195972  0.3399378141552104
  0.0994274303412384  0.7333936326180499  0.0809250264855505
  0.3685928668714837  0.2655963932982365  0.3362689523977331
  0.9000783367635745  0.7383678888498219  0.0850599593692675
  0.3499345371052082  0.2110941221781662  0.0032856116234096
  0.8492199782668983  0.7161659916742841  0.2465666593633164
  0.6495409875882898  0.2149503156488002  0.0062477351352507
  0.1494596301980040  0.7111430648500482  0.2427059970377349
  0.3387318164132758  0.7726414565369009  0.9894359857263236
  0.8384029967555280  0.2749792430928182  0.2595691089046311
  0.6591072068009709  0.7730551675066277  0.9942124502219249
  0.1663351421450975  0.2703515742259637  0.2630226859762310
  0.2613740631995640  0.2424893794322050  0.1381323832188978
  0.7413981343642363  0.7555156122815946  0.3500745103115120
  0.7346976511686659  0.2477882100582221  0.1443480901816626
  0.2569011885822576  0.7544207584366300  0.3453959307265850
  0.2375318002970724  0.7474950690247012  0.1079322683903307
  0.7568658877124320  0.2558348503698877  0.4037582796334011
  0.7624045396491294  0.7500914370231035  0.1097647219488545
  0.2420206687583905  0.2517737433538544  0.4120511747098914
  0.1030198096065748  0.0871896515216934  0.9829478337742248
  0.5982793896432015  0.5924365711558257  0.2622876259706742
  0.8994447884241663  0.0916376284614086  0.9955328935251122
  0.4012763374683947  0.5934159856648846  0.2613411335082158
  0.1060865891344012  0.9057812774664182  0.0160007452293618
  0.6023869769898210  0.4098209750261935  0.2394880293072127
  0.8941169709635723  0.9091515005196941  0.0146218933674855
  0.3976124909510432  0.4115630829503073  0.2340799228200427
  0.9956947453975683  0.2209137982720230  0.0367675997125970
  0.4998827078363801  0.7185183049362136  0.2234211709465736
  0.9993953954159642  0.7942063441541662  0.9737027797581452
  0.4979969097121782  0.2922729998133743  0.2792771514241454
  0.2062922161121628  0.0152293798625898  0.0813851390196264
  0.6994521276632423  0.4928664258933210  0.3398260461441734
  0.7944607413787887  0.0167224589366886  0.0865885844387635
  0.2999251355254025  0.4913885071093400  0.3351433918998790
  0.8000636663801309  0.9926954127919805  0.4109084153990316
  0.3014038950104945  0.5217496810336302  0.1592743289895648
  0.1982238493479707  0.9972025225815909  0.4064406277005150
  0.6996770452628371  0.5174938261722523  0.1640016580149180
  0.2497646242424773  0.9918528805494431  0.2455461459250633
  0.7488187526926322  0.4968879354992831  0.0023552355687390
  0.7488737421581756  0.9956055350094757  0.2496836618569175
  0.2496390702945092  0.4853835889835942  0.0008762050330536
  0.3314190934884872  0.0823613385414755  0.6289853913243639
  0.8140779708940167  0.5970438791840651  0.8763650819897669
  0.6693732319614878  0.0850755793504218  0.6307344466369408
  0.1898615553373760  0.6001249793519671  0.8826051150414033
  0.3115847433105622  0.9021930484611840  0.6103905705862807
  0.8253121882960198  0.4145068379748114  0.8755549879430651
  0.6846696712763578  0.9037895845681413  0.6172051374465694
  0.1828046514669024  0.4189644276609870  0.8572428610472070
  0.6759512929750511  0.9151962065730322  0.8819953080532300
  0.1866638164488149  0.3995641399775027  0.6233043168398907
  0.3299266627291603  0.9140350346544368  0.8722210428676229
  0.8121177863271084  0.4041624120298567  0.6349859545570375
  0.6851116156536866  0.0977376179883587  0.8749053424778779
  0.1701097743687660  0.5810637169444977  0.6169718147291499
  0.3095204277143566  0.0957175160795259  0.8732281563838207
  0.8275958692386514  0.5855027045184712  0.6223307658760250
  0.4021569292604864  0.2382795438605991  0.6642992222339387
  0.8722214139835861  0.7617156053340033  0.9119977186784768
  0.5993685864191807  0.2410333598628797  0.6675351440948866
  0.1244767086020731  0.7611547476523944  0.9071507377202505
  0.3752141372388149  0.7439478924853103  0.6554241815998026
  0.8963143830541995  0.2606179020025275  0.9179361981616253
  0.6298382946730420  0.7390583146317433  0.6607964793266983
  0.1019224875996773  0.2751530167425527  0.9081099938882776
  0.6026700196499086  0.7648794755599478  0.8339112361883994
  0.1274961532096374  0.2353138727172109  0.5912100141505473
  0.3959832942746323  0.7555226045036401  0.8312368456235044
  0.8727433152280822  0.2423555981634035  0.5927283904184663
  0.6273568091272402  0.2632241912687415  0.8404303843253760
  0.1010174341287564  0.7379327438950806  0.5830199511797539
  0.3710699031496900  0.2573808750340424  0.8370308144481791
  0.9012198448636924  0.7388828241735933  0.5852861580968420
  0.3568084688089925  0.2073212130234125  0.5013300080646885
  0.8487819867770338  0.7157382369281984  0.7459298535259422
  0.6489433885645354  0.2150363548883904  0.5062754277771682
  0.1502127872664194  0.7072966238362665  0.7443075602728756
  0.3385403127145664  0.7706429188654820  0.4895888378235946
  0.8389817564342744  0.2748258504770871  0.7585160114819753
  0.6591396309070903  0.7738386132064253  0.4938404315018278
  0.1676144042630643  0.2719816382884874  0.7523616107871447
  0.2650000312634490  0.2467610403691947  0.6302215801947721
  0.7408035939808922  0.7531134763218642  0.8500854389492438
  0.7374659271904499  0.2474643625459077  0.6414974208424153
  0.2567945395763607  0.7585155090373193  0.8447860994773625
  0.2392265893108798  0.7432508672303000  0.6103955698439142
  0.7584728722124948  0.2528660993267753  0.9041274888237422
  0.7635372272702510  0.7510482830966787  0.6078919183726429
  0.2404826376432432  0.2554065989140237  0.9033248999076219
  0.0967616093483120  0.0893200942422539  0.4898222379451076
  0.6003816387534386  0.5935897600642674  0.7631498557887115
  0.8984081656739791  0.0927983050202747  0.4927069955974592
  0.4042498946705397  0.5901155156133373  0.7477273463727663
  0.1078210745102020  0.9076366892343322  0.5115430472425714
  0.6021367888076444  0.4112576904592149  0.7396294482924916
  0.8950189667227949  0.9100494279262151  0.5147204233353432
  0.3947725621189512  0.4075334575668141  0.7381259151139783
  0.9994200695184727  0.2162212615623453  0.5268710705725093
  0.5014592568912433  0.7190252865905249  0.7222481385373724
  0.0004222506621803  0.7954202244149010  0.4743490596150782
  0.4991698851597236  0.2922118490903628  0.7795087138663801
  0.2041464197710125  0.0202447904905638  0.5826849595391720
  0.7002554727811533  0.4912734795331257  0.8400099618063859
  0.7953560033749032  0.0166139349863064  0.5869355520379966
  0.3073871541321513  0.5038816348881784  0.8437225186995596
  0.8008388821506519  0.9960290132057475  0.9102015145475588
  0.2944520160183678  0.5128716087067876  0.6668753323302118
  0.2014652818193201  0.9789276042361864  0.9079461407292968
  0.7011908487441787  0.5167264825815843  0.6644923791754870
  0.2499296942807452  0.9922422105183589  0.7456274808370357
  0.7485014506702216  0.4963468364248161  0.5022282478559010
  0.7489131483246432  0.9950843170914256  0.7496783402684526
  0.2555981864890980  0.4988486870075961  0.4998072833493623
  0.0909034897350242  0.2048871863514956  0.0001292528859909
  0.0011431610777619  0.2471921619184483  0.0967649367463169
 
  0.00000000E+00  0.00000000E+00  0.00000000E+00
  0.00000000E+00  0.00000000E+00  0.00000000E+00
  0.00000000E+00  0.00000000E+00  0.00000000E+00
  0.00000000E+00  0.00000000E+00  0.00000000E+00
  0.00000000E+00  0.00000000E+00  0.00000000E+00
  0.00000000E+00  0.00000000E+00  0.00000000E+00
  0.00000000E+00  0.00000000E+00  0.00000000E+00
  0.00000000E+00  0.00000000E+00  0.00000000E+00
  0.00000000E+00  0.00000000E+00  0.00000000E+00
  0.00000000E+00  0.00000000E+00  0.00000000E+00
  0.00000000E+00  0.00000000E+00  0.00000000E+00
  0.00000000E+00  0.00000000E+00  0.00000000E+00
  0.00000000E+00  0.00000000E+00  0.00000000E+00
  0.00000000E+00  0.00000000E+00  0.00000000E+00
  0.00000000E+00  0.00000000E+00  0.00000000E+00
  0.00000000E+00  0.00000000E+00  0.00000000E+00
  0.00000000E+00  0.00000000E+00  0.00000000E+00
  0.00000000E+00  0.00000000E+00  0.00000000E+00
  0.00000000E+00  0.00000000E+00  0.00000000E+00
  0.00000000E+00  0.00000000E+00  0.00000000E+00
  0.00000000E+00  0.00000000E+00  0.00000000E+00
  0.00000000E+00  0.00000000E+00  0.00000000E+00
  0.00000000E+00  0.00000000E+00  0.00000000E+00
  0.00000000E+00  0.00000000E+00  0.00000000E+00
  0.00000000E+00  0.00000000E+00  0.00000000E+00
  0.00000000E+00  0.00000000E+00  0.00000000E+00
  0.00000000E+00  0.00000000E+00  0.00000000E+00
  0.00000000E+00  0.00000000E+00  0.00000000E+00
  0.00000000E+00  0.00000000E+00  0.00000000E+00
  0.00000000E+00  0.00000000E+00  0.00000000E+00
  0.00000000E+00  0.00000000E+00  0.00000000E+00
  0.00000000E+00  0.00000000E+00  0.00000000E+00
  0.00000000E+00  0.00000000E+00  0.00000000E+00
  0.00000000E+00  0.00000000E+00  0.00000000E+00
  0.00000000E+00  0.00000000E+00  0.00000000E+00
  0.00000000E+00  0.00000000E+00  0.00000000E+00
  0.00000000E+00  0.00000000E+00  0.00000000E+00
  0.00000000E+00  0.00000000E+00  0.00000000E+00
  0.00000000E+00  0.00000000E+00  0.00000000E+00
  0.00000000E+00  0.00000000E+00  0.00000000E+00
  0.00000000E+00  0.00000000E+00  0.00000000E+00
  0.00000000E+00  0.00000000E+00  0.00000000E+00
  0.00000000E+00  0.00000000E+00  0.00000000E+00
  0.00000000E+00  0.00000000E+00  0.00000000E+00
  0.00000000E+00  0.00000000E+00  0.00000000E+00
  0.00000000E+00  0.00000000E+00  0.00000000E+00
  0.00000000E+00  0.00000000E+00  0.00000000E+00
  0.00000000E+00  0.00000000E+00  0.00000000E+00
  0.00000000E+00  0.00000000E+00  0.00000000E+00
  0.00000000E+00  0.00000000E+00  0.00000000E+00
  0.00000000E+00  0.00000000E+00  0.00000000E+00
  0.00000000E+00  0.00000000E+00  0.00000000E+00
  0.00000000E+00  0.00000000E+00  0.00000000E+00
  0.00000000E+00  0.00000000E+00  0.00000000E+00
  0.00000000E+00  0.00000000E+00  0.00000000E+00
  0.00000000E+00  0.00000000E+00  0.00000000E+00
  0.00000000E+00  0.00000000E+00  0.00000000E+00
  0.00000000E+00  0.00000000E+00  0.00000000E+00
  0.00000000E+00  0.00000000E+00  0.00000000E+00
  0.00000000E+00  0.00000000E+00  0.00000000E+00
  0.00000000E+00  0.00000000E+00  0.00000000E+00
  0.00000000E+00  0.00000000E+00  0.00000000E+00
  0.00000000E+00  0.00000000E+00  0.00000000E+00
  0.00000000E+00  0.00000000E+00  0.00000000E+00
  0.00000000E+00  0.00000000E+00  0.00000000E+00
  0.00000000E+00  0.00000000E+00  0.00000000E+00
  0.00000000E+00  0.00000000E+00  0.00000000E+00
  0.00000000E+00  0.00000000E+00  0.00000000E+00
  0.00000000E+00  0.00000000E+00  0.00000000E+00
  0.00000000E+00  0.00000000E+00  0.00000000E+00
  0.00000000E+00  0.00000000E+00  0.00000000E+00
  0.00000000E+00  0.00000000E+00  0.00000000E+00
  0.00000000E+00  0.00000000E+00  0.00000000E+00
  0.00000000E+00  0.00000000E+00  0.00000000E+00
  0.00000000E+00  0.00000000E+00  0.00000000E+00
  0.00000000E+00  0.00000000E+00  0.00000000E+00
  0.00000000E+00  0.00000000E+00  0.00000000E+00
  0.00000000E+00  0.00000000E+00  0.00000000E+00
  0.00000000E+00  0.00000000E+00  0.00000000E+00
  0.00000000E+00  0.00000000E+00  0.00000000E+00
  0.00000000E+00  0.00000000E+00  0.00000000E+00
  0.00000000E+00  0.00000000E+00  0.00000000E+00
  0.00000000E+00  0.00000000E+00  0.00000000E+00
  0.00000000E+00  0.00000000E+00  0.00000000E+00
  0.00000000E+00  0.00000000E+00  0.00000000E+00
  0.00000000E+00  0.00000000E+00  0.00000000E+00
  0.00000000E+00  0.00000000E+00  0.00000000E+00
  0.00000000E+00  0.00000000E+00  0.00000000E+00
  0.00000000E+00  0.00000000E+00  0.00000000E+00
  0.00000000E+00  0.00000000E+00  0.00000000E+00
  0.00000000E+00  0.00000000E+00  0.00000000E+00
  0.00000000E+00  0.00000000E+00  0.00000000E+00
  0.00000000E+00  0.00000000E+00  0.00000000E+00
  0.00000000E+00  0.00000000E+00  0.00000000E+00
  0.00000000E+00  0.00000000E+00  0.00000000E+00
  0.00000000E+00  0.00000000E+00  0.00000000E+00
  0.00000000E+00  0.00000000E+00  0.00000000E+00
  0.00000000E+00  0.00000000E+00  0.00000000E+00
  0.00000000E+00  0.00000000E+00  0.00000000E+00
  0.00000000E+00  0.00000000E+00  0.00000000E+00
  0.00000000E+00  0.00000000E+00  0.00000000E+00
  0.00000000E+00  0.00000000E+00  0.00000000E+00
  0.00000000E+00  0.00000000E+00  0.00000000E+00
  0.00000000E+00  0.00000000E+00  0.00000000E+00
  0.00000000E+00  0.00000000E+00  0.00000000E+00
  0.00000000E+00  0.00000000E+00  0.00000000E+00
  0.00000000E+00  0.00000000E+00  0.00000000E+00
  0.00000000E+00  0.00000000E+00  0.00000000E+00
  0.00000000E+00  0.00000000E+00  0.00000000E+00
  0.00000000E+00  0.00000000E+00  0.00000000E+00
  0.00000000E+00  0.00000000E+00  0.00000000E+00
  0.00000000E+00  0.00000000E+00  0.00000000E+00
  0.00000000E+00  0.00000000E+00  0.00000000E+00
  0.00000000E+00  0.00000000E+00  0.00000000E+00
  0.00000000E+00  0.00000000E+00  0.00000000E+00
  0.00000000E+00  0.00000000E+00  0.00000000E+00
  0.00000000E+00  0.00000000E+00  0.00000000E+00
  0.00000000E+00  0.00000000E+00  0.00000000E+00
  0.00000000E+00  0.00000000E+00  0.00000000E+00
  0.00000000E+00  0.00000000E+00  0.00000000E+00
  0.00000000E+00  0.00000000E+00  0.00000000E+00
  0.00000000E+00  0.00000000E+00  0.00000000E+00
  0.00000000E+00  0.00000000E+00  0.00000000E+00
  0.00000000E+00  0.00000000E+00  0.00000000E+00
  0.00000000E+00  0.00000000E+00  0.00000000E+00
  0.00000000E+00  0.00000000E+00  0.00000000E+00
  0.00000000E+00  0.00000000E+00  0.00000000E+00
  0.00000000E+00  0.00000000E+00  0.00000000E+00
  0.00000000E+00  0.00000000E+00  0.00000000E+00
  0.00000000E+00  0.00000000E+00  0.00000000E+00
  0.00000000E+00  0.00000000E+00  0.00000000E+00
  0.00000000E+00  0.00000000E+00  0.00000000E+00
  0.00000000E+00  0.00000000E+00  0.00000000E+00
  0.00000000E+00  0.00000000E+00  0.00000000E+00
  0.00000000E+00  0.00000000E+00  0.00000000E+00
  0.00000000E+00  0.00000000E+00  0.00000000E+00
  0.00000000E+00  0.00000000E+00  0.00000000E+00
  0.00000000E+00  0.00000000E+00  0.00000000E+00
  0.00000000E+00  0.00000000E+00  0.00000000E+00
  0.00000000E+00  0.00000000E+00  0.00000000E+00
  0.00000000E+00  0.00000000E+00  0.00000000E+00
  0.00000000E+00  0.00000000E+00  0.00000000E+00
  0.00000000E+00  0.00000000E+00  0.00000000E+00
  0.00000000E+00  0.00000000E+00  0.00000000E+00
  0.00000000E+00  0.00000000E+00  0.00000000E+00
  0.00000000E+00  0.00000000E+00  0.00000000E+00
  0.00000000E+00  0.00000000E+00  0.00000000E+00
  0.00000000E+00  0.00000000E+00  0.00000000E+00
  0.00000000E+00  0.00000000E+00  0.00000000E+00
  0.00000000E+00  0.00000000E+00  0.00000000E+00
  0.00000000E+00  0.00000000E+00  0.00000000E+00
  0.00000000E+00  0.00000000E+00  0.00000000E+00
  0.00000000E+00  0.00000000E+00  0.00000000E+00
  0.00000000E+00  0.00000000E+00  0.00000000E+00
  0.00000000E+00  0.00000000E+00  0.00000000E+00
  0.00000000E+00  0.00000000E+00  0.00000000E+00
  0.00000000E+00  0.00000000E+00  0.00000000E+00
  0.00000000E+00  0.00000000E+00  0.00000000E+00
  0.00000000E+00  0.00000000E+00  0.00000000E+00
  0.00000000E+00  0.00000000E+00  0.00000000E+00
  0.00000000E+00  0.00000000E+00  0.00000000E+00
  0.00000000E+00  0.00000000E+00  0.00000000E+00
  0.00000000E+00  0.00000000E+00  0.00000000E+00
  0.00000000E+00  0.00000000E+00  0.00000000E+00
  0.00000000E+00  0.00000000E+00  0.00000000E+00
  0.00000000E+00  0.00000000E+00  0.00000000E+00
  0.00000000E+00  0.00000000E+00  0.00000000E+00
  0.00000000E+00  0.00000000E+00  0.00000000E+00
  0.00000000E+00  0.00000000E+00  0.00000000E+00
  0.00000000E+00  0.00000000E+00  0.00000000E+00
  0.00000000E+00  0.00000000E+00  0.00000000E+00
  0.00000000E+00  0.00000000E+00  0.00000000E+00
  0.00000000E+00  0.00000000E+00  0.00000000E+00
  0.00000000E+00  0.00000000E+00  0.00000000E+00
  0.00000000E+00  0.00000000E+00  0.00000000E+00
  0.00000000E+00  0.00000000E+00  0.00000000E+00
  0.00000000E+00  0.00000000E+00  0.00000000E+00
  0.00000000E+00  0.00000000E+00  0.00000000E+00
  0.00000000E+00  0.00000000E+00  0.00000000E+00
  0.00000000E+00  0.00000000E+00  0.00000000E+00
  0.00000000E+00  0.00000000E+00  0.00000000E+00
  0.00000000E+00  0.00000000E+00  0.00000000E+00
  0.00000000E+00  0.00000000E+00  0.00000000E+00
  0.00000000E+00  0.00000000E+00  0.00000000E+00
  0.00000000E+00  0.00000000E+00  0.00000000E+00
  0.00000000E+00  0.00000000E+00  0.00000000E+00
  0.00000000E+00  0.00000000E+00  0.00000000E+00
  0.00000000E+00  0.00000000E+00  0.00000000E+00
  0.00000000E+00  0.00000000E+00  0.00000000E+00
  0.00000000E+00  0.00000000E+00  0.00000000E+00
  0.00000000E+00  0.00000000E+00  0.00000000E+00
  0.00000000E+00  0.00000000E+00  0.00000000E+00
  0.00000000E+00  0.00000000E+00  0.00000000E+00
  0.00000000E+00  0.00000000E+00  0.00000000E+00
  0.00000000E+00  0.00000000E+00  0.00000000E+00
  0.00000000E+00  0.00000000E+00  0.00000000E+00
  0.00000000E+00  0.00000000E+00  0.00000000E+00
  0.00000000E+00  0.00000000E+00  0.00000000E+00
  0.00000000E+00  0.00000000E+00  0.00000000E+00
  0.00000000E+00  0.00000000E+00  0.00000000E+00
  0.00000000E+00  0.00000000E+00  0.00000000E+00
  0.00000000E+00  0.00000000E+00  0.00000000E+00
  0.00000000E+00  0.00000000E+00  0.00000000E+00
  0.00000000E+00  0.00000000E+00  0.00000000E+00
  0.00000000E+00  0.00000000E+00  0.00000000E+00
  0.00000000E+00  0.00000000E+00  0.00000000E+00
  0.00000000E+00  0.00000000E+00  0.00000000E+00
  0.00000000E+00  0.00000000E+00  0.00000000E+00
  0.00000000E+00  0.00000000E+00  0.00000000E+00
  0.00000000E+00  0.00000000E+00  0.00000000E+00
  0.00000000E+00  0.00000000E+00  0.00000000E+00
  0.00000000E+00  0.00000000E+00  0.00000000E+00
  0.00000000E+00  0.00000000E+00  0.00000000E+00
  0.00000000E+00  0.00000000E+00  0.00000000E+00
  0.00000000E+00  0.00000000E+00  0.00000000E+00
  0.00000000E+00  0.00000000E+00  0.00000000E+00
  0.00000000E+00  0.00000000E+00  0.00000000E+00
