# Supplementary material for: Brønsted acidity in zeolites measured by deprotonation energy
Source: Sci Rep. 2022 May 4;12:7301. doi: 10.1038/s41598-022-11354-x (PMC9068704; doi:10.1038/s41598-022-11354-x)
Supplement: Supplementary file 2 — Supplementary Information 2. [file 41598_2022_11354_MOESM2_ESM.zip › structures/periodic/fer/Al1-O1.vasp]

Si O Al H                               
   1.00000000000000     
    19.0008000000000017    0.0000000000000000    0.0000000000000000
     0.0000000000000000   14.2150999999999996    0.0000000000000000
     0.0000000000000000    0.0000000000000000   15.0193999999999992
   Si   O    Al   H 
    71   144     1     1
Direct
  0.8311365188953599  0.7013184058408629  0.3624418624236349
  0.6825574368055917  0.2092291664696139  0.0952449099910689
  0.1717518078225626  0.7018158450960350  0.3607480018037795
  0.3339878772887666  0.7957306944135509  0.1064285607919683
  0.8221534528291220  0.2959271959812275  0.3467788622356395
  0.6654735130862365  0.8027255072177351  0.1096455814953092
  0.1774810944516177  0.2971024121503770  0.3457473216021851
  0.6803115133902790  0.7919476146743201  0.4024015427249000
  0.1609269946762015  0.2964714935223721  0.1420906263270735
  0.3204956753459029  0.7983781782240317  0.4016668116613453
  0.8339971850253770  0.3027692178416611  0.1399819721876876
  0.6746943589879630  0.1961359805462217  0.3920335519484829
  0.1840880897160593  0.7007742399282459  0.1541812596058827
  0.3255073465083504  0.2049648750048919  0.3881830764129226
  0.8160207094524250  0.7072190305463643  0.1554936909562137
  0.0795175194405466  0.1996130896934587  0.9954085174123080
  0.5830470320657266  0.6957130318179460  0.2541275420476847
  0.9152593874449630  0.1984271085169585  0.9943114114874239
  0.4167956702652867  0.6993075561347234  0.2536116416776463
  0.0833841120671974  0.7934395326732888  0.0061715217313923
  0.5860749164593050  0.2954097463406212  0.2484238442936951
  0.9178208466845805  0.7953342303349267  0.0072518147884361
  0.4187234034987599  0.2999490377732434  0.2500871628264626
  0.2705555369523546  0.9957059033869279  0.1434320103334842
  0.7750157519886374  0.5034079275596064  0.3976605820007634
  0.7245441504034030  0.0016391973352926  0.1438928886360689
  0.2277146368603104  0.5013458214492889  0.3986073020371875
  0.7305697026059824  0.9958598896348244  0.3519828011905110
  0.2257700962889323  0.4952924487429547  0.1055302168871170
  0.2719494176949722  0.0040669616270826  0.3512856807287801
  0.7729405809500933  0.5001072495309640  0.1041117428176887
  0.1484031377077649 -0.0017691311971261  0.9976119745639619
  0.6547360547507634  0.4968304400826444  0.2509196071168329
  0.8482246700624122  0.9958069796435068  0.0002013972621987
  0.3469831320617577  0.4967265007408466  0.2503485327463875
  0.3132186472398425  0.2109413665403359  0.5975323497522715
  0.8301420718866773  0.7009839347543394  0.8609759499159593
  0.6835925173924432  0.2087850636942107  0.5973738946741307
  0.1707888986641089  0.6998018879064304  0.8595220043649690
  0.3369415165328368  0.8054517869450765  0.6084885290144531
  0.8182456554186136  0.2954025718995069  0.8458702356762000
  0.6653834745455520  0.8035207488115116  0.6082762686023732
  0.1786860796153965  0.2959767225461219  0.8474807112292467
  0.6808303704389701  0.7943122482123133  0.9040431832054143
  0.1632083344402942  0.3058390159378740  0.6452131811396687
  0.3193112667961155  0.7946191191741323  0.9017909848127157
  0.8345849549381634  0.3025415424574817  0.6409432897048856
  0.6703664104690965  0.2001943021735032  0.8884888202982444
  0.1860737409615593  0.7103333719011712  0.6536253213404214
  0.3266488627273754  0.2020109092299918  0.8850529454447403
  0.8160108835066909  0.7077628600005206  0.6545856311962489
  0.0845821318077862  0.1994621654215308  0.4984277453292686
  0.5834400012746228  0.6985313099519138  0.7546882613948539
  0.9178215356555313  0.1997367501728075  0.4957780171888415
  0.4180754671675055  0.6995255174066259  0.7526542222192608
  0.0843854108822036  0.7989573584578598  0.5054572199806791
  0.5825679439528094  0.2967097420969191  0.7453135728996060
  0.9187376707824786  0.7977839153021371  0.5083490060789279
  0.4166150239044074  0.2968551366700286  0.7404305697749971
  0.2771817454774669  0.0015170983486920  0.6455229378064216
  0.7733386973078161  0.5016602565908092  0.8964974094518765
  0.7235337217802280  0.0012173634196344  0.6452081166220729
  0.2288583070980810  0.5017286294562608  0.8984716360154128
  0.7298028166203882  0.9990860787093884  0.8527937485113276
  0.2280778613436373  0.5018656372311988  0.6059948289600048
  0.2694367261902096  0.0008749787014078  0.8530418345689110
  0.7712974620570053  0.5000435911663657  0.6053617120517092
  0.1550365642555789 -0.0020281427569977  0.5002607097735401
  0.6516270615373132  0.4963388286219315  0.7508842186801808
  0.8471318909402527  0.9960689059619120  0.5002614421637731
  0.3488738144291034  0.4974752458258617  0.7518656127605869
  0.3234680801465934  0.0850538764136389  0.1069742222789090
  0.8306879563873709  0.5877748188858353  0.3770766331146899
  0.6832325533825006  0.0966472454330727  0.1145932065987616
  0.1756108030735173  0.5886171209183523  0.3744120338014476
  0.3226283738661952  0.9077214735117507  0.1278838760956852
  0.8149466377638537  0.4052048847527935  0.3766636055141876
  0.6697234570601079  0.9149593711371173  0.1303085772847107
  0.1842451978672725  0.4052922174287752  0.3799473094543015
  0.6858723403906501  0.8999081697418024  0.3675006443961058
  0.1731687140101158  0.4062131548236253  0.1128197763831267
  0.3147038197027294  0.9069178513553927  0.3676752395136175
  0.8283294529044696  0.4143208092104046  0.1173362554551448
  0.6818781874417454  0.0822747618744937  0.3868809724980537
  0.1831610216169105  0.5875621081103950  0.1409817426382136
  0.3235330100330467  0.0905820080627201  0.3770815390235274
  0.8124396995545294  0.5948954693333380  0.1372430486951699
  0.3777132808851161  0.2575656341405928  0.1667270965706848
  0.8974685188055650  0.7466221094000353  0.4150984559049037
  0.6252739774823241  0.2602130359498806  0.1581797127614242
  0.1043112108206695  0.7430458702028550  0.4141341960739502
  0.4010383974355138  0.7608536686927029  0.1639251850126906
  0.8788371862173527  0.2441842365107827  0.4096970242371971
  0.6007168678964476  0.7575514407057915  0.1655866120778016
  0.1275891630625627  0.2394298432249009  0.4135406554299701
  0.6268743888688129  0.7344670002649542  0.3390790173683423
  0.0926499211019016  0.2569859872392738  0.0875451203355808
  0.3742332839612909  0.7424442195794897  0.3376975432679714
  0.8991242625213915  0.2586009348571456  0.0842003127691732
  0.6083625673990239  0.2295052011928411  0.3324363597657712
  0.1284047217543394  0.7512393533989283  0.0887444841309722
  0.3962174184269498  0.2457502397566812  0.3423168253227976
  0.8739255641522764  0.7540648105543954  0.0909249550423752
  0.3376696562779618  0.2367519461523737  0.9851531470032751
  0.8396207866480310  0.7265647742511805  0.2576886959491506
  0.6602349671600986  0.2286737867663893  0.9923800477156512
  0.1627870850886412  0.7271658884265753  0.2558595260025426
  0.3517452907092590  0.7841553799406663  0.0016292919854696
  0.8499839669459178  0.2885198879395932  0.2450687369955445
  0.6500204243207350  0.7860847627688466  0.0045338257396527
  0.1417455361115295  0.2937719827141722  0.2479687073777337
  0.2285615504300533  0.2326513051053621  0.1202391726314611
  0.7582339981429138  0.7446215308048207  0.4022804491320521
  0.7611401009822567  0.2504169071949159  0.1120803822921758
  0.2428360774387852  0.7505515142841456  0.4002991749741159
  0.2634849282294103  0.7390185381749941  0.1345709564727373
  0.7458135424309056  0.2449189860341749  0.3532130104850853
  0.7388007731331130  0.7528806577043804  0.1392537870050055
  0.2557385183617726  0.2499550513812563  0.3412233248490045
  0.0978798612125348  0.0884854928707981  0.0082706066634299
  0.6029629895434342  0.5861540431030942  0.2368691369377929
  0.8962424635654394  0.0887763411864811  0.0122436658570630
  0.3917543214681799  0.5923778302520030  0.2354730032204571
  0.1001961175736614  0.9048300524373861  0.9955026753372197
  0.6076939338487356  0.4039818029329025  0.2686286539114833
  0.9010924811405777  0.9066674449488495  0.9964684090018988
  0.4025516261592638  0.4120047235006246  0.2625012891221891
  0.9973609036204459  0.2091685443141686  0.9681228603406612
  0.4998727089016223  0.7041592305516594  0.2752841150837486
  0.0006675306492251  0.7798241211284175  0.0268777979930291
  0.5025386157320860  0.2866854549996952  0.2355076746660785
  0.2007023630551286  0.9923244501795195  0.0842258882559391
  0.7053144624527005  0.5163103761016271  0.3363045628418830
  0.7946875152538906  0.9847341210225385  0.0841379773254765
  0.2989308730378236  0.5074854301935592  0.3394132073593821
  0.8047569007855132  0.9938122772883309  0.4059552840458566
  0.2965015184263199  0.4776174000695769  0.1644013640526303
  0.1989696426703097  0.0072923735171790  0.4072120511889950
  0.7019133631781805  0.4810842561798410  0.1616530150120703
  0.2506009689301372  0.0127237676730757  0.2458910933277291
  0.7498693879705838  0.5084027655715277  0.0003161718179714
  0.7493921634463082  0.0083938133215844  0.2472023739896989
  0.2501413736214938  0.5116147510413599  0.0028357340232521
  0.3164393505127862  0.0985536951750341  0.6179644301212045
  0.8265421582623242  0.5872526127841398  0.8715417503190369
  0.6819590517186482  0.0971413471118150  0.6200538630041900
  0.1755504952351971  0.5861165152034961  0.8692578996611964
  0.3339609455345514  0.9166809639485732  0.6341613686767812
  0.8156418889459899  0.4046014456418862  0.8774447637980907
  0.6682938728860883  0.9153281147046992  0.6308351804714015
  0.1877153612194876  0.4038115975810985  0.8811386090445283
  0.6856416033324192  0.9039093305084223  0.8740475179622319
  0.1725754864804052  0.4166437812951708  0.6211918653628737
  0.3125034633720965  0.9051244985496477  0.8761570587419066
  0.8265364673488802  0.4142543905120074  0.6201536819771741
  0.6795216892446765  0.0867886339143746  0.8806065779862458
  0.1884174877256571  0.5980622173859406  0.6351007201036424
  0.3204085252262527  0.0868362978054387  0.8825952925189838
  0.8105150092489064  0.5951487073384996  0.6384219390443133
  0.3746297460933722  0.2648865052267325  0.6513466019053000
  0.8976339664251377  0.7403938185561744  0.9155532778136922
  0.6278242659167952  0.2629394453450841  0.6596944860680926
  0.1030825812109760  0.7385064240064450  0.9143202008608060
  0.4021399835254578  0.7566991938518903  0.6608117462954082
  0.8679430546204197  0.2360872833718719  0.9120747091128583
  0.6013883933151450  0.7566064823782215  0.6641392033534765
  0.1278743326616070  0.2404052980907029  0.9154805992454712
  0.6282847434250260  0.7388666529430191  0.8381008023884491
  0.0991660312186718  0.2633778186200739  0.5862666348688180
  0.3719434692883166  0.7429768699044791  0.8336135616010457
  0.9006306777265454  0.2610695046499213  0.5848046814261355
  0.6014253085231116  0.2332782265905814  0.8327533081505154
  0.1291135692045169  0.7589695966968555  0.5889585385131815
  0.3939702546901384  0.2312461180692664  0.8240306138133557
  0.8755517728580868  0.7516423514622305  0.5904163544732441
  0.3266171958140110  0.2310595614022271  0.4929313029794752
  0.8390139223924741  0.7287458966320490  0.7568353161553082
  0.6609919617049750  0.2268987245929401  0.4945531571647112
  0.1619900037040579  0.7294730736437737  0.7558478441201958
  0.3506591645468646  0.7941182637926303  0.5024236336929482
  0.8503559151753529  0.2871682763350473  0.7461164332698639
  0.6496614194158181  0.7882854655250756  0.5031212687555837
  0.1424855157563071  0.2943029269960546  0.7494595429170080
  0.2356123594454156  0.2493126210732483  0.6239416091905932
  0.7590354563030324  0.7478139598400434  0.9024233670439621
  0.7631231433803404  0.2476987430455303  0.6118388421298581
  0.2417225855960880  0.7467707116365941  0.9014768345232888
  0.2638125692298425  0.7547848245300899  0.6379480586375641
  0.7387438748846273  0.2526930139666270  0.8456897896577976
  0.7397630669612172  0.7552689180080217  0.6361136218596272
  0.2554172943975010  0.2459603114954630  0.8397077053018791
  0.1097734958165897  0.0922399582452670  0.5177641774984144
  0.6023976196080383  0.5884412781728894  0.7397268079461555
  0.8911785703893338  0.0925477886668889  0.5102082468976615
  0.3981610805405152  0.5895060332152147  0.7397861520214476
  0.1009513486343342  0.9103656388447595  0.4931187148098883
  0.6004967290942497  0.4065437400077896  0.7650000609191745
  0.9024526468913121  0.9096565131151314  0.5026864583401112
  0.3996514321289978  0.4067606902635629  0.7613822678811808
  0.0013948837567637  0.2008223150266664  0.4770245876906963
  0.5005853871183071  0.7097002562820717  0.7769179567823742
  0.0018568390918753  0.7832935884251866  0.5260207711570388
  0.5000372905277811  0.2845931346547491  0.7228469261358159
  0.2094401925252901  0.9808369101208811  0.5822890023362602
  0.7019867004201064  0.5088482646929728  0.8375795120621651
  0.7922128335322660  0.9860200760938728  0.5826541614134424
  0.3012757619890225  0.5086487934844620  0.8413047775227579
  0.8033226090263340  0.0019759717515004  0.9080281791290625
  0.2985701085678293  0.4849972421426609  0.6649880732046746
  0.1953691233581186  0.0047161682748516  0.9074951614485967
  0.6995372111621952  0.4817152620953778  0.6619033006048834
  0.2496973648959188  0.0058813417766273  0.7479637403876604
  0.7495562137962899  0.5073220518087296  0.5009531830897639
  0.7503287231657145  0.0043782985124642  0.7479553265462380
  0.2518219514237506  0.5070121976106592  0.5022678790769577
  0.3156778206719646  0.2183397675598923  0.0944283580317857
  0.3678754109396003  0.0604517985009778  0.0838550168202652
 
  0.00000000E+00  0.00000000E+00  0.00000000E+00
  0.00000000E+00  0.00000000E+00  0.00000000E+00
  0.00000000E+00  0.00000000E+00  0.00000000E+00
  0.00000000E+00  0.00000000E+00  0.00000000E+00
  0.00000000E+00  0.00000000E+00  0.00000000E+00
  0.00000000E+00  0.00000000E+00  0.00000000E+00
  0.00000000E+00  0.00000000E+00  0.00000000E+00
  0.00000000E+00  0.00000000E+00  0.00000000E+00
  0.00000000E+00  0.00000000E+00  0.00000000E+00
  0.00000000E+00  0.00000000E+00  0.00000000E+00
  0.00000000E+00  0.00000000E+00  0.00000000E+00
  0.00000000E+00  0.00000000E+00  0.00000000E+00
  0.00000000E+00  0.00000000E+00  0.00000000E+00
  0.00000000E+00  0.00000000E+00  0.00000000E+00
  0.00000000E+00  0.00000000E+00  0.00000000E+00
  0.00000000E+00  0.00000000E+00  0.00000000E+00
  0.00000000E+00  0.00000000E+00  0.00000000E+00
  0.00000000E+00  0.00000000E+00  0.00000000E+00
  0.00000000E+00  0.00000000E+00  0.00000000E+00
  0.00000000E+00  0.00000000E+00  0.00000000E+00
  0.00000000E+00  0.00000000E+00  0.00000000E+00
  0.00000000E+00  0.00000000E+00  0.00000000E+00
  0.00000000E+00  0.00000000E+00  0.00000000E+00
  0.00000000E+00  0.00000000E+00  0.00000000E+00
  0.00000000E+00  0.00000000E+00  0.00000000E+00
  0.00000000E+00  0.00000000E+00  0.00000000E+00
  0.00000000E+00  0.00000000E+00  0.00000000E+00
  0.00000000E+00  0.00000000E+00  0.00000000E+00
  0.00000000E+00  0.00000000E+00  0.00000000E+00
  0.00000000E+00  0.00000000E+00  0.00000000E+00
  0.00000000E+00  0.00000000E+00  0.00000000E+00
  0.00000000E+00  0.00000000E+00  0.00000000E+00
  0.00000000E+00  0.00000000E+00  0.00000000E+00
  0.00000000E+00  0.00000000E+00  0.00000000E+00
  0.00000000E+00  0.00000000E+00  0.00000000E+00
  0.00000000E+00  0.00000000E+00  0.00000000E+00
  0.00000000E+00  0.00000000E+00  0.00000000E+00
  0.00000000E+00  0.00000000E+00  0.00000000E+00
  0.00000000E+00  0.00000000E+00  0.00000000E+00
  0.00000000E+00  0.00000000E+00  0.00000000E+00
  0.00000000E+00  0.00000000E+00  0.00000000E+00
  0.00000000E+00  0.00000000E+00  0.00000000E+00
  0.00000000E+00  0.00000000E+00  0.00000000E+00
  0.00000000E+00  0.00000000E+00  0.00000000E+00
  0.00000000E+00  0.00000000E+00  0.00000000E+00
  0.00000000E+00  0.00000000E+00  0.00000000E+00
  0.00000000E+00  0.00000000E+00  0.00000000E+00
  0.00000000E+00  0.00000000E+00  0.00000000E+00
  0.00000000E+00  0.00000000E+00  0.00000000E+00
  0.00000000E+00  0.00000000E+00  0.00000000E+00
  0.00000000E+00  0.00000000E+00  0.00000000E+00
  0.00000000E+00  0.00000000E+00  0.00000000E+00
  0.00000000E+00  0.00000000E+00  0.00000000E+00
  0.00000000E+00  0.00000000E+00  0.00000000E+00
  0.00000000E+00  0.00000000E+00  0.00000000E+00
  0.00000000E+00  0.00000000E+00  0.00000000E+00
  0.00000000E+00  0.00000000E+00  0.00000000E+00
  0.00000000E+00  0.00000000E+00  0.00000000E+00
  0.00000000E+00  0.00000000E+00  0.00000000E+00
  0.00000000E+00  0.00000000E+00  0.00000000E+00
  0.00000000E+00  0.00000000E+00  0.00000000E+00
  0.00000000E+00  0.00000000E+00  0.00000000E+00
  0.00000000E+00  0.00000000E+00  0.00000000E+00
  0.00000000E+00  0.00000000E+00  0.00000000E+00
  0.00000000E+00  0.00000000E+00  0.00000000E+00
  0.00000000E+00  0.00000000E+00  0.00000000E+00
  0.00000000E+00  0.00000000E+00  0.00000000E+00
  0.00000000E+00  0.00000000E+00  0.00000000E+00
  0.00000000E+00  0.00000000E+00  0.00000000E+00
  0.00000000E+00  0.00000000E+00  0.00000000E+00
  0.00000000E+00  0.00000000E+00  0.00000000E+00
  0.00000000E+00  0.00000000E+00  0.00000000E+00
  0.00000000E+00  0.00000000E+00  0.00000000E+00
  0.00000000E+00  0.00000000E+00  0.00000000E+00
  0.00000000E+00  0.00000000E+00  0.00000000E+00
  0.00000000E+00  0.00000000E+00  0.00000000E+00
  0.00000000E+00  0.00000000E+00  0.00000000E+00
  0.00000000E+00  0.00000000E+00  0.00000000E+00
  0.00000000E+00  0.00000000E+00  0.00000000E+00
  0.00000000E+00  0.00000000E+00  0.00000000E+00
  0.00000000E+00  0.00000000E+00  0.00000000E+00
  0.00000000E+00  0.00000000E+00  0.00000000E+00
  0.00000000E+00  0.00000000E+00  0.00000000E+00
  0.00000000E+00  0.00000000E+00  0.00000000E+00
  0.00000000E+00  0.00000000E+00  0.00000000E+00
  0.00000000E+00  0.00000000E+00  0.00000000E+00
  0.00000000E+00  0.00000000E+00  0.00000000E+00
  0.00000000E+00  0.00000000E+00  0.00000000E+00
  0.00000000E+00  0.00000000E+00  0.00000000E+00
  0.00000000E+00  0.00000000E+00  0.00000000E+00
  0.00000000E+00  0.00000000E+00  0.00000000E+00
  0.00000000E+00  0.00000000E+00  0.00000000E+00
  0.00000000E+00  0.00000000E+00  0.00000000E+00
  0.00000000E+00  0.00000000E+00  0.00000000E+00
  0.00000000E+00  0.00000000E+00  0.00000000E+00
  0.00000000E+00  0.00000000E+00  0.00000000E+00
  0.00000000E+00  0.00000000E+00  0.00000000E+00
  0.00000000E+00  0.00000000E+00  0.00000000E+00
  0.00000000E+00  0.00000000E+00  0.00000000E+00
  0.00000000E+00  0.00000000E+00  0.00000000E+00
  0.00000000E+00  0.00000000E+00  0.00000000E+00
  0.00000000E+00  0.00000000E+00  0.00000000E+00
  0.00000000E+00  0.00000000E+00  0.00000000E+00
  0.00000000E+00  0.00000000E+00  0.00000000E+00
  0.00000000E+00  0.00000000E+00  0.00000000E+00
  0.00000000E+00  0.00000000E+00  0.00000000E+00
  0.00000000E+00  0.00000000E+00  0.00000000E+00
  0.00000000E+00  0.00000000E+00  0.00000000E+00
  0.00000000E+00  0.00000000E+00  0.00000000E+00
  0.00000000E+00  0.00000000E+00  0.00000000E+00
  0.00000000E+00  0.00000000E+00  0.00000000E+00
  0.00000000E+00  0.00000000E+00  0.00000000E+00
  0.00000000E+00  0.00000000E+00  0.00000000E+00
  0.00000000E+00  0.00000000E+00  0.00000000E+00
  0.00000000E+00  0.00000000E+00  0.00000000E+00
  0.00000000E+00  0.00000000E+00  0.00000000E+00
  0.00000000E+00  0.00000000E+00  0.00000000E+00
  0.00000000E+00  0.00000000E+00  0.00000000E+00
  0.00000000E+00  0.00000000E+00  0.00000000E+00
  0.00000000E+00  0.00000000E+00  0.00000000E+00
  0.00000000E+00  0.00000000E+00  0.00000000E+00
  0.00000000E+00  0.00000000E+00  0.00000000E+00
  0.00000000E+00  0.00000000E+00  0.00000000E+00
  0.00000000E+00  0.00000000E+00  0.00000000E+00
  0.00000000E+00  0.00000000E+00  0.00000000E+00
  0.00000000E+00  0.00000000E+00  0.00000000E+00
  0.00000000E+00  0.00000000E+00  0.00000000E+00
  0.00000000E+00  0.00000000E+00  0.00000000E+00
  0.00000000E+00  0.00000000E+00  0.00000000E+00
  0.00000000E+00  0.00000000E+00  0.00000000E+00
  0.00000000E+00  0.00000000E+00  0.00000000E+00
  0.00000000E+00  0.00000000E+00  0.00000000E+00
  0.00000000E+00  0.00000000E+00  0.00000000E+00
  0.00000000E+00  0.00000000E+00  0.00000000E+00
  0.00000000E+00  0.00000000E+00  0.00000000E+00
  0.00000000E+00  0.00000000E+00  0.00000000E+00
  0.00000000E+00  0.00000000E+00  0.00000000E+00
  0.00000000E+00  0.00000000E+00  0.00000000E+00
  0.00000000E+00  0.00000000E+00  0.00000000E+00
  0.00000000E+00  0.00000000E+00  0.00000000E+00
  0.00000000E+00  0.00000000E+00  0.00000000E+00
  0.00000000E+00  0.00000000E+00  0.00000000E+00
  0.00000000E+00  0.00000000E+00  0.00000000E+00
  0.00000000E+00  0.00000000E+00  0.00000000E+00
  0.00000000E+00  0.00000000E+00  0.00000000E+00
  0.00000000E+00  0.00000000E+00  0.00000000E+00
  0.00000000E+00  0.00000000E+00  0.00000000E+00
  0.00000000E+00  0.00000000E+00  0.00000000E+00
  0.00000000E+00  0.00000000E+00  0.00000000E+00
  0.00000000E+00  0.00000000E+00  0.00000000E+00
  0.00000000E+00  0.00000000E+00  0.00000000E+00
  0.00000000E+00  0.00000000E+00  0.00000000E+00
  0.00000000E+00  0.00000000E+00  0.00000000E+00
  0.00000000E+00  0.00000000E+00  0.00000000E+00
  0.00000000E+00  0.00000000E+00  0.00000000E+00
  0.00000000E+00  0.00000000E+00  0.00000000E+00
  0.00000000E+00  0.00000000E+00  0.00000000E+00
  0.00000000E+00  0.00000000E+00  0.00000000E+00
  0.00000000E+00  0.00000000E+00  0.00000000E+00
  0.00000000E+00  0.00000000E+00  0.00000000E+00
  0.00000000E+00  0.00000000E+00  0.00000000E+00
  0.00000000E+00  0.00000000E+00  0.00000000E+00
  0.00000000E+00  0.00000000E+00  0.00000000E+00
  0.00000000E+00  0.00000000E+00  0.00000000E+00
  0.00000000E+00  0.00000000E+00  0.00000000E+00
  0.00000000E+00  0.00000000E+00  0.00000000E+00
  0.00000000E+00  0.00000000E+00  0.00000000E+00
  0.00000000E+00  0.00000000E+00  0.00000000E+00
  0.00000000E+00  0.00000000E+00  0.00000000E+00
  0.00000000E+00  0.00000000E+00  0.00000000E+00
  0.00000000E+00  0.00000000E+00  0.00000000E+00
  0.00000000E+00  0.00000000E+00  0.00000000E+00
  0.00000000E+00  0.00000000E+00  0.00000000E+00
  0.00000000E+00  0.00000000E+00  0.00000000E+00
  0.00000000E+00  0.00000000E+00  0.00000000E+00
  0.00000000E+00  0.00000000E+00  0.00000000E+00
  0.00000000E+00  0.00000000E+00  0.00000000E+00
  0.00000000E+00  0.00000000E+00  0.00000000E+00
  0.00000000E+00  0.00000000E+00  0.00000000E+00
  0.00000000E+00  0.00000000E+00  0.00000000E+00
  0.00000000E+00  0.00000000E+00  0.00000000E+00
  0.00000000E+00  0.00000000E+00  0.00000000E+00
  0.00000000E+00  0.00000000E+00  0.00000000E+00
  0.00000000E+00  0.00000000E+00  0.00000000E+00
  0.00000000E+00  0.00000000E+00  0.00000000E+00
  0.00000000E+00  0.00000000E+00  0.00000000E+00
  0.00000000E+00  0.00000000E+00  0.00000000E+00
  0.00000000E+00  0.00000000E+00  0.00000000E+00
  0.00000000E+00  0.00000000E+00  0.00000000E+00
  0.00000000E+00  0.00000000E+00  0.00000000E+00
  0.00000000E+00  0.00000000E+00  0.00000000E+00
  0.00000000E+00  0.00000000E+00  0.00000000E+00
  0.00000000E+00  0.00000000E+00  0.00000000E+00
  0.00000000E+00  0.00000000E+00  0.00000000E+00
  0.00000000E+00  0.00000000E+00  0.00000000E+00
  0.00000000E+00  0.00000000E+00  0.00000000E+00
  0.00000000E+00  0.00000000E+00  0.00000000E+00
  0.00000000E+00  0.00000000E+00  0.00000000E+00
  0.00000000E+00  0.00000000E+00  0.00000000E+00
  0.00000000E+00  0.00000000E+00  0.00000000E+00
  0.00000000E+00  0.00000000E+00  0.00000000E+00
  0.00000000E+00  0.00000000E+00  0.00000000E+00
  0.00000000E+00  0.00000000E+00  0.00000000E+00
  0.00000000E+00  0.00000000E+00  0.00000000E+00
  0.00000000E+00  0.00000000E+00  0.00000000E+00
  0.00000000E+00  0.00000000E+00  0.00000000E+00
  0.00000000E+00  0.00000000E+00  0.00000000E+00
  0.00000000E+00  0.00000000E+00  0.00000000E+00
  0.00000000E+00  0.00000000E+00  0.00000000E+00
  0.00000000E+00  0.00000000E+00  0.00000000E+00
  0.00000000E+00  0.00000000E+00  0.00000000E+00
  0.00000000E+00  0.00000000E+00  0.00000000E+00
  0.00000000E+00  0.00000000E+00  0.00000000E+00
  0.00000000E+00  0.00000000E+00  0.00000000E+00
  0.00000000E+00  0.00000000E+00  0.00000000E+00
  0.00000000E+00  0.00000000E+00  0.00000000E+00
  0.00000000E+00  0.00000000E+00  0.00000000E+00
