# Supplementary material for: Brønsted acidity in zeolites measured by deprotonation energy
Source: Sci Rep. 2022 May 4;12:7301. doi: 10.1038/s41598-022-11354-x (PMC9068704; doi:10.1038/s41598-022-11354-x)
Supplement: Supplementary file 2 — Supplementary Information 2. [file 41598_2022_11354_MOESM2_ESM.zip › structures/periodic/fer/Al4-O7s.vasp]

Si  O  Al  H                            
   1.00000000000000     
    19.0008000000000017    0.0000000000000000    0.0000000000000000
     0.0000000000000000   14.2150999999999996    0.0000000000000000
     0.0000000000000000    0.0000000000000000   15.0193999999999992
   Si   O    Al   H 
    71   144     1     1
Direct
  0.3229846131175973  0.2003620854534372  0.0952918275980589
  0.8256909280700091  0.7066027721653484  0.3613805580790694
  0.6851506603747325  0.2138230059955671  0.0978196638629980
  0.1650366751327703  0.6918056274779931  0.3614214277180768
  0.3316306983886914  0.7968166009334379  0.1122562094207041
  0.8226545436541385  0.3009812262690062  0.3492230647911341
  0.6649676552541685  0.8087624653669098  0.1081664874188046
  0.1797245811009967  0.2861629711636151  0.3416874521360942
  0.6778907186788391  0.8023378458130710  0.4051520252646740
  0.1728941318482071  0.2958652972767958  0.1373871152965583
  0.3152888797491100  0.7877657709100396  0.4026455659652929
  0.8361656366825018  0.3080510122853806  0.1431421305225140
  0.6729727442954425  0.2069772967690909  0.3910970771928309
  0.1818693559946461  0.7010343394473242  0.1549010049901476
  0.3293342402065917  0.1935039627620479  0.3881673907349377
  0.8150457046199729  0.7129113536857501  0.1541236131565941
  0.0823663854443537  0.1929444208594519  0.9973678419498808
  0.5827443700798409  0.7058583814591780  0.2549351671064225
  0.9183805007410530  0.2057162803226149  0.9960307844174725
  0.4170357780980968  0.6941290579510884  0.2559997501827640
  0.0831473070368381  0.7843959543377741  0.0016947144673951
  0.5835476667103568  0.3029165406866806  0.2456008777137389
  0.9173385025766745  0.8006515753347639  0.0067375600159416
  0.4170196729136339  0.2927800499183510  0.2454878712151296
  0.2834324165261923 -0.0046315804706558  0.1449622759432977
  0.7711052670908036  0.5054355449934367  0.3987724190141169
  0.7279616951368624  0.0071446979789464  0.1453881089285875
  0.2224453803440565  0.4929769904231259  0.3930033443690466
  0.7279364012038484  0.0071965244361101  0.3533059457165491
  0.2365719182618781  0.4965036376803105  0.1029300939418988
  0.2686544859888625 -0.0044777738467332  0.3525312417285733
  0.7747121483136608  0.5058241901917743  0.1060067074422163
  0.6523321594198552  0.5026628396642078  0.2501504208738635
  0.8505826910713111  0.0016332916197295  0.0012603155693718
  0.3494224365730426  0.4942435148352596  0.2515050367811408
  0.3209965634638059  0.2025871935062808  0.5935500455052439
  0.8259250060991885  0.7076464871551656  0.8604349121367402
  0.6865784421519169  0.2124679487009344  0.5973089723670302
  0.1665367706166836  0.6807470807540366  0.8577452711187105
  0.3313262082607287  0.7942292623173938  0.6088290613264574
  0.8210480352404290  0.3023800819154914  0.8472648096028847
  0.6618281795719282  0.8083435715024303  0.6111597414662302
  0.1798306313830733  0.2800322045715024  0.8477416953482201
  0.6766251811404457  0.8013078934165915  0.9030346816858265
  0.1713417031590197  0.2981992830032048  0.6419149174638721
  0.3097551671558948  0.7914636548509036  0.9049944918742946
  0.8364557231162437  0.3082292517108869  0.6419466378662297
  0.6735427191676944  0.2061751523800177  0.8917526516093599
  0.1802090872125121  0.7017919829626300  0.6515080769792220
  0.3333783928578636  0.1940207687652221  0.8869235173337158
  0.8127404364184068  0.7136604219734779  0.6544293840520753
  0.0855769865126006  0.1969978589165479  0.4959661457908487
  0.5791703287605097  0.7037613049244961  0.7551989923324263
  0.9185183514476803  0.2038009648919600  0.4985460330110656
  0.4123537434031816  0.7000593142047615  0.7609640965838350
  0.0799171481479924  0.7957853936535511  0.5061593602323141
  0.5856378373010344  0.3007019968341033  0.7462953746726956
  0.9141958891244421  0.8024500189852887  0.5057952762697181
  0.4202566767630387  0.2958597270142140  0.7411859999452509
  0.2791925950135668 -0.0049554250984830  0.6387042906609491
  0.7717026305272502  0.5076122161277304  0.8978325453570143
  0.7252594430499111  0.0050539745957799  0.6475166719067706
  0.2235340641955085  0.4816443917797916  0.8961147928042299
  0.7298790031310192  0.0049768975088504  0.8547877699432966
  0.2324821002939001  0.4979609343811653  0.6000709967351835
  0.2687461890586474  0.0024879834986140  0.8468786058387737
  0.7722985168069000  0.5061750652876914  0.6065519220748058
  0.1525970596103868  0.9949305510449379  0.4979481047774282
  0.6510850057322668  0.5026697449066937  0.7522054570705389
  0.8462809647237778  0.0026023542198154  0.5019451230832609
  0.3469711541572986  0.4929864480409876  0.7506094054907650
  0.3287325853856695  0.0906287932223409  0.1233747379109352
  0.8218346438417478  0.5927307514030428  0.3708334533934468
  0.6858766765584062  0.1009903707600851  0.1144804601500215
  0.1669369875560860  0.5791158014717793  0.3811265420649172
  0.3389725337353435  0.9075645557137731  0.1376127794718923
  0.8156374591527967  0.4097231450295417  0.3813802322569343
  0.6743361129777806  0.9197502582619311  0.1307264472988916
  0.1805351787995252  0.3967420208978653  0.3691548867706532
  0.6850417030121944  0.9106201537743078  0.3720966970636376
  0.1869429293168982  0.4080749110692214  0.1292883375398975
  0.3080507425645248  0.8986856774806480  0.3799592961000340
  0.8293747689535276  0.4190909163837276  0.1188699321641533
  0.6755043728529383  0.0932425471029869  0.3796915327919666
  0.1947420774279427  0.5907526984380623  0.1315982585251680
  0.3204848243264232  0.0800951252424715  0.3845943425894642
  0.8158365364058243  0.5999943776848522  0.1377485482238140
  0.3767747796044119  0.2619674702960998  0.1547820787002092
  0.8935955025864245  0.7457815046915294  0.4152170751897627
  0.6271605132723114  0.2625274450964858  0.1611546512083295
  0.1000037321214097  0.7386540908329391  0.4156897942905358
  0.3949523834851932  0.7391088782583128  0.1602636668462682
  0.8773273882753305  0.2460854477197837  0.4129470409813839
  0.6001284724427363  0.7672537744079809  0.1662215236073042
  0.1267670073494212  0.2301596568403551  0.4068767552260661
  0.6245688838199512  0.7467476005441485  0.3404969789121799
  0.1079040219114055  0.2681913596007642  0.0725810906009621
  0.3712876370718403  0.7405203005998873  0.3357112211396449
  0.9010851426183645  0.2630943083260973  0.0873578176377836
  0.6062468967594175  0.2485284504694939  0.3366011830586924
  0.1229461825028211  0.7432802936594199  0.0895472702049697
  0.3967347390515210  0.2241600567793689  0.3285611263892748
  0.8732916023653757  0.7624550085298923  0.0919754088011861
  0.3452562650256785  0.2152716361250250  0.9914162873334520
  0.8338000167670317  0.7356738099501863  0.2574605399429157
  0.6638533548810952  0.2364276371562424  0.9951964403077007
  0.1531240580613321  0.7111084416182513  0.2563093784451181
  0.3394006779645499  0.7814110220495930  0.0053679238957414
  0.8529044149895089  0.2956525763222346  0.2483859847639054
  0.6458860009264281  0.7958273614268190  0.0036218851938853
  0.1522595848295552  0.2722454993881051  0.2400998205139098
  0.2423449864738408  0.2368689784196993  0.1071151592436989
  0.7551255586461665  0.7529070693929349  0.4048108529237620
  0.7633484812462699  0.2547334127676634  0.1171811545746759
  0.2387566674660930  0.7376922943990885  0.3954594989905285
  0.2559911186513344  0.7575947672127894  0.1470740123896446
  0.7453176655993551  0.2519010783929174  0.3514069055699643
  0.7367603296602838  0.7523213043180127  0.1324555790095297
  0.2594358578669118  0.2448645941143344  0.3485639264612417
  0.0942070764298539  0.0860325237643888  0.0262632977290689
  0.6061112038861548  0.5973965636274408  0.2386997656934303
  0.8977047533251941  0.0959558121233912  0.0089967825967745
  0.4039697176192988  0.5813871823636030  0.2543892579344286
  0.1079138846765208  0.8892818283995816 -0.0200579806802734
  0.5982620549822801  0.4148844190087242  0.2558636998115530
  0.9041337660780882  0.9132654222640473 -0.0026285454707291
  0.3941611685681421  0.3995745532055713  0.2704917486167520
  0.0011787331311543  0.2165504739507067  0.9728340049612427
  0.4994657379225484  0.7130092538152668  0.2749467865242834
 -0.0005976168224806  0.7784351497862898  0.0222053326937190
  0.5006802056457329  0.2861186026332740  0.2282631024808741
  0.2194261534781471  0.9815269646540589  0.0775112955132358
  0.6987887040945217  0.5076141727119440  0.3410899388784844
  0.7994418253063624  0.9922127204936972  0.0878121286219931
  0.2896202428053066  0.5080371664371934  0.3278729788130673
  0.7999489949938515  0.0125592604837049  0.4113799766133460
  0.3120502823334070  0.4892174444631009  0.1537940909411550
  0.1928111506820035  0.0044952698261080  0.4027060739701718
  0.7039802326565194  0.4886976903957058  0.1647058166657990
  0.2536339061059372  0.0013957456074649  0.2468698154392344
  0.7507191439009677  0.5137472635548082  0.0024768906347959
  0.7508192606815848  0.0142174209413842  0.2493816373269405
  0.2528144958915093  0.4964880514904578 -0.0034118936525331
  0.3218775314350952  0.0898485487462785  0.6124842422544201
  0.8234669898969031  0.5937501883529144  0.8701749257643967
  0.6847907230112329  0.0999426377196663  0.6159383387897894
  0.1721576770052817  0.5667468257989682  0.8660608636118082
  0.3333323699375020  0.9071913467976919  0.6288340154756715
  0.8147794625470457  0.4116663773913478  0.8771066996973904
  0.6696370300508023  0.9189063327533052  0.6373529534461310
  0.1775689751992682  0.3845987341365300  0.8904872495566328
  0.6843261483506553  0.9100763752565176  0.8714233659257223
  0.1829565939301229  0.4105348082062056  0.6306443731806380
  0.2885046568926015  0.9010995184672045  0.8858363023923589
  0.8267923460864430  0.4194004576549940  0.6201544024622375
  0.6801185890009391  0.0924554467647816  0.8848579365782703
  0.1881450999889244  0.5930713484451193  0.6199124256474893
  0.3284893696569277  0.0798262370534867  0.8712369127141707
  0.8134651820597628  0.6008424092115551  0.6371210471596579
  0.3778696435623702  0.2540588222930705  0.6564556150720152
  0.8922817593633272  0.7484049411225833  0.9155715061761855
  0.6318526411993763  0.2652077763415396  0.6622598187880512
  0.1004347951243265  0.7160261296851338  0.9164645189148478
  0.3942607751012370  0.7423939990172650  0.6628193046664367
  0.8737028772756364  0.2480889277530739  0.9135565697535928
  0.5955647145899047  0.7638371260070130  0.6650632036154052
  0.1302904306194520  0.2076951310743796  0.9047975074800000
  0.6220552482506022  0.7473557359447255  0.8386627378819906
  0.1061649300431992  0.2636670353283203  0.5804592333572014
  0.3711762637532135  0.7610272398756330  0.8362930256966634
  0.9032507301581224  0.2677956816069780  0.5864568863295564
  0.6053980738263584  0.2419046075595252  0.8360260303133095
  0.1219712955736143  0.7533464409692828  0.5908478265134046
  0.3982218011772228  0.2382514307545883  0.8311065180805873
  0.8687161726992210  0.7643681057095647  0.5896213636057230
  0.3422108174614683  0.2247451957183173  0.4910604864596253
  0.8354321150850041  0.7361547609382542  0.7564640888043260
  0.6631686694123951  0.2339187651896504  0.4953551648356513
  0.1540174339746585  0.7081681205905637  0.7540713450330214
  0.3437462834143266  0.7742604283541827  0.5038658321302752
  0.8524502232845426  0.2942456261521603  0.7471672655966310
  0.6463465909575381  0.7982017116336365  0.5054098450520346
  0.1521897402935709  0.2771084923184831  0.7456941889587310
  0.2420612348896573  0.2414319693311010  0.6132675654483164
  0.7535115102186410  0.7513478889224522  0.9010121650499867
  0.7661924292508072  0.2506625927900289  0.6125905364840172
  0.2402858521941439  0.7264490595587582  0.8932607861267330
  0.2558344146945498  0.7543308415045804  0.6430429675383705
  0.7432719593842766  0.2546454465783417  0.8485820310592036
  0.7334070198414802  0.7523966003379138  0.6379082704318609
  0.2597641121032118  0.2385896530467561  0.8499835647781860
  0.1071559700637370  0.0889312132485513  0.5184322111062595
  0.6022033599482811  0.5949653983043747  0.7401608891675066
  0.8925787237808878  0.0967675462090219  0.5168375073223170
  0.3885366118861582  0.5905808771341579  0.7676995547531008
  0.0992372983627059  0.9064683822866518  0.4950391944632692
  0.5996042026708917  0.4122788526285968  0.7615986432082470
  0.8996653604401621  0.9143057277735429  0.4928554431816854
  0.4032855058477732  0.4073838769280688  0.7512783371438198
  0.0020170324138138  0.2046567463271522  0.4783794725666182
  0.4960130047383621  0.7086238445463326  0.7776383172272339
 -0.0032775925020586  0.7853476253818185  0.5255165664501081
  0.5034605016640177  0.2826219938505580  0.7243943906962934
  0.2102577787617503  0.9793074644243271  0.5770160439576482
  0.6986226606067800  0.5127380870589519  0.8417884934390812
  0.7945818754807124  0.9855616780520516  0.5868654022949663
  0.2906708272072582  0.4740205015944184  0.8299759461472610
  0.8028819885406218  0.0044420209451513  0.9110630794701232
  0.3064117515231924  0.4973830654124968  0.6550040698916352
  0.1923481359069298  0.0327269838156293  0.8983558905961212
  0.7016163086046312  0.4895607870428388  0.6655194296515429
  0.2513971058178987  0.0021997463430159  0.7417141871225078
  0.7484752613533012  0.5131667116408132  0.5028661330971952
  0.7510348311170583  0.0143166324484123  0.7502932581813767
  0.2516302192389958  0.4894642741573635  0.4949869075911730
  0.1492237102171907 -0.0082561633578715  0.0069877710238009
  0.1710848845970063  0.0954707153832455  0.8845000834393414
 
  0.00000000E+00  0.00000000E+00  0.00000000E+00
  0.00000000E+00  0.00000000E+00  0.00000000E+00
  0.00000000E+00  0.00000000E+00  0.00000000E+00
  0.00000000E+00  0.00000000E+00  0.00000000E+00
  0.00000000E+00  0.00000000E+00  0.00000000E+00
  0.00000000E+00  0.00000000E+00  0.00000000E+00
  0.00000000E+00  0.00000000E+00  0.00000000E+00
  0.00000000E+00  0.00000000E+00  0.00000000E+00
  0.00000000E+00  0.00000000E+00  0.00000000E+00
  0.00000000E+00  0.00000000E+00  0.00000000E+00
  0.00000000E+00  0.00000000E+00  0.00000000E+00
  0.00000000E+00  0.00000000E+00  0.00000000E+00
  0.00000000E+00  0.00000000E+00  0.00000000E+00
  0.00000000E+00  0.00000000E+00  0.00000000E+00
  0.00000000E+00  0.00000000E+00  0.00000000E+00
  0.00000000E+00  0.00000000E+00  0.00000000E+00
  0.00000000E+00  0.00000000E+00  0.00000000E+00
  0.00000000E+00  0.00000000E+00  0.00000000E+00
  0.00000000E+00  0.00000000E+00  0.00000000E+00
  0.00000000E+00  0.00000000E+00  0.00000000E+00
  0.00000000E+00  0.00000000E+00  0.00000000E+00
  0.00000000E+00  0.00000000E+00  0.00000000E+00
  0.00000000E+00  0.00000000E+00  0.00000000E+00
  0.00000000E+00  0.00000000E+00  0.00000000E+00
  0.00000000E+00  0.00000000E+00  0.00000000E+00
  0.00000000E+00  0.00000000E+00  0.00000000E+00
  0.00000000E+00  0.00000000E+00  0.00000000E+00
  0.00000000E+00  0.00000000E+00  0.00000000E+00
  0.00000000E+00  0.00000000E+00  0.00000000E+00
  0.00000000E+00  0.00000000E+00  0.00000000E+00
  0.00000000E+00  0.00000000E+00  0.00000000E+00
  0.00000000E+00  0.00000000E+00  0.00000000E+00
  0.00000000E+00  0.00000000E+00  0.00000000E+00
  0.00000000E+00  0.00000000E+00  0.00000000E+00
  0.00000000E+00  0.00000000E+00  0.00000000E+00
  0.00000000E+00  0.00000000E+00  0.00000000E+00
  0.00000000E+00  0.00000000E+00  0.00000000E+00
  0.00000000E+00  0.00000000E+00  0.00000000E+00
  0.00000000E+00  0.00000000E+00  0.00000000E+00
  0.00000000E+00  0.00000000E+00  0.00000000E+00
  0.00000000E+00  0.00000000E+00  0.00000000E+00
  0.00000000E+00  0.00000000E+00  0.00000000E+00
  0.00000000E+00  0.00000000E+00  0.00000000E+00
  0.00000000E+00  0.00000000E+00  0.00000000E+00
  0.00000000E+00  0.00000000E+00  0.00000000E+00
  0.00000000E+00  0.00000000E+00  0.00000000E+00
  0.00000000E+00  0.00000000E+00  0.00000000E+00
  0.00000000E+00  0.00000000E+00  0.00000000E+00
  0.00000000E+00  0.00000000E+00  0.00000000E+00
  0.00000000E+00  0.00000000E+00  0.00000000E+00
  0.00000000E+00  0.00000000E+00  0.00000000E+00
  0.00000000E+00  0.00000000E+00  0.00000000E+00
  0.00000000E+00  0.00000000E+00  0.00000000E+00
  0.00000000E+00  0.00000000E+00  0.00000000E+00
  0.00000000E+00  0.00000000E+00  0.00000000E+00
  0.00000000E+00  0.00000000E+00  0.00000000E+00
  0.00000000E+00  0.00000000E+00  0.00000000E+00
  0.00000000E+00  0.00000000E+00  0.00000000E+00
  0.00000000E+00  0.00000000E+00  0.00000000E+00
  0.00000000E+00  0.00000000E+00  0.00000000E+00
  0.00000000E+00  0.00000000E+00  0.00000000E+00
  0.00000000E+00  0.00000000E+00  0.00000000E+00
  0.00000000E+00  0.00000000E+00  0.00000000E+00
  0.00000000E+00  0.00000000E+00  0.00000000E+00
  0.00000000E+00  0.00000000E+00  0.00000000E+00
  0.00000000E+00  0.00000000E+00  0.00000000E+00
  0.00000000E+00  0.00000000E+00  0.00000000E+00
  0.00000000E+00  0.00000000E+00  0.00000000E+00
  0.00000000E+00  0.00000000E+00  0.00000000E+00
  0.00000000E+00  0.00000000E+00  0.00000000E+00
  0.00000000E+00  0.00000000E+00  0.00000000E+00
  0.00000000E+00  0.00000000E+00  0.00000000E+00
  0.00000000E+00  0.00000000E+00  0.00000000E+00
  0.00000000E+00  0.00000000E+00  0.00000000E+00
  0.00000000E+00  0.00000000E+00  0.00000000E+00
  0.00000000E+00  0.00000000E+00  0.00000000E+00
  0.00000000E+00  0.00000000E+00  0.00000000E+00
  0.00000000E+00  0.00000000E+00  0.00000000E+00
  0.00000000E+00  0.00000000E+00  0.00000000E+00
  0.00000000E+00  0.00000000E+00  0.00000000E+00
  0.00000000E+00  0.00000000E+00  0.00000000E+00
  0.00000000E+00  0.00000000E+00  0.00000000E+00
  0.00000000E+00  0.00000000E+00  0.00000000E+00
  0.00000000E+00  0.00000000E+00  0.00000000E+00
  0.00000000E+00  0.00000000E+00  0.00000000E+00
  0.00000000E+00  0.00000000E+00  0.00000000E+00
  0.00000000E+00  0.00000000E+00  0.00000000E+00
  0.00000000E+00  0.00000000E+00  0.00000000E+00
  0.00000000E+00  0.00000000E+00  0.00000000E+00
  0.00000000E+00  0.00000000E+00  0.00000000E+00
  0.00000000E+00  0.00000000E+00  0.00000000E+00
  0.00000000E+00  0.00000000E+00  0.00000000E+00
  0.00000000E+00  0.00000000E+00  0.00000000E+00
  0.00000000E+00  0.00000000E+00  0.00000000E+00
  0.00000000E+00  0.00000000E+00  0.00000000E+00
  0.00000000E+00  0.00000000E+00  0.00000000E+00
  0.00000000E+00  0.00000000E+00  0.00000000E+00
  0.00000000E+00  0.00000000E+00  0.00000000E+00
  0.00000000E+00  0.00000000E+00  0.00000000E+00
  0.00000000E+00  0.00000000E+00  0.00000000E+00
  0.00000000E+00  0.00000000E+00  0.00000000E+00
  0.00000000E+00  0.00000000E+00  0.00000000E+00
  0.00000000E+00  0.00000000E+00  0.00000000E+00
  0.00000000E+00  0.00000000E+00  0.00000000E+00
  0.00000000E+00  0.00000000E+00  0.00000000E+00
  0.00000000E+00  0.00000000E+00  0.00000000E+00
  0.00000000E+00  0.00000000E+00  0.00000000E+00
  0.00000000E+00  0.00000000E+00  0.00000000E+00
  0.00000000E+00  0.00000000E+00  0.00000000E+00
  0.00000000E+00  0.00000000E+00  0.00000000E+00
  0.00000000E+00  0.00000000E+00  0.00000000E+00
  0.00000000E+00  0.00000000E+00  0.00000000E+00
  0.00000000E+00  0.00000000E+00  0.00000000E+00
  0.00000000E+00  0.00000000E+00  0.00000000E+00
  0.00000000E+00  0.00000000E+00  0.00000000E+00
  0.00000000E+00  0.00000000E+00  0.00000000E+00
  0.00000000E+00  0.00000000E+00  0.00000000E+00
  0.00000000E+00  0.00000000E+00  0.00000000E+00
  0.00000000E+00  0.00000000E+00  0.00000000E+00
  0.00000000E+00  0.00000000E+00  0.00000000E+00
  0.00000000E+00  0.00000000E+00  0.00000000E+00
  0.00000000E+00  0.00000000E+00  0.00000000E+00
  0.00000000E+00  0.00000000E+00  0.00000000E+00
  0.00000000E+00  0.00000000E+00  0.00000000E+00
  0.00000000E+00  0.00000000E+00  0.00000000E+00
  0.00000000E+00  0.00000000E+00  0.00000000E+00
  0.00000000E+00  0.00000000E+00  0.00000000E+00
  0.00000000E+00  0.00000000E+00  0.00000000E+00
  0.00000000E+00  0.00000000E+00  0.00000000E+00
  0.00000000E+00  0.00000000E+00  0.00000000E+00
  0.00000000E+00  0.00000000E+00  0.00000000E+00
  0.00000000E+00  0.00000000E+00  0.00000000E+00
  0.00000000E+00  0.00000000E+00  0.00000000E+00
  0.00000000E+00  0.00000000E+00  0.00000000E+00
  0.00000000E+00  0.00000000E+00  0.00000000E+00
  0.00000000E+00  0.00000000E+00  0.00000000E+00
  0.00000000E+00  0.00000000E+00  0.00000000E+00
  0.00000000E+00  0.00000000E+00  0.00000000E+00
  0.00000000E+00  0.00000000E+00  0.00000000E+00
  0.00000000E+00  0.00000000E+00  0.00000000E+00
  0.00000000E+00  0.00000000E+00  0.00000000E+00
  0.00000000E+00  0.00000000E+00  0.00000000E+00
  0.00000000E+00  0.00000000E+00  0.00000000E+00
  0.00000000E+00  0.00000000E+00  0.00000000E+00
  0.00000000E+00  0.00000000E+00  0.00000000E+00
  0.00000000E+00  0.00000000E+00  0.00000000E+00
  0.00000000E+00  0.00000000E+00  0.00000000E+00
  0.00000000E+00  0.00000000E+00  0.00000000E+00
  0.00000000E+00  0.00000000E+00  0.00000000E+00
  0.00000000E+00  0.00000000E+00  0.00000000E+00
  0.00000000E+00  0.00000000E+00  0.00000000E+00
  0.00000000E+00  0.00000000E+00  0.00000000E+00
  0.00000000E+00  0.00000000E+00  0.00000000E+00
  0.00000000E+00  0.00000000E+00  0.00000000E+00
  0.00000000E+00  0.00000000E+00  0.00000000E+00
  0.00000000E+00  0.00000000E+00  0.00000000E+00
  0.00000000E+00  0.00000000E+00  0.00000000E+00
  0.00000000E+00  0.00000000E+00  0.00000000E+00
  0.00000000E+00  0.00000000E+00  0.00000000E+00
  0.00000000E+00  0.00000000E+00  0.00000000E+00
  0.00000000E+00  0.00000000E+00  0.00000000E+00
  0.00000000E+00  0.00000000E+00  0.00000000E+00
  0.00000000E+00  0.00000000E+00  0.00000000E+00
  0.00000000E+00  0.00000000E+00  0.00000000E+00
  0.00000000E+00  0.00000000E+00  0.00000000E+00
  0.00000000E+00  0.00000000E+00  0.00000000E+00
  0.00000000E+00  0.00000000E+00  0.00000000E+00
  0.00000000E+00  0.00000000E+00  0.00000000E+00
  0.00000000E+00  0.00000000E+00  0.00000000E+00
  0.00000000E+00  0.00000000E+00  0.00000000E+00
  0.00000000E+00  0.00000000E+00  0.00000000E+00
  0.00000000E+00  0.00000000E+00  0.00000000E+00
  0.00000000E+00  0.00000000E+00  0.00000000E+00
  0.00000000E+00  0.00000000E+00  0.00000000E+00
  0.00000000E+00  0.00000000E+00  0.00000000E+00
  0.00000000E+00  0.00000000E+00  0.00000000E+00
  0.00000000E+00  0.00000000E+00  0.00000000E+00
  0.00000000E+00  0.00000000E+00  0.00000000E+00
  0.00000000E+00  0.00000000E+00  0.00000000E+00
  0.00000000E+00  0.00000000E+00  0.00000000E+00
  0.00000000E+00  0.00000000E+00  0.00000000E+00
  0.00000000E+00  0.00000000E+00  0.00000000E+00
  0.00000000E+00  0.00000000E+00  0.00000000E+00
  0.00000000E+00  0.00000000E+00  0.00000000E+00
  0.00000000E+00  0.00000000E+00  0.00000000E+00
  0.00000000E+00  0.00000000E+00  0.00000000E+00
  0.00000000E+00  0.00000000E+00  0.00000000E+00
  0.00000000E+00  0.00000000E+00  0.00000000E+00
  0.00000000E+00  0.00000000E+00  0.00000000E+00
  0.00000000E+00  0.00000000E+00  0.00000000E+00
  0.00000000E+00  0.00000000E+00  0.00000000E+00
  0.00000000E+00  0.00000000E+00  0.00000000E+00
  0.00000000E+00  0.00000000E+00  0.00000000E+00
  0.00000000E+00  0.00000000E+00  0.00000000E+00
  0.00000000E+00  0.00000000E+00  0.00000000E+00
  0.00000000E+00  0.00000000E+00  0.00000000E+00
  0.00000000E+00  0.00000000E+00  0.00000000E+00
  0.00000000E+00  0.00000000E+00  0.00000000E+00
  0.00000000E+00  0.00000000E+00  0.00000000E+00
  0.00000000E+00  0.00000000E+00  0.00000000E+00
  0.00000000E+00  0.00000000E+00  0.00000000E+00
  0.00000000E+00  0.00000000E+00  0.00000000E+00
  0.00000000E+00  0.00000000E+00  0.00000000E+00
  0.00000000E+00  0.00000000E+00  0.00000000E+00
  0.00000000E+00  0.00000000E+00  0.00000000E+00
  0.00000000E+00  0.00000000E+00  0.00000000E+00
  0.00000000E+00  0.00000000E+00  0.00000000E+00
  0.00000000E+00  0.00000000E+00  0.00000000E+00
  0.00000000E+00  0.00000000E+00  0.00000000E+00
  0.00000000E+00  0.00000000E+00  0.00000000E+00
  0.00000000E+00  0.00000000E+00  0.00000000E+00
  0.00000000E+00  0.00000000E+00  0.00000000E+00
  0.00000000E+00  0.00000000E+00  0.00000000E+00
  0.00000000E+00  0.00000000E+00  0.00000000E+00
  0.00000000E+00  0.00000000E+00  0.00000000E+00
  0.00000000E+00  0.00000000E+00  0.00000000E+00
  0.00000000E+00  0.00000000E+00  0.00000000E+00
