# Supplementary material for: Brønsted acidity in zeolites measured by deprotonation energy
Source: Sci Rep. 2022 May 4;12:7301. doi: 10.1038/s41598-022-11354-x (PMC9068704; doi:10.1038/s41598-022-11354-x)
Supplement: Supplementary file 2 — Supplementary Information 2. [file 41598_2022_11354_MOESM2_ESM.zip › structures/periodic/fer/Al2-O2s.vasp]

Si   O     Al    H                      
   1.00000000000000     
    19.0008000000000017    0.0000000000000000    0.0000000000000000
     0.0000000000000000   14.2150999999999996    0.0000000000000000
     0.0000000000000000    0.0000000000000000   15.0193999999999992
   Si   O    Al   H 
    71   144     1     1
Direct
  0.3149595428485895  0.2133768215468164  0.0980531070313588
  0.8314903801572718  0.6991408870115589  0.3614451189592230
  0.6821736866478260  0.2025509004722051  0.0953971829647728
  0.1725594076385771  0.7024564947051306  0.3616383277277683
  0.3396815085027159  0.8099232667111920  0.1093549124964472
  0.8182967495977859  0.2937877613174992  0.3477283190572512
  0.6647788021998678  0.7981205146436902  0.1091410874889599
  0.1796493320325615  0.2992614990720252  0.3477990219796375
  0.6826102782773517  0.7923225878000948  0.4031338549446994
  0.1656459485864745  0.3133360097799293  0.1424036345790828
  0.3208335378406221  0.7950017861022173  0.4065447785965425
  0.8315778533813439  0.2995796708977426  0.1422715101548438
  0.6704027482681919  0.1976085936042651  0.3916704088236890
  0.1885084385169038  0.7165412228987985  0.1559551731510503
  0.3276957018893807  0.2005002696159097  0.3864362865764274
  0.8166815028312036  0.7056211607590909  0.1544458339205186
  0.5835076818160974  0.6946874080802965  0.2560320879035498
  0.9105736760118249  0.1934979085303309  0.9968801847354127
  0.4196100286333989  0.7023770901059375  0.2561633193396901
  0.0840811074884452  0.8011636991707987  0.0093454958259718
  0.5835242719004812  0.2909386592162371  0.2458527368463471
  0.9180786501237160  0.7944022183465878  0.0066705865825683
  0.4176508642483208  0.2983191597750410  0.2431877239298166
  0.2795813055506468  0.0017757840612042  0.1456657345471496
  0.7731044973969925  0.4999297753306972  0.3981331681532792
  0.7212327819380867  0.9944856321082152  0.1451179082170139
  0.2292058180741033  0.5050587240955386  0.3961415544567800
  0.7299336912222358 -0.0025106490193873  0.3529693243340180
  0.2339658909744909  0.5083149466742548  0.1059028234973464
  0.2699072223912144  0.0000312254821528  0.3532829198917891
  0.7700476976680981  0.4998189260304811  0.1059894582846227
  0.1587611598238824  0.9948312153994113 -0.0010803656508336
  0.6507778616535115  0.4943233678644126  0.2530821409128027
  0.8430178898598576  0.9904642925092140  0.0015749607443445
  0.3523020559636522  0.4997684847684623  0.2505789667107712
  0.3158557620345255  0.2133442556988593  0.5913125431659538
  0.8298721504771155  0.6993377457486625  0.8614672047567313
  0.6797447224141482  0.2072892900702159  0.5978441262700886
  0.1730571085706083  0.7062272664767499  0.8626206334635144
  0.3376036668455986  0.8073011849384925  0.6096759836940518
  0.8158426256745493  0.2932305561648658  0.8474096731269002
  0.6665995891683626  0.8008150357501067  0.6074859775035666
  0.1784064459849736  0.3046384972159208  0.8406016212254431
  0.6804368734475448  0.7929078491053057  0.9024908328764110
  0.1657659788961208  0.3114887462122804  0.6315916622018896
  0.3246911616626582  0.7945934482984922  0.9024230664031484
  0.8319964066153895  0.2994823210860267  0.6424705976557330
  0.6687113376373246  0.1981317528193750  0.8885763772559802
  0.1867233078608689  0.7135929401466934  0.6560807550452258
  0.3215206407453576  0.1970276440073660  0.8915672640612848
  0.8164762010400103  0.7039410203193948  0.6552689855027775
  0.0812437599081756  0.2019826771927744  0.4942554157346752
  0.5852560606890506  0.6944711428839692  0.7534165274913687
  0.9153429298469392  0.1958658441461381  0.4958856544604273
  0.4190958922338033  0.6990980426865632  0.7538513921070858
  0.0842222717061571  0.7987838923173548  0.5070145711039133
  0.5788603705557037  0.2933360312878828  0.7471947109825537
  0.9187430597942178  0.7917493443008651  0.5073408095072801
  0.4121610638491220  0.2990812291959745  0.7446821984097668
  0.2751437463327392  0.0045878761593672  0.6410404809339866
  0.7714139652725606  0.4989704681796617  0.8979486534579891
  0.7243550986559207  0.0001602308504582  0.6430654658806100
  0.2301384328633668  0.5084989081833650  0.8977519617243501
  0.7273574236621302  0.9967723125183735  0.8506425548595595
  0.2279889820115961  0.5072889447709649  0.6010573253783736
  0.2736901216353717 -0.0065959083377314  0.8490395708022960
  0.7721510160581468  0.4959031338728507  0.6060015413831576
  0.1508689212690141  0.0001319049549367  0.4987047107241089
  0.6517404695761001  0.4911678112652591  0.7500250894968480
  0.8484648430893835  0.9934104247305340  0.4987906178402880
  0.3472727604203848  0.5006352377782147  0.7471184782528143
  0.3154536749284697  0.1021303763684713  0.1219938593146871
  0.8261766214609131  0.5857041158366769  0.3735133772121775
  0.6821421699641256  0.0895564527782015  0.1115782025536707
  0.1746684417604858  0.5880283541601625  0.3674252890009662
  0.3404191498254226  0.9217301143073497  0.1333770798340329
  0.8156912212525718  0.4032089386263249  0.3785733199703968
  0.6647722769417230  0.9088071514062802  0.1374082110726793
  0.1881927729194296  0.4056736126316762  0.3860547867946703
  0.6860261233600410  0.9020305660803336  0.3734341030020445
  0.1779698043881927  0.4251928726777257  0.1239104823785233
  0.3118900118842159  0.9048819329029808  0.3799730265637740
  0.8221095453908547  0.4112234981429601  0.1225127926492830
  0.6808161046316432  0.0843819914211819  0.3857093552259350
  0.1967925984475214  0.6046931799505585  0.1385153117976095
  0.3214220866729108  0.0867985687843293  0.3801123887410330
  0.8128945555896016  0.5930437502097449  0.1366853639025476
  0.3752294567389363  0.2664713089702327  0.1547315602055254
  0.9001265442795998  0.7374818916742643  0.4146385012623546
  0.6250610667246456  0.2522035891826062  0.1592162897993561
  0.1053043356283180  0.7415703758811485  0.4169043870100899
  0.4022343445228525  0.7575576432502538  0.1637448758676099
  0.8696883282970830  0.2360309753299882  0.4133334418820661
  0.6015785360981154  0.7453999564797046  0.1616413082446359
  0.1252013976277929  0.2422547525289662  0.4103984666417300
  0.6328365499114473  0.7355000748885200  0.3349970265416288
  0.1011986082282246  0.2770311797087631  0.0837588457534829
  0.3731063970727891  0.7445708007912848  0.3370480284587217
  0.8968629102620596  0.2595149462293486  0.0844002707576952
  0.6020302149339843  0.2282811981592170  0.3337552260695578
  0.1274511719839361  0.7579202948109768  0.0927685350157441
  0.3947959648633517  0.2352186387127169  0.3288388945535026
  0.8756193598126629  0.7520316745878155  0.0911449091264399
  0.3347546186933065  0.2284081143438875  0.9934486595547303
  0.8394095066367354  0.7256196371901289  0.2569740973035505
  0.6604453263912915  0.2250220617738778  0.9929756804100192
  0.1655398903284261  0.7353737478261496  0.2586922321578486
  0.3539727401327927  0.7950269841343057  0.0037500304376068
  0.8486525472511168  0.2844839404626256  0.2472856939429652
  0.6501253002699761  0.7873075367764462  0.0032396696903577
  0.1485884127365720  0.2994037559301207  0.2479006770810405
  0.2381855918854837  0.2573193558396951  0.1176155141580152
  0.7617219623804597  0.7485626937179211  0.4038650977219618
  0.7602525174146052  0.2434962459930674  0.1147464762264730
  0.2440153491904395  0.7444910161645729  0.4066502374014639
  0.2637122351551786  0.7667919685586363  0.1377169639424476
  0.7390354716032559  0.2505992894747440  0.3503600432773756
  0.7397699128067380  0.7512231279436934  0.1362308002075833
  0.2564141526129734  0.2484363917655949  0.3472249726816960
  0.1243565361439816  0.0965429263224530  0.0046557413172202
  0.5967347326383506  0.5822204104452523  0.2471661331069652
  0.8846395359872439  0.0872083862233232  0.0204861844478707
  0.4023652797269460  0.5914059870314960  0.2445583946460350
  0.0986288883440469  0.9132788290749219  0.0023396703657527
  0.6044897007530435  0.3997712801140331  0.2641583270454230
  0.8991858419344660  0.9051099874704557  0.9945794222684294
  0.4022989710331317  0.4086720646447090  0.2634051003615041
  0.9919714257509266  0.1951466019850611  0.9704151179930283
  0.5020115647125355  0.7148921525644535  0.2804377107412607
  0.0012069020104676  0.7827586453827383  0.0255500876921625
  0.5004816151184415  0.2827877160592757  0.2256199950901450
  0.2138111033840087  0.9775542107771835  0.0810250423620223
  0.7017479614704174  0.5071197827271240  0.3392078831319617
  0.7891457886218347  0.9697972224108076  0.0836589424449128
  0.2995677953686937  0.5090369633746928  0.3353561957973105
  0.8047326801424151 -0.0015479348489642  0.4056330465020375
  0.3071597934077193  0.4895756010767923  0.1590604831783354
  0.1956048389416780  0.0081043308518496  0.4066254500779237
  0.6976800480619989  0.4879680829623215  0.1626032537085479
  0.2512352258584227  0.0019700145492592  0.2479494794524501
  0.7479325526824673  0.5063145244133215  0.0016747079277477
  0.7476133832684960  0.0063850208874412  0.2475015643095398
  0.2544310500720668  0.5139466797404879  0.0007158683276369
  0.3141094871352014  0.1018321239593724  0.6134667257481282
  0.8232841646437091  0.5857594048721299  0.8721479242329551
  0.6817108246630745  0.0949283142920701  0.6167549600857717
  0.1748900730434022  0.5918078048770025  0.8734785957626955
  0.3311627626080058  0.9204245875782066  0.6233425906996168
  0.8148618418530185  0.4023883320586034  0.8799240975128997
  0.6704985620847227  0.9131541948934865  0.6268726672456619
  0.1896259805728130  0.4088088482267456  0.8793459986230668
  0.6822272831844228  0.9014739873944643  0.8684701278756983
  0.1708367823052062  0.4220186387128112  0.6060614019699806
  0.3228264674141992  0.9005126877516814  0.8611454756385866
  0.8286953802247131  0.4109378811773863  0.6180129524964393
  0.6774814426316240  0.0850067766986926  0.8780831797229882
  0.1889949397134809  0.6009559777175508  0.6375683481195417
  0.3196754047415760  0.0833992405364238  0.8831054917080701
  0.8098803299009982  0.5910757145036709  0.6413004306859662
  0.3712463864198391  0.2658953349559456  0.6554856661392938
  0.8979586819351962  0.7366281403229664  0.9162562400189765
  0.6205798401578322  0.2551790580924892  0.6602193525422749
  0.1068539133653461  0.7481410577110613  0.9173635433686820
  0.4020569198138587  0.7678092499633564  0.6698318554584721
  0.8635460854837682  0.2313664636397100  0.9135270622130214
  0.6025667728769950  0.7561917098197133  0.6649000626313443
  0.1071901792993381  0.2577699378162883  0.8923693869431116
  0.6293322163037084  0.7323687376161129  0.8385360040612284
  0.0984259068893061  0.2640926397838861  0.5833221635643843
  0.3771702257371362  0.7313734890256514  0.8426568824294937
  0.8961880778066833  0.2517998266341485  0.5873527391369656
  0.5988069052890612  0.2322528914635634  0.8354806019546493
  0.1296799793479145  0.7621156653158755  0.5914529030290029
  0.3836510882509535  0.2396615345429109  0.8300395425153209
  0.8760072243238463  0.7455526978679489  0.5897805057447418
  0.3403100804031239  0.2311805856089151  0.4894154266382857
  0.8399946736159117  0.7259272123706000  0.7571211186972135
  0.6582625303935341  0.2275179512034800  0.4948589214677690
  0.1632115279443321  0.7329014826703266  0.7583275940850454
  0.3541754752943540  0.7849219435386678  0.5057282764428563
  0.8488166553747474  0.2861601006855757  0.7477310323654475
  0.6502510130925860  0.7826585757242400  0.5027672084311464
  0.1527592570233862  0.3033786785824309  0.7386907831443394
  0.2370895425329159  0.2560832958393037  0.6046985618758405
  0.7597712643951784  0.7497934848069634  0.9018521540302823
  0.7575811841511659  0.2503346707193774  0.6163434288333691
  0.2459259199875309  0.7494561377796355  0.9024585090839515
  0.2647645726850156  0.7569662954608447  0.6408477233350603
  0.7357059835083720  0.2526369478113327  0.8444641535207137
  0.7406501814033233  0.7523922376237776  0.6363536557194315
  0.2447300696644226  0.2375094680183316  0.8583144890921441
  0.1030247419493415  0.0933130481769160  0.5122616489423514
  0.6054568979671704  0.5853337421125295  0.7350728152425486
  0.8984604799175012  0.0849420216631117  0.5087766418050064
  0.3954923697710145  0.5922612421688322  0.7287913318681094
  0.0984201172922644  0.9105748457440195  0.4935117742448537
  0.5980197685979715  0.4036148907059547  0.7623349218865086
  0.8992091446996205  0.9023187168456425  0.4984721228620539
  0.3980332618846844  0.4104202866270125  0.7611888772834381
  0.9980228485030971  0.2096100706929827  0.4739914171644734
  0.5022615904882208  0.7026494797995019  0.7749839447039496
  0.0018799011435605  0.7809534892635750  0.5273772796553364
  0.4952160456157523  0.2813923191572557  0.7310009216921871
  0.2040759993006050  0.9882043760379082  0.5829356448383098
  0.6999045428124794  0.5026702794011462  0.8388270684148256
  0.7944653372913860  0.9874370988448316  0.5825278627914579
  0.3000796411198413  0.5159934797332838  0.8363874324972952
  0.7995946049370886 -0.0024127011029144  0.9082649667515889
  0.2958753083896739  0.4812111864112417  0.6622494639862984
  0.2014345233560164  0.9822409580418715  0.9048452874289590
  0.7014390450235295  0.4730095328727011  0.6632447858323174
  0.2523503049946731  0.0075657354509532  0.7451256847649538
  0.7496159517710691  0.5058930862997012  0.5021107546795609
  0.7496021947671089  0.0038670549890558  0.7463907226919105
  0.2542633368602969  0.5201473813053462  0.4989937723929123
  0.0787560987783633  0.1996154037426260  0.0015334641823837
  0.0646880434859440  0.2593244066778375  0.8554921986271313
 
  0.00000000E+00  0.00000000E+00  0.00000000E+00
  0.00000000E+00  0.00000000E+00  0.00000000E+00
  0.00000000E+00  0.00000000E+00  0.00000000E+00
  0.00000000E+00  0.00000000E+00  0.00000000E+00
  0.00000000E+00  0.00000000E+00  0.00000000E+00
  0.00000000E+00  0.00000000E+00  0.00000000E+00
  0.00000000E+00  0.00000000E+00  0.00000000E+00
  0.00000000E+00  0.00000000E+00  0.00000000E+00
  0.00000000E+00  0.00000000E+00  0.00000000E+00
  0.00000000E+00  0.00000000E+00  0.00000000E+00
  0.00000000E+00  0.00000000E+00  0.00000000E+00
  0.00000000E+00  0.00000000E+00  0.00000000E+00
  0.00000000E+00  0.00000000E+00  0.00000000E+00
  0.00000000E+00  0.00000000E+00  0.00000000E+00
  0.00000000E+00  0.00000000E+00  0.00000000E+00
  0.00000000E+00  0.00000000E+00  0.00000000E+00
  0.00000000E+00  0.00000000E+00  0.00000000E+00
  0.00000000E+00  0.00000000E+00  0.00000000E+00
  0.00000000E+00  0.00000000E+00  0.00000000E+00
  0.00000000E+00  0.00000000E+00  0.00000000E+00
  0.00000000E+00  0.00000000E+00  0.00000000E+00
  0.00000000E+00  0.00000000E+00  0.00000000E+00
  0.00000000E+00  0.00000000E+00  0.00000000E+00
  0.00000000E+00  0.00000000E+00  0.00000000E+00
  0.00000000E+00  0.00000000E+00  0.00000000E+00
  0.00000000E+00  0.00000000E+00  0.00000000E+00
  0.00000000E+00  0.00000000E+00  0.00000000E+00
  0.00000000E+00  0.00000000E+00  0.00000000E+00
  0.00000000E+00  0.00000000E+00  0.00000000E+00
  0.00000000E+00  0.00000000E+00  0.00000000E+00
  0.00000000E+00  0.00000000E+00  0.00000000E+00
  0.00000000E+00  0.00000000E+00  0.00000000E+00
  0.00000000E+00  0.00000000E+00  0.00000000E+00
  0.00000000E+00  0.00000000E+00  0.00000000E+00
  0.00000000E+00  0.00000000E+00  0.00000000E+00
  0.00000000E+00  0.00000000E+00  0.00000000E+00
  0.00000000E+00  0.00000000E+00  0.00000000E+00
  0.00000000E+00  0.00000000E+00  0.00000000E+00
  0.00000000E+00  0.00000000E+00  0.00000000E+00
  0.00000000E+00  0.00000000E+00  0.00000000E+00
  0.00000000E+00  0.00000000E+00  0.00000000E+00
  0.00000000E+00  0.00000000E+00  0.00000000E+00
  0.00000000E+00  0.00000000E+00  0.00000000E+00
  0.00000000E+00  0.00000000E+00  0.00000000E+00
  0.00000000E+00  0.00000000E+00  0.00000000E+00
  0.00000000E+00  0.00000000E+00  0.00000000E+00
  0.00000000E+00  0.00000000E+00  0.00000000E+00
  0.00000000E+00  0.00000000E+00  0.00000000E+00
  0.00000000E+00  0.00000000E+00  0.00000000E+00
  0.00000000E+00  0.00000000E+00  0.00000000E+00
  0.00000000E+00  0.00000000E+00  0.00000000E+00
  0.00000000E+00  0.00000000E+00  0.00000000E+00
  0.00000000E+00  0.00000000E+00  0.00000000E+00
  0.00000000E+00  0.00000000E+00  0.00000000E+00
  0.00000000E+00  0.00000000E+00  0.00000000E+00
  0.00000000E+00  0.00000000E+00  0.00000000E+00
  0.00000000E+00  0.00000000E+00  0.00000000E+00
  0.00000000E+00  0.00000000E+00  0.00000000E+00
  0.00000000E+00  0.00000000E+00  0.00000000E+00
  0.00000000E+00  0.00000000E+00  0.00000000E+00
  0.00000000E+00  0.00000000E+00  0.00000000E+00
  0.00000000E+00  0.00000000E+00  0.00000000E+00
  0.00000000E+00  0.00000000E+00  0.00000000E+00
  0.00000000E+00  0.00000000E+00  0.00000000E+00
  0.00000000E+00  0.00000000E+00  0.00000000E+00
  0.00000000E+00  0.00000000E+00  0.00000000E+00
  0.00000000E+00  0.00000000E+00  0.00000000E+00
  0.00000000E+00  0.00000000E+00  0.00000000E+00
  0.00000000E+00  0.00000000E+00  0.00000000E+00
  0.00000000E+00  0.00000000E+00  0.00000000E+00
  0.00000000E+00  0.00000000E+00  0.00000000E+00
  0.00000000E+00  0.00000000E+00  0.00000000E+00
  0.00000000E+00  0.00000000E+00  0.00000000E+00
  0.00000000E+00  0.00000000E+00  0.00000000E+00
  0.00000000E+00  0.00000000E+00  0.00000000E+00
  0.00000000E+00  0.00000000E+00  0.00000000E+00
  0.00000000E+00  0.00000000E+00  0.00000000E+00
  0.00000000E+00  0.00000000E+00  0.00000000E+00
  0.00000000E+00  0.00000000E+00  0.00000000E+00
  0.00000000E+00  0.00000000E+00  0.00000000E+00
  0.00000000E+00  0.00000000E+00  0.00000000E+00
  0.00000000E+00  0.00000000E+00  0.00000000E+00
  0.00000000E+00  0.00000000E+00  0.00000000E+00
  0.00000000E+00  0.00000000E+00  0.00000000E+00
  0.00000000E+00  0.00000000E+00  0.00000000E+00
  0.00000000E+00  0.00000000E+00  0.00000000E+00
  0.00000000E+00  0.00000000E+00  0.00000000E+00
  0.00000000E+00  0.00000000E+00  0.00000000E+00
  0.00000000E+00  0.00000000E+00  0.00000000E+00
  0.00000000E+00  0.00000000E+00  0.00000000E+00
  0.00000000E+00  0.00000000E+00  0.00000000E+00
  0.00000000E+00  0.00000000E+00  0.00000000E+00
  0.00000000E+00  0.00000000E+00  0.00000000E+00
  0.00000000E+00  0.00000000E+00  0.00000000E+00
  0.00000000E+00  0.00000000E+00  0.00000000E+00
  0.00000000E+00  0.00000000E+00  0.00000000E+00
  0.00000000E+00  0.00000000E+00  0.00000000E+00
  0.00000000E+00  0.00000000E+00  0.00000000E+00
  0.00000000E+00  0.00000000E+00  0.00000000E+00
  0.00000000E+00  0.00000000E+00  0.00000000E+00
  0.00000000E+00  0.00000000E+00  0.00000000E+00
  0.00000000E+00  0.00000000E+00  0.00000000E+00
  0.00000000E+00  0.00000000E+00  0.00000000E+00
  0.00000000E+00  0.00000000E+00  0.00000000E+00
  0.00000000E+00  0.00000000E+00  0.00000000E+00
  0.00000000E+00  0.00000000E+00  0.00000000E+00
  0.00000000E+00  0.00000000E+00  0.00000000E+00
  0.00000000E+00  0.00000000E+00  0.00000000E+00
  0.00000000E+00  0.00000000E+00  0.00000000E+00
  0.00000000E+00  0.00000000E+00  0.00000000E+00
  0.00000000E+00  0.00000000E+00  0.00000000E+00
  0.00000000E+00  0.00000000E+00  0.00000000E+00
  0.00000000E+00  0.00000000E+00  0.00000000E+00
  0.00000000E+00  0.00000000E+00  0.00000000E+00
  0.00000000E+00  0.00000000E+00  0.00000000E+00
  0.00000000E+00  0.00000000E+00  0.00000000E+00
  0.00000000E+00  0.00000000E+00  0.00000000E+00
  0.00000000E+00  0.00000000E+00  0.00000000E+00
  0.00000000E+00  0.00000000E+00  0.00000000E+00
  0.00000000E+00  0.00000000E+00  0.00000000E+00
  0.00000000E+00  0.00000000E+00  0.00000000E+00
  0.00000000E+00  0.00000000E+00  0.00000000E+00
  0.00000000E+00  0.00000000E+00  0.00000000E+00
  0.00000000E+00  0.00000000E+00  0.00000000E+00
  0.00000000E+00  0.00000000E+00  0.00000000E+00
  0.00000000E+00  0.00000000E+00  0.00000000E+00
  0.00000000E+00  0.00000000E+00  0.00000000E+00
  0.00000000E+00  0.00000000E+00  0.00000000E+00
  0.00000000E+00  0.00000000E+00  0.00000000E+00
  0.00000000E+00  0.00000000E+00  0.00000000E+00
  0.00000000E+00  0.00000000E+00  0.00000000E+00
  0.00000000E+00  0.00000000E+00  0.00000000E+00
  0.00000000E+00  0.00000000E+00  0.00000000E+00
  0.00000000E+00  0.00000000E+00  0.00000000E+00
  0.00000000E+00  0.00000000E+00  0.00000000E+00
  0.00000000E+00  0.00000000E+00  0.00000000E+00
  0.00000000E+00  0.00000000E+00  0.00000000E+00
  0.00000000E+00  0.00000000E+00  0.00000000E+00
  0.00000000E+00  0.00000000E+00  0.00000000E+00
  0.00000000E+00  0.00000000E+00  0.00000000E+00
  0.00000000E+00  0.00000000E+00  0.00000000E+00
  0.00000000E+00  0.00000000E+00  0.00000000E+00
  0.00000000E+00  0.00000000E+00  0.00000000E+00
  0.00000000E+00  0.00000000E+00  0.00000000E+00
  0.00000000E+00  0.00000000E+00  0.00000000E+00
  0.00000000E+00  0.00000000E+00  0.00000000E+00
  0.00000000E+00  0.00000000E+00  0.00000000E+00
  0.00000000E+00  0.00000000E+00  0.00000000E+00
  0.00000000E+00  0.00000000E+00  0.00000000E+00
  0.00000000E+00  0.00000000E+00  0.00000000E+00
  0.00000000E+00  0.00000000E+00  0.00000000E+00
  0.00000000E+00  0.00000000E+00  0.00000000E+00
  0.00000000E+00  0.00000000E+00  0.00000000E+00
  0.00000000E+00  0.00000000E+00  0.00000000E+00
  0.00000000E+00  0.00000000E+00  0.00000000E+00
  0.00000000E+00  0.00000000E+00  0.00000000E+00
  0.00000000E+00  0.00000000E+00  0.00000000E+00
  0.00000000E+00  0.00000000E+00  0.00000000E+00
  0.00000000E+00  0.00000000E+00  0.00000000E+00
  0.00000000E+00  0.00000000E+00  0.00000000E+00
  0.00000000E+00  0.00000000E+00  0.00000000E+00
  0.00000000E+00  0.00000000E+00  0.00000000E+00
  0.00000000E+00  0.00000000E+00  0.00000000E+00
  0.00000000E+00  0.00000000E+00  0.00000000E+00
  0.00000000E+00  0.00000000E+00  0.00000000E+00
  0.00000000E+00  0.00000000E+00  0.00000000E+00
  0.00000000E+00  0.00000000E+00  0.00000000E+00
  0.00000000E+00  0.00000000E+00  0.00000000E+00
  0.00000000E+00  0.00000000E+00  0.00000000E+00
  0.00000000E+00  0.00000000E+00  0.00000000E+00
  0.00000000E+00  0.00000000E+00  0.00000000E+00
  0.00000000E+00  0.00000000E+00  0.00000000E+00
  0.00000000E+00  0.00000000E+00  0.00000000E+00
  0.00000000E+00  0.00000000E+00  0.00000000E+00
  0.00000000E+00  0.00000000E+00  0.00000000E+00
  0.00000000E+00  0.00000000E+00  0.00000000E+00
  0.00000000E+00  0.00000000E+00  0.00000000E+00
  0.00000000E+00  0.00000000E+00  0.00000000E+00
  0.00000000E+00  0.00000000E+00  0.00000000E+00
  0.00000000E+00  0.00000000E+00  0.00000000E+00
  0.00000000E+00  0.00000000E+00  0.00000000E+00
  0.00000000E+00  0.00000000E+00  0.00000000E+00
  0.00000000E+00  0.00000000E+00  0.00000000E+00
  0.00000000E+00  0.00000000E+00  0.00000000E+00
  0.00000000E+00  0.00000000E+00  0.00000000E+00
  0.00000000E+00  0.00000000E+00  0.00000000E+00
  0.00000000E+00  0.00000000E+00  0.00000000E+00
  0.00000000E+00  0.00000000E+00  0.00000000E+00
  0.00000000E+00  0.00000000E+00  0.00000000E+00
  0.00000000E+00  0.00000000E+00  0.00000000E+00
  0.00000000E+00  0.00000000E+00  0.00000000E+00
  0.00000000E+00  0.00000000E+00  0.00000000E+00
  0.00000000E+00  0.00000000E+00  0.00000000E+00
  0.00000000E+00  0.00000000E+00  0.00000000E+00
  0.00000000E+00  0.00000000E+00  0.00000000E+00
  0.00000000E+00  0.00000000E+00  0.00000000E+00
  0.00000000E+00  0.00000000E+00  0.00000000E+00
  0.00000000E+00  0.00000000E+00  0.00000000E+00
  0.00000000E+00  0.00000000E+00  0.00000000E+00
  0.00000000E+00  0.00000000E+00  0.00000000E+00
  0.00000000E+00  0.00000000E+00  0.00000000E+00
  0.00000000E+00  0.00000000E+00  0.00000000E+00
  0.00000000E+00  0.00000000E+00  0.00000000E+00
  0.00000000E+00  0.00000000E+00  0.00000000E+00
  0.00000000E+00  0.00000000E+00  0.00000000E+00
  0.00000000E+00  0.00000000E+00  0.00000000E+00
  0.00000000E+00  0.00000000E+00  0.00000000E+00
  0.00000000E+00  0.00000000E+00  0.00000000E+00
  0.00000000E+00  0.00000000E+00  0.00000000E+00
  0.00000000E+00  0.00000000E+00  0.00000000E+00
  0.00000000E+00  0.00000000E+00  0.00000000E+00
  0.00000000E+00  0.00000000E+00  0.00000000E+00
  0.00000000E+00  0.00000000E+00  0.00000000E+00
  0.00000000E+00  0.00000000E+00  0.00000000E+00
  0.00000000E+00  0.00000000E+00  0.00000000E+00
  0.00000000E+00  0.00000000E+00  0.00000000E+00
  0.00000000E+00  0.00000000E+00  0.00000000E+00
