# Supplementary material for: Brønsted acidity in zeolites measured by deprotonation energy
Source: Sci Rep. 2022 May 4;12:7301. doi: 10.1038/s41598-022-11354-x (PMC9068704; doi:10.1038/s41598-022-11354-x)
Supplement: Supplementary file 2 — Supplementary Information 2. [file 41598_2022_11354_MOESM2_ESM.zip › structures/periodic/fer/Al4-O5s.vasp]

Si  O  Al  H                            
   1.00000000000000     
    19.0008000000000017    0.0000000000000000    0.0000000000000000
     0.0000000000000000   14.2150999999999996    0.0000000000000000
     0.0000000000000000    0.0000000000000000   15.0193999999999992
   Si   O    Al   H 
    71   144     1     1
Direct
  0.3260316665652319  0.1978637841292011  0.1101658991238923
  0.8161708041337633  0.7072101972279882  0.3465898807493787
  0.6714617700069252  0.2012841340143474  0.1095335817247643
  0.1850249030157705  0.7092970883652698  0.3455207717883784
  0.3218068395433507  0.7953721343137067  0.0988163499901982
  0.8330773563989591  0.3016345379406400  0.3576385892609954
  0.6796883535511367  0.7956540638461993  0.0962016033206197
  0.1655989631348146  0.3037005833063868  0.3604377514574357
  0.6653458142822354  0.8025611512492380  0.3918933842320710
  0.1791989350442529  0.2979786675097219  0.1555382541261126
  0.3359271399890981  0.8029142460900710  0.3917441120907413
  0.8182417682953292  0.2973769590409969  0.1524504911291209
  0.6820717950165003  0.2063402624907595  0.4019782810843500
  0.1713335286160981  0.7044142930076472  0.1396227505615506
  0.3168728809578216  0.2110060227811926  0.4058781019209329
  0.8283001335832320  0.7024737521081054  0.1399614537179486
  0.0802175611673742  0.2057965818887161  0.0056155320105509
  0.5836536760559718  0.6970850287715268  0.2460386170884062
  0.9162592434836985  0.2003991595135604  0.0048427219114595
  0.4181282036351738  0.6972812312697745  0.2456129960723397
  0.0794909749657945  0.7905028384507217  0.9914901528104043
  0.5818912335391395  0.2939647775382412  0.2530669628489532
  0.9165312539318468  0.7932660217743251  0.9925365666805773
  0.4150282317643493  0.2960361548935991  0.2529209331234619
  0.2709685043268705  0.9955483336446861  0.1512369653173954
  0.7724721194551634  0.4998075279868405  0.3934069624422677
  0.7326891559932663 -0.0013785370541813  0.1447503060953418
  0.2286436735923453  0.5012941646850788  0.3956186770659553
  0.7256109577525909 -0.0008493507198024  0.3522766464919745
  0.2273076148292143  0.5046071550792356  0.1058265660340283
  0.2782539086212660  0.0022721104014445  0.3605528299710999
  0.7739469958605163  0.5021652401262712  0.1017475029104043
  0.6525149313908326  0.4945722899878090  0.2468282623774526
  0.8542981298604178 -0.0051988863845336 -0.0000716187011017
  0.3483507714318922  0.4980643383665864  0.2512787118743821
  0.3276741561000643  0.2026314478224648  0.6102362863377946
  0.8145621320363593  0.7059382842682046  0.8444725234766118
  0.6694617658318205  0.2001306890410753  0.6099327229415926
  0.1875233909766552  0.7097904000555297  0.8473649235916609
  0.3202095747236863  0.7947718723078760  0.5954689906600773
  0.8335129243803104  0.3016787349955618  0.8568802839354125
  0.6801539572276386  0.7964720710793413  0.5978411163381584
  0.1647999994291292  0.3048464216301298  0.8596871854472434
  0.6652768421652183  0.8009135307512486  0.8914617763378312
  0.1778853025055895  0.2946696045397341  0.6535040927759406
  0.3381534659902998  0.8049848516230971  0.8916694616351497
  0.8185492757179965  0.2954855979001803  0.6509823025974443
  0.6830503319420119  0.2065502455043096  0.9041173643950110
  0.1709544861382437  0.6997778483536583  0.6413917396179619
  0.3150290123993955  0.2082789001063609  0.9038972385523417
  0.8282711235450041  0.7010638988697656  0.6386843033866216
  0.0818579013956003  0.1990452931639952  0.5044888889930884
  0.5838180562446957  0.6982504766765543  0.7457125992883838
  0.9155179348800263  0.1972244893986926  0.5029486795509760
  0.4182089348463482  0.7008269956717015  0.7457587055172125
  0.0839724834698942  0.7972439506949086  0.4953009210035735
  0.5815770749537309  0.2948768759255622  0.7555601746688095
  0.9176316596798054  0.7948426552334603  0.4946454882070054
  0.4154771793593467  0.2981586139070683  0.7564287060895396
  0.2713840227865407  0.0019088722128433  0.6435574610519249
  0.7765010076879799  0.4998245754357063  0.8939297844211678
  0.7278526334287556  0.0008212547428837  0.6498546798818963
  0.2289581511105811  0.5020759966471204  0.8981724855968097
  0.7307171517966770  0.0000410322164895  0.8575574539896401
  0.2250390411693557  0.4999276333447688  0.6033675786398128
  0.2768360717610966  0.9996999117966685  0.8535435236158666
  0.7700696986874150  0.5006305261027915  0.6015029138809038
  0.1523286009062281  0.9989307884714987  0.5002853419340402
  0.6527103811554636  0.4958074063047628  0.7509192697696727
  0.8460314181441743 -0.0049804966957863  0.4998997323725873
  0.3471854046451376  0.4982908394192788  0.7498257774815531
  0.3181322410694525  0.0846778961614047  0.1171252206863462
  0.8133443575408846  0.5941221361164639  0.3611863507126020
  0.6858440122854103  0.0887662737450349  0.1152999584290674
  0.1901062929731001  0.5966830706692673  0.3618495961081282
  0.3201243072747795  0.9022362717254936  0.1361348564914873
  0.8272674732966097  0.4131894053646299  0.3805307668252649
  0.6856031176480823  0.9057883142725708  0.1242520610786891
  0.1734480121995565  0.4157397887915460  0.3801127655674716
  0.6702103227125349  0.9128744799702004  0.3636457425526369
  0.1856606676758389  0.4089383737019997  0.1306089530617960
  0.3329467842551347  0.9161665572697761  0.3780591816678538
  0.8181718098803457  0.4068659678517052  0.1216405792356021
  0.6842365012699153  0.0944008661096929  0.3802734336629141
  0.1729711514440113  0.5913625277580065  0.1239380731157574
  0.3183218512495073  0.0979800722775859  0.3907320770488353
  0.8254078469991033  0.5890358550241735  0.1287806370461368
  0.3943030595406614  0.2324222189030015  0.1667514144201510
  0.8758392417263214  0.7529007431021123  0.4093207724621849
  0.6019904135720531  0.2298494728339967  0.1663770198713109
  0.1274118884358030  0.7543643166337193  0.4117909751758017
  0.3734467141985863  0.7323581672695854  0.1600776148116304
  0.8981305461017589  0.2567628806006679  0.4129976039774253
  0.6286646640638325  0.7409295332015678  0.1642388319139561
  0.0998622552433674  0.2634038999655030  0.4178684426429894
  0.6014091845032974  0.7531665031358863  0.3379137887617585
  0.1251629985722670  0.2479786082387813  0.0884744634551612
  0.4000508148052114  0.7599246727579574  0.3333348179334896
  0.8661888665745344  0.2367121070538791  0.0851389125486331
  0.6237659100815444  0.2568862438707033  0.3403983186572657
  0.1038322320125111  0.7478671613621904  0.0857996014606724
  0.3728713953946060  0.2614308377772717  0.3407993498496676
  0.8960447987430923  0.7426317658468132  0.0856814693617999
  0.3372334089790224  0.2273887984631345  0.0067774775577708
  0.8369491136060335  0.7305759743707713  0.2438581855510006
  0.6597897471023086  0.2299404520004427  0.0059170172060835
  0.1596136849072455  0.7290597314230755  0.2437871986730088
  0.3510184907786092  0.7906417551634179  0.9974746050900065
  0.8495522339043933  0.2872559044146075  0.2524120438966431
  0.6479797182262556  0.7855673697917650  0.9963109659206715
  0.1486344009904051  0.2869052007691380  0.2559197333696597
  0.2567382678788211  0.2497744859750172  0.1513086042256137
  0.7392096609558627  0.7508889859566921  0.3678183145039515
  0.7377944368707956  0.2582381955208767  0.1522314304391912
  0.2618697542438212  0.7565643134002953  0.3593253748473187
  0.2424309394558720  0.7512691092699226  0.0996820407489497
  0.7600003664291576  0.2498154866942030  0.3853279097671635
  0.7580973162578302  0.7494381807297797  0.0969221728434527
  0.2374219326154915  0.2492430592917046  0.3888048988264445
  0.0970021487410572  0.0963534710754787 -0.0081959629074334
  0.6032425734615321  0.5866468469358305  0.2579016676404367
  0.9027650617912267  0.0878369535703452  0.9931032713368183
  0.4000657963134026  0.5874538948966400  0.2651708640807899
  0.0821204240730585  0.9102368710638639 -0.0012320838302828
  0.6024233352567304  0.4033974153864765  0.2351055668876892
  0.9109762018906712  0.9076838454754906  0.0025516235853805
  0.3962971500530127  0.4058092151573240  0.2336937603758911
 -0.0027448965034006  0.2207671832865911  0.0292758653895189
  0.5010633947186819  0.7079174907165001  0.2235845767093768
  0.9982443602083587  0.7677134020824921  0.9701715882397403
  0.4985104513540952  0.2852329191585173  0.2712201599215125
  0.1971248953676164 -0.0119954225231149  0.1000632157084831
  0.7017956441358174  0.4818683254881143  0.3347823144125334
  0.8068910716574050 -0.0050963655324228  0.0901360272256489
  0.3008911550580189  0.4823249758828096  0.3404022749302485
  0.7945156951144878  0.9819092221276877  0.4142045699911350
  0.2976084666578138  0.5175249735065766  0.1659792267251288
  0.2067205579845760  0.9856511984546980  0.4179074273657643
  0.7014887956511737  0.5065897085354442  0.1586529797662931
  0.2554806170936411  0.0076096279990544  0.2571918418265272
  0.7523394807172783  0.5088173845291218  0.9973177614769261
  0.7526918469767998  0.0050592480739343  0.2496700791548569
  0.2519817347723272  0.5045238673422104  0.0022620573840745
  0.3222884999036509  0.0887143034196768  0.6146377897528466
  0.8184677753394667  0.5936297385061908  0.8622955818463844
  0.6753817947240356  0.0868659980033938  0.6239611974379844
  0.1880993455839728  0.5987048716919152  0.8715635219787286
  0.3122663336672797  0.9062853589784206  0.6151347237134790
  0.8310775624753614  0.4130339894238150  0.8814969567869656
  0.6842754794375407  0.9040078389220232  0.6340983085951303
  0.1743459723404501  0.4167596878494121  0.8796612562107904
  0.6775591045626280  0.9121244097884811  0.8722619442151553
  0.1817095209896835  0.4029668397394087  0.6187937920487335
  0.3349950553884634  0.9158362607719214  0.8667684431304029
  0.8141960338744855  0.4047646170634356  0.6196692855974444
  0.6896104543135950  0.0933506700429454  0.8913180980379897
  0.1725535701869974  0.5859762658849947  0.6300276747649741
  0.3168453181325396  0.0969992954508377  0.8811983125411222
  0.8209953672329190  0.5875510639985417  0.6299461205093488
  0.3946397718633611  0.2378153480948013  0.6682067479755013
  0.8685716064204216  0.7594318483328291  0.9103550193938584
  0.6015965318764126  0.2402678776305709  0.6634085935734284
  0.1308993618064742  0.7627072890471156  0.9115393966090677
  0.3747942893129380  0.7489159709073933  0.6650864907534262
  0.8970314179629638  0.2527209889855463  0.9117066510843853
  0.6290008334403979  0.7357894062748471  0.6612967956229849
  0.0979990839592525  0.2663946193969505  0.9157977321235524
  0.5992884819965664  0.7624816995736938  0.8335802479067929
  0.1243669453556202  0.2360794637196247  0.5911693319703554
  0.4033141013548722  0.7561401783785257  0.8388185272981699
  0.8710609657973396  0.2383695868458507  0.5863804911323002
  0.6239553779149329  0.2485307937019547  0.8383614880961885
  0.1044472335649734  0.7422012956726068  0.5869095480229116
  0.3714369024971423  0.2632063252505444  0.8424302010345727
  0.8971942756821933  0.7365212561813520  0.5845693994352625
  0.3391974904377379  0.2355795510001858  0.5077395017766162
  0.8375503145402134  0.7296532635749193  0.7428850530536194
  0.6598540534841537  0.2235311697589509  0.5050135955640427
  0.1611947556360813  0.7262783914330959  0.7459386106674096
  0.3506178315019896  0.7782298392434444  0.4956633090934476
  0.8490729986025274  0.2882139519461885  0.7515652620841613
  0.6488182489197810  0.7938553545899310  0.4974921150919808
  0.1483502840183035  0.2902226818627153  0.7545559739328568
  0.2564282936269068  0.2491895431266890  0.6516083629052519
  0.7349566944003891  0.7420009180881149  0.8621480422322313
  0.7400090393678287  0.2501673276073896  0.6493178928549886
  0.2651495938913848  0.7536559560319401  0.8609137447714417
  0.2435318458040731  0.7442503582200840  0.6025005580317274
  0.7590723651460470  0.2537809387054018  0.8843100187817903
  0.7590328167609894  0.7516568793500453  0.5962807284432479
  0.2358253571133242  0.2485523364648529  0.8882059818761218
  0.1033410817129226  0.0906157962950250  0.4844852471532755
  0.6055034898868550  0.5895132024114015  0.7649544234835373
  0.8942597138212018  0.0878089596365148  0.4875838970149992
  0.3952342906788560  0.5916694551083882  0.7557258829919823
  0.1007415279848929  0.9084337964570770  0.5057684842239041
  0.6008028708844286  0.4058221930550189  0.7465080116261623
  0.8978838642561832  0.9051237261459131  0.5076212205666514
  0.3994702917833492  0.4090972454996403  0.7399594335541037
 -0.0016045815139186  0.2055648796606732  0.5248289106155003
  0.5011860068315735  0.7056840556377665  0.7222569668935421
  0.0008586866121345  0.7833587382150986  0.4766104626429232
  0.4985601873583287  0.2835881970436441  0.7749407033884269
  0.1957327388390924  0.0097190154137105  0.5930524146570790
  0.7061666678606633  0.4830921928572662  0.8347668501430602
  0.7990046835055853  0.0042811212335396  0.5900302963991212
  0.3002892019093130  0.4885693345968989  0.8400554800781278
  0.8033934195176479 -0.0160323581842293  0.9134405105784708
  0.2958795320841028  0.5039391618511901  0.6634582889607332
  0.2072519754241907 -0.0194517742930697  0.9109768961080270
  0.6974135337003968  0.5034310185862724  0.6585958719334964
  0.2550033700566591  0.0044691529653679  0.7487749237961109
  0.7486413534378498  0.5086211586642165  0.4970147220670284
  0.7523335283492814  0.0090892514079742  0.7533235605672743
  0.2494664632644186  0.5093901019638165  0.5001382387876219
  0.1538670556148251  0.0029347925043422  0.0005721309040688
  0.0357791818259937  0.9409221292284398 -0.0015845756380352
 
  0.00000000E+00  0.00000000E+00  0.00000000E+00
  0.00000000E+00  0.00000000E+00  0.00000000E+00
  0.00000000E+00  0.00000000E+00  0.00000000E+00
  0.00000000E+00  0.00000000E+00  0.00000000E+00
  0.00000000E+00  0.00000000E+00  0.00000000E+00
  0.00000000E+00  0.00000000E+00  0.00000000E+00
  0.00000000E+00  0.00000000E+00  0.00000000E+00
  0.00000000E+00  0.00000000E+00  0.00000000E+00
  0.00000000E+00  0.00000000E+00  0.00000000E+00
  0.00000000E+00  0.00000000E+00  0.00000000E+00
  0.00000000E+00  0.00000000E+00  0.00000000E+00
  0.00000000E+00  0.00000000E+00  0.00000000E+00
  0.00000000E+00  0.00000000E+00  0.00000000E+00
  0.00000000E+00  0.00000000E+00  0.00000000E+00
  0.00000000E+00  0.00000000E+00  0.00000000E+00
  0.00000000E+00  0.00000000E+00  0.00000000E+00
  0.00000000E+00  0.00000000E+00  0.00000000E+00
  0.00000000E+00  0.00000000E+00  0.00000000E+00
  0.00000000E+00  0.00000000E+00  0.00000000E+00
  0.00000000E+00  0.00000000E+00  0.00000000E+00
  0.00000000E+00  0.00000000E+00  0.00000000E+00
  0.00000000E+00  0.00000000E+00  0.00000000E+00
  0.00000000E+00  0.00000000E+00  0.00000000E+00
  0.00000000E+00  0.00000000E+00  0.00000000E+00
  0.00000000E+00  0.00000000E+00  0.00000000E+00
  0.00000000E+00  0.00000000E+00  0.00000000E+00
  0.00000000E+00  0.00000000E+00  0.00000000E+00
  0.00000000E+00  0.00000000E+00  0.00000000E+00
  0.00000000E+00  0.00000000E+00  0.00000000E+00
  0.00000000E+00  0.00000000E+00  0.00000000E+00
  0.00000000E+00  0.00000000E+00  0.00000000E+00
  0.00000000E+00  0.00000000E+00  0.00000000E+00
  0.00000000E+00  0.00000000E+00  0.00000000E+00
  0.00000000E+00  0.00000000E+00  0.00000000E+00
  0.00000000E+00  0.00000000E+00  0.00000000E+00
  0.00000000E+00  0.00000000E+00  0.00000000E+00
  0.00000000E+00  0.00000000E+00  0.00000000E+00
  0.00000000E+00  0.00000000E+00  0.00000000E+00
  0.00000000E+00  0.00000000E+00  0.00000000E+00
  0.00000000E+00  0.00000000E+00  0.00000000E+00
  0.00000000E+00  0.00000000E+00  0.00000000E+00
  0.00000000E+00  0.00000000E+00  0.00000000E+00
  0.00000000E+00  0.00000000E+00  0.00000000E+00
  0.00000000E+00  0.00000000E+00  0.00000000E+00
  0.00000000E+00  0.00000000E+00  0.00000000E+00
  0.00000000E+00  0.00000000E+00  0.00000000E+00
  0.00000000E+00  0.00000000E+00  0.00000000E+00
  0.00000000E+00  0.00000000E+00  0.00000000E+00
  0.00000000E+00  0.00000000E+00  0.00000000E+00
  0.00000000E+00  0.00000000E+00  0.00000000E+00
  0.00000000E+00  0.00000000E+00  0.00000000E+00
  0.00000000E+00  0.00000000E+00  0.00000000E+00
  0.00000000E+00  0.00000000E+00  0.00000000E+00
  0.00000000E+00  0.00000000E+00  0.00000000E+00
  0.00000000E+00  0.00000000E+00  0.00000000E+00
  0.00000000E+00  0.00000000E+00  0.00000000E+00
  0.00000000E+00  0.00000000E+00  0.00000000E+00
  0.00000000E+00  0.00000000E+00  0.00000000E+00
  0.00000000E+00  0.00000000E+00  0.00000000E+00
  0.00000000E+00  0.00000000E+00  0.00000000E+00
  0.00000000E+00  0.00000000E+00  0.00000000E+00
  0.00000000E+00  0.00000000E+00  0.00000000E+00
  0.00000000E+00  0.00000000E+00  0.00000000E+00
  0.00000000E+00  0.00000000E+00  0.00000000E+00
  0.00000000E+00  0.00000000E+00  0.00000000E+00
  0.00000000E+00  0.00000000E+00  0.00000000E+00
  0.00000000E+00  0.00000000E+00  0.00000000E+00
  0.00000000E+00  0.00000000E+00  0.00000000E+00
  0.00000000E+00  0.00000000E+00  0.00000000E+00
  0.00000000E+00  0.00000000E+00  0.00000000E+00
  0.00000000E+00  0.00000000E+00  0.00000000E+00
  0.00000000E+00  0.00000000E+00  0.00000000E+00
  0.00000000E+00  0.00000000E+00  0.00000000E+00
  0.00000000E+00  0.00000000E+00  0.00000000E+00
  0.00000000E+00  0.00000000E+00  0.00000000E+00
  0.00000000E+00  0.00000000E+00  0.00000000E+00
  0.00000000E+00  0.00000000E+00  0.00000000E+00
  0.00000000E+00  0.00000000E+00  0.00000000E+00
  0.00000000E+00  0.00000000E+00  0.00000000E+00
  0.00000000E+00  0.00000000E+00  0.00000000E+00
  0.00000000E+00  0.00000000E+00  0.00000000E+00
  0.00000000E+00  0.00000000E+00  0.00000000E+00
  0.00000000E+00  0.00000000E+00  0.00000000E+00
  0.00000000E+00  0.00000000E+00  0.00000000E+00
  0.00000000E+00  0.00000000E+00  0.00000000E+00
  0.00000000E+00  0.00000000E+00  0.00000000E+00
  0.00000000E+00  0.00000000E+00  0.00000000E+00
  0.00000000E+00  0.00000000E+00  0.00000000E+00
  0.00000000E+00  0.00000000E+00  0.00000000E+00
  0.00000000E+00  0.00000000E+00  0.00000000E+00
  0.00000000E+00  0.00000000E+00  0.00000000E+00
  0.00000000E+00  0.00000000E+00  0.00000000E+00
  0.00000000E+00  0.00000000E+00  0.00000000E+00
  0.00000000E+00  0.00000000E+00  0.00000000E+00
  0.00000000E+00  0.00000000E+00  0.00000000E+00
  0.00000000E+00  0.00000000E+00  0.00000000E+00
  0.00000000E+00  0.00000000E+00  0.00000000E+00
  0.00000000E+00  0.00000000E+00  0.00000000E+00
  0.00000000E+00  0.00000000E+00  0.00000000E+00
  0.00000000E+00  0.00000000E+00  0.00000000E+00
  0.00000000E+00  0.00000000E+00  0.00000000E+00
  0.00000000E+00  0.00000000E+00  0.00000000E+00
  0.00000000E+00  0.00000000E+00  0.00000000E+00
  0.00000000E+00  0.00000000E+00  0.00000000E+00
  0.00000000E+00  0.00000000E+00  0.00000000E+00
  0.00000000E+00  0.00000000E+00  0.00000000E+00
  0.00000000E+00  0.00000000E+00  0.00000000E+00
  0.00000000E+00  0.00000000E+00  0.00000000E+00
  0.00000000E+00  0.00000000E+00  0.00000000E+00
  0.00000000E+00  0.00000000E+00  0.00000000E+00
  0.00000000E+00  0.00000000E+00  0.00000000E+00
  0.00000000E+00  0.00000000E+00  0.00000000E+00
  0.00000000E+00  0.00000000E+00  0.00000000E+00
  0.00000000E+00  0.00000000E+00  0.00000000E+00
  0.00000000E+00  0.00000000E+00  0.00000000E+00
  0.00000000E+00  0.00000000E+00  0.00000000E+00
  0.00000000E+00  0.00000000E+00  0.00000000E+00
  0.00000000E+00  0.00000000E+00  0.00000000E+00
  0.00000000E+00  0.00000000E+00  0.00000000E+00
  0.00000000E+00  0.00000000E+00  0.00000000E+00
  0.00000000E+00  0.00000000E+00  0.00000000E+00
  0.00000000E+00  0.00000000E+00  0.00000000E+00
  0.00000000E+00  0.00000000E+00  0.00000000E+00
  0.00000000E+00  0.00000000E+00  0.00000000E+00
  0.00000000E+00  0.00000000E+00  0.00000000E+00
  0.00000000E+00  0.00000000E+00  0.00000000E+00
  0.00000000E+00  0.00000000E+00  0.00000000E+00
  0.00000000E+00  0.00000000E+00  0.00000000E+00
  0.00000000E+00  0.00000000E+00  0.00000000E+00
  0.00000000E+00  0.00000000E+00  0.00000000E+00
  0.00000000E+00  0.00000000E+00  0.00000000E+00
  0.00000000E+00  0.00000000E+00  0.00000000E+00
  0.00000000E+00  0.00000000E+00  0.00000000E+00
  0.00000000E+00  0.00000000E+00  0.00000000E+00
  0.00000000E+00  0.00000000E+00  0.00000000E+00
  0.00000000E+00  0.00000000E+00  0.00000000E+00
  0.00000000E+00  0.00000000E+00  0.00000000E+00
  0.00000000E+00  0.00000000E+00  0.00000000E+00
  0.00000000E+00  0.00000000E+00  0.00000000E+00
  0.00000000E+00  0.00000000E+00  0.00000000E+00
  0.00000000E+00  0.00000000E+00  0.00000000E+00
  0.00000000E+00  0.00000000E+00  0.00000000E+00
  0.00000000E+00  0.00000000E+00  0.00000000E+00
  0.00000000E+00  0.00000000E+00  0.00000000E+00
  0.00000000E+00  0.00000000E+00  0.00000000E+00
  0.00000000E+00  0.00000000E+00  0.00000000E+00
  0.00000000E+00  0.00000000E+00  0.00000000E+00
  0.00000000E+00  0.00000000E+00  0.00000000E+00
  0.00000000E+00  0.00000000E+00  0.00000000E+00
  0.00000000E+00  0.00000000E+00  0.00000000E+00
  0.00000000E+00  0.00000000E+00  0.00000000E+00
  0.00000000E+00  0.00000000E+00  0.00000000E+00
  0.00000000E+00  0.00000000E+00  0.00000000E+00
  0.00000000E+00  0.00000000E+00  0.00000000E+00
  0.00000000E+00  0.00000000E+00  0.00000000E+00
  0.00000000E+00  0.00000000E+00  0.00000000E+00
  0.00000000E+00  0.00000000E+00  0.00000000E+00
  0.00000000E+00  0.00000000E+00  0.00000000E+00
  0.00000000E+00  0.00000000E+00  0.00000000E+00
  0.00000000E+00  0.00000000E+00  0.00000000E+00
  0.00000000E+00  0.00000000E+00  0.00000000E+00
  0.00000000E+00  0.00000000E+00  0.00000000E+00
  0.00000000E+00  0.00000000E+00  0.00000000E+00
  0.00000000E+00  0.00000000E+00  0.00000000E+00
  0.00000000E+00  0.00000000E+00  0.00000000E+00
  0.00000000E+00  0.00000000E+00  0.00000000E+00
  0.00000000E+00  0.00000000E+00  0.00000000E+00
  0.00000000E+00  0.00000000E+00  0.00000000E+00
  0.00000000E+00  0.00000000E+00  0.00000000E+00
  0.00000000E+00  0.00000000E+00  0.00000000E+00
  0.00000000E+00  0.00000000E+00  0.00000000E+00
  0.00000000E+00  0.00000000E+00  0.00000000E+00
  0.00000000E+00  0.00000000E+00  0.00000000E+00
  0.00000000E+00  0.00000000E+00  0.00000000E+00
  0.00000000E+00  0.00000000E+00  0.00000000E+00
  0.00000000E+00  0.00000000E+00  0.00000000E+00
  0.00000000E+00  0.00000000E+00  0.00000000E+00
  0.00000000E+00  0.00000000E+00  0.00000000E+00
  0.00000000E+00  0.00000000E+00  0.00000000E+00
  0.00000000E+00  0.00000000E+00  0.00000000E+00
  0.00000000E+00  0.00000000E+00  0.00000000E+00
  0.00000000E+00  0.00000000E+00  0.00000000E+00
  0.00000000E+00  0.00000000E+00  0.00000000E+00
  0.00000000E+00  0.00000000E+00  0.00000000E+00
  0.00000000E+00  0.00000000E+00  0.00000000E+00
  0.00000000E+00  0.00000000E+00  0.00000000E+00
  0.00000000E+00  0.00000000E+00  0.00000000E+00
  0.00000000E+00  0.00000000E+00  0.00000000E+00
  0.00000000E+00  0.00000000E+00  0.00000000E+00
  0.00000000E+00  0.00000000E+00  0.00000000E+00
  0.00000000E+00  0.00000000E+00  0.00000000E+00
  0.00000000E+00  0.00000000E+00  0.00000000E+00
  0.00000000E+00  0.00000000E+00  0.00000000E+00
  0.00000000E+00  0.00000000E+00  0.00000000E+00
  0.00000000E+00  0.00000000E+00  0.00000000E+00
  0.00000000E+00  0.00000000E+00  0.00000000E+00
  0.00000000E+00  0.00000000E+00  0.00000000E+00
  0.00000000E+00  0.00000000E+00  0.00000000E+00
  0.00000000E+00  0.00000000E+00  0.00000000E+00
  0.00000000E+00  0.00000000E+00  0.00000000E+00
  0.00000000E+00  0.00000000E+00  0.00000000E+00
  0.00000000E+00  0.00000000E+00  0.00000000E+00
  0.00000000E+00  0.00000000E+00  0.00000000E+00
  0.00000000E+00  0.00000000E+00  0.00000000E+00
  0.00000000E+00  0.00000000E+00  0.00000000E+00
  0.00000000E+00  0.00000000E+00  0.00000000E+00
  0.00000000E+00  0.00000000E+00  0.00000000E+00
  0.00000000E+00  0.00000000E+00  0.00000000E+00
  0.00000000E+00  0.00000000E+00  0.00000000E+00
  0.00000000E+00  0.00000000E+00  0.00000000E+00
  0.00000000E+00  0.00000000E+00  0.00000000E+00
  0.00000000E+00  0.00000000E+00  0.00000000E+00
  0.00000000E+00  0.00000000E+00  0.00000000E+00
  0.00000000E+00  0.00000000E+00  0.00000000E+00
  0.00000000E+00  0.00000000E+00  0.00000000E+00
  0.00000000E+00  0.00000000E+00  0.00000000E+00
  0.00000000E+00  0.00000000E+00  0.00000000E+00
