# Supplementary material for: Brønsted acidity in zeolites measured by deprotonation energy
Source: Sci Rep. 2022 May 4;12:7301. doi: 10.1038/s41598-022-11354-x (PMC9068704; doi:10.1038/s41598-022-11354-x)
Supplement: Supplementary file 2 — Supplementary Information 2. [file 41598_2022_11354_MOESM2_ESM.zip › structures/periodic/fer/Al4-O5.vasp]

Si O Al H                               
   1.00000000000000     
    19.0008000000000017    0.0000000000000000    0.0000000000000000
     0.0000000000000000   14.2150999999999996    0.0000000000000000
     0.0000000000000000    0.0000000000000000   15.0193999999999992
   Si   O    Al   H 
    71   144     1     1
Direct
  0.3386181044755358  0.1887521903410674  0.1085683651559841
  0.8145601125869805  0.7140701509254430  0.3480546737278264
  0.6703746708672225  0.2089452863095719  0.1099317744375402
  0.1777984008506876  0.6982371908995817  0.3468296127037864
  0.3143356855428990  0.7857945176714535  0.0959555192325031
  0.8348668934489154  0.3082356668974057  0.3584255792619083
  0.6786861627804424  0.8029538288491356  0.0965157146002781
  0.1720568837885104  0.2929302512352890  0.3597569924018902
  0.6638875847531071  0.8093466070267170  0.3918607556291114
  0.1882387600426618  0.2842061895208109  0.1539922379861162
  0.3271274832723501  0.7909313891123668  0.3902017963631393
  0.8182898160722148  0.3032309886462930  0.1533451975217865
  0.6846052141877488  0.2126153279553743  0.4024802154168056
  0.1640601990256902  0.6891784852179706  0.1407263329820994
  0.3211694962041297  0.1985729987424294  0.4044309870372348
  0.8269203554355684  0.7077466470674898  0.1414971120439999
  0.0798858480475682  0.2056283510513470  0.0092941095527543
  0.5815309430878780  0.7066709977948378  0.2463713932590127
  0.9172593708190414  0.2080648099826255  0.0062260272980428
  0.4155964704832457  0.6970424069269447  0.2435269422952442
  0.0799331928367069  0.7899324826009260  0.9951837265517887
  0.5832946520226376  0.3030513995343153  0.2551545769119423
  0.9159142332136657  0.8006073838721623  0.9943477538735905
  0.4181115593097485  0.2942335664784540  0.2537869773861653
  0.2762845938952341 -0.0054881853490395  0.1464789605099752
  0.7728911549142852  0.5069291350918571  0.3945985017930099
  0.7317998265881909  0.0086835138850652  0.1441365146076637
  0.2267562862692665  0.4934497134291022  0.3972264568743081
  0.7264012864768693  0.0060709025508617  0.3516547565844639
  0.2280923821620217  0.4922346102713638  0.1034718660666173
  0.2722481090830376  0.9921197788577195  0.3562150498051612
  0.7734621078721734  0.5079439601574467  0.1024933970565318
  0.6522739172125617  0.5036353169272132  0.2477385623537283
  0.8548610646144287  0.0055525166018881  0.0005408053761625
  0.3477551761260622  0.4969354330259177  0.2503167776549156
  0.3364058497320278  0.1900806877302221  0.6081170485910504
  0.8145463112459991  0.7117061988060490  0.8460150365906256
  0.6708177559501671  0.2072558375940837  0.6096571047749123
  0.1784452152410261  0.6959324705330279  0.8457674912110728
  0.3160845584021614  0.7822991189414953  0.5946557225788085
  0.8345736754127608  0.3071926575317498  0.8581133173220716
  0.6774170054028938  0.8036253625744446  0.5987330249378296
  0.1724901289183629  0.2897225438531005  0.8607359555743109
  0.6663354116051122  0.8077109990552855  0.8921538313586774
  0.1854287723756558  0.2840557329670850  0.6546303442665092
  0.3252703604390280  0.7959762247953128  0.8899523742861165
  0.8202671304662269  0.3025059173690431  0.6520036235162815
  0.6837169224499371  0.2136708241925111  0.9042755453162151
  0.1647529952491783  0.6892974306171977  0.6405229585342982
  0.3225419864179594  0.1983702538725316  0.9015095770108363
  0.8265085009323963  0.7085491447996793  0.6399022975135077
  0.0837778425284938  0.1970802921403197  0.5053794562387208
  0.5821553134184952  0.7071623292607636  0.7477247628862796
  0.9174984091140830  0.2060913174863343  0.5032254015489245
  0.4151273963900318  0.6984153209205315  0.7470314412675604
  0.0821160335978015  0.7951389944357692  0.4960819695694116
  0.5834426477786515  0.3048633307406396  0.7554647086672948
  0.9157543255926747  0.8041968492103917  0.4954309665928807
  0.4177193746813268  0.2972942664440552  0.7540682854811926
  0.2775921770567336  0.9914946246295473  0.6401165019725518
  0.7770999953991111  0.5060623885414023  0.8946192706207968
  0.7265622754168515  0.0081099560698891  0.6495369320002240
  0.2277094241860755  0.4897456364311081  0.8959100364391519
  0.7318800773431567  0.0097699617913828  0.8571664094343180
  0.2276680579495473  0.4926853430160353  0.6049744566083166
  0.2708541083554762 -0.0013679104484892  0.8493071656351661
  0.7698880535613757  0.5081007398901456  0.6028137342366111
  0.1526249578335377  0.9962437430813181  0.4997955077588845
  0.6529777522531643  0.5053402937722081  0.7522231892998862
  0.8457813535526311  0.0039316105239761  0.4997225020116086
  0.3477432301261715  0.4970567087100184  0.7493486255770776
  0.3346897903388800  0.0782635775749681  0.1346214246609230
  0.8151709624432436  0.6012271106216940  0.3653609596177133
  0.6805024487556154  0.0957966622586195  0.1180454651590351
  0.1829553838322634  0.5899085607032927  0.3811398931478241
  0.3156028695073606  0.8975852283896717  0.1163010869611017
  0.8268675724934125  0.4196325049179336  0.3801897208325136
  0.6888189068232446  0.9133017677653362  0.1214360053254492
  0.1752238285773736  0.4068264455178511  0.3693150117492772
  0.6717475558103093  0.9190563238047192  0.3626502996734361
  0.1878581635257417  0.3959313684442401  0.1325078787361414
  0.3222335589887929  0.9049143076230938  0.3865606838125709
  0.8175340918403010  0.4120924828760549  0.1214579561641547
  0.6845079979091551  0.1006052847186523  0.3810209558143507
  0.1728366910345985  0.5774941151624211  0.1189835502964913
  0.3147110043596668  0.0875087165542481  0.3816276569026326
  0.8248087053956187  0.5938769082769905  0.1318007166611898
  0.4038412515839280  0.2371747659514374  0.1615648116548623
  0.8719539836809815  0.7647486291868952  0.4107196936466372
  0.6017810040812054  0.2428385897322363  0.1655331244947840
  0.1241341344529819  0.7556432434425974  0.4099690748553150
  0.3713243019228830  0.7326736632324685  0.1579972807476010
  0.9013846114459353  0.2661577594112405  0.4130574742482679
  0.6243981707849785  0.7545820349758690  0.1648350528653479
  0.1046946798552576  0.2529253440399621  0.4142974375670932
  0.5982598652695447  0.7628018884553923  0.3386307424166208
  0.1315362096236422  0.2323313329719033  0.0892617160233249
  0.3943194341005090  0.7557916045087054  0.3325643745592565
  0.8674162357709508  0.2431268840330876  0.0862573349476415
  0.6291970133263109  0.2657433097601852  0.3388807680262407
  0.0976046030479770  0.7292630012993263  0.0849990945597153
  0.3740701507954971  0.2482664560773466  0.3350686728802912
  0.8935744113925898  0.7486832326857750  0.0866801257501418
  0.3521741287936035  0.2016583668373385  0.0027111783892544
  0.8354510161093875  0.7365737811947708  0.2453604884704629
  0.6601959312091176  0.2369024190583833  0.0059452034835289
  0.1475922431645129  0.7023298515407636  0.2460571900179723
  0.3360803314415979  0.7651577021273798  0.9931280808702234
  0.8502833490147832  0.2935480678657628  0.2528829420495500
  0.6472716776835831  0.7923665680476059  0.9965046214407259
  0.1628688411025603  0.2649864231987548  0.2554195789597183
  0.2659920559776224  0.2416877605664549  0.1381699849992526
  0.7358412353302184  0.7531004024215222  0.3675747883117007
  0.7387160405000682  0.2617771271480361  0.1525697043716246
  0.2558905190943833  0.7451673333226294  0.3479735549410912
  0.2355249083938291  0.7449803979752909  0.1132048234313946
  0.7637867575961951  0.2528940338417285  0.3880838964128718
  0.7549216587532357  0.7512501382023323  0.0998003036058348
  0.2435443279675646  0.2469285977821757  0.4003467134482085
  0.0815503162940362  0.0857922114790175  0.0019239447534483
  0.6048648028754451  0.5974385887338979  0.2570273373366754
  0.9102491619474410  0.0939320915043328  0.9962191956682627
  0.4006490977009711  0.5856571018503097  0.2588923886655867
  0.0973255646296099  0.8991948383149063  0.0087636490219382
  0.6001539212123143  0.4139314905092304  0.2394862787959398
  0.9050358891967261  0.9138517227600058  0.0059889828423069
  0.3951493458450985  0.4031816792137487  0.2414292155912744
  0.9990366678774172  0.2306664353931594  0.0310723421570649
  0.4985570547796297  0.7128205951596114  0.2246861881022846
  0.9967198809728481  0.7762275066547064  0.9725037145494989
  0.5009805551620302  0.2890919320354987  0.2777732001594918
  0.2065527697901927  0.0159182806299107  0.0900184979965863
  0.7024113293969750  0.4918054484298051  0.3349788962672243
  0.8053669682821634  0.0144069541245704  0.0884442821171089
  0.2985000756543560  0.4906826053995231  0.3386516030751747
  0.7959217147881791  0.9895216388401701  0.4126369827045419
  0.2988074631361485  0.5085782240550072  0.1620900815862036
  0.1968635416507485  0.9873296157507180  0.4075476570234345
  0.7004168874447527  0.5105690168172559  0.1583220454304679
  0.2550340206090898  0.9870253331774238  0.2512649997489872
  0.7527130341924931  0.5156008584189011  0.9978646528315288
  0.7527293661778088  0.0134101878596708  0.2488516058997299
  0.2517079605823270  0.4868325992659566  0.9996869147765469
  0.3329132281631174  0.0770054472431282  0.6230881320099131
  0.8198337039602471  0.5990062298660612  0.8627085847620471
  0.6734926066367511  0.0938130181674570  0.6241117433899177
  0.1856695329839031  0.5857609572406616  0.8734556343896450
  0.3166824802866894  0.8954497873901043  0.6089319197280569
  0.8310375955785155  0.4181294750957558  0.8832510452172014
  0.6831634893040968  0.9109492051358348  0.6354184421818624
  0.1740207159715942  0.4030017587510288  0.8748357080252263
  0.6833614374759959  0.9181735529914904  0.8752984041214430
  0.1898140307233069  0.3968158453645492  0.6387752623347280
  0.3176945415504312  0.9093177275068194  0.8839182271905678
  0.8132330398898839  0.4123036942289650  0.6238632284368070
  0.6863444967086297  0.1005108873155438  0.8889061863786150
  0.1714801284505628  0.5775301095125537  0.6185225554804040
  0.3203324233531151  0.0918648997473662  0.8632135273735332
  0.8215142036112826  0.5949075393902873  0.6292721232854003
  0.4000932931514783  0.2333935380067853  0.6670455446094438
  0.8671673381316514  0.7667142610555384  0.9119285333793450
  0.6045308631123015  0.2513262411499524  0.6632715434312609
  0.1241994935309716  0.7470328576686402  0.9119613252434096
  0.3732522997850721  0.7333233125858901  0.6590857921914518
  0.8993200612769467  0.2593578580816762  0.9126570524465689
  0.6232262499757696  0.7448807527254852  0.6599408985842417
  0.1047225175901651  0.2473242290946812  0.9148010799347026
  0.5993792129150789  0.7747110466011290  0.8328458013873582
  0.1270160353281853  0.2389183284924244  0.5895356037035326
  0.3935489023864381  0.7613588157413772  0.8333369043326477
  0.8752817401183142  0.2503919373256223  0.5870473397188958
  0.6275307369819872  0.2613114035652013  0.8381145433017089
  0.0995694197566938  0.7320176457327192  0.5836887655194045
  0.3741789670789626  0.2615874204652709  0.8403734366468593
  0.8942916140153022  0.7470096294014270  0.5854585274664875
  0.3524032019571259  0.2130671202399105  0.5041188270763881
  0.8364074233805010  0.7361761029239916  0.7441001841952991
  0.6610362066353130  0.2309915824078405  0.5048294097673502
  0.1476119687230460  0.7040719286425746  0.7452682798923996
  0.3377168909688122  0.7572401680636039  0.4926421119745151
  0.8501063739194116  0.2936731335460782  0.7529644696928434
  0.6477061468445631  0.8026029966125787  0.4976023793137148
  0.1614419840926862  0.2635279307307090  0.7568021812032387
  0.2622181243784089  0.2374799712795574  0.6385771045100446
  0.7337578410732725  0.7441216213637653  0.8633135790390312
  0.7432884608428403  0.2530211465986109  0.6480265973808287
  0.2557216037452669  0.7450851386554742  0.8482914962306627
  0.2372565741622933  0.7428482122949427  0.6135037421245464
  0.7619488344341903  0.2558979508236836  0.8873068562580936
  0.7554052909897946  0.7561893904089210  0.5993483695756577
  0.2433957623845525  0.2432887952396446  0.9017137897830274
  0.1000836957948682  0.0857996434440076  0.4942194610647317
  0.6074999074049666  0.6000680900609831  0.7684406632503968
  0.8928999665779548  0.0978918489332870  0.4886755518175997
  0.3971931902191762  0.5882234378558012  0.7652982244474058
  0.1046680991894060  0.9034527410667877  0.5143600974383189
  0.5995924876595593  0.4167468255463103  0.7466597137959652
  0.8988018075178195  0.9153689791819816  0.5087406310545332
  0.3977916730751416  0.4063581966502838  0.7338204058897801
  0.0006665372153826  0.2110952958068635  0.5241144515364980
  0.4986286856341451  0.7096414117539536  0.7290942057247576
  0.9985625929782270  0.7897149978986262  0.4763299036499699
  0.5008977003007501  0.2891152226368597  0.7750797808679161
  0.2061315723080645  0.0098821608604122  0.5830683170583809
  0.7069704021031109  0.4889900368609620  0.8350242123257465
  0.7969984357402085  0.0119394958225029  0.5884277332848273
  0.2985456285221030  0.4793119274181096  0.8363784988611681
  0.8059588639674564  0.0035287255233384  0.9117502319168218
  0.2988212738294204  0.5138561287244571  0.6617185071677262
  0.1972183321766229  0.0075930910021345  0.9007888403717687
  0.6970908366198195  0.5134242188180693  0.6594866541220877
  0.2550338183986536  0.9854861730864685  0.7435195282984488
  0.7485135869732094  0.5129893435447950  0.4981631058203109
  0.7521693256052510  0.0173649894489813  0.7524606074785183
  0.2499105202986915  0.4838971849466631  0.5009326096760295
  0.1535735725366682  0.9931144636350573  0.0000853439395486
  0.0350830091904395  0.0555107225269944  0.0018535703147772
 
  0.00000000E+00  0.00000000E+00  0.00000000E+00
  0.00000000E+00  0.00000000E+00  0.00000000E+00
  0.00000000E+00  0.00000000E+00  0.00000000E+00
  0.00000000E+00  0.00000000E+00  0.00000000E+00
  0.00000000E+00  0.00000000E+00  0.00000000E+00
  0.00000000E+00  0.00000000E+00  0.00000000E+00
  0.00000000E+00  0.00000000E+00  0.00000000E+00
  0.00000000E+00  0.00000000E+00  0.00000000E+00
  0.00000000E+00  0.00000000E+00  0.00000000E+00
  0.00000000E+00  0.00000000E+00  0.00000000E+00
  0.00000000E+00  0.00000000E+00  0.00000000E+00
  0.00000000E+00  0.00000000E+00  0.00000000E+00
  0.00000000E+00  0.00000000E+00  0.00000000E+00
  0.00000000E+00  0.00000000E+00  0.00000000E+00
  0.00000000E+00  0.00000000E+00  0.00000000E+00
  0.00000000E+00  0.00000000E+00  0.00000000E+00
  0.00000000E+00  0.00000000E+00  0.00000000E+00
  0.00000000E+00  0.00000000E+00  0.00000000E+00
  0.00000000E+00  0.00000000E+00  0.00000000E+00
  0.00000000E+00  0.00000000E+00  0.00000000E+00
  0.00000000E+00  0.00000000E+00  0.00000000E+00
  0.00000000E+00  0.00000000E+00  0.00000000E+00
  0.00000000E+00  0.00000000E+00  0.00000000E+00
  0.00000000E+00  0.00000000E+00  0.00000000E+00
  0.00000000E+00  0.00000000E+00  0.00000000E+00
  0.00000000E+00  0.00000000E+00  0.00000000E+00
  0.00000000E+00  0.00000000E+00  0.00000000E+00
  0.00000000E+00  0.00000000E+00  0.00000000E+00
  0.00000000E+00  0.00000000E+00  0.00000000E+00
  0.00000000E+00  0.00000000E+00  0.00000000E+00
  0.00000000E+00  0.00000000E+00  0.00000000E+00
  0.00000000E+00  0.00000000E+00  0.00000000E+00
  0.00000000E+00  0.00000000E+00  0.00000000E+00
  0.00000000E+00  0.00000000E+00  0.00000000E+00
  0.00000000E+00  0.00000000E+00  0.00000000E+00
  0.00000000E+00  0.00000000E+00  0.00000000E+00
  0.00000000E+00  0.00000000E+00  0.00000000E+00
  0.00000000E+00  0.00000000E+00  0.00000000E+00
  0.00000000E+00  0.00000000E+00  0.00000000E+00
  0.00000000E+00  0.00000000E+00  0.00000000E+00
  0.00000000E+00  0.00000000E+00  0.00000000E+00
  0.00000000E+00  0.00000000E+00  0.00000000E+00
  0.00000000E+00  0.00000000E+00  0.00000000E+00
  0.00000000E+00  0.00000000E+00  0.00000000E+00
  0.00000000E+00  0.00000000E+00  0.00000000E+00
  0.00000000E+00  0.00000000E+00  0.00000000E+00
  0.00000000E+00  0.00000000E+00  0.00000000E+00
  0.00000000E+00  0.00000000E+00  0.00000000E+00
  0.00000000E+00  0.00000000E+00  0.00000000E+00
  0.00000000E+00  0.00000000E+00  0.00000000E+00
  0.00000000E+00  0.00000000E+00  0.00000000E+00
  0.00000000E+00  0.00000000E+00  0.00000000E+00
  0.00000000E+00  0.00000000E+00  0.00000000E+00
  0.00000000E+00  0.00000000E+00  0.00000000E+00
  0.00000000E+00  0.00000000E+00  0.00000000E+00
  0.00000000E+00  0.00000000E+00  0.00000000E+00
  0.00000000E+00  0.00000000E+00  0.00000000E+00
  0.00000000E+00  0.00000000E+00  0.00000000E+00
  0.00000000E+00  0.00000000E+00  0.00000000E+00
  0.00000000E+00  0.00000000E+00  0.00000000E+00
  0.00000000E+00  0.00000000E+00  0.00000000E+00
  0.00000000E+00  0.00000000E+00  0.00000000E+00
  0.00000000E+00  0.00000000E+00  0.00000000E+00
  0.00000000E+00  0.00000000E+00  0.00000000E+00
  0.00000000E+00  0.00000000E+00  0.00000000E+00
  0.00000000E+00  0.00000000E+00  0.00000000E+00
  0.00000000E+00  0.00000000E+00  0.00000000E+00
  0.00000000E+00  0.00000000E+00  0.00000000E+00
  0.00000000E+00  0.00000000E+00  0.00000000E+00
  0.00000000E+00  0.00000000E+00  0.00000000E+00
  0.00000000E+00  0.00000000E+00  0.00000000E+00
  0.00000000E+00  0.00000000E+00  0.00000000E+00
  0.00000000E+00  0.00000000E+00  0.00000000E+00
  0.00000000E+00  0.00000000E+00  0.00000000E+00
  0.00000000E+00  0.00000000E+00  0.00000000E+00
  0.00000000E+00  0.00000000E+00  0.00000000E+00
  0.00000000E+00  0.00000000E+00  0.00000000E+00
  0.00000000E+00  0.00000000E+00  0.00000000E+00
  0.00000000E+00  0.00000000E+00  0.00000000E+00
  0.00000000E+00  0.00000000E+00  0.00000000E+00
  0.00000000E+00  0.00000000E+00  0.00000000E+00
  0.00000000E+00  0.00000000E+00  0.00000000E+00
  0.00000000E+00  0.00000000E+00  0.00000000E+00
  0.00000000E+00  0.00000000E+00  0.00000000E+00
  0.00000000E+00  0.00000000E+00  0.00000000E+00
  0.00000000E+00  0.00000000E+00  0.00000000E+00
  0.00000000E+00  0.00000000E+00  0.00000000E+00
  0.00000000E+00  0.00000000E+00  0.00000000E+00
  0.00000000E+00  0.00000000E+00  0.00000000E+00
  0.00000000E+00  0.00000000E+00  0.00000000E+00
  0.00000000E+00  0.00000000E+00  0.00000000E+00
  0.00000000E+00  0.00000000E+00  0.00000000E+00
  0.00000000E+00  0.00000000E+00  0.00000000E+00
  0.00000000E+00  0.00000000E+00  0.00000000E+00
  0.00000000E+00  0.00000000E+00  0.00000000E+00
  0.00000000E+00  0.00000000E+00  0.00000000E+00
  0.00000000E+00  0.00000000E+00  0.00000000E+00
  0.00000000E+00  0.00000000E+00  0.00000000E+00
  0.00000000E+00  0.00000000E+00  0.00000000E+00
  0.00000000E+00  0.00000000E+00  0.00000000E+00
  0.00000000E+00  0.00000000E+00  0.00000000E+00
  0.00000000E+00  0.00000000E+00  0.00000000E+00
  0.00000000E+00  0.00000000E+00  0.00000000E+00
  0.00000000E+00  0.00000000E+00  0.00000000E+00
  0.00000000E+00  0.00000000E+00  0.00000000E+00
  0.00000000E+00  0.00000000E+00  0.00000000E+00
  0.00000000E+00  0.00000000E+00  0.00000000E+00
  0.00000000E+00  0.00000000E+00  0.00000000E+00
  0.00000000E+00  0.00000000E+00  0.00000000E+00
  0.00000000E+00  0.00000000E+00  0.00000000E+00
  0.00000000E+00  0.00000000E+00  0.00000000E+00
  0.00000000E+00  0.00000000E+00  0.00000000E+00
  0.00000000E+00  0.00000000E+00  0.00000000E+00
  0.00000000E+00  0.00000000E+00  0.00000000E+00
  0.00000000E+00  0.00000000E+00  0.00000000E+00
  0.00000000E+00  0.00000000E+00  0.00000000E+00
  0.00000000E+00  0.00000000E+00  0.00000000E+00
  0.00000000E+00  0.00000000E+00  0.00000000E+00
  0.00000000E+00  0.00000000E+00  0.00000000E+00
  0.00000000E+00  0.00000000E+00  0.00000000E+00
  0.00000000E+00  0.00000000E+00  0.00000000E+00
  0.00000000E+00  0.00000000E+00  0.00000000E+00
  0.00000000E+00  0.00000000E+00  0.00000000E+00
  0.00000000E+00  0.00000000E+00  0.00000000E+00
  0.00000000E+00  0.00000000E+00  0.00000000E+00
  0.00000000E+00  0.00000000E+00  0.00000000E+00
  0.00000000E+00  0.00000000E+00  0.00000000E+00
  0.00000000E+00  0.00000000E+00  0.00000000E+00
  0.00000000E+00  0.00000000E+00  0.00000000E+00
  0.00000000E+00  0.00000000E+00  0.00000000E+00
  0.00000000E+00  0.00000000E+00  0.00000000E+00
  0.00000000E+00  0.00000000E+00  0.00000000E+00
  0.00000000E+00  0.00000000E+00  0.00000000E+00
  0.00000000E+00  0.00000000E+00  0.00000000E+00
  0.00000000E+00  0.00000000E+00  0.00000000E+00
  0.00000000E+00  0.00000000E+00  0.00000000E+00
  0.00000000E+00  0.00000000E+00  0.00000000E+00
  0.00000000E+00  0.00000000E+00  0.00000000E+00
  0.00000000E+00  0.00000000E+00  0.00000000E+00
  0.00000000E+00  0.00000000E+00  0.00000000E+00
  0.00000000E+00  0.00000000E+00  0.00000000E+00
  0.00000000E+00  0.00000000E+00  0.00000000E+00
  0.00000000E+00  0.00000000E+00  0.00000000E+00
  0.00000000E+00  0.00000000E+00  0.00000000E+00
  0.00000000E+00  0.00000000E+00  0.00000000E+00
  0.00000000E+00  0.00000000E+00  0.00000000E+00
  0.00000000E+00  0.00000000E+00  0.00000000E+00
  0.00000000E+00  0.00000000E+00  0.00000000E+00
  0.00000000E+00  0.00000000E+00  0.00000000E+00
  0.00000000E+00  0.00000000E+00  0.00000000E+00
  0.00000000E+00  0.00000000E+00  0.00000000E+00
  0.00000000E+00  0.00000000E+00  0.00000000E+00
  0.00000000E+00  0.00000000E+00  0.00000000E+00
  0.00000000E+00  0.00000000E+00  0.00000000E+00
  0.00000000E+00  0.00000000E+00  0.00000000E+00
  0.00000000E+00  0.00000000E+00  0.00000000E+00
  0.00000000E+00  0.00000000E+00  0.00000000E+00
  0.00000000E+00  0.00000000E+00  0.00000000E+00
  0.00000000E+00  0.00000000E+00  0.00000000E+00
  0.00000000E+00  0.00000000E+00  0.00000000E+00
  0.00000000E+00  0.00000000E+00  0.00000000E+00
  0.00000000E+00  0.00000000E+00  0.00000000E+00
  0.00000000E+00  0.00000000E+00  0.00000000E+00
  0.00000000E+00  0.00000000E+00  0.00000000E+00
  0.00000000E+00  0.00000000E+00  0.00000000E+00
  0.00000000E+00  0.00000000E+00  0.00000000E+00
  0.00000000E+00  0.00000000E+00  0.00000000E+00
  0.00000000E+00  0.00000000E+00  0.00000000E+00
  0.00000000E+00  0.00000000E+00  0.00000000E+00
  0.00000000E+00  0.00000000E+00  0.00000000E+00
  0.00000000E+00  0.00000000E+00  0.00000000E+00
  0.00000000E+00  0.00000000E+00  0.00000000E+00
  0.00000000E+00  0.00000000E+00  0.00000000E+00
  0.00000000E+00  0.00000000E+00  0.00000000E+00
  0.00000000E+00  0.00000000E+00  0.00000000E+00
  0.00000000E+00  0.00000000E+00  0.00000000E+00
  0.00000000E+00  0.00000000E+00  0.00000000E+00
  0.00000000E+00  0.00000000E+00  0.00000000E+00
  0.00000000E+00  0.00000000E+00  0.00000000E+00
  0.00000000E+00  0.00000000E+00  0.00000000E+00
  0.00000000E+00  0.00000000E+00  0.00000000E+00
  0.00000000E+00  0.00000000E+00  0.00000000E+00
  0.00000000E+00  0.00000000E+00  0.00000000E+00
  0.00000000E+00  0.00000000E+00  0.00000000E+00
  0.00000000E+00  0.00000000E+00  0.00000000E+00
  0.00000000E+00  0.00000000E+00  0.00000000E+00
  0.00000000E+00  0.00000000E+00  0.00000000E+00
  0.00000000E+00  0.00000000E+00  0.00000000E+00
  0.00000000E+00  0.00000000E+00  0.00000000E+00
  0.00000000E+00  0.00000000E+00  0.00000000E+00
  0.00000000E+00  0.00000000E+00  0.00000000E+00
  0.00000000E+00  0.00000000E+00  0.00000000E+00
  0.00000000E+00  0.00000000E+00  0.00000000E+00
  0.00000000E+00  0.00000000E+00  0.00000000E+00
  0.00000000E+00  0.00000000E+00  0.00000000E+00
  0.00000000E+00  0.00000000E+00  0.00000000E+00
  0.00000000E+00  0.00000000E+00  0.00000000E+00
  0.00000000E+00  0.00000000E+00  0.00000000E+00
  0.00000000E+00  0.00000000E+00  0.00000000E+00
  0.00000000E+00  0.00000000E+00  0.00000000E+00
  0.00000000E+00  0.00000000E+00  0.00000000E+00
  0.00000000E+00  0.00000000E+00  0.00000000E+00
  0.00000000E+00  0.00000000E+00  0.00000000E+00
  0.00000000E+00  0.00000000E+00  0.00000000E+00
  0.00000000E+00  0.00000000E+00  0.00000000E+00
  0.00000000E+00  0.00000000E+00  0.00000000E+00
  0.00000000E+00  0.00000000E+00  0.00000000E+00
  0.00000000E+00  0.00000000E+00  0.00000000E+00
  0.00000000E+00  0.00000000E+00  0.00000000E+00
  0.00000000E+00  0.00000000E+00  0.00000000E+00
  0.00000000E+00  0.00000000E+00  0.00000000E+00
  0.00000000E+00  0.00000000E+00  0.00000000E+00
  0.00000000E+00  0.00000000E+00  0.00000000E+00
  0.00000000E+00  0.00000000E+00  0.00000000E+00
  0.00000000E+00  0.00000000E+00  0.00000000E+00
  0.00000000E+00  0.00000000E+00  0.00000000E+00
  0.00000000E+00  0.00000000E+00  0.00000000E+00
