# Supplementary material for: Brønsted acidity in zeolites measured by deprotonation energy
Source: Sci Rep. 2022 May 4;12:7301. doi: 10.1038/s41598-022-11354-x (PMC9068704; doi:10.1038/s41598-022-11354-x)
Supplement: Supplementary file 2 — Supplementary Information 2. [file 41598_2022_11354_MOESM2_ESM.zip › structures/periodic/fer/Al3-O1.vasp]

Si O Al H                               
   1.00000000000000     
    19.0008000000000017    0.0000000000000000    0.0000000000000000
     0.0000000000000000   14.2150999999999996    0.0000000000000000
     0.0000000000000000    0.0000000000000000   15.0193999999999992
   Si   O    Al   H 
    71   144     1     1
Direct
  0.3359345374179141  0.2091099135146520  0.1063912449653503
  0.8192106985388721  0.7033933628965112  0.3480159742139271
  0.6654726564552925  0.1947789056421063  0.1120442647198025
  0.1759927359968282  0.7103839630809581  0.3453282139379805
  0.3204282574382891  0.7915257013179195  0.0940883357189264
  0.8303427520234503  0.2975996476470020  0.3637837617913388
  0.6838115016299041  0.7892600686989464  0.0973451161293056
  0.1680542960323810  0.3048017055387492  0.3554251689729924
  0.6710372599128384  0.7991681555293103  0.3911578193588869
  0.1830347392971014  0.2889120973677911  0.1495658074442924
  0.3279888934351625  0.8012616185490639  0.3853254316626540
  0.8158705815346264  0.2900515010078429  0.1573860085798996
  0.6806574358505965  0.2042406903576110  0.4049173303686908
  0.1699854473544945  0.6947923376712231  0.1391458429419506
  0.3165734319395413  0.2062810926022441  0.4051491543861485
  0.8348954823061270  0.6954006790781011  0.1422847694601130
  0.0807585057851758  0.2003216356133932  0.0020585507608037
  0.5838783559527890  0.7014362464738840  0.2474592439696955
  0.9161224171965928  0.2025773736949631  0.0074474448413474
  0.4171990710512151  0.6996336724244400  0.2416873666315972
  0.0846649506495021  0.7998325156496914  0.9938855651664444
  0.5836253854888094  0.3004517521541624  0.2561688503306132
  0.9179973978191228  0.8004529814981136 -0.0017414960738236
  0.4171413745927377  0.2989115205756682  0.2599779952596661
  0.7734461885099376  0.4967509842163432  0.3995874765660281
  0.7263295233213568 -0.0031767628981162  0.1466623998320985
  0.2190391789208697  0.5063906975983576  0.3938253749138309
  0.7294300153109381 -0.0006421580401499  0.3543223417032395
  0.2323798020486363  0.4965635015921927  0.0983040190833002
  0.2671251594967165  0.0009341698483409  0.3568165982062219
  0.7742287928382061  0.4977341888527251  0.1070671621394158
  0.1507231414266262  0.0037765028109831  0.9929946678820556
  0.6537489020576585  0.5011785603141098  0.2525231963061897
  0.8479344347044581  0.0010114757338560  0.0012690074559959
  0.3452047825991370  0.5018456748159605  0.2499710749128759
  0.3340703371129176  0.2034571964636041  0.6087011928026195
  0.8200749233587985  0.7049924552522862  0.8497531125439114
  0.6658099990170959  0.1951938253708056  0.6106038210155447
  0.1795101449331491  0.7109400479674749  0.8407258715639240
  0.3182017201483470  0.7952296465246208  0.5913575906241095
  0.8289886649582952  0.2993532962413755  0.8622808335189004
  0.6834978318985239  0.7903909326464110  0.5973461161563832
  0.1648391201294478  0.3056675293061132  0.8587254663540179
  0.6699646470724391  0.7978130783333439  0.8911283076079379
  0.1839666060365458  0.2938766934718198  0.6539641371741703
  0.3285687584988561  0.8042685981172859  0.8876399919815507
  0.8172986076762830  0.2889409846351823  0.6558544751419451
  0.6809662196473144  0.2030506004342536  0.9063305941756251
  0.1686030473259476  0.6988160177668085  0.6363103146562251
  0.3150843763768671  0.2113466381654069  0.9012602022018457
  0.8337580208817211  0.6947591481764126  0.6441737449524937
  0.0852085822280972  0.2011646077062744  0.5038967981731240
  0.5817822331641774  0.7022442634775592  0.7453081585193212
  0.9194678923841052  0.2011613312649934  0.5084425660625091
  0.4153178328921402  0.7055022573152259  0.7428442232430618
  0.0813775497400387  0.8014548330709077  0.4948976493257340
  0.5832921016268839  0.2988420214827652  0.7575252005679394
  0.9150674907896377  0.7993103917865425  0.4983290865777594
  0.4182358885257663  0.3017886755469252  0.7544839987090225
  0.2781130828121561  0.0034835646179831  0.6408929911736774
  0.7722637019989745  0.4995167945387877  0.8990563598430477
  0.7253486867737978 -0.0015454370405086  0.6467854286775671
  0.2246827148398475  0.5034054702570278  0.8907263550916001
  0.7285177544775522  0.9965655015742276  0.8547790940269872
  0.2313511185578440  0.4992237898915766  0.6004787591826831
  0.2698228317069168  0.0031559900741405  0.8523047564253267
  0.7731235064289500  0.4963389318174310  0.6077916651716997
  0.1513077530082585  0.9985779702517320  0.5032238031871374
  0.6514709231432603  0.5018710815413749  0.7527812908489683
  0.8476423763712446  0.0030677700959636  0.5029996904774542
  0.3487301608180218  0.5020394422609548  0.7464745197505074
  0.3415007107356415  0.0901557127083063  0.1212756789588608
  0.8148648120800269  0.5939738406682896  0.3785634181382809
  0.6708859093756269  0.0828082379442738  0.1331020676512258
  0.1736435676474705  0.6022747146992229  0.3815344182679416
  0.3216853611483660  0.9013679384843820  0.1191581515266437
  0.8270624272252041  0.4112801359965990  0.3755267477448138
  0.6854555040379995  0.9016127213584172  0.1172196551203778
  0.1674412378619747  0.4180411969607039  0.3717983174033266
  0.6782592006674756  0.9128399459321588  0.3829439985875081
  0.1927586692766018  0.3974667701963786  0.1187956360155491
  0.3222754649449221  0.9142473171576959  0.3723173184812147
  0.8139919030574532  0.4023711160883286  0.1382993275328284
  0.6856184485412427  0.0956951739797545  0.3716735747004938
  0.1794140405207047  0.5813269573783998  0.1263205429945123
  0.3045343330628105  0.0940302850501492  0.3995115642481075
  0.8296150652790456  0.5834061489929273  0.1212142677467682
  0.4005830329862598  0.2544067598191748  0.1609733457023800
  0.8712996517048067  0.7599180081054745  0.4135731476291306
  0.5995789613732296  0.2381132448135157  0.1673923540362828
  0.1227012586240189  0.7733645293063481  0.4041791985234430
  0.3778594763362660  0.7333422466601280  0.1518668998464650
  0.8975309764804251  0.2571367129065472  0.4179810364085228
  0.6273560933336394  0.7389128604969946  0.1616512813532660
  0.1052440805553305  0.2567033562617194  0.4124314502189051
  0.6028730357187252  0.7638430904604493  0.3353338876415904
  0.1285192567165190  0.2357788942703098  0.0852352386918951
  0.3938323304637151  0.7618928822797590  0.3275752829630684
  0.8722180421976679  0.2401383915020149  0.0927810413277438
  0.6276927938580961  0.2613040735285046  0.3406004568843877
  0.1055553212251848  0.7328491163196620  0.0779640784571175
  0.3767835624523105  0.2371610664305009  0.3345072525924759
  0.9004108236182452  0.7393148610061820  0.0872010125438375
  0.3456645846744045  0.2291807737885066  0.0018847492933812
  0.8497538447419217  0.7114692984474530  0.2475238205344516
  0.6501687615665862  0.2106871026775688  0.0068685419220142
  0.1502286569667119  0.7155040139048678  0.2424657155840405
  0.3406203372723616  0.7730020173063757  0.9899657529585583
  0.8396670919841871  0.2706361724917197  0.2595144751339598
  0.6594079493306041  0.7705759503187091  0.9952090860750493
  0.1541676769478787  0.2830287603158819  0.2507180879634741
  0.2600347083939585  0.2357842142290448  0.1461422458358254
  0.7406868211727915  0.7489881012899579  0.3494300452141880
  0.7374999063490584  0.2471857117272055  0.1424898594498582
  0.2561751447837006  0.7498198667927369  0.3513958471870328
  0.2419999131199328  0.7480784326586953  0.1110566350775258
  0.7587099071669031  0.2511536375983432  0.4042190723853196
  0.7622675462079217  0.7467786423716122  0.1117887573824038
  0.2441930443040113  0.2632376738604250  0.3851632121969243
  0.0945588066309156  0.0898576009363891  0.9821579227822359
  0.6031973717192530  0.5916930267710464  0.2651476103070192
  0.8981865702267602  0.0922331786003350  0.9913153883567911
  0.3989900407080389  0.5892713476530629  0.2589563312176251
  0.1059502231220458  0.9083561379130412  0.0130392268274412
  0.6043725037347134  0.4094791425926572  0.2382893284906868
  0.8975160727628118  0.9098509906129989  0.0155784888151810
  0.3911678043396742  0.4068123777308559  0.2614927882427121
  0.9989426645911799  0.2160437394534905  0.0277494375142499
  0.5009784814785454  0.7114705945036609  0.2273265170931282
  0.0008317163986287  0.7914606086902392  0.9767938343704279
  0.5005228599195464  0.2926373173272427  0.2780880732701649
  0.2051168464893194  0.0259413515198324  0.0716723725182774
  0.7018617852554054  0.4873327107909916  0.3410921008059974
  0.7962468597198962  0.0145672082303886  0.0868181274386069
  0.2863035270938150  0.5065044011282678  0.3276681821947907
  0.8020383231559221  0.9972904223839546  0.4113434979012209
  0.3063340590088021  0.5019218780595157  0.1531160682398588
  0.1949470044251617  0.9793090665213848  0.4121968141939300
  0.7034751578865203  0.5161221339228662  0.1654344230479686
  0.2489482674966992  0.0154472593941015  0.2539269440972077
  0.7506229602073581  0.4905830447148647  0.0033653429320150
  0.7511338235523117  0.9906952363021337  0.2500069951584543
  0.2520200631987929  0.5028498001467563  0.9933089952363625
  0.3320258560909540  0.0896590444072378  0.6194848363739668
  0.8158599223862661  0.5958683663445271  0.8815295830237262
  0.6691149305757483  0.0835648167282291  0.6340638123367540
  0.1840970721025010  0.6006487781764944  0.8683816976522335
  0.3185100823281021  0.9070710106526512  0.6137684554564120
  0.8234319609770135  0.4131858805872710  0.8699251348584597
  0.6860095194677113  0.9028601154959067  0.6155578382225301
  0.1685345852089793  0.4188246922693600  0.8739583148247525
  0.6750314938857749  0.9115533113259228  0.8807052633985728
  0.1893906208730039  0.4044622425367309  0.6285281522889640
  0.3224499003659325  0.9183063283439600  0.8815510856875849
  0.8141291388293431  0.4012300794583937  0.6369440035097303
  0.6872234481089392  0.0937252331016237  0.8764903878128727
  0.1800876295631037  0.5862699454059589  0.6257779588298671
  0.3095406637737341  0.0993154065968699  0.8837191700687195
  0.8274061163846231  0.5825717162340628  0.6250865393404659
  0.4010646239515932  0.2460976810470440  0.6623311555705088
  0.8730138048594640  0.7618762080632983  0.9140377060394829
  0.6018031672646411  0.2423593631459424  0.6662634481902983
  0.1247023940918135  0.7642633483466719  0.9048373954691510
  0.3733384487297186  0.7413852964748335  0.6553057840353589
  0.8964533889400794  0.2627716291000414  0.9185115554646250
  0.6254555353508373  0.7422493735519660  0.6608156124240986
  0.0990831219973168  0.2628110519530045  0.9139731048903762
  0.6025091242478420  0.7597547486444364  0.8355189271725513
  0.1311155195661970  0.2417686779532597  0.5861979867294941
  0.3955619936265212  0.7693551477855153  0.8291997665556126
  0.8765675144379657  0.2416060341896487  0.5934905411821078
  0.6272553154228327  0.2567567954463558  0.8407903319302069
  0.1020480866607061  0.7304413903560187  0.5758088570554768
  0.3706116292086059  0.2590893010462354  0.8344095932870291
  0.8988032581051435  0.7368405896169798  0.5867999204805125
  0.3430418590494879  0.2330462574033873  0.5048891786975283
  0.8500472486406440  0.7122853391413249  0.7488637683118653
  0.6497166717688060  0.2096088727775623  0.5054017197981719
  0.1509027601340956  0.7221805847903624  0.7395527788986449
  0.3427358118706498  0.7769388456712537  0.4894008020705568
  0.8389247023661972  0.2694149559708747  0.7588440546978675
  0.6608273255337564  0.7703438717795953  0.4948381855399451
  0.1532321129573127  0.2819219236135130  0.7541539898432076
  0.2620407744572100  0.2471821494301379  0.6506915984607016
  0.7413307168507247  0.7500759789105205  0.8515223995763440
  0.7400934838266623  0.2441265800388732  0.6375635248597832
  0.2576988365189816  0.7569105338856120  0.8463304548886608
  0.2386775671940610  0.7550601349889955  0.6040182806091735
  0.7583100239562774  0.2517712506315026  0.9041608877015547
  0.7610872940745211  0.7465053841376530  0.6147741644178079
  0.2379908662246962  0.2591960869191532  0.8950067894262573
  0.1010095915626573  0.0898796034909447  0.4919107544329497
  0.5993132518729168  0.5914480641737164  0.7586385970294935
  0.9026519764199497  0.0897624610329577  0.4970246533501625
  0.3949989555906613  0.5962080242228845  0.7615784198030833
  0.1013804454326411  0.9084881758264259  0.5234063092474738
  0.6027503927383291  0.4090092046762838  0.7450499889556013
  0.8923314457507926  0.9075255043293260  0.5166986462346539
  0.4021475989280291  0.4132794311014383  0.7438393216161309
  0.0026290447739216  0.2165095759283238  0.5253884759497196
  0.4989054490966985  0.7150515752376008  0.7252059266114265
  0.9979161038697897  0.7934646934371438  0.4760162964503448
  0.5003516305971107  0.2873112196164445  0.7790136903079180
  0.2050370026229943  0.0162037756500279  0.5860393821239116
  0.6995543477192714  0.4967223799586148  0.8422750796022835
  0.7952196942281695  0.0187819613899125  0.5874290124086780
  0.2934104455179419  0.4886216840014524  0.8280632862606385
  0.8011206401770358  0.9882087971997771  0.9112876941998490
  0.3061757156838506  0.5080498714364973  0.6524819251850861
  0.1928383014822018  0.9920682651287324  0.8980345677546347
  0.7014784732857483  0.5109362726717609  0.6652424072424220
  0.2578516943783640  0.0032971070292460  0.7456580605393593
  0.7503874725970522  0.4920795414736309  0.5036116796592908
  0.7498248886385246  0.9911883325097539  0.7501917547002620
  0.2490660890384450  0.4986020149473832  0.4948178445118750
  0.2708031211784429  0.9981479106527313  0.1447828733288627
  0.3856679685050752  0.0601310311237160  0.1039952373017185
 
  0.00000000E+00  0.00000000E+00  0.00000000E+00
  0.00000000E+00  0.00000000E+00  0.00000000E+00
  0.00000000E+00  0.00000000E+00  0.00000000E+00
  0.00000000E+00  0.00000000E+00  0.00000000E+00
  0.00000000E+00  0.00000000E+00  0.00000000E+00
  0.00000000E+00  0.00000000E+00  0.00000000E+00
  0.00000000E+00  0.00000000E+00  0.00000000E+00
  0.00000000E+00  0.00000000E+00  0.00000000E+00
  0.00000000E+00  0.00000000E+00  0.00000000E+00
  0.00000000E+00  0.00000000E+00  0.00000000E+00
  0.00000000E+00  0.00000000E+00  0.00000000E+00
  0.00000000E+00  0.00000000E+00  0.00000000E+00
  0.00000000E+00  0.00000000E+00  0.00000000E+00
  0.00000000E+00  0.00000000E+00  0.00000000E+00
  0.00000000E+00  0.00000000E+00  0.00000000E+00
  0.00000000E+00  0.00000000E+00  0.00000000E+00
  0.00000000E+00  0.00000000E+00  0.00000000E+00
  0.00000000E+00  0.00000000E+00  0.00000000E+00
  0.00000000E+00  0.00000000E+00  0.00000000E+00
  0.00000000E+00  0.00000000E+00  0.00000000E+00
  0.00000000E+00  0.00000000E+00  0.00000000E+00
  0.00000000E+00  0.00000000E+00  0.00000000E+00
  0.00000000E+00  0.00000000E+00  0.00000000E+00
  0.00000000E+00  0.00000000E+00  0.00000000E+00
  0.00000000E+00  0.00000000E+00  0.00000000E+00
  0.00000000E+00  0.00000000E+00  0.00000000E+00
  0.00000000E+00  0.00000000E+00  0.00000000E+00
  0.00000000E+00  0.00000000E+00  0.00000000E+00
  0.00000000E+00  0.00000000E+00  0.00000000E+00
  0.00000000E+00  0.00000000E+00  0.00000000E+00
  0.00000000E+00  0.00000000E+00  0.00000000E+00
  0.00000000E+00  0.00000000E+00  0.00000000E+00
  0.00000000E+00  0.00000000E+00  0.00000000E+00
  0.00000000E+00  0.00000000E+00  0.00000000E+00
  0.00000000E+00  0.00000000E+00  0.00000000E+00
  0.00000000E+00  0.00000000E+00  0.00000000E+00
  0.00000000E+00  0.00000000E+00  0.00000000E+00
  0.00000000E+00  0.00000000E+00  0.00000000E+00
  0.00000000E+00  0.00000000E+00  0.00000000E+00
  0.00000000E+00  0.00000000E+00  0.00000000E+00
  0.00000000E+00  0.00000000E+00  0.00000000E+00
  0.00000000E+00  0.00000000E+00  0.00000000E+00
  0.00000000E+00  0.00000000E+00  0.00000000E+00
  0.00000000E+00  0.00000000E+00  0.00000000E+00
  0.00000000E+00  0.00000000E+00  0.00000000E+00
  0.00000000E+00  0.00000000E+00  0.00000000E+00
  0.00000000E+00  0.00000000E+00  0.00000000E+00
  0.00000000E+00  0.00000000E+00  0.00000000E+00
  0.00000000E+00  0.00000000E+00  0.00000000E+00
  0.00000000E+00  0.00000000E+00  0.00000000E+00
  0.00000000E+00  0.00000000E+00  0.00000000E+00
  0.00000000E+00  0.00000000E+00  0.00000000E+00
  0.00000000E+00  0.00000000E+00  0.00000000E+00
  0.00000000E+00  0.00000000E+00  0.00000000E+00
  0.00000000E+00  0.00000000E+00  0.00000000E+00
  0.00000000E+00  0.00000000E+00  0.00000000E+00
  0.00000000E+00  0.00000000E+00  0.00000000E+00
  0.00000000E+00  0.00000000E+00  0.00000000E+00
  0.00000000E+00  0.00000000E+00  0.00000000E+00
  0.00000000E+00  0.00000000E+00  0.00000000E+00
  0.00000000E+00  0.00000000E+00  0.00000000E+00
  0.00000000E+00  0.00000000E+00  0.00000000E+00
  0.00000000E+00  0.00000000E+00  0.00000000E+00
  0.00000000E+00  0.00000000E+00  0.00000000E+00
  0.00000000E+00  0.00000000E+00  0.00000000E+00
  0.00000000E+00  0.00000000E+00  0.00000000E+00
  0.00000000E+00  0.00000000E+00  0.00000000E+00
  0.00000000E+00  0.00000000E+00  0.00000000E+00
  0.00000000E+00  0.00000000E+00  0.00000000E+00
  0.00000000E+00  0.00000000E+00  0.00000000E+00
  0.00000000E+00  0.00000000E+00  0.00000000E+00
  0.00000000E+00  0.00000000E+00  0.00000000E+00
  0.00000000E+00  0.00000000E+00  0.00000000E+00
  0.00000000E+00  0.00000000E+00  0.00000000E+00
  0.00000000E+00  0.00000000E+00  0.00000000E+00
  0.00000000E+00  0.00000000E+00  0.00000000E+00
  0.00000000E+00  0.00000000E+00  0.00000000E+00
  0.00000000E+00  0.00000000E+00  0.00000000E+00
  0.00000000E+00  0.00000000E+00  0.00000000E+00
  0.00000000E+00  0.00000000E+00  0.00000000E+00
  0.00000000E+00  0.00000000E+00  0.00000000E+00
  0.00000000E+00  0.00000000E+00  0.00000000E+00
  0.00000000E+00  0.00000000E+00  0.00000000E+00
  0.00000000E+00  0.00000000E+00  0.00000000E+00
  0.00000000E+00  0.00000000E+00  0.00000000E+00
  0.00000000E+00  0.00000000E+00  0.00000000E+00
  0.00000000E+00  0.00000000E+00  0.00000000E+00
  0.00000000E+00  0.00000000E+00  0.00000000E+00
  0.00000000E+00  0.00000000E+00  0.00000000E+00
  0.00000000E+00  0.00000000E+00  0.00000000E+00
  0.00000000E+00  0.00000000E+00  0.00000000E+00
  0.00000000E+00  0.00000000E+00  0.00000000E+00
  0.00000000E+00  0.00000000E+00  0.00000000E+00
  0.00000000E+00  0.00000000E+00  0.00000000E+00
  0.00000000E+00  0.00000000E+00  0.00000000E+00
  0.00000000E+00  0.00000000E+00  0.00000000E+00
  0.00000000E+00  0.00000000E+00  0.00000000E+00
  0.00000000E+00  0.00000000E+00  0.00000000E+00
  0.00000000E+00  0.00000000E+00  0.00000000E+00
  0.00000000E+00  0.00000000E+00  0.00000000E+00
  0.00000000E+00  0.00000000E+00  0.00000000E+00
  0.00000000E+00  0.00000000E+00  0.00000000E+00
  0.00000000E+00  0.00000000E+00  0.00000000E+00
  0.00000000E+00  0.00000000E+00  0.00000000E+00
  0.00000000E+00  0.00000000E+00  0.00000000E+00
  0.00000000E+00  0.00000000E+00  0.00000000E+00
  0.00000000E+00  0.00000000E+00  0.00000000E+00
  0.00000000E+00  0.00000000E+00  0.00000000E+00
  0.00000000E+00  0.00000000E+00  0.00000000E+00
  0.00000000E+00  0.00000000E+00  0.00000000E+00
  0.00000000E+00  0.00000000E+00  0.00000000E+00
  0.00000000E+00  0.00000000E+00  0.00000000E+00
  0.00000000E+00  0.00000000E+00  0.00000000E+00
  0.00000000E+00  0.00000000E+00  0.00000000E+00
  0.00000000E+00  0.00000000E+00  0.00000000E+00
  0.00000000E+00  0.00000000E+00  0.00000000E+00
  0.00000000E+00  0.00000000E+00  0.00000000E+00
  0.00000000E+00  0.00000000E+00  0.00000000E+00
  0.00000000E+00  0.00000000E+00  0.00000000E+00
  0.00000000E+00  0.00000000E+00  0.00000000E+00
  0.00000000E+00  0.00000000E+00  0.00000000E+00
  0.00000000E+00  0.00000000E+00  0.00000000E+00
  0.00000000E+00  0.00000000E+00  0.00000000E+00
  0.00000000E+00  0.00000000E+00  0.00000000E+00
  0.00000000E+00  0.00000000E+00  0.00000000E+00
  0.00000000E+00  0.00000000E+00  0.00000000E+00
  0.00000000E+00  0.00000000E+00  0.00000000E+00
  0.00000000E+00  0.00000000E+00  0.00000000E+00
  0.00000000E+00  0.00000000E+00  0.00000000E+00
  0.00000000E+00  0.00000000E+00  0.00000000E+00
  0.00000000E+00  0.00000000E+00  0.00000000E+00
  0.00000000E+00  0.00000000E+00  0.00000000E+00
  0.00000000E+00  0.00000000E+00  0.00000000E+00
  0.00000000E+00  0.00000000E+00  0.00000000E+00
  0.00000000E+00  0.00000000E+00  0.00000000E+00
  0.00000000E+00  0.00000000E+00  0.00000000E+00
  0.00000000E+00  0.00000000E+00  0.00000000E+00
  0.00000000E+00  0.00000000E+00  0.00000000E+00
  0.00000000E+00  0.00000000E+00  0.00000000E+00
  0.00000000E+00  0.00000000E+00  0.00000000E+00
  0.00000000E+00  0.00000000E+00  0.00000000E+00
  0.00000000E+00  0.00000000E+00  0.00000000E+00
  0.00000000E+00  0.00000000E+00  0.00000000E+00
  0.00000000E+00  0.00000000E+00  0.00000000E+00
  0.00000000E+00  0.00000000E+00  0.00000000E+00
  0.00000000E+00  0.00000000E+00  0.00000000E+00
  0.00000000E+00  0.00000000E+00  0.00000000E+00
  0.00000000E+00  0.00000000E+00  0.00000000E+00
  0.00000000E+00  0.00000000E+00  0.00000000E+00
  0.00000000E+00  0.00000000E+00  0.00000000E+00
  0.00000000E+00  0.00000000E+00  0.00000000E+00
  0.00000000E+00  0.00000000E+00  0.00000000E+00
  0.00000000E+00  0.00000000E+00  0.00000000E+00
  0.00000000E+00  0.00000000E+00  0.00000000E+00
  0.00000000E+00  0.00000000E+00  0.00000000E+00
  0.00000000E+00  0.00000000E+00  0.00000000E+00
  0.00000000E+00  0.00000000E+00  0.00000000E+00
  0.00000000E+00  0.00000000E+00  0.00000000E+00
  0.00000000E+00  0.00000000E+00  0.00000000E+00
  0.00000000E+00  0.00000000E+00  0.00000000E+00
  0.00000000E+00  0.00000000E+00  0.00000000E+00
  0.00000000E+00  0.00000000E+00  0.00000000E+00
  0.00000000E+00  0.00000000E+00  0.00000000E+00
  0.00000000E+00  0.00000000E+00  0.00000000E+00
  0.00000000E+00  0.00000000E+00  0.00000000E+00
  0.00000000E+00  0.00000000E+00  0.00000000E+00
  0.00000000E+00  0.00000000E+00  0.00000000E+00
  0.00000000E+00  0.00000000E+00  0.00000000E+00
  0.00000000E+00  0.00000000E+00  0.00000000E+00
  0.00000000E+00  0.00000000E+00  0.00000000E+00
  0.00000000E+00  0.00000000E+00  0.00000000E+00
  0.00000000E+00  0.00000000E+00  0.00000000E+00
  0.00000000E+00  0.00000000E+00  0.00000000E+00
  0.00000000E+00  0.00000000E+00  0.00000000E+00
  0.00000000E+00  0.00000000E+00  0.00000000E+00
  0.00000000E+00  0.00000000E+00  0.00000000E+00
  0.00000000E+00  0.00000000E+00  0.00000000E+00
  0.00000000E+00  0.00000000E+00  0.00000000E+00
  0.00000000E+00  0.00000000E+00  0.00000000E+00
  0.00000000E+00  0.00000000E+00  0.00000000E+00
  0.00000000E+00  0.00000000E+00  0.00000000E+00
  0.00000000E+00  0.00000000E+00  0.00000000E+00
  0.00000000E+00  0.00000000E+00  0.00000000E+00
  0.00000000E+00  0.00000000E+00  0.00000000E+00
  0.00000000E+00  0.00000000E+00  0.00000000E+00
  0.00000000E+00  0.00000000E+00  0.00000000E+00
  0.00000000E+00  0.00000000E+00  0.00000000E+00
  0.00000000E+00  0.00000000E+00  0.00000000E+00
  0.00000000E+00  0.00000000E+00  0.00000000E+00
  0.00000000E+00  0.00000000E+00  0.00000000E+00
  0.00000000E+00  0.00000000E+00  0.00000000E+00
  0.00000000E+00  0.00000000E+00  0.00000000E+00
  0.00000000E+00  0.00000000E+00  0.00000000E+00
  0.00000000E+00  0.00000000E+00  0.00000000E+00
  0.00000000E+00  0.00000000E+00  0.00000000E+00
  0.00000000E+00  0.00000000E+00  0.00000000E+00
  0.00000000E+00  0.00000000E+00  0.00000000E+00
  0.00000000E+00  0.00000000E+00  0.00000000E+00
  0.00000000E+00  0.00000000E+00  0.00000000E+00
  0.00000000E+00  0.00000000E+00  0.00000000E+00
  0.00000000E+00  0.00000000E+00  0.00000000E+00
  0.00000000E+00  0.00000000E+00  0.00000000E+00
  0.00000000E+00  0.00000000E+00  0.00000000E+00
  0.00000000E+00  0.00000000E+00  0.00000000E+00
  0.00000000E+00  0.00000000E+00  0.00000000E+00
  0.00000000E+00  0.00000000E+00  0.00000000E+00
  0.00000000E+00  0.00000000E+00  0.00000000E+00
  0.00000000E+00  0.00000000E+00  0.00000000E+00
  0.00000000E+00  0.00000000E+00  0.00000000E+00
  0.00000000E+00  0.00000000E+00  0.00000000E+00
  0.00000000E+00  0.00000000E+00  0.00000000E+00
  0.00000000E+00  0.00000000E+00  0.00000000E+00
  0.00000000E+00  0.00000000E+00  0.00000000E+00
  0.00000000E+00  0.00000000E+00  0.00000000E+00
  0.00000000E+00  0.00000000E+00  0.00000000E+00
  0.00000000E+00  0.00000000E+00  0.00000000E+00
  0.00000000E+00  0.00000000E+00  0.00000000E+00
