# Supplementary material for: Brønsted acidity in zeolites measured by deprotonation energy
Source: Sci Rep. 2022 May 4;12:7301. doi: 10.1038/s41598-022-11354-x (PMC9068704; doi:10.1038/s41598-022-11354-x)
Supplement: Supplementary file 2 — Supplementary Information 2. [file 41598_2022_11354_MOESM2_ESM.zip › structures/periodic/fer/Al3-O1s.vasp]

Si   O     Al    H                      
   1.00000000000000     
    19.0008000000000017    0.0000000000000000    0.0000000000000000
     0.0000000000000000   14.2150999999999996    0.0000000000000000
     0.0000000000000000    0.0000000000000000   15.0193999999999992
   Si   O    Al   H 
    71   144     1     1
Direct
  0.3326616102410503  0.2078623248076375  0.1041784594547561
  0.8199331931764420  0.7007453155658028  0.3506452377515684
  0.6655896782040229  0.1944841021121370  0.1103202123372327
  0.1784762637023600  0.7069145198154477  0.3465796158075155
  0.3231005373212240  0.7886970660519809  0.0944352593482971
  0.8282026863685785  0.2959867855235652  0.3630701234281806
  0.6829547273840497  0.7886530462369082  0.0990272041718276
  0.1665408519662258  0.3019920076913857  0.3564215368671511
  0.6721248108232879  0.7978206916489388  0.3930611547467249
  0.1831066192299735  0.3049041341351213  0.1490790859057100
  0.3278018219630101  0.8013264172943713  0.3909250831192602
  0.8156798891859049  0.2905788746442636  0.1559967805969262
  0.6784664102389225  0.2024498751175822  0.4037681704899438
  0.1696315156278959  0.7098692701606247  0.1393787720303007
  0.3176309657501148  0.2080553626377294  0.3991165213924069
  0.8342122905952750  0.6946247656024888  0.1444194461956101
  0.0823257213940914  0.2063090042564154  0.0036927886618475
  0.5841794459954119  0.7004565417141886  0.2492581700954014
  0.9174394994570212  0.2025719219838582  0.0082980744534837
  0.4168294581717831  0.7021469206738671  0.2479821876521272
  0.0813800815128579  0.8014890919953084  0.9886807534880708
  0.5829667147726264  0.3001001762163210  0.2547479763736981
  0.9163637198650151  0.7978373801746006  0.9980515266944403
  0.4163600187838730  0.3040602203100111  0.2515034520959284
  0.7733919218132576  0.4948989358561320  0.4019734414531473
  0.7278983606227372  0.9952702926037621  0.1464240347888295
  0.2214976773627844  0.4999647121587131  0.3967511140536861
  0.7298230450337170  0.9984666688472003  0.3542573186549327
  0.2288798859459290  0.5085610016949732  0.0963226545232602
  0.2689442763070968  0.0005591726098228  0.3562939445887821
  0.7754279171832266  0.4977669101193117  0.1063829701151469
  0.1483512114926974  0.0023512868673791  0.9889057370843589
  0.6554124345440716  0.5005465655732577  0.2526897041336316
  0.8500134365639056  0.0009052106470710  0.0011845273596842
  0.3430892877008809  0.5040033165348411  0.2484441327789700
  0.3340212841812001  0.1988670256037663  0.6050162912469655
  0.8188313141940043  0.7010386377949501  0.8490532374849503
  0.6650592701416006  0.1944343223147621  0.6100709873120840
  0.1798399014149457  0.7041460206920562  0.8417024133750639
  0.3189732558911287  0.7907147749495405  0.5936778132834226
  0.8278977313675617  0.2952217068806214  0.8624410284373889
  0.6836001613536805  0.7902053230431366  0.5990590524660235
  0.1662520156188803  0.2993011813023290  0.8559205721860039
  0.6708098371360901  0.7959512373056166  0.8924610228194991
  0.1851513042188384  0.2953176617464634  0.6519981024333522
  0.3269826229945881  0.8032677484636584  0.8892114631646609
  0.8158511380159033  0.2894450187524620  0.6565157634278085
  0.6791591478914053  0.2010734085170920  0.9050616003839372
  0.1676531336710320  0.6994732608944235  0.6378054247806132
  0.3178653859518091  0.2113214259581581  0.9000025501730615
  0.8342490676797009  0.6952893385821295  0.6442979983633393
  0.0834557006552039  0.2045975918171217  0.5042962685240335
  0.5820850337080485  0.7024303062742284  0.7476594558267651
  0.9179299014949768  0.2016525331028448  0.5085798781597134
  0.4161700276599170  0.7045692148287327  0.7463252723466330
  0.0823567485739838  0.8021452723364928  0.4947867171083147
  0.5822006106668534  0.2984217465587588  0.7559888158497338
  0.9159526399310749  0.7993084254801970  0.4986555563477161
  0.4175830903777901  0.3022733518248798  0.7501505472155809
  0.2811403813821833 -0.0018324281702338  0.6421058830405841
  0.7710864820764924  0.4957215552394360  0.8986677433015572
  0.7247713125626742  0.9974203099226863  0.6479916860259733
  0.2291938451388730  0.4962914499354249  0.8892144385025678
  0.7289976506793260  0.9964392226923179  0.8554870364225172
  0.2336613302872954  0.5028547912981499  0.6032182509016222
  0.2741939769640094  0.0055570392455658  0.8540338958335281
  0.7720608646424093  0.4965305389657308  0.6097444994776372
  0.1526177718601192  0.0027507420894867  0.5063863687275871
  0.6500004449507946  0.5012828765803166  0.7536594047042819
  0.8473923011084736  0.0028033625873095  0.5038160073688356
  0.3520340057582959  0.5026052525591103  0.7471655829215421
  0.3244159365640346  0.0964442450449363  0.1180988379721555
  0.8154324299026374  0.5924204138453096  0.3843166298900585
  0.6743985409676158  0.0830799494707835  0.1322398820811011
  0.1795368858698640  0.5979165208702543  0.3794998420222523
  0.3316552516261677  0.9072015724909986  0.1106149535168890
  0.8266583009266246  0.4096570788229543  0.3760337480262195
  0.6852792740239391  0.9014755156048757  0.1161575321170722
  0.1663689346746440  0.4139307229652614  0.3810914973564541
  0.6797480021271086  0.9113982208438185  0.3847883816165792
  0.1834339359174354  0.4176851188500292  0.1278786488972102
  0.3195309305529214  0.9145392212611997  0.3902179120349445
  0.8158737782344827  0.4032134925240231  0.1382337758183080
  0.6850009676913859  0.0944164270343324  0.3691227523362907
  0.1796365604985997  0.6018944037098151  0.1060941603349980
  0.3128003440967204  0.0968376311966566  0.3766613281392928
  0.8308471978809916  0.5839584117683171  0.1173958957322947
  0.4001540162810285  0.2480374480748529  0.1595195682773465
  0.8726963315123634  0.7588351715430676  0.4140014242932244
  0.6001887637184219  0.2363768004503535  0.1672457483293048
  0.1245339949840418  0.7670142479219457  0.4068960666995730
  0.3808017352732797  0.7376682321441661  0.1549792025305430
  0.8950457711588402  0.2534323401356643  0.4163611761498306
  0.6238634594712601  0.7411182037466236  0.1618220723294286
  0.1018822239208135  0.2498697244008209  0.4072155040102420
  0.6040644950403264  0.7624764825459887  0.3369002277521199
  0.1294721285298362  0.2515302669435583  0.0829148062951032
  0.3944762171349406  0.7712854308057870  0.3291283212328877
  0.8730158429351255  0.2404802865507442  0.0930323025807713
  0.6240899947216403  0.2590858176673032  0.3410483163579870
  0.1067188264729018  0.7605308545092865  0.0851687416268867
  0.3736370489093593  0.2584127363721455  0.3340570122339249
  0.8982483367011552  0.7436365354916453  0.0906316562768349
  0.3467086427246586  0.2322233201365682 -0.0005032527877136
  0.8501193149101640  0.7053914050101781  0.2498906238135485
  0.6478798931584882  0.2081749767225352  0.0053780855610458
  0.1511693218426332  0.7124528610568699  0.2443033583821198
  0.3400946173545975  0.7670795870908164  0.9914013921721119
  0.8368623415747669  0.2694711674830975  0.2586860651760076
  0.6611220137419134  0.7673112345318885  0.9963739741824111
  0.1556068406948981  0.2881064459773248  0.2501914551607279
  0.2625537835393276  0.2643103110848088  0.1390378729920402
  0.7416325815179271  0.7470674931987749  0.3516858320860022
  0.7372021316667376  0.2501510604839441  0.1371328235537952
  0.2577789573644969  0.7498067307224906  0.3513374394946532
  0.2431296728913487  0.7684325797710024  0.1222991746743381
  0.7558384031095315  0.2514178287083046  0.4031011257461714
  0.7601668889791019  0.7449575813921049  0.1186208572755367
  0.2405393914175826  0.2562664404266450  0.3889417517729384
  0.0991317890245131  0.0955338189470993  0.9929554427036558
  0.6043046985258044  0.5907963564613723  0.2644242556773114
  0.9014212872813626  0.0912628144233885  0.9951498910015976
  0.3918558495965974  0.5954472635794594  0.2680493660116299
  0.0948071658555274  0.9132886095607502 -0.0193027607188889
  0.6075849264632441  0.4079586703951396  0.2370925363232897
  0.8997788274940695  0.9090461587353623  0.0096965530944755
  0.3943462655596493  0.4139861692894616  0.2400895977329670
 -0.0000595812311456  0.2196955858588405  0.0281161046093398
  0.5004470839375088  0.7082595015355095  0.2330121089421513
 -0.0015952802026614  0.7808103088835787  0.9755081071166755
  0.4994887982948154  0.2975472020936589  0.2736357584149945
  0.1970150861191594 -0.0082835558176032  0.0751228724321377
  0.7022177018943068  0.4879911071684981  0.3424788559887689
  0.7990404677374189  0.0095852212647291  0.0880189070682383
  0.2880450257638621  0.4889158121567633  0.3297685797814068
  0.8024088784404597  0.9991758067946637  0.4115073028850461
  0.2998593948062253  0.5210203111118650  0.1560021185625065
  0.1961507813079660  0.9991696887041747  0.4138010172832381
  0.7059333668827308  0.5174572540660927  0.1667033175110052
  0.2497550984774458 -0.0113666292591974  0.2534640976231555
  0.7502068489174700  0.4890476380800456  0.0033945117699916
  0.7515380020165697  0.9875794119093615  0.2501397332794995
  0.2532491606375662  0.4983199815767584  0.9931217016232055
  0.3333862405338900  0.0854131273824147  0.6192430891432106
  0.8148785077352563  0.5912441792480893  0.8781890743652737
  0.6694934557288632  0.0837211434504571  0.6368055092469920
  0.1903928088806850  0.5932501855700419  0.8615384276157279
  0.3224172149655065  0.9030402541965425  0.6126046992497264
  0.8220111621862829  0.4089502318396642  0.8704926029211778
  0.6839120031926240  0.9028071656282919  0.6168519850521256
  0.1731863076078349  0.4122228552206401  0.8716127099656046
  0.6783092284969430  0.9094596068740070  0.8842875015856355
  0.1967003392432977  0.4072187771261306  0.6378264170613079
  0.3206685964846042  0.9171196578563526  0.8921530588038228
  0.8128916655837030  0.4026818925091387  0.6428512434878033
  0.6844941848400671  0.0918245693360803  0.8741486995123000
  0.1782361693171439  0.5874054485082572  0.6221580920902056
  0.3195273299913580  0.0990639671776199  0.8781773749816275
  0.8262384296489096  0.5836238335885262  0.6235943660852437
  0.3995582022590747  0.2441026244538217  0.6595942481775112
  0.8690991168111087  0.7572304604033266  0.9169835118574078
  0.6008203717079469  0.2421457328997380  0.6647057656637450
  0.1241051172894932  0.7466465304326941  0.9112182299866807
  0.3726532548960680  0.7359236589700301  0.6587235538675009
  0.8958780302088587  0.2592403180610678  0.9179760668795105
  0.6265830335870216  0.7403341959252445  0.6629872125111683
  0.0984760578981708  0.2608673104943977  0.9103605606397236
  0.6019842845376973  0.7611919625032358  0.8374849438461881
  0.1287995609431258  0.2578560067661484  0.5803173606841013
  0.3943323239101675  0.7710325725604861  0.8306623051325118
  0.8749217988160869  0.2447616090569428  0.5922778051522120
  0.6268445682111156  0.2568986801447056  0.8390988377113149
  0.1012398585442114  0.7353533934945978  0.5794598556324914
  0.3680341919210829  0.2664735920865039  0.8308445093662610
  0.8998009610592665  0.7369061868264176  0.5873415416181144
  0.3446264499369903  0.2238219463729504  0.5006847069646316
  0.8508155630116929  0.7110694972072718  0.7493114293977410
  0.6483889871119272  0.2051238630009091  0.5047210978516188
  0.1500402178500409  0.7197464247442253  0.7417783748326733
  0.3429455118741600  0.7668949095658859  0.4922936776926100
  0.8372041155070103  0.2654146914847213  0.7587868726915392
  0.6610700081201951  0.7690336647494225  0.4966400131478685
  0.1541876067493862  0.2766761591271666  0.7511252369828194
  0.2601051649612472  0.2413720896483658  0.6423838554707436
  0.7397914605801940  0.7452596232517626  0.8495990617072421
  0.7387489142291183  0.2458880340785830  0.6353119334087325
  0.2556866018966533  0.7571395729430951  0.8495092751887471
  0.2382972561406439  0.7557882133118853  0.6078175261072486
  0.7574228153893022  0.2473881520864075  0.9045428968151467
  0.7622187218377168  0.7494138695346769  0.6160638710886062
  0.2369750260699547  0.2476707467857560  0.8924876759391983
  0.1007612799766108  0.0930453464736715  0.5061378685610537
  0.5983686594793779  0.5914270315713679  0.7622702275555440
  0.9024440528963035  0.0895659877065092  0.5006879708707517
  0.3986445154536181  0.5953527674776495  0.7693735996522898
  0.1036796299471916  0.9100269735293598  0.5167894544235018
  0.6009893857303839  0.4089507117943708  0.7431820247893952
  0.8922457765179549  0.9072137041161967  0.5163644664858494
  0.4045156857035459  0.4140339419279454  0.7333755215846941
  0.0007597826810890  0.2195026659544855  0.5250518343837606
  0.4992627298662427  0.7173128539528281  0.7275954674602083
  0.9988636454879267  0.7948250310823897  0.4758522763101242
  0.4992244161872622  0.2858276252420431  0.7766518060991668
  0.2064706305563373  0.0094547270746933  0.5905285666132472
  0.6978127373298079  0.4922538264202730  0.8431064243543442
  0.7942839500601910  0.0165706212642486  0.5877778169928982
  0.2997458694398592  0.4802119529537671  0.8302207743717619
  0.8020124792336351  0.9941656833488256  0.9115977240541165
  0.3070211213014272  0.5212564034525661  0.6564493592845145
  0.1963866739831361  0.0071944169604852  0.8981132323370569
  0.7003614996752805  0.5136056669616322  0.6666655855751258
  0.2640279455669584 -0.0053227913791173  0.7476595799544088
  0.7496663284171778  0.4876122534209075  0.5056702943190722
  0.7500901643488451  0.9884982789854704  0.7509683062798505
  0.2522306968461185  0.4972582390348868  0.4977889166050032
  0.2678888575566991  0.0055459858228003  0.1434662997372460
  0.3750911105487090  0.9360086493366256  0.0888336526846115
 
  0.00000000E+00  0.00000000E+00  0.00000000E+00
  0.00000000E+00  0.00000000E+00  0.00000000E+00
  0.00000000E+00  0.00000000E+00  0.00000000E+00
  0.00000000E+00  0.00000000E+00  0.00000000E+00
  0.00000000E+00  0.00000000E+00  0.00000000E+00
  0.00000000E+00  0.00000000E+00  0.00000000E+00
  0.00000000E+00  0.00000000E+00  0.00000000E+00
  0.00000000E+00  0.00000000E+00  0.00000000E+00
  0.00000000E+00  0.00000000E+00  0.00000000E+00
  0.00000000E+00  0.00000000E+00  0.00000000E+00
  0.00000000E+00  0.00000000E+00  0.00000000E+00
  0.00000000E+00  0.00000000E+00  0.00000000E+00
  0.00000000E+00  0.00000000E+00  0.00000000E+00
  0.00000000E+00  0.00000000E+00  0.00000000E+00
  0.00000000E+00  0.00000000E+00  0.00000000E+00
  0.00000000E+00  0.00000000E+00  0.00000000E+00
  0.00000000E+00  0.00000000E+00  0.00000000E+00
  0.00000000E+00  0.00000000E+00  0.00000000E+00
  0.00000000E+00  0.00000000E+00  0.00000000E+00
  0.00000000E+00  0.00000000E+00  0.00000000E+00
  0.00000000E+00  0.00000000E+00  0.00000000E+00
  0.00000000E+00  0.00000000E+00  0.00000000E+00
  0.00000000E+00  0.00000000E+00  0.00000000E+00
  0.00000000E+00  0.00000000E+00  0.00000000E+00
  0.00000000E+00  0.00000000E+00  0.00000000E+00
  0.00000000E+00  0.00000000E+00  0.00000000E+00
  0.00000000E+00  0.00000000E+00  0.00000000E+00
  0.00000000E+00  0.00000000E+00  0.00000000E+00
  0.00000000E+00  0.00000000E+00  0.00000000E+00
  0.00000000E+00  0.00000000E+00  0.00000000E+00
  0.00000000E+00  0.00000000E+00  0.00000000E+00
  0.00000000E+00  0.00000000E+00  0.00000000E+00
  0.00000000E+00  0.00000000E+00  0.00000000E+00
  0.00000000E+00  0.00000000E+00  0.00000000E+00
  0.00000000E+00  0.00000000E+00  0.00000000E+00
  0.00000000E+00  0.00000000E+00  0.00000000E+00
  0.00000000E+00  0.00000000E+00  0.00000000E+00
  0.00000000E+00  0.00000000E+00  0.00000000E+00
  0.00000000E+00  0.00000000E+00  0.00000000E+00
  0.00000000E+00  0.00000000E+00  0.00000000E+00
  0.00000000E+00  0.00000000E+00  0.00000000E+00
  0.00000000E+00  0.00000000E+00  0.00000000E+00
  0.00000000E+00  0.00000000E+00  0.00000000E+00
  0.00000000E+00  0.00000000E+00  0.00000000E+00
  0.00000000E+00  0.00000000E+00  0.00000000E+00
  0.00000000E+00  0.00000000E+00  0.00000000E+00
  0.00000000E+00  0.00000000E+00  0.00000000E+00
  0.00000000E+00  0.00000000E+00  0.00000000E+00
  0.00000000E+00  0.00000000E+00  0.00000000E+00
  0.00000000E+00  0.00000000E+00  0.00000000E+00
  0.00000000E+00  0.00000000E+00  0.00000000E+00
  0.00000000E+00  0.00000000E+00  0.00000000E+00
  0.00000000E+00  0.00000000E+00  0.00000000E+00
  0.00000000E+00  0.00000000E+00  0.00000000E+00
  0.00000000E+00  0.00000000E+00  0.00000000E+00
  0.00000000E+00  0.00000000E+00  0.00000000E+00
  0.00000000E+00  0.00000000E+00  0.00000000E+00
  0.00000000E+00  0.00000000E+00  0.00000000E+00
  0.00000000E+00  0.00000000E+00  0.00000000E+00
  0.00000000E+00  0.00000000E+00  0.00000000E+00
  0.00000000E+00  0.00000000E+00  0.00000000E+00
  0.00000000E+00  0.00000000E+00  0.00000000E+00
  0.00000000E+00  0.00000000E+00  0.00000000E+00
  0.00000000E+00  0.00000000E+00  0.00000000E+00
  0.00000000E+00  0.00000000E+00  0.00000000E+00
  0.00000000E+00  0.00000000E+00  0.00000000E+00
  0.00000000E+00  0.00000000E+00  0.00000000E+00
  0.00000000E+00  0.00000000E+00  0.00000000E+00
  0.00000000E+00  0.00000000E+00  0.00000000E+00
  0.00000000E+00  0.00000000E+00  0.00000000E+00
  0.00000000E+00  0.00000000E+00  0.00000000E+00
  0.00000000E+00  0.00000000E+00  0.00000000E+00
  0.00000000E+00  0.00000000E+00  0.00000000E+00
  0.00000000E+00  0.00000000E+00  0.00000000E+00
  0.00000000E+00  0.00000000E+00  0.00000000E+00
  0.00000000E+00  0.00000000E+00  0.00000000E+00
  0.00000000E+00  0.00000000E+00  0.00000000E+00
  0.00000000E+00  0.00000000E+00  0.00000000E+00
  0.00000000E+00  0.00000000E+00  0.00000000E+00
  0.00000000E+00  0.00000000E+00  0.00000000E+00
  0.00000000E+00  0.00000000E+00  0.00000000E+00
  0.00000000E+00  0.00000000E+00  0.00000000E+00
  0.00000000E+00  0.00000000E+00  0.00000000E+00
  0.00000000E+00  0.00000000E+00  0.00000000E+00
  0.00000000E+00  0.00000000E+00  0.00000000E+00
  0.00000000E+00  0.00000000E+00  0.00000000E+00
  0.00000000E+00  0.00000000E+00  0.00000000E+00
  0.00000000E+00  0.00000000E+00  0.00000000E+00
  0.00000000E+00  0.00000000E+00  0.00000000E+00
  0.00000000E+00  0.00000000E+00  0.00000000E+00
  0.00000000E+00  0.00000000E+00  0.00000000E+00
  0.00000000E+00  0.00000000E+00  0.00000000E+00
  0.00000000E+00  0.00000000E+00  0.00000000E+00
  0.00000000E+00  0.00000000E+00  0.00000000E+00
  0.00000000E+00  0.00000000E+00  0.00000000E+00
  0.00000000E+00  0.00000000E+00  0.00000000E+00
  0.00000000E+00  0.00000000E+00  0.00000000E+00
  0.00000000E+00  0.00000000E+00  0.00000000E+00
  0.00000000E+00  0.00000000E+00  0.00000000E+00
  0.00000000E+00  0.00000000E+00  0.00000000E+00
  0.00000000E+00  0.00000000E+00  0.00000000E+00
  0.00000000E+00  0.00000000E+00  0.00000000E+00
  0.00000000E+00  0.00000000E+00  0.00000000E+00
  0.00000000E+00  0.00000000E+00  0.00000000E+00
  0.00000000E+00  0.00000000E+00  0.00000000E+00
  0.00000000E+00  0.00000000E+00  0.00000000E+00
  0.00000000E+00  0.00000000E+00  0.00000000E+00
  0.00000000E+00  0.00000000E+00  0.00000000E+00
  0.00000000E+00  0.00000000E+00  0.00000000E+00
  0.00000000E+00  0.00000000E+00  0.00000000E+00
  0.00000000E+00  0.00000000E+00  0.00000000E+00
  0.00000000E+00  0.00000000E+00  0.00000000E+00
  0.00000000E+00  0.00000000E+00  0.00000000E+00
  0.00000000E+00  0.00000000E+00  0.00000000E+00
  0.00000000E+00  0.00000000E+00  0.00000000E+00
  0.00000000E+00  0.00000000E+00  0.00000000E+00
  0.00000000E+00  0.00000000E+00  0.00000000E+00
  0.00000000E+00  0.00000000E+00  0.00000000E+00
  0.00000000E+00  0.00000000E+00  0.00000000E+00
  0.00000000E+00  0.00000000E+00  0.00000000E+00
  0.00000000E+00  0.00000000E+00  0.00000000E+00
  0.00000000E+00  0.00000000E+00  0.00000000E+00
  0.00000000E+00  0.00000000E+00  0.00000000E+00
  0.00000000E+00  0.00000000E+00  0.00000000E+00
  0.00000000E+00  0.00000000E+00  0.00000000E+00
  0.00000000E+00  0.00000000E+00  0.00000000E+00
  0.00000000E+00  0.00000000E+00  0.00000000E+00
  0.00000000E+00  0.00000000E+00  0.00000000E+00
  0.00000000E+00  0.00000000E+00  0.00000000E+00
  0.00000000E+00  0.00000000E+00  0.00000000E+00
  0.00000000E+00  0.00000000E+00  0.00000000E+00
  0.00000000E+00  0.00000000E+00  0.00000000E+00
  0.00000000E+00  0.00000000E+00  0.00000000E+00
  0.00000000E+00  0.00000000E+00  0.00000000E+00
  0.00000000E+00  0.00000000E+00  0.00000000E+00
  0.00000000E+00  0.00000000E+00  0.00000000E+00
  0.00000000E+00  0.00000000E+00  0.00000000E+00
  0.00000000E+00  0.00000000E+00  0.00000000E+00
  0.00000000E+00  0.00000000E+00  0.00000000E+00
  0.00000000E+00  0.00000000E+00  0.00000000E+00
  0.00000000E+00  0.00000000E+00  0.00000000E+00
  0.00000000E+00  0.00000000E+00  0.00000000E+00
  0.00000000E+00  0.00000000E+00  0.00000000E+00
  0.00000000E+00  0.00000000E+00  0.00000000E+00
  0.00000000E+00  0.00000000E+00  0.00000000E+00
  0.00000000E+00  0.00000000E+00  0.00000000E+00
  0.00000000E+00  0.00000000E+00  0.00000000E+00
  0.00000000E+00  0.00000000E+00  0.00000000E+00
  0.00000000E+00  0.00000000E+00  0.00000000E+00
  0.00000000E+00  0.00000000E+00  0.00000000E+00
  0.00000000E+00  0.00000000E+00  0.00000000E+00
  0.00000000E+00  0.00000000E+00  0.00000000E+00
  0.00000000E+00  0.00000000E+00  0.00000000E+00
  0.00000000E+00  0.00000000E+00  0.00000000E+00
  0.00000000E+00  0.00000000E+00  0.00000000E+00
  0.00000000E+00  0.00000000E+00  0.00000000E+00
  0.00000000E+00  0.00000000E+00  0.00000000E+00
  0.00000000E+00  0.00000000E+00  0.00000000E+00
  0.00000000E+00  0.00000000E+00  0.00000000E+00
  0.00000000E+00  0.00000000E+00  0.00000000E+00
  0.00000000E+00  0.00000000E+00  0.00000000E+00
  0.00000000E+00  0.00000000E+00  0.00000000E+00
  0.00000000E+00  0.00000000E+00  0.00000000E+00
  0.00000000E+00  0.00000000E+00  0.00000000E+00
  0.00000000E+00  0.00000000E+00  0.00000000E+00
  0.00000000E+00  0.00000000E+00  0.00000000E+00
  0.00000000E+00  0.00000000E+00  0.00000000E+00
  0.00000000E+00  0.00000000E+00  0.00000000E+00
  0.00000000E+00  0.00000000E+00  0.00000000E+00
  0.00000000E+00  0.00000000E+00  0.00000000E+00
  0.00000000E+00  0.00000000E+00  0.00000000E+00
  0.00000000E+00  0.00000000E+00  0.00000000E+00
  0.00000000E+00  0.00000000E+00  0.00000000E+00
  0.00000000E+00  0.00000000E+00  0.00000000E+00
  0.00000000E+00  0.00000000E+00  0.00000000E+00
  0.00000000E+00  0.00000000E+00  0.00000000E+00
  0.00000000E+00  0.00000000E+00  0.00000000E+00
  0.00000000E+00  0.00000000E+00  0.00000000E+00
  0.00000000E+00  0.00000000E+00  0.00000000E+00
  0.00000000E+00  0.00000000E+00  0.00000000E+00
  0.00000000E+00  0.00000000E+00  0.00000000E+00
  0.00000000E+00  0.00000000E+00  0.00000000E+00
  0.00000000E+00  0.00000000E+00  0.00000000E+00
  0.00000000E+00  0.00000000E+00  0.00000000E+00
  0.00000000E+00  0.00000000E+00  0.00000000E+00
  0.00000000E+00  0.00000000E+00  0.00000000E+00
  0.00000000E+00  0.00000000E+00  0.00000000E+00
  0.00000000E+00  0.00000000E+00  0.00000000E+00
  0.00000000E+00  0.00000000E+00  0.00000000E+00
  0.00000000E+00  0.00000000E+00  0.00000000E+00
  0.00000000E+00  0.00000000E+00  0.00000000E+00
  0.00000000E+00  0.00000000E+00  0.00000000E+00
  0.00000000E+00  0.00000000E+00  0.00000000E+00
  0.00000000E+00  0.00000000E+00  0.00000000E+00
  0.00000000E+00  0.00000000E+00  0.00000000E+00
  0.00000000E+00  0.00000000E+00  0.00000000E+00
  0.00000000E+00  0.00000000E+00  0.00000000E+00
  0.00000000E+00  0.00000000E+00  0.00000000E+00
  0.00000000E+00  0.00000000E+00  0.00000000E+00
  0.00000000E+00  0.00000000E+00  0.00000000E+00
  0.00000000E+00  0.00000000E+00  0.00000000E+00
  0.00000000E+00  0.00000000E+00  0.00000000E+00
  0.00000000E+00  0.00000000E+00  0.00000000E+00
  0.00000000E+00  0.00000000E+00  0.00000000E+00
  0.00000000E+00  0.00000000E+00  0.00000000E+00
  0.00000000E+00  0.00000000E+00  0.00000000E+00
  0.00000000E+00  0.00000000E+00  0.00000000E+00
  0.00000000E+00  0.00000000E+00  0.00000000E+00
  0.00000000E+00  0.00000000E+00  0.00000000E+00
  0.00000000E+00  0.00000000E+00  0.00000000E+00
  0.00000000E+00  0.00000000E+00  0.00000000E+00
  0.00000000E+00  0.00000000E+00  0.00000000E+00
  0.00000000E+00  0.00000000E+00  0.00000000E+00
  0.00000000E+00  0.00000000E+00  0.00000000E+00
  0.00000000E+00  0.00000000E+00  0.00000000E+00
  0.00000000E+00  0.00000000E+00  0.00000000E+00
  0.00000000E+00  0.00000000E+00  0.00000000E+00
