# Supplementary material for: Brønsted acidity in zeolites measured by deprotonation energy
Source: Sci Rep. 2022 May 4;12:7301. doi: 10.1038/s41598-022-11354-x (PMC9068704; doi:10.1038/s41598-022-11354-x)
Supplement: Supplementary file 2 — Supplementary Information 2. [file 41598_2022_11354_MOESM2_ESM.zip › structures/periodic/fau/Al1-O4.vasp]

Si Al O H                               
   1.00000000000000     
    24.3351402282999985    0.0000000000000000    0.0000000000000000
     0.0000000000000000   24.3351402282999985    0.0000000000000000
     0.0000000000000000    0.0000000000000000   24.3351402282999985
   Si   Al   O    H 
   191     1   384     1
Direct
  0.9460313944674928  0.1258463656658846  0.0361532799988542
  0.0537197996418673  0.8742762488741095  0.9637567943396167
  0.8039206916853283  0.1240446972192540  0.5362884538472861
  0.1961071460849689  0.8756626309793706  0.4637903270954430
  0.3038420240750621  0.6258034772394472  0.7140733307321983
  0.6948874986669005  0.3744290550565924  0.2859702827091720
  0.4457810758771020  0.6240652571604104  0.2134900181733484
  0.5539118270214092  0.3756332177289947  0.7857948289737278
  0.0359974758913242  0.9463559990479246  0.1256354731101152
  0.9636513974801429  0.0536548515616881  0.8744511514387526
  0.5362741596615920  0.8036037197757944  0.1245470975936430
  0.4636632299620020  0.1962256496989463  0.8755335270032458
  0.7143635096712715  0.3032949627638560  0.6260939013916108
  0.2855301995948838  0.6964009074094651  0.3742616088693128
  0.2140739229831048  0.4464484326482139  0.6243040254884628
  0.7858160844692555  0.5532834968982563  0.3754631478384595
  0.1254918312603799  0.0361739041889439  0.9462065413512749
  0.8741698790270905  0.9639439951762570  0.0538534614351337
  0.1243400670559225  0.5361770489872775  0.8036317199678410
  0.8755388916164917  0.4636933292335202  0.1973223179456482
  0.6279982766978269  0.7149412800343411  0.3050529287422785
  0.3744406243204950  0.2862768435005273  0.6961060281077200
  0.6246226203592864  0.2138265832956056  0.4465117948811039
  0.3755948871306039  0.7864774879894141  0.5542393915690794
  0.8759950347437282  0.1960152646201043  0.4641305806655515
  0.1241433584862847  0.8037480724111545  0.5361650307283408
  0.8740699240186027  0.0537644640774797  0.9640176098201825
  0.1255994639674793  0.9463618659943069  0.0359711057532664
  0.3757784786485364  0.5537312772162246  0.7863047319502260
  0.6218112423061765  0.4436333682286140  0.2127321143450415
  0.3734874174458615  0.6961519631672631  0.2854951810572091
  0.6259265012159398  0.3034274648279441  0.7139243113912095
  0.6968474176819957  0.2859773624037052  0.3744635462539170
  0.3037623298643509  0.7141540346405958  0.6260501948843487
  0.5537047043378522  0.7871271965985127  0.3757726174099851
  0.4464931764806266  0.2138952296732229  0.6242420194318293
  0.0535635244739912  0.9639036661389599  0.8741694455849166
  0.9461000095775317  0.0361393959078610  0.1257761264883339
  0.1963845622327670  0.4639594182991085  0.8757502915920741
  0.8026876540681840  0.5370933800556908  0.1262215733945983
  0.7867833022435535  0.3752485256357679  0.5543696155085328
  0.2137437499698017  0.6242491758993418  0.4464567947607083
  0.2863336067594063  0.3743783062705323  0.6963352973445451
  0.7154486793835210  0.6275905899000773  0.3031618640391106
  0.4633778997052146  0.8755429236302307  0.1963714633685103
  0.5359009809631810  0.1239802618814990  0.8034940730312083
  0.9638727769455702  0.8745089700865216  0.0535520747167508
  0.0358728177314042  0.1257891311746536  0.9463326441651461
  0.9461159039473107  0.6256008188379582  0.5361115772589092
  0.0540387390057601  0.3740920162664473  0.4640016626653783
  0.8039018835815649  0.6240737003404387  0.0366450683708097
  0.1959823725621264  0.3757808732679541  0.9638680823872989
  0.3036207623806731  0.1257928097789636  0.2136174520392942
  0.6960983226262043  0.8739780113337908  0.7862756832208945
  0.4460266839552791  0.1242579924888701  0.7137534856848916
  0.5539261435889988  0.8768977159501739  0.2852288998710457
  0.0363607863168273  0.4463818081820768  0.6256546100090858
  0.9640441325612740  0.5533732769107835  0.3745778497705374
  0.5363152112178585  0.3036483188671998  0.6241327523800290
  0.4622364369466413  0.6997626236291978  0.3760556312339684
  0.7141448144515539  0.8030711538291689  0.1256536124930578
  0.2857058295929429  0.1960926500410111  0.8737903610402780
  0.2136183348796386  0.9464181851780521  0.1241525173473512
  0.7858837594241566  0.0533438772638991  0.8758892455599745
  0.1257467367396539  0.5359988144164590  0.4463341412403910
  0.8744558065834458  0.4636808671699180  0.5536451328146519
  0.1243114530180943  0.0361714845909235  0.3036784836470892
  0.8756055250084157  0.9636233261251087  0.6964762256478704
  0.6255167798586845  0.2133293648537079  0.8033286891515575
  0.3738659046183608  0.7861140463885443  0.1954712454690425
  0.6244221606933340  0.7134547850160571  0.9464987004270683
  0.3750274092087847  0.2860576700044207  0.0530871838237270
  0.8759493083896619  0.6956103884520788  0.9642396950198170
  0.1239410815634087  0.3037573165568596  0.0360388286243206
  0.8741166484058278  0.5534868175154182  0.4637107981866043
  0.1259908267777568  0.4461405678382963  0.5360890998147482
  0.3757442851701078  0.0537811001958355  0.2858598231992034
  0.6241655575992878  0.9459223318883154  0.7140059520657581
  0.3739077773920287  0.1962511267450040  0.7857918638834672
  0.6257183322737727  0.8051435480815218  0.2137372589459505
  0.6964122840228889  0.7859156691139751  0.8745425878487055
  0.3035313148812636  0.2139620497380678  0.1254553686407870
  0.5534146619577426  0.2859585023723438  0.8751861538361425
  0.4460134464320650  0.7141000852069487  0.1237405221450060
  0.0538411227398207  0.4637111370957478  0.3743053977555565
  0.9464858916378611  0.5360580007699257  0.6257494090786898
  0.1963969197608849  0.9638969351108522  0.3756599900119265
  0.8036546295569641  0.0359132783990340  0.6244234456815532
  0.7863156877500632  0.8755546246679425  0.0532386540798507
  0.2136434501606861  0.1242814795211532  0.9460076945873818
  0.2857527627099405  0.8743917864004993  0.1962423760441899
  0.7136620787590129  0.1253740547041637  0.8037268043513431
  0.4640728034962761  0.3757702694904269  0.6958906137712955
  0.5346392789011377  0.6288785009391211  0.3035432530111831
  0.9641282852487565  0.3741141300392211  0.5537397128851056
  0.0361816889522582  0.6254768696256071  0.4466217634402118
  0.4464088253050687  0.1257523414980198  0.5360770785553156
  0.5535889000960668  0.8750658692974871  0.4637650529481897
  0.3034713280439721  0.1242020068787716  0.0358358892498823
  0.6959942596478141  0.8756551212723122  0.9640150696435481
  0.8061772919304030  0.6269267842077256  0.2144622280403824
  0.1965558150075281  0.3743980159052716  0.7861096252463121
  0.9462215651406363  0.6241021024632246  0.7139028160124461
  0.0533620306791109  0.3756850668164130  0.2860804740317806
  0.5361076010868497  0.9464608665220549  0.6258388490521716
  0.4638405876321570  0.0543506430972634  0.3740875507786934
  0.0359851759834621  0.8035592942065567  0.6243135774464352
  0.9641063498695337  0.1961552031105964  0.3759740620361232
  0.2136349079226824  0.3038137839776416  0.1256798969905572
  0.7862893753985987  0.6961077597340343  0.8745682830763356
  0.7137195746125572  0.4459332684316312  0.1245773677210194
  0.2860548251521658  0.5537692146855034  0.8757849971212285
  0.6258751238358357  0.0363219764540754  0.4463511546747759
  0.3741173067496468  0.9640193178777140  0.5535232017947940
  0.3760129643344322  0.4640325927505100  0.6963479701075673
  0.1256777266752393  0.7138745288670962  0.8037047879952732
  0.8739780993229237  0.2860396869184314  0.1966691386689442
  0.1240107261178038  0.2139901446472622  0.9461624084490710
  0.8756572216825123  0.7865110769780075  0.0530717715166422
  0.3754053612677239  0.1959437296984993  0.9634129858734437
  0.6242160841613135  0.8033376253587805  0.0361850211589486
  0.3743171865087738  0.0539201265067083  0.4636981021816164
  0.6257379169440148  0.9468323025462124  0.5363656645238774
  0.8768417483741821  0.5537917213796228  0.2856347493716604
  0.1244981956760843  0.4463925503290493  0.7137692181588713
  0.8742549428213265  0.6960501650678973  0.7862656290477074
  0.1254385558063305  0.3036373610933538  0.2137440869827286
  0.1960417553811583  0.2862405780514650  0.8743006664806477
  0.8040073246231377  0.7141286149067655  0.1256455189023761
  0.0535988849587095  0.7860455460951202  0.8757842855895859
  0.9459425416928096  0.2139301205232600  0.1244400048869024
  0.5537283695064519  0.9644874147230826  0.3741798159159698
  0.4462461936039913  0.0361422906819998  0.6256164052106659
  0.6961882955957964  0.4645205411918971  0.3767585789941214
  0.3039384696324104  0.5362613873822892  0.6243905279800372
  0.2856880303315388  0.3758693785443411  0.0537524023052839
  0.7141786230949241  0.6240815455845435  0.9466459840506536
  0.7857612179061415  0.3742827430053025  0.1966680339239684
  0.2138221404205332  0.6257735113246362  0.8037473208910305
  0.9637198777946812  0.8755374787671745  0.6963421212113804
  0.0361603359487289  0.1242302693017803  0.3037682042733077
  0.4638698939817023  0.8744284486134121  0.5535105008516755
  0.5361259192127016  0.1260493880679756  0.4461810136009465
  0.4466999189760006  0.6255375321133618  0.0360705843264675
  0.5542468334715763  0.3738496933610587  0.9634169790280703
  0.3035008169378597  0.6243560756100311  0.5362586557066635
  0.6973856213757378  0.3750392701306674  0.4642263057674603
  0.8035134111342256  0.1253444035660715  0.7140537807193099
  0.1961445645829655  0.8743017603705039  0.2860266167852955
  0.9463762383208616  0.1242805312319514  0.2139298390894714
  0.0535337029042760  0.8757012986274307  0.7861565056972573
  0.5365599744498414  0.4451731987219810  0.1239656320118626
  0.4636695882968637  0.5531294255744731  0.8746638554419262
  0.0358054114818425  0.3038111314156382  0.1242487789974094
  0.9638902278059227  0.6960889285189545  0.8758931968662261
  0.2137757467916597  0.8039105385318788  0.6258384604026163
  0.7864954878904373  0.1961314953246837  0.3745560436955150
  0.7138522387478922  0.9460370611841196  0.6244159275635645
  0.2861469335363855  0.0537822848216547  0.3756119617918307
  0.6261270525858348  0.5356949751796595  0.9455025787545784
  0.3740660336545062  0.4636775458206713  0.0533186116130213
  0.6240018701117176  0.0358436472086625  0.8037564485948937
  0.3754250401563732  0.9638952209446726  0.1962065245555766
  0.1257149440739093  0.2139085211265084  0.3036033152678253
  0.8741738304160925  0.7858783882001974  0.6963720622679360
  0.1240328627816352  0.7139471162428377  0.4463653584816117
  0.8764299864478859  0.2855934328590769  0.5543226526043545
  0.3746353263947336  0.6968939868654986  0.4640842693694914
  0.6249052147401423  0.3032824906157854  0.5364400650835350
  0.3741103556828058  0.5539293087455588  0.9639697727339659
  0.6264277231445188  0.4452760652328054  0.0354073486208608
  0.8754862662845669  0.0532149909515302  0.7864058328879791
  0.1241442317328194  0.9464475947968182  0.2137562682865102
  0.8744998443523274  0.1961611735593814  0.2864338829685833
  0.1255794117132095  0.8036758717336081  0.7139302138959414
  0.1956928751596777  0.7862050589673198  0.3741850281488333
  0.8042844245128500  0.2135824473070467  0.6260824808642458
  0.0537600393852387  0.2861035961300372  0.3757364285664775
  0.9461382982396862  0.7137327005673344  0.6242136341608411
  0.5541107270366197  0.4641467136718453  0.8736772610872818
  0.4475677402861195  0.5350052930463095  0.1258268109670575
  0.6959355353084243  0.9636886633047240  0.8758728969828695
  0.3035281748592039  0.0361891358060700  0.1240943315792710
  0.2858639925934488  0.8760143222347895  0.5538986425873101
  0.7141469943606235  0.1241723956192554  0.4465939368808705
  0.7859522783995070  0.8739840765835658  0.6963943054458323
  0.2138656028647241  0.1257778398877306  0.3036048526253463
  0.9635528303078632  0.3758643808429157  0.1962295426754176
  0.0361390673769043  0.6242305093287323  0.8036643079766200
  0.4627500437808339  0.3743244028353396  0.0511405542538911
  0.5366516549888061  0.6250456020985578  0.9466183681436385
  0.6283145730929518  0.5344243543290340  0.2996548904017757
  0.8934705137129174  0.1065337043382001 -0.0001073601009006
  0.1063519535912881  0.8937488233244527 -0.0001984383304818
  0.8564335735078887  0.1432124930425119  0.4999266831782506
  0.1434160788121479  0.8562332811424399  0.4997622675330356
  0.3565295948936846  0.6063405605332418  0.7500384178121071
  0.6419186814426371  0.3911735616797402  0.2492713842616265
  0.3937101814168105  0.6427441267658752  0.2507640890621405
  0.6067928391307044  0.3559894633244608  0.7502428970578349
 -0.0000379248990559  0.8936980967356520  0.1062695488017415
 -0.0002838346889302  0.1063315400521201  0.8937661739469265
  0.4999359295145124  0.8560240250368341  0.1441068742621007
  0.5000635209051780  0.1438171315248485  0.8561243670945697
  0.7504813497909301  0.3559507100339525  0.6069149256167830
  0.2503724021348407  0.6433520755515404  0.3939956201896572
  0.2500686519565488  0.3938265893698725  0.6438567055296863
  0.7473665935491669  0.6046690726639378  0.3574933595568472
  0.1061515960445568  0.0000111262174084  0.8936130164017259
  0.8934609978701659 -0.0000748267699312  0.1066015924520573
  0.1439226252988980  0.5002317110008107  0.8562761339610364
  0.8553621254527122  0.5011871098490981  0.1460034376682340
  0.6046048200750913  0.7478226840965154  0.3582064775187686
  0.3939549334807673  0.2502022424605909  0.6435094242348026
  0.6441912274526165  0.2498644234094467  0.3940404932032990
  0.3563933244216789  0.7504603561576975  0.6069472500994415
  0.8936003836582296  0.6060267355837642  0.5000536836164591
  0.1066785195893718  0.3933621836482109  0.5001966154432976
  0.8566988323392646  0.6429146025693264  0.0003300856903690
  0.1432582640184335  0.3563137041090180 -0.0002309641122179
  0.3563342147931011  0.1061993449226714  0.2495025606793309
  0.6434501997840660  0.8932376170674361  0.7500840879552702
  0.3932741316173424  0.1436648459820094  0.7496300259745985
  0.6061056684299344  0.8591063902348391  0.2477318426193613
  0.0001878460179149  0.3938414784219030  0.6062821580101222
  0.0004270976961600  0.6058250923738377  0.3939846670119762
  0.4998139655124253  0.3562130393331630  0.6430767017860971
  0.5002604919686459  0.6476343721262106  0.3570344841045617
  0.7508704069636413  0.8551079427896511  0.1059248087316760
  0.2497537210432237  0.1434108897558232  0.8932863442851173
  0.2495405724223412  0.8937201265186920  0.1437399084931702
  0.7498225994572362  0.1059071005778994  0.8562684433662344
  0.1063540171897715  0.5001275692272116  0.3935834684631139
  0.8941029274868103  0.4997869948302696  0.6061989566267568
  0.1438532678773118  0.0000514066896320  0.3562516828583852
  0.8562720253960719 -0.0000917366236830  0.6439811715584028
  0.6056777170197593  0.2494418471939154  0.8557134212882477
  0.3934581866155191  0.7505746618854351  0.1425383039457186
  0.6438857134951739  0.7496726346726830  0.8939695804610770
  0.3560993868581854  0.2501274747948788  0.1060223298486169
  0.3937940949776297  0.1064390856067374  0.4998830641973492
  0.6060171969490266  0.8945135031017548  0.4999539414463368
  0.3560379634168803  0.1433284577535070 -0.0004684063030213
  0.6434359749642116  0.8559988925602477  0.0000843071440826
  0.8604027851293145  0.6055507231742511  0.2469601682554538
  0.1441241691413479  0.3937775677074999  0.7497402935301765
  0.8936703407327238  0.6434511256558177  0.7501386142204396
  0.1058800307138480  0.3561763429216176  0.2498475677723567
  0.5000785404881685  0.8939408527368763  0.6059584259856994
  0.4996328808604555  0.1070963836063086  0.3936242140095183
 -0.0001196161141358  0.8561467730311386  0.6437552326274533
  0.0002108213840714  0.1435513530763648  0.3564920910355653
  0.2497302854738858  0.3565292654020121  0.1064907869637774
  0.7500331023915350  0.6436236405039861  0.8939056114306699
  0.7510852990854078  0.3938055563785994  0.1431290337538753
  0.2497568173751896  0.6062585159248689  0.8564258413861592
  0.6067102625078418 -0.0002354397679535  0.3939190587518575
  0.3937169415174540 -0.0000601056890996  0.6061467345676126
  0.6451499337440431  0.5029891924656670  0.3606960158749567
  0.3566747328538059  0.5003567538033001  0.6438002512958659
  0.1062052367724141  0.7499626785811817  0.8562904760917537
  0.8932159523053949  0.2496797094585684  0.1440893431034476
  0.1432485064483745  0.2503410526388348  0.8936334060498274
  0.8554902388483332  0.7516831269250722  0.1061101686550559
  0.3942936383351991  0.6066662194205770 -0.0005198789118438
  0.6065444950148640  0.3917921061329250  0.0006628870328153
  0.3557851299346493  0.6435940785082107  0.4993383783637844
  0.6446730930369911  0.3556659252011277  0.5004071798973373
  0.8559341343660198  0.1057123647761130  0.7502723109881361
  0.1437371170297157  0.8937994550431326  0.2497434664617840
  0.8938592576476007  0.1436545161101384  0.2501323579152548
  0.1061249262754214  0.8562573112645729  0.7500235319446671
  0.4981995106993676  0.3947832177541010  0.1034292129027028
  0.4999923937171046  0.6054678765699276  0.8944386500068818
  0.0000650531959144  0.3565768468155461  0.1438044166889086
  0.0001371552860320  0.6436316622420984  0.8563268694838362
  0.2499288992227941  0.8565833331763182  0.6066016660592858
  0.7504988442759044  0.1434943026752784  0.3941844713431087
  0.7498329872884979  0.8933060121236219  0.6437274036631384
  0.2499029367909155  0.1062946150479360  0.3562568371919624
  0.6063600178240427  0.5014112957768072  0.8917717372196667
  0.3953922417499991  0.4982714341921571  0.1063607667746130
  0.6433729234721295 -0.0001366023347186  0.8564620849655928
  0.3561486273356891  0.0001199036948680  0.1436574198693706
  0.1063879635485279  0.2500772343248576  0.3561767787829379
  0.8935880313096694  0.7499207688821828  0.6436663622042293
  0.1430305899666722  0.7503291332201233  0.3937589553010311
  0.8571724197274542  0.2494855954097207  0.6070236584370559
  0.9666830999606735  0.0757294926865697  0.0756884475910514
  0.0328764291836605  0.9241409187353297  0.9240508303067618
  0.7835002865582329  0.1741544742494267  0.5759332535348488
  0.2169419043301164  0.8257171486180400  0.4240659089369947
  0.2830551100395081  0.5759727708617448  0.6742419044265728
  0.7144355449370718  0.4250896590710610  0.3251381133844969
  0.4657820198435327  0.6743341076304312  0.1742097030590146
  0.5326542475969178  0.3257889451466797  0.8253388686397001
  0.0756526563927062  0.9670846452410253  0.0756465610466478
  0.9240702964366532  0.0328510407206923  0.9244577101324324
  0.5759421212218692  0.7829147553693333  0.1745845498420915
  0.4237961319414802  0.2167401348458461  0.8256442806799666
  0.6746365969666569  0.2822759324939128  0.5762934553745178
  0.3251150896573986  0.7178600101494775  0.4240833229281031
  0.1744026436904855  0.4674445128305521  0.6741434175632379
  0.8254022401315766  0.5353829514346125  0.3242748203285289
  0.0755392942290207  0.0757909789109368  0.9670416862388940
  0.9243435526117292  0.9246270162520084  0.0329118182200362
  0.1742008134335501  0.5759130496745279  0.7827118856604229
  0.8258386516972944  0.4237360763146948  0.2179179670341504
  0.5794565383548623  0.6729005532191793  0.2831807809168644
  0.4243467681899453  0.3259762372664785  0.7169400606390721
  0.6743586974849153  0.1739508586330759  0.4674165397076000
  0.3257545807293952  0.8261133271955051  0.5333642699940427
  0.8261243063809858  0.2170703691530104  0.4245210842991050
  0.1743150652635910  0.7832150503799689  0.5757046980201402
  0.3255738614238428  0.5330170314026762  0.8256843591857471
  0.6730826158240812  0.4644346120514524  0.1741548927767889
  0.4234067767446597  0.7181922914267238  0.3248432638951109
  0.5756616673713797  0.2831082926924112  0.6744115459334780
  0.7181200160332397  0.3248370312539482  0.4248290774028594
  0.2833881708957098  0.6746451423537339  0.5757644864049650
  0.5350854565204151  0.8257655800099790  0.3244184763214149
  0.4670960603053718  0.1742720037600509  0.6743129107682061
  0.2172594256582632  0.4244182687083200  0.8257346631113259
  0.7819852434774304  0.5777121244244031  0.1755403778956738
  0.8264159274246415  0.3251985828731948  0.5338176094754857
  0.1744213770139791  0.6745934228185156  0.4667669745748976
  0.3260054943026880  0.4243961636413229  0.7169827229948732
  0.6740839986446013  0.5831618066989646  0.2773353258940835
  0.4238507598915086  0.8253114865509187  0.2170726454528602
  0.5757465647682412  0.1735757260107847  0.7822572005301163
  0.9671856038638117  0.5759027346259237  0.5759373539415573
  0.0334030186273646  0.4241895472051394  0.4244944670947884
  0.7833387766692116  0.6748568402055545  0.0753539847296855
  0.2169632834016686  0.3258011596607364  0.9243004199637848
  0.2826694840790409  0.0758752137136136  0.1739816172108377
  0.7166973580016820  0.9240562875281058  0.8258741738674343
  0.0760660218954878  0.4670862728404139  0.5756791888560810
  0.9245219957957845  0.5325855679881740  0.4246041601783260
  0.6741673627971366  0.7825675965700621  0.0758219342505434
  0.3256073779447886  0.2166614051334387  0.9235813111401660
  0.1740270430585304  0.9673736548977427  0.1740702731105087
  0.8255798162950168  0.0323078289630395  0.8260636930461278
  0.0760583684184242  0.5757235791630373  0.4675846032083946
  0.9243238482238699  0.4238764174605232  0.5327986508510963
  0.1742569867787799  0.0757914092811624  0.2827867165013705
  0.8255783656125312  0.9239775996124423  0.7171105533691853
  0.6743987163633932  0.6739733996710758  0.9674873585905029
  0.3248459431191997  0.3256398814859630  0.0326773444328895
  0.8260289453333717  0.7165248852720925  0.9245781646962862
  0.1740257399890608  0.2831708837095920  0.0756404816823389
  0.3258283311429831  0.0331012933413308  0.3256195142609096
  0.6741800370172882  0.9667059006379536  0.6744154289763321
  0.7170107445568094  0.8257411900426381  0.9244446373828571
  0.2828753168847407  0.1742358586459933  0.0754851985998850
  0.2170903461881689  0.9241458383280232  0.3257173342264344
  0.7826109484640499  0.0755060555787225  0.6743073787506750
  0.8262366932388018  0.8263392205565541  0.0312036640699810
  0.1741453409804917  0.1743999098139898  0.9666649163877238
  0.3253756658191558  0.9243525207875475  0.2170515693390642
  0.6739801591611502  0.0754297124686800  0.7829237079664122
  0.4671447972713257  0.0756162970681940  0.5755680321739557
  0.5324841678707997  0.9246381683960869  0.4238439254082843
  0.9668687041796932  0.6740936775659558  0.6742060324761132
  0.0327289795839999  0.3257194878187805  0.3258506338380962
  0.5758285385338322  0.9675723163289913  0.5760804103095613
  0.4242177306304282  0.0331986150273866  0.4239250643312276
  0.0757111612837944  0.7827857326377528  0.6742311256930480
  0.9245524283466952  0.2169365573944496  0.3259859108947212
  0.5755372759526092  0.0757349373675066  0.4666028792119862
  0.4238630827311585  0.9240616022297892  0.5327382689246466
  0.0758073703425761  0.6741793080119003  0.7828428936402891
  0.9242231437034231  0.3256248886784648  0.2169373062712723
  0.9241709008722125  0.7168422407945413  0.8259693703124997
  0.0756220836724345  0.2827500734102821  0.1739924590102597
  0.0328161359765242  0.8257740961608645  0.8258766920215291
  0.9671336563358319  0.1741730694930581  0.1741849261283923
  0.9241083540627801  0.8255705001595055  0.7171493647688094
  0.0758061342525971  0.1741638085976578  0.2829300962072068
  0.4668721622686219  0.5757671652101336  0.0762214361708324
  0.5347954598831323  0.4247568412279930  0.9243227592517472
  0.5761968243138507  0.4668680661487257  0.0742989782268572
  0.4238154292817973  0.5322010923299048  0.9244759978902740
  0.5763797972582944  0.5751598491444552  0.9673350787830728
  0.4225304313715794  0.4237034207159999  0.0298539951798616
  0.9969073202475855  0.1438653907136447  0.9971662571345786
  0.0029481074532127  0.8563853838846872  0.0028300701751364
  0.7529215794817252  0.1059278442587675  0.4975315901928595
  0.2468259845659455  0.8935930276876083  0.5029758242743836
  0.2530970603738694  0.6438516075099482  0.7531236414265852
  0.7461588116110347  0.3567760247750987  0.2470914860917881
  0.4974829190931770  0.6081211728219409  0.2532411185251780
  0.5034650814876466  0.3937968521726297  0.7463685143901380
  0.9969941753823588  0.9971450729674289  0.1436897954507051
  0.0027369042217388  0.0029404664560410  0.8562665758453180
  0.4973891201593100  0.7526278806458201  0.1066084197539265
  0.5024272080115243  0.2472640160027861  0.8934748825310262
  0.7535343821391475  0.2526261463201476  0.6442186681080752
  0.2461913422668942  0.7467483854033468  0.3559178631751366
  0.2532999234105850  0.4971314981913811  0.6062018231971381
  0.7502495723256533  0.5001832929795015  0.3938975673175285
  0.1436850021146794  0.9971788117627861  0.9969919653910799
  0.8559823670041593  0.0031212109110868  0.0032216969579014
  0.1063035133741572  0.4970261557428502  0.7529354429758389
  0.8948948648662263  0.5013241343847533  0.2487300387743293
  0.6428704824034106  0.7558997124233692  0.2550294852253593
  0.3562414901672710  0.2472246592760984  0.7468146608348299
  0.6064460659330619  0.2525379709494591  0.4975142030573926
  0.3930990933568267  0.7471505358647333  0.5033920268593904
  0.8942447003896499  0.2464705337588766  0.5035088619742727
  0.1061259146850847  0.7527887260032750  0.4973371204053606
  0.3940108417554914  0.5030005995789832  0.7472315105344464
  0.6009166894457095  0.4939176944552763  0.2494544396351976
  0.3555353002657979  0.7459812183160119  0.2454247826360425
  0.6438324575315758  0.2523423668714508  0.7526408027671224
  0.7473616956416159  0.2466193639783906  0.3561241292316868
  0.2528381246267015  0.7530851756223212  0.6438583254644183
  0.5006906889229155  0.7507570442967766  0.3939480162785413
  0.4973937517228946  0.2527291394729184  0.6060721361468400
  0.2472083912409437  0.5028971822136387  0.8940501582821754
  0.7519926268062329  0.4980077670763553  0.1081849510796248
  0.7479968922503679  0.3930263245293267  0.5034976708376186
  0.2524916619130317  0.6062890785761770  0.4975545483706829
  0.2474851182544643  0.3562502166867431  0.7472512044374249
  0.7594605940065384  0.6474893631468139  0.2569041835853558
  0.5018580951572843  0.8940073541929091  0.2474704412444748
  0.4965587773433717  0.1058618128417094  0.7529500960026079
  0.9970257741984768  0.6437344610560710  0.4972135050755310
  0.0032635220145769  0.3560220749066811  0.5030231833365869
  0.7532477725384596  0.6060182118466940  0.9973589699643234
  0.2465359634905625  0.3941123191663354  0.0030998113237827
  0.2530236898417235  0.1438127067475275  0.2528995813830350
  0.7468900883087141  0.8560181726429581  0.7471971213833669
  0.9974695829864842  0.4972379034852846  0.6438181020088859
  0.0029613738220064  0.5025475419809370  0.3563375640368036
  0.7524462237051998  0.7520074624477050  0.1443796264912688
  0.2466063192463842  0.2469634067089505  0.8561505814446052
  0.2528643028439045  0.9970035725376843  0.1060495962881236
  0.7467462376947636  0.0026481072687119  0.8940497870094846
  0.1441097914775061  0.4967841041229419  0.4968656388949615
  0.8561177201751232  0.5027620910917561  0.5029947706063059
  0.1061365656306566  0.9970884497707406  0.2529680047308575
  0.8937286961969170  0.0024412260274121  0.7474138610428386
  0.6060006135997200  0.7525583041672649  0.9971860131579243
  0.3929408368579920  0.2468620444625609  0.0024169748367352
  0.8939941786725889  0.7465036700430876  0.0031686031156595
  0.1060022047176930  0.2528379377386510  0.9971017344343537
  0.3938093455716261  0.0027781753874564  0.2470096468716066
  0.6060242649133084  0.9966680594362448  0.7530344953727662
  0.7473886229948178  0.7470766053340443  0.8566186973318720
  0.2527071761576911  0.2529476838037096  0.1435288811651016
  0.2472824510146372  0.0028364109023033  0.3936857965948280
  0.7529568285688411  0.9967433620039455  0.6063287586965420
  0.7465695485257674  0.8940605733238607  0.0031537686639566
  0.2525982846711069  0.1062111291205198  0.9968752513367687
  0.2470046355933857  0.8559744817408937  0.2471314838957485
  0.7526663319980140  0.1435477495778892  0.7529546196703168
  0.4972195197278653  0.1439281161172265  0.4971492962405720
  0.5028301933381514  0.8564108177111626  0.5025711651648276
  0.9971002298509202  0.6061700292797572  0.7528965924615313
  0.0025475972376362  0.3939082273246556  0.2471608450922102
  0.4969221480187921  0.9970866012033489  0.6440142875625262
  0.5032733493335142  0.0038363765856672  0.3560963753871952
  0.9969901202846465  0.7527721665006215  0.6062017035741653
  0.0031809645837278  0.2469204386848097  0.3940563824135330
  0.6438886894330986  0.9976473900395544  0.4974604293536359
  0.3562914302443196  0.0030629675912757  0.5026822656978058
  0.1438036166651208  0.7529350591680350  0.7529415069760048
  0.8563241736493636  0.2470101492434842  0.2476292365922352
  0.8562172726143390  0.7467935345454834  0.7471462224789250
  0.1436949783918731  0.2528778632211002  0.2527488817777022
  0.0028545678487553  0.7469830964069357  0.8938912603998921
  0.9965256909314060  0.2531934514647815  0.1062554313817470
  0.0027362020048265  0.8936820027746460  0.7471097552918443
  0.9971742968138054  0.1061430153280363  0.2529590486892809
  0.4979830507072217  0.6433676641274781  0.9976550255067939
  0.5021144317017654  0.3559084121581426  0.0007638085439275
  0.4989919687625557  0.4968258216466729  0.1436137844895794
  0.5023697700375159  0.5022630125216192  0.8561548648077012
  0.6440928313364256  0.4950829928643865  0.9949147940998979
  0.3552824481072495  0.5042293624953101  0.0039915823164515
  0.9262285417492723  0.1781680251642217  0.0719790987794447
  0.0735305537698751  0.8217830387539603  0.9281468716655196
  0.8236348802169283  0.0716232635395072  0.5720854083047231
  0.1765306783311119  0.9281359507675750  0.4280484328276829
  0.3235535374750225  0.6782782665968283  0.6783274316597842
  0.6767467906994200  0.3217626288696394  0.3224326203214570
  0.4278066481724955  0.5705230118890767  0.1788330393969194
  0.5735982300775402  0.4281741195149833  0.8213495325747017
  0.0717757863437661  0.9265734353799884  0.1780463584704858
  0.9277965775260680  0.0733451256167729  0.8220914560137565
  0.5718991945866347  0.8233097190261609  0.0720951923052452
  0.4280459046457543  0.1762319581712772  0.9279601344798496
  0.6784254376668265  0.3231475188274789  0.6783525748607314
  0.3215708287981775  0.6766542321767847  0.3219120701824036
  0.1784707598658901  0.4265605365253716  0.5718656642158424
  0.8222742368572262  0.5735842213047444  0.4274840245273905
  0.1778249420816175  0.0719228327639517  0.9262770455400641
  0.8218592634224361  0.9279465938430137  0.0734902584898943
  0.0719228440407006  0.5718515445786676  0.8234724579951997
  0.9275963285786383  0.4280072165290354  0.1761078359598802
  0.6818902575106116  0.6819205266404621  0.3242030601877704
  0.3220762472598659  0.3220759051042851  0.6762592253782447
  0.5721069509118505  0.1782603450594748  0.4265170213968820
  0.4284330229886436  0.8218342396051357  0.5734569641937616
  0.9284099217123863  0.1762462095719032  0.4283623456172476
  0.0718056612195224  0.8235206376762727  0.5719834548882988
  0.8216270945648426  0.0733564491638738  0.9282051249045828
  0.1779785047180657  0.9265193747893727  0.0717509324915385
  0.4279524545361199  0.5735132845577566  0.8224028197999986
  0.5720137295806270  0.4209825642216319  0.1743658119638956
  0.5739933161091011  0.8229108862737662  0.4278095336230014
  0.4265372357667289  0.1780159115111624  0.5719733322827727
  0.0733738369001357  0.9282075728335178  0.8217273774359874
  0.9264755140812544  0.0718689291075895  0.1782309854411813
  0.1762797171071919  0.4281201096050157  0.9279576882841690
  0.8229573800948508  0.5721255234889331  0.0733240655994526
  0.8224011004601320  0.4277790329360051  0.5740949144794644
  0.1781156292399782  0.5719023370103177  0.4265140047193782
  0.4274802407197670  0.9276700953990645  0.1762062904894395
  0.5714885661323572  0.0715106292823931  0.8234219244137390
  0.9280749086049477  0.8221137720405132  0.0730663375447698
  0.0716611193465708  0.1781324256017164  0.9264072193150927
  0.9262677046043680  0.6780745823809364  0.5717954655703693
  0.0738161448736388  0.3218041292459062  0.4280862146239406
  0.3233651127759027  0.1782005747446557  0.1778624612938310
  0.6764667611198315  0.8215459358981752  0.8220829806337465
  0.4261793947309155  0.0720105567013062  0.6777964655846759
  0.5733121205201905  0.9289307152635248  0.3215467868526283
  0.0721874851793046  0.4264756023383051  0.6779863331355286
  0.9286445049579876  0.5736038821934126  0.3222612598480688
  0.5724119701821456  0.3234025316147379  0.5719955179281897
  0.4272621368346291  0.6778120724354333  0.4278686967494483
  0.6784174745818732  0.8235848079089669  0.1778748913050827
  0.3212222996190296  0.1765044996490625  0.8211480748938034
  0.0719660186716992  0.0718595459637594  0.3236116324541896
  0.9279360313815510  0.9278797155183235  0.6764797463481655
  0.6778233625124960  0.1776888150212365  0.8235936863130987
  0.3215604814793094  0.8220850592033291  0.1761356727786028
  0.5722032953361081  0.6774867159151875  0.9264771134243280
  0.4275298715101206  0.3219785029426219  0.0720097471764351
  0.9283466184475653  0.6760197711996562  0.9283213359235194
  0.0715310405555550  0.3235091810350811  0.0717596166115557
  0.4281171830873491  0.0737988982920792  0.3215404787803078
  0.5717535546538838  0.9262449626993081  0.6781371135973703
  0.5738944038661373  0.3216669516116854  0.9272894589618708
  0.4266432122266446  0.6781432741008678  0.0714791042422589
  0.0736029456055556  0.4278959594810582  0.3219288487330523
  0.9264799168324608  0.5716447027697261  0.6782165505110982
  0.4283626296022769  0.4283305401208274  0.6763182262058866
  0.5677841930379168  0.5729301245593468  0.3279332296048303
  0.9288543160426727  0.3214857896126045  0.5738248927444795
  0.0718696001291319  0.6779201480819940  0.4267002297364520
  0.3233140134846968  0.0718257204906730  0.0716345840364187
  0.6759441907972219  0.9279060342268255  0.9281865629946935
  0.8256124299716840  0.6785934186811066  0.1773023298135818
  0.1764952054390106  0.3221245713014881  0.8218866973011842
  0.1779053806611446  0.3235274595769098  0.1781121931050014
  0.8218497797989275  0.6763079904624409  0.8220249039068858
  0.6792757803346072  0.4265940999724601  0.0709615617228094
  0.3219291569723101  0.5738983076047753  0.9279951046887989
  0.6782962739476276  0.0719058459810177  0.4264852878482750
  0.3215152908496813  0.9285767203807666  0.5733831099845779
  0.1781297814355433  0.6782038002867462  0.8235409936503992
  0.8214048530197710  0.3215494754247060  0.1772568678146711
  0.3218731615972234  0.0736983652006291  0.4280001402759693
  0.6779904768619457  0.9264440608639235  0.5719678692674782
  0.6776862668016261  0.4273633672840191  0.4289490126639288
  0.3237372578760883  0.5721120115380529  0.5719489677270045
  0.3216342900634508  0.4281839289708623  0.0735971223189656
  0.6785966638644324  0.5717287603587821  0.9265460714662906
  0.8237943841609404  0.1776121183168620  0.6784369262083201
  0.1760724761781295  0.8219721718424002  0.3217627320624252
  0.1779599815872083  0.8236128564889859  0.6781871840883217
  0.8223675326870192  0.1759958145798249  0.3223584629979260
  0.1781712067853973  0.1781925480795012  0.3234021126118288
  0.8216945593854476  0.8215686589949962  0.6766462737540817
  0.5586767902799805  0.5615169838458958  0.3653079644758295
 
  0.00000000E+00  0.00000000E+00  0.00000000E+00
  0.00000000E+00  0.00000000E+00  0.00000000E+00
  0.00000000E+00  0.00000000E+00  0.00000000E+00
  0.00000000E+00  0.00000000E+00  0.00000000E+00
  0.00000000E+00  0.00000000E+00  0.00000000E+00
  0.00000000E+00  0.00000000E+00  0.00000000E+00
  0.00000000E+00  0.00000000E+00  0.00000000E+00
  0.00000000E+00  0.00000000E+00  0.00000000E+00
  0.00000000E+00  0.00000000E+00  0.00000000E+00
  0.00000000E+00  0.00000000E+00  0.00000000E+00
  0.00000000E+00  0.00000000E+00  0.00000000E+00
  0.00000000E+00  0.00000000E+00  0.00000000E+00
  0.00000000E+00  0.00000000E+00  0.00000000E+00
  0.00000000E+00  0.00000000E+00  0.00000000E+00
  0.00000000E+00  0.00000000E+00  0.00000000E+00
  0.00000000E+00  0.00000000E+00  0.00000000E+00
  0.00000000E+00  0.00000000E+00  0.00000000E+00
  0.00000000E+00  0.00000000E+00  0.00000000E+00
  0.00000000E+00  0.00000000E+00  0.00000000E+00
  0.00000000E+00  0.00000000E+00  0.00000000E+00
  0.00000000E+00  0.00000000E+00  0.00000000E+00
  0.00000000E+00  0.00000000E+00  0.00000000E+00
  0.00000000E+00  0.00000000E+00  0.00000000E+00
  0.00000000E+00  0.00000000E+00  0.00000000E+00
  0.00000000E+00  0.00000000E+00  0.00000000E+00
  0.00000000E+00  0.00000000E+00  0.00000000E+00
  0.00000000E+00  0.00000000E+00  0.00000000E+00
  0.00000000E+00  0.00000000E+00  0.00000000E+00
  0.00000000E+00  0.00000000E+00  0.00000000E+00
  0.00000000E+00  0.00000000E+00  0.00000000E+00
  0.00000000E+00  0.00000000E+00  0.00000000E+00
  0.00000000E+00  0.00000000E+00  0.00000000E+00
  0.00000000E+00  0.00000000E+00  0.00000000E+00
  0.00000000E+00  0.00000000E+00  0.00000000E+00
  0.00000000E+00  0.00000000E+00  0.00000000E+00
  0.00000000E+00  0.00000000E+00  0.00000000E+00
  0.00000000E+00  0.00000000E+00  0.00000000E+00
  0.00000000E+00  0.00000000E+00  0.00000000E+00
  0.00000000E+00  0.00000000E+00  0.00000000E+00
  0.00000000E+00  0.00000000E+00  0.00000000E+00
  0.00000000E+00  0.00000000E+00  0.00000000E+00
  0.00000000E+00  0.00000000E+00  0.00000000E+00
  0.00000000E+00  0.00000000E+00  0.00000000E+00
  0.00000000E+00  0.00000000E+00  0.00000000E+00
  0.00000000E+00  0.00000000E+00  0.00000000E+00
  0.00000000E+00  0.00000000E+00  0.00000000E+00
  0.00000000E+00  0.00000000E+00  0.00000000E+00
  0.00000000E+00  0.00000000E+00  0.00000000E+00
  0.00000000E+00  0.00000000E+00  0.00000000E+00
  0.00000000E+00  0.00000000E+00  0.00000000E+00
  0.00000000E+00  0.00000000E+00  0.00000000E+00
  0.00000000E+00  0.00000000E+00  0.00000000E+00
  0.00000000E+00  0.00000000E+00  0.00000000E+00
  0.00000000E+00  0.00000000E+00  0.00000000E+00
  0.00000000E+00  0.00000000E+00  0.00000000E+00
  0.00000000E+00  0.00000000E+00  0.00000000E+00
  0.00000000E+00  0.00000000E+00  0.00000000E+00
  0.00000000E+00  0.00000000E+00  0.00000000E+00
  0.00000000E+00  0.00000000E+00  0.00000000E+00
  0.00000000E+00  0.00000000E+00  0.00000000E+00
  0.00000000E+00  0.00000000E+00  0.00000000E+00
  0.00000000E+00  0.00000000E+00  0.00000000E+00
  0.00000000E+00  0.00000000E+00  0.00000000E+00
  0.00000000E+00  0.00000000E+00  0.00000000E+00
  0.00000000E+00  0.00000000E+00  0.00000000E+00
  0.00000000E+00  0.00000000E+00  0.00000000E+00
  0.00000000E+00  0.00000000E+00  0.00000000E+00
  0.00000000E+00  0.00000000E+00  0.00000000E+00
  0.00000000E+00  0.00000000E+00  0.00000000E+00
  0.00000000E+00  0.00000000E+00  0.00000000E+00
  0.00000000E+00  0.00000000E+00  0.00000000E+00
  0.00000000E+00  0.00000000E+00  0.00000000E+00
  0.00000000E+00  0.00000000E+00  0.00000000E+00
  0.00000000E+00  0.00000000E+00  0.00000000E+00
  0.00000000E+00  0.00000000E+00  0.00000000E+00
  0.00000000E+00  0.00000000E+00  0.00000000E+00
  0.00000000E+00  0.00000000E+00  0.00000000E+00
  0.00000000E+00  0.00000000E+00  0.00000000E+00
  0.00000000E+00  0.00000000E+00  0.00000000E+00
  0.00000000E+00  0.00000000E+00  0.00000000E+00
  0.00000000E+00  0.00000000E+00  0.00000000E+00
  0.00000000E+00  0.00000000E+00  0.00000000E+00
  0.00000000E+00  0.00000000E+00  0.00000000E+00
  0.00000000E+00  0.00000000E+00  0.00000000E+00
  0.00000000E+00  0.00000000E+00  0.00000000E+00
  0.00000000E+00  0.00000000E+00  0.00000000E+00
  0.00000000E+00  0.00000000E+00  0.00000000E+00
  0.00000000E+00  0.00000000E+00  0.00000000E+00
  0.00000000E+00  0.00000000E+00  0.00000000E+00
  0.00000000E+00  0.00000000E+00  0.00000000E+00
  0.00000000E+00  0.00000000E+00  0.00000000E+00
  0.00000000E+00  0.00000000E+00  0.00000000E+00
  0.00000000E+00  0.00000000E+00  0.00000000E+00
  0.00000000E+00  0.00000000E+00  0.00000000E+00
  0.00000000E+00  0.00000000E+00  0.00000000E+00
  0.00000000E+00  0.00000000E+00  0.00000000E+00
  0.00000000E+00  0.00000000E+00  0.00000000E+00
  0.00000000E+00  0.00000000E+00  0.00000000E+00
  0.00000000E+00  0.00000000E+00  0.00000000E+00
  0.00000000E+00  0.00000000E+00  0.00000000E+00
  0.00000000E+00  0.00000000E+00  0.00000000E+00
  0.00000000E+00  0.00000000E+00  0.00000000E+00
  0.00000000E+00  0.00000000E+00  0.00000000E+00
  0.00000000E+00  0.00000000E+00  0.00000000E+00
  0.00000000E+00  0.00000000E+00  0.00000000E+00
  0.00000000E+00  0.00000000E+00  0.00000000E+00
  0.00000000E+00  0.00000000E+00  0.00000000E+00
  0.00000000E+00  0.00000000E+00  0.00000000E+00
  0.00000000E+00  0.00000000E+00  0.00000000E+00
  0.00000000E+00  0.00000000E+00  0.00000000E+00
  0.00000000E+00  0.00000000E+00  0.00000000E+00
  0.00000000E+00  0.00000000E+00  0.00000000E+00
  0.00000000E+00  0.00000000E+00  0.00000000E+00
  0.00000000E+00  0.00000000E+00  0.00000000E+00
  0.00000000E+00  0.00000000E+00  0.00000000E+00
  0.00000000E+00  0.00000000E+00  0.00000000E+00
  0.00000000E+00  0.00000000E+00  0.00000000E+00
  0.00000000E+00  0.00000000E+00  0.00000000E+00
  0.00000000E+00  0.00000000E+00  0.00000000E+00
  0.00000000E+00  0.00000000E+00  0.00000000E+00
  0.00000000E+00  0.00000000E+00  0.00000000E+00
  0.00000000E+00  0.00000000E+00  0.00000000E+00
  0.00000000E+00  0.00000000E+00  0.00000000E+00
  0.00000000E+00  0.00000000E+00  0.00000000E+00
  0.00000000E+00  0.00000000E+00  0.00000000E+00
  0.00000000E+00  0.00000000E+00  0.00000000E+00
  0.00000000E+00  0.00000000E+00  0.00000000E+00
  0.00000000E+00  0.00000000E+00  0.00000000E+00
  0.00000000E+00  0.00000000E+00  0.00000000E+00
  0.00000000E+00  0.00000000E+00  0.00000000E+00
  0.00000000E+00  0.00000000E+00  0.00000000E+00
  0.00000000E+00  0.00000000E+00  0.00000000E+00
  0.00000000E+00  0.00000000E+00  0.00000000E+00
  0.00000000E+00  0.00000000E+00  0.00000000E+00
  0.00000000E+00  0.00000000E+00  0.00000000E+00
  0.00000000E+00  0.00000000E+00  0.00000000E+00
  0.00000000E+00  0.00000000E+00  0.00000000E+00
  0.00000000E+00  0.00000000E+00  0.00000000E+00
  0.00000000E+00  0.00000000E+00  0.00000000E+00
  0.00000000E+00  0.00000000E+00  0.00000000E+00
  0.00000000E+00  0.00000000E+00  0.00000000E+00
  0.00000000E+00  0.00000000E+00  0.00000000E+00
  0.00000000E+00  0.00000000E+00  0.00000000E+00
  0.00000000E+00  0.00000000E+00  0.00000000E+00
  0.00000000E+00  0.00000000E+00  0.00000000E+00
  0.00000000E+00  0.00000000E+00  0.00000000E+00
  0.00000000E+00  0.00000000E+00  0.00000000E+00
  0.00000000E+00  0.00000000E+00  0.00000000E+00
  0.00000000E+00  0.00000000E+00  0.00000000E+00
  0.00000000E+00  0.00000000E+00  0.00000000E+00
  0.00000000E+00  0.00000000E+00  0.00000000E+00
  0.00000000E+00  0.00000000E+00  0.00000000E+00
  0.00000000E+00  0.00000000E+00  0.00000000E+00
  0.00000000E+00  0.00000000E+00  0.00000000E+00
  0.00000000E+00  0.00000000E+00  0.00000000E+00
  0.00000000E+00  0.00000000E+00  0.00000000E+00
  0.00000000E+00  0.00000000E+00  0.00000000E+00
  0.00000000E+00  0.00000000E+00  0.00000000E+00
  0.00000000E+00  0.00000000E+00  0.00000000E+00
  0.00000000E+00  0.00000000E+00  0.00000000E+00
  0.00000000E+00  0.00000000E+00  0.00000000E+00
  0.00000000E+00  0.00000000E+00  0.00000000E+00
  0.00000000E+00  0.00000000E+00  0.00000000E+00
  0.00000000E+00  0.00000000E+00  0.00000000E+00
  0.00000000E+00  0.00000000E+00  0.00000000E+00
  0.00000000E+00  0.00000000E+00  0.00000000E+00
  0.00000000E+00  0.00000000E+00  0.00000000E+00
  0.00000000E+00  0.00000000E+00  0.00000000E+00
  0.00000000E+00  0.00000000E+00  0.00000000E+00
  0.00000000E+00  0.00000000E+00  0.00000000E+00
  0.00000000E+00  0.00000000E+00  0.00000000E+00
  0.00000000E+00  0.00000000E+00  0.00000000E+00
  0.00000000E+00  0.00000000E+00  0.00000000E+00
  0.00000000E+00  0.00000000E+00  0.00000000E+00
  0.00000000E+00  0.00000000E+00  0.00000000E+00
  0.00000000E+00  0.00000000E+00  0.00000000E+00
  0.00000000E+00  0.00000000E+00  0.00000000E+00
  0.00000000E+00  0.00000000E+00  0.00000000E+00
  0.00000000E+00  0.00000000E+00  0.00000000E+00
  0.00000000E+00  0.00000000E+00  0.00000000E+00
  0.00000000E+00  0.00000000E+00  0.00000000E+00
  0.00000000E+00  0.00000000E+00  0.00000000E+00
  0.00000000E+00  0.00000000E+00  0.00000000E+00
  0.00000000E+00  0.00000000E+00  0.00000000E+00
  0.00000000E+00  0.00000000E+00  0.00000000E+00
  0.00000000E+00  0.00000000E+00  0.00000000E+00
  0.00000000E+00  0.00000000E+00  0.00000000E+00
  0.00000000E+00  0.00000000E+00  0.00000000E+00
  0.00000000E+00  0.00000000E+00  0.00000000E+00
  0.00000000E+00  0.00000000E+00  0.00000000E+00
  0.00000000E+00  0.00000000E+00  0.00000000E+00
  0.00000000E+00  0.00000000E+00  0.00000000E+00
  0.00000000E+00  0.00000000E+00  0.00000000E+00
  0.00000000E+00  0.00000000E+00  0.00000000E+00
  0.00000000E+00  0.00000000E+00  0.00000000E+00
  0.00000000E+00  0.00000000E+00  0.00000000E+00
  0.00000000E+00  0.00000000E+00  0.00000000E+00
  0.00000000E+00  0.00000000E+00  0.00000000E+00
  0.00000000E+00  0.00000000E+00  0.00000000E+00
  0.00000000E+00  0.00000000E+00  0.00000000E+00
  0.00000000E+00  0.00000000E+00  0.00000000E+00
  0.00000000E+00  0.00000000E+00  0.00000000E+00
  0.00000000E+00  0.00000000E+00  0.00000000E+00
  0.00000000E+00  0.00000000E+00  0.00000000E+00
  0.00000000E+00  0.00000000E+00  0.00000000E+00
  0.00000000E+00  0.00000000E+00  0.00000000E+00
  0.00000000E+00  0.00000000E+00  0.00000000E+00
  0.00000000E+00  0.00000000E+00  0.00000000E+00
  0.00000000E+00  0.00000000E+00  0.00000000E+00
  0.00000000E+00  0.00000000E+00  0.00000000E+00
  0.00000000E+00  0.00000000E+00  0.00000000E+00
  0.00000000E+00  0.00000000E+00  0.00000000E+00
  0.00000000E+00  0.00000000E+00  0.00000000E+00
  0.00000000E+00  0.00000000E+00  0.00000000E+00
  0.00000000E+00  0.00000000E+00  0.00000000E+00
  0.00000000E+00  0.00000000E+00  0.00000000E+00
  0.00000000E+00  0.00000000E+00  0.00000000E+00
  0.00000000E+00  0.00000000E+00  0.00000000E+00
  0.00000000E+00  0.00000000E+00  0.00000000E+00
  0.00000000E+00  0.00000000E+00  0.00000000E+00
  0.00000000E+00  0.00000000E+00  0.00000000E+00
  0.00000000E+00  0.00000000E+00  0.00000000E+00
  0.00000000E+00  0.00000000E+00  0.00000000E+00
  0.00000000E+00  0.00000000E+00  0.00000000E+00
  0.00000000E+00  0.00000000E+00  0.00000000E+00
  0.00000000E+00  0.00000000E+00  0.00000000E+00
  0.00000000E+00  0.00000000E+00  0.00000000E+00
  0.00000000E+00  0.00000000E+00  0.00000000E+00
  0.00000000E+00  0.00000000E+00  0.00000000E+00
  0.00000000E+00  0.00000000E+00  0.00000000E+00
  0.00000000E+00  0.00000000E+00  0.00000000E+00
  0.00000000E+00  0.00000000E+00  0.00000000E+00
  0.00000000E+00  0.00000000E+00  0.00000000E+00
  0.00000000E+00  0.00000000E+00  0.00000000E+00
  0.00000000E+00  0.00000000E+00  0.00000000E+00
  0.00000000E+00  0.00000000E+00  0.00000000E+00
  0.00000000E+00  0.00000000E+00  0.00000000E+00
  0.00000000E+00  0.00000000E+00  0.00000000E+00
  0.00000000E+00  0.00000000E+00  0.00000000E+00
  0.00000000E+00  0.00000000E+00  0.00000000E+00
  0.00000000E+00  0.00000000E+00  0.00000000E+00
  0.00000000E+00  0.00000000E+00  0.00000000E+00
  0.00000000E+00  0.00000000E+00  0.00000000E+00
  0.00000000E+00  0.00000000E+00  0.00000000E+00
  0.00000000E+00  0.00000000E+00  0.00000000E+00
  0.00000000E+00  0.00000000E+00  0.00000000E+00
  0.00000000E+00  0.00000000E+00  0.00000000E+00
  0.00000000E+00  0.00000000E+00  0.00000000E+00
  0.00000000E+00  0.00000000E+00  0.00000000E+00
  0.00000000E+00  0.00000000E+00  0.00000000E+00
  0.00000000E+00  0.00000000E+00  0.00000000E+00
  0.00000000E+00  0.00000000E+00  0.00000000E+00
  0.00000000E+00  0.00000000E+00  0.00000000E+00
  0.00000000E+00  0.00000000E+00  0.00000000E+00
  0.00000000E+00  0.00000000E+00  0.00000000E+00
  0.00000000E+00  0.00000000E+00  0.00000000E+00
  0.00000000E+00  0.00000000E+00  0.00000000E+00
  0.00000000E+00  0.00000000E+00  0.00000000E+00
  0.00000000E+00  0.00000000E+00  0.00000000E+00
  0.00000000E+00  0.00000000E+00  0.00000000E+00
  0.00000000E+00  0.00000000E+00  0.00000000E+00
  0.00000000E+00  0.00000000E+00  0.00000000E+00
  0.00000000E+00  0.00000000E+00  0.00000000E+00
  0.00000000E+00  0.00000000E+00  0.00000000E+00
  0.00000000E+00  0.00000000E+00  0.00000000E+00
  0.00000000E+00  0.00000000E+00  0.00000000E+00
  0.00000000E+00  0.00000000E+00  0.00000000E+00
  0.00000000E+00  0.00000000E+00  0.00000000E+00
  0.00000000E+00  0.00000000E+00  0.00000000E+00
  0.00000000E+00  0.00000000E+00  0.00000000E+00
  0.00000000E+00  0.00000000E+00  0.00000000E+00
  0.00000000E+00  0.00000000E+00  0.00000000E+00
  0.00000000E+00  0.00000000E+00  0.00000000E+00
  0.00000000E+00  0.00000000E+00  0.00000000E+00
  0.00000000E+00  0.00000000E+00  0.00000000E+00
  0.00000000E+00  0.00000000E+00  0.00000000E+00
  0.00000000E+00  0.00000000E+00  0.00000000E+00
  0.00000000E+00  0.00000000E+00  0.00000000E+00
  0.00000000E+00  0.00000000E+00  0.00000000E+00
  0.00000000E+00  0.00000000E+00  0.00000000E+00
  0.00000000E+00  0.00000000E+00  0.00000000E+00
  0.00000000E+00  0.00000000E+00  0.00000000E+00
  0.00000000E+00  0.00000000E+00  0.00000000E+00
  0.00000000E+00  0.00000000E+00  0.00000000E+00
  0.00000000E+00  0.00000000E+00  0.00000000E+00
  0.00000000E+00  0.00000000E+00  0.00000000E+00
  0.00000000E+00  0.00000000E+00  0.00000000E+00
  0.00000000E+00  0.00000000E+00  0.00000000E+00
  0.00000000E+00  0.00000000E+00  0.00000000E+00
  0.00000000E+00  0.00000000E+00  0.00000000E+00
  0.00000000E+00  0.00000000E+00  0.00000000E+00
  0.00000000E+00  0.00000000E+00  0.00000000E+00
  0.00000000E+00  0.00000000E+00  0.00000000E+00
  0.00000000E+00  0.00000000E+00  0.00000000E+00
  0.00000000E+00  0.00000000E+00  0.00000000E+00
  0.00000000E+00  0.00000000E+00  0.00000000E+00
  0.00000000E+00  0.00000000E+00  0.00000000E+00
  0.00000000E+00  0.00000000E+00  0.00000000E+00
  0.00000000E+00  0.00000000E+00  0.00000000E+00
  0.00000000E+00  0.00000000E+00  0.00000000E+00
  0.00000000E+00  0.00000000E+00  0.00000000E+00
  0.00000000E+00  0.00000000E+00  0.00000000E+00
  0.00000000E+00  0.00000000E+00  0.00000000E+00
  0.00000000E+00  0.00000000E+00  0.00000000E+00
  0.00000000E+00  0.00000000E+00  0.00000000E+00
  0.00000000E+00  0.00000000E+00  0.00000000E+00
  0.00000000E+00  0.00000000E+00  0.00000000E+00
  0.00000000E+00  0.00000000E+00  0.00000000E+00
  0.00000000E+00  0.00000000E+00  0.00000000E+00
  0.00000000E+00  0.00000000E+00  0.00000000E+00
  0.00000000E+00  0.00000000E+00  0.00000000E+00
  0.00000000E+00  0.00000000E+00  0.00000000E+00
  0.00000000E+00  0.00000000E+00  0.00000000E+00
  0.00000000E+00  0.00000000E+00  0.00000000E+00
  0.00000000E+00  0.00000000E+00  0.00000000E+00
  0.00000000E+00  0.00000000E+00  0.00000000E+00
  0.00000000E+00  0.00000000E+00  0.00000000E+00
  0.00000000E+00  0.00000000E+00  0.00000000E+00
  0.00000000E+00  0.00000000E+00  0.00000000E+00
  0.00000000E+00  0.00000000E+00  0.00000000E+00
  0.00000000E+00  0.00000000E+00  0.00000000E+00
  0.00000000E+00  0.00000000E+00  0.00000000E+00
  0.00000000E+00  0.00000000E+00  0.00000000E+00
  0.00000000E+00  0.00000000E+00  0.00000000E+00
  0.00000000E+00  0.00000000E+00  0.00000000E+00
  0.00000000E+00  0.00000000E+00  0.00000000E+00
  0.00000000E+00  0.00000000E+00  0.00000000E+00
  0.00000000E+00  0.00000000E+00  0.00000000E+00
  0.00000000E+00  0.00000000E+00  0.00000000E+00
  0.00000000E+00  0.00000000E+00  0.00000000E+00
  0.00000000E+00  0.00000000E+00  0.00000000E+00
  0.00000000E+00  0.00000000E+00  0.00000000E+00
  0.00000000E+00  0.00000000E+00  0.00000000E+00
  0.00000000E+00  0.00000000E+00  0.00000000E+00
  0.00000000E+00  0.00000000E+00  0.00000000E+00
  0.00000000E+00  0.00000000E+00  0.00000000E+00
  0.00000000E+00  0.00000000E+00  0.00000000E+00
  0.00000000E+00  0.00000000E+00  0.00000000E+00
  0.00000000E+00  0.00000000E+00  0.00000000E+00
  0.00000000E+00  0.00000000E+00  0.00000000E+00
  0.00000000E+00  0.00000000E+00  0.00000000E+00
  0.00000000E+00  0.00000000E+00  0.00000000E+00
  0.00000000E+00  0.00000000E+00  0.00000000E+00
  0.00000000E+00  0.00000000E+00  0.00000000E+00
  0.00000000E+00  0.00000000E+00  0.00000000E+00
  0.00000000E+00  0.00000000E+00  0.00000000E+00
  0.00000000E+00  0.00000000E+00  0.00000000E+00
  0.00000000E+00  0.00000000E+00  0.00000000E+00
  0.00000000E+00  0.00000000E+00  0.00000000E+00
  0.00000000E+00  0.00000000E+00  0.00000000E+00
  0.00000000E+00  0.00000000E+00  0.00000000E+00
  0.00000000E+00  0.00000000E+00  0.00000000E+00
  0.00000000E+00  0.00000000E+00  0.00000000E+00
  0.00000000E+00  0.00000000E+00  0.00000000E+00
  0.00000000E+00  0.00000000E+00  0.00000000E+00
  0.00000000E+00  0.00000000E+00  0.00000000E+00
  0.00000000E+00  0.00000000E+00  0.00000000E+00
  0.00000000E+00  0.00000000E+00  0.00000000E+00
  0.00000000E+00  0.00000000E+00  0.00000000E+00
  0.00000000E+00  0.00000000E+00  0.00000000E+00
  0.00000000E+00  0.00000000E+00  0.00000000E+00
  0.00000000E+00  0.00000000E+00  0.00000000E+00
  0.00000000E+00  0.00000000E+00  0.00000000E+00
  0.00000000E+00  0.00000000E+00  0.00000000E+00
  0.00000000E+00  0.00000000E+00  0.00000000E+00
  0.00000000E+00  0.00000000E+00  0.00000000E+00
  0.00000000E+00  0.00000000E+00  0.00000000E+00
  0.00000000E+00  0.00000000E+00  0.00000000E+00
  0.00000000E+00  0.00000000E+00  0.00000000E+00
  0.00000000E+00  0.00000000E+00  0.00000000E+00
  0.00000000E+00  0.00000000E+00  0.00000000E+00
  0.00000000E+00  0.00000000E+00  0.00000000E+00
  0.00000000E+00  0.00000000E+00  0.00000000E+00
  0.00000000E+00  0.00000000E+00  0.00000000E+00
  0.00000000E+00  0.00000000E+00  0.00000000E+00
  0.00000000E+00  0.00000000E+00  0.00000000E+00
  0.00000000E+00  0.00000000E+00  0.00000000E+00
  0.00000000E+00  0.00000000E+00  0.00000000E+00
  0.00000000E+00  0.00000000E+00  0.00000000E+00
  0.00000000E+00  0.00000000E+00  0.00000000E+00
  0.00000000E+00  0.00000000E+00  0.00000000E+00
  0.00000000E+00  0.00000000E+00  0.00000000E+00
  0.00000000E+00  0.00000000E+00  0.00000000E+00
  0.00000000E+00  0.00000000E+00  0.00000000E+00
  0.00000000E+00  0.00000000E+00  0.00000000E+00
  0.00000000E+00  0.00000000E+00  0.00000000E+00
  0.00000000E+00  0.00000000E+00  0.00000000E+00
  0.00000000E+00  0.00000000E+00  0.00000000E+00
  0.00000000E+00  0.00000000E+00  0.00000000E+00
  0.00000000E+00  0.00000000E+00  0.00000000E+00
  0.00000000E+00  0.00000000E+00  0.00000000E+00
  0.00000000E+00  0.00000000E+00  0.00000000E+00
  0.00000000E+00  0.00000000E+00  0.00000000E+00
  0.00000000E+00  0.00000000E+00  0.00000000E+00
  0.00000000E+00  0.00000000E+00  0.00000000E+00
  0.00000000E+00  0.00000000E+00  0.00000000E+00
  0.00000000E+00  0.00000000E+00  0.00000000E+00
  0.00000000E+00  0.00000000E+00  0.00000000E+00
  0.00000000E+00  0.00000000E+00  0.00000000E+00
  0.00000000E+00  0.00000000E+00  0.00000000E+00
  0.00000000E+00  0.00000000E+00  0.00000000E+00
  0.00000000E+00  0.00000000E+00  0.00000000E+00
  0.00000000E+00  0.00000000E+00  0.00000000E+00
  0.00000000E+00  0.00000000E+00  0.00000000E+00
  0.00000000E+00  0.00000000E+00  0.00000000E+00
  0.00000000E+00  0.00000000E+00  0.00000000E+00
  0.00000000E+00  0.00000000E+00  0.00000000E+00
  0.00000000E+00  0.00000000E+00  0.00000000E+00
  0.00000000E+00  0.00000000E+00  0.00000000E+00
  0.00000000E+00  0.00000000E+00  0.00000000E+00
  0.00000000E+00  0.00000000E+00  0.00000000E+00
  0.00000000E+00  0.00000000E+00  0.00000000E+00
  0.00000000E+00  0.00000000E+00  0.00000000E+00
  0.00000000E+00  0.00000000E+00  0.00000000E+00
  0.00000000E+00  0.00000000E+00  0.00000000E+00
  0.00000000E+00  0.00000000E+00  0.00000000E+00
  0.00000000E+00  0.00000000E+00  0.00000000E+00
  0.00000000E+00  0.00000000E+00  0.00000000E+00
  0.00000000E+00  0.00000000E+00  0.00000000E+00
  0.00000000E+00  0.00000000E+00  0.00000000E+00
  0.00000000E+00  0.00000000E+00  0.00000000E+00
  0.00000000E+00  0.00000000E+00  0.00000000E+00
  0.00000000E+00  0.00000000E+00  0.00000000E+00
  0.00000000E+00  0.00000000E+00  0.00000000E+00
  0.00000000E+00  0.00000000E+00  0.00000000E+00
  0.00000000E+00  0.00000000E+00  0.00000000E+00
  0.00000000E+00  0.00000000E+00  0.00000000E+00
  0.00000000E+00  0.00000000E+00  0.00000000E+00
  0.00000000E+00  0.00000000E+00  0.00000000E+00
  0.00000000E+00  0.00000000E+00  0.00000000E+00
  0.00000000E+00  0.00000000E+00  0.00000000E+00
  0.00000000E+00  0.00000000E+00  0.00000000E+00
  0.00000000E+00  0.00000000E+00  0.00000000E+00
  0.00000000E+00  0.00000000E+00  0.00000000E+00
  0.00000000E+00  0.00000000E+00  0.00000000E+00
  0.00000000E+00  0.00000000E+00  0.00000000E+00
  0.00000000E+00  0.00000000E+00  0.00000000E+00
  0.00000000E+00  0.00000000E+00  0.00000000E+00
  0.00000000E+00  0.00000000E+00  0.00000000E+00
  0.00000000E+00  0.00000000E+00  0.00000000E+00
  0.00000000E+00  0.00000000E+00  0.00000000E+00
  0.00000000E+00  0.00000000E+00  0.00000000E+00
  0.00000000E+00  0.00000000E+00  0.00000000E+00
  0.00000000E+00  0.00000000E+00  0.00000000E+00
  0.00000000E+00  0.00000000E+00  0.00000000E+00
  0.00000000E+00  0.00000000E+00  0.00000000E+00
  0.00000000E+00  0.00000000E+00  0.00000000E+00
  0.00000000E+00  0.00000000E+00  0.00000000E+00
  0.00000000E+00  0.00000000E+00  0.00000000E+00
  0.00000000E+00  0.00000000E+00  0.00000000E+00
  0.00000000E+00  0.00000000E+00  0.00000000E+00
  0.00000000E+00  0.00000000E+00  0.00000000E+00
  0.00000000E+00  0.00000000E+00  0.00000000E+00
  0.00000000E+00  0.00000000E+00  0.00000000E+00
  0.00000000E+00  0.00000000E+00  0.00000000E+00
  0.00000000E+00  0.00000000E+00  0.00000000E+00
  0.00000000E+00  0.00000000E+00  0.00000000E+00
  0.00000000E+00  0.00000000E+00  0.00000000E+00
  0.00000000E+00  0.00000000E+00  0.00000000E+00
  0.00000000E+00  0.00000000E+00  0.00000000E+00
  0.00000000E+00  0.00000000E+00  0.00000000E+00
  0.00000000E+00  0.00000000E+00  0.00000000E+00
  0.00000000E+00  0.00000000E+00  0.00000000E+00
  0.00000000E+00  0.00000000E+00  0.00000000E+00
  0.00000000E+00  0.00000000E+00  0.00000000E+00
  0.00000000E+00  0.00000000E+00  0.00000000E+00
  0.00000000E+00  0.00000000E+00  0.00000000E+00
  0.00000000E+00  0.00000000E+00  0.00000000E+00
  0.00000000E+00  0.00000000E+00  0.00000000E+00
  0.00000000E+00  0.00000000E+00  0.00000000E+00
  0.00000000E+00  0.00000000E+00  0.00000000E+00
  0.00000000E+00  0.00000000E+00  0.00000000E+00
  0.00000000E+00  0.00000000E+00  0.00000000E+00
  0.00000000E+00  0.00000000E+00  0.00000000E+00
  0.00000000E+00  0.00000000E+00  0.00000000E+00
  0.00000000E+00  0.00000000E+00  0.00000000E+00
  0.00000000E+00  0.00000000E+00  0.00000000E+00
  0.00000000E+00  0.00000000E+00  0.00000000E+00
  0.00000000E+00  0.00000000E+00  0.00000000E+00
  0.00000000E+00  0.00000000E+00  0.00000000E+00
  0.00000000E+00  0.00000000E+00  0.00000000E+00
  0.00000000E+00  0.00000000E+00  0.00000000E+00
  0.00000000E+00  0.00000000E+00  0.00000000E+00
  0.00000000E+00  0.00000000E+00  0.00000000E+00
  0.00000000E+00  0.00000000E+00  0.00000000E+00
  0.00000000E+00  0.00000000E+00  0.00000000E+00
  0.00000000E+00  0.00000000E+00  0.00000000E+00
  0.00000000E+00  0.00000000E+00  0.00000000E+00
  0.00000000E+00  0.00000000E+00  0.00000000E+00
  0.00000000E+00  0.00000000E+00  0.00000000E+00
  0.00000000E+00  0.00000000E+00  0.00000000E+00
  0.00000000E+00  0.00000000E+00  0.00000000E+00
  0.00000000E+00  0.00000000E+00  0.00000000E+00
  0.00000000E+00  0.00000000E+00  0.00000000E+00
  0.00000000E+00  0.00000000E+00  0.00000000E+00
  0.00000000E+00  0.00000000E+00  0.00000000E+00
  0.00000000E+00  0.00000000E+00  0.00000000E+00
  0.00000000E+00  0.00000000E+00  0.00000000E+00
  0.00000000E+00  0.00000000E+00  0.00000000E+00
  0.00000000E+00  0.00000000E+00  0.00000000E+00
  0.00000000E+00  0.00000000E+00  0.00000000E+00
  0.00000000E+00  0.00000000E+00  0.00000000E+00
  0.00000000E+00  0.00000000E+00  0.00000000E+00
  0.00000000E+00  0.00000000E+00  0.00000000E+00
  0.00000000E+00  0.00000000E+00  0.00000000E+00
  0.00000000E+00  0.00000000E+00  0.00000000E+00
  0.00000000E+00  0.00000000E+00  0.00000000E+00
  0.00000000E+00  0.00000000E+00  0.00000000E+00
  0.00000000E+00  0.00000000E+00  0.00000000E+00
  0.00000000E+00  0.00000000E+00  0.00000000E+00
  0.00000000E+00  0.00000000E+00  0.00000000E+00
  0.00000000E+00  0.00000000E+00  0.00000000E+00
  0.00000000E+00  0.00000000E+00  0.00000000E+00
  0.00000000E+00  0.00000000E+00  0.00000000E+00
  0.00000000E+00  0.00000000E+00  0.00000000E+00
  0.00000000E+00  0.00000000E+00  0.00000000E+00
  0.00000000E+00  0.00000000E+00  0.00000000E+00
  0.00000000E+00  0.00000000E+00  0.00000000E+00
  0.00000000E+00  0.00000000E+00  0.00000000E+00
  0.00000000E+00  0.00000000E+00  0.00000000E+00
  0.00000000E+00  0.00000000E+00  0.00000000E+00
  0.00000000E+00  0.00000000E+00  0.00000000E+00
  0.00000000E+00  0.00000000E+00  0.00000000E+00
  0.00000000E+00  0.00000000E+00  0.00000000E+00
  0.00000000E+00  0.00000000E+00  0.00000000E+00
  0.00000000E+00  0.00000000E+00  0.00000000E+00
  0.00000000E+00  0.00000000E+00  0.00000000E+00
  0.00000000E+00  0.00000000E+00  0.00000000E+00
  0.00000000E+00  0.00000000E+00  0.00000000E+00
  0.00000000E+00  0.00000000E+00  0.00000000E+00
  0.00000000E+00  0.00000000E+00  0.00000000E+00
  0.00000000E+00  0.00000000E+00  0.00000000E+00
  0.00000000E+00  0.00000000E+00  0.00000000E+00
  0.00000000E+00  0.00000000E+00  0.00000000E+00
  0.00000000E+00  0.00000000E+00  0.00000000E+00
  0.00000000E+00  0.00000000E+00  0.00000000E+00
  0.00000000E+00  0.00000000E+00  0.00000000E+00
  0.00000000E+00  0.00000000E+00  0.00000000E+00
  0.00000000E+00  0.00000000E+00  0.00000000E+00
  0.00000000E+00  0.00000000E+00  0.00000000E+00
  0.00000000E+00  0.00000000E+00  0.00000000E+00
  0.00000000E+00  0.00000000E+00  0.00000000E+00
  0.00000000E+00  0.00000000E+00  0.00000000E+00
  0.00000000E+00  0.00000000E+00  0.00000000E+00
  0.00000000E+00  0.00000000E+00  0.00000000E+00
  0.00000000E+00  0.00000000E+00  0.00000000E+00
  0.00000000E+00  0.00000000E+00  0.00000000E+00
  0.00000000E+00  0.00000000E+00  0.00000000E+00
  0.00000000E+00  0.00000000E+00  0.00000000E+00
  0.00000000E+00  0.00000000E+00  0.00000000E+00
  0.00000000E+00  0.00000000E+00  0.00000000E+00
  0.00000000E+00  0.00000000E+00  0.00000000E+00
  0.00000000E+00  0.00000000E+00  0.00000000E+00
  0.00000000E+00  0.00000000E+00  0.00000000E+00
  0.00000000E+00  0.00000000E+00  0.00000000E+00
  0.00000000E+00  0.00000000E+00  0.00000000E+00
  0.00000000E+00  0.00000000E+00  0.00000000E+00
  0.00000000E+00  0.00000000E+00  0.00000000E+00
  0.00000000E+00  0.00000000E+00  0.00000000E+00
  0.00000000E+00  0.00000000E+00  0.00000000E+00
  0.00000000E+00  0.00000000E+00  0.00000000E+00
  0.00000000E+00  0.00000000E+00  0.00000000E+00
  0.00000000E+00  0.00000000E+00  0.00000000E+00
  0.00000000E+00  0.00000000E+00  0.00000000E+00
  0.00000000E+00  0.00000000E+00  0.00000000E+00
  0.00000000E+00  0.00000000E+00  0.00000000E+00
  0.00000000E+00  0.00000000E+00  0.00000000E+00
  0.00000000E+00  0.00000000E+00  0.00000000E+00
  0.00000000E+00  0.00000000E+00  0.00000000E+00
  0.00000000E+00  0.00000000E+00  0.00000000E+00
  0.00000000E+00  0.00000000E+00  0.00000000E+00
  0.00000000E+00  0.00000000E+00  0.00000000E+00
  0.00000000E+00  0.00000000E+00  0.00000000E+00
  0.00000000E+00  0.00000000E+00  0.00000000E+00
  0.00000000E+00  0.00000000E+00  0.00000000E+00
  0.00000000E+00  0.00000000E+00  0.00000000E+00
  0.00000000E+00  0.00000000E+00  0.00000000E+00
