# Supplementary material for: Brønsted acidity in zeolites measured by deprotonation energy
Source: Sci Rep. 2022 May 4;12:7301. doi: 10.1038/s41598-022-11354-x (PMC9068704; doi:10.1038/s41598-022-11354-x)
Supplement: Supplementary file 2 — Supplementary Information 2. [file 41598_2022_11354_MOESM2_ESM.zip › structures/periodic/fau/Al1-O2.vasp]

Si Al O H                               
   1.00000000000000     
    24.3351402282999985    0.0000000000000000    0.0000000000000000
     0.0000000000000000   24.3351402282999985    0.0000000000000000
     0.0000000000000000    0.0000000000000000   24.3351402282999985
   Si   Al   O    H 
   191     1   384     1
Direct
  0.9462538265479816  0.1258225021226530  0.0358949896205469
  0.0539547682530608  0.8742167442125116  0.9639259038197265
  0.8039253966915361  0.1239978122938898  0.5363980893108360
  0.1958579522169596  0.8760020331433742  0.4640246698887103
  0.3038959391185322  0.6259003402033929  0.7139841405532433
  0.6960177588548428  0.3729138451260262  0.2855378029545491
  0.4459966092360459  0.6241405308892751  0.2142856353752234
  0.5538369012247396  0.3755408894574425  0.7860268485151134
  0.0361252285898264  0.9464314281221373  0.1256923096806769
  0.9638698794796653  0.0536529426609679  0.8743249109086013
  0.5367378341190666  0.8028770581851888  0.1252577505777563
  0.4637895649512214  0.1963269060498175  0.8757581836838039
  0.7145281482009275  0.3033992235881425  0.6263649327927604
  0.2849914597693011  0.6967449509789093  0.3738673102656650
  0.2140741602836650  0.4465553150698834  0.6241931123632732
  0.7860773230214304  0.5517582433102245  0.3758956238460301
  0.1257037588382723  0.0362145485159117  0.9461109324919105
  0.8744683363548433  0.9640435276985294  0.0537048923503364
  0.1243233463290202  0.5360566423312436  0.8036698408138767
  0.8753126140014237  0.4633205788040745  0.1976819151496241
  0.6243226285437504  0.7148680112081309  0.3033771239337005
  0.3744319088163343  0.2863158552683210  0.6960975745883902
  0.6245999595734979  0.2132694372603753  0.4465809777710230
  0.3752009082175740  0.7866372858346852  0.5539966853837009
  0.8756889994502859  0.1960646570243838  0.4638893932149556
  0.1239775025156107  0.8039481601778983  0.5362887319582822
  0.8742083925546364  0.0538710552184711  0.9638941096992999
  0.1257216667413620  0.9463980618146216  0.0359693158476850
  0.3758960109198739  0.5538547446962916  0.7861458953602778
  0.6227138279442936  0.4436499162407050  0.2134894352803608
  0.3730715305464111  0.6972647579427850  0.2856725251631367
  0.6259206926286672  0.3033615391538471  0.7140865187097074
  0.6966586893465199  0.2848098786910023  0.3744197029186615
  0.3035821191482002  0.7141500583302394  0.6259065597877075
  0.5545267689157679  0.7860489863410484  0.3762729974894162
  0.4464814103784668  0.2139432168812250  0.6242832584816919
  0.0537044429453560  0.9638197472978020  0.8743002778329448
  0.9463223323360875  0.0362542291275142  0.1256056089247733
  0.1964103846774967  0.4639697313418022  0.8756740800355309
  0.8023317085644169  0.5369482943517467  0.1264770809835515
  0.7866561778581270  0.3751806275806887  0.5546115363134457
  0.2136755211616655  0.6247017352430727  0.4461798560698701
  0.2863873176475752  0.3744849790044619  0.6961595534911597
  0.7161662474815981  0.6265978487095413  0.3036852739907202
  0.4632805912905046  0.8748772683309837  0.1971908666034857
  0.5359092972755586  0.1240918180912999  0.8037921341733650
  0.9640859273115424  0.8745487943563970  0.0537275881248848
  0.0361153266030436  0.1258351419348022  0.9460675617048471
  0.9459893413353471  0.6260163473898095  0.5360758412056839
  0.0539250177921642  0.3744057314273632  0.4637975995426942
  0.8035912654255302  0.6245200245965110  0.0367164074398631
  0.1963218773896375  0.3757720286276428  0.9637432791016857
  0.3038905543950164  0.1257244720781031  0.2138337796099642
  0.6959054651371658  0.8739371078872263  0.7864357181002425
  0.4462151346977810  0.1243986135803287  0.7138547258247964
  0.5541246249992378  0.8763391785413656  0.2857651059939408
  0.0362077468051332  0.4466121633755409  0.6255582617730706
  0.9641174909440977  0.5538333190155093  0.3745642986336985
  0.5364838268911558  0.3036985880903221  0.6242096730395443
  0.4610912650381546  0.7002403852387512  0.3742582173457739
  0.7142082137433046  0.8037988349870269  0.1258628253085103
  0.2859890262535073  0.1962617712922905  0.8740207894909612
  0.2135319753206512  0.9469544582039341  0.1243970790371684
  0.7859669283591340  0.0532884117831241  0.8758720608449011
  0.1256281303711755  0.5362894656638073  0.4463339916403997
  0.8741141108521769  0.4639530697912596  0.5533570572740565
  0.1241878215876906  0.0363510270526445  0.3039254900831480
  0.8754989451098272  0.9635515108132872  0.6965947398863797
  0.6256365425055158  0.2135117186874477  0.8037996255996253
  0.3733988895650344  0.7861278799634687  0.1946367792767280
  0.6244996830382927  0.7134097475788717  0.9468994844126197
  0.3753405387454374  0.2861503140126038  0.0534972534758902
  0.8760851589852318  0.6955916492060527  0.9643931903040441
  0.1242167185664442  0.3037402118012093  0.0359639867771681
  0.8740029313009048  0.5540919993878273  0.4635730414976947
  0.1259345708524470  0.4463389415820125  0.5360357723951711
  0.3758078748319666  0.0537013072451322  0.2860498047599028
  0.6240048002271408  0.9459018714705625  0.7141681974680281
  0.3742232220697337  0.1965492073748056  0.7859909578814824
  0.6264308879794585  0.8049725199233373  0.2141304107832122
  0.6964254914492286  0.7859341684747030  0.8747582771490522
  0.3036254695026218  0.2139379366019392  0.1257048906567085
  0.5536682400753906  0.2860284781266996  0.8756692659056794
  0.4458324941962663  0.7143293206246939  0.1235893684527980
  0.0538491157959517  0.4640491573812477  0.3741729776590784
  0.9462267762156105  0.5362043196955283  0.6255962355136839
  0.1962795445397596  0.9642150745952565  0.3759361408287297
  0.8035553008903151  0.0358854995326402  0.6245094095627626
  0.7865013592169441  0.8757232869282715  0.0532165693743374
  0.2138758812095821  0.1242994755919072  0.9461278580065802
  0.2857148611783191  0.8745713059901403  0.1964857017027391
  0.7136490507781091  0.1254190966756271  0.8037634156840405
  0.4642214817914870  0.3759000818319015  0.6959112532494405
  0.5351175269703952  0.6276661581821299  0.3026398215134017
  0.9638950656557878  0.3743687569918944  0.5534869356544280
  0.0361359867871379  0.6258793999201792  0.4467386867322418
  0.4463955747094285  0.1257103867489011  0.5361973008471034
  0.5536370008163216  0.8742179991002169  0.4640614411736203
  0.3035803272404384  0.1242752790995780  0.0360571612814254
  0.6958665827988262  0.8757537974946770  0.9641655250263648
  0.8069335783597177  0.6263062478308047  0.2137716365008961
  0.1964972239920134  0.3743883695876825  0.7859012371908192
  0.9461292148545302  0.6241220178612797  0.7138931705998973
  0.0534050225450770  0.3760017303999429  0.2858703083073088
  0.5359527674916159  0.9463714655541792  0.6259327966236261
  0.4638305472468563  0.0536989100445022  0.3743906000493422
  0.0359075088555748  0.8035777780580252  0.6244756641931540
  0.9638955179703795  0.1965106497075753  0.3757520201534687
  0.2137582562008527  0.3038115868255212  0.1256780239088207
  0.7863129832923546  0.6961081842590729  0.8747507206661376
  0.7132511637768567  0.4461956707340682  0.1253820207581376
  0.2862409432376004  0.5537213849150470  0.8757269955021890
  0.6258622438523572  0.0358159183818824  0.4465743522933661
  0.3739294092940469  0.9641574762190421  0.5537919640996504
  0.3760830137151063  0.4641651737942661  0.6960211259906163
  0.1256478374067035  0.7137041186256948  0.8038073582256481
  0.8743065071845535  0.2859389941308405  0.1963190438742990
  0.1241874071780338  0.2140365142366963  0.9461135346607900
  0.8758256062116188  0.7866104612908887  0.0530737219934341
  0.3754871880490783  0.1962941333178532  0.9636744575073395
  0.6242369724657301  0.8035262580346190  0.0365402395683625
  0.3742131234826833  0.0539160854431525  0.4638924586482407
  0.6255997709711236  0.9463246676473017  0.5365866942497852
  0.8774849793764047  0.5539851268107642  0.2851553645435848
  0.1243913172881862  0.4463080156219374  0.7136681364396013
  0.8742432248617714  0.6960274965050588  0.7864389122648142
  0.1254638998789041  0.3039090702773753  0.2136884740193502
  0.1962356984240552  0.2862740161275149  0.8741558938834650
  0.8034716996335697  0.7146634949330454  0.1251707432729637
  0.0535859159008163  0.7858774199100704  0.8759504122272146
  0.9465585353639094  0.2138008786589933  0.1241891084399198
  0.5537736958497604  0.9639113600510055  0.3743010833414683
  0.4461746681034369  0.0361614459806620  0.6258506727435460
  0.6991470624155797  0.4625065565717674  0.3761975128388713
  0.3040248915737934  0.5364046905180812  0.6240682497546730
  0.2858941271790758  0.3759345092990261  0.0537856456454414
  0.7141219499097528  0.6239340412376773  0.9467051375303764
  0.7858484660803495  0.3735273462086217  0.1963158553770764
  0.2138752872506397  0.6256522272217905  0.8037168501283154
  0.9636352148520115  0.8755087734329184  0.6966230512923860
  0.0361247448925801  0.1244021985310633  0.3037827057347826
  0.4635766112037324  0.8744434644695881  0.5536212954026448
  0.5362307186218840  0.1254320449532355  0.4464680188609725
  0.4466783640815985  0.6255311489159703  0.0363521489783576
  0.5540312253669268  0.3740346080138090  0.9638608386930734
  0.3036248560211747  0.6246886548246439  0.5359543852544374
  0.6978386732494178  0.3733704031480425  0.4638442880891882
  0.8035053147372625  0.1253777206999321  0.7141679151372362
  0.1963901008687869  0.8746652111044884  0.2861846098377567
  0.9467401245985617  0.1244923794124804  0.2135927681094226
  0.0534061872175647  0.8755149397340751  0.7863803705748815
  0.5360812103566311  0.4462268928287387  0.1245776255915853
  0.4638141643889629  0.5532993723452937  0.8745892349392111
  0.0359638705904775  0.3041060553511146  0.1239763483444238
  0.9639213945952435  0.6958808715732784  0.8760223122685212
  0.2136795586026731  0.8040484781117075  0.6259491596570163
  0.7864795376662158  0.1950826069343646  0.3742573560675447
  0.7137673234905115  0.9461034340144181  0.6245916152621588
  0.2861593469139970  0.0539192297279834  0.3756829749886573
  0.6262398240343808  0.5355910429290001  0.9458297903388609
  0.3741827547563627  0.4637627894348780  0.0535658681054036
  0.6239717134810714  0.0359178050923103  0.8038423491775952
  0.3758358571336679  0.9637721518337858  0.1961884716578020
  0.1256895599512975  0.2140375316751080  0.3035168345851361
  0.8740535042824700  0.7859187027167696  0.6966396354129609
  0.1239476324525627  0.7143390324292141  0.4465097327857100
  0.8765346019479443  0.2854946846912779  0.5543809710550214
  0.3744262529922763  0.6973940806643103  0.4634807366766759
  0.6250148221063709  0.3026263301344887  0.5364589841079387
  0.3742971690831253  0.5538331645480916  0.9639642833528915
  0.6254530756915703  0.4461430937466266  0.0359786389560417
  0.8755591585654885  0.0532593185514689  0.7864300858436128
  0.1243092685346470  0.9469734081821143  0.2137017660285314
  0.8744391086596436  0.1964762449743711  0.2860468676173229
  0.1254432619375782  0.8034762880166318  0.7140233188416502
  0.1953585064008206  0.7867463325988135  0.3743169274703531
  0.8045083167729496  0.2135798885338520  0.6261369290550576
  0.0536343349909317  0.2863691368905416  0.3755367978477862
  0.9459764596372791  0.7138856921753565  0.6243415812255934
  0.5540951431090863  0.4639002794211490  0.8740290316519215
  0.4468092099199033  0.5357024602473109  0.1266472022874530
  0.6959387138646216  0.9637284254990839  0.8759844941367062
  0.3041557164840455  0.0360675736595439  0.1241560864443395
  0.2855315537524314  0.8763326254492941  0.5542277926086523
  0.7144872281235165  0.1234376444063761  0.4464946026451606
  0.7858929924777268  0.8740734837458412  0.6966518005023301
  0.2138707462512567  0.1258693393099806  0.3035924147895395
  0.9636604405182632  0.3758153137474717  0.1959591983366916
  0.0360549187439314  0.6240573482758803  0.8036530925770359
  0.4629244650840612  0.3744816920474444  0.0521599425669865
  0.5365651924206727  0.6250822241093416  0.9467238287768619
  0.6194953022445500  0.5331603024714290  0.3059234357532342
  0.8935191073170349  0.1066302665251620 -0.0001659265795792
  0.1066730684050807  0.8936320232972077 -0.0001378678405806
  0.8562271353650057  0.1432383737578925  0.4997181311329925
  0.1430493316550479  0.8564284140578186  0.4998011094566520
  0.3565264410061753  0.6066022094276959  0.7501656930797180
  0.6436039186285696  0.3903532817955174  0.2481818464135993
  0.3951224763781609  0.6433703551147081  0.2530299216015064
  0.6066089193264146  0.3559543831133144  0.7502722573371825
 -0.0000835903340392  0.8937437711019730  0.1065870326831063
  0.0000342650396049  0.1063185846372839  0.8934745648509553
  0.5003194491005323  0.8550115790235044  0.1453582758537537
  0.4999072829718597  0.1437003130376933  0.8563931020570674
  0.7505718124292942  0.3562325574283839  0.6074072424616991
  0.2494194575179918  0.6437164187600923  0.3932203137823129
  0.2500554902524733  0.3939024801062528  0.6437054426885045
  0.7434253725217538  0.6008582809278967  0.3581524729459948
  0.1062908906270745  0.0000434445828885  0.8935376330305953
  0.8936830906416143 -0.0000000823988342  0.1064781193067143
  0.1438385290001966  0.5002245154326463  0.8564167812969675
  0.8551969115064736  0.5021044518773159  0.1471277852509836
  0.6068657796468885  0.7482947431674907  0.3584907763995257
  0.3937731721548866  0.2499522584235060  0.6436448743597473
  0.6433109102209871  0.2499238977138415  0.3941773706312124
  0.3561530275515624  0.7503716794553412  0.6066279755164889
  0.8935705437592203  0.6067366499658271  0.4995255142258274
  0.1065175915083106  0.3936557622046908  0.5000184277705483
  0.8567402092967472  0.6430983956234757  0.0009483425939167
  0.1436468177968098  0.3562127105170936 -0.0003165597180459
  0.3565021364827194  0.1064179207000955  0.2500068278929878
  0.6432086718058805  0.8932427186448987  0.7503810084852686
  0.3935716959849557  0.1439853290721015  0.7497988070392486
  0.6061405621186915  0.8587486147673717  0.2478685533943142
 -0.0001839758836987  0.3942638178520108  0.6060436356908361
 -0.0000496841460116  0.6064464542736118  0.3941749870721002
  0.5004075076577122  0.3564774869669030  0.6433394659188738
  0.4951373603496916  0.6481186173799072  0.3519243039121260
  0.7514231520222114  0.8554347104961035  0.1061999449878901
  0.2501358660426936  0.1435100931537603  0.8935452416728610
  0.2486096992203209  0.8940449904866128  0.1446527660960131
  0.7499135366491639  0.1058148477958377  0.8561902883005471
  0.1063086900664293  0.5003859787088707  0.3935109628616177
  0.8938702164365865  0.4999040228131836  0.6059675806575495
  0.1437105710918042  0.0003970223326352  0.3565735590361489
  0.8559942971161956 -0.0004279865199383  0.6439889921634384
  0.6061440143722086  0.2497435916843475  0.8562644993502746
  0.3937553579049444  0.7522575531500628  0.1408938208124663
  0.6441092897658199  0.7494947501167634  0.8943415823821668
  0.3562097418827955  0.2500383587610489  0.1062185398147553
  0.3937807469061693  0.1064705493469102  0.4999910334183069
  0.6058839979372959  0.8938257728350145  0.5005412209368741
  0.3560322878632168  0.1436866780977239 -0.0002578270262098
  0.6433054841426961  0.8561308024255848  0.0002405693215494
  0.8616130199559532  0.6051575354243428  0.2450453729379073
  0.1439791529919157  0.3935798108403022  0.7495126729529477
  0.8936515702571400  0.6434734513482460  0.7502524870442155
  0.1059891112001103  0.3565362589207580  0.2497605466600929
  0.4998828169652058  0.8939093241201148  0.6060854798643112
  0.4999376706882603  0.1062557767245520  0.3938932832367446
 -0.0001716089693246  0.8561191887851184  0.6440850003132895
  0.0000517200689954  0.1439397543109391  0.3563409226866566
  0.2497243702778762  0.3565376809125363  0.1063670911563043
  0.7500798488132230  0.6436039025395407  0.8941351274267667
  0.7500243241593622  0.3936775506244129  0.1436955409110288
  0.2498911869895598  0.6061892845677905  0.8563600160580189
  0.6064676963128157 -0.0003065661529856  0.3939827621247863
  0.3935592011073620  0.0000955896712559  0.6064248193104667
  0.6506703879811024  0.5034944858137193  0.3608558465966774
  0.3566848046023465  0.5002852578670588  0.6433857037467871
  0.1061694662947151  0.7498209259878447  0.8563944466486192
  0.8937039817330378  0.2491947462216452  0.1441792121455888
  0.1434412807233489  0.2504591763327525  0.8936593395930232
  0.8555310103479193  0.7514357967685079  0.1060516770540719
  0.3944754145423279  0.6065185436932183 -0.0005288295902370
  0.6063977085980780  0.3927447044710951  0.0007679554873673
  0.3559406950844824  0.6443624103779048  0.4995596644500965
  0.6446699830565563  0.3544026281603255  0.4994687621122361
  0.8558698408438902  0.1058528634956287  0.7505284956394324
  0.1444939187189938  0.8942578115812669  0.2491796564097500
  0.8940830023253122  0.1444513658001302  0.2492553294778482
  0.1058748979539350  0.8559886604543731  0.7501695043663369
  0.4981741195581388  0.3952255747069414  0.1045857617542061
  0.4999502958276335  0.6057758491574770  0.8944260376292952
 -0.0000793216739263  0.3568485191144743  0.1433023289892197
 -0.0000445922732752  0.6433511478561674  0.8563329156706961
  0.2495902486101864  0.8569647269475199  0.6069802651504995
  0.7515239328604084  0.1418687426874080  0.3941797150545152
  0.7500684768961361  0.8935725289114128  0.6438879983366288
  0.2499400089058772  0.1064537140202028  0.3562314055844270
  0.6067690186864837  0.5003634635417951  0.8926750911716144
  0.3952819406353700  0.4983014256288013  0.1065847144802399
  0.6434627715910125 -0.0000245390244308  0.8565452158938659
  0.3568501889273379 -0.0000586485435827  0.1434120848078112
  0.1061935021762313  0.2502244493549342  0.3560458769988676
  0.8934037143561014  0.7499475215583844  0.6439116400213072
  0.1425579003820966  0.7510586017070396  0.3940443174386422
  0.8576083796238775  0.2492235803457296  0.6070809206382857
  0.9669158141136532  0.0756978367566232  0.0754076907004248
  0.0330836150198602  0.9241547651042538  0.9243159684557581
  0.7836142797678267  0.1742211971471599  0.5759738828748419
  0.2167439995823345  0.8261894433658119  0.4242231052727292
  0.2833775331581741  0.5759732965020612  0.6741604807429292
  0.7168676850614963  0.4234111527870907  0.3241507832965472
  0.4642261701099114  0.6748206789009680  0.1743097794713263
  0.5328339385572510  0.3257134954584572  0.8257464440154907
  0.0755263847149373  0.9669588121600471  0.0754430502992236
  0.9242620691686542  0.0330487819326557  0.9243930230187464
  0.5771659926234479  0.7820771976671784  0.1747366754892163
  0.4241587909819239  0.2171098192213203  0.8257851159846420
  0.6749800830862484  0.2823955773731213  0.5764443640346603
  0.3238950193402856  0.7177934428448804  0.4243135651143812
  0.1742342018324074  0.4673626550885660  0.6740088054443951
  0.8245776205505367  0.5379080489948683  0.3228077769840001
  0.0757791269939634  0.0759071876287156  0.9668832386651469
  0.9245647747214895  0.9245734618729408  0.0328645799142458
  0.1741569730203084  0.5758012762363794  0.7827831065432891
  0.8251202849185704  0.4237387697999905  0.2176865838878433
  0.5726771060386080  0.6795140801223180  0.2802727878267667
  0.4244572234197108  0.3259987417384754  0.7166209219187641
  0.6750293239511630  0.1737813072891372  0.4664814587746622
  0.3252248119865216  0.8264210681331230  0.5336269979087245
  0.8258575686067851  0.2169192728614609  0.4240703220718623
  0.1741902010031874  0.7834834724689682  0.5757676481655812
  0.3258342352346483  0.5330342872456312  0.8256723671689158
  0.6744221510640874  0.4670099253362734  0.1759749910834986
  0.4202059560467627  0.7230045831670047  0.3260051602064701
  0.5758754851051445  0.2829016300678577  0.6743898560575975
  0.7190433519245474  0.3229694941900524  0.4248627075111276
  0.2829341361009273  0.6744513237074803  0.5759359990427407
  0.5361720152709480  0.8253279190719418  0.3251944410376018
  0.4672752916135320  0.1742863233017778  0.6742570080073942
  0.2170225172352205  0.4244671816572751  0.8255327959294817
  0.7798423394754754  0.5768401601182798  0.1766328191596542
  0.8264764623896409  0.3252192399133542  0.5343744530696095
  0.1742471959198784  0.6749202359445019  0.4668241880098384
  0.3261324586881469  0.4244498748873181  0.7167348159685563
  0.6778084335281327  0.5761020646231891  0.2731049955008329
  0.4230237200453409  0.8251815132689890  0.2175275877554661
  0.5757170631713231  0.1738731120794873  0.7829278645469709
  0.9666978588625482  0.5760091265282684  0.5756332193528541
  0.0332388911107544  0.4244636209688465  0.4242064499206065
  0.7824381274851679  0.6753547098320025  0.0751264847532881
  0.2172623569473854  0.3258832339391314  0.9240622185608210
  0.2833950521889820  0.0756429708968159  0.1741837635235450
  0.7166087667616429  0.9239227163258107  0.8261003394808327
  0.0759786553415291  0.4672351009061786  0.5756348276715970
  0.9238566230985974  0.5329076019865646  0.4239407599712300
  0.6745969308500649  0.7830222882609101  0.0759353232991951
  0.3256594362769492  0.2171242400375206  0.9239014080077084
  0.1736410874535080  0.9687267720271832  0.1737674595604511
  0.8257683737559330  0.0322007866093727  0.8261594423350777
  0.0755752267450588  0.5757318484991345  0.4674303945947938
  0.9238120742708050  0.4239622737368702  0.5324729536119739
  0.1740651122222775  0.0759804806832937  0.2829166756285658
  0.8256045278339674  0.9239174582743178  0.7175927754637027
  0.6744293268588591  0.6737086444310656  0.9678730567251841
  0.3252417640561512  0.3257550747857170  0.0329645964966936
  0.8260174987781039  0.7163415088589534  0.9249134809159719
  0.1741157934126522  0.2830075889872516  0.0757040740152861
  0.3257523074644177  0.0330580535454917  0.3256881992666624
  0.6741677770940080  0.9666142476289429  0.6747160675906771
  0.7169467384735990  0.8258447000334983  0.9246186289812870
  0.2828522254723871  0.1741828603107739  0.0758063840640869
  0.2169895172485136  0.9246471493041230  0.3258892023163489
  0.7826975929436217  0.0754541096677955  0.6744953589099699
  0.8262773953172735  0.8262601520471725  0.0313106934252262
  0.1742453548778967  0.1743866845219800  0.9666521374619541
  0.3254504037116401  0.9246161371958936  0.2168838784223559
  0.6739084149416479  0.0755380437752432  0.7829448143395407
  0.4670483019132257  0.0756674451534425  0.5758238370899893
  0.5330067371636195  0.9238125489733879  0.4238883607851263
  0.9667688093768192  0.6741158566889091  0.6742043153215415
  0.0327064432026446  0.3260819681775162  0.3256327134887906
  0.5757999581514998  0.9674457946557976  0.5762487537644975
  0.4241050817728738  0.0328958500339543  0.4242812966562905
  0.0755490839983843  0.7825516215811560  0.6743453547377244
  0.9243883687582093  0.2173081676462002  0.3256859952416499
  0.5757856253431411  0.0753669899124052  0.4672235722378818
  0.4237225467189998  0.9243049011562237  0.5329671054881002
  0.0756704706989727  0.6740806685772657  0.7829980781600999
  0.9244739424674692  0.3255419459128937  0.2168063284273030
  0.9240977908219833  0.7167772011358403  0.8262493811096562
  0.0754552704280791  0.2832445378512394  0.1740208927843641
  0.0326223900960262  0.8256010391853262  0.8261196027514468
  0.9681510482094747  0.1740568605875503  0.1737441311857491
  0.9240313481852812  0.8255194290196493  0.7174317541883043
  0.0757947265739077  0.1742678643621706  0.2828273113563454
  0.4667438631745702  0.5757939014373452  0.0765984404445464
  0.5340895210598421  0.4245274722439434  0.9244699125905352
  0.5748345809882158  0.4680563162541444  0.0741255887334202
  0.4239388826404194  0.5322140523908774  0.9242853429943648
  0.5764150822669755  0.5751107014670391  0.9671136288056565
  0.4227128277833498  0.4236094890650083  0.0304465474222065
  0.9970265391777419  0.1438563050612643  0.9968313737184953
  0.0032313726646313  0.8563123347834422  0.0031258485321960
  0.7528205990960966  0.1056048351523652  0.4979271030052898
  0.2463632029417591  0.8940261010726045  0.5034168894631914
  0.2529906849707300  0.6437147306173133  0.7530049285330752
  0.7470732020829142  0.3543146718184529  0.2466942421321977
  0.4987024926048068  0.6065410614486936  0.2506556012001577
  0.5032646997860916  0.3937097667550966  0.7467847778973261
  0.9971565339892244  0.9972906650297171  0.1436694610661031
  0.0028312777647758  0.0027812474789873  0.8563291413164418
  0.4982002698854279  0.7519279927185567  0.1067697132130594
  0.5028291909896595  0.2471088900131946  0.8938673489171175
  0.7539397564176150  0.2528349933470973  0.6442896096758705
  0.2455485071511047  0.7472416313630367  0.3558251028571949
  0.2531884785829865  0.4973035065486335  0.6062047848210631
  0.7543556967558465  0.4965542242772778  0.3941623753884207
  0.1436943399043497  0.9971951313243462  0.9969240611389135
  0.8562533541744968  0.0031413613825452  0.0030586579108193
  0.1063071836718330  0.4968586524567903  0.7530014907861998
  0.8947325908635478  0.5005614487638884  0.2494523761942173
  0.6453500523708915  0.7560195879557270  0.2553458163809633
  0.3563631927872056  0.2474992892915791  0.7470671812001896
  0.6067213811563065  0.2512694490931567  0.4982354272759120
  0.3925088371534355  0.7479280374734454  0.5028052897692908
  0.8938560251007817  0.2465732974353584  0.5032426653014631
  0.1057914538088915  0.7528941092872692  0.4976364702437652
  0.3939534442487707  0.5032222463350682  0.7468865242060351
  0.6021411972558989  0.4930745088241636  0.2511535410919493
  0.3542660363596689  0.7450043870667448  0.2432604812459491
  0.6438311130155810  0.2524217091411113  0.7529955576778267
  0.7463363981783645  0.2446794625886312  0.3555782180537748
  0.2527388830412731  0.7532143494850255  0.6438262411797030
  0.5016802074114600  0.7494943558169472  0.3933761144667263
  0.4972222891843545  0.2530316891800137  0.6062350915835587
  0.2473107120311948  0.5028375132097531  0.8938309593785041
  0.7521102514873854  0.4976865981015897  0.1079864045209151
  0.7478396165816387  0.3920249335587027  0.5035057782683022
  0.2526870160464456  0.6067271164045100  0.4970217727775922
  0.2474996689696880  0.3564228631791224  0.7470874214681288
  0.7597928673523945  0.6452326876744956  0.2574954191070769
  0.5016399497708049  0.8931588135091292  0.2484418811621214
  0.4968012284630160  0.1060961657657099  0.7530446801089846
  0.9969905825174272  0.6441570667548170  0.4973544944501199
  0.0030579339219927  0.3564584428297656  0.5027419542451732
  0.7533251771983421  0.6056646924996144  0.9974594666975927
  0.2468889564428822  0.3940179747062234  0.0029557320289953
  0.2529759818991641  0.1436613794063823  0.2527713172546280
  0.7466664216247796  0.8560302658175744  0.7472974780243665
  0.9973091777202101  0.4975337891187629  0.6436197188921274
  0.0029377791129555  0.5030580675602911  0.3562880176563810
  0.7523776569817113  0.7524563231881041  0.1447643563456627
  0.2467435447022951  0.2469138115216099  0.8560670679201274
  0.2533675796807532  0.9970093348117250  0.1061362316237751
  0.7468583219255189  0.0025903033901395  0.8940928786523005
  0.1438908645160517  0.4970409317531587  0.4968496439918824
  0.8559212946372868  0.5034157901025330  0.5027716494517697
  0.1059266069236270  0.9971934524091348  0.2532951739401592
  0.8937557454054494  0.0026092441092014  0.7472867279062987
  0.6063515710315418  0.7525316369427413  0.9976463630886285
  0.3933339658186433  0.2470988641925491  0.0027161915692354
  0.8941924307657233  0.7464954332298492  0.0032840936300469
  0.1060956157071736  0.2528301367236657  0.9970956175521952
  0.3938524760436829  0.0029298036049424  0.2469362043179099
  0.6059405062239583  0.9967005023066007  0.7531886978050938
  0.7475172647892836  0.7471517043496403  0.8569253587260992
  0.2528340315935322  0.2530305634599853  0.1437168634987234
  0.2471533375428878  0.0031653600336400  0.3939622008824121
  0.7526663212986704  0.9969701149445764  0.6063793176082680
  0.7465366041772299  0.8940203878298533  0.0032957608774174
  0.2526860301581015  0.1062440176163601  0.9971087129904408
  0.2476036041957891  0.8560709712042763  0.2478872080202868
  0.7525907258595439  0.1436533710094668  0.7529547909774001
  0.4972860055151456  0.1436408444085473  0.4972629456037950
  0.5025169273425381  0.8563330316680455  0.5027498187458245
  0.9970042131459184  0.6060870267656506  0.7528320561541268
  0.0026101827430200  0.3941664535465798  0.2467641598803105
  0.4968665737806252  0.9970746258834277  0.6441395937321237
  0.5029679517347549  0.0029673521070176  0.3564524935782511
  0.9967767583183902  0.7528968353054781  0.6062378766032726
  0.0029063588405943  0.2473465041562311  0.3938055115035287
  0.6439396958448650  0.9969020131274906  0.4974473596809683
  0.3559764736642427  0.0032518323087456  0.5030073676531047
  0.1436946862276314  0.7527426651588143  0.7530282928919015
  0.8558910476178196  0.2475361435385452  0.2474978334461334
  0.8561312612788836  0.7467918069697754  0.7474169894788038
  0.1435282996451375  0.2531054268842806  0.2526810549806781
  0.0029060164997045  0.7466983086528433  0.8941404818380823
  0.9967668125201161  0.2534602889114322  0.1058973445056839
  0.0025582477102266  0.8936647768034642  0.7474618536704345
  0.9971254516519679  0.1061701164592350  0.2530143661585778
  0.4981378802676350  0.6430761890956049  0.9979288147170929
  0.5025226409571474  0.3560106553227214  0.0019466413253116
  0.4983775340010391  0.4974479633897533  0.1448342107582472
  0.5029422867623109  0.5026422963540971  0.8563366413742307
  0.6444739477804053  0.4958921981476829  0.9960269206360831
  0.3556314768107696  0.5039959744968847  0.0038886667345832
  0.9266197443601641  0.1781861103935059  0.0717573158905642
  0.0735091062654586  0.8216433980465851  0.9282965676251664
  0.8238057083218060  0.0717076877627007  0.5723221611730095
  0.1762994148709724  0.9285171865678082  0.4283039136348917
  0.3234211649534868  0.6784910993743569  0.6783666020610207
  0.6769275217535428  0.3209865422641031  0.3224065998429154
  0.4257397330587481  0.5716360699674579  0.1785759347990853
  0.5736228193975393  0.4280033678167923  0.8216745364079361
  0.0719266076693506  0.9267967589364855  0.1781000769706832
  0.9279882198852677  0.0733100136811842  0.8219850159904089
  0.5721590029392536  0.8232921703137317  0.0727691654439938
  0.4279969992218902  0.1764691204928493  0.9281017225622938
  0.6785633412315070  0.3230209467978920  0.6786708039863016
  0.3205105996406727  0.6773358055128815  0.3212109408950765
  0.1783991325354143  0.4266874128908295  0.5717483785397952
  0.8221851533184825  0.5745486596543562  0.4269039029266842
  0.1781063348628915  0.0719223892013290  0.9262787972721110
  0.8221457820858363  0.9280490691401142  0.0732935557164935
  0.0717904996325542  0.5716575112558132  0.8234138600798351
  0.9271520335490950  0.4278278297398089  0.1760145845398473
  0.6756491365159417  0.6754012919884116  0.3207156330481417
  0.3220456932873528  0.3220665214110556  0.6762178974326365
  0.5722354873576441  0.1775633409125725  0.4266279472690929
  0.4278869763525336  0.8220824404283110  0.5736133399379636
  0.9281842927605045  0.1765245496626572  0.4280957363724817
  0.0716568689993843  0.8236946675371771  0.5722010929306807
  0.8216878600359738  0.0733914501729193  0.9281833341075915
  0.1780776316917266  0.9269147597590340  0.0718880950969583
  0.4282371365701627  0.5734273814592152  0.8221564641296810
  0.5734900251720596  0.4222960583299176  0.1738702814862589
  0.5741940258760923  0.8218231051858195  0.4286982683184613
  0.4266580439936324  0.1781325706169228  0.5719334862132490
  0.0734362311848211  0.9279397529230126  0.8219669144122611
  0.9266387664353469  0.0721211793681506  0.1779480543911408
  0.1764685677164599  0.4281249378114854  0.9279491598291557
  0.8225569611442354  0.5733011392607505  0.0747246045726891
  0.8218720820740534  0.4282750788886389  0.5735884449178312
  0.1777775740913644  0.5723259335908771  0.4266154252994054
  0.4279917954635976  0.9274076909309303  0.1767082087562177
  0.5715321406612471  0.0716078487377709  0.8236332279591031
  0.9281482369649390  0.8221494908094578  0.0732603867064762
  0.0718253122040334  0.1782514792167595  0.9262314864990198
  0.9259623361588544  0.6782879048066794  0.5718808005755935
  0.0736572265959157  0.3221079741069077  0.4278739813094126
  0.3234956873980674  0.1782166646769197  0.1781072442691513
  0.6764084448952482  0.8214255969998284  0.8222545666647847
  0.4262789843670080  0.0720522980115716  0.6781079984260189
  0.5736230805166243  0.9287904063687387  0.3215011798806154
  0.0718994457526587  0.4266290083420798  0.6779427400032363
  0.9287648091256205  0.5740981300070321  0.3219804573157918
  0.5726469820813671  0.3231025224893572  0.5719605365098968
  0.4266093325653260  0.6789053884585380  0.4269721957233948
  0.6788337230343470  0.8243626303141341  0.1781391403207225
  0.3217030510872384  0.1766644785748190  0.8215285923449598
  0.0718220511225485  0.0720750498584994  0.3238317612377450
  0.9278297490740460  0.9277864526788324  0.6766457707820137
  0.6779456132472312  0.1777399683999189  0.8238570842491730
  0.3212682029762514  0.8225716073332953  0.1754372649664093
  0.5722733402779675  0.6775478147945940  0.9268423853080945
  0.4277951575338109  0.3219820160986156  0.0728358453365296
  0.9283541202486578  0.6757470154492391  0.9285094329832383
  0.0718260295862701  0.3237955853042635  0.0716240887627397
  0.4281894256567083  0.0734163472337174  0.3218842737651404
  0.5716369929341805  0.9262332696988268  0.6782822819231239
  0.5738661112390634  0.3217978247452641  0.9279022087479604
  0.4266366104855960  0.6785147480649422  0.0710539986261616
  0.0733372694165581  0.4284037219616516  0.3215967584057998
  0.9262324737751688  0.5717936260222022  0.6780639896260163
  0.4285530206586867  0.4284468655284743  0.6762921882948137
  0.5729375030045111  0.5804152352288284  0.3267660020078926
  0.9290175175447891  0.3214767474530290  0.5735657901217729
  0.0717991147412390  0.6782001139277181  0.4267162334517646
  0.3236748770717480  0.0719043484371942  0.0717074661005132
  0.6759290294624503  0.9280657133844880  0.9283964292266886
  0.8244064702447761  0.6782983101920398  0.1768749357887592
  0.1766062614818198  0.3220547572793377  0.8217057020038711
  0.1779120786052056  0.3236465472469694  0.1780084122137046
  0.8218827636293156  0.6762286952063716  0.8222743213744688
  0.6774316301269709  0.4271516438380488  0.0728436844461169
  0.3220140952297629  0.5737213494138338  0.9280469155203225
  0.6784077546409449  0.0712701551053292  0.4267082107085813
  0.3212793534669260  0.9288381022432814  0.5737157949308356
  0.1780706516722859  0.6780034403577158  0.8236078898406712
  0.8223610932774229  0.3219306171789134  0.1757484031373684
  0.3219476097385551  0.0738718429115896  0.4280116413477614
  0.6779103488826688  0.9262015490143408  0.5723063131355489
  0.6790531218343568  0.4252398089613857  0.4275309020804146
  0.3235535715135550  0.5722061881786931  0.5715768471081841
  0.3216249997901928  0.4283217897770450  0.0736752159528982
  0.6787319440639429  0.5715046009555109  0.9265689320206100
  0.8238810049183392  0.1775692292043675  0.6785034453862188
  0.1755630921772201  0.8227072418989271  0.3220255273834522
  0.1777607717003503  0.8235270386203243  0.6783450472509035
  0.8225390812713554  0.1756462477565609  0.3219004236555901
  0.1782164414471036  0.1784184929018344  0.3232534268472479
  0.8215867278806032  0.8215986677700270  0.6769417513242902
  0.6889029858887910  0.5647512913259817  0.2361160712297495
 
  0.00000000E+00  0.00000000E+00  0.00000000E+00
  0.00000000E+00  0.00000000E+00  0.00000000E+00
  0.00000000E+00  0.00000000E+00  0.00000000E+00
  0.00000000E+00  0.00000000E+00  0.00000000E+00
  0.00000000E+00  0.00000000E+00  0.00000000E+00
  0.00000000E+00  0.00000000E+00  0.00000000E+00
  0.00000000E+00  0.00000000E+00  0.00000000E+00
  0.00000000E+00  0.00000000E+00  0.00000000E+00
  0.00000000E+00  0.00000000E+00  0.00000000E+00
  0.00000000E+00  0.00000000E+00  0.00000000E+00
  0.00000000E+00  0.00000000E+00  0.00000000E+00
  0.00000000E+00  0.00000000E+00  0.00000000E+00
  0.00000000E+00  0.00000000E+00  0.00000000E+00
  0.00000000E+00  0.00000000E+00  0.00000000E+00
  0.00000000E+00  0.00000000E+00  0.00000000E+00
  0.00000000E+00  0.00000000E+00  0.00000000E+00
  0.00000000E+00  0.00000000E+00  0.00000000E+00
  0.00000000E+00  0.00000000E+00  0.00000000E+00
  0.00000000E+00  0.00000000E+00  0.00000000E+00
  0.00000000E+00  0.00000000E+00  0.00000000E+00
  0.00000000E+00  0.00000000E+00  0.00000000E+00
  0.00000000E+00  0.00000000E+00  0.00000000E+00
  0.00000000E+00  0.00000000E+00  0.00000000E+00
  0.00000000E+00  0.00000000E+00  0.00000000E+00
  0.00000000E+00  0.00000000E+00  0.00000000E+00
  0.00000000E+00  0.00000000E+00  0.00000000E+00
  0.00000000E+00  0.00000000E+00  0.00000000E+00
  0.00000000E+00  0.00000000E+00  0.00000000E+00
  0.00000000E+00  0.00000000E+00  0.00000000E+00
  0.00000000E+00  0.00000000E+00  0.00000000E+00
  0.00000000E+00  0.00000000E+00  0.00000000E+00
  0.00000000E+00  0.00000000E+00  0.00000000E+00
  0.00000000E+00  0.00000000E+00  0.00000000E+00
  0.00000000E+00  0.00000000E+00  0.00000000E+00
  0.00000000E+00  0.00000000E+00  0.00000000E+00
  0.00000000E+00  0.00000000E+00  0.00000000E+00
  0.00000000E+00  0.00000000E+00  0.00000000E+00
  0.00000000E+00  0.00000000E+00  0.00000000E+00
  0.00000000E+00  0.00000000E+00  0.00000000E+00
  0.00000000E+00  0.00000000E+00  0.00000000E+00
  0.00000000E+00  0.00000000E+00  0.00000000E+00
  0.00000000E+00  0.00000000E+00  0.00000000E+00
  0.00000000E+00  0.00000000E+00  0.00000000E+00
  0.00000000E+00  0.00000000E+00  0.00000000E+00
  0.00000000E+00  0.00000000E+00  0.00000000E+00
  0.00000000E+00  0.00000000E+00  0.00000000E+00
  0.00000000E+00  0.00000000E+00  0.00000000E+00
  0.00000000E+00  0.00000000E+00  0.00000000E+00
  0.00000000E+00  0.00000000E+00  0.00000000E+00
  0.00000000E+00  0.00000000E+00  0.00000000E+00
  0.00000000E+00  0.00000000E+00  0.00000000E+00
  0.00000000E+00  0.00000000E+00  0.00000000E+00
  0.00000000E+00  0.00000000E+00  0.00000000E+00
  0.00000000E+00  0.00000000E+00  0.00000000E+00
  0.00000000E+00  0.00000000E+00  0.00000000E+00
  0.00000000E+00  0.00000000E+00  0.00000000E+00
  0.00000000E+00  0.00000000E+00  0.00000000E+00
  0.00000000E+00  0.00000000E+00  0.00000000E+00
  0.00000000E+00  0.00000000E+00  0.00000000E+00
  0.00000000E+00  0.00000000E+00  0.00000000E+00
  0.00000000E+00  0.00000000E+00  0.00000000E+00
  0.00000000E+00  0.00000000E+00  0.00000000E+00
  0.00000000E+00  0.00000000E+00  0.00000000E+00
  0.00000000E+00  0.00000000E+00  0.00000000E+00
  0.00000000E+00  0.00000000E+00  0.00000000E+00
  0.00000000E+00  0.00000000E+00  0.00000000E+00
  0.00000000E+00  0.00000000E+00  0.00000000E+00
  0.00000000E+00  0.00000000E+00  0.00000000E+00
  0.00000000E+00  0.00000000E+00  0.00000000E+00
  0.00000000E+00  0.00000000E+00  0.00000000E+00
  0.00000000E+00  0.00000000E+00  0.00000000E+00
  0.00000000E+00  0.00000000E+00  0.00000000E+00
  0.00000000E+00  0.00000000E+00  0.00000000E+00
  0.00000000E+00  0.00000000E+00  0.00000000E+00
  0.00000000E+00  0.00000000E+00  0.00000000E+00
  0.00000000E+00  0.00000000E+00  0.00000000E+00
  0.00000000E+00  0.00000000E+00  0.00000000E+00
  0.00000000E+00  0.00000000E+00  0.00000000E+00
  0.00000000E+00  0.00000000E+00  0.00000000E+00
  0.00000000E+00  0.00000000E+00  0.00000000E+00
  0.00000000E+00  0.00000000E+00  0.00000000E+00
  0.00000000E+00  0.00000000E+00  0.00000000E+00
  0.00000000E+00  0.00000000E+00  0.00000000E+00
  0.00000000E+00  0.00000000E+00  0.00000000E+00
  0.00000000E+00  0.00000000E+00  0.00000000E+00
  0.00000000E+00  0.00000000E+00  0.00000000E+00
  0.00000000E+00  0.00000000E+00  0.00000000E+00
  0.00000000E+00  0.00000000E+00  0.00000000E+00
  0.00000000E+00  0.00000000E+00  0.00000000E+00
  0.00000000E+00  0.00000000E+00  0.00000000E+00
  0.00000000E+00  0.00000000E+00  0.00000000E+00
  0.00000000E+00  0.00000000E+00  0.00000000E+00
  0.00000000E+00  0.00000000E+00  0.00000000E+00
  0.00000000E+00  0.00000000E+00  0.00000000E+00
  0.00000000E+00  0.00000000E+00  0.00000000E+00
  0.00000000E+00  0.00000000E+00  0.00000000E+00
  0.00000000E+00  0.00000000E+00  0.00000000E+00
  0.00000000E+00  0.00000000E+00  0.00000000E+00
  0.00000000E+00  0.00000000E+00  0.00000000E+00
  0.00000000E+00  0.00000000E+00  0.00000000E+00
  0.00000000E+00  0.00000000E+00  0.00000000E+00
  0.00000000E+00  0.00000000E+00  0.00000000E+00
  0.00000000E+00  0.00000000E+00  0.00000000E+00
  0.00000000E+00  0.00000000E+00  0.00000000E+00
  0.00000000E+00  0.00000000E+00  0.00000000E+00
  0.00000000E+00  0.00000000E+00  0.00000000E+00
  0.00000000E+00  0.00000000E+00  0.00000000E+00
  0.00000000E+00  0.00000000E+00  0.00000000E+00
  0.00000000E+00  0.00000000E+00  0.00000000E+00
  0.00000000E+00  0.00000000E+00  0.00000000E+00
  0.00000000E+00  0.00000000E+00  0.00000000E+00
  0.00000000E+00  0.00000000E+00  0.00000000E+00
  0.00000000E+00  0.00000000E+00  0.00000000E+00
  0.00000000E+00  0.00000000E+00  0.00000000E+00
  0.00000000E+00  0.00000000E+00  0.00000000E+00
  0.00000000E+00  0.00000000E+00  0.00000000E+00
  0.00000000E+00  0.00000000E+00  0.00000000E+00
  0.00000000E+00  0.00000000E+00  0.00000000E+00
  0.00000000E+00  0.00000000E+00  0.00000000E+00
  0.00000000E+00  0.00000000E+00  0.00000000E+00
  0.00000000E+00  0.00000000E+00  0.00000000E+00
  0.00000000E+00  0.00000000E+00  0.00000000E+00
  0.00000000E+00  0.00000000E+00  0.00000000E+00
  0.00000000E+00  0.00000000E+00  0.00000000E+00
  0.00000000E+00  0.00000000E+00  0.00000000E+00
  0.00000000E+00  0.00000000E+00  0.00000000E+00
  0.00000000E+00  0.00000000E+00  0.00000000E+00
  0.00000000E+00  0.00000000E+00  0.00000000E+00
  0.00000000E+00  0.00000000E+00  0.00000000E+00
  0.00000000E+00  0.00000000E+00  0.00000000E+00
  0.00000000E+00  0.00000000E+00  0.00000000E+00
  0.00000000E+00  0.00000000E+00  0.00000000E+00
  0.00000000E+00  0.00000000E+00  0.00000000E+00
  0.00000000E+00  0.00000000E+00  0.00000000E+00
  0.00000000E+00  0.00000000E+00  0.00000000E+00
  0.00000000E+00  0.00000000E+00  0.00000000E+00
  0.00000000E+00  0.00000000E+00  0.00000000E+00
  0.00000000E+00  0.00000000E+00  0.00000000E+00
  0.00000000E+00  0.00000000E+00  0.00000000E+00
  0.00000000E+00  0.00000000E+00  0.00000000E+00
  0.00000000E+00  0.00000000E+00  0.00000000E+00
  0.00000000E+00  0.00000000E+00  0.00000000E+00
  0.00000000E+00  0.00000000E+00  0.00000000E+00
  0.00000000E+00  0.00000000E+00  0.00000000E+00
  0.00000000E+00  0.00000000E+00  0.00000000E+00
  0.00000000E+00  0.00000000E+00  0.00000000E+00
  0.00000000E+00  0.00000000E+00  0.00000000E+00
  0.00000000E+00  0.00000000E+00  0.00000000E+00
  0.00000000E+00  0.00000000E+00  0.00000000E+00
  0.00000000E+00  0.00000000E+00  0.00000000E+00
  0.00000000E+00  0.00000000E+00  0.00000000E+00
  0.00000000E+00  0.00000000E+00  0.00000000E+00
  0.00000000E+00  0.00000000E+00  0.00000000E+00
  0.00000000E+00  0.00000000E+00  0.00000000E+00
  0.00000000E+00  0.00000000E+00  0.00000000E+00
  0.00000000E+00  0.00000000E+00  0.00000000E+00
  0.00000000E+00  0.00000000E+00  0.00000000E+00
  0.00000000E+00  0.00000000E+00  0.00000000E+00
  0.00000000E+00  0.00000000E+00  0.00000000E+00
  0.00000000E+00  0.00000000E+00  0.00000000E+00
  0.00000000E+00  0.00000000E+00  0.00000000E+00
  0.00000000E+00  0.00000000E+00  0.00000000E+00
  0.00000000E+00  0.00000000E+00  0.00000000E+00
  0.00000000E+00  0.00000000E+00  0.00000000E+00
  0.00000000E+00  0.00000000E+00  0.00000000E+00
  0.00000000E+00  0.00000000E+00  0.00000000E+00
  0.00000000E+00  0.00000000E+00  0.00000000E+00
  0.00000000E+00  0.00000000E+00  0.00000000E+00
  0.00000000E+00  0.00000000E+00  0.00000000E+00
  0.00000000E+00  0.00000000E+00  0.00000000E+00
  0.00000000E+00  0.00000000E+00  0.00000000E+00
  0.00000000E+00  0.00000000E+00  0.00000000E+00
  0.00000000E+00  0.00000000E+00  0.00000000E+00
  0.00000000E+00  0.00000000E+00  0.00000000E+00
  0.00000000E+00  0.00000000E+00  0.00000000E+00
  0.00000000E+00  0.00000000E+00  0.00000000E+00
  0.00000000E+00  0.00000000E+00  0.00000000E+00
  0.00000000E+00  0.00000000E+00  0.00000000E+00
  0.00000000E+00  0.00000000E+00  0.00000000E+00
  0.00000000E+00  0.00000000E+00  0.00000000E+00
  0.00000000E+00  0.00000000E+00  0.00000000E+00
  0.00000000E+00  0.00000000E+00  0.00000000E+00
  0.00000000E+00  0.00000000E+00  0.00000000E+00
  0.00000000E+00  0.00000000E+00  0.00000000E+00
  0.00000000E+00  0.00000000E+00  0.00000000E+00
  0.00000000E+00  0.00000000E+00  0.00000000E+00
  0.00000000E+00  0.00000000E+00  0.00000000E+00
  0.00000000E+00  0.00000000E+00  0.00000000E+00
  0.00000000E+00  0.00000000E+00  0.00000000E+00
  0.00000000E+00  0.00000000E+00  0.00000000E+00
  0.00000000E+00  0.00000000E+00  0.00000000E+00
  0.00000000E+00  0.00000000E+00  0.00000000E+00
  0.00000000E+00  0.00000000E+00  0.00000000E+00
  0.00000000E+00  0.00000000E+00  0.00000000E+00
  0.00000000E+00  0.00000000E+00  0.00000000E+00
  0.00000000E+00  0.00000000E+00  0.00000000E+00
  0.00000000E+00  0.00000000E+00  0.00000000E+00
  0.00000000E+00  0.00000000E+00  0.00000000E+00
  0.00000000E+00  0.00000000E+00  0.00000000E+00
  0.00000000E+00  0.00000000E+00  0.00000000E+00
  0.00000000E+00  0.00000000E+00  0.00000000E+00
  0.00000000E+00  0.00000000E+00  0.00000000E+00
  0.00000000E+00  0.00000000E+00  0.00000000E+00
  0.00000000E+00  0.00000000E+00  0.00000000E+00
  0.00000000E+00  0.00000000E+00  0.00000000E+00
  0.00000000E+00  0.00000000E+00  0.00000000E+00
  0.00000000E+00  0.00000000E+00  0.00000000E+00
  0.00000000E+00  0.00000000E+00  0.00000000E+00
  0.00000000E+00  0.00000000E+00  0.00000000E+00
  0.00000000E+00  0.00000000E+00  0.00000000E+00
  0.00000000E+00  0.00000000E+00  0.00000000E+00
  0.00000000E+00  0.00000000E+00  0.00000000E+00
  0.00000000E+00  0.00000000E+00  0.00000000E+00
  0.00000000E+00  0.00000000E+00  0.00000000E+00
  0.00000000E+00  0.00000000E+00  0.00000000E+00
  0.00000000E+00  0.00000000E+00  0.00000000E+00
  0.00000000E+00  0.00000000E+00  0.00000000E+00
  0.00000000E+00  0.00000000E+00  0.00000000E+00
  0.00000000E+00  0.00000000E+00  0.00000000E+00
  0.00000000E+00  0.00000000E+00  0.00000000E+00
  0.00000000E+00  0.00000000E+00  0.00000000E+00
  0.00000000E+00  0.00000000E+00  0.00000000E+00
  0.00000000E+00  0.00000000E+00  0.00000000E+00
  0.00000000E+00  0.00000000E+00  0.00000000E+00
  0.00000000E+00  0.00000000E+00  0.00000000E+00
  0.00000000E+00  0.00000000E+00  0.00000000E+00
  0.00000000E+00  0.00000000E+00  0.00000000E+00
  0.00000000E+00  0.00000000E+00  0.00000000E+00
  0.00000000E+00  0.00000000E+00  0.00000000E+00
  0.00000000E+00  0.00000000E+00  0.00000000E+00
  0.00000000E+00  0.00000000E+00  0.00000000E+00
  0.00000000E+00  0.00000000E+00  0.00000000E+00
  0.00000000E+00  0.00000000E+00  0.00000000E+00
  0.00000000E+00  0.00000000E+00  0.00000000E+00
  0.00000000E+00  0.00000000E+00  0.00000000E+00
  0.00000000E+00  0.00000000E+00  0.00000000E+00
  0.00000000E+00  0.00000000E+00  0.00000000E+00
  0.00000000E+00  0.00000000E+00  0.00000000E+00
  0.00000000E+00  0.00000000E+00  0.00000000E+00
  0.00000000E+00  0.00000000E+00  0.00000000E+00
  0.00000000E+00  0.00000000E+00  0.00000000E+00
  0.00000000E+00  0.00000000E+00  0.00000000E+00
  0.00000000E+00  0.00000000E+00  0.00000000E+00
  0.00000000E+00  0.00000000E+00  0.00000000E+00
  0.00000000E+00  0.00000000E+00  0.00000000E+00
  0.00000000E+00  0.00000000E+00  0.00000000E+00
  0.00000000E+00  0.00000000E+00  0.00000000E+00
  0.00000000E+00  0.00000000E+00  0.00000000E+00
  0.00000000E+00  0.00000000E+00  0.00000000E+00
  0.00000000E+00  0.00000000E+00  0.00000000E+00
  0.00000000E+00  0.00000000E+00  0.00000000E+00
  0.00000000E+00  0.00000000E+00  0.00000000E+00
  0.00000000E+00  0.00000000E+00  0.00000000E+00
  0.00000000E+00  0.00000000E+00  0.00000000E+00
  0.00000000E+00  0.00000000E+00  0.00000000E+00
  0.00000000E+00  0.00000000E+00  0.00000000E+00
  0.00000000E+00  0.00000000E+00  0.00000000E+00
  0.00000000E+00  0.00000000E+00  0.00000000E+00
  0.00000000E+00  0.00000000E+00  0.00000000E+00
  0.00000000E+00  0.00000000E+00  0.00000000E+00
  0.00000000E+00  0.00000000E+00  0.00000000E+00
  0.00000000E+00  0.00000000E+00  0.00000000E+00
  0.00000000E+00  0.00000000E+00  0.00000000E+00
  0.00000000E+00  0.00000000E+00  0.00000000E+00
  0.00000000E+00  0.00000000E+00  0.00000000E+00
  0.00000000E+00  0.00000000E+00  0.00000000E+00
  0.00000000E+00  0.00000000E+00  0.00000000E+00
  0.00000000E+00  0.00000000E+00  0.00000000E+00
  0.00000000E+00  0.00000000E+00  0.00000000E+00
  0.00000000E+00  0.00000000E+00  0.00000000E+00
  0.00000000E+00  0.00000000E+00  0.00000000E+00
  0.00000000E+00  0.00000000E+00  0.00000000E+00
  0.00000000E+00  0.00000000E+00  0.00000000E+00
  0.00000000E+00  0.00000000E+00  0.00000000E+00
  0.00000000E+00  0.00000000E+00  0.00000000E+00
  0.00000000E+00  0.00000000E+00  0.00000000E+00
  0.00000000E+00  0.00000000E+00  0.00000000E+00
  0.00000000E+00  0.00000000E+00  0.00000000E+00
  0.00000000E+00  0.00000000E+00  0.00000000E+00
  0.00000000E+00  0.00000000E+00  0.00000000E+00
  0.00000000E+00  0.00000000E+00  0.00000000E+00
  0.00000000E+00  0.00000000E+00  0.00000000E+00
  0.00000000E+00  0.00000000E+00  0.00000000E+00
  0.00000000E+00  0.00000000E+00  0.00000000E+00
  0.00000000E+00  0.00000000E+00  0.00000000E+00
  0.00000000E+00  0.00000000E+00  0.00000000E+00
  0.00000000E+00  0.00000000E+00  0.00000000E+00
  0.00000000E+00  0.00000000E+00  0.00000000E+00
  0.00000000E+00  0.00000000E+00  0.00000000E+00
  0.00000000E+00  0.00000000E+00  0.00000000E+00
  0.00000000E+00  0.00000000E+00  0.00000000E+00
  0.00000000E+00  0.00000000E+00  0.00000000E+00
  0.00000000E+00  0.00000000E+00  0.00000000E+00
  0.00000000E+00  0.00000000E+00  0.00000000E+00
  0.00000000E+00  0.00000000E+00  0.00000000E+00
  0.00000000E+00  0.00000000E+00  0.00000000E+00
  0.00000000E+00  0.00000000E+00  0.00000000E+00
  0.00000000E+00  0.00000000E+00  0.00000000E+00
  0.00000000E+00  0.00000000E+00  0.00000000E+00
  0.00000000E+00  0.00000000E+00  0.00000000E+00
  0.00000000E+00  0.00000000E+00  0.00000000E+00
  0.00000000E+00  0.00000000E+00  0.00000000E+00
  0.00000000E+00  0.00000000E+00  0.00000000E+00
  0.00000000E+00  0.00000000E+00  0.00000000E+00
  0.00000000E+00  0.00000000E+00  0.00000000E+00
  0.00000000E+00  0.00000000E+00  0.00000000E+00
  0.00000000E+00  0.00000000E+00  0.00000000E+00
  0.00000000E+00  0.00000000E+00  0.00000000E+00
  0.00000000E+00  0.00000000E+00  0.00000000E+00
  0.00000000E+00  0.00000000E+00  0.00000000E+00
  0.00000000E+00  0.00000000E+00  0.00000000E+00
  0.00000000E+00  0.00000000E+00  0.00000000E+00
  0.00000000E+00  0.00000000E+00  0.00000000E+00
  0.00000000E+00  0.00000000E+00  0.00000000E+00
  0.00000000E+00  0.00000000E+00  0.00000000E+00
  0.00000000E+00  0.00000000E+00  0.00000000E+00
  0.00000000E+00  0.00000000E+00  0.00000000E+00
  0.00000000E+00  0.00000000E+00  0.00000000E+00
  0.00000000E+00  0.00000000E+00  0.00000000E+00
  0.00000000E+00  0.00000000E+00  0.00000000E+00
  0.00000000E+00  0.00000000E+00  0.00000000E+00
  0.00000000E+00  0.00000000E+00  0.00000000E+00
  0.00000000E+00  0.00000000E+00  0.00000000E+00
  0.00000000E+00  0.00000000E+00  0.00000000E+00
  0.00000000E+00  0.00000000E+00  0.00000000E+00
  0.00000000E+00  0.00000000E+00  0.00000000E+00
  0.00000000E+00  0.00000000E+00  0.00000000E+00
  0.00000000E+00  0.00000000E+00  0.00000000E+00
  0.00000000E+00  0.00000000E+00  0.00000000E+00
  0.00000000E+00  0.00000000E+00  0.00000000E+00
  0.00000000E+00  0.00000000E+00  0.00000000E+00
  0.00000000E+00  0.00000000E+00  0.00000000E+00
  0.00000000E+00  0.00000000E+00  0.00000000E+00
  0.00000000E+00  0.00000000E+00  0.00000000E+00
  0.00000000E+00  0.00000000E+00  0.00000000E+00
  0.00000000E+00  0.00000000E+00  0.00000000E+00
  0.00000000E+00  0.00000000E+00  0.00000000E+00
  0.00000000E+00  0.00000000E+00  0.00000000E+00
  0.00000000E+00  0.00000000E+00  0.00000000E+00
  0.00000000E+00  0.00000000E+00  0.00000000E+00
  0.00000000E+00  0.00000000E+00  0.00000000E+00
  0.00000000E+00  0.00000000E+00  0.00000000E+00
  0.00000000E+00  0.00000000E+00  0.00000000E+00
  0.00000000E+00  0.00000000E+00  0.00000000E+00
  0.00000000E+00  0.00000000E+00  0.00000000E+00
  0.00000000E+00  0.00000000E+00  0.00000000E+00
  0.00000000E+00  0.00000000E+00  0.00000000E+00
  0.00000000E+00  0.00000000E+00  0.00000000E+00
  0.00000000E+00  0.00000000E+00  0.00000000E+00
  0.00000000E+00  0.00000000E+00  0.00000000E+00
  0.00000000E+00  0.00000000E+00  0.00000000E+00
  0.00000000E+00  0.00000000E+00  0.00000000E+00
  0.00000000E+00  0.00000000E+00  0.00000000E+00
  0.00000000E+00  0.00000000E+00  0.00000000E+00
  0.00000000E+00  0.00000000E+00  0.00000000E+00
  0.00000000E+00  0.00000000E+00  0.00000000E+00
  0.00000000E+00  0.00000000E+00  0.00000000E+00
  0.00000000E+00  0.00000000E+00  0.00000000E+00
  0.00000000E+00  0.00000000E+00  0.00000000E+00
  0.00000000E+00  0.00000000E+00  0.00000000E+00
  0.00000000E+00  0.00000000E+00  0.00000000E+00
  0.00000000E+00  0.00000000E+00  0.00000000E+00
  0.00000000E+00  0.00000000E+00  0.00000000E+00
  0.00000000E+00  0.00000000E+00  0.00000000E+00
  0.00000000E+00  0.00000000E+00  0.00000000E+00
  0.00000000E+00  0.00000000E+00  0.00000000E+00
  0.00000000E+00  0.00000000E+00  0.00000000E+00
  0.00000000E+00  0.00000000E+00  0.00000000E+00
  0.00000000E+00  0.00000000E+00  0.00000000E+00
  0.00000000E+00  0.00000000E+00  0.00000000E+00
  0.00000000E+00  0.00000000E+00  0.00000000E+00
  0.00000000E+00  0.00000000E+00  0.00000000E+00
  0.00000000E+00  0.00000000E+00  0.00000000E+00
  0.00000000E+00  0.00000000E+00  0.00000000E+00
  0.00000000E+00  0.00000000E+00  0.00000000E+00
  0.00000000E+00  0.00000000E+00  0.00000000E+00
  0.00000000E+00  0.00000000E+00  0.00000000E+00
  0.00000000E+00  0.00000000E+00  0.00000000E+00
  0.00000000E+00  0.00000000E+00  0.00000000E+00
  0.00000000E+00  0.00000000E+00  0.00000000E+00
  0.00000000E+00  0.00000000E+00  0.00000000E+00
  0.00000000E+00  0.00000000E+00  0.00000000E+00
  0.00000000E+00  0.00000000E+00  0.00000000E+00
  0.00000000E+00  0.00000000E+00  0.00000000E+00
  0.00000000E+00  0.00000000E+00  0.00000000E+00
  0.00000000E+00  0.00000000E+00  0.00000000E+00
  0.00000000E+00  0.00000000E+00  0.00000000E+00
  0.00000000E+00  0.00000000E+00  0.00000000E+00
  0.00000000E+00  0.00000000E+00  0.00000000E+00
  0.00000000E+00  0.00000000E+00  0.00000000E+00
  0.00000000E+00  0.00000000E+00  0.00000000E+00
  0.00000000E+00  0.00000000E+00  0.00000000E+00
  0.00000000E+00  0.00000000E+00  0.00000000E+00
  0.00000000E+00  0.00000000E+00  0.00000000E+00
  0.00000000E+00  0.00000000E+00  0.00000000E+00
  0.00000000E+00  0.00000000E+00  0.00000000E+00
  0.00000000E+00  0.00000000E+00  0.00000000E+00
  0.00000000E+00  0.00000000E+00  0.00000000E+00
  0.00000000E+00  0.00000000E+00  0.00000000E+00
  0.00000000E+00  0.00000000E+00  0.00000000E+00
  0.00000000E+00  0.00000000E+00  0.00000000E+00
  0.00000000E+00  0.00000000E+00  0.00000000E+00
  0.00000000E+00  0.00000000E+00  0.00000000E+00
  0.00000000E+00  0.00000000E+00  0.00000000E+00
  0.00000000E+00  0.00000000E+00  0.00000000E+00
  0.00000000E+00  0.00000000E+00  0.00000000E+00
  0.00000000E+00  0.00000000E+00  0.00000000E+00
  0.00000000E+00  0.00000000E+00  0.00000000E+00
  0.00000000E+00  0.00000000E+00  0.00000000E+00
  0.00000000E+00  0.00000000E+00  0.00000000E+00
  0.00000000E+00  0.00000000E+00  0.00000000E+00
  0.00000000E+00  0.00000000E+00  0.00000000E+00
  0.00000000E+00  0.00000000E+00  0.00000000E+00
  0.00000000E+00  0.00000000E+00  0.00000000E+00
  0.00000000E+00  0.00000000E+00  0.00000000E+00
  0.00000000E+00  0.00000000E+00  0.00000000E+00
  0.00000000E+00  0.00000000E+00  0.00000000E+00
  0.00000000E+00  0.00000000E+00  0.00000000E+00
  0.00000000E+00  0.00000000E+00  0.00000000E+00
  0.00000000E+00  0.00000000E+00  0.00000000E+00
  0.00000000E+00  0.00000000E+00  0.00000000E+00
  0.00000000E+00  0.00000000E+00  0.00000000E+00
  0.00000000E+00  0.00000000E+00  0.00000000E+00
  0.00000000E+00  0.00000000E+00  0.00000000E+00
  0.00000000E+00  0.00000000E+00  0.00000000E+00
  0.00000000E+00  0.00000000E+00  0.00000000E+00
  0.00000000E+00  0.00000000E+00  0.00000000E+00
  0.00000000E+00  0.00000000E+00  0.00000000E+00
  0.00000000E+00  0.00000000E+00  0.00000000E+00
  0.00000000E+00  0.00000000E+00  0.00000000E+00
  0.00000000E+00  0.00000000E+00  0.00000000E+00
  0.00000000E+00  0.00000000E+00  0.00000000E+00
  0.00000000E+00  0.00000000E+00  0.00000000E+00
  0.00000000E+00  0.00000000E+00  0.00000000E+00
  0.00000000E+00  0.00000000E+00  0.00000000E+00
  0.00000000E+00  0.00000000E+00  0.00000000E+00
  0.00000000E+00  0.00000000E+00  0.00000000E+00
  0.00000000E+00  0.00000000E+00  0.00000000E+00
  0.00000000E+00  0.00000000E+00  0.00000000E+00
  0.00000000E+00  0.00000000E+00  0.00000000E+00
  0.00000000E+00  0.00000000E+00  0.00000000E+00
  0.00000000E+00  0.00000000E+00  0.00000000E+00
  0.00000000E+00  0.00000000E+00  0.00000000E+00
  0.00000000E+00  0.00000000E+00  0.00000000E+00
  0.00000000E+00  0.00000000E+00  0.00000000E+00
  0.00000000E+00  0.00000000E+00  0.00000000E+00
  0.00000000E+00  0.00000000E+00  0.00000000E+00
  0.00000000E+00  0.00000000E+00  0.00000000E+00
  0.00000000E+00  0.00000000E+00  0.00000000E+00
  0.00000000E+00  0.00000000E+00  0.00000000E+00
  0.00000000E+00  0.00000000E+00  0.00000000E+00
  0.00000000E+00  0.00000000E+00  0.00000000E+00
  0.00000000E+00  0.00000000E+00  0.00000000E+00
  0.00000000E+00  0.00000000E+00  0.00000000E+00
  0.00000000E+00  0.00000000E+00  0.00000000E+00
  0.00000000E+00  0.00000000E+00  0.00000000E+00
  0.00000000E+00  0.00000000E+00  0.00000000E+00
  0.00000000E+00  0.00000000E+00  0.00000000E+00
  0.00000000E+00  0.00000000E+00  0.00000000E+00
  0.00000000E+00  0.00000000E+00  0.00000000E+00
  0.00000000E+00  0.00000000E+00  0.00000000E+00
  0.00000000E+00  0.00000000E+00  0.00000000E+00
  0.00000000E+00  0.00000000E+00  0.00000000E+00
  0.00000000E+00  0.00000000E+00  0.00000000E+00
  0.00000000E+00  0.00000000E+00  0.00000000E+00
  0.00000000E+00  0.00000000E+00  0.00000000E+00
  0.00000000E+00  0.00000000E+00  0.00000000E+00
  0.00000000E+00  0.00000000E+00  0.00000000E+00
  0.00000000E+00  0.00000000E+00  0.00000000E+00
  0.00000000E+00  0.00000000E+00  0.00000000E+00
  0.00000000E+00  0.00000000E+00  0.00000000E+00
  0.00000000E+00  0.00000000E+00  0.00000000E+00
  0.00000000E+00  0.00000000E+00  0.00000000E+00
  0.00000000E+00  0.00000000E+00  0.00000000E+00
  0.00000000E+00  0.00000000E+00  0.00000000E+00
  0.00000000E+00  0.00000000E+00  0.00000000E+00
  0.00000000E+00  0.00000000E+00  0.00000000E+00
  0.00000000E+00  0.00000000E+00  0.00000000E+00
  0.00000000E+00  0.00000000E+00  0.00000000E+00
  0.00000000E+00  0.00000000E+00  0.00000000E+00
  0.00000000E+00  0.00000000E+00  0.00000000E+00
  0.00000000E+00  0.00000000E+00  0.00000000E+00
  0.00000000E+00  0.00000000E+00  0.00000000E+00
  0.00000000E+00  0.00000000E+00  0.00000000E+00
  0.00000000E+00  0.00000000E+00  0.00000000E+00
  0.00000000E+00  0.00000000E+00  0.00000000E+00
  0.00000000E+00  0.00000000E+00  0.00000000E+00
  0.00000000E+00  0.00000000E+00  0.00000000E+00
  0.00000000E+00  0.00000000E+00  0.00000000E+00
  0.00000000E+00  0.00000000E+00  0.00000000E+00
  0.00000000E+00  0.00000000E+00  0.00000000E+00
  0.00000000E+00  0.00000000E+00  0.00000000E+00
  0.00000000E+00  0.00000000E+00  0.00000000E+00
  0.00000000E+00  0.00000000E+00  0.00000000E+00
  0.00000000E+00  0.00000000E+00  0.00000000E+00
  0.00000000E+00  0.00000000E+00  0.00000000E+00
  0.00000000E+00  0.00000000E+00  0.00000000E+00
  0.00000000E+00  0.00000000E+00  0.00000000E+00
  0.00000000E+00  0.00000000E+00  0.00000000E+00
  0.00000000E+00  0.00000000E+00  0.00000000E+00
  0.00000000E+00  0.00000000E+00  0.00000000E+00
  0.00000000E+00  0.00000000E+00  0.00000000E+00
  0.00000000E+00  0.00000000E+00  0.00000000E+00
  0.00000000E+00  0.00000000E+00  0.00000000E+00
  0.00000000E+00  0.00000000E+00  0.00000000E+00
  0.00000000E+00  0.00000000E+00  0.00000000E+00
  0.00000000E+00  0.00000000E+00  0.00000000E+00
  0.00000000E+00  0.00000000E+00  0.00000000E+00
  0.00000000E+00  0.00000000E+00  0.00000000E+00
  0.00000000E+00  0.00000000E+00  0.00000000E+00
  0.00000000E+00  0.00000000E+00  0.00000000E+00
  0.00000000E+00  0.00000000E+00  0.00000000E+00
  0.00000000E+00  0.00000000E+00  0.00000000E+00
  0.00000000E+00  0.00000000E+00  0.00000000E+00
  0.00000000E+00  0.00000000E+00  0.00000000E+00
  0.00000000E+00  0.00000000E+00  0.00000000E+00
  0.00000000E+00  0.00000000E+00  0.00000000E+00
  0.00000000E+00  0.00000000E+00  0.00000000E+00
  0.00000000E+00  0.00000000E+00  0.00000000E+00
  0.00000000E+00  0.00000000E+00  0.00000000E+00
  0.00000000E+00  0.00000000E+00  0.00000000E+00
  0.00000000E+00  0.00000000E+00  0.00000000E+00
  0.00000000E+00  0.00000000E+00  0.00000000E+00
  0.00000000E+00  0.00000000E+00  0.00000000E+00
  0.00000000E+00  0.00000000E+00  0.00000000E+00
  0.00000000E+00  0.00000000E+00  0.00000000E+00
  0.00000000E+00  0.00000000E+00  0.00000000E+00
  0.00000000E+00  0.00000000E+00  0.00000000E+00
  0.00000000E+00  0.00000000E+00  0.00000000E+00
  0.00000000E+00  0.00000000E+00  0.00000000E+00
  0.00000000E+00  0.00000000E+00  0.00000000E+00
  0.00000000E+00  0.00000000E+00  0.00000000E+00
  0.00000000E+00  0.00000000E+00  0.00000000E+00
  0.00000000E+00  0.00000000E+00  0.00000000E+00
  0.00000000E+00  0.00000000E+00  0.00000000E+00
  0.00000000E+00  0.00000000E+00  0.00000000E+00
  0.00000000E+00  0.00000000E+00  0.00000000E+00
  0.00000000E+00  0.00000000E+00  0.00000000E+00
  0.00000000E+00  0.00000000E+00  0.00000000E+00
  0.00000000E+00  0.00000000E+00  0.00000000E+00
  0.00000000E+00  0.00000000E+00  0.00000000E+00
  0.00000000E+00  0.00000000E+00  0.00000000E+00
  0.00000000E+00  0.00000000E+00  0.00000000E+00
  0.00000000E+00  0.00000000E+00  0.00000000E+00
  0.00000000E+00  0.00000000E+00  0.00000000E+00
  0.00000000E+00  0.00000000E+00  0.00000000E+00
  0.00000000E+00  0.00000000E+00  0.00000000E+00
  0.00000000E+00  0.00000000E+00  0.00000000E+00
  0.00000000E+00  0.00000000E+00  0.00000000E+00
  0.00000000E+00  0.00000000E+00  0.00000000E+00
  0.00000000E+00  0.00000000E+00  0.00000000E+00
  0.00000000E+00  0.00000000E+00  0.00000000E+00
  0.00000000E+00  0.00000000E+00  0.00000000E+00
  0.00000000E+00  0.00000000E+00  0.00000000E+00
  0.00000000E+00  0.00000000E+00  0.00000000E+00
  0.00000000E+00  0.00000000E+00  0.00000000E+00
  0.00000000E+00  0.00000000E+00  0.00000000E+00
  0.00000000E+00  0.00000000E+00  0.00000000E+00
  0.00000000E+00  0.00000000E+00  0.00000000E+00
  0.00000000E+00  0.00000000E+00  0.00000000E+00
  0.00000000E+00  0.00000000E+00  0.00000000E+00
  0.00000000E+00  0.00000000E+00  0.00000000E+00
  0.00000000E+00  0.00000000E+00  0.00000000E+00
  0.00000000E+00  0.00000000E+00  0.00000000E+00
  0.00000000E+00  0.00000000E+00  0.00000000E+00
  0.00000000E+00  0.00000000E+00  0.00000000E+00
  0.00000000E+00  0.00000000E+00  0.00000000E+00
  0.00000000E+00  0.00000000E+00  0.00000000E+00
  0.00000000E+00  0.00000000E+00  0.00000000E+00
  0.00000000E+00  0.00000000E+00  0.00000000E+00
  0.00000000E+00  0.00000000E+00  0.00000000E+00
  0.00000000E+00  0.00000000E+00  0.00000000E+00
  0.00000000E+00  0.00000000E+00  0.00000000E+00
  0.00000000E+00  0.00000000E+00  0.00000000E+00
  0.00000000E+00  0.00000000E+00  0.00000000E+00
  0.00000000E+00  0.00000000E+00  0.00000000E+00
  0.00000000E+00  0.00000000E+00  0.00000000E+00
