# Supplementary material for: Brønsted acidity in zeolites measured by deprotonation energy
Source: Sci Rep. 2022 May 4;12:7301. doi: 10.1038/s41598-022-11354-x (PMC9068704; doi:10.1038/s41598-022-11354-x)
Supplement: Supplementary file 2 — Supplementary Information 2. [file 41598_2022_11354_MOESM2_ESM.zip › structures/periodic/fau/Al1-O3.vasp]

SYM/FAU.cif                             
   1.00000000000000     
    24.3351402282999985    0.0000000000000000    0.0000000000000000
     0.0000000000000000   24.3351402282999985    0.0000000000000000
     0.0000000000000000    0.0000000000000000   24.3351402282999985
   Si   Al   O    H 
   191     1   384     1
Direct
  0.9460377190823113  0.1259914690224547  0.0359288461607907
  0.0538308447787567  0.8744735686446757  0.9636950972238308
  0.8035990922204701  0.1238090198325294  0.5361644018803177
  0.1958169722785091  0.8756787895037794  0.4638247932052310
  0.3041061876791634  0.6258905641603076  0.7139352758665507
  0.6972074780208692  0.3746336998596931  0.2878136046667361
  0.4467207747348711  0.6246973900452816  0.2140816733357546
  0.5541123844405295  0.3753432136515678  0.7860108114118624
  0.0359456706921899  0.9466727980359546  0.1255947320214497
  0.9637427653283797  0.0538653357082300  0.8743421232987461
  0.5361951864700302  0.8034578551849881  0.1242113272473385
  0.4638192194725013  0.1961110899510118  0.8759171617134504
  0.7146420241718908  0.3027851096905247  0.6262991382153892
  0.2850247634840494  0.6963754725633496  0.3735594819375342
  0.2143842125254749  0.4465368087867246  0.6243390740438891
  0.7856948898623266  0.5551956258092425  0.3756887740685990
  0.1255624362242521  0.0363784762135006  0.9460002466142258
  0.8741378736425007  0.9641184489208953  0.0537495612773127
  0.1246574418044520  0.5362273829833709  0.8039602192505116
  0.8746112608160956  0.4634489622034894  0.1975893674947425
  0.6259558607613849  0.7145086677508597  0.3040453605093192
  0.3746484235545345  0.2863929189920830  0.6962646836877044
  0.6242473860107257  0.2137994896243925  0.4460633820838878
  0.3752339285763049  0.7865996769227480  0.5536953213577434
  0.8756050125799160  0.1957408696331498  0.4638838603389146
  0.1240646002130589  0.8035627098321462  0.5362096116283980
  0.8741195891512472  0.0539422044416156  0.9639243859491921
  0.1255179870085920  0.9467268472412310  0.0359426756055374
  0.3759656426121469  0.5538204196167885  0.7862353252173977
  0.6233692682943862  0.4436508976326483  0.2119522898920928
  0.3732631769779094  0.6971841160276626  0.2856377471685584
  0.6261041731267600  0.3031048637200286  0.7141355360665352
  0.6961066674747901  0.2852155327896927  0.3739056234678014
  0.3036664271040296  0.7140367028876229  0.6257569595463860
  0.5539810429102973  0.7865070886355247  0.3755634328822055
  0.4465904380050628  0.2139043037239245  0.6243466978157498
  0.0537454381961119  0.9640457525871958  0.8740075399242363
  0.9460202292095120  0.0363595577637118  0.1256289791543175
  0.1967150438648081  0.4641705624989027  0.8760488973685299
  0.8027412062339988  0.5378371877944379  0.1258335489466277
  0.7876477721206292  0.3744096824820223  0.5549742165200545
  0.2137611111248673  0.6243517740310305  0.4459593919302746
  0.2866122261557201  0.3744898155187543  0.6963797818502372
  0.7158022430371069  0.6273606547945735  0.3030353879341798
  0.4630783558808255  0.8750404377466989  0.1962601054245593
  0.5358409911618355  0.1238719887239366  0.8039038304584439
  0.9639204379496832  0.8748133122813578  0.0534563593013211
  0.0358595601046641  0.1260768276547320  0.9460183524430357
  0.9463426535204547  0.6251049906357251  0.5364580688803889
  0.0544038225600903  0.3740371196123788  0.4640836293778859
  0.8043638999954658  0.6244572860780105  0.0365359862373394
  0.1963737015607644  0.3759896978451711  0.9642594454070830
  0.3035385611707304  0.1256193079032073  0.2138659748782112
  0.6960211156734889  0.8739522527506374  0.7861506074308605
  0.4461232098187082  0.1243376025303660  0.7139162916699741
  0.5536408038221915  0.8763606061536908  0.2853343642280592
  0.0367327942399034  0.4459067247418228  0.6259976713742958
  0.9639572300249523  0.5533595197424392  0.3745117133375396
  0.5366063011176037  0.3035647498981659  0.6242534998567426
  0.4611442878648438  0.6997964280296212  0.3740907238258365
  0.7140373673682261  0.8033094298564306  0.1256683417867474
  0.2859760951832684  0.1964106428466942  0.8741421443703308
  0.2133554918811611  0.9467735297436076  0.1243116253008887
  0.7859390629359831  0.0529834006114109  0.8758825871330044
  0.1257241798187443  0.5360177726721919  0.4464623190316213
  0.8749167384580340  0.4629148031877112  0.5540129262493617
  0.1240512706564039  0.0362219854445617  0.3038725075576743
  0.8755171604047788  0.9633447668298836  0.6963062336353928
  0.6257005685125541  0.2132487418003904  0.8038684200145395
  0.3733889360313735  0.7860196069959602  0.1943215120135039
  0.6246595324390275  0.7134172728250324  0.9465382966146658
  0.3752518001986327  0.2859363111339614  0.0537904953863776
  0.8761974610544127  0.6960617173658891  0.9640265964618263
  0.1240025093102257  0.3040722967002332  0.0362230281068038
  0.8741678681716837  0.5527207433573177  0.4641347696195177
  0.1262376900213699  0.4461138141787250  0.5361316704472054
  0.3755534401493488  0.0535379501515423  0.2860540824403695
  0.6240229083357659  0.9457985930552553  0.7138695392377176
  0.3741954363217335  0.1965050159581925  0.7860915211468252
  0.6257135960965600  0.8045462573859176  0.2136809820247590
  0.6967407822315023  0.7859629087356359  0.8744625401349747
  0.3033692755874049  0.2139210153069462  0.1258886233592336
  0.5537136059744835  0.2858007262004571  0.8755683218804112
  0.4458662567519637  0.7145506341141756  0.1233589802714033
  0.0537665072720562  0.4636344903794454  0.3745738039197832
  0.9469688122926740  0.5357516560093211  0.6259431461456503
  0.1960950360738362  0.9639770065087461  0.3758218343311813
  0.8034805278544560  0.0355931708291785  0.6243164153147885
  0.7862442358536729  0.8757541338737871  0.0531757891047065
  0.2136784365169732  0.1245048592540272  0.9461929116258450
  0.2854627574767928  0.8744186453637355  0.1963264314594339
  0.7135795442377704  0.1251491586080140  0.8037043689845982
  0.4644236212177761  0.3758811315391881  0.6959399095467824
  0.5352889357977885  0.6258461690063102  0.3033327671118289
  0.9648920683165567  0.3732264656644469  0.5543831546322642
  0.0360330426609809  0.6254561525628868  0.4465372754732152
  0.4461855848080796  0.1257320090799985  0.5362319493133713
  0.5531866969990538  0.8746177891372442  0.4636133928645317
  0.3033860439907352  0.1243116608182103  0.0361164281312271
  0.6960652380770469  0.8755630508470134  0.9638752252994809
  0.8057064684898754  0.6278304297480712  0.2145280944028174
  0.1971678296068097  0.3747192340458254  0.7864386972218490
  0.9464920451893466  0.6238347166194730  0.7140502383457678
  0.0530503456927662  0.3757049889798337  0.2862436027112975
  0.5358850231829013  0.9463880243020724  0.6257259489938690
  0.4635928988181711  0.0540351693215554  0.3743271558853390
  0.0359896686326061  0.8032359821830918  0.6244180331281902
  0.9638188833762918  0.1964052533873371  0.3757216714885481
  0.2136154764075158  0.3039542993734615  0.1260025045130182
  0.7864760089400156  0.6962099188007009  0.8744310463737432
  0.7146464303169743  0.4472813384206726  0.1236781381795938
  0.2864965367380768  0.5540531165307071  0.8759859457516341
  0.6256497939631375  0.0360208537076462  0.4461105990874912
  0.3736840078780402  0.9642307487998789  0.5538845264684660
  0.3763814533994932  0.4642484194067590  0.6960380628181657
  0.1259949672391074  0.7139306979236868  0.8038787204735647
  0.8736927761372038  0.2859190681033209  0.1963934059661517
  0.1240473777913671  0.2142902975473107  0.9462789406007168
  0.8757439809099199  0.7868834644449788  0.0528105698573728
  0.3754950794402404  0.1961577384979407  0.9638109892354586
  0.6242099381552862  0.8033442863487660  0.0361415913327482
  0.3740885280336155  0.0539940879351966  0.4638896347890292
  0.6253573944659662  0.9465101771409012  0.5361854867477330
  0.8761201765702115  0.5542562199518499  0.2861371240089116
  0.1250282170121152  0.4466837503749495  0.7139365762812344
  0.8744598786124906  0.6958035405412287  0.7861885816001821
  0.1252073539459282  0.3038361401178560  0.2138181193236325
  0.1963054291837051  0.2865352237572468  0.8745990908588754
  0.8041283253674900  0.7144832370706973  0.1255363019160327
  0.0538234963431666  0.7861521424623777  0.8758426164284692
  0.9459447997899667  0.2140771137736165  0.1242531153864818
  0.5535695947092287  0.9641869521551973  0.3738506472274343
  0.4459739266230165  0.0360829646855257  0.6258839358584181
  0.6983753219167791  0.4616409079075863  0.3755347341425921
  0.3043781977050117  0.5364013782540156  0.6240570524455986
  0.2860120674320820  0.3760458739608402  0.0543272901788192
  0.7145016885389476  0.6240694547579193  0.9466943181815507
  0.7857577346889729  0.3743703725220230  0.1954813296416634
  0.2143503750272366  0.6259768051496667  0.8040020986341565
  0.9635717608319330  0.8752743918305398  0.6963664962498503
  0.0360114797727050  0.1243224501425367  0.3035777992601421
  0.4634171179861586  0.8745312676300518  0.5534899652911812
  0.5358908427197664  0.1257716406492353  0.4463624268935616
  0.4476149531364008  0.6252875876840536  0.0363264468759846
  0.5542213329913931  0.3739443075939238  0.9637031397749689
  0.3036709521568339  0.6246280072321969  0.5358702222530719
  0.6984366096452974  0.3741890910638883  0.4644970237777414
  0.8032111396928380  0.1247603481369898  0.7140712703639746
  0.1960696551930382  0.8744214169679557  0.2860546028970889
  0.9463161447534391  0.1245551191825256  0.2136886068787964
  0.0535336723649686  0.8757755215164695  0.7860473882326929
  0.5358038545358970  0.4457962421289257  0.1246957460463763
  0.4638621639604680  0.5531764685866406  0.8747407671584774
  0.0356683903477191  0.3042474061104813  0.1242720843974760
  0.9641057483481802  0.6962402208329820  0.8757138836139960
  0.2137465888277474  0.8038770844085183  0.6258035572997211
  0.7863551665885747  0.1958976188695671  0.3745576152448863
  0.7136334957002772  0.9456949500902945  0.6242211932651022
  0.2859051722120550  0.0537123927810196  0.3757629511497618
  0.6265364327496185  0.5357781295501807  0.9456752763115331
  0.3747079913182569  0.4633790555882180  0.0538507218224207
  0.6238564608123807  0.0356764295053490  0.8037060914641040
  0.3754245102905318  0.9637536621433387  0.1962888091773237
  0.1255372670364960  0.2138686923036897  0.3035369498298613
  0.8740847616568551  0.7856380017540253  0.6962886487411372
  0.1238945086577391  0.7139436260297065  0.4463741266166021
  0.8775252357751891  0.2845116441058181  0.5550313550025715
  0.3745393377694248  0.6972731826952575  0.4632754023128693
  0.6254248179758647  0.3030934132156816  0.5366336384701254
  0.3748321826038059  0.5536097343602226  0.9640574354554472
  0.6260681958362071  0.4459367676607464  0.0356551529642533
  0.8754105672359375  0.0526344984813034  0.7864617433134423
  0.1240923395893768  0.9467304458458573  0.2136938585995529
  0.8743439709685179  0.1964735235293901  0.2862775408099629
  0.1255543273757247  0.8036168591150119  0.7139469489588787
  0.1953438983372790  0.7863831822825887  0.3741833293260446
  0.8048209778928835  0.2131121350799524  0.6262627325460153
  0.0535517918781622  0.2860387715985929  0.3758180726897934
  0.9461920595866310  0.7134660267628588  0.6242763542620382
  0.5544127269557990  0.4637946681989958  0.8741260266432638
  0.4478340368923600  0.5358099605610880  0.1267255447036221
  0.6959218178854540  0.9635506507341665  0.8757541708499073
  0.3036533555211087  0.0361689232875148  0.1242568580891356
  0.2854574716115159  0.8762820024273159  0.5540012914323154
  0.7139462299590137  0.1239370371017062  0.4464797051558272
  0.7857541393493237  0.8736944463353464  0.6961658013686687
  0.2136636716318857  0.1257241848384557  0.3037359428198679
  0.9632429796842175  0.3759821713414597  0.1964001079133887
  0.0364729163928400  0.6242269294788014  0.8037644703531697
  0.4627356166399241  0.3740371441126620  0.0521139431056722
  0.5367743492513531  0.6253786206557961  0.9465405080782051
  0.6254824613031486  0.5392615693761875  0.3065653930971860
  0.8933558930443967  0.1068037497333118 -0.0002137637910612
  0.1063910312938242  0.8940788406481625 -0.0002482362522638
  0.8557679360693858  0.1426561553683834  0.4991057961924600
  0.1431250225266284  0.8560551650305276  0.4997183906297867
  0.3567059136984749  0.6065501317113046  0.7502054819468039
  0.6424440814357016  0.3994831564122227  0.2568719304756022
  0.3961062838441891  0.6432555496780888  0.2532864566066691
  0.6070095062673591  0.3557064030758001  0.7505041654006317
 -0.0000968560986393  0.8940221064685618  0.1062176225373340
 -0.0003406253024479  0.1067752369022569  0.8934093954909083
  0.4993825320811641  0.8555487338722920  0.1437664966851283
  0.4999133430702689  0.1434799260728600  0.8565939524201943
  0.7504836178997049  0.3556046197849565  0.6070662594030530
  0.2495358689454965  0.6433152999783187  0.3929490386122363
  0.2500307318265860  0.3937202744647843  0.6440655838439596
  0.7510033568126541  0.6089602659672120  0.3572479263792302
  0.1064236894748686  0.0000618936319281  0.8934385906247480
  0.8934047146397075  0.0001131129484049  0.1065016491419982
  0.1439466398645463  0.4999332634012892  0.8564971581375664
  0.8534914263781334  0.4992804306506049  0.1453989745498895
  0.6064798901131008  0.7498214733046837  0.3573898735411853
  0.3940655184027603  0.2501386163991896  0.6437834720491356
  0.6430714780738622  0.2494975316429384  0.3929372391863069
  0.3562098182434866  0.7501510502179145  0.6062184182399304
  0.8937229603325382  0.6048545454936066  0.5009673267285870
  0.1072733187417841  0.3934469318264202  0.4998456377298870
  0.8570798252257058  0.6434262092232346  0.0003210968796928
  0.1435545682547033  0.3566503219050340  0.0001041420384083
  0.3562841688164645  0.1060237910517077  0.2496421251112985
  0.6432967861446693  0.8931612014192855  0.7500638866363183
  0.3934758533290273  0.1439512157108347  0.7498721773633188
  0.6058914603332222  0.8581821209500922  0.2481089667292991
  0.0007422354282082  0.3930856687944890  0.6070107067037062
  0.0001882554022117  0.6058981550842532  0.3938811070883678
  0.5003548017385476  0.3562706741243617  0.6432895002430785
  0.4941950278576973  0.6471254891357709  0.3512427676427854
  0.7508918722184926  0.8552716573345057  0.1058589429252400
  0.2500557180509326  0.1437415829595011  0.8936937262596939
  0.2486194456989387  0.8938591230816914  0.1442823180018045
  0.7499614741856314  0.1054906951738821  0.8559903281775428
  0.1063863703179424  0.4998022889554888  0.3938792660815096
  0.8945566645996228  0.4996660422478977  0.6061015563041178
  0.1436134826653945  0.0003625197369036  0.3565761198224320
  0.8562918369773477 -0.0001060599371764  0.6439447350164678
  0.6062679311608065  0.2496277189493703  0.8563133681519380
  0.3933857511926240  0.7519235601667972  0.1405102838965666
  0.6444495048508422  0.7494801716049240  0.8940818848278644
  0.3560440322811994  0.2501243023686725  0.1066094744644459
  0.3936060880160707  0.1066640425355131  0.4998801796110222
  0.6054955042480116  0.8941230450649350  0.5000920751091262
  0.3559352590766153  0.1435867123795534 -0.0001703450160033
  0.6434524054729991  0.8557808528723269 -0.0002774958001187
  0.8590317451241487  0.6066103085371479  0.2485602632987864
  0.1448199698235726  0.3942558382297596  0.7500888801448123
  0.8939290829988521  0.6430074991075126  0.7503905064050348
  0.1054552321109475  0.3564078547816170  0.2497398884393209
  0.4998176810479661  0.8939136115531684  0.6059156559522684
  0.4993777622184731  0.1068331669386696  0.3938419374074141
 -0.0002639330726056  0.8557250483120606  0.6438712157530033
  0.0000415311761856  0.1439422796395075  0.3561658896042714
  0.2500006243346372  0.3565703957910606  0.1069397192562716
  0.7500833595720124  0.6438176526556800  0.8939113723392231
  0.7529666522191448  0.3959052660914416  0.1413569765064325
  0.2506306927582853  0.6068497492320206  0.8566619616013917
  0.6064224072715844 -0.0001657014964132  0.3934992971748881
  0.3932615234940475  0.0000715265409982  0.6066176641928730
  0.6442227163003572  0.4899494382963985  0.3521612097141122
  0.3572072506063227  0.5005324619466053  0.6434519338423524
  0.1063895847401552  0.7499430066157856  0.8564815499339616
  0.8929017730346162  0.2494331696291370  0.1439768678330429
  0.1434304801359584  0.2507087311418119  0.8938482849329376
  0.8556203227952235  0.7518040448997138  0.1056878616291833
  0.3957194571967863  0.6062824638796604 -0.0008653786057026
  0.6066951266845614  0.3928028125439353  0.0004784435722922
  0.3560269225641407  0.6444389607291098  0.4996125290726469
  0.6458163102354133  0.3556583670518375  0.5012057777832766
  0.8554503083577275  0.1050193778162004  0.7504403888544833
  0.1440331691547260  0.8939238107562048  0.2491896543465897
  0.8937539861222179  0.1442074576940667  0.2497015583796422
  0.1060542418074221  0.8563307285728595  0.7498522035714378
  0.4970848287531278  0.3956967747924017  0.1052350869879285
  0.4991905198201321  0.6060262118690426  0.8949871177519937
 -0.0000845421071148  0.3570308500800340  0.1439605886010477
  0.0003509010374895  0.6437302458462203  0.8563171537262591
  0.2495483433505991  0.8568142985137488  0.6067170248984758
  0.7509672230161779  0.1429416621340484  0.3943615309613518
  0.7495442385834080  0.8928877802927208  0.6435291384701458
  0.2495816154730073  0.1062187474909362  0.3564318406515122
  0.6073843606067708  0.4997294512421671  0.8929639342478998
  0.3976115484723510  0.4966327427229017  0.1071508595198204
  0.6433912148518395 -0.0002136960770844  0.8563959137969234
  0.3563698253448373  0.0003076124389619  0.1438147251073188
  0.1059632792429000  0.2497653027326634  0.3561915276769855
  0.8936944739756506  0.7498187738121466  0.6435726043391825
  0.1425762284012253  0.7506984758185183  0.3939314691784514
  0.8583294355606631  0.2483716324639619  0.6077132176527039
  0.9666352216879635  0.0759039901649580  0.0754998700305634
  0.0330404595054727  0.9242382420016828  0.9238376777542106
  0.7838503024461446  0.1741749524271458  0.5758204943630979
  0.2167831480176303  0.8258667761816866  0.4240473472223996
  0.2836037385638496  0.5759069689668799  0.6741669833549850
  0.7241687068609225  0.4197876460545356  0.3287368347307848
  0.4647962770669403  0.6755030047158008  0.1743951025576216
  0.5328982172372844  0.3255894339462265  0.8257525666291768
  0.0754789345253534  0.9674366597202141  0.0755198547594469
  0.9242829502004020  0.0331733028199506  0.9245027320482122
  0.5759948853478890  0.7828784497192913  0.1740479006635726
  0.4241050455322248  0.2168799516423897  0.8260380094260320
  0.6748368158425221  0.2814977947978607  0.5766462250789480
  0.3240791300920111  0.7174096299893633  0.4238803222238724
  0.1747602804463846  0.4677591672746378  0.6741496723392099
  0.8254990411128251  0.5350160770817264  0.3253960303932126
  0.0755145256927950  0.0760265136265396  0.9665568780250442
  0.9243391381731259  0.9248706040672202  0.0327735635613479
  0.1747592772464136  0.5758649829289912  0.7835280039903277
  0.8254210721950841  0.4229500170860055  0.2191203466864788
  0.5752050434458333  0.6760809184477139  0.2829401309223144
  0.4245825923339786  0.3261500953010643  0.7169009524929092
  0.6743260802722999  0.1741713794860948  0.4665187211871334
  0.3252847834398705  0.8264632411989700  0.5334414723998555
  0.8257797638026813  0.2175013775256535  0.4244489996883435
  0.1743120811456891  0.7831092397955151  0.5756779193571243
  0.3259692159165142  0.5331251878614509  0.8259356496378004
  0.6740900273632681  0.4648743180786491  0.1748320950165347
  0.4201285155295813  0.7229751418552384  0.3261139682931087
  0.5758384609491752  0.2828877560836219  0.6746112632535574
  0.7173486295778901  0.3237274237968162  0.4243955218227330
  0.2828107125008236  0.6742615771080168  0.5759275297848266
  0.5343478763150215  0.8260656225252827  0.3250905009203061
  0.4672561088591402  0.1742214623221485  0.6743539013395558
  0.2179390775187452  0.4245879592185374  0.8262330374967133
  0.7826966311713690  0.5780611193583799  0.1754342062225940
  0.8275949391904899  0.3244014733541631  0.5351992962327589
  0.1743108431024046  0.6745542600694810  0.4665303005595096
  0.3263897531691748  0.4245556528628137  0.7166205244982240
  0.6788267035602653  0.5775237677682807  0.2801780608930398
  0.4231783126644107  0.8250450303952367  0.2167922786376447
  0.5756575826588496  0.1737029444316583  0.7831587327661733
  0.9680327079396970  0.5757285689693920  0.5763942399546446
  0.0332348822707508  0.4240080513431370  0.4246685286087472
  0.7834149842564792  0.6748451903334223  0.0754529147544395
  0.2172644872238261  0.3259652357671760  0.9247216206096813
  0.2825842882876221  0.0758704703534146  0.1740584736418024
  0.7167366053852111  0.9240896741721106  0.8256478681918119
  0.0761041564692024  0.4665165258370835  0.5757499913497875
  0.9243190006462976  0.5325079599672478  0.4243735681816776
  0.6742940908035491  0.7826728528975523  0.0756555159554236
  0.3258463674821735  0.2171319823295251  0.9239497277930890
  0.1736221220041422  0.9683046712767268  0.1738908201804634
  0.8257305816682255  0.0315593075467203  0.8263164495863393
  0.0757947097335734  0.5755953871742510  0.4674278304980913
  0.9246501770883114  0.4227023363129742  0.5336802730807017
  0.1739112594339240  0.0758945213085287  0.2828506501368636
  0.8253742457667312  0.9237609078126559  0.7167428530917421
  0.6743077876857652  0.6735133098189531  0.9676795243714581
  0.3255848043778170  0.3260819719479862  0.0333578593678410
  0.8260721695947585  0.7167150703186069  0.9245126295376028
  0.1740402606268947  0.2834595173170708  0.0758873751505807
  0.3254448972581015  0.0330216457431085  0.3256581206110818
  0.6741260025775999  0.9664878435943434  0.6743317855988040
  0.7174449307311962  0.8257120795437211  0.9243705411912385
  0.2828107169779195  0.1743951649433425  0.0757555161431526
  0.2166972172315218  0.9244938863747474  0.3256499829627165
  0.7822057289222009  0.0750488915014535  0.6742432598274953
  0.8262569467065820  0.8266349752961019  0.0310269311432037
  0.1740932596323851  0.1745959455294443  0.9667901721592820
  0.3250697872605630  0.9245027896637775  0.2168786248181666
  0.6736882077705406  0.0754336976571551  0.7828626152911785
  0.4666984448717003  0.0756046446982999  0.5758061426393196
  0.5326383826147333  0.9244013434246491  0.4236090931138125
  0.9668559186695982  0.6739598890158508  0.6744141833842845
  0.0325366942072640  0.3255879413432241  0.3258503051082863
  0.5756593024005553  0.9675895143085632  0.5760428451413606
  0.4239872630126335  0.0330282066489836  0.4242463957050716
  0.0756277400612309  0.7824959233689447  0.6744347131339657
  0.9244831539702366  0.2174529085748539  0.3255939855792512
  0.5755416022711984  0.0756271822552785  0.4666355622661141
  0.4234459376430518  0.9243876979122748  0.5330886904162787
  0.0762390669383009  0.6740939374479697  0.7829940869421841
  0.9237643105183637  0.3256429337763735  0.2166394884174154
  0.9243797531619554  0.7168933781659830  0.8257551638532219
  0.0754453953034735  0.2829826016604295  0.1739406066156880
  0.0330794495367119  0.8258921102666030  0.8259552194374717
  0.9673113151278981  0.1744156593018632  0.1739681016891531
  0.9238587242480528  0.8254237195227349  0.7172867597429561
  0.0757861640423656  0.1740833372312372  0.2825639134713178
  0.4678744540695973  0.5749579593612183  0.0761836695268967
  0.5339815036617327  0.4244853219047310  0.9246112715651135
  0.5759426400647427  0.4667251527669273  0.0755338825236572
  0.4240462241848851  0.5313015539451734  0.9242405849911257
  0.5764458163229838  0.5751097885467985  0.9665036917739372
  0.4226522911925369  0.4229201417086622  0.0299000577435012
  0.9968904355758530  0.1439793864736540  0.9969206800541248
  0.0030053576950656  0.8566844536430968  0.0027517183308516
  0.7521271939660299  0.1058928149198555  0.4979413022904914
  0.2463430360898840  0.8938863444603318  0.5031190631538937
  0.2532829063070760  0.6437431533956787  0.7530397992970560
  0.7423810373732396  0.3563501612746624  0.2425777633008930
  0.4999607161942442  0.6058864179588412  0.2493927780324903
  0.5036927960242008  0.3936477375698632  0.7466844935775210
  0.9969188533124140  0.9974635637482244  0.1436790036499371
  0.0029694100396038  0.0032332177007952  0.8563119746288207
  0.4976728605637292  0.7523441286438006  0.1057068847440319
  0.5028871696915576  0.2469653078460270  0.8939082871208684
  0.7542965097415191  0.2524738655352514  0.6443519067118881
  0.2455608458659074  0.7468889036293618  0.3556103312346121
  0.2537863420560422  0.4970073259134274  0.6062129968261845
  0.7466772984987429  0.5042549879219009  0.3928895618426949
  0.1435930521894260  0.9975562773228047  0.9969543817101546
  0.8560124855722687  0.0033249696054274  0.0031237680502876
  0.1067312297389439  0.4973754936647805  0.7529931311322008
  0.8934417045863202  0.5023524485247920  0.2480097761108708
  0.6435104389603934  0.7548730876716487  0.2539333613393233
  0.3565846084823953  0.2475579630498238  0.7472164714150276
  0.6068914002826706  0.2528848951897473  0.4970374791724657
  0.3925016517935797  0.7480321828296109  0.5023644393809494
  0.8944462585934442  0.2455401741004160  0.5037853277750900
  0.1059291004665456  0.7525136217047713  0.4975641464016215
  0.3940934723671703  0.5031398235220470  0.7471046455178622
  0.5981686722325917  0.4997118786707592  0.2452718338703365
  0.3546210370427298  0.7446665509822860  0.2429237015850598
  0.6438639080031155  0.2520986409412864  0.7530274398780038
  0.7466074111849696  0.2458167541069723  0.3555942295830859
  0.2529332400469764  0.7531689038532794  0.6438185096728297
  0.5019502520002614  0.7487886584696384  0.3929682280075665
  0.4974710845916471  0.2528024490442737  0.6062284347256764
  0.2472811671552149  0.5034728926656851  0.8942430451559031
  0.7504315195959222  0.5006210743163786  0.1072002076306273
  0.7498281873815944  0.3911045458304168  0.5031104045936441
  0.2528884260143128  0.6065663447495353  0.4968079849291959
  0.2480998258249866  0.3565145403890935  0.7476392250369768
  0.7574414186912768  0.6485177354055539  0.2549749046656371
  0.5017784334247378  0.8933901624683469  0.2471535883570522
  0.4966552926887063  0.1060629336260451  0.7531764769715620
  0.9968016547867850  0.6435252357975042  0.4971490409059771
  0.0040637833468031  0.3557275956665649  0.5035122982864630
  0.7537549332160084  0.6060063403621827  0.9973197694143784
  0.2469905071189207  0.3941672625971730  0.0035697645751685
  0.2529186820102083  0.1436768752311050  0.2530738571736740
  0.7467616998959390  0.8558615540709217  0.7470824153221601
  0.9977010424146162  0.4966657823972038  0.6441100645224932
  0.0029732559118658  0.5025248786184335  0.3564845150133935
  0.7525734255572551  0.7522746914177671  0.1442085000168218
  0.2468404057864682  0.2472245138035797  0.8564627147862761
  0.2530678504459317  0.9969627488774361  0.1060985342763505
  0.7466872234428947  0.0024553725921629  0.8942274838739829
  0.1440623331411189  0.4970543179067188  0.4972119769918433
  0.8567028505941563  0.5013579701755398  0.5028405371410841
  0.1058819065878664  0.9970128638991443  0.2532747009972887
  0.8937055305810353  0.0019330544585863  0.7474252055298163
  0.6061329117997535  0.7523687451439860  0.9972248225360545
  0.3932132079042470  0.2469744532952568  0.0029965491281691
  0.8942251791699732  0.7470429934800039  0.0028006454245673
  0.1060869417107655  0.2531780093878896  0.9972440710047539
  0.3936934398293502  0.0025776414258035  0.2472172048782520
  0.6059294916827379  0.9965627815942744  0.7529522411425164
  0.7476771689896972  0.7471608305070834  0.8562681258257865
  0.2525989797594803  0.2530289616514605  0.1438634045278844
  0.2470382746869613  0.0028215324659346  0.3939543698703394
  0.7529654219310684  0.9962624525810181  0.6061567962970001
  0.7464758218289758  0.8942374485886299  0.0030945653936493
  0.2524803805973834  0.1063974118631156  0.9971712714901894
  0.2471886494554849  0.8559019418926699  0.2475745391370365
  0.7523617699234950  0.1433687377829141  0.7527917229790354
  0.4971676601726872  0.1436835069845344  0.4974361625682502
  0.5021380312197042  0.8567376186610060  0.5024061196610256
  0.9975056304564719  0.6060862996538691  0.7529745202395586
  0.0020045718595354  0.3938835666848525  0.2475021404020022
  0.4967287678166918  0.9970291344545864  0.6440383150041318
  0.5029371836908029  0.0035880416113372  0.3561738845735550
  0.9971049470043288  0.7523857871213333  0.6062088746201412
  0.0027793650958542  0.2471110083522610  0.3942603546590426
  0.6436248652018497  0.9972001419740194  0.4971064496677243
  0.3559063464086594  0.0034281661813244  0.5031242772788761
  0.1439299967199267  0.7530771013873009  0.7531562405957841
  0.8556522963575469  0.2473393849570902  0.2475488621629794
  0.8561866000823681  0.7463352424982922  0.7469367033830916
  0.1434354231334480  0.2531178861655018  0.2528442315176562
  0.0029860164781699  0.7471340831347274  0.8938228038918805
  0.9961794232070341  0.2538227587379481  0.1061905614065614
  0.0025420913288897  0.8935343980869701  0.7471440078409440
  0.9969454782951294  0.1062508302377078  0.2528081032315967
  0.4991943056740726  0.6434047911657574  0.9984574604828498
  0.5033874348508263  0.3559492863252923  0.0027904024881930
  0.5003616809172003  0.4983572509445914  0.1467116532687209
  0.5036195182252408  0.5029949741056676  0.8565254054800333
  0.6439867381191883  0.4964507962246154  0.9965564119162161
  0.3562823965239167  0.5044397836861892  0.0049562054962205
  0.9263675750939727  0.1784133476567404  0.0717207683123822
  0.0736697153049372  0.8218698862333951  0.9282560418985113
  0.8233734866483680  0.0714570643903855  0.5720200876354020
  0.1760971705227186  0.9281295331895479  0.4280746830655335
  0.3236462195559745  0.6784151464065343  0.6782293820828251
  0.6764678069669814  0.3210244514293095  0.3212087031370537
  0.4264916840743480  0.5720413128213163  0.1781838234952461
  0.5737703898626741  0.4277412072742517  0.8218776069666123
  0.0716938894063959  0.9268702867834248  0.1779838761099512
  0.9277307591709242  0.0731297974647645  0.8219416513539571
  0.5718551671846935  0.8234957943056525  0.0717979342220053
  0.4281813937210432  0.1764478704500425  0.9284536416688809
  0.6787426545332161  0.3225539622169848  0.6786428990858865
  0.3205339354965479  0.6770122108482834  0.3207720441839478
  0.1787060189271882  0.4266210278398941  0.5719542833065583
  0.8219446421224377  0.5730127336149740  0.4286762107830546
  0.1779280309544564  0.0721970812384525  0.9262179711657751
  0.8218081263356313  0.9281670659725683  0.0733631501482937
  0.0722170808331391  0.5718838925354689  0.8237746836766749
  0.9269273430546815  0.4280653750951054  0.1766186847663133
  0.6788648411911475  0.6793884919998944  0.3228519119623049
  0.3222337116771647  0.3220742210777551  0.6763784241796481
  0.5715886640161097  0.1782108940543201  0.4267151632401728
  0.4278908973076241  0.8220206736560136  0.5734224714475473
  0.9277885503014267  0.1760939180633103  0.4277066847907930
  0.0718129283422851  0.8233546989290041  0.5721858401766814
  0.8216449908980942  0.0733774964179746  0.9280831181278371
  0.1778447122116103  0.9269635220430715  0.0717756383989591
  0.4283374512976695  0.5732558096475234  0.8223159881705988
  0.5717762326273005  0.4222278768371392  0.1762560472321426
  0.5733323952866936  0.8222464733484044  0.4281659166451563
  0.4265248800004798  0.1781394397513801  0.5720633665766024
  0.0733491417639713  0.9284227213846308  0.8214508366535237
  0.9262699720500032  0.0722573009914934  0.1779396210010457
  0.1768814123187170  0.4284294388028623  0.9284416836510908
  0.8238959091305329  0.5724480313880609  0.0731322399922744
  0.8227798008503363  0.4272518556226010  0.5747552715569896
  0.1779839166786285  0.5718571436865699  0.4265289959772678
  0.4273656530156975  0.9274603350213617  0.1762749531740626
  0.5713706558159237  0.0712948888849038  0.8235787780884343
  0.9281145442799352  0.8224243814248802  0.0729775528815193
  0.0716488637418000  0.1785604604723774  0.9264102374600400
  0.9262988331804537  0.6775848359254580  0.5720308666857234
  0.0739537521394176  0.3217717450805658  0.4279833495372564
  0.3232406464414222  0.1781763697825382  0.1782300747193207
  0.6764647958081316  0.8216011263548166  0.8221570595738938
  0.4262026966551088  0.0719985291421785  0.6781879850331982
  0.5730196747558666  0.9290096888714062  0.3209614175724270
  0.0727457197514390  0.4263984253765309  0.6783376513645567
  0.9287189331822296  0.5733475603757694  0.3219446030441442
  0.5728590326297740  0.3230815826813249  0.5721435660215388
  0.4267681248540628  0.6785472068479134  0.4269224250905707
  0.6782011254032762  0.8238499054165462  0.1776765058307561
  0.3215515474844017  0.1768076737164580  0.8215588819742703
  0.0716215769741234  0.0719337657102861  0.3236296065297778
  0.9278257058418035  0.9275827942814016  0.6762997271560518
  0.6779754385410103  0.1775020890680198  0.8239865582539072
  0.3211095040817725  0.8223802447242902  0.1754599087042737
  0.5724317803153793  0.6775740097457549  0.9261355735983581
  0.4280894031237999  0.3214961952098521  0.0731071434036361
  0.9284666093424977  0.6762349191963312  0.9281166018122599
  0.0715047641796896  0.3239059541321481  0.0718337228193747
  0.4277825241524184  0.0736403646233430  0.3218734529449512
  0.5715880377859061  0.9262001391346576  0.6780443007199787
  0.5738155886357622  0.3216405191078740  0.9278972074799279
  0.4268272900052036  0.6774652821994250  0.0716269118516649
  0.0733549695994709  0.4278293906723893  0.3220934119502945
  0.9268845267910640  0.5712691168864892  0.6784436188900895
  0.4289033445194840  0.4285507194257850  0.6764158764713847
  0.5680332475595081  0.5740939378459755  0.3261019583875344
  0.9303075780192152  0.3200254414844205  0.5741961731180782
  0.0716834785349808  0.6779135964856075  0.4266990652894332
  0.3233480416304026  0.0719727320471046  0.0718322685024165
  0.6758429584116767  0.9276577368467529  0.9279301386297120
  0.8260554066732633  0.6789385164471268  0.1771104250277797
  0.1769061538850951  0.3224973020667579  0.8222095270613032
  0.1777703392561152  0.3237582166917502  0.1783068563886130
  0.8221406830331406  0.6760757280699425  0.8221236282371421
  0.6782849557493655  0.4268994403472928  0.0720294235008468
  0.3224344337014410  0.5735610835220822  0.9284587337850100
  0.6780964739214536  0.0717332607268790  0.4263504223238407
  0.3209663728768149  0.9289137305854775  0.5735982557120359
  0.1785648574362388  0.6783923097763457  0.8236879928213208
  0.8210608131510182  0.3214334524008971  0.1765225653005717
  0.3217352718526940  0.0737484113573702  0.4280241899249360
  0.6776910030142673  0.9262746343159223  0.5718209241025082
  0.6802486295886648  0.4270947208811063  0.4295568983650607
  0.3237368243880207  0.5721940578638649  0.5715126396678207
  0.3220094849461613  0.4284066627307941  0.0742607979900405
  0.6791968299637686  0.5713718818021061  0.9266700670748794
  0.8238805211032587  0.1768855539760116  0.6785468950442822
  0.1755316471650086  0.8223895361556213  0.3219263321299553
  0.1778577054563014  0.8234827999348975  0.6781542868840401
  0.8224408432436827  0.1760736898330242  0.3223689133537268
  0.1780681574223319  0.1783034737808809  0.3233370255772762
  0.8215301242997115  0.8212316365727780  0.6765974861074633
  0.5621486172021444  0.5126916526821054  0.2326524022372840
 
  0.00000000E+00  0.00000000E+00  0.00000000E+00
  0.00000000E+00  0.00000000E+00  0.00000000E+00
  0.00000000E+00  0.00000000E+00  0.00000000E+00
  0.00000000E+00  0.00000000E+00  0.00000000E+00
  0.00000000E+00  0.00000000E+00  0.00000000E+00
  0.00000000E+00  0.00000000E+00  0.00000000E+00
  0.00000000E+00  0.00000000E+00  0.00000000E+00
  0.00000000E+00  0.00000000E+00  0.00000000E+00
  0.00000000E+00  0.00000000E+00  0.00000000E+00
  0.00000000E+00  0.00000000E+00  0.00000000E+00
  0.00000000E+00  0.00000000E+00  0.00000000E+00
  0.00000000E+00  0.00000000E+00  0.00000000E+00
  0.00000000E+00  0.00000000E+00  0.00000000E+00
  0.00000000E+00  0.00000000E+00  0.00000000E+00
  0.00000000E+00  0.00000000E+00  0.00000000E+00
  0.00000000E+00  0.00000000E+00  0.00000000E+00
  0.00000000E+00  0.00000000E+00  0.00000000E+00
  0.00000000E+00  0.00000000E+00  0.00000000E+00
  0.00000000E+00  0.00000000E+00  0.00000000E+00
  0.00000000E+00  0.00000000E+00  0.00000000E+00
  0.00000000E+00  0.00000000E+00  0.00000000E+00
  0.00000000E+00  0.00000000E+00  0.00000000E+00
  0.00000000E+00  0.00000000E+00  0.00000000E+00
  0.00000000E+00  0.00000000E+00  0.00000000E+00
  0.00000000E+00  0.00000000E+00  0.00000000E+00
  0.00000000E+00  0.00000000E+00  0.00000000E+00
  0.00000000E+00  0.00000000E+00  0.00000000E+00
  0.00000000E+00  0.00000000E+00  0.00000000E+00
  0.00000000E+00  0.00000000E+00  0.00000000E+00
  0.00000000E+00  0.00000000E+00  0.00000000E+00
  0.00000000E+00  0.00000000E+00  0.00000000E+00
  0.00000000E+00  0.00000000E+00  0.00000000E+00
  0.00000000E+00  0.00000000E+00  0.00000000E+00
  0.00000000E+00  0.00000000E+00  0.00000000E+00
  0.00000000E+00  0.00000000E+00  0.00000000E+00
  0.00000000E+00  0.00000000E+00  0.00000000E+00
  0.00000000E+00  0.00000000E+00  0.00000000E+00
  0.00000000E+00  0.00000000E+00  0.00000000E+00
  0.00000000E+00  0.00000000E+00  0.00000000E+00
  0.00000000E+00  0.00000000E+00  0.00000000E+00
  0.00000000E+00  0.00000000E+00  0.00000000E+00
  0.00000000E+00  0.00000000E+00  0.00000000E+00
  0.00000000E+00  0.00000000E+00  0.00000000E+00
  0.00000000E+00  0.00000000E+00  0.00000000E+00
  0.00000000E+00  0.00000000E+00  0.00000000E+00
  0.00000000E+00  0.00000000E+00  0.00000000E+00
  0.00000000E+00  0.00000000E+00  0.00000000E+00
  0.00000000E+00  0.00000000E+00  0.00000000E+00
  0.00000000E+00  0.00000000E+00  0.00000000E+00
  0.00000000E+00  0.00000000E+00  0.00000000E+00
  0.00000000E+00  0.00000000E+00  0.00000000E+00
  0.00000000E+00  0.00000000E+00  0.00000000E+00
  0.00000000E+00  0.00000000E+00  0.00000000E+00
  0.00000000E+00  0.00000000E+00  0.00000000E+00
  0.00000000E+00  0.00000000E+00  0.00000000E+00
  0.00000000E+00  0.00000000E+00  0.00000000E+00
  0.00000000E+00  0.00000000E+00  0.00000000E+00
  0.00000000E+00  0.00000000E+00  0.00000000E+00
  0.00000000E+00  0.00000000E+00  0.00000000E+00
  0.00000000E+00  0.00000000E+00  0.00000000E+00
  0.00000000E+00  0.00000000E+00  0.00000000E+00
  0.00000000E+00  0.00000000E+00  0.00000000E+00
  0.00000000E+00  0.00000000E+00  0.00000000E+00
  0.00000000E+00  0.00000000E+00  0.00000000E+00
  0.00000000E+00  0.00000000E+00  0.00000000E+00
  0.00000000E+00  0.00000000E+00  0.00000000E+00
  0.00000000E+00  0.00000000E+00  0.00000000E+00
  0.00000000E+00  0.00000000E+00  0.00000000E+00
  0.00000000E+00  0.00000000E+00  0.00000000E+00
  0.00000000E+00  0.00000000E+00  0.00000000E+00
  0.00000000E+00  0.00000000E+00  0.00000000E+00
  0.00000000E+00  0.00000000E+00  0.00000000E+00
  0.00000000E+00  0.00000000E+00  0.00000000E+00
  0.00000000E+00  0.00000000E+00  0.00000000E+00
  0.00000000E+00  0.00000000E+00  0.00000000E+00
  0.00000000E+00  0.00000000E+00  0.00000000E+00
  0.00000000E+00  0.00000000E+00  0.00000000E+00
  0.00000000E+00  0.00000000E+00  0.00000000E+00
  0.00000000E+00  0.00000000E+00  0.00000000E+00
  0.00000000E+00  0.00000000E+00  0.00000000E+00
  0.00000000E+00  0.00000000E+00  0.00000000E+00
  0.00000000E+00  0.00000000E+00  0.00000000E+00
  0.00000000E+00  0.00000000E+00  0.00000000E+00
  0.00000000E+00  0.00000000E+00  0.00000000E+00
  0.00000000E+00  0.00000000E+00  0.00000000E+00
  0.00000000E+00  0.00000000E+00  0.00000000E+00
  0.00000000E+00  0.00000000E+00  0.00000000E+00
  0.00000000E+00  0.00000000E+00  0.00000000E+00
  0.00000000E+00  0.00000000E+00  0.00000000E+00
  0.00000000E+00  0.00000000E+00  0.00000000E+00
  0.00000000E+00  0.00000000E+00  0.00000000E+00
  0.00000000E+00  0.00000000E+00  0.00000000E+00
  0.00000000E+00  0.00000000E+00  0.00000000E+00
  0.00000000E+00  0.00000000E+00  0.00000000E+00
  0.00000000E+00  0.00000000E+00  0.00000000E+00
  0.00000000E+00  0.00000000E+00  0.00000000E+00
  0.00000000E+00  0.00000000E+00  0.00000000E+00
  0.00000000E+00  0.00000000E+00  0.00000000E+00
  0.00000000E+00  0.00000000E+00  0.00000000E+00
  0.00000000E+00  0.00000000E+00  0.00000000E+00
  0.00000000E+00  0.00000000E+00  0.00000000E+00
  0.00000000E+00  0.00000000E+00  0.00000000E+00
  0.00000000E+00  0.00000000E+00  0.00000000E+00
  0.00000000E+00  0.00000000E+00  0.00000000E+00
  0.00000000E+00  0.00000000E+00  0.00000000E+00
  0.00000000E+00  0.00000000E+00  0.00000000E+00
  0.00000000E+00  0.00000000E+00  0.00000000E+00
  0.00000000E+00  0.00000000E+00  0.00000000E+00
  0.00000000E+00  0.00000000E+00  0.00000000E+00
  0.00000000E+00  0.00000000E+00  0.00000000E+00
  0.00000000E+00  0.00000000E+00  0.00000000E+00
  0.00000000E+00  0.00000000E+00  0.00000000E+00
  0.00000000E+00  0.00000000E+00  0.00000000E+00
  0.00000000E+00  0.00000000E+00  0.00000000E+00
  0.00000000E+00  0.00000000E+00  0.00000000E+00
  0.00000000E+00  0.00000000E+00  0.00000000E+00
  0.00000000E+00  0.00000000E+00  0.00000000E+00
  0.00000000E+00  0.00000000E+00  0.00000000E+00
  0.00000000E+00  0.00000000E+00  0.00000000E+00
  0.00000000E+00  0.00000000E+00  0.00000000E+00
  0.00000000E+00  0.00000000E+00  0.00000000E+00
  0.00000000E+00  0.00000000E+00  0.00000000E+00
  0.00000000E+00  0.00000000E+00  0.00000000E+00
  0.00000000E+00  0.00000000E+00  0.00000000E+00
  0.00000000E+00  0.00000000E+00  0.00000000E+00
  0.00000000E+00  0.00000000E+00  0.00000000E+00
  0.00000000E+00  0.00000000E+00  0.00000000E+00
  0.00000000E+00  0.00000000E+00  0.00000000E+00
  0.00000000E+00  0.00000000E+00  0.00000000E+00
  0.00000000E+00  0.00000000E+00  0.00000000E+00
  0.00000000E+00  0.00000000E+00  0.00000000E+00
  0.00000000E+00  0.00000000E+00  0.00000000E+00
  0.00000000E+00  0.00000000E+00  0.00000000E+00
  0.00000000E+00  0.00000000E+00  0.00000000E+00
  0.00000000E+00  0.00000000E+00  0.00000000E+00
  0.00000000E+00  0.00000000E+00  0.00000000E+00
  0.00000000E+00  0.00000000E+00  0.00000000E+00
  0.00000000E+00  0.00000000E+00  0.00000000E+00
  0.00000000E+00  0.00000000E+00  0.00000000E+00
  0.00000000E+00  0.00000000E+00  0.00000000E+00
  0.00000000E+00  0.00000000E+00  0.00000000E+00
  0.00000000E+00  0.00000000E+00  0.00000000E+00
  0.00000000E+00  0.00000000E+00  0.00000000E+00
  0.00000000E+00  0.00000000E+00  0.00000000E+00
  0.00000000E+00  0.00000000E+00  0.00000000E+00
  0.00000000E+00  0.00000000E+00  0.00000000E+00
  0.00000000E+00  0.00000000E+00  0.00000000E+00
  0.00000000E+00  0.00000000E+00  0.00000000E+00
  0.00000000E+00  0.00000000E+00  0.00000000E+00
  0.00000000E+00  0.00000000E+00  0.00000000E+00
  0.00000000E+00  0.00000000E+00  0.00000000E+00
  0.00000000E+00  0.00000000E+00  0.00000000E+00
  0.00000000E+00  0.00000000E+00  0.00000000E+00
  0.00000000E+00  0.00000000E+00  0.00000000E+00
  0.00000000E+00  0.00000000E+00  0.00000000E+00
  0.00000000E+00  0.00000000E+00  0.00000000E+00
  0.00000000E+00  0.00000000E+00  0.00000000E+00
  0.00000000E+00  0.00000000E+00  0.00000000E+00
  0.00000000E+00  0.00000000E+00  0.00000000E+00
  0.00000000E+00  0.00000000E+00  0.00000000E+00
  0.00000000E+00  0.00000000E+00  0.00000000E+00
  0.00000000E+00  0.00000000E+00  0.00000000E+00
  0.00000000E+00  0.00000000E+00  0.00000000E+00
  0.00000000E+00  0.00000000E+00  0.00000000E+00
  0.00000000E+00  0.00000000E+00  0.00000000E+00
  0.00000000E+00  0.00000000E+00  0.00000000E+00
  0.00000000E+00  0.00000000E+00  0.00000000E+00
  0.00000000E+00  0.00000000E+00  0.00000000E+00
  0.00000000E+00  0.00000000E+00  0.00000000E+00
  0.00000000E+00  0.00000000E+00  0.00000000E+00
  0.00000000E+00  0.00000000E+00  0.00000000E+00
  0.00000000E+00  0.00000000E+00  0.00000000E+00
  0.00000000E+00  0.00000000E+00  0.00000000E+00
  0.00000000E+00  0.00000000E+00  0.00000000E+00
  0.00000000E+00  0.00000000E+00  0.00000000E+00
  0.00000000E+00  0.00000000E+00  0.00000000E+00
  0.00000000E+00  0.00000000E+00  0.00000000E+00
  0.00000000E+00  0.00000000E+00  0.00000000E+00
  0.00000000E+00  0.00000000E+00  0.00000000E+00
  0.00000000E+00  0.00000000E+00  0.00000000E+00
  0.00000000E+00  0.00000000E+00  0.00000000E+00
  0.00000000E+00  0.00000000E+00  0.00000000E+00
  0.00000000E+00  0.00000000E+00  0.00000000E+00
  0.00000000E+00  0.00000000E+00  0.00000000E+00
  0.00000000E+00  0.00000000E+00  0.00000000E+00
  0.00000000E+00  0.00000000E+00  0.00000000E+00
  0.00000000E+00  0.00000000E+00  0.00000000E+00
  0.00000000E+00  0.00000000E+00  0.00000000E+00
  0.00000000E+00  0.00000000E+00  0.00000000E+00
  0.00000000E+00  0.00000000E+00  0.00000000E+00
  0.00000000E+00  0.00000000E+00  0.00000000E+00
  0.00000000E+00  0.00000000E+00  0.00000000E+00
  0.00000000E+00  0.00000000E+00  0.00000000E+00
  0.00000000E+00  0.00000000E+00  0.00000000E+00
  0.00000000E+00  0.00000000E+00  0.00000000E+00
  0.00000000E+00  0.00000000E+00  0.00000000E+00
  0.00000000E+00  0.00000000E+00  0.00000000E+00
  0.00000000E+00  0.00000000E+00  0.00000000E+00
  0.00000000E+00  0.00000000E+00  0.00000000E+00
  0.00000000E+00  0.00000000E+00  0.00000000E+00
  0.00000000E+00  0.00000000E+00  0.00000000E+00
  0.00000000E+00  0.00000000E+00  0.00000000E+00
  0.00000000E+00  0.00000000E+00  0.00000000E+00
  0.00000000E+00  0.00000000E+00  0.00000000E+00
  0.00000000E+00  0.00000000E+00  0.00000000E+00
  0.00000000E+00  0.00000000E+00  0.00000000E+00
  0.00000000E+00  0.00000000E+00  0.00000000E+00
  0.00000000E+00  0.00000000E+00  0.00000000E+00
  0.00000000E+00  0.00000000E+00  0.00000000E+00
  0.00000000E+00  0.00000000E+00  0.00000000E+00
  0.00000000E+00  0.00000000E+00  0.00000000E+00
  0.00000000E+00  0.00000000E+00  0.00000000E+00
  0.00000000E+00  0.00000000E+00  0.00000000E+00
  0.00000000E+00  0.00000000E+00  0.00000000E+00
  0.00000000E+00  0.00000000E+00  0.00000000E+00
  0.00000000E+00  0.00000000E+00  0.00000000E+00
  0.00000000E+00  0.00000000E+00  0.00000000E+00
  0.00000000E+00  0.00000000E+00  0.00000000E+00
  0.00000000E+00  0.00000000E+00  0.00000000E+00
  0.00000000E+00  0.00000000E+00  0.00000000E+00
  0.00000000E+00  0.00000000E+00  0.00000000E+00
  0.00000000E+00  0.00000000E+00  0.00000000E+00
  0.00000000E+00  0.00000000E+00  0.00000000E+00
  0.00000000E+00  0.00000000E+00  0.00000000E+00
  0.00000000E+00  0.00000000E+00  0.00000000E+00
  0.00000000E+00  0.00000000E+00  0.00000000E+00
  0.00000000E+00  0.00000000E+00  0.00000000E+00
  0.00000000E+00  0.00000000E+00  0.00000000E+00
  0.00000000E+00  0.00000000E+00  0.00000000E+00
  0.00000000E+00  0.00000000E+00  0.00000000E+00
  0.00000000E+00  0.00000000E+00  0.00000000E+00
  0.00000000E+00  0.00000000E+00  0.00000000E+00
  0.00000000E+00  0.00000000E+00  0.00000000E+00
  0.00000000E+00  0.00000000E+00  0.00000000E+00
  0.00000000E+00  0.00000000E+00  0.00000000E+00
  0.00000000E+00  0.00000000E+00  0.00000000E+00
  0.00000000E+00  0.00000000E+00  0.00000000E+00
  0.00000000E+00  0.00000000E+00  0.00000000E+00
  0.00000000E+00  0.00000000E+00  0.00000000E+00
  0.00000000E+00  0.00000000E+00  0.00000000E+00
  0.00000000E+00  0.00000000E+00  0.00000000E+00
  0.00000000E+00  0.00000000E+00  0.00000000E+00
  0.00000000E+00  0.00000000E+00  0.00000000E+00
  0.00000000E+00  0.00000000E+00  0.00000000E+00
  0.00000000E+00  0.00000000E+00  0.00000000E+00
  0.00000000E+00  0.00000000E+00  0.00000000E+00
  0.00000000E+00  0.00000000E+00  0.00000000E+00
  0.00000000E+00  0.00000000E+00  0.00000000E+00
  0.00000000E+00  0.00000000E+00  0.00000000E+00
  0.00000000E+00  0.00000000E+00  0.00000000E+00
  0.00000000E+00  0.00000000E+00  0.00000000E+00
  0.00000000E+00  0.00000000E+00  0.00000000E+00
  0.00000000E+00  0.00000000E+00  0.00000000E+00
  0.00000000E+00  0.00000000E+00  0.00000000E+00
  0.00000000E+00  0.00000000E+00  0.00000000E+00
  0.00000000E+00  0.00000000E+00  0.00000000E+00
  0.00000000E+00  0.00000000E+00  0.00000000E+00
  0.00000000E+00  0.00000000E+00  0.00000000E+00
  0.00000000E+00  0.00000000E+00  0.00000000E+00
  0.00000000E+00  0.00000000E+00  0.00000000E+00
  0.00000000E+00  0.00000000E+00  0.00000000E+00
  0.00000000E+00  0.00000000E+00  0.00000000E+00
  0.00000000E+00  0.00000000E+00  0.00000000E+00
  0.00000000E+00  0.00000000E+00  0.00000000E+00
  0.00000000E+00  0.00000000E+00  0.00000000E+00
  0.00000000E+00  0.00000000E+00  0.00000000E+00
  0.00000000E+00  0.00000000E+00  0.00000000E+00
  0.00000000E+00  0.00000000E+00  0.00000000E+00
  0.00000000E+00  0.00000000E+00  0.00000000E+00
  0.00000000E+00  0.00000000E+00  0.00000000E+00
  0.00000000E+00  0.00000000E+00  0.00000000E+00
  0.00000000E+00  0.00000000E+00  0.00000000E+00
  0.00000000E+00  0.00000000E+00  0.00000000E+00
  0.00000000E+00  0.00000000E+00  0.00000000E+00
  0.00000000E+00  0.00000000E+00  0.00000000E+00
  0.00000000E+00  0.00000000E+00  0.00000000E+00
  0.00000000E+00  0.00000000E+00  0.00000000E+00
  0.00000000E+00  0.00000000E+00  0.00000000E+00
  0.00000000E+00  0.00000000E+00  0.00000000E+00
  0.00000000E+00  0.00000000E+00  0.00000000E+00
  0.00000000E+00  0.00000000E+00  0.00000000E+00
  0.00000000E+00  0.00000000E+00  0.00000000E+00
  0.00000000E+00  0.00000000E+00  0.00000000E+00
  0.00000000E+00  0.00000000E+00  0.00000000E+00
  0.00000000E+00  0.00000000E+00  0.00000000E+00
  0.00000000E+00  0.00000000E+00  0.00000000E+00
  0.00000000E+00  0.00000000E+00  0.00000000E+00
  0.00000000E+00  0.00000000E+00  0.00000000E+00
  0.00000000E+00  0.00000000E+00  0.00000000E+00
  0.00000000E+00  0.00000000E+00  0.00000000E+00
  0.00000000E+00  0.00000000E+00  0.00000000E+00
  0.00000000E+00  0.00000000E+00  0.00000000E+00
  0.00000000E+00  0.00000000E+00  0.00000000E+00
  0.00000000E+00  0.00000000E+00  0.00000000E+00
  0.00000000E+00  0.00000000E+00  0.00000000E+00
  0.00000000E+00  0.00000000E+00  0.00000000E+00
  0.00000000E+00  0.00000000E+00  0.00000000E+00
  0.00000000E+00  0.00000000E+00  0.00000000E+00
  0.00000000E+00  0.00000000E+00  0.00000000E+00
  0.00000000E+00  0.00000000E+00  0.00000000E+00
  0.00000000E+00  0.00000000E+00  0.00000000E+00
  0.00000000E+00  0.00000000E+00  0.00000000E+00
  0.00000000E+00  0.00000000E+00  0.00000000E+00
  0.00000000E+00  0.00000000E+00  0.00000000E+00
  0.00000000E+00  0.00000000E+00  0.00000000E+00
  0.00000000E+00  0.00000000E+00  0.00000000E+00
  0.00000000E+00  0.00000000E+00  0.00000000E+00
  0.00000000E+00  0.00000000E+00  0.00000000E+00
  0.00000000E+00  0.00000000E+00  0.00000000E+00
  0.00000000E+00  0.00000000E+00  0.00000000E+00
  0.00000000E+00  0.00000000E+00  0.00000000E+00
  0.00000000E+00  0.00000000E+00  0.00000000E+00
  0.00000000E+00  0.00000000E+00  0.00000000E+00
  0.00000000E+00  0.00000000E+00  0.00000000E+00
  0.00000000E+00  0.00000000E+00  0.00000000E+00
  0.00000000E+00  0.00000000E+00  0.00000000E+00
  0.00000000E+00  0.00000000E+00  0.00000000E+00
  0.00000000E+00  0.00000000E+00  0.00000000E+00
  0.00000000E+00  0.00000000E+00  0.00000000E+00
  0.00000000E+00  0.00000000E+00  0.00000000E+00
  0.00000000E+00  0.00000000E+00  0.00000000E+00
  0.00000000E+00  0.00000000E+00  0.00000000E+00
  0.00000000E+00  0.00000000E+00  0.00000000E+00
  0.00000000E+00  0.00000000E+00  0.00000000E+00
  0.00000000E+00  0.00000000E+00  0.00000000E+00
  0.00000000E+00  0.00000000E+00  0.00000000E+00
  0.00000000E+00  0.00000000E+00  0.00000000E+00
  0.00000000E+00  0.00000000E+00  0.00000000E+00
  0.00000000E+00  0.00000000E+00  0.00000000E+00
  0.00000000E+00  0.00000000E+00  0.00000000E+00
  0.00000000E+00  0.00000000E+00  0.00000000E+00
  0.00000000E+00  0.00000000E+00  0.00000000E+00
  0.00000000E+00  0.00000000E+00  0.00000000E+00
  0.00000000E+00  0.00000000E+00  0.00000000E+00
  0.00000000E+00  0.00000000E+00  0.00000000E+00
  0.00000000E+00  0.00000000E+00  0.00000000E+00
  0.00000000E+00  0.00000000E+00  0.00000000E+00
  0.00000000E+00  0.00000000E+00  0.00000000E+00
  0.00000000E+00  0.00000000E+00  0.00000000E+00
  0.00000000E+00  0.00000000E+00  0.00000000E+00
  0.00000000E+00  0.00000000E+00  0.00000000E+00
  0.00000000E+00  0.00000000E+00  0.00000000E+00
  0.00000000E+00  0.00000000E+00  0.00000000E+00
  0.00000000E+00  0.00000000E+00  0.00000000E+00
  0.00000000E+00  0.00000000E+00  0.00000000E+00
  0.00000000E+00  0.00000000E+00  0.00000000E+00
  0.00000000E+00  0.00000000E+00  0.00000000E+00
  0.00000000E+00  0.00000000E+00  0.00000000E+00
  0.00000000E+00  0.00000000E+00  0.00000000E+00
  0.00000000E+00  0.00000000E+00  0.00000000E+00
  0.00000000E+00  0.00000000E+00  0.00000000E+00
  0.00000000E+00  0.00000000E+00  0.00000000E+00
  0.00000000E+00  0.00000000E+00  0.00000000E+00
  0.00000000E+00  0.00000000E+00  0.00000000E+00
  0.00000000E+00  0.00000000E+00  0.00000000E+00
  0.00000000E+00  0.00000000E+00  0.00000000E+00
  0.00000000E+00  0.00000000E+00  0.00000000E+00
  0.00000000E+00  0.00000000E+00  0.00000000E+00
  0.00000000E+00  0.00000000E+00  0.00000000E+00
  0.00000000E+00  0.00000000E+00  0.00000000E+00
  0.00000000E+00  0.00000000E+00  0.00000000E+00
  0.00000000E+00  0.00000000E+00  0.00000000E+00
  0.00000000E+00  0.00000000E+00  0.00000000E+00
  0.00000000E+00  0.00000000E+00  0.00000000E+00
  0.00000000E+00  0.00000000E+00  0.00000000E+00
  0.00000000E+00  0.00000000E+00  0.00000000E+00
  0.00000000E+00  0.00000000E+00  0.00000000E+00
  0.00000000E+00  0.00000000E+00  0.00000000E+00
  0.00000000E+00  0.00000000E+00  0.00000000E+00
  0.00000000E+00  0.00000000E+00  0.00000000E+00
  0.00000000E+00  0.00000000E+00  0.00000000E+00
  0.00000000E+00  0.00000000E+00  0.00000000E+00
  0.00000000E+00  0.00000000E+00  0.00000000E+00
  0.00000000E+00  0.00000000E+00  0.00000000E+00
  0.00000000E+00  0.00000000E+00  0.00000000E+00
  0.00000000E+00  0.00000000E+00  0.00000000E+00
  0.00000000E+00  0.00000000E+00  0.00000000E+00
  0.00000000E+00  0.00000000E+00  0.00000000E+00
  0.00000000E+00  0.00000000E+00  0.00000000E+00
  0.00000000E+00  0.00000000E+00  0.00000000E+00
  0.00000000E+00  0.00000000E+00  0.00000000E+00
  0.00000000E+00  0.00000000E+00  0.00000000E+00
  0.00000000E+00  0.00000000E+00  0.00000000E+00
  0.00000000E+00  0.00000000E+00  0.00000000E+00
  0.00000000E+00  0.00000000E+00  0.00000000E+00
  0.00000000E+00  0.00000000E+00  0.00000000E+00
  0.00000000E+00  0.00000000E+00  0.00000000E+00
  0.00000000E+00  0.00000000E+00  0.00000000E+00
  0.00000000E+00  0.00000000E+00  0.00000000E+00
  0.00000000E+00  0.00000000E+00  0.00000000E+00
  0.00000000E+00  0.00000000E+00  0.00000000E+00
  0.00000000E+00  0.00000000E+00  0.00000000E+00
  0.00000000E+00  0.00000000E+00  0.00000000E+00
  0.00000000E+00  0.00000000E+00  0.00000000E+00
  0.00000000E+00  0.00000000E+00  0.00000000E+00
  0.00000000E+00  0.00000000E+00  0.00000000E+00
  0.00000000E+00  0.00000000E+00  0.00000000E+00
  0.00000000E+00  0.00000000E+00  0.00000000E+00
  0.00000000E+00  0.00000000E+00  0.00000000E+00
  0.00000000E+00  0.00000000E+00  0.00000000E+00
  0.00000000E+00  0.00000000E+00  0.00000000E+00
  0.00000000E+00  0.00000000E+00  0.00000000E+00
  0.00000000E+00  0.00000000E+00  0.00000000E+00
  0.00000000E+00  0.00000000E+00  0.00000000E+00
  0.00000000E+00  0.00000000E+00  0.00000000E+00
  0.00000000E+00  0.00000000E+00  0.00000000E+00
  0.00000000E+00  0.00000000E+00  0.00000000E+00
  0.00000000E+00  0.00000000E+00  0.00000000E+00
  0.00000000E+00  0.00000000E+00  0.00000000E+00
  0.00000000E+00  0.00000000E+00  0.00000000E+00
  0.00000000E+00  0.00000000E+00  0.00000000E+00
  0.00000000E+00  0.00000000E+00  0.00000000E+00
  0.00000000E+00  0.00000000E+00  0.00000000E+00
  0.00000000E+00  0.00000000E+00  0.00000000E+00
  0.00000000E+00  0.00000000E+00  0.00000000E+00
  0.00000000E+00  0.00000000E+00  0.00000000E+00
  0.00000000E+00  0.00000000E+00  0.00000000E+00
  0.00000000E+00  0.00000000E+00  0.00000000E+00
  0.00000000E+00  0.00000000E+00  0.00000000E+00
  0.00000000E+00  0.00000000E+00  0.00000000E+00
  0.00000000E+00  0.00000000E+00  0.00000000E+00
  0.00000000E+00  0.00000000E+00  0.00000000E+00
  0.00000000E+00  0.00000000E+00  0.00000000E+00
  0.00000000E+00  0.00000000E+00  0.00000000E+00
  0.00000000E+00  0.00000000E+00  0.00000000E+00
  0.00000000E+00  0.00000000E+00  0.00000000E+00
  0.00000000E+00  0.00000000E+00  0.00000000E+00
  0.00000000E+00  0.00000000E+00  0.00000000E+00
  0.00000000E+00  0.00000000E+00  0.00000000E+00
  0.00000000E+00  0.00000000E+00  0.00000000E+00
  0.00000000E+00  0.00000000E+00  0.00000000E+00
  0.00000000E+00  0.00000000E+00  0.00000000E+00
  0.00000000E+00  0.00000000E+00  0.00000000E+00
  0.00000000E+00  0.00000000E+00  0.00000000E+00
  0.00000000E+00  0.00000000E+00  0.00000000E+00
  0.00000000E+00  0.00000000E+00  0.00000000E+00
  0.00000000E+00  0.00000000E+00  0.00000000E+00
  0.00000000E+00  0.00000000E+00  0.00000000E+00
  0.00000000E+00  0.00000000E+00  0.00000000E+00
  0.00000000E+00  0.00000000E+00  0.00000000E+00
  0.00000000E+00  0.00000000E+00  0.00000000E+00
  0.00000000E+00  0.00000000E+00  0.00000000E+00
  0.00000000E+00  0.00000000E+00  0.00000000E+00
  0.00000000E+00  0.00000000E+00  0.00000000E+00
  0.00000000E+00  0.00000000E+00  0.00000000E+00
  0.00000000E+00  0.00000000E+00  0.00000000E+00
  0.00000000E+00  0.00000000E+00  0.00000000E+00
  0.00000000E+00  0.00000000E+00  0.00000000E+00
  0.00000000E+00  0.00000000E+00  0.00000000E+00
  0.00000000E+00  0.00000000E+00  0.00000000E+00
  0.00000000E+00  0.00000000E+00  0.00000000E+00
  0.00000000E+00  0.00000000E+00  0.00000000E+00
  0.00000000E+00  0.00000000E+00  0.00000000E+00
  0.00000000E+00  0.00000000E+00  0.00000000E+00
  0.00000000E+00  0.00000000E+00  0.00000000E+00
  0.00000000E+00  0.00000000E+00  0.00000000E+00
  0.00000000E+00  0.00000000E+00  0.00000000E+00
  0.00000000E+00  0.00000000E+00  0.00000000E+00
  0.00000000E+00  0.00000000E+00  0.00000000E+00
  0.00000000E+00  0.00000000E+00  0.00000000E+00
  0.00000000E+00  0.00000000E+00  0.00000000E+00
  0.00000000E+00  0.00000000E+00  0.00000000E+00
  0.00000000E+00  0.00000000E+00  0.00000000E+00
  0.00000000E+00  0.00000000E+00  0.00000000E+00
  0.00000000E+00  0.00000000E+00  0.00000000E+00
  0.00000000E+00  0.00000000E+00  0.00000000E+00
  0.00000000E+00  0.00000000E+00  0.00000000E+00
  0.00000000E+00  0.00000000E+00  0.00000000E+00
  0.00000000E+00  0.00000000E+00  0.00000000E+00
  0.00000000E+00  0.00000000E+00  0.00000000E+00
  0.00000000E+00  0.00000000E+00  0.00000000E+00
  0.00000000E+00  0.00000000E+00  0.00000000E+00
  0.00000000E+00  0.00000000E+00  0.00000000E+00
  0.00000000E+00  0.00000000E+00  0.00000000E+00
  0.00000000E+00  0.00000000E+00  0.00000000E+00
  0.00000000E+00  0.00000000E+00  0.00000000E+00
  0.00000000E+00  0.00000000E+00  0.00000000E+00
  0.00000000E+00  0.00000000E+00  0.00000000E+00
  0.00000000E+00  0.00000000E+00  0.00000000E+00
  0.00000000E+00  0.00000000E+00  0.00000000E+00
  0.00000000E+00  0.00000000E+00  0.00000000E+00
  0.00000000E+00  0.00000000E+00  0.00000000E+00
  0.00000000E+00  0.00000000E+00  0.00000000E+00
  0.00000000E+00  0.00000000E+00  0.00000000E+00
  0.00000000E+00  0.00000000E+00  0.00000000E+00
  0.00000000E+00  0.00000000E+00  0.00000000E+00
  0.00000000E+00  0.00000000E+00  0.00000000E+00
  0.00000000E+00  0.00000000E+00  0.00000000E+00
  0.00000000E+00  0.00000000E+00  0.00000000E+00
  0.00000000E+00  0.00000000E+00  0.00000000E+00
  0.00000000E+00  0.00000000E+00  0.00000000E+00
  0.00000000E+00  0.00000000E+00  0.00000000E+00
  0.00000000E+00  0.00000000E+00  0.00000000E+00
  0.00000000E+00  0.00000000E+00  0.00000000E+00
  0.00000000E+00  0.00000000E+00  0.00000000E+00
  0.00000000E+00  0.00000000E+00  0.00000000E+00
  0.00000000E+00  0.00000000E+00  0.00000000E+00
  0.00000000E+00  0.00000000E+00  0.00000000E+00
  0.00000000E+00  0.00000000E+00  0.00000000E+00
  0.00000000E+00  0.00000000E+00  0.00000000E+00
  0.00000000E+00  0.00000000E+00  0.00000000E+00
  0.00000000E+00  0.00000000E+00  0.00000000E+00
  0.00000000E+00  0.00000000E+00  0.00000000E+00
  0.00000000E+00  0.00000000E+00  0.00000000E+00
  0.00000000E+00  0.00000000E+00  0.00000000E+00
  0.00000000E+00  0.00000000E+00  0.00000000E+00
  0.00000000E+00  0.00000000E+00  0.00000000E+00
  0.00000000E+00  0.00000000E+00  0.00000000E+00
  0.00000000E+00  0.00000000E+00  0.00000000E+00
  0.00000000E+00  0.00000000E+00  0.00000000E+00
  0.00000000E+00  0.00000000E+00  0.00000000E+00
  0.00000000E+00  0.00000000E+00  0.00000000E+00
  0.00000000E+00  0.00000000E+00  0.00000000E+00
  0.00000000E+00  0.00000000E+00  0.00000000E+00
  0.00000000E+00  0.00000000E+00  0.00000000E+00
  0.00000000E+00  0.00000000E+00  0.00000000E+00
  0.00000000E+00  0.00000000E+00  0.00000000E+00
  0.00000000E+00  0.00000000E+00  0.00000000E+00
  0.00000000E+00  0.00000000E+00  0.00000000E+00
  0.00000000E+00  0.00000000E+00  0.00000000E+00
  0.00000000E+00  0.00000000E+00  0.00000000E+00
  0.00000000E+00  0.00000000E+00  0.00000000E+00
  0.00000000E+00  0.00000000E+00  0.00000000E+00
  0.00000000E+00  0.00000000E+00  0.00000000E+00
  0.00000000E+00  0.00000000E+00  0.00000000E+00
  0.00000000E+00  0.00000000E+00  0.00000000E+00
  0.00000000E+00  0.00000000E+00  0.00000000E+00
  0.00000000E+00  0.00000000E+00  0.00000000E+00
  0.00000000E+00  0.00000000E+00  0.00000000E+00
  0.00000000E+00  0.00000000E+00  0.00000000E+00
  0.00000000E+00  0.00000000E+00  0.00000000E+00
  0.00000000E+00  0.00000000E+00  0.00000000E+00
  0.00000000E+00  0.00000000E+00  0.00000000E+00
  0.00000000E+00  0.00000000E+00  0.00000000E+00
  0.00000000E+00  0.00000000E+00  0.00000000E+00
  0.00000000E+00  0.00000000E+00  0.00000000E+00
  0.00000000E+00  0.00000000E+00  0.00000000E+00
  0.00000000E+00  0.00000000E+00  0.00000000E+00
  0.00000000E+00  0.00000000E+00  0.00000000E+00
  0.00000000E+00  0.00000000E+00  0.00000000E+00
  0.00000000E+00  0.00000000E+00  0.00000000E+00
  0.00000000E+00  0.00000000E+00  0.00000000E+00
  0.00000000E+00  0.00000000E+00  0.00000000E+00
  0.00000000E+00  0.00000000E+00  0.00000000E+00
  0.00000000E+00  0.00000000E+00  0.00000000E+00
  0.00000000E+00  0.00000000E+00  0.00000000E+00
  0.00000000E+00  0.00000000E+00  0.00000000E+00
  0.00000000E+00  0.00000000E+00  0.00000000E+00
  0.00000000E+00  0.00000000E+00  0.00000000E+00
  0.00000000E+00  0.00000000E+00  0.00000000E+00
  0.00000000E+00  0.00000000E+00  0.00000000E+00
  0.00000000E+00  0.00000000E+00  0.00000000E+00
  0.00000000E+00  0.00000000E+00  0.00000000E+00
  0.00000000E+00  0.00000000E+00  0.00000000E+00
  0.00000000E+00  0.00000000E+00  0.00000000E+00
  0.00000000E+00  0.00000000E+00  0.00000000E+00
  0.00000000E+00  0.00000000E+00  0.00000000E+00
  0.00000000E+00  0.00000000E+00  0.00000000E+00
  0.00000000E+00  0.00000000E+00  0.00000000E+00
  0.00000000E+00  0.00000000E+00  0.00000000E+00
  0.00000000E+00  0.00000000E+00  0.00000000E+00
  0.00000000E+00  0.00000000E+00  0.00000000E+00
  0.00000000E+00  0.00000000E+00  0.00000000E+00
  0.00000000E+00  0.00000000E+00  0.00000000E+00
  0.00000000E+00  0.00000000E+00  0.00000000E+00
  0.00000000E+00  0.00000000E+00  0.00000000E+00
  0.00000000E+00  0.00000000E+00  0.00000000E+00
  0.00000000E+00  0.00000000E+00  0.00000000E+00
  0.00000000E+00  0.00000000E+00  0.00000000E+00
  0.00000000E+00  0.00000000E+00  0.00000000E+00
  0.00000000E+00  0.00000000E+00  0.00000000E+00
  0.00000000E+00  0.00000000E+00  0.00000000E+00
  0.00000000E+00  0.00000000E+00  0.00000000E+00
  0.00000000E+00  0.00000000E+00  0.00000000E+00
  0.00000000E+00  0.00000000E+00  0.00000000E+00
  0.00000000E+00  0.00000000E+00  0.00000000E+00
  0.00000000E+00  0.00000000E+00  0.00000000E+00
