# Supplementary material for: Brønsted acidity in zeolites measured by deprotonation energy
Source: Sci Rep. 2022 May 4;12:7301. doi: 10.1038/s41598-022-11354-x (PMC9068704; doi:10.1038/s41598-022-11354-x)
Supplement: Supplementary file 2 — Supplementary Information 2. [file 41598_2022_11354_MOESM2_ESM.zip › structures/periodic/fau/Al1-O1.vasp]

Si   Al   O  H                          
   1.00000000000000     
    24.3351402282999985    0.0000000000000000    0.0000000000000000
     0.0000000000000000   24.3351402282999985    0.0000000000000000
     0.0000000000000000    0.0000000000000000   24.3351402282999985
   Si   Al   O    H 
   191     1   384     1
Direct
  0.9460140446307612  0.1258611405430580  0.0360971475224711
  0.0537466170843331  0.8743401268209929  0.9638800546708377
  0.8039637456551677  0.1237923195481008  0.5361627390056346
  0.1959244936493146  0.8758740180232797  0.4638017498707652
  0.3038991585894293  0.6260930616518006  0.7140902205651617
  0.6952903138729689  0.3737077721691092  0.2845016653344967
  0.4456105257303246  0.6240246466077879  0.2141460564571170
  0.5538440744859007  0.3757127662833980  0.7859755948137006
  0.0359699254479118  0.9463771875658299  0.1256647832364496
  0.9636417934219170  0.0537139235230039  0.8744933005058227
  0.5363156825906796  0.8031301752204008  0.1247258948649185
  0.4636785894232338  0.1962591949024561  0.8755321638768859
  0.7147115347588934  0.3031117964758115  0.6267069620265474
  0.2849554591891399  0.6965778794282798  0.3739414138910068
  0.2142241267545601  0.4467365457985005  0.6243746143403011
  0.7868722254325183  0.5557491631312517  0.3750881436337902
  0.1255335172383029  0.0362456825253966  0.9461425905554105
  0.8740619120127894  0.9638580083228454  0.0539271650949949
  0.1244186430940419  0.5362391581225534  0.8037439933591709
  0.8765067183757549  0.4644278822638392  0.1962735383347247
  0.6247875089872647  0.7131512331649236  0.3040176996028099
  0.3745322415768075  0.2864433248763900  0.6959184966714850
  0.6247456698213198  0.2137708290899065  0.4467595873679923
  0.3752087475915753  0.7868435627924425  0.5541117678045172
  0.8759935808546703  0.1957452536490802  0.4640318697903667
  0.1240857423601157  0.8039610568644705  0.5362128053960783
  0.8740337749431497  0.0537581374940578  0.9641132540072325
  0.1255889461114204  0.9464609729433789  0.0360042325125631
  0.3758024311480721  0.5540375894207559  0.7862856222788767
  0.6223775243865162  0.4418976991218421  0.2120444323710393
  0.3729159216878806  0.6969311299069303  0.2854136560347681
  0.6258155034399477  0.3034146577568829  0.7141729802180725
  0.6974640075873944  0.2861144975890996  0.3750823040391250
  0.3035098377938447  0.7144338884590715  0.6260645344006931
  0.5538445157549463  0.7859979898171017  0.3758074650955416
  0.4466159767686486  0.2141669911256408  0.6240394770183805
  0.0535511684155097  0.9639449719084709  0.8742425447351183
  0.9460579523842231  0.0361349241729929  0.1257289315051742
  0.1965994940810329  0.4639885376496187  0.8758122206495266
  0.8035272847922866  0.5364228283478303  0.1251488117065617
  0.7876128937948852  0.3750763277185905  0.5557930443824013
  0.2135790067088005  0.6245573003495818  0.4462673985794667
  0.2865480556039085  0.3745991825718800  0.6962878074426028
  0.7153190981559755  0.6253800880230747  0.3030189029003637
  0.4635287080784772  0.8751636993015982  0.1966181404617614
  0.5358864107203702  0.1239946374134610  0.8035114628194066
  0.9638376610834885  0.8744401484301508  0.0536954091757464
  0.0358789813678223  0.1258876537072953  0.9462197843347320
  0.9463807725438818  0.6253717062497699  0.5365020557276262
  0.0543573839565125  0.3740419165299948  0.4640802144620101
  0.8037765214952504  0.6240074346068077  0.0361212108888864
  0.1961671505899525  0.3757389719827595  0.9637993998756786
  0.3038904698563570  0.1257902396265708  0.2136178555578019
  0.6959807418832596  0.8740439226285417  0.7862179253869792
  0.4462381498948431  0.1245963514722959  0.7134875511252488
  0.5541785181517718  0.8760799953768384  0.2855033127562925
  0.0366188222557576  0.4459518948555596  0.6260114712242668
  0.9641704751822140  0.5535225843190108  0.3743033498779434
  0.5363879306897007  0.3040059995727460  0.6243167600031875
  0.4614970316504123  0.6992909902939725  0.3749382523926967
  0.7140694993953776  0.8030054265915043  0.1258101156924046
  0.2858366568192809  0.1960579658082679  0.8737185994417732
  0.2135370797059772  0.9468196714457257  0.1242750219367841
  0.7858519095911886  0.0532381916076671  0.8759705363617378
  0.1255831707393315  0.5362778377307685  0.4466364734288161
  0.8752230357827043  0.4631989854745270  0.5541690121084448
  0.1243897088011637  0.0362485395925640  0.3037126413448610
  0.8755476015510484  0.9635100793210705  0.6964939752186385
  0.6255936129442476  0.2133323563535937  0.8036349536390403
  0.3736020642245247  0.7862279136923740  0.1952976016221717
  0.6243143934489782  0.7135310644740206  0.9464188734284420
  0.3751841799506820  0.2861565085155091  0.0531154379893299
  0.8757780712526656  0.6959087238311055  0.9639623286997663
  0.1242797896153874  0.3036708634665072  0.0360558735904433
  0.8744990136516342  0.5527077149871976  0.4643337356505126
  0.1261135326757938  0.4462225528453255  0.5361483591342826
  0.3759524333983533  0.0537523693280849  0.2858081716532910
  0.6240910634096238  0.9459904739189798  0.7138154205059822
  0.3740516483728080  0.1965077485173443  0.7856784651330395
  0.6258903687411915  0.8038101991812594  0.2141723309956542
  0.6962368212918241  0.7859704365037464  0.8744277857210240
  0.3037915281465262  0.2139584506233763  0.1254881903861698
  0.5535075389322069  0.2859613258709487  0.8753668777469854
  0.4459824271076412  0.7139283042153042  0.1240450245677434
  0.0537419672937959  0.4636322952329304  0.3745862311131565
  0.9472249486727009  0.5361283268955388  0.6259763407870212
  0.1965096773463890  0.9641101434044063  0.3757229433956122
  0.8035508501614380  0.0356878027757792  0.6244054511891417
  0.7860876382300614  0.8755007667495777  0.0535682661134414
  0.2138022797636924  0.1242604092248984  0.9459187928438477
  0.2858759338693103  0.8745776299647612  0.1963063329565696
  0.7136821116930311  0.1253381062006633  0.8037973129707697
  0.4641783422366523  0.3761569974239907  0.6959355223871800
  0.5345130121063287  0.6253526763122168  0.3046264969744146
  0.9647911167240943  0.3733666235820794  0.5543429100764086
  0.0360820689680738  0.6257359637508717  0.4465133260689815
  0.4466061566818676  0.1260258424996052  0.5357227935591902
  0.5535784516328345  0.8743073841164083  0.4635882288245661
  0.3035287675749639  0.1242631686784079  0.0358754752552031
  0.6959803975836519  0.8755158375812753  0.9640948583725498
  0.8045637724122119  0.6265546024285169  0.2139570743150650
  0.1969994721329732  0.3744594579504948  0.7861868247191495
  0.9464001724765216  0.6242085235853992  0.7140552275795663
  0.0538477602348367  0.3756427948680585  0.2862850716733775
  0.5360327353824125  0.9465495422349653  0.6256207249374928
  0.4641787563262101  0.0540699396083018  0.3739232130283486
  0.0359711023452763  0.8035495199948500  0.6243559436532834
  0.9641860593268511  0.1962703033757624  0.3758746557625471
  0.2139241912335649  0.3038520537298193  0.1256727931248390
  0.7861036178550981  0.6962483820351564  0.8743054774248583
  0.7133872281110455  0.4457465364959602  0.1248136501698078
  0.2861250774447886  0.5538747029604996  0.8757886861556813
  0.6258474581266730  0.0360394687786000  0.4461552654529071
  0.3740196095202199  0.9643409066301668  0.5533963770818271
  0.3761256563082332  0.4644507124119947  0.6961514590983962
  0.1257318632145562  0.7139722551385849  0.8037963032651739
  0.8744303781607975  0.2863124771157737  0.1964980473707651
  0.1240642458580651  0.2140567792385867  0.9460694652985274
  0.8757468012086862  0.7862921680044784  0.0531660928206045
  0.3754288917614588  0.1961350787842099  0.9633971078768282
  0.6241826398749805  0.8032652143499278  0.0363550459395787
  0.3744978544863031  0.0542220169671549  0.4635580314720290
  0.6256289794619998  0.9463858887616464  0.5360707756858282
  0.8765552306613311  0.5540032592556507  0.2858847304823748
  0.1248505462734775  0.4465253745321308  0.7139273738037124
  0.8742852725225172  0.6960385114275282  0.7861706234796508
  0.1257961264821658  0.3036674957361802  0.2138840792803692
  0.1961118108368464  0.2862239337238257  0.8742510785548184
  0.8041184254609743  0.7137663694552898  0.1254229235392555
  0.0535409608932274  0.7861257880424295  0.8758625511860856
  0.9462945345255752  0.2140016965917580  0.1242896960043790
  0.5538193647898740  0.9639242173051360  0.3738864179014967
  0.4464535446638756  0.0364646113132558  0.6252938006306512
  0.6976583419804141  0.4629048598624617  0.3771451425927644
  0.3040662857392909  0.5366513267757247  0.6242204258439465
  0.2858043088427655  0.3759988812766974  0.0537412638277188
  0.7140055299840098  0.6241792476428857  0.9462016254273896
  0.7865826017506976  0.3745683689778697  0.1970850651641116
  0.2138356224674580  0.6258878502599782  0.8037997060719934
  0.9636143578516965  0.8754874791546335  0.6964014632542287
  0.0362910729840120  0.1243044209806499  0.3036260013719469
  0.4636104480616591  0.8745385392450202  0.5534238767338658
  0.5364221839340890  0.1259733967307669  0.4458310429921834
  0.4466269794961172  0.6258170278722041  0.0361189128304491
  0.5541860201012906  0.3739557750469488  0.9635233231770697
  0.3031981256074829  0.6249488447959965  0.5362269055170936
  0.6984424052218331  0.3739896607709139  0.4654984345368863
  0.8033584230335478  0.1249597727079742  0.7140624057743614
  0.1964243364140904  0.8745283382155959  0.2859631333776175
  0.9465473960808881  0.1243013848486108  0.2138086045770643
  0.0533519589302105  0.8757335987418366  0.7862462692280112
  0.5361812431950054  0.4460451190037976  0.1238885735807420
  0.4636012085663235  0.5531422397577224  0.8747741129800819
  0.0362360565064601  0.3037293432665417  0.1243166295081413
  0.9638762577563929  0.6961655278172199  0.8757850744438219
  0.2137295511885069  0.8044480921708443  0.6259513171263802
  0.7866373068373285  0.1957652532040751  0.3743798770411301
  0.7137085443450041  0.9458608774706985  0.6242253878058807
  0.2863929725848929  0.0537094255122115  0.3754530455576931
  0.6261325885029448  0.5357592083997327  0.9456540234204591
  0.3741561910890034  0.4637859406622576  0.0532276502096973
  0.6239153968816319  0.0357684450642648  0.8037973674096277
  0.3758078729410483  0.9638512581326479  0.1960291971424910
  0.1259253011532386  0.2138355097780398  0.3036546544955765
  0.8740898525494096  0.7858757013535249  0.6962974356625069
  0.1237640078737829  0.7143553390451534  0.4464371427486649
  0.8767700703022413  0.2852026959033666  0.5545768887027549
  0.3740487656329611  0.6976603474761688  0.4636223333194902
  0.6249431201794805  0.3030229050331955  0.5367228610746201
  0.3741816579807721  0.5542394857309855  0.9639892545925580
  0.6264237754760065  0.4454862070781687  0.0354604498125301
  0.8754325480023529  0.0529263219814570  0.7865225309954452
  0.1242462842064828  0.9467261005728504  0.2136201701046654
  0.8747186028530257  0.1963882006294040  0.2862340362174371
  0.1254344313452007  0.8037046144619333  0.7139884643143740
  0.1952780056018621  0.7865985033710606  0.3742212007991589
  0.8042588004814710  0.2131340042911269  0.6261172192562444
  0.0540144391715390  0.2859953559944324  0.3758092908387897
  0.9462008651634055  0.7137757748372566  0.6243034632759674
  0.5539682838947361  0.4641453172573590  0.8738469358185693
  0.4472635438439979  0.5355677739469633  0.1261169462873624
  0.6957991496114486  0.9636216292185604  0.8759304974641817
  0.3039856832720426  0.0360960330787973  0.1240128348542693
  0.2855009243784515  0.8766621111066708  0.5541981238050294
  0.7143042939007644  0.1237966498140887  0.4462490410220369
  0.7857957838342393  0.8738977415450286  0.6963538703592518
  0.2139899169930565  0.1256606718842757  0.3033385946741736
  0.9641689866654717  0.3760370689321340  0.1963025537231236
  0.0362580108200506  0.6242426878367852  0.8038427666985346
  0.4624741545501745  0.3746811896535968  0.0510192142889496
  0.5366184733728987  0.6251045734507964  0.9468397197873871
  0.6218803934025893  0.5373938804204339  0.2990596360569294
  0.8933307242152775  0.1065843193875340 -0.0000006440873486
  0.1064317234801568  0.8937887536236843 -0.0001519803197000
  0.8564828214677677  0.1428984917085957  0.4997349425085245
  0.1430543566489939  0.8563349917393877  0.4995113614980266
  0.3566070108755897  0.6067312374009367  0.7501210061076732
  0.6442459729444782  0.3870739974030591  0.2444493338835026
  0.3931994769277989  0.6437127014832027  0.2506348798489490
  0.6066132241759428  0.3561528812895255  0.7501123685536687
 -0.0001450148720391  0.8937135551704648  0.1064291366945364
 -0.0002968085622780  0.1064590434261662  0.8936443903538942
  0.4999560910303967  0.8555439958098325  0.1443053141418846
  0.4999825803435536  0.1437862650113128  0.8560991206952543
  0.7515224185953957  0.3556274914942384  0.6082874881401764
  0.2497911458682521  0.6433677570740252  0.3935601427057407
  0.2500358459826900  0.3940050241970979  0.6439771438479388
  0.7526757253804830  0.6096555796861617  0.3569470472868728
  0.1061621746017864  0.0000897758538840  0.8935522402554392
  0.8933952940223624 -0.0000461259827609  0.1066052751464542
  0.1441185734213788  0.5002078901337712  0.8562720592332734
  0.8569970666131013  0.5012981465337972  0.1443378184448603
  0.6056109953272540  0.7479726491153557  0.3579134896555652
  0.3939275695854040  0.2502025627870488  0.6433737136676102
  0.6442493228772286  0.2513803099394681  0.3951680783533919
  0.3561864198288494  0.7504495973865480  0.6066653493495442
  0.8936136239738359  0.6049117419776261  0.5011529239923350
  0.1071713096412986  0.3935731620396232  0.4998263028720410
  0.8566219180734853  0.6432465998770732  0.0001473431243687
  0.1434757432209523  0.3562106613478100 -0.0002667701980678
  0.3564352691444952  0.1064394130347069  0.2498570215789863
  0.6434518062283083  0.8933207712554451  0.7498714337312606
  0.3934708235464605  0.1440875733439259  0.7492984657284892
  0.6063979930085907  0.8577714672250784  0.2483292850885780
  0.0003988083055384  0.3932186039031885  0.6070836436599608
  0.0004987771828963  0.6059032351392687  0.3937522468639530
  0.5004060443384484  0.3568552514397748  0.6432660217813405
  0.4966399572538113  0.6466906733478684  0.3552808692988167
  0.7503979063944057  0.8554529981006305  0.1062020849016842
  0.2500859642850597  0.1432446528532529  0.8932467408316476
  0.2488857038943317  0.8940111774796340  0.1443526433208007
  0.7500184993096324  0.1059219651649624  0.8562131270844542
  0.1060379218586581  0.5001157205731984  0.3941060672225058
  0.8947597526090202  0.5000857728827885  0.6060592967021581
  0.1440650489640111  0.0005330559894053  0.3564665308789013
  0.8563014368442549 -0.0000133273312244  0.6440799904101878
  0.6058652910057779  0.2494725185132284  0.8560217473026214
  0.3935689773277809  0.7509225914216924  0.1423760531925538
  0.6437437255927444  0.7496973144287984  0.8938175246402236
  0.3564009125955251  0.2499925163898456  0.1059413954083332
  0.3938285999589966  0.1068364879488814  0.4997500286307749
  0.6059840823777621  0.8939824298050896  0.4998851176104822
  0.3560076808172276  0.1435732525538835 -0.0004675817968512
  0.6434643419884934  0.8559231903050123  0.0001884192926906
  0.8575129881748064  0.6062092964875394  0.2492718389735550
  0.1446486354282755  0.3939289378423463  0.7497702183414927
  0.8936792466370355  0.6433332935217156  0.7501405043842932
  0.1063686663463885  0.3562451190477627  0.2500550340588322
  0.4997366201004793  0.8942028091537064  0.6059352761644918
  0.5004308017663619  0.1067495615625150  0.3930978955066875
 -0.0002601770919700  0.8560334945778241  0.6438433735145010
  0.0001042620759530  0.1436704339617194  0.3562113662122216
  0.2497464207743108  0.3567042812798059  0.1064484831886430
  0.7498311387348467  0.6437046893835274  0.8934400850220363
  0.7490294529879232  0.3929787182910605  0.1452456593433253
  0.2496611937690202  0.6062707488784054  0.8564876424848240
  0.6064432522504838 -0.0001156288332081  0.3936448015089816
  0.3938692973232759  0.0003646361511534  0.6058929149207000
  0.6396581189665205  0.4992404791837627  0.3641864574233538
  0.3568402908199048  0.5006479778351434  0.6435211758417881
  0.1061621738709518  0.7501027724368849  0.8563170380360742
  0.8937425418521098  0.2501097969576919  0.1439171741333429
  0.1431484244379140  0.2505540509307410  0.8935800949991234
  0.8561424549852629  0.7505684290272671  0.1058498559013418
  0.3945023060619808  0.6072469021794578 -0.0011220759155627
  0.6066000976134800  0.3921373498150441  0.0004971105852509
  0.3553663197644038  0.6446995280086143  0.4996993271109216
  0.6444039857670396  0.3551298219992104  0.4994930134107542
  0.8557347987468703  0.1053062454456568  0.7502672588508851
  0.1443744234240175  0.8940000575572257  0.2491125821008161
  0.8941232657418229  0.1438342008436804  0.2501278399286714
  0.1058836054561512  0.8562308314806775  0.7501099795197819
  0.4973993405193211  0.3960012225477016  0.1033084585647631
  0.4999576960411559  0.6053708584648854  0.8947006879777474
  0.0003394706220082  0.3564329900668951  0.1438284609218237
  0.0001486575381867  0.6436496448539933  0.8564200247971896
  0.2495835492930056  0.8574390397871240  0.6070247579097704
  0.7507026413563094  0.1430672650681066  0.3937798152589480
  0.7496160210200156  0.8931433245640346  0.6437145836673516
  0.2500742790483644  0.1061103083740954  0.3559000957964017
  0.6062956105493763  0.5011533135649170  0.8921548981824495
  0.3960586407730908  0.4974569016059487  0.1064722223574315
  0.6431985230698342 -0.0002245227269387  0.8565185847554414
  0.3566775922910732  0.0000344285860351  0.1433163519353757
  0.1065684682350412  0.2498659282605200  0.3563473582064773
  0.8936149670167307  0.7499986670075531  0.6435582422759965
  0.1422881785497286  0.7512524519504994  0.3940643964961081
  0.8569986152696683  0.2493743439733636  0.6072205580034880
  0.9666422394536986  0.0757903953416602  0.0756826803479554
  0.0329145422738910  0.9242280867634312  0.9241749918084812
  0.7835855004637085  0.1740827068729758  0.5756497666710739
  0.2168952732903620  0.8260274728843614  0.4240686757749584
  0.2832971612110213  0.5761405451688637  0.6742999023287533
  0.7100937793094454  0.4279879929723128  0.3224408614451638
  0.4655426506334506  0.6741906833847230  0.1742590259167326
  0.5328275038404107  0.3256700776731903  0.8253661462399023
  0.0754889531057853  0.9670777775389243  0.0755628039190255
  0.9241097201242332  0.0330056755117663  0.9245744878131692
  0.5761836846531401  0.7823847874940469  0.1744856073608185
  0.4239356413932757  0.2169042131259409  0.8255902091793932
  0.6754485709760512  0.2831884111072381  0.5760238637761070
  0.3237343398367674  0.7181762153727367  0.4242773597965935
  0.1745265991161613  0.4678185141432745  0.6741745209707352
  0.8265569303240106  0.5336420840292336  0.3259040662171696
  0.0755956127421899  0.0759439139312682  0.9668922688982317
  0.9241996937720960  0.9244772292252197  0.0330482911192247
  0.1741146429476985  0.5760905863608520  0.7827405227288550
  0.8265460300202936  0.4246501911724556  0.2166163424332244
  0.5737811209882065  0.6755323659561286  0.2822964139053619
  0.4245934653590360  0.3260918238873012  0.7164972399989818
  0.6748634405284193  0.1740645668957767  0.4667774011940133
  0.3252921232549673  0.8267284619618886  0.5338748839368153
  0.8260540699030259  0.2168522543425569  0.4244209410358337
  0.1744271253688411  0.7837415003494848  0.5756785904714794
  0.3255521206353190  0.5332103224182370  0.8255617158150856
  0.6723378946440216  0.4658275683730921  0.1735532365595099
  0.4215223835645429  0.7203768285694241  0.3252984347329588
  0.5758350840315173  0.2830325478373176  0.6743131309948208
  0.7198921345691133  0.3253037977063774  0.4249857022111747
  0.2825628132115535  0.6747005846064286  0.5762278400742240
  0.5350087451925649  0.8256468234941017  0.3251419141071955
  0.4674511988961371  0.1746116075592222  0.6740513052133158
  0.2176301563410694  0.4244374403605605  0.8258616775616049
  0.7827978288789569  0.5765656988181275  0.1747066526471726
  0.8270283217685849  0.3254253094085237  0.5342099655560252
  0.1741156989037799  0.6748737867530954  0.4664949649583902
  0.3262394682959958  0.4246426140431969  0.7167718219673307
  0.6811973873156217  0.5723152675879818  0.2834331683791753
  0.4235000609840901  0.8254037941048281  0.2172878545814868
  0.5758642085964203  0.1736088883577955  0.7825144032115330
  0.9682577205680378  0.5759395625730582  0.5762624354564558
  0.0330725523746600  0.4239594758229434  0.4246290892358139
  0.7831595793146722  0.6742873974618869  0.0753924880602934
  0.2171315780812279  0.3257484814189414  0.9242254367415655
  0.2832621928010500  0.0757644942369412  0.1739923455513098
  0.7165779645721380  0.9241345362592395  0.8258184872770742
  0.0758344136746770  0.4665166374623788  0.5756510720165496
  0.9243559844239573  0.5328267055650039  0.4242136225404787
  0.6742955373121904  0.7824756410293640  0.0758080786055059
  0.3256852644993402  0.2168216826172719  0.9234664267291733
  0.1736648714098631  0.9683862270325975  0.1737489794813727
  0.8255752369041223  0.0320352864677917  0.8262288593858879
  0.0757540963745567  0.5759609661688820  0.4677199606729276
  0.9246860629433767  0.4229574731405700  0.5335210597250490
  0.1742093677780586  0.0758404642276879  0.2824597085226943
  0.8254241359872625  0.9239388876479719  0.7169721846909962
  0.6743969162171539  0.6740577501682093  0.9672450850992744
  0.3248885748142888  0.3256374205829586  0.0328362901949585
  0.8257363210214876  0.7166898136533941  0.9243959367861080
  0.1743299625278913  0.2830472674362678  0.0756640320152076
  0.3260880119906338  0.0328738060589301  0.3255539609741925
  0.6740719300159248  0.9667712440176186  0.6741516697793789
  0.7169466495085135  0.8256887219317324  0.9243582083160993
  0.2829119651951938  0.1742291572574795  0.0756113174904512
  0.2170535224846837  0.9245765155964490  0.3255953118139418
  0.7822936909435670  0.0752894364766188  0.6742104149991265
  0.8260114585652699  0.8260609289327778  0.0320181689564446
  0.1742669742318957  0.1744562828770471  0.9663315984108892
  0.3254325334814405  0.9247314918556462  0.2168502028851736
  0.6739054251984244  0.0754551278013301  0.7831274577476216
  0.4674113023589981  0.0759833948963012  0.5752596732038717
  0.5329067092132971  0.9241011128930227  0.4236393184116001
  0.9669391909464614  0.6742797855308994  0.6744115359436909
  0.0330599264716276  0.3256012819869525  0.3258817540337660
  0.5758656621730776  0.9673936596319681  0.5758391453398033
  0.4246551991025233  0.0335676492307895  0.4240976510257811
  0.0755521126314367  0.7826881982828497  0.6743426558854094
  0.9244593073436194  0.2172841260921173  0.3260813491123435
  0.5760479737287116  0.0760511624863147  0.4666967853804471
  0.4235876873399479  0.9242091420178015  0.5326475904144662
  0.0759026369046885  0.6741695210057354  0.7830044181710444
  0.9242922176626005  0.3262045224805282  0.2170214499770328
  0.9243071128293922  0.7168860236073221  0.8257075904155399
  0.0758330287060540  0.2828057777516472  0.1742698100670214
  0.0326199612612676  0.8258644674449114  0.8260217959399584
  0.9672340860991853  0.1742730551766092  0.1741348962016866
  0.9239406710327124  0.8255736886917485  0.7172253130842070
  0.0758589761024594  0.1743251438251814  0.2828659270190398
  0.4664629995604794  0.5755542585826069  0.0757608855346078
  0.5344260627671941  0.4246511822861322  0.9243241284643977
  0.5761960312502021  0.4671964640485741  0.0742402798467890
  0.4236685935653853  0.5320262378942557  0.9244153273014045
  0.5764370018885988  0.5752021877805406  0.9674993366423935
  0.4220008365208158  0.4234518241836774  0.0289259089055314
  0.9968391289362281  0.1438501838067046  0.9970524423545375
  0.0029755457132771  0.8564677789328479  0.0029699850742765
  0.7530001760820491  0.1058205357304497  0.4973027960591082
  0.2463425192354896  0.8939942615873896  0.5032684026895065
  0.2530755129257731  0.6439094390909541  0.7531674394728938
  0.7497777230149216  0.3573836811478885  0.2501073175751273
  0.4964301545126082  0.6064415308917843  0.2529819944670565
  0.5033271789913362  0.3939538808119640  0.7466769302300630
  0.9969457098511956  0.9971974653758294  0.1436869850819571
  0.0026999081780425  0.0029797279814226  0.8563687025992500
  0.4974609022774174  0.7522989060770210  0.1064843780420641
  0.5025489559309931  0.2472050267075895  0.8935338851546670
  0.7533251706792280  0.2519552260936673  0.6444047316291335
  0.2451849973236029  0.7467282325904594  0.3557277431285178
  0.2534553550905345  0.4973317803204990  0.6062241277825157
  0.7461877911137279  0.5048245876627810  0.3915142303979861
  0.1435699239972706  0.9972904796562901  0.9969814178138561
  0.8560029676147207  0.0030699844725578  0.0032617234673215
  0.1063476680791875  0.4970635894204111  0.7530482566680838
  0.8946847184454882  0.5025959687623727  0.2477146641645563
  0.6432820876131836  0.7541738929995619  0.2547894917591912
  0.3564066925032144  0.2475853643567781  0.7467961797862176
  0.6066578612223921  0.2518933088653796  0.4983279578788098
  0.3923275956851523  0.7481559268903185  0.5028534404525732
  0.8939763774268505  0.2462192943948636  0.5035164329625340
  0.1058759006506006  0.7527570523423677  0.4977810083334824
  0.3940350535866330  0.5033876551493727  0.7470632095478584
  0.6024020909915815  0.4881226835654660  0.2536649005387955
  0.3542356147705766  0.7464113419203002  0.2449607824863526
  0.6437588453665110  0.2524365734311604  0.7529100518245708
  0.7471976138083294  0.2463416003574744  0.3562174245234934
  0.2528662020386956  0.7537217867365594  0.6440058639794789
  0.5009352928328358  0.7496252303683093  0.3935087087339856
  0.4973267152029551  0.2533910815856404  0.6059359015865189
  0.2473677169110018  0.5029390611571112  0.8941363170280523
  0.7532635763314046  0.4963721804079140  0.1080219342315866
  0.7480138913672937  0.3929293214524150  0.5051948036090042
  0.2522194805662772  0.6067349692701708  0.4974838573410697
  0.2479720143200390  0.3563386604686321  0.7473675045640692
  0.7552903423352396  0.6466453144745079  0.2536807636405355
  0.5022866847718657  0.8934666133266083  0.2475460394574387
  0.4966875062782918  0.1061615951612042  0.7527680270842829
  0.9965028752130006  0.6438189316010829  0.4968605127895649
  0.0039887634586026  0.3557210381011064  0.5035768522595934
  0.7531984593646022  0.6060438315535066  0.9967852616944094
  0.2467003072180113  0.3940832621299116  0.0029877166499297
  0.2530182029241323  0.1438162755131602  0.2525889634313754
  0.7468444477088695  0.8559900420961243  0.7472499799056447
  0.9977508278837095  0.4968476402135771  0.6441691654800566
  0.0028112712733256  0.5023961957892314  0.3563428002853223
  0.7530141697131424  0.7521748656617380  0.1439174538633400
  0.2465133473858482  0.2467560010023109  0.8560967272681964
  0.2531720500522820  0.9970601520213552  0.1060541479826640
  0.7465402340501079  0.0027011076626035  0.8940983591244709
  0.1439048684104624  0.4972249986358078  0.4973108330983354
  0.8567440961077777  0.5012773726312487  0.5027894885385694
  0.1059866095415041  0.9969703029466089  0.2532596954760281
  0.8937130104715668  0.0021637115922744  0.7475497213249642
  0.6060616602772274  0.7525768583492707  0.9971457944363954
  0.3930711706548313  0.2470925603667785  0.0023018000545027
  0.8939481315872069  0.7468876285436032  0.0027063256600192
  0.1061804442447249  0.2527607760759401  0.9971806748183775
  0.3940300473514116  0.0030382331643951  0.2466959183422731
  0.6060932667291223  0.9967281602224463  0.7529389594452662
  0.7472161837797457  0.7471875597831855  0.8562765152605800
  0.2530864712697004  0.2531013375106923  0.1435969675435088
  0.2475192675150399  0.0028885783935401  0.3938361233810061
  0.7530148839882853  0.9964587221784521  0.6061333919663463
  0.7466958037336288  0.8938260572363423  0.0031213175434797
  0.2526162176080196  0.1063105971242266  0.9969253772557815
  0.2475797485673445  0.8560232773030065  0.2475615418224038
  0.7525551267215841  0.1434594006103271  0.7528611714963733
  0.4973254516662902  0.1441134754966262  0.4965522399258071
  0.5026498423337850  0.8565400839251895  0.5026278362479577
  0.9972382273823595  0.6062188993865113  0.7530244139267319
  0.0030740605967826  0.3938819538350135  0.2473057336985856
  0.4971516230957405  0.9974744202778788  0.6437206337278685
  0.5031702235907971  0.0032404222149782  0.3560346044234410
  0.9970168042368267  0.7527333059776068  0.6060755925479304
  0.0032651921677233  0.2469661558550860  0.3941061916149323
  0.6438283672667942  0.9972389181834662  0.4971354075258607
  0.3563300797778746  0.0034509008666421  0.5025384195631402
  0.1437654121121870  0.7529870863087347  0.7529784910118061
  0.8565934484032586  0.2472533166972492  0.2473830605746175
  0.8561513290676844  0.7466580164248142  0.7469569364778219
  0.1439689153739701  0.2529379624844029  0.2529375118286638
  0.0028127749528088  0.7470108072806843  0.8939250000363981
  0.9970172205948619  0.2530977678854344  0.1061981613295028
  0.0025379001197278  0.8937142355515271  0.7471999700000723
  0.9973608152047380  0.1061627030459966  0.2527817379735537
  0.4981683204058907  0.6435759618726542  0.9978876254170210
  0.5023316476441690  0.3559145735150939  0.0011378808950654
  0.4993446771253911  0.4979503813263818  0.1440037152868585
  0.5023737738304119  0.5023210160762008  0.8561322816317157
  0.6444796274963605  0.4953391136740719  0.9951649901650177
  0.3553002136484696  0.5048356657791161  0.0043437940629350
  0.9263575501395245  0.1782966476020685  0.0719077992890515
  0.0734600125654689  0.8218306445649364  0.9282413739129580
  0.8235637789316904  0.0714907962375168  0.5720897548279472
  0.1764265218717624  0.9283762721034258  0.4280255761428163
  0.3233747394623929  0.6786936369356740  0.6784587632095391
  0.6775777527305626  0.3231995378510609  0.3237604642226469
  0.4262796720032206  0.5713574078632786  0.1781530356100984
  0.5736520887498667  0.4281532321965910  0.8215507968716248
  0.0717830293182792  0.9267211304998156  0.1780722842256094
  0.9277098367617808  0.0732752146244625  0.8221193122846556
  0.5719162907413073  0.8231510420256466  0.0722479113812869
  0.4280274064629002  0.1763056266304908  0.9279239972580706
  0.6784369522568795  0.3229886367066926  0.6785907396052242
  0.3206971964807296  0.6770720602422756  0.3214936122270995
  0.1785379089409521  0.4267448750165573  0.5719998278721554
  0.8216128192458086  0.5722632344930098  0.4292143585713973
  0.1779299401159721  0.0719194583024759  0.9262284623063010
  0.8217163384040671  0.9279587679457020  0.0735796296163337
  0.0719349046442857  0.5717964247942880  0.8236664729148298
  0.9287957836881789  0.4285964900414465  0.1762240990369105
  0.6769290808227642  0.6764120667194421  0.3223191350667455
  0.3222551347755057  0.3223193567871960  0.6760353060485704
  0.5724103484424704  0.1784187923665768  0.4262155155103335
  0.4280584148772565  0.8221231007741389  0.5735719914739655
  0.9284389092474751  0.1762737629277953  0.4282350516928970
  0.0718105241766323  0.8237443219534276  0.5721685828014608
  0.8215747192911496  0.0732822148813122  0.9282851208335318
  0.1780005515867438  0.9268484082340107  0.0717957092886119
  0.4280010892824607  0.5736175737877827  0.8224522544650250
  0.5718079716733414  0.4210450659610891  0.1739014579340179
  0.5737739468767565  0.8218704714796433  0.4281926017853193
  0.4270117491313810  0.1784436776858915  0.5715755317103087
  0.0732448041929566  0.9282533422536368  0.8217627188702209
  0.9264407537688780  0.0719742992904467  0.1781567710009747
  0.1763715816735676  0.4280640893675141  0.9279189614175481
  0.8228396253358493  0.5715446929315654  0.0720885378621840
  0.8228871391909170  0.4278531115158364  0.5751071269155160
  0.1778123858894440  0.5720981973024510  0.4266533413031249
  0.4279323204289291  0.9276076465814469  0.1764441659718379
  0.5713612090547224  0.0714375834183331  0.8233695835841703
  0.9281260103272927  0.8219547708796915  0.0731759993835607
  0.0716116743062228  0.1783000199604731  0.9263796383238928
  0.9262724690986225  0.6777619943548108  0.5720947877862131
  0.0740161225219331  0.3217391014177464  0.4281421035926646
  0.3236529851335642  0.1782241715665157  0.1778930639959361
  0.6762287993109407  0.8216854605625650  0.8220381332452952
  0.4264151520013326  0.0724348239595524  0.6774425292733917
  0.5736724447499536  0.9286556141995441  0.3212386663073240
  0.0726056067482999  0.4262465503986663  0.6782221673640967
  0.9287551774457758  0.5738211068998917  0.3219311011759994
  0.5727664806835543  0.3237461776162421  0.5721711777029297
  0.4262290792792682  0.6787121611002455  0.4274242731234472
  0.6785618697400921  0.8227867907159031  0.1783161850122432
  0.3213883474746428  0.1766559678677425  0.8210074889300012
  0.0720625064496231  0.0720372612209000  0.3236443944064584
  0.9278406123617419  0.9277967292027780  0.6764046012240595
  0.6780211249810453  0.1777752076830872  0.8236941176099446
  0.3216620439603865  0.8226590415691730  0.1754377017592792
  0.5722084909653155  0.6774253084551938  0.9263963188583799
  0.4276208564184120  0.3221438280942754  0.0721157779984198
  0.9280886269260558  0.6761348913144098  0.9280387542218921
  0.0719595833698661  0.3235071469101701  0.0719049862288652
  0.4283404130444426  0.0737057689981989  0.3215400550316774
  0.5716272530121247  0.9263959654450487  0.6780124721101178
  0.5738925701598691  0.3217447076193352  0.9274322036238574
  0.4264602096544757  0.6782875414665106  0.0714773286202075
  0.0737883304134055  0.4278445351468337  0.3222956688249641
  0.9268929171308652  0.5716883493162316  0.6782713584790823
  0.4285679808947821  0.4287051053342732  0.6762738461157261
  0.5694924655547116  0.5747006584091577  0.3273070102214763
  0.9295195249280308  0.3205641362900013  0.5740644408488736
  0.0715476680553759  0.6782952857203195  0.4267328914215253
  0.3235246364087687  0.0718720610124033  0.0715272951182346
  0.6759712659497670  0.9278165207562040  0.9282590947847730
  0.8252170318965791  0.6780221184822882  0.1772436755781921
  0.1767580706352704  0.3221461345442809  0.8217936449085196
  0.1781381796319682  0.3234902005552182  0.1781149661795323
  0.8218810567712418  0.6763768045143760  0.8219330837629970
  0.6791709954933859  0.4263451314350402  0.0711105792023704
  0.3219770631515747  0.5740470017252203  0.9279319641130291
  0.6783792436281818  0.0716401983283186  0.4263066832539839
  0.3211665527627438  0.9293542883328676  0.5733894031120675
  0.1781928776205883  0.6783470961641277  0.8236486201102770
  0.8217746717930328  0.3218562047752900  0.1770502138943872
  0.3221837660827460  0.0739844648348221  0.4276718521145093
  0.6779797163576244  0.9262635519024103  0.5717382393209172
  0.6796092957102466  0.4273165789807912  0.4297766149072909
  0.3235358920258194  0.5725378258452385  0.5717657853623290
  0.3216088489101587  0.4283771025290247  0.0734734953981550
  0.6784580310753230  0.5717634976856049  0.9262133251130298
  0.8238624450935095  0.1771146654469718  0.6783192395587720
  0.1757214265796692  0.8225841198852564  0.3218835217310974
  0.1776785130693368  0.8238657869111197  0.6782573911146139
  0.8223456376380437  0.1762901690204149  0.3219260373732345
  0.1783027691081384  0.1780299549440458  0.3233735802997832
  0.8215762491945118  0.8215087838498224  0.6765825782672277
  0.6139648402651027  0.5053719572125569  0.3943335564884071
 
  0.00000000E+00  0.00000000E+00  0.00000000E+00
  0.00000000E+00  0.00000000E+00  0.00000000E+00
  0.00000000E+00  0.00000000E+00  0.00000000E+00
  0.00000000E+00  0.00000000E+00  0.00000000E+00
  0.00000000E+00  0.00000000E+00  0.00000000E+00
  0.00000000E+00  0.00000000E+00  0.00000000E+00
  0.00000000E+00  0.00000000E+00  0.00000000E+00
  0.00000000E+00  0.00000000E+00  0.00000000E+00
  0.00000000E+00  0.00000000E+00  0.00000000E+00
  0.00000000E+00  0.00000000E+00  0.00000000E+00
  0.00000000E+00  0.00000000E+00  0.00000000E+00
  0.00000000E+00  0.00000000E+00  0.00000000E+00
  0.00000000E+00  0.00000000E+00  0.00000000E+00
  0.00000000E+00  0.00000000E+00  0.00000000E+00
  0.00000000E+00  0.00000000E+00  0.00000000E+00
  0.00000000E+00  0.00000000E+00  0.00000000E+00
  0.00000000E+00  0.00000000E+00  0.00000000E+00
  0.00000000E+00  0.00000000E+00  0.00000000E+00
  0.00000000E+00  0.00000000E+00  0.00000000E+00
  0.00000000E+00  0.00000000E+00  0.00000000E+00
  0.00000000E+00  0.00000000E+00  0.00000000E+00
  0.00000000E+00  0.00000000E+00  0.00000000E+00
  0.00000000E+00  0.00000000E+00  0.00000000E+00
  0.00000000E+00  0.00000000E+00  0.00000000E+00
  0.00000000E+00  0.00000000E+00  0.00000000E+00
  0.00000000E+00  0.00000000E+00  0.00000000E+00
  0.00000000E+00  0.00000000E+00  0.00000000E+00
  0.00000000E+00  0.00000000E+00  0.00000000E+00
  0.00000000E+00  0.00000000E+00  0.00000000E+00
  0.00000000E+00  0.00000000E+00  0.00000000E+00
  0.00000000E+00  0.00000000E+00  0.00000000E+00
  0.00000000E+00  0.00000000E+00  0.00000000E+00
  0.00000000E+00  0.00000000E+00  0.00000000E+00
  0.00000000E+00  0.00000000E+00  0.00000000E+00
  0.00000000E+00  0.00000000E+00  0.00000000E+00
  0.00000000E+00  0.00000000E+00  0.00000000E+00
  0.00000000E+00  0.00000000E+00  0.00000000E+00
  0.00000000E+00  0.00000000E+00  0.00000000E+00
  0.00000000E+00  0.00000000E+00  0.00000000E+00
  0.00000000E+00  0.00000000E+00  0.00000000E+00
  0.00000000E+00  0.00000000E+00  0.00000000E+00
  0.00000000E+00  0.00000000E+00  0.00000000E+00
  0.00000000E+00  0.00000000E+00  0.00000000E+00
  0.00000000E+00  0.00000000E+00  0.00000000E+00
  0.00000000E+00  0.00000000E+00  0.00000000E+00
  0.00000000E+00  0.00000000E+00  0.00000000E+00
  0.00000000E+00  0.00000000E+00  0.00000000E+00
  0.00000000E+00  0.00000000E+00  0.00000000E+00
  0.00000000E+00  0.00000000E+00  0.00000000E+00
  0.00000000E+00  0.00000000E+00  0.00000000E+00
  0.00000000E+00  0.00000000E+00  0.00000000E+00
  0.00000000E+00  0.00000000E+00  0.00000000E+00
  0.00000000E+00  0.00000000E+00  0.00000000E+00
  0.00000000E+00  0.00000000E+00  0.00000000E+00
  0.00000000E+00  0.00000000E+00  0.00000000E+00
  0.00000000E+00  0.00000000E+00  0.00000000E+00
  0.00000000E+00  0.00000000E+00  0.00000000E+00
  0.00000000E+00  0.00000000E+00  0.00000000E+00
  0.00000000E+00  0.00000000E+00  0.00000000E+00
  0.00000000E+00  0.00000000E+00  0.00000000E+00
  0.00000000E+00  0.00000000E+00  0.00000000E+00
  0.00000000E+00  0.00000000E+00  0.00000000E+00
  0.00000000E+00  0.00000000E+00  0.00000000E+00
  0.00000000E+00  0.00000000E+00  0.00000000E+00
  0.00000000E+00  0.00000000E+00  0.00000000E+00
  0.00000000E+00  0.00000000E+00  0.00000000E+00
  0.00000000E+00  0.00000000E+00  0.00000000E+00
  0.00000000E+00  0.00000000E+00  0.00000000E+00
  0.00000000E+00  0.00000000E+00  0.00000000E+00
  0.00000000E+00  0.00000000E+00  0.00000000E+00
  0.00000000E+00  0.00000000E+00  0.00000000E+00
  0.00000000E+00  0.00000000E+00  0.00000000E+00
  0.00000000E+00  0.00000000E+00  0.00000000E+00
  0.00000000E+00  0.00000000E+00  0.00000000E+00
  0.00000000E+00  0.00000000E+00  0.00000000E+00
  0.00000000E+00  0.00000000E+00  0.00000000E+00
  0.00000000E+00  0.00000000E+00  0.00000000E+00
  0.00000000E+00  0.00000000E+00  0.00000000E+00
  0.00000000E+00  0.00000000E+00  0.00000000E+00
  0.00000000E+00  0.00000000E+00  0.00000000E+00
  0.00000000E+00  0.00000000E+00  0.00000000E+00
  0.00000000E+00  0.00000000E+00  0.00000000E+00
  0.00000000E+00  0.00000000E+00  0.00000000E+00
  0.00000000E+00  0.00000000E+00  0.00000000E+00
  0.00000000E+00  0.00000000E+00  0.00000000E+00
  0.00000000E+00  0.00000000E+00  0.00000000E+00
  0.00000000E+00  0.00000000E+00  0.00000000E+00
  0.00000000E+00  0.00000000E+00  0.00000000E+00
  0.00000000E+00  0.00000000E+00  0.00000000E+00
  0.00000000E+00  0.00000000E+00  0.00000000E+00
  0.00000000E+00  0.00000000E+00  0.00000000E+00
  0.00000000E+00  0.00000000E+00  0.00000000E+00
  0.00000000E+00  0.00000000E+00  0.00000000E+00
  0.00000000E+00  0.00000000E+00  0.00000000E+00
  0.00000000E+00  0.00000000E+00  0.00000000E+00
  0.00000000E+00  0.00000000E+00  0.00000000E+00
  0.00000000E+00  0.00000000E+00  0.00000000E+00
  0.00000000E+00  0.00000000E+00  0.00000000E+00
  0.00000000E+00  0.00000000E+00  0.00000000E+00
  0.00000000E+00  0.00000000E+00  0.00000000E+00
  0.00000000E+00  0.00000000E+00  0.00000000E+00
  0.00000000E+00  0.00000000E+00  0.00000000E+00
  0.00000000E+00  0.00000000E+00  0.00000000E+00
  0.00000000E+00  0.00000000E+00  0.00000000E+00
  0.00000000E+00  0.00000000E+00  0.00000000E+00
  0.00000000E+00  0.00000000E+00  0.00000000E+00
  0.00000000E+00  0.00000000E+00  0.00000000E+00
  0.00000000E+00  0.00000000E+00  0.00000000E+00
  0.00000000E+00  0.00000000E+00  0.00000000E+00
  0.00000000E+00  0.00000000E+00  0.00000000E+00
  0.00000000E+00  0.00000000E+00  0.00000000E+00
  0.00000000E+00  0.00000000E+00  0.00000000E+00
  0.00000000E+00  0.00000000E+00  0.00000000E+00
  0.00000000E+00  0.00000000E+00  0.00000000E+00
  0.00000000E+00  0.00000000E+00  0.00000000E+00
  0.00000000E+00  0.00000000E+00  0.00000000E+00
  0.00000000E+00  0.00000000E+00  0.00000000E+00
  0.00000000E+00  0.00000000E+00  0.00000000E+00
  0.00000000E+00  0.00000000E+00  0.00000000E+00
  0.00000000E+00  0.00000000E+00  0.00000000E+00
  0.00000000E+00  0.00000000E+00  0.00000000E+00
  0.00000000E+00  0.00000000E+00  0.00000000E+00
  0.00000000E+00  0.00000000E+00  0.00000000E+00
  0.00000000E+00  0.00000000E+00  0.00000000E+00
  0.00000000E+00  0.00000000E+00  0.00000000E+00
  0.00000000E+00  0.00000000E+00  0.00000000E+00
  0.00000000E+00  0.00000000E+00  0.00000000E+00
  0.00000000E+00  0.00000000E+00  0.00000000E+00
  0.00000000E+00  0.00000000E+00  0.00000000E+00
  0.00000000E+00  0.00000000E+00  0.00000000E+00
  0.00000000E+00  0.00000000E+00  0.00000000E+00
  0.00000000E+00  0.00000000E+00  0.00000000E+00
  0.00000000E+00  0.00000000E+00  0.00000000E+00
  0.00000000E+00  0.00000000E+00  0.00000000E+00
  0.00000000E+00  0.00000000E+00  0.00000000E+00
  0.00000000E+00  0.00000000E+00  0.00000000E+00
  0.00000000E+00  0.00000000E+00  0.00000000E+00
  0.00000000E+00  0.00000000E+00  0.00000000E+00
  0.00000000E+00  0.00000000E+00  0.00000000E+00
  0.00000000E+00  0.00000000E+00  0.00000000E+00
  0.00000000E+00  0.00000000E+00  0.00000000E+00
  0.00000000E+00  0.00000000E+00  0.00000000E+00
  0.00000000E+00  0.00000000E+00  0.00000000E+00
  0.00000000E+00  0.00000000E+00  0.00000000E+00
  0.00000000E+00  0.00000000E+00  0.00000000E+00
  0.00000000E+00  0.00000000E+00  0.00000000E+00
  0.00000000E+00  0.00000000E+00  0.00000000E+00
  0.00000000E+00  0.00000000E+00  0.00000000E+00
  0.00000000E+00  0.00000000E+00  0.00000000E+00
  0.00000000E+00  0.00000000E+00  0.00000000E+00
  0.00000000E+00  0.00000000E+00  0.00000000E+00
  0.00000000E+00  0.00000000E+00  0.00000000E+00
  0.00000000E+00  0.00000000E+00  0.00000000E+00
  0.00000000E+00  0.00000000E+00  0.00000000E+00
  0.00000000E+00  0.00000000E+00  0.00000000E+00
  0.00000000E+00  0.00000000E+00  0.00000000E+00
  0.00000000E+00  0.00000000E+00  0.00000000E+00
  0.00000000E+00  0.00000000E+00  0.00000000E+00
  0.00000000E+00  0.00000000E+00  0.00000000E+00
  0.00000000E+00  0.00000000E+00  0.00000000E+00
  0.00000000E+00  0.00000000E+00  0.00000000E+00
  0.00000000E+00  0.00000000E+00  0.00000000E+00
  0.00000000E+00  0.00000000E+00  0.00000000E+00
  0.00000000E+00  0.00000000E+00  0.00000000E+00
  0.00000000E+00  0.00000000E+00  0.00000000E+00
  0.00000000E+00  0.00000000E+00  0.00000000E+00
  0.00000000E+00  0.00000000E+00  0.00000000E+00
  0.00000000E+00  0.00000000E+00  0.00000000E+00
  0.00000000E+00  0.00000000E+00  0.00000000E+00
  0.00000000E+00  0.00000000E+00  0.00000000E+00
  0.00000000E+00  0.00000000E+00  0.00000000E+00
  0.00000000E+00  0.00000000E+00  0.00000000E+00
  0.00000000E+00  0.00000000E+00  0.00000000E+00
  0.00000000E+00  0.00000000E+00  0.00000000E+00
  0.00000000E+00  0.00000000E+00  0.00000000E+00
  0.00000000E+00  0.00000000E+00  0.00000000E+00
  0.00000000E+00  0.00000000E+00  0.00000000E+00
  0.00000000E+00  0.00000000E+00  0.00000000E+00
  0.00000000E+00  0.00000000E+00  0.00000000E+00
  0.00000000E+00  0.00000000E+00  0.00000000E+00
  0.00000000E+00  0.00000000E+00  0.00000000E+00
  0.00000000E+00  0.00000000E+00  0.00000000E+00
  0.00000000E+00  0.00000000E+00  0.00000000E+00
  0.00000000E+00  0.00000000E+00  0.00000000E+00
  0.00000000E+00  0.00000000E+00  0.00000000E+00
  0.00000000E+00  0.00000000E+00  0.00000000E+00
  0.00000000E+00  0.00000000E+00  0.00000000E+00
  0.00000000E+00  0.00000000E+00  0.00000000E+00
  0.00000000E+00  0.00000000E+00  0.00000000E+00
  0.00000000E+00  0.00000000E+00  0.00000000E+00
  0.00000000E+00  0.00000000E+00  0.00000000E+00
  0.00000000E+00  0.00000000E+00  0.00000000E+00
  0.00000000E+00  0.00000000E+00  0.00000000E+00
  0.00000000E+00  0.00000000E+00  0.00000000E+00
  0.00000000E+00  0.00000000E+00  0.00000000E+00
  0.00000000E+00  0.00000000E+00  0.00000000E+00
  0.00000000E+00  0.00000000E+00  0.00000000E+00
  0.00000000E+00  0.00000000E+00  0.00000000E+00
  0.00000000E+00  0.00000000E+00  0.00000000E+00
  0.00000000E+00  0.00000000E+00  0.00000000E+00
  0.00000000E+00  0.00000000E+00  0.00000000E+00
  0.00000000E+00  0.00000000E+00  0.00000000E+00
  0.00000000E+00  0.00000000E+00  0.00000000E+00
  0.00000000E+00  0.00000000E+00  0.00000000E+00
  0.00000000E+00  0.00000000E+00  0.00000000E+00
  0.00000000E+00  0.00000000E+00  0.00000000E+00
  0.00000000E+00  0.00000000E+00  0.00000000E+00
  0.00000000E+00  0.00000000E+00  0.00000000E+00
  0.00000000E+00  0.00000000E+00  0.00000000E+00
  0.00000000E+00  0.00000000E+00  0.00000000E+00
  0.00000000E+00  0.00000000E+00  0.00000000E+00
  0.00000000E+00  0.00000000E+00  0.00000000E+00
  0.00000000E+00  0.00000000E+00  0.00000000E+00
  0.00000000E+00  0.00000000E+00  0.00000000E+00
  0.00000000E+00  0.00000000E+00  0.00000000E+00
  0.00000000E+00  0.00000000E+00  0.00000000E+00
  0.00000000E+00  0.00000000E+00  0.00000000E+00
  0.00000000E+00  0.00000000E+00  0.00000000E+00
  0.00000000E+00  0.00000000E+00  0.00000000E+00
  0.00000000E+00  0.00000000E+00  0.00000000E+00
  0.00000000E+00  0.00000000E+00  0.00000000E+00
  0.00000000E+00  0.00000000E+00  0.00000000E+00
  0.00000000E+00  0.00000000E+00  0.00000000E+00
  0.00000000E+00  0.00000000E+00  0.00000000E+00
  0.00000000E+00  0.00000000E+00  0.00000000E+00
  0.00000000E+00  0.00000000E+00  0.00000000E+00
  0.00000000E+00  0.00000000E+00  0.00000000E+00
  0.00000000E+00  0.00000000E+00  0.00000000E+00
  0.00000000E+00  0.00000000E+00  0.00000000E+00
  0.00000000E+00  0.00000000E+00  0.00000000E+00
  0.00000000E+00  0.00000000E+00  0.00000000E+00
  0.00000000E+00  0.00000000E+00  0.00000000E+00
  0.00000000E+00  0.00000000E+00  0.00000000E+00
  0.00000000E+00  0.00000000E+00  0.00000000E+00
  0.00000000E+00  0.00000000E+00  0.00000000E+00
  0.00000000E+00  0.00000000E+00  0.00000000E+00
  0.00000000E+00  0.00000000E+00  0.00000000E+00
  0.00000000E+00  0.00000000E+00  0.00000000E+00
  0.00000000E+00  0.00000000E+00  0.00000000E+00
  0.00000000E+00  0.00000000E+00  0.00000000E+00
  0.00000000E+00  0.00000000E+00  0.00000000E+00
  0.00000000E+00  0.00000000E+00  0.00000000E+00
  0.00000000E+00  0.00000000E+00  0.00000000E+00
  0.00000000E+00  0.00000000E+00  0.00000000E+00
  0.00000000E+00  0.00000000E+00  0.00000000E+00
  0.00000000E+00  0.00000000E+00  0.00000000E+00
  0.00000000E+00  0.00000000E+00  0.00000000E+00
  0.00000000E+00  0.00000000E+00  0.00000000E+00
  0.00000000E+00  0.00000000E+00  0.00000000E+00
  0.00000000E+00  0.00000000E+00  0.00000000E+00
  0.00000000E+00  0.00000000E+00  0.00000000E+00
  0.00000000E+00  0.00000000E+00  0.00000000E+00
  0.00000000E+00  0.00000000E+00  0.00000000E+00
  0.00000000E+00  0.00000000E+00  0.00000000E+00
  0.00000000E+00  0.00000000E+00  0.00000000E+00
  0.00000000E+00  0.00000000E+00  0.00000000E+00
  0.00000000E+00  0.00000000E+00  0.00000000E+00
  0.00000000E+00  0.00000000E+00  0.00000000E+00
  0.00000000E+00  0.00000000E+00  0.00000000E+00
  0.00000000E+00  0.00000000E+00  0.00000000E+00
  0.00000000E+00  0.00000000E+00  0.00000000E+00
  0.00000000E+00  0.00000000E+00  0.00000000E+00
  0.00000000E+00  0.00000000E+00  0.00000000E+00
  0.00000000E+00  0.00000000E+00  0.00000000E+00
  0.00000000E+00  0.00000000E+00  0.00000000E+00
  0.00000000E+00  0.00000000E+00  0.00000000E+00
  0.00000000E+00  0.00000000E+00  0.00000000E+00
  0.00000000E+00  0.00000000E+00  0.00000000E+00
  0.00000000E+00  0.00000000E+00  0.00000000E+00
  0.00000000E+00  0.00000000E+00  0.00000000E+00
  0.00000000E+00  0.00000000E+00  0.00000000E+00
  0.00000000E+00  0.00000000E+00  0.00000000E+00
  0.00000000E+00  0.00000000E+00  0.00000000E+00
  0.00000000E+00  0.00000000E+00  0.00000000E+00
  0.00000000E+00  0.00000000E+00  0.00000000E+00
  0.00000000E+00  0.00000000E+00  0.00000000E+00
  0.00000000E+00  0.00000000E+00  0.00000000E+00
  0.00000000E+00  0.00000000E+00  0.00000000E+00
  0.00000000E+00  0.00000000E+00  0.00000000E+00
  0.00000000E+00  0.00000000E+00  0.00000000E+00
  0.00000000E+00  0.00000000E+00  0.00000000E+00
  0.00000000E+00  0.00000000E+00  0.00000000E+00
  0.00000000E+00  0.00000000E+00  0.00000000E+00
  0.00000000E+00  0.00000000E+00  0.00000000E+00
  0.00000000E+00  0.00000000E+00  0.00000000E+00
  0.00000000E+00  0.00000000E+00  0.00000000E+00
  0.00000000E+00  0.00000000E+00  0.00000000E+00
  0.00000000E+00  0.00000000E+00  0.00000000E+00
  0.00000000E+00  0.00000000E+00  0.00000000E+00
  0.00000000E+00  0.00000000E+00  0.00000000E+00
  0.00000000E+00  0.00000000E+00  0.00000000E+00
  0.00000000E+00  0.00000000E+00  0.00000000E+00
  0.00000000E+00  0.00000000E+00  0.00000000E+00
  0.00000000E+00  0.00000000E+00  0.00000000E+00
  0.00000000E+00  0.00000000E+00  0.00000000E+00
  0.00000000E+00  0.00000000E+00  0.00000000E+00
  0.00000000E+00  0.00000000E+00  0.00000000E+00
  0.00000000E+00  0.00000000E+00  0.00000000E+00
  0.00000000E+00  0.00000000E+00  0.00000000E+00
  0.00000000E+00  0.00000000E+00  0.00000000E+00
  0.00000000E+00  0.00000000E+00  0.00000000E+00
  0.00000000E+00  0.00000000E+00  0.00000000E+00
  0.00000000E+00  0.00000000E+00  0.00000000E+00
  0.00000000E+00  0.00000000E+00  0.00000000E+00
  0.00000000E+00  0.00000000E+00  0.00000000E+00
  0.00000000E+00  0.00000000E+00  0.00000000E+00
  0.00000000E+00  0.00000000E+00  0.00000000E+00
  0.00000000E+00  0.00000000E+00  0.00000000E+00
  0.00000000E+00  0.00000000E+00  0.00000000E+00
  0.00000000E+00  0.00000000E+00  0.00000000E+00
  0.00000000E+00  0.00000000E+00  0.00000000E+00
  0.00000000E+00  0.00000000E+00  0.00000000E+00
  0.00000000E+00  0.00000000E+00  0.00000000E+00
  0.00000000E+00  0.00000000E+00  0.00000000E+00
  0.00000000E+00  0.00000000E+00  0.00000000E+00
  0.00000000E+00  0.00000000E+00  0.00000000E+00
  0.00000000E+00  0.00000000E+00  0.00000000E+00
  0.00000000E+00  0.00000000E+00  0.00000000E+00
  0.00000000E+00  0.00000000E+00  0.00000000E+00
  0.00000000E+00  0.00000000E+00  0.00000000E+00
  0.00000000E+00  0.00000000E+00  0.00000000E+00
  0.00000000E+00  0.00000000E+00  0.00000000E+00
  0.00000000E+00  0.00000000E+00  0.00000000E+00
  0.00000000E+00  0.00000000E+00  0.00000000E+00
  0.00000000E+00  0.00000000E+00  0.00000000E+00
  0.00000000E+00  0.00000000E+00  0.00000000E+00
  0.00000000E+00  0.00000000E+00  0.00000000E+00
  0.00000000E+00  0.00000000E+00  0.00000000E+00
  0.00000000E+00  0.00000000E+00  0.00000000E+00
  0.00000000E+00  0.00000000E+00  0.00000000E+00
  0.00000000E+00  0.00000000E+00  0.00000000E+00
  0.00000000E+00  0.00000000E+00  0.00000000E+00
  0.00000000E+00  0.00000000E+00  0.00000000E+00
  0.00000000E+00  0.00000000E+00  0.00000000E+00
  0.00000000E+00  0.00000000E+00  0.00000000E+00
  0.00000000E+00  0.00000000E+00  0.00000000E+00
  0.00000000E+00  0.00000000E+00  0.00000000E+00
  0.00000000E+00  0.00000000E+00  0.00000000E+00
  0.00000000E+00  0.00000000E+00  0.00000000E+00
  0.00000000E+00  0.00000000E+00  0.00000000E+00
  0.00000000E+00  0.00000000E+00  0.00000000E+00
  0.00000000E+00  0.00000000E+00  0.00000000E+00
  0.00000000E+00  0.00000000E+00  0.00000000E+00
  0.00000000E+00  0.00000000E+00  0.00000000E+00
  0.00000000E+00  0.00000000E+00  0.00000000E+00
  0.00000000E+00  0.00000000E+00  0.00000000E+00
  0.00000000E+00  0.00000000E+00  0.00000000E+00
  0.00000000E+00  0.00000000E+00  0.00000000E+00
  0.00000000E+00  0.00000000E+00  0.00000000E+00
  0.00000000E+00  0.00000000E+00  0.00000000E+00
  0.00000000E+00  0.00000000E+00  0.00000000E+00
  0.00000000E+00  0.00000000E+00  0.00000000E+00
  0.00000000E+00  0.00000000E+00  0.00000000E+00
  0.00000000E+00  0.00000000E+00  0.00000000E+00
  0.00000000E+00  0.00000000E+00  0.00000000E+00
  0.00000000E+00  0.00000000E+00  0.00000000E+00
  0.00000000E+00  0.00000000E+00  0.00000000E+00
  0.00000000E+00  0.00000000E+00  0.00000000E+00
  0.00000000E+00  0.00000000E+00  0.00000000E+00
  0.00000000E+00  0.00000000E+00  0.00000000E+00
  0.00000000E+00  0.00000000E+00  0.00000000E+00
  0.00000000E+00  0.00000000E+00  0.00000000E+00
  0.00000000E+00  0.00000000E+00  0.00000000E+00
  0.00000000E+00  0.00000000E+00  0.00000000E+00
  0.00000000E+00  0.00000000E+00  0.00000000E+00
  0.00000000E+00  0.00000000E+00  0.00000000E+00
  0.00000000E+00  0.00000000E+00  0.00000000E+00
  0.00000000E+00  0.00000000E+00  0.00000000E+00
  0.00000000E+00  0.00000000E+00  0.00000000E+00
  0.00000000E+00  0.00000000E+00  0.00000000E+00
  0.00000000E+00  0.00000000E+00  0.00000000E+00
  0.00000000E+00  0.00000000E+00  0.00000000E+00
  0.00000000E+00  0.00000000E+00  0.00000000E+00
  0.00000000E+00  0.00000000E+00  0.00000000E+00
  0.00000000E+00  0.00000000E+00  0.00000000E+00
  0.00000000E+00  0.00000000E+00  0.00000000E+00
  0.00000000E+00  0.00000000E+00  0.00000000E+00
  0.00000000E+00  0.00000000E+00  0.00000000E+00
  0.00000000E+00  0.00000000E+00  0.00000000E+00
  0.00000000E+00  0.00000000E+00  0.00000000E+00
  0.00000000E+00  0.00000000E+00  0.00000000E+00
  0.00000000E+00  0.00000000E+00  0.00000000E+00
  0.00000000E+00  0.00000000E+00  0.00000000E+00
  0.00000000E+00  0.00000000E+00  0.00000000E+00
  0.00000000E+00  0.00000000E+00  0.00000000E+00
  0.00000000E+00  0.00000000E+00  0.00000000E+00
  0.00000000E+00  0.00000000E+00  0.00000000E+00
  0.00000000E+00  0.00000000E+00  0.00000000E+00
  0.00000000E+00  0.00000000E+00  0.00000000E+00
  0.00000000E+00  0.00000000E+00  0.00000000E+00
  0.00000000E+00  0.00000000E+00  0.00000000E+00
  0.00000000E+00  0.00000000E+00  0.00000000E+00
  0.00000000E+00  0.00000000E+00  0.00000000E+00
  0.00000000E+00  0.00000000E+00  0.00000000E+00
  0.00000000E+00  0.00000000E+00  0.00000000E+00
  0.00000000E+00  0.00000000E+00  0.00000000E+00
  0.00000000E+00  0.00000000E+00  0.00000000E+00
  0.00000000E+00  0.00000000E+00  0.00000000E+00
  0.00000000E+00  0.00000000E+00  0.00000000E+00
  0.00000000E+00  0.00000000E+00  0.00000000E+00
  0.00000000E+00  0.00000000E+00  0.00000000E+00
  0.00000000E+00  0.00000000E+00  0.00000000E+00
  0.00000000E+00  0.00000000E+00  0.00000000E+00
  0.00000000E+00  0.00000000E+00  0.00000000E+00
  0.00000000E+00  0.00000000E+00  0.00000000E+00
  0.00000000E+00  0.00000000E+00  0.00000000E+00
  0.00000000E+00  0.00000000E+00  0.00000000E+00
  0.00000000E+00  0.00000000E+00  0.00000000E+00
  0.00000000E+00  0.00000000E+00  0.00000000E+00
  0.00000000E+00  0.00000000E+00  0.00000000E+00
  0.00000000E+00  0.00000000E+00  0.00000000E+00
  0.00000000E+00  0.00000000E+00  0.00000000E+00
  0.00000000E+00  0.00000000E+00  0.00000000E+00
  0.00000000E+00  0.00000000E+00  0.00000000E+00
  0.00000000E+00  0.00000000E+00  0.00000000E+00
  0.00000000E+00  0.00000000E+00  0.00000000E+00
  0.00000000E+00  0.00000000E+00  0.00000000E+00
  0.00000000E+00  0.00000000E+00  0.00000000E+00
  0.00000000E+00  0.00000000E+00  0.00000000E+00
  0.00000000E+00  0.00000000E+00  0.00000000E+00
  0.00000000E+00  0.00000000E+00  0.00000000E+00
  0.00000000E+00  0.00000000E+00  0.00000000E+00
  0.00000000E+00  0.00000000E+00  0.00000000E+00
  0.00000000E+00  0.00000000E+00  0.00000000E+00
  0.00000000E+00  0.00000000E+00  0.00000000E+00
  0.00000000E+00  0.00000000E+00  0.00000000E+00
  0.00000000E+00  0.00000000E+00  0.00000000E+00
  0.00000000E+00  0.00000000E+00  0.00000000E+00
  0.00000000E+00  0.00000000E+00  0.00000000E+00
  0.00000000E+00  0.00000000E+00  0.00000000E+00
  0.00000000E+00  0.00000000E+00  0.00000000E+00
  0.00000000E+00  0.00000000E+00  0.00000000E+00
  0.00000000E+00  0.00000000E+00  0.00000000E+00
  0.00000000E+00  0.00000000E+00  0.00000000E+00
  0.00000000E+00  0.00000000E+00  0.00000000E+00
  0.00000000E+00  0.00000000E+00  0.00000000E+00
  0.00000000E+00  0.00000000E+00  0.00000000E+00
  0.00000000E+00  0.00000000E+00  0.00000000E+00
  0.00000000E+00  0.00000000E+00  0.00000000E+00
  0.00000000E+00  0.00000000E+00  0.00000000E+00
  0.00000000E+00  0.00000000E+00  0.00000000E+00
  0.00000000E+00  0.00000000E+00  0.00000000E+00
  0.00000000E+00  0.00000000E+00  0.00000000E+00
  0.00000000E+00  0.00000000E+00  0.00000000E+00
  0.00000000E+00  0.00000000E+00  0.00000000E+00
  0.00000000E+00  0.00000000E+00  0.00000000E+00
  0.00000000E+00  0.00000000E+00  0.00000000E+00
  0.00000000E+00  0.00000000E+00  0.00000000E+00
  0.00000000E+00  0.00000000E+00  0.00000000E+00
  0.00000000E+00  0.00000000E+00  0.00000000E+00
  0.00000000E+00  0.00000000E+00  0.00000000E+00
  0.00000000E+00  0.00000000E+00  0.00000000E+00
  0.00000000E+00  0.00000000E+00  0.00000000E+00
  0.00000000E+00  0.00000000E+00  0.00000000E+00
  0.00000000E+00  0.00000000E+00  0.00000000E+00
  0.00000000E+00  0.00000000E+00  0.00000000E+00
  0.00000000E+00  0.00000000E+00  0.00000000E+00
  0.00000000E+00  0.00000000E+00  0.00000000E+00
  0.00000000E+00  0.00000000E+00  0.00000000E+00
  0.00000000E+00  0.00000000E+00  0.00000000E+00
  0.00000000E+00  0.00000000E+00  0.00000000E+00
  0.00000000E+00  0.00000000E+00  0.00000000E+00
  0.00000000E+00  0.00000000E+00  0.00000000E+00
  0.00000000E+00  0.00000000E+00  0.00000000E+00
  0.00000000E+00  0.00000000E+00  0.00000000E+00
  0.00000000E+00  0.00000000E+00  0.00000000E+00
  0.00000000E+00  0.00000000E+00  0.00000000E+00
  0.00000000E+00  0.00000000E+00  0.00000000E+00
  0.00000000E+00  0.00000000E+00  0.00000000E+00
  0.00000000E+00  0.00000000E+00  0.00000000E+00
  0.00000000E+00  0.00000000E+00  0.00000000E+00
  0.00000000E+00  0.00000000E+00  0.00000000E+00
  0.00000000E+00  0.00000000E+00  0.00000000E+00
  0.00000000E+00  0.00000000E+00  0.00000000E+00
  0.00000000E+00  0.00000000E+00  0.00000000E+00
  0.00000000E+00  0.00000000E+00  0.00000000E+00
  0.00000000E+00  0.00000000E+00  0.00000000E+00
  0.00000000E+00  0.00000000E+00  0.00000000E+00
  0.00000000E+00  0.00000000E+00  0.00000000E+00
  0.00000000E+00  0.00000000E+00  0.00000000E+00
  0.00000000E+00  0.00000000E+00  0.00000000E+00
  0.00000000E+00  0.00000000E+00  0.00000000E+00
  0.00000000E+00  0.00000000E+00  0.00000000E+00
  0.00000000E+00  0.00000000E+00  0.00000000E+00
  0.00000000E+00  0.00000000E+00  0.00000000E+00
  0.00000000E+00  0.00000000E+00  0.00000000E+00
  0.00000000E+00  0.00000000E+00  0.00000000E+00
  0.00000000E+00  0.00000000E+00  0.00000000E+00
  0.00000000E+00  0.00000000E+00  0.00000000E+00
  0.00000000E+00  0.00000000E+00  0.00000000E+00
  0.00000000E+00  0.00000000E+00  0.00000000E+00
  0.00000000E+00  0.00000000E+00  0.00000000E+00
  0.00000000E+00  0.00000000E+00  0.00000000E+00
  0.00000000E+00  0.00000000E+00  0.00000000E+00
  0.00000000E+00  0.00000000E+00  0.00000000E+00
  0.00000000E+00  0.00000000E+00  0.00000000E+00
  0.00000000E+00  0.00000000E+00  0.00000000E+00
  0.00000000E+00  0.00000000E+00  0.00000000E+00
  0.00000000E+00  0.00000000E+00  0.00000000E+00
  0.00000000E+00  0.00000000E+00  0.00000000E+00
  0.00000000E+00  0.00000000E+00  0.00000000E+00
  0.00000000E+00  0.00000000E+00  0.00000000E+00
  0.00000000E+00  0.00000000E+00  0.00000000E+00
  0.00000000E+00  0.00000000E+00  0.00000000E+00
  0.00000000E+00  0.00000000E+00  0.00000000E+00
  0.00000000E+00  0.00000000E+00  0.00000000E+00
  0.00000000E+00  0.00000000E+00  0.00000000E+00
  0.00000000E+00  0.00000000E+00  0.00000000E+00
  0.00000000E+00  0.00000000E+00  0.00000000E+00
  0.00000000E+00  0.00000000E+00  0.00000000E+00
  0.00000000E+00  0.00000000E+00  0.00000000E+00
  0.00000000E+00  0.00000000E+00  0.00000000E+00
  0.00000000E+00  0.00000000E+00  0.00000000E+00
  0.00000000E+00  0.00000000E+00  0.00000000E+00
  0.00000000E+00  0.00000000E+00  0.00000000E+00
  0.00000000E+00  0.00000000E+00  0.00000000E+00
  0.00000000E+00  0.00000000E+00  0.00000000E+00
  0.00000000E+00  0.00000000E+00  0.00000000E+00
  0.00000000E+00  0.00000000E+00  0.00000000E+00
  0.00000000E+00  0.00000000E+00  0.00000000E+00
  0.00000000E+00  0.00000000E+00  0.00000000E+00
  0.00000000E+00  0.00000000E+00  0.00000000E+00
  0.00000000E+00  0.00000000E+00  0.00000000E+00
  0.00000000E+00  0.00000000E+00  0.00000000E+00
  0.00000000E+00  0.00000000E+00  0.00000000E+00
  0.00000000E+00  0.00000000E+00  0.00000000E+00
  0.00000000E+00  0.00000000E+00  0.00000000E+00
  0.00000000E+00  0.00000000E+00  0.00000000E+00
  0.00000000E+00  0.00000000E+00  0.00000000E+00
  0.00000000E+00  0.00000000E+00  0.00000000E+00
  0.00000000E+00  0.00000000E+00  0.00000000E+00
  0.00000000E+00  0.00000000E+00  0.00000000E+00
  0.00000000E+00  0.00000000E+00  0.00000000E+00
  0.00000000E+00  0.00000000E+00  0.00000000E+00
  0.00000000E+00  0.00000000E+00  0.00000000E+00
  0.00000000E+00  0.00000000E+00  0.00000000E+00
  0.00000000E+00  0.00000000E+00  0.00000000E+00
  0.00000000E+00  0.00000000E+00  0.00000000E+00
  0.00000000E+00  0.00000000E+00  0.00000000E+00
  0.00000000E+00  0.00000000E+00  0.00000000E+00
  0.00000000E+00  0.00000000E+00  0.00000000E+00
  0.00000000E+00  0.00000000E+00  0.00000000E+00
  0.00000000E+00  0.00000000E+00  0.00000000E+00
  0.00000000E+00  0.00000000E+00  0.00000000E+00
  0.00000000E+00  0.00000000E+00  0.00000000E+00
  0.00000000E+00  0.00000000E+00  0.00000000E+00
  0.00000000E+00  0.00000000E+00  0.00000000E+00
  0.00000000E+00  0.00000000E+00  0.00000000E+00
  0.00000000E+00  0.00000000E+00  0.00000000E+00
  0.00000000E+00  0.00000000E+00  0.00000000E+00
  0.00000000E+00  0.00000000E+00  0.00000000E+00
  0.00000000E+00  0.00000000E+00  0.00000000E+00
  0.00000000E+00  0.00000000E+00  0.00000000E+00
  0.00000000E+00  0.00000000E+00  0.00000000E+00
  0.00000000E+00  0.00000000E+00  0.00000000E+00
  0.00000000E+00  0.00000000E+00  0.00000000E+00
  0.00000000E+00  0.00000000E+00  0.00000000E+00
  0.00000000E+00  0.00000000E+00  0.00000000E+00
  0.00000000E+00  0.00000000E+00  0.00000000E+00
  0.00000000E+00  0.00000000E+00  0.00000000E+00
  0.00000000E+00  0.00000000E+00  0.00000000E+00
  0.00000000E+00  0.00000000E+00  0.00000000E+00
  0.00000000E+00  0.00000000E+00  0.00000000E+00
  0.00000000E+00  0.00000000E+00  0.00000000E+00
  0.00000000E+00  0.00000000E+00  0.00000000E+00
  0.00000000E+00  0.00000000E+00  0.00000000E+00
  0.00000000E+00  0.00000000E+00  0.00000000E+00
  0.00000000E+00  0.00000000E+00  0.00000000E+00
  0.00000000E+00  0.00000000E+00  0.00000000E+00
  0.00000000E+00  0.00000000E+00  0.00000000E+00
  0.00000000E+00  0.00000000E+00  0.00000000E+00
  0.00000000E+00  0.00000000E+00  0.00000000E+00
  0.00000000E+00  0.00000000E+00  0.00000000E+00
  0.00000000E+00  0.00000000E+00  0.00000000E+00
  0.00000000E+00  0.00000000E+00  0.00000000E+00
  0.00000000E+00  0.00000000E+00  0.00000000E+00
  0.00000000E+00  0.00000000E+00  0.00000000E+00
