# Supplementary material for: Brønsted acidity in zeolites measured by deprotonation energy
Source: Sci Rep. 2022 May 4;12:7301. doi: 10.1038/s41598-022-11354-x (PMC9068704; doi:10.1038/s41598-022-11354-x)
Supplement: Supplementary file 2 — Supplementary Information 2. [file 41598_2022_11354_MOESM2_ESM.zip › structures/clusters/cha/CHA_Al1-O4_bas_cluster_38T.xyz]

166

Si    21.20436638  9.56369229  11.37813530
Si    21.15077085  15.04954779  11.38594729
Si    22.72116478  12.32044995  11.35109919
Si    18.12525370  9.64932876  11.42513913
Si    18.02987829  15.22341654  11.43376664
Si    11.18085786  11.23023288  9.48918251
Si    18.19407575  17.67721548  9.64151526
Si    15.94021684  8.39741517  9.55390165
Si    14.24127247  10.96041161  9.61164873
Si    18.11641376  15.08817534  14.51380321
Si    18.13524237  9.61007425  14.49390720
Si    14.28111463  11.03366882  6.43804779
Si    22.81051363  12.30182658  14.46534068
Si    15.90231339  8.42788893  6.46021941
Si    16.50083135  12.33127081  14.58295255
Si    21.20347399  15.00770524  14.50576898
Si    11.21096566  11.13536479  6.44501122
Si    21.23753473  9.62880826  14.51837325
Si    11.18316156  13.58631661  19.37099389
Si    15.85914813  16.29170061  19.49924536
Si    9.71018773  16.26995530  19.36789495
Si    14.27962872  13.62807687  19.51413174
Si    14.36502497  13.59926627  16.33872348
Si    9.75623713  16.29126649  16.17097569
Si    15.93940195  16.27222704  16.32628749
Si    11.30749445  13.61511694  16.17675222
Si    21.19692167  7.10684653  16.22723564
Si    18.10570613  7.11037166  16.20912147
Si    7.54504650  9.56369229  11.37813530
Si    7.49145097  15.04954779  11.38594729
Si    9.06184490  12.32044995  11.35109919
Si    9.63958516  8.40183354  9.53635992
Si    21.31273786  17.45594971  9.54398722
Si    9.15119375  12.30182658  14.46534068
Si    9.62553284  8.37082834  6.50658067
Si    7.54415411  15.00770524  14.50576898
Si    7.57821485  9.62880826  14.51837325
Al    16.51412429  12.40405245  11.29244519
O     21.73580430  11.06602966  11.04638776
O     19.57690637  14.84818082  11.05903714
O     17.73403921  11.20223920  11.35004476
O     19.78527051  17.88184588  9.90544132
O     14.70848780  9.41267010  9.88357360
O     17.52976184  13.55758937  14.59362034
O     19.67953684  9.98174929  14.84559386
O     12.73282611  10.73867979  6.01881325
O     21.75783749  13.50189154  14.75835135
O     10.61786473  12.24009953  5.41771512
O     14.83960055  12.34912171  5.67077793
O     17.57209600  16.51974215  10.57486187
O     21.79666943  16.22824382  10.48145763
O     17.21171556  8.68887808  10.49648345
O     15.07667508  12.01670347  10.46366872
O     24.03375434  12.29657107  10.40212690
O     22.03601583  8.45740140  10.53993062
O     17.06465734  13.99993461  11.12450584
O     19.66000645  9.43127723  10.94366867
O     21.91719255  13.67678986  11.03414094
O     12.68315512  11.08083152  10.06020840
O     17.46647562  19.06430491  10.02876617
O     22.13873154  10.90669960  14.91701211
O     19.65857347  15.03338397  14.97917892
O     17.23966324  10.93545918  14.77931889
O     15.18199205  9.78357222  5.95494049
O     16.40386195  8.56663927  7.99840126
O     11.18950997  11.75854775  7.94874421
O     17.91756014  17.28873344  8.08822335
O     14.40265591  11.28414835  8.02586274
O     23.22996740  12.27782500  12.89797698
O     15.75908191  12.34642696  13.04923949
O     17.95687181  15.66018663  13.01446178
O     21.41208138  9.24150128  12.95725625
O     17.96943481  9.10605221  12.96803261
O     21.36556048  15.43726876  12.95209482
O     10.78706443  17.41476943  19.80029694
O     12.71064159  13.89654368  19.84643067
O     14.83648943  17.51405765  19.81062185
O     14.90321639  15.07460738  15.93602623
O     10.81400521  15.11284156  15.77330839
O     17.58152991  8.46366479  15.49165643
O     21.75664686  8.38808275  15.41837362
O     10.49142046  12.48981102  15.35472982
O     8.34589968  16.07758510  15.41439978
O     17.33981552  16.05001515  15.55379417
O     15.27792804  12.45399192  15.61987366
O     10.61786473  12.24009953  20.06766514
O     14.83960055  12.34912171  20.32072796
O     17.22402960  16.44671310  20.34782360
O     8.29097717  16.51607532  20.09355615
O     15.14927685  14.91335135  19.95157709
O     10.25539121  14.82306345  19.83698828
O     10.36234799  17.71061202  15.68995448
O     12.86628917  13.43747093  15.75881677
O     15.29376763  17.66855207  15.83834449
O     16.22850694  16.26406001  17.91792569
O     9.48541203  16.29223941  17.76507500
O     14.44734522  13.34296384  17.92373873
O     11.12005029  13.37866843  17.76471001
O     14.84445496  7.20438110  6.31085212
O     17.18342793  8.20383000  5.50152996
O     15.46394844  6.87613756  9.82987105
O     19.65390144  6.79476086  15.80691020
O     17.19200793  5.88129401  15.68995448
O     22.12342757  5.83923406  15.83834449
O     17.95787312  7.30919454  17.80638727
O     21.28397428  7.41080999  17.81299820
O     8.07648442  11.06602966  11.04638776
O     5.91758649  14.84818082  11.05903714
O     10.45777560  9.79044811  9.56546251
O     6.02021696  9.98174929  14.84559386
O     8.09851762  13.50189154  14.75835135
O     8.13734955  16.22824382  10.48145763
O     10.37443446  12.29657107  10.40212690
O     8.37669596  8.45740140  10.53993062
O     6.00068657  9.43127723  10.94366867
O     8.25787267  13.67678986  11.03414094
O     22.29360837  18.70545557  9.82987105
O     8.47941166  10.90669960  14.91701211
O     10.28059811  9.82952178  6.34510778
O     5.99925359  15.03338397  14.97917892
O     9.09939305  8.12080485  8.02591080
O     21.40328891  16.98305095  7.98647229
O     9.57064753  12.27782500  12.89797698
O     7.75276151  9.24150128  12.95725625
O     7.70624060  15.43726876  12.95209482
O     8.09732698  8.38808275  15.41837362
O     24.15074034  12.48981102  15.35472982
O     22.00521956  16.07758510  15.41439978
O     10.72828124  7.23657767  6.11413289
O     8.35735733  8.31070523  5.50402436
O     10.63681568  7.23498690  10.02876617
H     10.95680943  13.04727396  5.00000000
H     14.50273217  13.11851675  5.18554502
H     24.51693848  11.65765397  9.85511866
H     22.79498162  8.42400647  9.93680897
H     16.86639588  19.76645052  9.73246254
H     18.01156017  17.45623595  7.13743057
H     11.06698167  18.31339766  19.56574704
H     14.52687346  18.40130639  19.57014811
H     10.97278048  11.57901853  20.68240632
H     14.50561982  11.56246640  20.77956378
H     17.73303884  17.11803199  20.82859439
H     7.82234986  17.10561710  20.70488989
H     10.91042019  18.44786125  16.00137131
H     14.73817010  18.42870089  16.07155074
H     14.54299002  6.28685275  6.40118829
H     17.72710539  7.53731456  5.05311945
H     14.87446570  6.12521057  9.65806083
H     16.82831932  5.02963494  15.97858474
H     22.51147355  5.00000000  16.13161316
H     18.03535983  7.18137602  18.76480171
H     21.20200657  7.26752167  18.76884847
H     5.00000000  15.07074383  11.28129989
H     5.09944550  9.76014144  14.63590391
H     7.84736158  16.96392624  9.91969402
H     5.08354969  9.56158037  11.23138558
H     22.57916926  19.61758281  9.66440539
H     5.07115214  15.06635847  14.69910684
H     21.26388550  17.29036303  7.07706261
H     7.76120272  7.61867914  15.90410869
H     24.64091015  13.16571909  15.84847251
H     22.85247503  16.20595347  15.86891021
H     11.03552568  6.34578596  6.34433060
H     7.83534969  7.62689805  5.05589964
H     11.07423255  6.40109986  9.79595961
H     14.79602556  12.18925552  13.02406495
