# Supplementary material for: Brønsted acidity in zeolites measured by deprotonation energy
Source: Sci Rep. 2022 May 4;12:7301. doi: 10.1038/s41598-022-11354-x (PMC9068704; doi:10.1038/s41598-022-11354-x)
Supplement: Supplementary file 2 — Supplementary Information 2. [file 41598_2022_11354_MOESM2_ESM.zip › structures/clusters/cha/CHA_Al1-O4_bas_cluster_14T.xyz]

73

Si    15.36546507  8.52411819  9.37241357
Si    15.27008966  14.09820597  9.38104107
Si    8.42106922  10.10502231  7.43645695
Si    13.18042821  7.27220461  7.50117609
Si    11.48148384  9.83520104  7.55892317
Si    15.35662513  13.96296477  12.46107765
Si    15.37545374  8.48486368  12.44118164
Si    13.74104272  11.20606025  12.53022698
Si    11.60523634  12.47405570  14.28599792
Si    13.17961332  15.14701647  14.27356193
Si    8.54770582  12.48990637  14.12402666
Si    6.30205627  11.19523938  9.29837363
Si    6.39140512  11.17661601  12.41261511
Al    13.75433566  11.27884188  9.23971963
O     16.81711774  13.72297025  9.00631158
O     14.97425058  10.07702863  9.29731920
O     11.94869917  8.28745953  7.83084804
O     14.76997321  12.43237880  12.54089477
O     16.91974821  8.85653872  12.79286830
O     14.81230737  15.39453158  8.52213631
O     14.45192693  7.56366751  8.44375788
O     12.31688645  10.89149290  8.41094316
O     14.30486871  12.87472405  9.07178028
O     16.90021782  8.30606666  8.89094311
O     9.92336649  9.95562096  8.00748284
O     16.89878484  13.90817340  12.92645336
O     14.47987461  9.81024861  12.72659332
O     13.64407332  7.44142870  5.94567570
O     8.42972134  10.63333718  5.89601864
O     11.64286728  10.15893778  5.97313718
O     12.99929328  11.22121639  10.99651392
O     15.19708318  14.53497607  10.96173622
O     15.20964618  7.98084164  10.91530704
O     12.14342776  13.94939682  13.88330067
O     8.05421658  13.98763099  13.72058282
O     14.82174128  7.33845422  13.43893087
O     7.73163183  11.36460045  13.30200426
O     14.58002689  14.92480458  13.50106861
O     12.51813940  11.32878135  13.56714810
O     10.10650053  12.31226036  13.70609121
O     12.53397900  16.54334150  13.78561893
O     13.46871831  15.13884944  15.86520013
O     11.68755659  12.21775327  15.87101316
O     8.36026166  12.25345786  15.71198445
O     12.70415981  5.75092699  7.77714549
O     5.31669579  9.94081909  8.99366220
O     7.69798697  8.66523754  7.51273695
O     5.33872898  12.37668098  12.70562579
O     7.61464583  11.17136051  8.34940134
O     5.49808404  12.55157929  8.98141538
O     5.71962303  9.78148903  12.86428655
O     6.81085890  11.15261444  10.84525142
H     17.75948112  13.84354026  9.20205153
H     17.84653446  8.64658921  12.59821877
H     15.18663355  16.09113396  7.96042016
H     17.83080667  8.38585634  9.15274076
H     17.82610081  13.89275992  12.64229228
H     13.34447068  7.35854547  5.02683479
H     8.44250598  10.26200560  5.00000000
H     11.56973315  10.00821860  5.01771312
H     7.42578684  14.68774407  13.95684062
H     15.13580824  6.52761116  13.86880932
H     11.97838147  17.30349032  14.01882518
H     13.24811989  15.15535771  16.80963848
H     11.58740752  12.38800369  16.82068940
H     8.39803001  12.37772299  16.67325014
H     12.11467706  5.00000000  7.60533526
H     5.00000000  9.04554252  9.19135801
H     7.20565048  7.82965504  7.49522481
H     5.00768914  13.27588220  12.55479546
H     5.03664134  13.37808136  9.19322889
H     5.17791579  9.01335161  12.62466568
H     12.03623693  11.06404496  10.97133939
