# Supplementary material for: Brønsted acidity in zeolites measured by deprotonation energy
Source: Sci Rep. 2022 May 4;12:7301. doi: 10.1038/s41598-022-11354-x (PMC9068704; doi:10.1038/s41598-022-11354-x)
Supplement: Supplementary file 2 — Supplementary Information 2. [file 41598_2022_11354_MOESM2_ESM.zip › structures/clusters/cha/CHA_Al1-O4_bas_cluster_138T.xyz]

529

Si    6.93265038  19.02202665  19.41089513
Si    6.94594332  19.09480828  16.12038777
Si    8.51902454  13.78660958  24.23401117
Si    8.53752515  13.80112750  21.03706406
Si    19.98264374  7.18188777  16.17904177
Si    20.07199259  7.16326440  19.29328326
Si    15.34868448  25.61592759  9.58406115
Si    25.29550528  16.25444812  16.20607788
Si    15.27430046  20.27707245  9.54898645
Si    25.24190974  21.74030363  16.21388987
Si    19.95028703  22.98245645  9.67723791
Si    26.81230368  19.01120578  16.17904177
Si    13.80132663  22.96071113  9.54588750
Si    22.21639260  16.34008459  16.25308172
Si    18.40871130  25.69184431  9.58557990
Si    22.12101719  21.91417237  16.26170922
Si    18.37076762  20.31883271  9.69212429
Si    15.27199676  17.92098872  14.31712510
Si    18.45616387  20.29002211  6.51671604
Si    22.28521465  24.36797131  14.46945785
Si    18.45840064  25.62692038  6.40522820
Si    20.03135574  15.08817101  14.38184424
Si    13.84737603  22.98202232  6.34896824
Si    20.03054085  22.96298288  6.50428005
Si    27.39004394  15.09258938  14.36430250
Si    15.39863335  20.30587277  6.35474478
Si    18.33241137  17.65116744  14.43959131
Si    15.36718509  25.63044551  6.38711403
Si    11.74455689  24.14670554  14.37192981
Si    22.20755266  21.77893118  19.34174580
Si    11.60142640  24.18895313  11.28997406
Si    22.22638127  16.30083009  19.32184979
Si    18.37225353  17.72442465  11.26599038
Si    26.90165253  18.99258242  19.29328326
Si    27.37599161  15.06158417  11.33452325
Si    19.99345229  15.11864477  11.28816199
Si    20.59197026  19.02202665  19.41089513
Si    22.16560668  24.25908946  11.32907432
Si    25.29461289  21.69846108  19.33371157
Si    15.30210456  17.82612063  11.27295380
Si    25.32867363  16.31956410  19.34631584
Si    15.34868448  25.61592759  24.23401117
Si    15.27430046  20.27707245  24.19893647
Si    19.95028703  22.98245645  24.32718794
Si    13.80132663  22.96071113  24.19583753
Si    18.40871130  25.69184431  24.23552993
Si    18.37076762  20.31883271  24.34207432
Si    15.27199676  17.92098872  28.96707512
Si    18.45616387  20.29002211  21.16666606
Si    18.45840064  25.62692038  21.05517823
Si    20.03135574  15.08817101  29.03179427
Si    13.84737603  22.98202232  20.99891827
Si    20.03054085  22.96298288  21.15423007
Si    15.39863335  20.30587277  21.00469481
Si    18.33241137  17.65116744  29.08954134
Si    15.36718509  25.63044551  21.03706406
Si    11.60142640  24.18895313  25.93992409
Si    18.37225353  17.72442465  25.91594040
Si    19.99345229  15.11864477  25.93811202
Si    22.16560668  24.25908946  25.97902435
Si    15.30210456  17.82612063  25.92290383
Si    22.17834442  13.78660958  9.58406115
Si    18.46584534  28.08376614  16.20607788
Si    19.98264374  30.84052379  16.17904177
Si    20.63098657  11.13139312  9.54588750
Si    15.38673266  28.16940260  16.25308172
Si    25.23837124  13.86252630  9.58557990
Si    13.20169580  26.91748902  14.38184424
Si    20.56038400  26.92190739  14.36430250
Si    18.57421683  12.31738753  14.37192981
Si    18.43108634  12.35963512  11.28997406
Si    15.39672134  28.13014810  19.32184979
Si    20.07199259  30.82190043  19.29328326
Si    20.54633167  26.89090219  11.33452325
Si    13.16379235  26.94796278  11.28816199
Si    18.49901369  28.14888211  19.34631584
Si    22.17834442  13.78660958  24.23401117
Si    22.10396040  8.44775444  24.19893647
Si    26.77994697  11.15313844  24.32718794
Si    20.63098657  11.13139312  24.19583753
Si    25.23837124  13.86252630  24.23552993
Si    25.20042756  8.48951469  24.34207432
Si    25.28582381  8.46070410  21.16666606
Si    25.28806058  13.79760237  21.05517823
Si    20.67703597  11.15270431  20.99891827
Si    26.86020079  11.13366486  21.15423007
Si    22.22829329  8.47655476  21.00469481
Si    22.19684503  13.80112750  21.03706406
Si    18.57421683  12.31738753  29.02187983
Si    18.43108634  12.35963512  25.93992409
Si    20.54633167  26.89090219  25.98447328
Si    13.16379235  26.94796278  25.93811202
Si    11.63618540  16.25444812  16.20607788
Si    11.58258987  21.74030363  16.21388987
Si    13.15298381  19.01120578  16.17904177
Si    8.55707272  16.34008459  16.25308172
Si    8.46169731  21.91417237  16.26170922
Si    28.93131663  17.92098872  14.31712510
Si    8.62589477  24.36797131  14.46945785
Si    13.73072406  15.09258938  14.36430250
Si    25.40387677  24.14670554  14.37192981
Si    8.54823279  21.77893118  19.34174580
Si    25.26074628  24.18895313  11.28997406
Si    8.56706140  16.30083009  19.32184979
Si    13.24233265  18.99258242  19.29328326
Si    13.71667173  15.06158417  11.33452325
Si    8.50628680  24.25908946  11.32907432
Si    11.63529301  21.69846108  19.33371157
Si    28.96142444  17.82612063  11.27295380
Si    11.66935375  16.31956410  19.34631584
Si    28.93362034  20.27707245  24.19893647
Si    27.46064651  22.96071113  24.19583753
Si    27.50669591  22.98202232  20.99891827
Si    13.73072406  15.09258938  29.01425253
Si    29.05795323  20.30587277  21.00469481
Si    25.26074628  24.18895313  25.93992409
Si    13.71667173  15.06158417  25.98447328
Si    18.41224981  9.91098562  16.21388987
Si    13.12062709  11.15313844  9.67723791
Si    11.57905136  13.86252630  9.58557990
Si    15.29135725  10.08485436  16.26170922
Si    22.10165670  29.75030673  14.31712510
Si    15.45555471  12.53865330  14.46945785
Si    26.86101568  26.91748902  14.38184424
Si    25.16207131  29.48048545  14.43959131
Si    15.37789273  9.94961316  19.34174580
Si    25.20191347  29.55374267  11.26599038
Si    26.82311223  26.94796278  11.28816199
Si    15.33594674  12.42977145  11.32907432
Si    18.46495295  9.86914306  19.33371157
Si    22.13176450  29.65543864  11.27295380
Si    13.12062709  11.15313844  24.32718794
Si    11.57905136  13.86252630  24.23552993
Si    15.45555471  12.53865330  29.11940788
Si    11.62874070  13.79760237  21.05517823
Si    13.20088092  11.13366486  21.15423007
Si    15.33594674  12.42977145  25.97902435
Al    20.60526319  19.09480828  16.12038777
O     7.64353459  15.37963392  15.32442603
O     5.50849410  18.70745930  15.29161130
O     7.67148226  17.62621501  19.60726147
O     6.19090093  19.03718279  17.87718207
O     8.40125383  15.79680804  17.79597519
O     8.01334894  15.15442063  20.31959901
O     5.70974706  19.14474776  20.44781625
O     8.04854340  12.27620726  24.62823953
O     12.16469535  9.93604521  20.76396881
O     10.08572046  13.48551670  20.63485278
O     7.61524695  14.89458584  24.97942257
O     7.62382696  12.57204985  20.51789707
O     8.38969215  13.99995038  22.63432986
O     21.53866357  7.10153736  24.89560773
O     25.76039939  7.21055953  25.14867054
O     18.99728326  5.92746749  15.87433035
O     21.29523330  7.15800890  15.23006949
O     19.40021050  5.76813742  19.74495469
O     20.49144637  7.13926283  17.72591956
O     14.87820333  24.10552527  9.97828950
O     25.82694320  17.75678550  15.87433035
O     16.80178050  20.58729952  10.02442323
O     23.66804527  21.53893665  15.88697972
O     18.92762833  24.20481348  9.98861440
O     21.82517811  17.89299503  16.17798734
O     28.20823438  16.48120394  14.39340510
O     18.99435529  21.76536322  6.11401879
O     23.87640941  24.57260171  14.73338390
O     16.91538040  25.31483471  5.98490276
O     18.79962670  16.10342593  14.71151618
O     14.90514411  21.80359739  5.95130094
O     21.62090074  20.24834520  19.42156292
O     12.10593392  25.72445495  11.13879471
O     23.77067574  16.67250512  19.67353645
O     16.82396501  17.42943563  10.84675584
O     25.84897639  20.19264738  19.58629393
O     21.64908008  25.75665152  10.94207547
O     14.58255936  19.18056686  5.53272238
O     12.43703858  22.76834094  5.59239234
O     21.43095442  22.74077098  5.73178673
O     19.36906694  19.14474776  5.79786622
O     14.70900363  18.93085537  10.24565770
O     18.93073945  19.03987754  10.49872051
O     21.31516850  23.13746894  10.52581616
O     19.27815618  26.83077908  10.33196694
O     14.44490689  26.72390385  10.32947254
O     12.38211607  23.20683116  10.27154871
O     21.66323491  23.21049799  15.40280445
O     25.88780833  22.91899966  15.30940021
O     21.30285446  15.37963392  15.32442603
O     19.16781398  18.70745930  15.29161130
O     28.12489324  18.98732691  15.23006949
O     26.12715474  15.14815724  15.36787320
O     19.24041575  21.60410719  10.12956965
O     21.15579624  20.69069045  15.95244843
O     16.87404161  25.83342874  10.06699470
O     23.75114536  16.12203307  15.77161126
O     14.34653012  21.51381929  10.01498084
O     26.00833145  20.36754569  15.86208352
O     12.72542740  25.39621141  14.65781363
O     14.45348689  24.40136786  5.86794704
O     16.77429402  17.77158736  14.88815099
O     16.95742807  20.12822677  5.93680933
O     21.55761452  25.75506075  14.85670875
O     19.38490653  24.35930791  6.01633704
O     26.22987044  17.59745544  19.74495469
O     28.03105689  16.52027761  11.17305036
O     23.74971237  21.72413981  19.80712151
O     23.70456774  24.12255511  10.86761939
O     21.33080214  17.62621501  19.60726147
O     19.27313095  16.47432806  10.78288307
O     20.49500085  15.25739511  12.82634385
O     26.84985182  14.81156069  12.85385338
O     15.28064887  18.44930359  12.77668679
O     11.83510794  23.67380679  12.81441487
O     22.00869905  23.97948928  12.91616594
O     18.49379482  17.97490419  12.85380532
O     27.32110630  18.96858084  17.72591956
O     19.85022081  19.03718279  17.87718207
O     22.04801071  22.35094247  17.84240437
O     25.50322028  15.93225712  17.78519884
O     22.06057371  15.79680804  17.79597519
O     25.45669938  22.12802460  17.78003741
O     20.31964584  22.95481584  8.09591824
O     13.57655093  22.98299524  7.94306756
O     15.21935209  25.82926839  7.98437983
O     18.53848412  20.03371967  8.10173128
O     15.21118920  20.06942426  7.94270256
O     18.54545324  25.93088384  7.99099075
O     14.87820333  24.10552527  24.62823953
O     16.80178050  20.58729952  24.67437326
O     18.92762833  24.20481348  24.63856443
O     18.99435529  21.76536322  20.76396881
O     16.91538040  25.31483471  20.63485278
O     18.79962670  16.10342593  29.36146621
O     14.90514411  21.80359739  20.60125097
O     12.10593392  25.72445495  25.78874473
O     16.82396501  17.42943563  25.49670586
O     21.64908008  25.75665152  25.59202549
O     21.67266882  15.15442063  20.31959901
O     25.84778577  15.07883859  20.24631621
O     14.58255936  19.18056686  20.18267240
O     12.43703858  22.76834094  20.24234236
O     21.43095442  22.74077098  20.38173676
O     19.36906694  19.14474776  20.44781625
O     14.70900363  18.93085537  24.89560773
O     18.93073945  19.03987754  25.14867054
O     21.31516850  23.13746894  25.17576618
O     19.27815618  26.83077908  24.98191697
O     14.44490689  26.72390385  24.97942257
O     12.38211607  23.20683116  24.92149873
O     21.30285446  15.37963392  29.97437606
O     19.16781398  18.70745930  29.94156133
O     19.24041575  21.60410719  24.77951968
O     16.87404161  25.83342874  24.71694473
O     14.34653012  21.51381929  24.66493086
O     14.45348689  24.40136786  20.51789707
O     16.77429402  17.77158736  29.53810101
O     16.95742807  20.12822677  20.58675936
O     19.38490653  24.35930791  20.66628707
O     23.70456774  24.12255511  25.51756942
O     19.27313095  16.47432806  25.43283310
O     20.49500085  15.25739511  27.47629388
O     15.28064887  18.44930359  27.42663682
O     11.83510794  23.67380679  27.46436490
O     22.00869905  23.97948928  27.56611596
O     18.49379482  17.97490419  27.50375535
O     20.31964584  22.95481584  22.74586827
O     13.57655093  22.98299524  22.59301759
O     15.21935209  25.82926839  22.63432986
O     18.53848412  20.03371967  22.75168131
O     15.21118920  20.06942426  22.59265259
O     18.54545324  25.93088384  22.64094078
O     21.70786327  12.27620726  9.97828950
O     18.99728326  29.58610351  15.87433035
O     25.75728827  12.37549547  9.98861440
O     14.99551817  29.72231305  16.17798734
O     21.37857444  28.31052195  14.39340510
O     11.96996676  27.93274395  14.71151618
O     18.93559386  13.89513694  11.13879471
O     16.94101580  28.50182313  19.67353645
O     28.47874002  13.92733351  10.94207547
O     14.84300888  26.98373864  5.66964898
O     19.01812583  26.90815660  5.59636618
O     26.10781612  15.00146107  10.33196694
O     21.27456683  14.89458584  10.32947254
O     19.21177601  11.37751315  10.27154871
O     14.47319452  27.20895192  15.32442603
O     21.29523330  30.81664492  15.23006949
O     19.29749480  26.97747525  15.36787320
O     23.70370155  14.00411072  10.06699470
O     16.92148542  27.95135108  15.77161126
O     21.17619006  9.68450128  10.01498084
O     19.55508734  13.56689339  14.65781363
O     28.38727446  13.92574273  14.85670875
O     19.40021050  29.42677345  19.74495469
O     21.20139695  28.34959562  11.17305036
O     14.50114220  29.45553302  19.60726147
O     12.44347102  28.30364607  10.78288307
O     13.66534092  27.08671312  12.82634385
O     20.02019189  26.64087870  12.85385338
O     18.66476788  11.84448877  12.81441487
O     20.49144637  30.79789885  17.72591956
O     18.67356035  27.76157513  17.78519884
O     15.23091377  27.62612605  17.79597519
O     20.40621087  11.15367723  7.94306756
O     22.04901203  13.99995038  7.98437983
O     25.37511318  14.10156583  7.99099075
O     21.70786327  12.27620726  24.62823953
O     23.63144043  8.75798151  24.67437326
O     25.75728827  12.37549547  24.63856443
O     25.82401523  9.93604521  20.76396881
O     23.74504034  13.48551670  20.63485278
O     21.73480405  9.97427938  20.60125097
O     18.93559386  13.89513694  25.78874473
O     14.84300888  26.98373864  20.31959901
O     19.01812583  26.90815660  20.24631621
O     21.41221930  7.35124884  20.18267240
O     19.26669852  10.93902293  20.24234236
O     28.26061436  10.91145297  20.38173676
O     26.19872687  7.31542975  20.44781625
O     28.14482844  11.30815092  25.17576618
O     26.10781612  15.00146107  24.98191697
O     21.27456683  14.89458584  24.97942257
O     19.21177601  11.37751315  24.92149873
O     26.07007569  9.77478917  24.77951968
O     23.70370155  14.00411072  24.71694473
O     21.17619006  9.68450128  24.66493086
O     19.55508734  13.56689339  29.30776366
O     21.28314683  12.57204985  20.51789707
O     23.78708801  8.29890876  20.58675936
O     26.21456647  12.52998990  20.66628707
O     21.20139695  28.34959562  25.82300039
O     12.44347102  28.30364607  25.43283310
O     13.66534092  27.08671312  27.47629388
O     20.02019189  26.64087870  27.50380341
O     18.66476788  11.84448877  27.46436490
O     27.14930578  11.12549784  22.74586827
O     20.40621087  11.15367723  22.59301759
O     22.04901203  13.99995038  22.63432986
O     25.36814406  8.20440166  22.75168131
O     22.04084914  8.24010625  22.59265259
O     25.37511318  14.10156583  22.64094078
O     12.16762333  17.75678550  15.87433035
O     10.00872539  21.53893665  15.88697972
O     8.16585823  17.89299503  16.17798734
O     14.54891450  16.48120394  14.39340510
O     10.21708954  24.57260171  14.73338390
O     7.96158087  20.24834520  19.42156292
O     25.76525379  25.72445495  11.13879471
O     10.11135586  16.67250512  19.67353645
O     30.48328489  17.42943563  10.84675584
O     12.18965652  20.19264738  19.58629393
O     7.98976020  25.75665152  10.94207547
O     28.36832351  18.93085537  10.24565770
O     7.65584862  23.13746894  10.52581616
O     28.10422677  26.72390385  10.32947254
O     26.04143595  23.20683116  10.27154871
O     8.00391503  23.21049799  15.40280445
O     12.22848845  22.91899966  15.30940021
O     14.46557336  18.98732691  15.23006949
O     12.46783486  15.14815724  15.36787320
O     7.49647636  20.69069045  15.95244843
O     10.09182548  16.12203307  15.77161126
O     12.34901158  20.36754569  15.86208352
O     26.38474728  25.39621141  14.65781363
O     30.43361390  17.77158736  14.88815099
O     7.89829464  25.75506075  14.85670875
O     12.57055056  17.59745544  19.74495469
O     14.37173701  16.52027761  11.17305036
O     10.09039250  21.72413981  19.80712151
O     10.04524787  24.12255511  10.86761939
O     13.19053195  14.81156069  12.85385338
O     28.93996874  18.44930359  12.77668679
O     25.49442782  23.67380679  12.81441487
O     8.34937917  23.97948928  12.91616594
O     13.66178643  18.96858084  17.72591956
O     8.38869084  22.35094247  17.84240437
O     11.84390041  15.93225712  17.78519884
O     11.79737951  22.12802460  17.78003741
O     28.53752321  24.10552527  24.62823953
O     30.46110037  20.58729952  24.67437326
O     14.54891450  16.48120394  29.04335512
O     28.56446399  21.80359739  20.60125097
O     25.76525379  25.72445495  25.78874473
O     12.18846589  15.07883859  20.24631621
O     28.24187924  19.18056686  20.18267240
O     26.09635846  22.76834094  20.24234236
O     7.77163454  22.74077098  20.38173676
O     28.36832351  18.93085537  24.89560773
O     26.04143595  23.20683116  24.92149873
O     14.46557336  18.98732691  29.88001951
O     12.46783486  15.14815724  30.01782323
O     28.00585000  21.51381929  24.66493086
O     28.11280677  24.40136786  20.51789707
O     30.61674794  20.12822677  20.58675936
O     14.37173701  16.52027761  25.82300039
O     10.04524787  24.12255511  25.51756942
O     13.19053195  14.81156069  27.50380341
O     25.49442782  23.67380679  27.46436490
O     27.23587081  22.98299524  22.59301759
O     28.87050907  20.06942426  22.59265259
O     16.83838533  9.70961864  15.88697972
O     12.09796839  12.37549547  9.98861440
O     17.04674947  12.74328370  14.73338390
O     25.62928664  27.93274395  14.71151618
O     14.79124081  8.41902719  19.42156292
O     23.65362495  29.25875364  10.84675584
O     19.01931646  8.36332937  19.58629393
O     14.81942014  13.92733351  10.94207547
O     21.53866357  30.76017338  10.24565770
O     25.76039939  30.86919555  10.49872051
O     14.48550856  11.30815092  10.52581616
O     12.44849624  15.00146107  10.33196694
O     14.83357497  11.38117997  15.40280445
O     19.05814839  11.08968165  15.30940021
O     28.13251440  27.20895192  15.32442603
O     25.99747392  30.53677732  15.29161130
O     12.41075581  9.77478917  10.12956965
O     14.32613630  8.86137244  15.95244843
O     10.04438167  14.00411072  10.06699470
O     19.17867151  8.53822768  15.86208352
O     23.60395396  29.60090537  14.88815099
O     14.72795458  13.92574273  14.85670875
O     16.92005244  9.89482180  19.80712151
O     16.87490781  12.29323709  10.86761939
O     26.10279089  28.30364607  10.78288307
O     27.32466079  27.08671312  12.82634385
O     22.11030881  30.27862160  12.77668679
O     15.17903911  12.15017126  12.91616594
O     25.32345475  29.80422220  12.85380532
O     15.21835077  10.52162446  17.84240437
O     18.62703944  10.29870658  17.78003741
O     13.48998590  11.12549784  8.09591824
O     11.71579330  14.10156583  7.99099075
O     12.09796839  12.37549547  24.63856443
O     17.04674947  12.74328370  29.38333393
O     14.81942014  13.92733351  25.59202549
O     14.60129448  10.91145297  20.38173676
O     14.48550856  11.30815092  25.17576618
O     12.44849624  15.00146107  24.98191697
O     14.83357497  11.38117997  30.05275448
O     19.05814839  11.08968165  29.95935024
O     12.41075581  9.77478917  24.77951968
O     10.04438167  14.00411072  24.71694473
O     14.72795458  13.92574273  29.50665878
O     12.55524659  12.52998990  20.66628707
O     16.87490781  12.29323709  25.51756942
O     15.17903911  12.15017126  27.56611596
O     13.48998590  11.12549784  22.74586827
O     11.71579330  14.10156583  22.64094078
O     19.01931646  32.02196539  19.58629393
O     19.17867151  32.19686371  15.86208352
O     21.41221930  31.00988487  20.18267240
H     6.87718361  15.20396494  14.75631813
H     5.00000000  18.06451400  14.77300250
H     5.16698501  19.82566502  20.87520489
H     7.40774298  11.59498036  24.37093674
H     11.84269308  9.05334219  21.00490433
H     6.84612656  15.02910019  25.55497423
H     7.26013834  11.72039078  20.80652732
H     21.89357932  6.44045635  25.51034891
H     25.42641866  6.42390423  25.60750636
H     18.68058747  5.03219091  16.07202615
H     21.77841744  6.51909179  14.68306124
H     18.85850326  5.00000000  19.50533383
H     13.77979629  19.06796877  5.00000000
H     11.95593949  22.12634396  5.04715520
H     21.89725151  22.16324829  5.10733932
H     20.10675013  19.07071959  5.17237174
H     21.85036937  15.95526512  30.53095143
H     19.98614312  18.92797420  30.41337761
H     11.78122969  23.95518348  28.39109264
H     22.17377416  24.21140645  28.49340482
H     26.36816291  11.64533309  9.80261687
H     14.30490760  30.40267601  16.14537943
H     11.69353024  28.84849362  14.55062684
H     28.78598445  13.03654180  11.17227319
H     15.17506206  27.67122345  5.07131352
H     18.70697190  27.65184298  5.05690922
H     21.73350940  8.94157719  9.73505414
H     28.82469133  13.09185569  14.62390220
H     14.05081978  30.30628850  19.48757502
H     11.90233376  29.05455160  11.07307501
H     20.56867831  11.15309358  6.98677054
H     22.13772826  13.88063455  7.02584284
H     25.32289165  13.91922276  7.03971586
H     28.72691145  10.33393028  19.75728935
H     26.93641006  7.24140157  19.82232177
H     28.65383768  11.97946981  25.65653697
H     26.86822815  15.03751155  25.58306080
H     21.76315579  29.13806773  25.88332240
H     11.90233376  29.05455160  25.72302503
H     13.38975517  26.98612811  28.40086683
H     20.34193811  26.80826345  28.40344873
H     31.40412658  17.60487980  11.09609479
H     7.33348561  26.43167394  11.17563147
H     28.70726821  19.73802980  9.82794258
H     6.83588445  23.04434386  10.01602554
H     28.64790423  26.05738841  9.88106203
H     26.89497198  23.05881062  9.83512440
H     31.36319538  17.69974417  14.62053779
H     7.29821490  26.45720636  14.56040513
H     28.81744045  25.00415349  24.39368962
H     31.39702854  20.42715439  24.47615115
H     26.39698652  26.45511031  25.87794400
H     6.93036721  22.87425984  20.84579495
H     28.72323926  18.26977437  25.51034891
H     13.67958169  19.00162582  30.44827354
H     11.96927385  15.81136154  30.52031399
H     28.66087897  25.13861709  20.82931389
H     31.51683918  20.22539571  20.93503218
H     9.11945448  24.20469013  25.79516704
H     25.44054957  23.95518348  28.39109264
H     14.16777661  7.67595881  19.41509894
H     21.87760827  31.56734782  9.82794258
H     25.42353101  31.63859060  10.01348761
H     28.68002930  27.78458313  15.88100140
H     26.81580306  30.75729221  15.76342758
H     11.88756034  9.00154565  9.86639490
H     14.01136153  7.94890507  16.04847003
H     9.12805090  13.87345083  9.77688108
H     13.31663395  11.13039491  7.14154666
H     11.66357177  13.91922276  7.03971586
H     15.10750481  10.60547877  30.56670981
H     18.67142218  10.38394756  30.50090563
H     11.88756034  9.00154565  24.51634493
H     18.68827661  32.92116661  19.43546361
H     18.71722882  33.02336577  16.07389703
H     21.90238911  31.68579293  20.67641510
H     18.88716446  18.88001136  17.85200753
