# Supplementary material for: Brønsted acidity in zeolites measured by deprotonation energy
Source: Sci Rep. 2022 May 4;12:7301. doi: 10.1038/s41598-022-11354-x (PMC9068704; doi:10.1038/s41598-022-11354-x)
Supplement: Supplementary file 2 — Supplementary Information 2. [file 41598_2022_11354_MOESM2_ESM.zip › structures/clusters/cha/CHA_Al1-O4_bas_cluster_8T.xyz]

43

Si    11.34491553  8.52411819  9.35470045
Si    11.24954012  14.09820597  9.36332795
Si    9.15987867  7.27220460  7.48346297
Si    7.46093431  9.83520104  7.54121004
Si    11.33607560  13.96296477  12.44336453
Si    11.35490421  8.48486368  12.42346852
Si    9.72049319  11.20606025  12.51251386
Al    9.73378613  11.27884188  9.22200650
O     12.79656821  13.72297025  8.98859845
O     10.95370104  10.07702863  9.27960608
O     7.92814964  8.28745953  7.81313491
O     10.74942368  12.43237880  12.52318165
O     12.89919867  8.85653872  12.77515518
O     10.79175784  15.39453158  8.50442318
O     10.43137740  7.56366751  8.42604476
O     8.29633691  10.89149290  8.39323003
O     10.28431917  12.87472405  9.05406716
O     12.87966829  8.30606666  8.87322999
O     5.90281696  9.95562096  7.98976972
O     12.87823531  13.90817340  12.90874024
O     10.45932507  9.81024861  12.70888020
O     9.62352378  7.44142870  5.92796258
O     7.62231775  10.15893778  5.95542406
O     8.97874374  11.22121639  10.97880080
O     11.17653365  14.53497607  10.94402310
O     11.18909664  7.98084164  10.89759392
O     10.80119175  7.33845422  13.42121774
O     10.55947735  14.92480458  13.48335549
O     8.49758987  11.32878136  13.54943498
O     8.68361027  5.75092699  7.75943236
H     13.73893159  13.84354026  9.18433840
H     13.82598493  8.64658921  12.58050564
H     11.16608402  16.09113396  7.94270703
H     13.81025713  8.38585634  9.13502764
H     5.00000000  10.04540484  7.64660737
H     13.80555128  13.89275992  12.62457916
H     9.32392115  7.35854547  5.00912166
H     7.54918361  10.00821860  5.00000000
H     11.11525870  6.52761116  13.85109619
H     9.71821002  15.05829343  13.94741368
H     7.95482782  12.00969861  13.97682362
H     8.09412753  5.00000000  7.58762214
H     8.01568740  11.06404496  10.95362626
