# Supplementary material for: Brønsted acidity in zeolites measured by deprotonation energy
Source: Sci Rep. 2022 May 4;12:7301. doi: 10.1038/s41598-022-11354-x (PMC9068704; doi:10.1038/s41598-022-11354-x)
Supplement: Supplementary file 2 — Supplementary Information 2. [file 41598_2022_11354_MOESM2_ESM.zip › structures/clusters/cha/CHA_Al1-O4_bas_cluster_28T.xyz]

130

Si    21.20436638  9.56369229  11.37813530
Si    18.12525370  9.64932876  11.42513913
Si    18.02987829  15.22341654  11.43376664
Si    11.18085786  11.23023288  9.48918251
Si    15.94021684  8.39741517  9.55390165
Si    14.24127247  10.96041161  9.61164873
Si    18.11641376  15.08817534  14.51380321
Si    18.13524237  9.61007425  14.49390720
Si    14.28111463  11.03366882  6.43804779
Si    15.90231339  8.42788893  6.46021941
Si    16.50083135  12.33127081  14.58295255
Si    11.21096566  11.13536479  6.44501122
Si    21.23753473  9.62880826  14.51837325
Si    11.18316156  13.58631661  19.37099389
Si    15.85914813  16.29170061  19.49924536
Si    9.71018773  16.26995530  19.36789495
Si    14.27962872  13.62807687  19.51413174
Si    14.36502497  13.59926627  16.33872348
Si    9.75623713  16.29126649  16.17097569
Si    15.93940195  16.27222704  16.32628749
Si    11.30749445  13.61511694  16.17675222
Si    21.19692167  7.10684653  16.22723564
Si    18.10570613  7.11037166  16.20912147
Si    7.49145097  15.04954779  11.38594729
Si    9.06184491  12.32044995  11.35109919
Si    9.15119375  12.30182658  14.46534068
Si    7.54415411  15.00770524  14.50576898
Al    16.51412429  12.40405245  11.29244519
O     21.73580430  11.06602966  11.04638776
O     19.57690637  14.84818082  11.05903714
O     17.73403921  11.20223920  11.35004476
O     14.70848780  9.41267010  9.88357360
O     17.52976184  13.55758937  14.59362034
O     19.67953684  9.98174928  14.84559386
O     12.73282611  10.73867979  6.01881325
O     10.61786473  12.24009953  5.41771512
O     14.83960055  12.34912170  5.67077793
O     17.57209600  16.51974215  10.57486187
O     17.21171556  8.68887808  10.49648345
O     15.07667508  12.01670347  10.46366872
O     22.03601583  8.45740140  10.53993062
O     17.06465734  13.99993461  11.12450584
O     19.66000645  9.43127723  10.94366867
O     12.68315512  11.08083153  10.06020840
O     22.13873154  10.90669960  14.91701211
O     19.65857347  15.03338397  14.97917892
O     17.23966324  10.93545918  14.77931889
O     15.18199205  9.78357222  5.95494049
O     16.40386195  8.56663927  7.99840126
O     11.18950997  11.75854775  7.94874421
O     14.40265591  11.28414835  8.02586274
O     15.75908191  12.34642696  13.04923949
O     17.95687181  15.66018663  13.01446178
O     21.41208138  9.24150128  12.95725625
O     17.96943481  9.10605221  12.96803261
O     10.78706443  17.41476943  19.80029694
O     12.71064159  13.89654368  19.84643067
O     14.83648943  17.51405765  19.81062185
O     14.90321639  15.07460739  15.93602623
O     10.81400521  15.11284156  15.77330839
O     17.58152992  8.46366479  15.49165643
O     21.75664686  8.38808276  15.41837362
O     10.49142046  12.48981102  15.35472982
O     8.34589968  16.07758510  15.41439978
O     17.33981552  16.05001515  15.55379417
O     15.27792803  12.45399192  15.61987366
O     10.61786473  12.24009953  20.06766514
O     14.83960055  12.34912170  20.32072796
O     17.22402960  16.44671310  20.34782360
O     8.29097717  16.51607532  20.09355615
O     15.14927685  14.91335135  19.95157709
O     10.25539121  14.82306345  19.83698828
O     10.36234799  17.71061202  15.68995448
O     12.86628916  13.43747093  15.75881677
O     15.29376763  17.66855207  15.83834449
O     16.22850694  16.26406001  17.91792569
O     9.48541203  16.29223941  17.76507500
O     14.44734522  13.34296384  17.92373873
O     11.12005029  13.37866842  17.76471001
O     14.84445495  7.20438110  6.31085212
O     17.18342793  8.20383000  5.50152996
O     15.46394844  6.87613756  9.82987105
O     19.65390144  6.79476086  15.80691020
O     17.19200793  5.88129401  15.68995448
O     22.12342757  5.83923406  15.83834449
O     17.95787312  7.30919454  17.80638727
O     21.28397428  7.41080999  17.81299820
O     8.07648442  11.06602966  11.04638776
O     5.91758649  14.84818082  11.05903714
O     10.45777560  9.79044811  9.56546251
O     8.09851762  13.50189154  14.75835135
O     8.13734955  16.22824382  10.48145763
O     10.37443446  12.29657107  10.40212690
O     8.25787267  13.67678986  11.03414094
O     8.47941166  10.90669960  14.91701211
O     10.28059811  9.82952177  6.34510778
O     5.99925359  15.03338397  14.97917892
O     9.57064753  12.27782500  12.89797698
O     7.70624060  15.43726876  12.95209482
H     22.32435328  11.81528620  11.22838978
H     20.51926975  14.96875083  11.25477709
H     10.95680943  13.04727397  5.00000000
H     14.50273217  13.11851674  5.18554502
H     17.94642218  17.21634453  10.01314572
H     22.79498161  8.42400647  9.93680897
H     22.54272415  11.74569337  14.64538843
H     20.58588944  15.01797049  14.69501785
H     11.06698167  18.31339766  19.56574704
H     14.52687346  18.40130639  19.57014811
H     10.97278048  11.57901853  20.68240632
H     14.50561982  11.56246640  20.77956378
H     17.73303884  17.11803199  20.82859439
H     7.82234986  17.10561710  20.70488989
H     10.91042019  18.44786125  16.00137131
H     14.73817010  18.42870089  16.07155074
H     14.54299002  6.28685275  6.40118829
H     17.72710539  7.53731456  5.05311945
H     14.87446570  6.12521057  9.65806083
H     16.82831932  5.02963495  15.97858474
H     22.51147355  5.00000000  16.13161316
H     18.03535983  7.18137602  18.76480171
H     21.20200657  7.26752167  18.76884847
H     7.75978863  10.17075309  11.24408357
H     5.00000000  15.07074383  11.28129989
H     9.96543911  8.95486561  9.54795037
H     7.84736158  16.96392624  9.91969402
H     7.93770442  10.13856218  14.67739125
H     9.88523460  8.94912988  6.44256446
H     5.07115214  15.06635847  14.69910684
H     14.79602556  12.18925552  13.02406495
