# Supplementary material for: Brønsted acidity in zeolites measured by deprotonation energy
Source: Sci Rep. 2022 May 4;12:7301. doi: 10.1038/s41598-022-11354-x (PMC9068704; doi:10.1038/s41598-022-11354-x)
Supplement: Supplementary file 2 — Supplementary Information 2. [file 41598_2022_11354_MOESM2_ESM.zip › structures/clusters/cha/CHA_Al1-O4_bas_cluster_12T.xyz]

64

Si    13.53681090  8.52411819  9.37241357
Si    13.44143550  14.09820597  9.38104107
Si    6.59241506  10.10502231  7.43645695
Si    11.35177404  7.27220461  7.50117609
Si    9.65282968  9.83520104  7.55892317
Si    13.52797097  13.96296477  12.46107765
Si    13.54679958  8.48486368  12.44118164
Si    11.91238856  11.20606025  12.53022698
Si    9.77658218  12.47405570  14.28599792
Si    11.35095916  15.14701647  14.27356193
Si    6.71905165  12.48990637  14.12402666
Al    11.92568150  11.27884188  9.23971963
O     14.98846358  13.72297025  9.00631158
O     13.14559641  10.07702863  9.29731920
O     10.12004501  8.28745953  7.83084804
O     12.94131905  12.43237880  12.54089477
O     15.09109404  8.85653872  12.79286830
O     12.98365321  15.39453158  8.52213631
O     12.62327277  7.56366751  8.44375788
O     10.48823229  10.89149290  8.41094316
O     12.47621454  12.87472405  9.07178028
O     15.07156366  8.30606666  8.89094311
O     8.09471233  9.95562096  8.00748284
O     15.07013068  13.90817340  12.92645336
O     12.65122044  9.81024861  12.72659332
O     11.81541916  7.44142870  5.94567570
O     6.60106717  10.63333718  5.89601864
O     9.81421312  10.15893778  5.97313718
O     11.17063911  11.22121639  10.99651392
O     13.36842902  14.53497607  10.96173622
O     13.38099201  7.98084164  10.91530704
O     10.31477359  13.94939682  13.88330067
O     6.22556241  13.98763099  13.72058282
O     12.99308712  7.33845422  13.43893087
O     5.90297766  11.36460045  13.30200426
O     12.75137272  14.92480458  13.50106861
O     10.68948524  11.32878135  13.56714810
O     8.27784637  12.31226036  13.70609121
O     10.70532484  16.54334150  13.78561893
O     11.64006415  15.13884944  15.86520013
O     9.85890242  12.21775327  15.87101316
O     6.53160750  12.25345786  15.71198445
O     10.87550564  5.75092699  7.77714549
O     5.86933281  8.66523754  7.51273695
O     5.78599166  11.17136051  8.34940134
H     15.93082696  13.84354026  9.20205153
H     16.01788030  8.64658921  12.59821877
H     13.35797939  16.09113396  7.96042016
H     16.00215250  8.38585634  9.15274076
H     15.99744665  13.89275992  12.64229228
H     11.51581652  7.35854547  5.02683479
H     6.61385182  10.26200560  5.00000000
H     9.74107899  10.00821860  5.01771312
H     5.59713268  14.68774407  13.95684062
H     13.30715407  6.52761116  13.86880932
H     5.10021460  11.25200236  12.76928188
H     10.14972731  17.30349032  14.01882518
H     11.41946572  15.15535771  16.80963848
H     9.75875336  12.38800369  16.82068940
H     6.56937585  12.37772299  16.67325014
H     10.28602290  5.00000000  7.60533526
H     5.37699632  7.82965504  7.49522481
H     5.00000000  11.18565941  8.91765537
H     10.20758277  11.06404496  10.97133939
