# Supplementary material for: Brønsted acidity in zeolites measured by deprotonation energy
Source: Sci Rep. 2022 May 4;12:7301. doi: 10.1038/s41598-022-11354-x (PMC9068704; doi:10.1038/s41598-022-11354-x)
Supplement: Supplementary file 2 — Supplementary Information 2. [file 41598_2022_11354_MOESM2_ESM.zip › structures/clusters/cha/CHA_Al1-O4_bas_cluster_106T.xyz]

415

Si    6.93265038  16.37592524  17.42412459
Si    6.94594332  16.44870688  14.13361723
Si    8.51902454  11.14050817  22.24724064
Si    8.53752515  11.15502609  19.05029352
Si    15.34868448  22.96982618  7.59729061
Si    25.29550528  13.60834672  14.21930735
Si    15.27430046  17.63097104  7.56221591
Si    25.24190974  19.09420222  14.22711933
Si    19.95028703  20.33635504  7.69046738
Si    26.81230368  16.36510438  14.19227123
Si    13.80132663  20.31460972  7.55911697
Si    22.21639260  13.69398319  14.26631118
Si    18.40871130  23.04574291  7.59880936
Si    22.12101719  19.26807096  14.27493868
Si    18.37076762  17.67273130  7.70535376
Si    15.27199676  15.27488731  12.33035456
Si    22.28521465  21.72186991  12.48268731
Si    20.03135574  12.44206960  12.39507370
Si    27.39004394  12.44648797  12.37753196
Si    18.33241137  15.00506603  12.45282077
Si    11.74455689  21.50060413  12.38515927
Si    22.20755266  19.13282977  17.35497526
Si    11.60142640  21.54285172  9.30320353
Si    22.22638127  13.65472868  17.33507925
Si    18.37225353  15.07832324  9.27921984
Si    26.90165253  16.34648101  17.30651272
Si    19.99345229  12.47254336  9.30139145
Si    20.59197026  16.37592524  17.42412459
Si    22.16560668  21.61298805  9.34230378
Si    25.29461289  19.05235967  17.34694103
Si    15.30210456  15.18001922  9.28618327
Si    25.32867363  13.67346269  17.35954530
Si    15.34868448  22.96982618  22.24724064
Si    15.27430046  17.63097104  22.21216593
Si    19.95028703  20.33635504  22.34041740
Si    13.80132663  20.31460972  22.20906699
Si    18.40871130  23.04574291  22.24875939
Si    18.37076762  17.67273130  22.35530378
Si    15.27199676  15.27488731  26.98030459
Si    18.45616387  17.64392070  19.17989553
Si    18.45840064  22.98081897  19.06840769
Si    20.03135574  12.44206960  27.04502373
Si    13.84737603  20.33592091  19.01214773
Si    20.03054085  20.31688147  19.16745954
Si    15.39863335  17.65977137  19.01792427
Si    18.33241137  15.00506603  27.10277080
Si    15.36718509  22.98434410  19.05029352
Si    18.37225353  15.07832324  23.92916987
Si    19.99345229  12.47254336  23.95134148
Si    22.16560668  21.61298805  23.99225381
Si    15.30210456  15.18001922  23.93613329
Si    22.17834442  11.14050817  7.59729061
Si    18.46584534  25.43766473  14.21930735
Si    20.63098657  8.48529171  7.55911697
Si    15.38673266  25.52330120  14.26631118
Si    13.20169580  24.27138761  12.39507370
Si    20.56038400  24.27580598  12.37753196
Si    18.57421683  9.67128612  12.38515927
Si    18.43108634  9.71353371  9.30320353
Si    15.39672134  25.48404669  17.33507925
Si    20.54633167  24.24480077  9.34775271
Si    13.16379235  24.30186137  9.30139145
Si    18.49901369  25.50278070  17.35954530
Si    22.17834442  11.14050817  22.24724064
Si    20.63098657  8.48529171  22.20906699
Si    25.23837124  11.21642489  22.24875939
Si    25.28806058  11.15150096  19.06840769
Si    20.67703597  8.50660290  19.01214773
Si    22.19684503  11.15502609  19.05029352
Si    18.57421683  9.67128612  27.03510930
Si    18.43108634  9.71353371  23.95315355
Si    20.54633167  24.24480077  23.99770274
Si    11.63618540  13.60834672  14.21930735
Si    11.58258987  19.09420222  14.22711933
Si    13.15298381  16.36510438  14.19227123
Si    8.55707272  13.69398319  14.26631118
Si    8.46169731  19.26807096  14.27493868
Si    28.93131663  15.27488731  12.33035456
Si    8.62589477  21.72186991  12.48268731
Si    13.73072406  12.44648797  12.37753196
Si    25.40387677  21.50060413  12.38515927
Si    8.54823279  19.13282977  17.35497526
Si    25.26074628  21.54285172  9.30320353
Si    8.56706140  13.65472868  17.33507925
Si    13.24233265  16.34648101  17.30651272
Si    13.71667173  12.41548276  9.34775271
Si    8.50628680  21.61298805  9.34230378
Si    11.63529301  19.05235967  17.34694103
Si    11.66935375  13.67346269  17.35954530
Si    27.50669591  20.33592091  19.01214773
Si    13.73072406  12.44648797  27.02748199
Si    29.05795323  17.65977137  19.01792427
Si    13.71667173  12.41548276  23.99770274
Si    18.41224981  7.26488421  14.22711933
Si    15.29135725  7.43875295  14.27493868
Si    15.45555471  9.89255190  12.48268731
Si    15.37789273  7.30351176  17.35497526
Si    15.33594674  9.78367004  9.34230378
Si    18.46495295  7.22304166  17.34694103
Si    13.12062709  8.50703703  22.34041740
Si    11.57905136  11.21642489  22.24875939
Si    15.45555471  9.89255190  27.13263734
Si    11.62874070  11.15150096  19.06840769
Si    13.20088092  8.48756346  19.16745954
Si    15.33594674  9.78367004  23.99225381
Al    20.60526319  16.44870688  14.13361723
O     7.64353459  12.73353251  13.33765549
O     5.50849410  16.06135789  13.30484076
O     7.67148226  14.98011360  17.62049093
O     6.19090093  16.39108139  15.89041153
O     8.40125383  13.15070663  15.80920465
O     8.01334894  12.50831922  18.33282847
O     5.70974706  16.49864635  18.46104571
O     8.04854340  9.63010585  22.64146899
O     12.16469535  7.28994380  18.77719827
O     10.08572046  10.83941529  18.64808225
O     7.61524695  12.24848443  22.99265203
O     7.62382696  9.92594844  18.53112653
O     8.38969215  11.35384897  20.64755932
O     14.87820333  21.45942386  7.99151896
O     25.82694320  15.11068409  13.88755981
O     16.80178050  17.94119811  8.03765269
O     23.66804527  18.89283524  13.90020918
O     18.92762833  21.55871208  8.00184386
O     21.82517811  15.24689362  14.19121680
O     28.20823438  13.83510253  12.40663456
O     23.87640941  21.92650031  12.74661336
O     18.79962670  13.45732453  12.72474564
O     21.62090074  17.60224380  17.43479238
O     12.10593392  23.07835354  9.15202417
O     23.77067574  14.02640371  17.68676591
O     16.82396501  14.78333422  8.85998530
O     25.84897639  17.54654597  17.59952339
O     21.64908008  23.11055011  8.95530493
O     14.70900363  16.28475396  8.25888716
O     18.93073945  16.39377613  8.51194997
O     21.31516850  20.49136753  8.53904562
O     19.27815618  24.18467768  8.34519640
O     14.44490689  24.07780244  8.34270200
O     12.38211607  20.56072975  8.28477817
O     21.66323491  20.56439658  13.41603392
O     25.88780833  20.27289825  13.32262968
O     21.30285446  12.73353251  13.33765549
O     19.16781398  16.06135789  13.30484076
O     28.12489324  16.34122550  13.24329895
O     26.12715474  12.50205583  13.38110266
O     19.24041575  18.95800578  8.14279911
O     21.15579624  18.04458904  13.96567789
O     16.87404161  23.18732733  8.08022416
O     23.75114536  13.47593166  13.78484072
O     14.34653012  18.86771788  8.02821030
O     26.00833145  17.72144428  13.87531298
O     12.72542740  22.75011000  12.67104310
O     16.77429402  15.12548595  12.90138045
O     21.55761452  23.10895934  12.86993821
O     26.22987044  14.95135403  17.75818416
O     23.74971237  19.07803840  17.82035097
O     23.70456774  21.47645370  8.88084885
O     21.33080214  14.98011360  17.62049093
O     19.27313095  13.82822665  8.79611253
O     20.49500085  12.61129370  10.83957331
O     26.84985182  12.16545928  10.86708285
O     15.28064887  15.80320218  10.78991625
O     11.83510794  21.02770538  10.82764433
O     22.00869905  21.33338787  10.92939540
O     18.49379482  15.32880278  10.86703479
O     27.32110630  16.32247943  15.73914902
O     19.85022081  16.39108139  15.89041153
O     22.04801071  19.70484106  15.85563383
O     25.50322028  13.28615571  15.79842830
O     22.06057371  13.15070663  15.80920465
O     25.45669938  19.48192319  15.79326687
O     20.31964584  20.30871444  6.10914771
O     13.57655093  20.33689383  5.95629702
O     15.21935209  23.18316698  5.99760929
O     18.53848412  17.38761827  6.11496074
O     15.21118920  17.42332285  5.95593202
O     18.54545324  23.28478243  6.00422022
O     14.87820333  21.45942386  22.64146899
O     16.80178050  17.94119811  22.68760272
O     18.92762833  21.55871208  22.65179389
O     18.99435529  19.11926181  18.77719827
O     16.91538040  22.66873330  18.64808225
O     18.79962670  13.45732453  27.37469567
O     14.90514411  19.15749598  18.61448043
O     16.82396501  14.78333422  23.50993532
O     21.64908008  23.11055011  23.60525496
O     21.67266882  12.50831922  18.33282847
O     25.84778577  12.43273718  18.25954567
O     14.58255936  16.53446545  18.19590186
O     12.43703858  20.12223953  18.25557183
O     21.43095442  20.09466957  18.39496622
O     19.36906694  16.49864635  18.46104571
O     14.70900363  16.28475396  22.90883719
O     18.93073945  16.39377613  23.16190000
O     21.31516850  20.49136753  23.18899565
O     19.27815618  24.18467768  22.99514643
O     14.44490689  24.07780244  22.99265203
O     12.38211607  20.56072975  22.93472820
O     21.30285446  12.73353251  27.98760552
O     19.16781398  16.06135789  27.95479079
O     19.24041575  18.95800578  22.79274914
O     16.87404161  23.18732733  22.73017419
O     14.34653012  18.86771788  22.67816033
O     14.45348689  21.75526645  18.53112653
O     16.77429402  15.12548595  27.55133048
O     16.95742807  17.48212536  18.59998882
O     19.38490653  21.71320650  18.67951653
O     23.70456774  21.47645370  23.53079888
O     19.27313095  13.82822665  23.44606256
O     20.49500085  12.61129370  25.48952334
O     15.28064887  15.80320218  25.43986628
O     22.00869905  21.33338787  25.57934543
O     18.49379482  15.32880278  25.51698481
O     20.31964584  20.30871444  20.75909773
O     13.57655093  20.33689383  20.60624705
O     15.21935209  23.18316698  20.64755932
O     18.53848412  17.38761827  20.76491077
O     15.21118920  17.42332285  20.60588205
O     18.54545324  23.28478243  20.65417024
O     21.70786327  9.63010585  7.99151896
O     18.99728326  26.94000210  13.88755981
O     14.99551817  27.07621164  14.19121680
O     21.37857444  25.66442055  12.40663456
O     11.96996676  25.28664254  12.72474564
O     18.93559386  11.24903553  9.15202417
O     16.94101580  25.85572172  17.68676591
O     21.27456683  12.24848443  8.34270200
O     19.21177601  8.73141174  8.28477817
O     14.47319452  24.56285052  13.33765549
O     19.29749480  24.33137384  13.38110266
O     23.70370155  11.35800931  8.08022416
O     16.92148542  25.30524967  13.78484072
O     21.17619006  7.03839987  8.02821030
O     19.55508734  10.92079199  12.67104310
O     28.38727446  11.27964132  12.86993821
O     19.40021050  26.78067204  17.75818416
O     21.20139695  25.70349421  9.18627982
O     14.50114220  26.80943162  17.62049093
O     12.44347102  25.65754466  8.79611253
O     13.66534092  24.44061171  10.83957331
O     20.02019189  23.99477729  10.86708285
O     18.66476788  9.19838736  10.82764433
O     18.67356035  25.11547372  15.79842830
O     15.23091377  24.98002465  15.80920465
O     20.40621087  8.50757582  5.95629702
O     22.04901203  11.35384897  5.99760929
O     21.70786327  9.63010585  22.64146899
O     25.75728827  9.72939407  22.65179389
O     23.74504034  10.83941529  18.64808225
O     21.73480405  7.32817797  18.61448043
O     18.93559386  11.24903553  23.80197420
O     14.84300888  24.33763723  18.33282847
O     19.01812583  24.26205520  18.25954567
O     19.26669852  8.29292152  18.25557183
O     26.10781612  12.35535966  22.99514643
O     21.27456683  12.24848443  22.99265203
O     19.21177601  8.73141174  22.93472820
O     23.70370155  11.35800931  22.73017419
O     21.17619006  7.03839987  22.67816033
O     19.55508734  10.92079199  27.32099312
O     21.28314683  9.92594844  18.53112653
O     26.21456647  9.88388849  18.67951653
O     21.20139695  25.70349421  23.83622985
O     20.02019189  23.99477729  25.51703287
O     18.66476788  9.19838736  25.47759436
O     20.40621087  8.50757582  20.60624705
O     22.04901203  11.35384897  20.64755932
O     25.37511318  11.45546442  20.65417024
O     12.16762333  15.11068409  13.88755981
O     10.00872539  18.89283524  13.90020918
O     8.16585823  15.24689362  14.19121680
O     14.54891450  13.83510253  12.40663456
O     10.21708954  21.92650031  12.74661336
O     7.96158087  17.60224380  17.43479238
O     25.76525379  23.07835354  9.15202417
O     10.11135586  14.02640371  17.68676591
O     12.18965652  17.54654597  17.59952339
O     7.98976020  23.11055011  8.95530493
O     7.65584862  20.49136753  8.53904562
O     26.04143595  20.56072975  8.28477817
O     8.00391503  20.56439658  13.41603392
O     12.22848845  20.27289825  13.32262968
O     14.46557336  16.34122550  13.24329895
O     12.46783486  12.50205583  13.38110266
O     7.49647636  18.04458904  13.96567789
O     10.09182548  13.47593166  13.78484072
O     12.34901158  17.72144428  13.87531298
O     26.38474728  22.75011000  12.67104310
O     30.43361390  15.12548595  12.90138045
O     7.89829464  23.10895934  12.86993821
O     12.57055056  14.95135403  17.75818416
O     14.37173701  13.87417620  9.18627982
O     10.09039250  19.07803840  17.82035097
O     10.04524787  21.47645370  8.88084885
O     13.19053195  12.16545928  10.86708285
O     28.93996874  15.80320218  10.78991625
O     25.49442782  21.02770538  10.82764433
O     8.34937917  21.33338787  10.92939540
O     13.66178643  16.32247943  15.73914902
O     8.38869084  19.70484106  15.85563383
O     11.84390041  13.28615571  15.79842830
O     11.79737951  19.48192319  15.79326687
O     14.54891450  13.83510253  27.05658458
O     28.56446399  19.15749598  18.61448043
O     12.18846589  12.43273718  18.25954567
O     28.24187924  16.53446545  18.19590186
O     26.09635846  20.12223953  18.25557183
O     7.77163454  20.09466957  18.39496622
O     14.46557336  16.34122550  27.89324897
O     12.46783486  12.50205583  28.03105269
O     28.11280677  21.75526645  18.53112653
O     30.61674794  17.48212536  18.59998882
O     14.37173701  13.87417620  23.83622985
O     13.19053195  12.16545928  25.51703287
O     27.23587081  20.33689383  20.60624705
O     28.87050907  17.42332285  20.60588205
O     16.83838533  7.06351723  13.90020918
O     17.04674947  10.09718230  12.74661336
O     14.79124081  5.77292578  17.43479238
O     19.01931646  5.71722796  17.59952339
O     14.81942014  11.28123210  8.95530493
O     14.48550856  8.66204952  8.53904562
O     12.44849624  12.35535966  8.34519640
O     14.83357497  8.73507857  13.41603392
O     19.05814839  8.44358024  13.32262968
O     14.32613630  6.21527103  13.96567789
O     19.17867151  5.89212627  13.87531298
O     14.72795458  11.27964132  12.86993821
O     16.92005244  7.24872039  17.82035097
O     16.87490781  9.64713569  8.88084885
O     15.17903911  9.50406985  10.92939540
O     15.21835077  7.87552305  15.85563383
O     18.62703944  7.65260518  15.79326687
O     12.09796839  9.72939407  22.65179389
O     17.04674947  10.09718230  27.39656339
O     14.81942014  11.28123210  23.60525496
O     14.60129448  8.26535156  18.39496622
O     14.48550856  8.66204952  23.18899565
O     12.44849624  12.35535966  22.99514643
O     14.83357497  8.73507857  28.06598394
O     19.05814839  8.44358024  27.97257970
O     12.41075581  7.12868777  22.79274914
O     10.04438167  11.35800931  22.73017419
O     14.72795458  11.27964132  27.51988824
O     12.55524659  9.88388849  18.67951653
O     16.87490781  9.64713569  23.53079888
O     15.17903911  9.50406985  25.57934543
O     13.48998590  8.47939643  20.75909773
O     11.71579330  11.45546442  20.65417024
H     6.87718361  12.55786353  12.76954759
H     5.00000000  15.41841259  12.78623197
H     5.16698501  17.17956361  18.88843435
H     7.40774298  8.94887895  22.38416620
H     11.84269308  6.40724078  19.01813380
H     6.84612656  12.38299878  23.56820369
H     7.26013834  9.07428937  18.81975679
H     27.16349698  12.31450456  9.96137195
H     20.14629389  20.31361152  5.15477612
H     13.73901837  20.33631018  5.00000000
H     15.30806832  23.06385116  5.03907230
H     18.48881690  17.54225617  5.15865520
H     15.32367631  17.56521797  5.00298269
H     18.49323171  23.10243936  5.05294532
H     13.67578650  24.21231679  23.56820369
H     11.91348876  21.15027153  23.54606193
H     21.85036937  13.30916371  28.54418089
H     19.98614312  16.28187279  28.42660707
H     24.63990950  21.51636226  23.78465533
H     22.17377416  21.56530504  26.50663429
H     19.58583225  27.68925864  14.06956183
H     14.30490760  27.75657461  14.15860890
H     21.81342023  26.53027550  12.36076144
H     11.69353024  26.20239222  12.56385630
H     24.62566708  11.27295130  7.79101023
H     21.73350940  6.29547578  7.74828360
H     28.82469133  10.44575429  12.63713166
H     19.80420311  27.61966581  17.48656048
H     21.76315579  26.49196632  9.24660183
H     14.05081978  27.66018709  17.50080448
H     11.90233376  26.40845019  9.08630446
H     20.56867831  8.50699217  5.00000000
H     22.13772826  11.23453315  5.03907230
H     26.36816291  8.99923169  22.46579636
H     22.02888663  6.43564642  18.85490270
H     26.86822815  12.39141014  23.59629026
H     21.73350940  6.29547578  22.39823363
H     26.60261245  9.04465443  18.97278520
H     21.76315579  26.49196632  23.89655186
H     20.34193811  24.16216204  26.41667820
H     26.39698652  23.80900890  9.24122344
H     7.33348561  23.78557253  9.18886093
H     6.83588445  20.39824245  8.02925501
H     26.89497198  20.41270922  7.84835387
H     26.67030816  23.66223724  12.50557744
H     31.36319538  15.05364276  12.63376725
H     7.29821490  23.81110495  12.57363459
H     28.95275340  15.43187060  9.89389761
H     6.93036721  20.22815843  18.85902441
H     13.67958169  16.35552441  28.46150301
H     11.96927385  13.16526013  28.53354345
H     28.66087897  22.49251568  18.84254336
H     31.51683918  17.57929430  18.94826164
H     27.37057035  20.32353981  21.56675613
H     28.90827742  17.54758799  21.56714774
H     14.16777661  5.02985741  17.42832840
H     19.64845636  5.00000000  17.42440333
H     13.66554438  8.56892444  8.02925501
H     11.92648860  11.67155248  7.89707169
H     14.01136153  5.30280366  14.06169949
H     19.66357715  5.07406710  14.06648232
H     15.10750481  7.95937736  28.57993927
H     18.67142218  7.73784615  28.51413509
H     11.88756034  6.35544424  22.52957439
H     18.88716446  16.23390995  15.86523700
