# Supplementary material for: Brønsted acidity in zeolites measured by deprotonation energy
Source: Sci Rep. 2022 May 4;12:7301. doi: 10.1038/s41598-022-11354-x (PMC9068704; doi:10.1038/s41598-022-11354-x)
Supplement: Supplementary file 2 — Supplementary Information 2. [file 41598_2022_11354_MOESM2_ESM.zip › structures/clusters/cha/CHA_Al1-O4_bas_cluster_10T.xyz]

52

Si    11.34491553  8.52411819  9.35470045
Si    11.24954012  14.09820597  9.36332795
Si    9.15987867  7.27220461  7.48346297
Si    7.46093431  9.83520104  7.54121004
Si    11.33607560  13.96296477  12.44336453
Si    11.35490421  8.48486368  12.42346852
Si    9.72049319  11.20606025  12.51251386
Si    7.58468681  12.47405570  14.26828480
Si    9.15906379  15.14701647  14.25584880
Al    9.73378613  11.27884188  9.22200650
O     12.79656821  13.72297025  8.98859845
O     10.95370104  10.07702863  9.27960608
O     7.92814964  8.28745953  7.81313491
O     10.74942368  12.43237880  12.52318165
O     12.89919867  8.85653872  12.77515518
O     10.79175784  15.39453158  8.50442319
O     10.43137740  7.56366751  8.42604476
O     8.29633691  10.89149290  8.39323003
O     10.28431917  12.87472405  9.05406716
O     12.87966829  8.30606666  8.87322999
O     5.90281696  9.95562096  7.98976972
O     12.87823531  13.90817340  12.90874024
O     10.45932507  9.81024861  12.70888020
O     9.62352378  7.44142870  5.92796258
O     7.62231775  10.15893778  5.95542405
O     8.97874374  11.22121639  10.97880080
O     11.17653365  14.53497607  10.94402310
O     11.18909664  7.98084164  10.89759392
O     8.12287822  13.94939682  13.86558754
O     10.80119175  7.33845422  13.42121774
O     10.55947735  14.92480458  13.48335549
O     8.49758987  11.32878135  13.54943498
O     6.08595100  12.31226036  13.68837809
O     8.51342947  16.54334150  13.76790580
O     9.44816877  15.13884944  15.84748700
O     7.66700705  12.21775327  15.85330004
O     8.68361027  5.75092699  7.75943237
H     13.73893159  13.84354026  9.18433840
H     13.82598493  8.64658921  12.58050564
H     11.16608402  16.09113396  7.94270703
H     13.81025713  8.38585634  9.13502764
H     5.00000000  10.04540484  7.64660737
H     13.80555128  13.89275992  12.62457916
H     9.32392115  7.35854547  5.00912166
H     7.54918361  10.00821860  5.00000000
H     11.11525870  6.52761116  13.85109619
H     5.15466674  12.41839296  13.93806889
H     7.95783193  17.30349032  14.00111205
H     9.22757035  15.15535771  16.79192536
H     7.56685799  12.38800369  16.80297628
H     8.09412753  5.00000000  7.58762214
H     8.01568740  11.06404496  10.95362626
