# Supplementary material for: Brønsted acidity in zeolites measured by deprotonation energy
Source: Sci Rep. 2022 May 4;12:7301. doi: 10.1038/s41598-022-11354-x (PMC9068704; doi:10.1038/s41598-022-11354-x)
Supplement: Supplementary file 2 — Supplementary Information 2. [file 41598_2022_11354_MOESM2_ESM.zip › structures/clusters/cha/CHA_Al1-O4_bas_cluster_51T.xyz]

214

Si    21.20436638  12.17270029  14.21632465
Si    11.18316156  16.19532462  7.55923321
Si    21.15077085  17.65855580  14.22413664
Si    22.72116478  14.92945795  14.18928854
Si    18.12525370  12.25833676  14.26332848
Si    18.02987829  17.83242454  14.27195599
Si    14.27962872  16.23708488  7.70237106
Si    11.18085786  13.83924089  12.32737186
Si    18.19407575  20.28622348  12.47970461
Si    15.94021684  11.00642318  12.39209100
Si    14.24127247  13.56941961  12.44983808
Si    18.11641376  17.69718335  17.35199256
Si    18.13524237  12.21908226  17.33209655
Si    14.28111463  13.64267682  9.27623714
Si    22.81051363  14.91083458  17.30353003
Si    15.90231339  11.03689694  9.29840876
Si    16.50083135  14.94027882  17.42114190
Si    21.20347399  17.61671325  17.34395834
Si    11.21096566  13.74437280  9.28320057
Si    21.23753473  12.23781627  17.35656260
Si    11.25754558  21.53417976  22.24425794
Si    11.18316156  16.19532462  22.20918324
Si    15.85914813  18.90070862  22.33743471
Si    9.71018773  18.87896330  22.20608430
Si    14.31757240  21.61009648  22.24577669
Si    14.27962872  16.23708488  22.35232109
Si    14.36502497  16.20827428  19.17691283
Si    14.36726173  21.54517255  19.06542499
Si    9.75623713  18.90027449  19.00916504
Si    15.93940195  18.88123505  19.16447684
Si    11.30749445  16.22412494  19.01494157
Si    11.27604619  21.54869768  19.04731083
Si    14.28111463  13.64267682  23.92618717
Si    11.21096566  13.74437280  23.93315060
Si    14.48307793  8.23563970  12.38217657
Si    14.33994744  8.27788729  9.30022083
Si    21.19692167  9.71585454  19.06542499
Si    16.58589707  7.07095648  19.00916504
Si    18.10570613  9.71937967  19.04731083
Si    7.54504650  12.17270029  14.21632465
Si    7.49145097  17.65855580  14.22413664
Si    9.06184490  14.92945795  14.18928854
Si    9.63958516  11.01084155  12.37454927
Si    21.31273786  20.06495771  12.38217657
Si    9.15119375  14.91083458  17.30353003
Si    9.62553284  10.97983634  9.34477002
Si    7.54415411  17.61671325  17.34395834
Si    7.57821485  12.23781627  17.35656260
Si    11.36441581  8.45690547  12.47970461
Si    11.24480784  8.34802362  9.33932109
Al    16.51412429  15.01306045  14.13063454
O     21.73580430  13.67503767  13.88457711
O     12.71064159  16.50555169  8.03467000
O     19.57690637  17.45718882  13.89722649
O     17.73403921  13.81124720  14.18823411
O     19.78527051  20.49085389  12.74363067
O     14.70848780  12.02167810  12.72176295
O     17.52976184  16.16659738  17.43180969
O     19.67953684  12.59075729  17.68378321
O     12.73282611  13.34768780  8.85700260
O     21.75783749  16.11089955  17.59654070
O     10.61786473  14.84910754  8.25590447
O     14.83960055  14.95812971  8.50896728
O     17.57209600  19.12875016  13.41305122
O     21.79666943  18.83725183  13.31964698
O     17.21171556  11.29788608  13.33467280
O     15.07667508  14.62571147  13.30185807
O     24.03375434  14.90557908  13.24031625
O     22.03601583  11.06640941  13.37811996
O     15.14927685  17.52235936  8.13981642
O     17.06465734  16.60894262  13.96269519
O     19.66000645  12.04028524  13.78185802
O     10.25539121  17.43207146  8.02522760
O     21.91719255  16.28579786  13.87233029
O     12.68315512  13.68983953  12.89839775
O     17.46647562  21.67331292  12.86695552
O     22.13873154  13.51570761  17.75520146
O     19.65857347  17.64239198  17.81736827
O     17.23966324  13.54446718  17.61750823
O     15.18199205  12.39258023  8.79312984
O     16.40386195  11.17564728  10.83659062
O     11.18950997  14.36755576  10.78693356
O     17.91756014  19.89774145  10.92641270
O     14.40265591  13.89315636  10.86405209
O     23.22996740  14.88683301  15.73616633
O     15.75908191  14.95543496  15.88742884
O     17.95687181  18.26919464  15.85265113
O     21.41208138  11.85050929  15.79544560
O     17.96943481  11.71506021  15.80622196
O     21.36556048  18.04627677  15.79028418
O     14.44734522  15.95197185  6.11197805
O     11.12005029  15.98767643  5.95294933
O     10.78706443  20.02377744  22.63848630
O     12.71064159  16.50555169  22.68462003
O     14.83648943  20.12306565  22.64881120
O     14.90321639  17.68361539  18.77421558
O     12.82424150  21.23308688  18.64509955
O     10.81400521  17.72184956  18.61149774
O     12.73282611  13.34768780  23.50695263
O     17.58152991  11.07267280  18.32984578
O     21.75664686  10.99709076  18.25656297
O     10.49142046  15.09881903  18.19291917
O     8.34589968  18.68659311  18.25258913
O     17.33981552  18.65902315  18.39198352
O     15.27792804  15.06299993  18.45806301
O     10.61786473  14.84910754  22.90585449
O     14.83960055  14.95812971  23.15891731
O     17.22402960  19.05572111  23.18601295
O     15.18701727  22.74903125  22.99216373
O     10.35376799  22.64215602  22.98966934
O     8.29097717  19.12508333  22.93174550
O     15.14927685  17.52235936  22.78976644
O     12.78290271  21.75168090  22.72719149
O     10.25539121  17.43207146  22.67517763
O     10.36234799  20.31962003  18.52814383
O     12.86628917  16.04647894  18.59700613
O     15.29376763  20.27756008  18.67653384
O     15.18199205  12.39258023  23.44307987
O     11.18950997  14.36755576  25.43688358
O     14.40265591  13.89315636  25.51400212
O     16.22850694  18.87306802  20.75611504
O     9.48541203  18.90124741  20.60326435
O     11.12821319  21.74752056  20.64457662
O     14.44734522  15.95197185  20.76192808
O     11.12005029  15.98767643  20.60289936
O     14.45431434  21.84913601  20.65118755
O     14.84445496  9.81338911  9.14904147
O     17.18342793  10.81283801  8.33971931
O     15.12063711  7.29576532  8.28179547
O     15.46394844  9.48514556  12.66806040
O     14.57362898  7.76274094  10.82466164
O     19.65390144  9.40376887  18.64509955
O     17.64366515  5.89253155  18.61149774
O     10.75186998  22.90199081  18.32984578
O     14.92698692  22.82640877  18.25656297
O     15.17555962  6.85727510  18.25258913
O     17.19200793  8.49030202  18.52814383
O     22.12342757  8.44824207  18.67653384
O     16.31507197  7.07192940  20.60326435
O     17.95787312  9.91820255  20.64457662
O     21.28397428  10.01981799  20.65118755
O     8.07648442  13.67503767  13.88457711
O     5.91758649  17.45718882  13.89722649
O     10.45777560  12.39945611  12.40365186
O     6.02021696  12.59075729  17.68378321
O     8.09851762  16.11089955  17.59654070
O     8.13734955  18.83725183  13.31964698
O     10.37443446  14.90557908  13.24031625
O     8.37669596  11.06640941  13.37811996
O     6.00068657  12.04028524  13.78185802
O     8.25787267  16.28579786  13.87233029
O     22.29360837  21.31446358  12.66806040
O     8.47941166  13.51570761  17.75520146
O     10.28059811  12.43852978  9.18329713
O     5.99925359  17.64239198  17.81736827
O     9.09939305  10.72981286  10.86410015
O     21.40328891  19.59205895  10.82466164
O     9.57064753  14.88683301  15.73616633
O     7.75276151  11.85050929  15.79544560
O     7.70624060  18.04627677  15.79028418
O     8.09732698  10.99709076  18.25656297
O     24.15074034  15.09881903  18.19291917
O     22.00521956  18.68659311  18.25258913
O     10.28059811  12.43852978  23.83324715
O     12.95561057  8.66153587  12.74363067
O     10.72828124  9.84558568  8.95232223
O     10.39436966  7.22640309  8.53606292
O     8.35735733  10.91971324  8.34221370
O     10.74243606  7.29943215  13.41305122
O     14.96700949  7.00793382  13.31964698
O     10.63681568  9.84399490  12.86695552
O     12.78376890  8.21148927  8.87786616
O     11.08790021  8.06842344  10.92641270
H     24.51693848  14.26666197  12.69330801
H     22.79498162  11.03301447  12.77499832
H     15.57562749  18.35019970  7.86814474
H     9.92809252  18.30067524  7.74361965
H     16.86639588  22.37545853  12.57065190
H     18.01156017  20.06524396  9.97561993
H     14.39767799  16.10660975  5.15567251
H     11.23253740  16.12957155  5.00000000
H     17.73303884  19.72703999  23.66678374
H     15.94742930  22.78508173  23.59330757
H     9.58464760  22.77667037  23.56522100
H     7.82234986  19.71462511  23.54307924
H     15.61431425  11.57892672  23.74633798
H     11.18435655  14.05287788  26.35440812
H     14.30641244  13.70009101  26.45970977
H     17.72710539  10.14632257  7.89130880
H     15.97417314  7.14774478  7.84537117
H     17.93774772  5.00000000  18.85192001
H     11.08392315  23.58947562  17.73151031
H     14.61583299  23.57009514  17.71710601
H     14.69446052  6.21527812  17.70735200
H     22.51147355  7.60900801  18.96980251
H     16.44977150  7.05857538  21.56377344
H     18.03535983  9.79038403  21.60299106
H     21.20200657  9.87652968  21.60703783
H     5.00000000  17.67975183  14.11948924
H     5.09944550  12.36914945  17.47409326
H     7.84736158  19.57293425  12.75788337
H     5.08354969  12.17058837  14.06957493
H     22.57916926  22.22659081  12.50259474
H     5.07115214  17.67536648  17.53729620
H     21.26388550  19.89937104  9.91525196
H     7.76120272  10.22768714  18.74229804
H     24.64091015  15.77472709  18.68666186
H     22.85247503  18.81496148  18.70709956
H     9.88523460  11.55813788  23.93070384
H     9.57440548  7.13327802  8.02627231
H     7.83534969  10.23590606  7.89408899
H     11.01636591  6.52373094  13.92700655
H     14.58028328  6.30219973  13.86120237
H     14.79602556  14.79826353  15.86225430
