# Supplementary material for: Brønsted acidity in zeolites measured by deprotonation energy
Source: Sci Rep. 2022 May 4;12:7301. doi: 10.1038/s41598-022-11354-x (PMC9068704; doi:10.1038/s41598-022-11354-x)
Supplement: Supplementary file 2 — Supplementary Information 2. [file 41598_2022_11354_MOESM2_ESM.zip › structures/clusters/cha/CHA_Al1-O4_bas_cluster_50T.xyz]

208

Si    21.20436638  10.87050057  14.21632465
Si    11.18316156  14.89312489  7.55923321
Si    21.15077085  16.35635607  14.22413664
Si    22.72116478  13.62725823  14.18928854
Si    18.12525370  10.95613703  14.26332848
Si    18.02987829  16.53022481  14.27195599
Si    14.27962872  14.93488515  7.70237106
Si    11.18085786  12.53704116  12.32737186
Si    18.19407575  18.98402376  12.47970461
Si    15.94021684  9.70422345  12.39209100
Si    14.24127247  12.26721988  12.44983808
Si    18.11641376  16.39498362  17.35199256
Si    18.13524237  10.91688253  17.33209655
Si    14.28111463  12.34047709  9.27623714
Si    22.81051363  13.60863486  17.30353003
Si    15.90231339  9.73469721  9.29840876
Si    16.50083135  13.63807909  17.42114190
Si    21.20347399  16.31451352  17.34395834
Si    11.21096566  12.44217307  9.28320057
Si    21.23753473  10.93561654  17.35656260
Si    11.25754558  20.23198003  22.24425794
Si    11.18316156  14.89312489  22.20918324
Si    15.85914813  17.59850889  22.33743471
Si    9.71018773  17.57676357  22.20608430
Si    14.31757240  20.30789675  22.24577669
Si    14.27962872  14.93488515  22.35232109
Si    14.36502497  14.90607455  19.17691283
Si    14.36726173  20.24297282  19.06542499
Si    9.75623713  17.59807476  19.00916504
Si    15.93940195  17.57903532  19.16447684
Si    11.30749445  14.92192522  19.01494157
Si    11.27604619  20.24649795  19.04731083
Si    14.28111463  12.34047709  23.92618717
Si    11.21096566  12.44217307  23.93315060
Si    14.48307793  6.93343997  12.38217657
Si    14.33994744  6.97568756  9.30022083
Si    21.19692167  8.41365481  19.06542499
Si    18.10570613  8.41717994  19.04731083
Si    7.54504650  10.87050057  14.21632465
Si    7.49145097  16.35635607  14.22413664
Si    9.06184490  13.62725823  14.18928854
Si    9.63958516  9.70864182  12.37454927
Si    21.31273786  18.76275798  12.38217657
Si    9.15119375  13.60863486  17.30353003
Si    9.62553284  9.67763661  9.34477002
Si    7.54415411  16.31451352  17.34395834
Si    7.57821485  10.93561654  17.35656260
Si    11.36441581  7.15470575  12.47970461
Si    11.24480784  7.04582389  9.33932109
Al    16.51412429  13.71086073  14.13063454
O     21.73580430  12.37283794  13.88457711
O     12.71064159  15.20335196  8.03467000
O     19.57690637  16.15498909  13.89722649
O     17.73403921  12.50904748  14.18823411
O     19.78527051  19.18865416  12.74363067
O     14.70848780  10.71947838  12.72176295
O     17.52976184  14.86439765  17.43180969
O     19.67953684  11.28855757  17.68378321
O     12.73282611  12.04548807  8.85700260
O     21.75783749  14.80869982  17.59654070
O     10.61786473  13.54690781  8.25590447
O     14.83960055  13.65592998  8.50896728
O     17.57209600  17.82655043  13.41305122
O     21.79666943  17.53505210  13.31964698
O     17.21171556  9.99568636  13.33467280
O     15.07667508  13.32351175  13.30185807
O     24.03375434  13.60337935  13.24031625
O     22.03601583  9.76420968  13.37811996
O     15.14927685  16.22015963  8.13981642
O     17.06465734  15.30674289  13.96269519
O     19.66000645  10.73808551  13.78185802
O     10.25539121  16.12987173  8.02522760
O     21.91719255  14.98359813  13.87233029
O     12.68315512  12.38763980  12.89839775
O     17.46647562  20.37111319  12.86695552
O     22.13873154  12.21350788  17.75520146
O     19.65857347  16.34019225  17.81736827
O     17.23966324  12.24226745  17.61750823
O     15.18199205  11.09038050  8.79312984
O     16.40386195  9.87344755  10.83659062
O     11.18950997  13.06535603  10.78693356
O     17.91756014  18.59554172  10.92641270
O     14.40265591  12.59095663  10.86405209
O     23.22996740  13.58463328  15.73616633
O     15.75908191  13.65323524  15.88742884
O     17.95687181  16.96699491  15.85265113
O     21.41208138  10.54830956  15.79544560
O     17.96943481  10.41286049  15.80622196
O     21.36556048  16.74407704  15.79028418
O     14.44734522  14.64977212  6.11197805
O     11.12005029  14.68547670  5.95294933
O     10.78706443  18.72157771  22.63848630
O     12.71064159  15.20335196  22.68462003
O     14.83648943  18.82086593  22.64881120
O     14.90321639  16.38141566  18.77421558
O     12.82424150  19.93088715  18.64509955
O     10.81400521  16.41964983  18.61149774
O     12.73282611  12.04548807  23.50695263
O     17.58152991  9.77047307  18.32984578
O     21.75664686  9.69489103  18.25656297
O     10.49142046  13.79661930  18.19291917
O     8.34589968  17.38439338  18.25258913
O     17.33981552  17.35682342  18.39198352
O     15.27792804  13.76080020  18.45806301
O     10.61786473  13.54690781  22.90585449
O     14.83960055  13.65592998  23.15891731
O     17.22402960  17.75352138  23.18601295
O     15.18701727  21.44683153  22.99216373
O     10.35376799  21.33995629  22.98966934
O     8.29097717  17.82288360  22.93174550
O     15.14927685  16.22015963  22.78976644
O     12.78290271  20.44948118  22.72719149
O     10.25539121  16.12987173  22.67517763
O     10.36234799  19.01742030  18.52814383
O     12.86628917  14.74427921  18.59700613
O     15.29376763  18.97536035  18.67653384
O     15.18199205  11.09038050  23.44307987
O     11.18950997  13.06535603  25.43688358
O     14.40265591  12.59095663  25.51400212
O     16.22850694  17.57086829  20.75611504
O     9.48541203  17.59904768  20.60326435
O     11.12821319  20.44532083  20.64457662
O     14.44734522  14.64977212  20.76192808
O     11.12005029  14.68547670  20.60289936
O     14.45431434  20.54693628  20.65118755
O     14.84445496  8.51118938  9.14904147
O     17.18342793  9.51063828  8.33971931
O     15.12063711  5.99356559  8.28179547
O     15.46394844  8.18294584  12.66806040
O     14.57362898  6.46054121  10.82466164
O     19.65390144  8.10156914  18.64509955
O     10.75186998  21.59979108  18.32984578
O     14.92698692  21.52420905  18.25656297
O     17.19200793  7.18810229  18.52814383
O     22.12342757  7.14604234  18.67653384
O     17.95787312  8.61600282  20.64457662
O     21.28397428  8.71761827  20.65118755
O     8.07648442  12.37283794  13.88457711
O     5.91758649  16.15498909  13.89722649
O     10.45777560  11.09725638  12.40365186
O     6.02021696  11.28855757  17.68378321
O     8.09851762  14.80869982  17.59654070
O     8.13734955  17.53505210  13.31964698
O     10.37443446  13.60337935  13.24031625
O     8.37669596  9.76420968  13.37811996
O     6.00068657  10.73808551  13.78185802
O     8.25787267  14.98359813  13.87233029
O     22.29360837  20.01226385  12.66806040
O     8.47941166  12.21350788  17.75520146
O     10.28059811  11.13633005  9.18329713
O     5.99925359  16.34019225  17.81736827
O     9.09939305  9.42761313  10.86410015
O     21.40328891  18.28985923  10.82466164
O     9.57064753  13.58463328  15.73616633
O     7.75276151  10.54830956  15.79544560
O     7.70624060  16.74407704  15.79028418
O     8.09732698  9.69489103  18.25656297
O     24.15074034  13.79661930  18.19291917
O     22.00521956  17.38439338  18.25258913
O     10.28059811  11.13633005  23.83324715
O     12.95561057  7.35933614  12.74363067
O     10.72828124  8.54338595  8.95232223
O     10.39436966  5.92420337  8.53606292
O     8.35735733  9.61751351  8.34221370
O     10.74243606  5.99723242  13.41305122
O     14.96700949  5.70573409  13.31964698
O     10.63681568  8.54179517  12.86695552
O     12.78376890  6.90928954  8.87786616
O     11.08790021  6.76622371  10.92641270
H     24.51693848  12.96446225  12.69330801
H     22.79498162  9.73081474  12.77499832
H     15.57562749  17.04799997  7.86814474
H     9.92809252  16.99847551  7.74361965
H     16.86639588  21.07325880  12.57065190
H     18.01156017  18.76304423  9.97561993
H     14.39767799  14.80441002  5.15567251
H     11.23253740  14.82737182  5.00000000
H     17.73303884  18.42484026  23.66678374
H     15.94742930  21.48288200  23.59330757
H     9.58464760  21.47447064  23.56522100
H     7.82234986  18.41242538  23.54307924
H     15.61431425  10.27672699  23.74633798
H     11.18435655  12.75067815  26.35440812
H     14.30641244  12.39789128  26.45970977
H     17.72710539  8.84412284  7.89130880
H     15.97417314  5.84554505  7.84537117
H     11.08392315  22.28727589  17.73151031
H     14.61583299  22.26789542  17.71710601
H     16.82831932  6.33644322  18.81677409
H     22.51147355  6.30680828  18.96980251
H     18.03535983  8.48818430  21.60299106
H     21.20200657  8.57432995  21.60703783
H     5.00000000  16.37755211  14.11948924
H     5.09944550  11.06694972  17.47409326
H     7.84736158  18.27073452  12.75788337
H     5.08354969  10.86838865  14.06957493
H     22.57916926  20.92439109  12.50259474
H     5.07115214  16.37316675  17.53729620
H     21.26388550  18.59717131  9.91525196
H     7.76120272  8.92548742  18.74229804
H     24.64091015  14.47252736  18.68666186
H     22.85247503  17.51276175  18.70709956
H     9.88523460  10.25593816  23.93070384
H     9.57440548  5.83107829  8.02627231
H     7.83534969  8.93370633  7.89408899
H     11.01636591  5.22153121  13.92700655
H     14.58028328  5.00000000  13.86120237
H     14.79602556  13.49606380  15.86225430
