# Supplementary material for: Brønsted acidity in zeolites measured by deprotonation energy
Source: Sci Rep. 2022 May 4;12:7301. doi: 10.1038/s41598-022-11354-x (PMC9068704; doi:10.1038/s41598-022-11354-x)
Supplement: Supplementary file 2 — Supplementary Information 2. [file 41598_2022_11354_MOESM2_ESM.zip › structures/clusters/cha/CHA_Al1-O4_bas_cluster_11T.xyz]

58

Si    13.43659630  8.52411819  9.35470045
Si    13.34122090  14.09820597  9.36332795
Si    11.25155944  7.27220461  7.48346297
Si    9.55261508  9.83520104  7.54121004
Si    13.42775637  13.96296477  12.44336453
Si    13.44658498  8.48486368  12.42346852
Si    11.81217396  11.20606025  12.51251386
Si    9.67636758  12.47405570  14.26828480
Si    11.25074456  15.14701647  14.25584880
Si    6.61883706  12.48990637  14.10631354
Al    11.82546690  11.27884188  9.22200650
O     14.88824898  13.72297025  8.98859845
O     13.04538181  10.07702863  9.27960608
O     10.01983041  8.28745953  7.81313491
O     12.84110445  12.43237880  12.52318165
O     14.99087944  8.85653872  12.77515518
O     12.88343861  15.39453158  8.50442319
O     12.52305817  7.56366751  8.42604476
O     10.38801769  10.89149290  8.39323003
O     12.37599994  12.87472405  9.05406716
O     14.97134906  8.30606666  8.87322999
O     7.99449773  9.95562096  7.98976972
O     14.96991608  13.90817340  12.90874024
O     12.55100584  9.81024861  12.70888020
O     11.71520456  7.44142870  5.92796258
O     9.71399852  10.15893778  5.95542405
O     11.07042451  11.22121639  10.97880080
O     13.26821442  14.53497607  10.94402310
O     13.28077742  7.98084164  10.89759392
O     10.21455899  13.94939682  13.86558754
O     6.12534782  13.98763099  13.70286970
O     12.89287252  7.33845422  13.42121774
O     5.80276307  11.36460045  13.28429114
O     12.65115813  14.92480458  13.48335549
O     10.58927064  11.32878135  13.54943498
O     8.17763177  12.31226036  13.68837809
O     10.60511024  16.54334150  13.76790580
O     11.53984955  15.13884944  15.84748700
O     9.75868782  12.21775327  15.85330004
O     6.43139290  12.25345786  15.69427132
O     10.77529104  5.75092699  7.75943237
H     15.83061236  13.84354026  9.18433840
H     15.91766570  8.64658921  12.58050564
H     13.25776479  16.09113396  7.94270703
H     15.90193790  8.38585634  9.13502764
H     7.09168077  10.04540484  7.64660737
H     15.89723205  13.89275992  12.62457916
H     11.41560192  7.35854547  5.00912166
H     9.64086439  10.00821860  5.00000000
H     5.49691808  14.68774407  13.93912750
H     13.20693947  6.52761116  13.85109619
H     5.00000000  11.25200236  12.75156876
H     10.04951270  17.30349032  14.00111205
H     11.31925112  15.15535771  16.79192536
H     9.65853876  12.38800369  16.80297628
H     6.46916125  12.37772299  16.65553701
H     10.18580830  5.00000000  7.58762214
H     10.10736817  11.06404496  10.95362626
