# Supplementary material for: Brønsted acidity in zeolites measured by deprotonation energy
Source: Sci Rep. 2022 May 4;12:7301. doi: 10.1038/s41598-022-11354-x (PMC9068704; doi:10.1038/s41598-022-11354-x)
Supplement: Supplementary file 2 — Supplementary Information 2. [file 41598_2022_11354_MOESM2_ESM.zip › structures/clusters/cha/CHA_Al1-O4_bas_cluster_46T.xyz]

190

Si    21.20436638  10.87050057  11.37813530
Si    21.15077085  16.35635607  11.38594729
Si    22.72116478  13.62725823  11.35109919
Si    18.12525370  10.95613703  11.42513913
Si    18.02987829  16.53022481  11.43376664
Si    11.18085786  12.53704116  9.48918251
Si    18.19407575  18.98402376  9.64151526
Si    15.94021684  9.70422345  9.55390165
Si    14.24127247  12.26721988  9.61164873
Si    18.11641376  16.39498362  14.51380321
Si    18.13524237  10.91688253  14.49390720
Si    14.28111463  12.34047709  6.43804779
Si    22.81051363  13.60863486  14.46534068
Si    15.90231339  9.73469721  6.46021941
Si    16.50083135  13.63807909  14.58295255
Si    21.20347399  16.31451352  14.50576898
Si    11.21096566  12.44217307  6.44501122
Si    21.23753473  10.93561654  14.51837325
Si    11.25754558  20.23198003  19.40606859
Si    11.18316156  14.89312489  19.37099389
Si    15.85914813  17.59850889  19.49924536
Si    9.71018773  17.57676357  19.36789495
Si    14.31757240  20.30789675  19.40758734
Si    14.27962872  14.93488515  19.51413174
Si    14.36502497  14.90607455  16.33872348
Si    14.36726173  20.24297282  16.22723564
Si    9.75623713  17.59807476  16.17097569
Si    15.93940195  17.57903532  16.32628749
Si    11.30749445  14.92192522  16.17675222
Si    11.27604619  20.24649795  16.20912147
Si    14.48307793  6.93343997  9.54398722
Si    14.33994744  6.97568756  6.46203148
Si    21.19692167  8.41365481  16.22723564
Si    18.10570613  8.41717994  16.20912147
Si    7.54504650  10.87050057  11.37813530
Si    7.49145097  16.35635607  11.38594729
Si    9.06184490  13.62725823  11.35109919
Si    9.63958516  9.70864182  9.53635992
Si    21.31273786  18.76275798  9.54398722
Si    9.15119375  13.60863486  14.46534068
Si    9.62553284  9.67763661  6.50658067
Si    7.54415411  16.31451352  14.50576898
Si    7.57821485  10.93561654  14.51837325
Si    11.36441581  7.15470575  9.64151526
Si    11.24480784  7.04582389  6.50113174
Al    16.51412429  13.71086073  11.29244519
O     21.73580430  12.37283794  11.04638776
O     19.57690637  16.15498909  11.05903714
O     17.73403921  12.50904748  11.35004476
O     19.78527051  19.18865416  9.90544132
O     14.70848780  10.71947838  9.88357360
O     17.52976184  14.86439765  14.59362034
O     19.67953684  11.28855757  14.84559386
O     12.73282611  12.04548807  6.01881325
O     21.75783749  14.80869982  14.75835135
O     10.61786473  13.54690781  5.41771512
O     14.83960055  13.65592998  5.67077793
O     17.57209600  17.82655043  10.57486187
O     21.79666943  17.53505210  10.48145763
O     17.21171556  9.99568636  10.49648345
O     15.07667508  13.32351175  10.46366872
O     24.03375434  13.60337935  10.40212690
O     22.03601583  9.76420968  10.53993062
O     17.06465734  15.30674289  11.12450584
O     19.66000645  10.73808551  10.94366867
O     21.91719255  14.98359813  11.03414094
O     12.68315512  12.38763980  10.06020840
O     17.46647562  20.37111319  10.02876617
O     22.13873154  12.21350788  14.91701211
O     19.65857347  16.34019225  14.97917892
O     17.23966324  12.24226745  14.77931889
O     15.18199205  11.09038050  5.95494049
O     16.40386195  9.87344755  7.99840126
O     11.18950997  13.06535603  7.94874421
O     17.91756014  18.59554172  8.08822335
O     14.40265591  12.59095663  8.02586274
O     23.22996740  13.58463328  12.89797698
O     15.75908191  13.65323524  13.04923949
O     17.95687181  16.96699491  13.01446178
O     21.41208138  10.54830956  12.95725625
O     17.96943481  10.41286049  12.96803261
O     21.36556048  16.74407704  12.95209482
O     10.78706443  18.72157771  19.80029694
O     12.71064159  15.20335196  19.84643067
O     14.83648943  18.82086593  19.81062185
O     14.90321639  16.38141566  15.93602623
O     12.82424150  19.93088715  15.80691020
O     10.81400521  16.41964983  15.77330839
O     17.58152991  9.77047307  15.49165643
O     21.75664686  9.69489103  15.41837362
O     10.49142046  13.79661930  15.35472982
O     8.34589968  17.38439338  15.41439978
O     17.33981552  17.35682342  15.55379417
O     15.27792804  13.76080020  15.61987366
O     10.61786473  13.54690781  20.06766514
O     14.83960055  13.65592998  20.32072796
O     17.22402960  17.75352138  20.34782360
O     15.18701727  21.44683153  20.15397438
O     10.35376799  21.33995629  20.15147999
O     8.29097717  17.82288360  20.09355615
O     15.14927685  16.22015963  19.95157709
O     12.78290271  20.44948118  19.88900214
O     10.25539121  16.12987173  19.83698828
O     10.36234799  19.01742030  15.68995448
O     12.86628917  14.74427921  15.75881677
O     15.29376763  18.97536035  15.83834449
O     16.22850694  17.57086829  17.91792569
O     9.48541203  17.59904768  17.76507500
O     11.12821319  20.44532083  17.80638727
O     14.44734522  14.64977212  17.92373873
O     11.12005029  14.68547670  17.76471001
O     14.45431434  20.54693628  17.81299820
O     14.84445496  8.51118938  6.31085212
O     17.18342793  9.51063828  5.50152996
O     15.12063711  5.99356559  5.44360613
O     15.46394844  8.18294584  9.82987105
O     14.57362898  6.46054121  7.98647229
O     19.65390144  8.10156914  15.80691020
O     10.75186998  21.59979108  15.49165643
O     14.92698692  21.52420905  15.41837362
O     17.19200793  7.18810229  15.68995448
O     22.12342757  7.14604234  15.83834449
O     17.95787312  8.61600282  17.80638727
O     21.28397428  8.71761827  17.81299820
O     8.07648442  12.37283794  11.04638776
O     5.91758649  16.15498909  11.05903714
O     10.45777560  11.09725638  9.56546251
O     6.02021696  11.28855757  14.84559386
O     8.09851762  14.80869982  14.75835135
O     8.13734955  17.53505210  10.48145763
O     10.37443446  13.60337935  10.40212690
O     8.37669596  9.76420968  10.53993062
O     6.00068657  10.73808551  10.94366867
O     8.25787267  14.98359813  11.03414094
O     22.29360837  20.01226385  9.82987105
O     8.47941166  12.21350788  14.91701211
O     10.28059811  11.13633005  6.34510778
O     5.99925359  16.34019225  14.97917892
O     9.09939305  9.42761313  8.02591080
O     21.40328891  18.28985923  7.98647229
O     9.57064753  13.58463328  12.89797698
O     7.75276151  10.54830956  12.95725625
O     7.70624060  16.74407704  12.95209482
O     8.09732698  9.69489103  15.41837362
O     24.15074034  13.79661930  15.35472982
O     22.00521956  17.38439338  15.41439978
O     12.95561057  7.35933614  9.90544132
O     10.72828124  8.54338595  6.11413289
O     10.39436966  5.92420337  5.69787357
O     8.35735733  9.61751351  5.50402436
O     10.74243606  5.99723242  10.57486187
O     14.96700949  5.70573409  10.48145763
O     10.63681568  8.54179517  10.02876617
O     12.78376890  6.90928954  6.03967681
O     11.08790021  6.76622371  8.08822335
H     10.95680943  14.35408224  5.00000000
H     14.50273217  14.42532502  5.18554502
H     24.51693848  12.96446225  9.85511866
H     22.79498162  9.73081474  9.93680897
H     16.86639588  21.07325880  9.73246254
H     18.01156017  18.76304423  7.13743057
H     10.97278048  12.88582681  20.68240632
H     14.50561982  12.86927468  20.77956378
H     17.73303884  18.42484026  20.82859439
H     15.94742930  21.48288200  20.75511822
H     9.58464760  21.47447064  20.72703165
H     7.82234986  18.41242538  20.70488989
H     17.72710539  8.84412284  5.05311945
H     15.97417314  5.84554505  5.00718182
H     11.08392315  22.28727589  14.89332096
H     14.61583299  22.26789542  14.87891666
H     16.82831932  6.33644322  15.97858474
H     22.51147355  6.30680828  16.13161316
H     18.03535983  8.48818430  18.76480171
H     21.20200657  8.57432995  18.76884847
H     5.00000000  16.37755211  11.28129989
H     5.09944550  11.06694972  14.63590391
H     7.84736158  18.27073452  9.91969402
H     5.08354969  10.86838865  11.23138558
H     22.57916926  20.92439109  9.66440539
H     5.07115214  16.37316675  14.69910684
H     21.26388550  18.59717131  7.07706261
H     7.76120272  8.92548742  15.90410869
H     24.64091015  14.47252736  15.84847251
H     22.85247503  17.51276175  15.86891021
H     9.57440548  5.83107829  5.18808296
H     7.83534969  8.93370633  5.05589964
H     11.01636591  5.22153121  11.08881720
H     14.58028328  5.00000000  11.02301302
H     14.79602556  13.49606380  13.02406495
