# Supplementary material for: Brønsted acidity in zeolites measured by deprotonation energy
Source: Sci Rep. 2022 May 4;12:7301. doi: 10.1038/s41598-022-11354-x (PMC9068704; doi:10.1038/s41598-022-11354-x)
Supplement: Supplementary file 2 — Supplementary Information 2. [file 41598_2022_11354_MOESM2_ESM.zip › structures/clusters/cha/CHA_Al1-O4_bas_cluster_94T.xyz]

379

Si    6.67289798  11.14050817  22.24724064
Si    6.69139859  11.15502609  19.05029352
Si    13.50255792  22.96982618  7.59729061
Si    23.44937872  13.60834672  14.21930735
Si    13.42817390  17.63097104  7.56221591
Si    23.39578318  19.09420222  14.22711933
Si    18.10416047  20.33635504  7.69046738
Si    24.96617712  16.36510438  14.19227123
Si    11.95520007  20.31460972  7.55911697
Si    20.37026604  13.69398319  14.26631118
Si    16.56258474  23.04574291  7.59880936
Si    20.27489063  19.26807096  14.27493868
Si    16.52464106  17.67273130  7.70535376
Si    13.42587020  15.27488731  12.33035456
Si    20.43908809  21.72186991  12.48268731
Si    18.18522918  12.44206960  12.39507370
Si    25.54391737  12.44648797  12.37753196
Si    16.48628481  15.00506603  12.45282077
Si    9.89843032  21.50060413  12.38515927
Si    20.36142610  19.13282977  17.35497526
Si    9.75529984  21.54285172  9.30320353
Si    20.38025471  13.65472868  17.33507925
Si    16.52612697  15.07832324  9.27921984
Si    25.05552597  16.34648101  17.30651272
Si    18.14732573  12.47254336  9.30139145
Si    18.74584369  16.37592524  17.42412459
Si    20.31948012  21.61298805  9.34230379
Si    23.44848633  19.05235967  17.34694103
Si    13.45597800  15.18001922  9.28618327
Si    23.48254707  13.67346269  17.35954530
Si    13.50255792  22.96982618  22.24724064
Si    13.42817390  17.63097104  22.21216594
Si    18.10416047  20.33635504  22.34041741
Si    11.95520007  20.31460972  22.20906699
Si    16.56258474  23.04574291  22.24875939
Si    16.52464106  17.67273130  22.35530378
Si    16.61003731  17.64392070  19.17989553
Si    16.61227407  22.98081897  19.06840769
Si    12.00124947  20.33592091  19.01214773
Si    18.18441429  20.31688147  19.16745954
Si    13.55250679  17.65977137  19.01792427
Si    13.52105853  22.98434410  19.05029352
Si    16.52612697  15.07832324  23.92916987
Si    18.14732573  12.47254336  23.95134148
Si    20.31948012  21.61298805  23.99225381
Si    13.45597800  15.18001922  23.93613329
Si    20.33221786  11.14050817  7.59729061
Si    16.61971878  25.43766473  14.21930735
Si    18.78486001  8.48529171  7.55911697
Si    13.54060610  25.52330120  14.26631118
Si    11.35556924  24.27138761  12.39507370
Si    18.71425744  24.27580598  12.37753196
Si    16.72809026  9.67128612  12.38515927
Si    16.58495978  9.71353371  9.30320353
Si    13.55059477  25.48404669  17.33507925
Si    18.70020511  24.24480077  9.34775271
Si    11.31766579  24.30186137  9.30139145
Si    16.65288713  25.50278070  17.35954530
Si    20.33221786  11.14050817  22.24724064
Si    18.78486001  8.48529171  22.20906699
Si    23.39224468  11.21642489  22.24875939
Si    23.44193401  11.15150096  19.06840769
Si    18.83090941  8.50660290  19.01214773
Si    20.35071847  11.15502609  19.05029352
Si    16.58495978  9.71353371  23.95315355
Si    18.70020511  24.24480077  23.99770274
Si    9.79005884  13.60834672  14.21930735
Si    9.73646331  19.09420222  14.22711933
Si    11.30685724  16.36510438  14.19227123
Si    6.71094616  13.69398319  14.26631118
Si    27.08519007  15.27488731  12.33035456
Si    11.88459750  12.44648797  12.37753196
Si    23.55775020  21.50060413  12.38515927
Si    23.41461971  21.54285172  9.30320353
Si    6.72093483  13.65472868  17.33507925
Si    11.39620609  16.34648101  17.30651272
Si    11.87054517  12.41548276  9.34775271
Si    9.78916645  19.05235967  17.34694103
Si    9.82322719  13.67346269  17.35954530
Si    25.66056935  20.33592091  19.01214773
Si    27.21182667  17.65977137  19.01792427
Si    11.87054517  12.41548276  23.99770274
Si    16.56612325  7.26488421  14.22711933
Si    13.44523069  7.43875295  14.27493868
Si    13.60942815  9.89255190  12.48268731
Si    13.53176616  7.30351176  17.35497526
Si    13.48982018  9.78367004  9.34230379
Si    16.61882639  7.22304166  17.34694103
Si    11.27450053  8.50703703  22.34041741
Si    9.73292480  11.21642489  22.24875939
Si    9.78261414  11.15150096  19.06840769
Si    11.35475436  8.48756346  19.16745954
Si    13.48982018  9.78367004  23.99225381
Al    18.75913663  16.44870688  14.13361723
O     5.79740803  12.73353251  13.33765549
O     5.82535570  14.98011360  17.62049093
O     6.55512727  13.15070663  15.80920465
O     6.16722238  12.50831922  18.33282847
O     6.20241683  9.63010585  22.64146899
O     10.31856879  7.28994380  18.77719827
O     8.23959390  10.83941529  18.64808225
O     5.76912039  12.24848443  22.99265203
O     5.77770040  9.92594844  18.53112653
O     6.54356559  11.35384897  20.64755932
O     13.03207677  21.45942386  7.99151896
O     23.98081664  15.11068409  13.88755981
O     14.95565393  17.94119811  8.03765269
O     21.82191871  18.89283524  13.90020918
O     17.08150177  21.55871208  8.00184386
O     19.97905155  15.24689362  14.19121681
O     26.36210782  13.83510253  12.40663456
O     22.03028285  21.92650031  12.74661336
O     16.95350014  13.45732453  12.72474564
O     19.77477418  17.60224380  17.43479238
O     10.25980735  23.07835354  9.15202417
O     21.92454918  14.02640371  17.68676591
O     14.97783845  14.78333422  8.85998530
O     24.00284983  17.54654597  17.59952339
O     19.80295352  23.11055011  8.95530493
O     12.86287707  16.28475396  8.25888716
O     17.08461289  16.39377613  8.51194997
O     19.46904194  20.49136753  8.53904562
O     17.43202961  24.18467768  8.34519640
O     12.59878033  24.07780244  8.34270201
O     10.53598951  20.56072975  8.28477817
O     19.81710834  20.56439658  13.41603392
O     24.04168176  20.27289825  13.32262968
O     19.45672790  12.73353251  13.33765549
O     17.32168742  16.06135789  13.30484076
O     26.27876667  16.34122550  13.24329895
O     24.28102817  12.50205583  13.38110266
O     17.39428919  18.95800578  8.14279911
O     19.30966968  18.04458904  13.96567789
O     15.02791505  23.18732733  8.08022416
O     21.90501879  13.47593166  13.78484072
O     12.50040355  18.86771788  8.02821030
O     24.16220489  17.72144428  13.87531298
O     10.87930084  22.75011000  12.67104310
O     14.92816746  15.12548595  12.90138045
O     19.71148796  23.10895934  12.86993821
O     24.38374388  14.95135403  17.75818416
O     21.90358581  19.07803840  17.82035097
O     21.85844118  21.47645370  8.88084885
O     19.48467558  14.98011360  17.62049093
O     17.42700439  13.82822665  8.79611253
O     18.64887429  12.61129370  10.83957331
O     25.00372526  12.16545928  10.86708284
O     13.43452231  15.80320218  10.78991625
O     9.98898137  21.02770538  10.82764434
O     20.16257248  21.33338787  10.92939540
O     16.64766825  15.32880278  10.86703479
O     25.47497974  16.32247943  15.73914902
O     18.00409425  16.39108139  15.89041153
O     20.20188415  19.70484106  15.85563383
O     23.65709372  13.28615571  15.79842830
O     20.21444715  13.15070663  15.80920465
O     23.61057282  19.48192319  15.79326687
O     18.47351928  20.30871444  6.10914771
O     11.73042437  20.33689383  5.95629702
O     13.37322552  23.18316698  5.99760929
O     16.69235756  17.38761827  6.11496074
O     13.36506263  17.42332285  5.95593203
O     16.69932668  23.28478243  6.00422022
O     13.03207677  21.45942386  22.64146899
O     14.95565393  17.94119811  22.68760272
O     17.08150177  21.55871208  22.65179389
O     17.14822873  19.11926181  18.77719827
O     15.06925384  22.66873330  18.64808225
O     13.05901755  19.15749598  18.61448043
O     14.97783845  14.78333422  23.50993532
O     19.80295352  23.11055011  23.60525496
O     19.82654226  12.50831922  18.33282847
O     24.00165920  12.43273718  18.25954567
O     12.73643280  16.53446545  18.19590186
O     10.59091202  20.12223953  18.25557183
O     19.58482786  20.09466957  18.39496622
O     17.52294037  16.49864635  18.46104571
O     12.86287707  16.28475396  22.90883719
O     17.08461289  16.39377613  23.16190000
O     19.46904194  20.49136753  23.18899565
O     17.43202961  24.18467768  22.99514643
O     12.59878033  24.07780244  22.99265203
O     10.53598951  20.56072975  22.93472820
O     17.39428919  18.95800578  22.79274914
O     15.02791505  23.18732733  22.73017419
O     12.50040355  18.86771788  22.67816033
O     12.60736033  21.75526645  18.53112653
O     15.11130150  17.48212536  18.59998882
O     17.53877997  21.71320650  18.67951653
O     21.85844118  21.47645370  23.53079888
O     17.42700439  13.82822665  23.44606256
O     18.64887429  12.61129370  25.48952334
O     13.43452231  15.80320218  25.43986628
O     20.16257248  21.33338787  25.57934543
O     16.64766825  15.32880278  25.51698481
O     18.47351928  20.30871444  20.75909773
O     11.73042437  20.33689383  20.60624705
O     13.37322552  23.18316698  20.64755932
O     16.69235756  17.38761827  20.76491077
O     13.36506263  17.42332285  20.60588205
O     16.69932668  23.28478243  20.65417024
O     19.86173671  9.63010585  7.99151896
O     17.15115670  26.94000210  13.88755981
O     13.14939161  27.07621164  14.19121681
O     19.53244788  25.66442055  12.40663456
O     10.12384020  25.28664254  12.72474564
O     17.08946729  11.24903553  9.15202417
O     15.09488924  25.85572172  17.68676591
O     19.42844027  12.24848443  8.34270201
O     17.36564945  8.73141174  8.28477817
O     12.62706796  24.56285052  13.33765549
O     17.45136824  24.33137384  13.38110266
O     21.85757499  11.35800931  8.08022416
O     15.07535885  25.30524967  13.78484072
O     19.33006349  7.03839987  8.02821030
O     17.70896077  10.92079199  12.67104310
O     26.54114790  11.27964132  12.86993821
O     17.55408394  26.78067204  17.75818416
O     19.35527038  25.70349421  9.18627982
O     12.65501564  26.80943162  17.62049093
O     10.59734445  25.65754466  8.79611253
O     11.81921435  24.44061171  10.83957331
O     18.17406532  23.99477729  10.86708284
O     16.81864131  9.19838736  10.82764434
O     16.82743378  25.11547372  15.79842830
O     13.38478721  24.98002465  15.80920465
O     18.56008431  8.50757582  5.95629702
O     20.20288546  11.35384897  5.99760929
O     19.86173671  9.63010585  22.64146899
O     23.91116171  9.72939407  22.65179389
O     21.89891378  10.83941529  18.64808225
O     19.88867749  7.32817797  18.61448043
O     17.08946729  11.24903553  23.80197420
O     12.99688232  24.33763723  18.33282847
O     17.17199926  24.26205520  18.25954567
O     17.42057196  8.29292152  18.25557183
O     24.26168955  12.35535966  22.99514643
O     19.42844027  12.24848443  22.99265203
O     17.36564945  8.73141174  22.93472820
O     21.85757499  11.35800931  22.73017419
O     19.33006349  7.03839987  22.67816033
O     19.43702027  9.92594844  18.53112653
O     24.36843991  9.88388849  18.67951653
O     19.35527038  25.70349421  23.83622985
O     18.17406532  23.99477729  25.51703287
O     16.81864131  9.19838736  25.47759436
O     18.56008431  8.50757582  20.60624705
O     20.20288546  11.35384897  20.64755932
O     23.52898662  11.45546442  20.65417024
O     10.32149676  15.11068409  13.88755981
O     8.16259883  18.89283524  13.90020918
O     6.31973167  15.24689362  14.19121681
O     12.70278794  13.83510253  12.40663456
O     8.37096297  21.92650031  12.74661336
O     23.91912723  23.07835354  9.15202417
O     8.26522930  14.02640371  17.68676591
O     10.34352996  17.54654597  17.59952339
O     24.19530939  20.56072975  8.28477817
O     10.38236189  20.27289825  13.32262968
O     12.61944680  16.34122550  13.24329895
O     10.62170830  12.50205583  13.38110266
O     8.24569892  13.47593166  13.78484072
O     10.50288501  17.72144428  13.87531298
O     24.53862071  22.75011000  12.67104310
O     28.58748734  15.12548595  12.90138045
O     10.72442400  14.95135403  17.75818416
O     12.52561045  13.87417620  9.18627982
O     8.24426593  19.07803840  17.82035097
O     8.19912131  21.47645370  8.88084885
O     11.34440538  12.16545928  10.86708284
O     27.09384218  15.80320218  10.78991625
O     23.64830125  21.02770538  10.82764434
O     11.81565986  16.32247943  15.73914902
O     9.99777385  13.28615571  15.79842830
O     9.95125294  19.48192319  15.79326687
O     26.71833743  19.15749598  18.61448043
O     10.34233932  12.43273718  18.25954567
O     26.39575268  16.53446545  18.19590186
O     24.25023190  20.12223953  18.25557183
O     26.26668021  21.75526645  18.53112653
O     28.77062138  17.48212536  18.59998882
O     12.52561045  13.87417620  23.83622985
O     11.34440538  12.16545928  25.51703287
O     25.38974424  20.33689383  20.60624705
O     27.02438251  17.42332285  20.60588205
O     14.99225877  7.06351723  13.90020918
O     15.20062291  10.09718230  12.74661336
O     12.94511424  5.77292578  17.43479238
O     17.17318989  5.71722796  17.59952339
O     12.97329358  11.28123210  8.95530493
O     12.63938200  8.66204952  8.53904562
O     10.60236967  12.35535966  8.34519640
O     12.98744840  8.73507857  13.41603392
O     17.21202183  8.44358024  13.32262968
O     12.48000974  6.21527103  13.96567789
O     17.33254495  5.89212627  13.87531298
O     12.88182802  11.27964132  12.86993821
O     15.07392587  7.24872039  17.82035097
O     15.02878125  9.64713569  8.88084885
O     13.33291254  9.50406985  10.92939540
O     13.37222421  7.87552305  15.85563383
O     16.78091288  7.65260518  15.79326687
O     10.25184183  9.72939407  22.65179389
O     12.97329358  11.28123210  23.60525496
O     12.75516792  8.26535156  18.39496622
O     12.63938200  8.66204952  23.18899565
O     10.60236967  12.35535966  22.99514643
O     10.56462925  7.12868777  22.79274914
O     8.19825511  11.35800931  22.73017419
O     10.70912003  9.88388849  18.67951653
O     15.02878125  9.64713569  23.53079888
O     13.33291254  9.50406985  25.57934543
O     11.64385934  8.47939643  20.75909773
O     9.86966674  11.45546442  20.65417024
H     5.03105705  12.55786353  12.76954759
H     5.37503328  15.83086908  17.50080448
H     5.56161641  8.94887895  22.38416620
H     9.99656652  6.40724078  19.01813380
H     5.00000000  12.38299878  23.56820369
H     5.41401178  9.07428937  18.81975679
H     25.31737042  12.31450456  9.96137195
H     18.30016733  20.31361152  5.15477612
H     11.89289181  20.33631018  5.00000000
H     13.46194176  23.06385116  5.03907230
H     16.64269033  17.54225617  5.15865520
H     13.47754974  17.56521797  5.00298269
H     16.64710514  23.10243936  5.05294532
H     11.82965994  24.21231679  23.56820369
H     10.06736220  21.15027153  23.54606193
H     22.79378294  21.51636226  23.78465533
H     18.37328855  12.51070869  26.41409629
H     13.42936889  15.48852430  26.35739081
H     20.32764760  21.56530504  26.50663428
H     16.55142478  15.13573743  26.46269247
H     17.73970568  27.68925864  14.06956183
H     12.45878104  27.75657461  14.15860890
H     19.96729367  26.53027550  12.36076144
H     9.84740368  26.20239222  12.56385630
H     22.77954052  11.27295130  7.79101023
H     19.88738284  6.29547578  7.74828360
H     26.97856477  10.44575429  12.63713166
H     17.95807655  27.61966581  17.48656048
H     19.91702923  26.49196632  9.24660184
H     12.20469322  27.66018709  17.50080448
H     10.05620720  26.40845019  9.08630446
H     18.72255175  8.50699217  5.00000000
H     20.29160170  11.23453315  5.03907230
H     24.52203635  8.99923169  22.46579636
H     20.18276007  6.43564642  18.85490270
H     25.02210158  12.39141014  23.59629026
H     19.88738284  6.29547578  22.39823363
H     24.75648589  9.04465443  18.97278520
H     19.91702923  26.49196632  23.89655186
H     18.49581155  24.16216204  26.41667820
H     16.76476307  9.47976405  26.40432210
H     7.24501234  19.11539826  14.12247194
H     5.62912110  15.92725659  14.15860890
H     7.42164641  21.80441656  12.58915346
H     24.55085996  23.80900890  9.24122344
H     25.04884541  20.41270922  7.84835386
H     24.82418160  23.66223724  12.50557744
H     29.51706882  15.05364276  12.63376725
H     7.31616448  19.11101290  17.54027889
H     7.27332792  21.55858872  9.15844647
H     27.10662683  15.43187060  9.89389761
H     26.81475241  22.49251568  18.84254336
H     29.67071262  17.57929430  18.94826164
H     11.66615161  12.33284403  26.41667820
H     25.52444378  20.32353981  21.56675613
H     27.06215086  17.54758799  21.56714774
H     12.32165005  5.02985741  17.42832840
H     17.80232980  5.00000000  17.42440333
H     11.81941782  8.56892444  8.02925501
H     10.08036204  11.67155248  7.89707168
H     12.16523497  5.30280366  14.06169949
H     17.81745058  5.07406710  14.06648232
H     10.04143378  6.35544424  22.52957439
H     13.49798766  9.73598703  26.50663428
H     17.04103790  16.23390995  15.86523699
