# Supplementary material for: Brønsted acidity in zeolites measured by deprotonation energy
Source: Sci Rep. 2022 May 4;12:7301. doi: 10.1038/s41598-022-11354-x (PMC9068704; doi:10.1038/s41598-022-11354-x)
Supplement: Supplementary file 2 — Supplementary Information 2. [file 41598_2022_11354_MOESM2_ESM.zip › structures/clusters/cha/CHA_Al1-O4_bas_cluster_20T.xyz]

97

Si    15.36546507  8.52411819  11.42513913
Si    15.27008966  14.09820597  11.43376664
Si    8.42106922  10.10502231  9.48918251
Si    13.18042821  7.27220461  9.55390165
Si    11.48148384  9.83520104  9.61164873
Si    15.35662513  13.96296477  14.51380321
Si    15.37545374  8.48486368  14.49390720
Si    11.52132599  9.90845825  6.43804779
Si    13.14252476  7.30267836  6.46021941
Si    13.74104272  11.20606025  14.58295255
Si    8.45117703  10.01015422  6.44501122
Si    8.42337293  12.46110605  19.37099389
Si    13.09935950  15.16649005  19.49924536
Si    11.51984009  12.50286630  19.51413174
Si    11.60523634  12.47405570  16.33872348
Si    13.17961332  15.14701647  16.32628749
Si    8.54770582  12.48990637  16.17675222
Si    6.30205627  11.19523938  11.35109919
Si    6.39140512  11.17661601  14.46534068
Al    13.75433566  11.27884188  11.29244519
O     16.81711774  13.72297025  11.05903714
O     14.97425058  10.07702863  11.35004476
O     11.94869917  8.28745953  9.88357360
O     14.76997321  12.43237880  14.59362034
O     16.91974821  8.85653872  14.84559386
O     9.97303748  9.61346922  6.01881325
O     7.85807609  11.11488896  5.41771512
O     12.07981192  11.22391114  5.67077793
O     14.81230737  15.39453158  10.57486187
O     14.45192693  7.56366751  10.49648345
O     12.31688645  10.89149290  10.46366872
O     14.30486871  12.87472405  11.12450584
O     16.90021782  8.30606666  10.94366867
O     9.92336649  9.95562096  10.06020840
O     16.89878484  13.90817340  14.97917892
O     14.47987461  9.81024861  14.77931889
O     12.42220342  8.65836166  5.95494049
O     13.64407332  7.44142870  7.99840126
O     8.42972134  10.63333718  7.94874421
O     11.64286728  10.15893778  8.02586274
O     12.99929328  11.22121639  13.04923949
O     15.19708318  14.53497607  13.01446178
O     15.20964618  7.98084164  12.96803261
O     9.95085296  12.77133311  19.84643067
O     12.07670080  16.38884708  19.81062185
O     12.14342776  13.94939682  15.93602623
O     8.05421658  13.98763099  15.77330839
O     14.82174128  7.33845422  15.49165643
O     7.73163183  11.36460045  15.35472982
O     14.58002689  14.92480458  15.55379417
O     12.51813940  11.32878135  15.61987366
O     7.85807609  11.11488896  20.06766514
O     12.07981192  11.22391114  20.32072796
O     14.46424097  15.32150253  20.34782360
O     12.38948822  13.78814078  19.95157709
O     7.49560258  13.69785288  19.83698828
O     10.10650053  12.31226036  15.75881677
O     12.53397900  16.54334150  15.83834449
O     13.46871831  15.13884944  17.91792569
O     11.68755659  12.21775327  17.92373873
O     8.36026166  12.25345786  17.76471001
O     12.08466632  6.07917053  6.31085212
O     14.42363930  7.07861943  5.50152996
O     12.70415981  5.75092699  9.82987105
O     5.31669579  9.94081909  11.04638776
O     7.69798697  8.66523754  9.56546251
O     5.33872898  12.37668098  14.75835135
O     7.61464583  11.17136051  10.40212690
O     5.49808404  12.55157929  11.03414094
O     5.71962303  9.78148903  14.91701211
O     7.52080948  8.70431121  6.34510778
O     6.81085890  11.15261444  12.89797698
H     17.75948112  13.84354026  11.25477709
H     17.84653446  8.64658921  14.65094433
H     8.19702080  11.92206340  5.00000000
H     11.74294354  11.99330618  5.18554502
H     15.18663355  16.09113396  10.01314572
H     17.83080667  8.38585634  11.20546632
H     17.82610081  13.89275992  14.69501785
H     11.76708483  17.27609583  19.57014811
H     7.42578684  14.68774407  16.00956618
H     15.13580824  6.52761116  15.92153488
H     8.21299184  10.45380796  20.68240632
H     11.74583119  10.43725583  20.77956378
H     14.97325021  15.99282142  20.82859439
H     7.16830389  14.56645667  19.55538033
H     11.97838147  17.30349032  16.07155074
H     11.78320139  5.16164218  6.40118829
H     14.96731676  6.41210400  5.05311945
H     12.11467706  5.00000000  9.65806083
H     5.00000000  9.04554252  11.24408357
H     7.20565048  7.82965504  9.54795037
H     5.00768914  13.27588220  14.60752102
H     5.03664134  13.37808136  11.24595445
H     5.17791579  9.01335161  14.67739125
H     7.12544597  7.82391931  6.44256446
H     12.03623693  11.06404496  13.02406495
