# Supplementary material for: Brønsted acidity in zeolites measured by deprotonation energy
Source: Sci Rep. 2022 May 4;12:7301. doi: 10.1038/s41598-022-11354-x (PMC9068704; doi:10.1038/s41598-022-11354-x)
Supplement: Supplementary file 2 — Supplementary Information 2. [file 41598_2022_11354_MOESM2_ESM.zip › structures/clusters/cha/CHA_Al1-O4_bas_cluster_76T.xyz]

313

Si    21.20436638  13.60834672  14.21632465
Si    11.18316156  17.63097104  7.55923321
Si    21.15077084  19.09420222  14.22413664
Si    15.85914813  20.33635504  7.68748468
Si    22.72116478  16.36510438  14.18928854
Si    18.12525370  13.69398319  14.26332848
Si    14.31757240  23.04574291  7.59582666
Si    18.02987829  19.26807096  14.27195599
Si    14.27962872  17.67273130  7.70237106
Si    11.18085786  15.27488731  12.32737186
Si    18.19407575  21.72186991  12.47970461
Si    15.94021684  12.44206960  12.39209100
Si    23.29890503  12.44648797  12.37454927
Si    14.24127247  15.00506603  12.44983808
Si    7.65341799  21.50060413  12.38217657
Si    18.11641376  19.13282977  17.35199256
Si    18.13524237  13.65472868  17.33209655
Si    14.28111463  15.07832324  9.27623714
Si    22.81051363  16.34648101  17.30353003
Si    15.90231339  12.47254336  9.29840876
Si    16.50083135  16.37592524  17.42114190
Si    18.07446778  21.61298805  9.33932109
Si    21.20347399  19.05235967  17.34395834
Si    11.21096566  15.18001922  9.28320057
Si    21.23753473  13.67346269  17.35656260
Si    11.25754558  22.96982618  22.24425794
Si    11.18316156  17.63097104  22.20918324
Si    15.85914813  20.33635504  22.33743471
Si    9.71018773  20.31460972  22.20608430
Si    14.31757240  23.04574291  22.24577669
Si    14.27962872  17.67273130  22.35232109
Si    14.36502497  17.64392070  19.17691283
Si    14.36726173  22.98081897  19.06542499
Si    9.75623713  20.33592091  19.00916504
Si    15.93940195  20.31688147  19.16447684
Si    11.30749445  17.65977137  19.01494157
Si    11.27604619  22.98434410  19.04731083
Si    14.28111463  15.07832324  23.92618717
Si    15.90231339  12.47254336  23.94835878
Si    11.21096566  15.18001922  23.93315060
Si    14.37470644  25.43766473  14.21632465
Si    11.29559376  25.52330120  14.26332848
Si    9.11055690  24.27138761  12.39209100
Si    16.46924510  24.27580598  12.37454927
Si    14.48307793  9.67128612  12.38217657
Si    14.33994744  9.71353371  9.30022083
Si    11.30558243  25.48404669  17.33209655
Si    16.45519277  24.24480077  9.34477002
Si    14.40787479  25.50278070  17.35656260
Si    18.08720552  11.14050817  22.24425794
Si    16.53984767  8.48529171  22.20608430
Si    21.14723234  11.21642489  22.24577669
Si    21.19692167  11.15150096  19.06542499
Si    16.58589707  8.50660290  19.00916504
Si    18.10570613  11.15502609  19.04731083
Si    14.33994744  9.71353371  23.95017086
Si    7.54504650  13.60834672  14.21632465
Si    7.49145097  19.09420222  14.22413664
Si    9.06184491  16.36510438  14.18928854
Si    24.84017773  15.27488731  12.32737186
Si    9.63958516  12.44648797  12.37454927
Si    21.31273786  21.50060413  12.38217657
Si    21.16960738  21.54285172  9.30022083
Si    9.15119375  16.34648101  17.30353003
Si    9.62553284  12.41548276  9.34477002
Si    7.54415411  19.05235967  17.34395834
Si    7.57821485  13.67346269  17.35656260
Si    14.32111091  7.26488421  14.22413664
Si    11.20021835  7.43875295  14.27195599
Si    11.36441581  9.89255190  12.47970461
Si    11.28675382  7.30351176  17.35199256
Si    11.24480784  9.78367004  9.33932109
Si    14.37381405  7.22304166  17.34395834
Si    7.53760180  11.15150096  19.06542499
Si    9.10974201  8.48756346  19.16447684
Al    16.51412429  16.44870688  14.13063454
O     8.07355645  7.28994380  18.77421558
O     5.99458156  10.83941529  18.64509955
O     21.73580430  15.11068409  13.88457711
O     12.71064159  17.94119811  8.03467000
O     19.57690637  18.89283524  13.89722649
O     14.83648943  21.55871208  7.99886117
O     17.73403921  15.24689362  14.18823411
O     24.11709548  13.83510253  12.40365186
O     19.78527051  21.92650031  12.74363067
O     14.70848780  13.45732453  12.72176295
O     17.52976184  17.60224380  17.43180969
O     19.67953684  14.02640371  17.68378321
O     12.73282611  14.78333422  8.85700260
O     21.75783749  17.54654597  17.59654070
O     17.55794118  23.11055011  8.95232223
O     10.61786473  16.28475396  8.25590447
O     14.83960055  16.39377613  8.50896728
O     17.22402960  20.49136753  8.53606292
O     15.18701727  24.18467768  8.34221370
O     17.57209600  20.56439658  13.41305122
O     21.79666943  20.27289825  13.31964698
O     17.21171556  12.73353251  13.33467280
O     15.07667508  16.06135789  13.30185807
O     24.03375433  16.34122550  13.24031625
O     22.03601583  12.50205583  13.37811996
O     15.14927685  18.95800578  8.13981642
O     17.06465734  18.04458904  13.96269519
O     12.78290271  23.18732733  8.07724146
O     19.66000645  13.47593166  13.78185802
O     10.25539122  18.86771788  8.02522760
O     21.91719255  17.72144428  13.87233029
O     8.63428850  22.75011000  12.66806040
O     12.68315512  15.12548595  12.89839775
O     17.46647562  23.10895934  12.86695552
O     22.13873154  14.95135403  17.75520146
O     19.65857347  19.07803840  17.81736827
O     19.61342884  21.47645370  8.87786616
O     17.23966324  14.98011360  17.61750823
O     15.18199206  13.82822665  8.79312984
O     16.40386195  12.61129370  10.83659062
O     22.75871292  12.16545928  10.86410015
O     11.18950997  15.80320218  10.78693356
O     7.74396904  21.02770538  10.82466164
O     17.91756014  21.33338787  10.92641270
O     14.40265591  15.32880278  10.86405209
O     23.22996740  16.32247943  15.73616633
O     15.75908191  16.39108139  15.88742884
O     17.95687181  19.70484106  15.85265113
O     21.41208138  13.28615571  15.79544560
O     17.96943481  13.15070663  15.80622196
O     21.36556048  19.48192319  15.79028418
O     16.22850694  20.30871444  6.10616501
O     14.44734522  17.38761827  6.11197805
O     11.12005029  17.42332285  5.95294933
O     14.45431434  23.28478243  6.00123752
O     10.78706443  21.45942386  22.63848630
O     12.71064159  17.94119811  22.68462003
O     14.83648943  21.55871208  22.64881120
O     14.90321639  19.11926181  18.77421558
O     12.82424150  22.66873330  18.64509955
O     10.81400521  19.15749598  18.61149774
O     12.73282611  14.78333422  23.50695263
O     17.58152992  12.50831922  18.32984578
O     21.75664686  12.43273718  18.25656297
O     10.49142046  16.53446545  18.19291917
O     8.34589968  20.12223953  18.25258913
O     17.33981552  20.09466957  18.39198352
O     15.27792804  16.49864635  18.45806301
O     10.61786473  16.28475396  22.90585449
O     14.83960055  16.39377613  23.15891731
O     17.22402960  20.49136753  23.18601295
O     15.18701727  24.18467768  22.99216373
O     10.35376799  24.07780244  22.98966934
O     8.29097717  20.56072975  22.93174550
O     15.14927685  18.95800578  22.78976644
O     12.78290271  23.18732733  22.72719149
O     10.25539122  18.86771788  22.67517763
O     10.36234799  21.75526645  18.52814383
O     12.86628917  17.48212536  18.59700613
O     15.29376763  21.71320650  18.67653384
O     15.18199206  13.82822665  23.44307987
O     16.40386195  12.61129370  25.48654064
O     11.18950997  15.80320218  25.43688358
O     14.40265591  15.32880278  25.51400212
O     16.22850694  20.30871444  20.75611504
O     9.48541203  20.33689383  20.60326435
O     11.12821319  23.18316698  20.64457662
O     14.44734522  17.38761827  20.76192808
O     11.12005029  17.42332285  20.60289936
O     14.45431434  23.28478243  20.65118755
O     14.90614436  26.94000210  13.88457711
O     10.90437927  27.07621164  14.18823411
O     17.28743554  25.66442055  12.40365186
O     7.87882786  25.28664254  12.72176295
O     14.84445495  11.24903553  9.14904147
O     12.84987690  25.85572172  17.68378321
O     17.18342793  12.24848443  8.33971931
O     15.12063711  8.73141174  8.28179547
O     10.38205562  24.56285052  13.33467280
O     15.20635590  24.33137384  13.37811996
O     12.83034651  25.30524967  13.78185802
O     15.46394844  10.92079199  12.66806040
O     24.29613556  11.27964132  12.86695552
O     15.30907160  26.78067204  17.75520146
O     17.11025805  25.70349421  9.18329713
O     10.41000330  26.80943162  17.61750823
O     9.57420201  24.44061171  10.83659062
O     15.92905299  23.99477729  10.86410015
O     14.57362898  9.19838736  10.82466164
O     14.58242145  25.11547372  15.79544560
O     11.13977487  24.98002465  15.80622196
O     17.61672437  9.63010585  22.63848630
O     21.66614937  9.72939407  22.64881120
O     19.65390144  10.83941529  18.64509955
O     17.64366515  7.32817797  18.61149774
O     14.84445495  11.24903553  23.79899150
O     10.75186998  24.33763723  18.32984578
O     14.92698692  24.26205520  18.25656297
O     15.17555962  8.29292152  18.25258913
O     22.01667721  12.35535966  22.99216373
O     17.18342793  12.24848443  22.98966934
O     15.12063711  8.73141174  22.93174550
O     19.61256265  11.35800931  22.72719149
O     17.08505115  7.03839987  22.67517763
O     17.19200793  9.92594844  18.52814383
O     22.12342757  9.88388849  18.67653384
O     14.57362898  9.19838736  25.47461167
O     16.31507197  8.50757582  20.60326435
O     17.95787313  11.35384897  20.64457662
O     21.28397428  11.45546442  20.65118755
O     8.07648442  15.11068409  13.88457711
O     5.91758649  18.89283524  13.89722649
O     10.45777560  13.83510253  12.40365186
O     6.12595063  21.92650031  12.74363067
O     21.67411489  23.07835354  9.14904147
O     6.02021696  14.02640371  17.68378321
O     8.09851761  17.54654597  17.59654070
O     21.95029705  20.56072975  8.28179547
O     8.13734955  20.27289825  13.31964698
O     10.37443446  16.34122550  13.24031625
O     8.37669596  12.50205583  13.37811996
O     6.00068658  13.47593166  13.78185802
O     8.25787268  17.72144428  13.87233029
O     22.29360838  22.75011000  12.66806040
O     26.34247500  15.12548595  12.89839775
O     8.47941166  14.95135403  17.75520146
O     10.28059811  13.87417620  9.18329713
O     5.99925360  19.07803840  17.81736827
O     9.09939305  12.16545928  10.86410015
O     24.84882984  15.80320218  10.78693356
O     21.40328891  21.02770538  10.82466164
O     9.57064753  16.32247943  15.73616633
O     7.75276151  13.28615571  15.79544560
O     7.70624060  19.48192319  15.79028418
O     8.09732698  12.43273718  18.25656297
O     24.15074034  16.53446545  18.19291917
O     22.00521956  20.12223953  18.25258913
O     10.28059811  13.87417620  23.83324715
O     12.74724643  7.06351723  13.89722649
O     12.95561057  10.09718230  12.74363067
O     10.70010190  5.77292578  17.43180969
O     14.92817755  5.71722796  17.59654070
O     10.72828124  11.28123210  8.95232223
O     10.39436966  8.66204952  8.53606292
O     8.35735733  12.35535966  8.34221370
O     10.74243606  8.73507857  13.41305122
O     14.96700949  8.44358024  13.31964698
O     10.23499740  6.21527103  13.96269519
O     15.08753261  5.89212627  13.87233029
O     10.63681568  11.27964132  12.86695552
O     12.82891353  7.24872039  17.81736827
O     12.78376890  9.64713569  8.87786616
O     11.08790020  9.50406985  10.92641270
O     11.12721187  7.87552305  15.85265113
O     14.53590054  7.65260518  15.79028418
O     10.51015558  8.26535156  18.39198352
O     8.46410769  9.88388849  18.67653384
O     12.78376890  9.64713569  23.52781618
O     9.39884700  8.47939643  20.75611504
O     7.62465440  11.45546442  20.65118755
H     7.75155418  6.40724078  19.01515110
H     5.07350427  11.02718355  18.88438956
H     11.86657194  23.05666744  7.78712785
H     9.92809252  19.73632166  7.74361965
H     23.07235808  12.31450456  9.95838926
H     7.60456562  21.33501746  9.91525196
H     16.05515499  20.31361152  5.15179343
H     14.39767800  17.54225617  5.15567251
H     11.23253741  17.56521797  5.00000000
H     14.40209280  23.10243936  5.04996263
H     17.73303884  21.16268641  23.66678374
H     15.94742930  24.22072815  23.59330757
H     9.58464760  24.21231679  23.56522100
H     7.82234986  21.15027153  23.54307924
H     16.12827621  12.51070869  26.41111360
H     11.18435655  15.48852430  26.35440812
H     14.30641244  15.13573743  26.45970977
H     15.49469334  27.68925864  14.06657913
H     10.21376870  27.75657461  14.15562620
H     17.72228133  26.53027550  12.35777875
H     7.60239134  26.20239222  12.56087361
H     17.72710539  11.58196899  7.89130880
H     15.97417313  8.58339120  7.84537117
H     24.73355243  10.44575429  12.63414897
H     15.71306421  27.61966581  17.48357778
H     17.67201689  26.49196632  9.24361914
H     9.95968088  27.66018709  17.49782179
H     9.27459938  24.35772848  9.91774970
H     22.27702400  8.99923169  22.46281366
H     17.93774773  6.43564642  18.85192001
H     22.77708924  12.39141014  23.59330757
H     17.64237050  6.29547578  22.39525093
H     22.51147355  9.04465443  18.96980251
H     14.51975073  9.47976405  26.40133940
H     5.00000000  19.11539826  14.11948924
H     5.17663407  21.80441656  12.58617077
H     22.30584762  23.80900890  9.23824074
H     5.09944550  13.80479587  17.47409326
H     22.80383307  20.41270922  7.84537117
H     5.08354969  13.60623480  14.06957493
H     22.57916926  23.66223724  12.50259474
H     27.27205648  15.05364276  12.63078455
H     5.07115214  19.11101290  17.53729620
H     24.86161449  15.43187060  9.89091491
H     24.64091015  17.21037352  18.68666186
H     22.85247503  20.25060790  18.70709956
H     9.88523460  12.99378431  23.93070384
H     10.07663771  5.02985741  17.42534571
H     15.55731746  5.00000000  17.42142064
H     9.57440548  8.56892444  8.02627231
H     7.83534969  11.67155248  7.89408899
H     9.92022263  5.30280366  14.05871680
H     15.57243824  5.07406710  14.06349963
H     11.85797551  9.72927071  23.80541380
H     9.17824858  8.49590469  21.70055340
H     7.54268669  11.31217610  21.60703783
H     14.79602556  16.23390995  15.86225430
