# Supplementary material for: Brønsted acidity in zeolites measured by deprotonation energy
Source: Sci Rep. 2022 May 4;12:7301. doi: 10.1038/s41598-022-11354-x (PMC9068704; doi:10.1038/s41598-022-11354-x)
Supplement: Supplementary file 2 — Supplementary Information 2. [file 41598_2022_11354_MOESM2_ESM.zip › structures/clusters/cha/CHA_Al1-O4_bas_cluster_21T.xyz]

103

Si    15.36546507  9.61969381  11.42513913
Si    15.27008966  15.19378159  11.43376664
Si    8.42106922  11.20059793  9.48918251
Si    13.18042821  8.36778023  9.55390165
Si    11.48148384  10.93077666  9.61164873
Si    15.35662513  15.05854040  14.51380321
Si    15.37545374  9.58043930  14.49390720
Si    11.52132599  11.00403387  6.43804779
Si    13.14252476  8.39825399  6.46021941
Si    13.74104272  12.30163587  14.58295255
Si    8.45117703  11.10572985  6.44501122
Si    8.42337293  13.55668167  19.37099389
Si    13.09935950  16.26206567  19.49924536
Si    11.51984009  13.59844193  19.51413174
Si    11.60523634  13.56963133  16.33872348
Si    13.17961332  16.24259209  16.32628749
Si    8.54770582  13.58548199  16.17675222
Si    15.34591750  7.08073672  16.20912147
Si    6.30205627  12.29081500  11.35109919
Si    6.39140512  12.27219163  14.46534068
Al    13.75433566  12.37441750  11.29244519
O     16.81711774  14.81854587  11.05903714
O     14.97425058  11.17260425  11.35004476
O     11.94869917  9.38303515  9.88357360
O     14.76997321  13.52795443  14.59362034
O     16.91974821  9.95211434  14.84559386
O     9.97303748  10.70904485  6.01881325
O     7.85807609  12.21046458  5.41771512
O     12.07981192  12.31948676  5.67077793
O     14.81230737  16.49010721  10.57486187
O     14.45192693  8.65924313  10.49648345
O     12.31688645  11.98706852  10.46366872
O     14.30486871  13.97029967  11.12450584
O     16.90021782  9.40164229  10.94366867
O     9.92336649  11.05119658  10.06020840
O     16.89878484  15.00374903  14.97917892
O     14.47987461  10.90582423  14.77931889
O     12.42220342  9.75393728  5.95494049
O     13.64407332  8.53700433  7.99840126
O     8.42972134  11.72891281  7.94874421
O     11.64286728  11.25451341  8.02586274
O     12.99929328  12.31679201  13.04923949
O     15.19708318  15.63055169  13.01446178
O     15.20964618  9.07641726  12.96803261
O     9.95085296  13.86690874  19.84643067
O     12.07670080  17.48442271  19.81062185
O     12.14342776  15.04497244  15.93602623
O     8.05421658  15.08320661  15.77330839
O     14.82174128  8.43402985  15.49165643
O     7.73163183  12.46017608  15.35472982
O     14.58002689  16.02038020  15.55379417
O     12.51813940  12.42435698  15.61987366
O     7.85807609  12.21046458  20.06766514
O     12.07981192  12.31948676  20.32072796
O     14.46424097  16.41707815  20.34782360
O     12.38948822  14.88371641  19.95157709
O     7.49560258  14.79342851  19.83698828
O     10.10650053  13.40783599  15.75881677
O     12.53397900  17.63891713  15.83834449
O     13.46871831  16.23442506  17.91792569
O     11.68755659  13.31332889  17.92373873
O     8.36026166  13.34903348  17.76471001
O     12.08466632  7.17474616  6.31085212
O     14.42363930  8.17419506  5.50152996
O     12.70415981  6.84650261  9.82987105
O     16.89411281  6.76512592  15.80691020
O     14.43221930  5.85165907  15.68995448
O     15.19808449  7.27955960  17.80638727
O     5.31669579  11.03639472  11.04638776
O     7.69798697  9.76081316  9.56546251
O     5.33872898  13.47225660  14.75835135
O     7.61464583  12.26693613  10.40212690
O     5.49808404  13.64715491  11.03414094
O     5.71962303  10.87706466  14.91701211
O     7.52080948  9.79988683  6.34510778
O     6.81085890  12.24819006  12.89797698
H     17.75948112  14.93911589  11.25477709
H     17.84653446  9.74216484  14.65094433
H     8.19702080  13.01763902  5.00000000
H     11.74294354  13.08888180  5.18554502
H     15.18663355  17.18670958  10.01314572
H     17.83080667  9.48143196  11.20546632
H     17.82610081  14.98833554  14.69501785
H     11.76708483  18.37167145  19.57014811
H     7.42578684  15.78331969  16.00956618
H     8.21299184  11.54938358  20.68240632
H     11.74583119  11.53283146  20.77956378
H     14.97325021  17.08839704  20.82859439
H     7.16830389  15.66203229  19.55538033
H     11.97838147  18.39906594  16.07155074
H     11.78320139  6.25721781  6.40118829
H     14.96731676  7.50767962  5.05311945
H     12.11467706  6.09557562  9.65806083
H     17.81268339  6.95091267  16.05713283
H     14.06853069  5.00000000  15.97858474
H     15.27557120  7.15174108  18.76480171
H     5.00000000  10.14111814  11.24408357
H     7.20565048  8.92523066  9.54795037
H     5.00768914  14.37145782  14.60752102
H     5.03664134  14.47365698  11.24595445
H     5.17791579  10.10892723  14.67739125
H     7.12544597  8.91949493  6.44256446
H     12.03623693  12.15962058  13.02406495
