# Supplementary material for: Brønsted acidity in zeolites measured by deprotonation energy
Source: Sci Rep. 2022 May 4;12:7301. doi: 10.1038/s41598-022-11354-x (PMC9068704; doi:10.1038/s41598-022-11354-x)
Supplement: Supplementary file 2 — Supplementary Information 2. [file 41598_2022_11354_MOESM2_ESM.zip › structures/clusters/cha/CHA_Al1-O4_bas_cluster_56T.xyz]

232

Si    21.20436638  12.31287093  14.21632465
Si    11.18316156  16.33549526  7.55923321
Si    21.15077085  17.79872644  14.22413664
Si    22.72116478  15.06962859  14.18928854
Si    18.12525370  12.39850740  14.26332848
Si    18.02987829  17.97259518  14.27195599
Si    14.27962872  16.37725552  7.70237106
Si    11.18085786  13.97941153  12.32737186
Si    18.19407575  20.42639412  12.47970461
Si    15.94021684  11.14659382  12.39209100
Si    14.24127247  13.70959025  12.44983808
Si    18.11641376  17.83735398  17.35199256
Si    18.13524237  12.35925289  17.33209655
Si    14.28111463  13.78284746  9.27623714
Si    22.81051363  15.05100522  17.30353003
Si    15.90231339  11.17706758  9.29840876
Si    16.50083135  15.08044946  17.42114190
Si    21.20347399  17.75688389  17.34395834
Si    11.21096566  13.88454344  9.28320057
Si    21.23753473  12.37798691  17.35656260
Si    11.25754558  21.67435040  22.24425794
Si    11.18316156  16.33549526  22.20918324
Si    15.85914813  19.04087926  22.33743471
Si    9.71018773  19.01913394  22.20608430
Si    14.31757240  21.75026712  22.24577669
Si    14.27962872  16.37725552  22.35232109
Si    14.36502497  16.34844492  19.17691283
Si    14.36726173  21.68534319  19.06542499
Si    9.75623713  19.04044513  19.00916504
Si    15.93940195  19.02140569  19.16447684
Si    11.30749445  16.36429558  19.01494157
Si    11.27604619  21.68886832  19.04731083
Si    14.28111463  13.78284746  23.92618717
Si    15.90231339  11.17706758  23.94835878
Si    11.21096566  13.88454344  23.93315060
Si    14.48307793  8.37581034  12.38217657
Si    14.33994744  8.41805793  9.30022083
Si    18.08720552  9.84503239  22.24425794
Si    16.53984767  7.18981593  22.20608430
Si    21.14723234  9.92094911  22.24577669
Si    21.19692167  9.85602518  19.06542499
Si    16.58589707  7.21112712  19.00916504
Si    18.10570613  9.85955031  19.04731083
Si    14.33994744  8.41805793  23.95017086
Si    7.54504650  12.31287093  14.21632465
Si    7.49145097  17.79872644  14.22413664
Si    9.06184490  15.06962859  14.18928854
Si    9.63958516  11.15101219  12.37454927
Si    21.31273786  20.20512835  12.38217657
Si    9.15119375  15.05100522  17.30353003
Si    9.62553284  11.12000698  9.34477002
Si    7.54415411  17.75688389  17.34395834
Si    7.57821485  12.37798691  17.35656260
Si    11.36441581  8.59707611  12.47970461
Si    11.24480784  8.48819426  9.33932109
Al    16.51412429  15.15323109  14.13063454
O     21.73580430  13.81520831  13.88457711
O     12.71064159  16.64572233  8.03467000
O     19.57690637  17.59735946  13.89722649
O     17.73403921  13.95141784  14.18823411
O     19.78527051  20.63102452  12.74363067
O     14.70848780  12.16184874  12.72176295
O     17.52976184  16.30676801  17.43180969
O     19.67953684  12.73092793  17.68378321
O     12.73282611  13.48785844  8.85700260
O     21.75783749  16.25107019  17.59654070
O     10.61786473  14.98927818  8.25590447
O     14.83960055  15.09830035  8.50896728
O     17.57209600  19.26892080  13.41305122
O     21.79666943  18.97742247  13.31964698
O     17.21171556  11.43805672  13.33467280
O     15.07667508  14.76588211  13.30185807
O     24.03375434  15.04574972  13.24031625
O     22.03601583  11.20658005  13.37811996
O     15.14927685  17.66253000  8.13981642
O     17.06465734  16.74911326  13.96269519
O     19.66000645  12.18045588  13.78185802
O     10.25539121  17.57224210  8.02522760
O     21.91719255  16.42596850  13.87233029
O     12.68315512  13.83001017  12.89839775
O     17.46647562  21.81348355  12.86695552
O     22.13873154  13.65587824  17.75520146
O     19.65857347  17.78256262  17.81736827
O     17.23966324  13.68463782  17.61750823
O     15.18199205  12.53275087  8.79312984
O     16.40386195  11.31581791  10.83659062
O     11.18950997  14.50772640  10.78693356
O     17.91756014  20.03791209  10.92641270
O     14.40265591  14.03332700  10.86405209
O     23.22996740  15.02700365  15.73616633
O     15.75908191  15.09560560  15.88742884
O     17.95687181  18.40936528  15.85265113
O     21.41208138  11.99067992  15.79544560
O     17.96943481  11.85523085  15.80622196
O     21.36556048  18.18644740  15.79028418
O     14.44734522  16.09214249  6.11197805
O     11.12005029  16.12784707  5.95294933
O     10.78706443  20.16394808  22.63848630
O     12.71064159  16.64572233  22.68462003
O     14.83648943  20.26323630  22.64881120
O     14.90321639  17.82378603  18.77421558
O     12.82424150  21.37325752  18.64509955
O     10.81400521  17.86202020  18.61149774
O     12.73282611  13.48785844  23.50695263
O     17.58152991  11.21284344  18.32984578
O     21.75664686  11.13726140  18.25656297
O     10.49142046  15.23898967  18.19291917
O     8.34589968  18.82676375  18.25258913
O     17.33981552  18.79919379  18.39198352
O     15.27792804  15.20317057  18.45806301
O     10.61786473  14.98927818  22.90585449
O     14.83960055  15.09830035  23.15891731
O     17.22402960  19.19589174  23.18601295
O     15.18701727  22.88920189  22.99216373
O     10.35376799  22.78232666  22.98966934
O     8.29097717  19.26525397  22.93174550
O     15.14927685  17.66253000  22.78976644
O     12.78290271  21.89185154  22.72719149
O     10.25539121  17.57224210  22.67517763
O     10.36234799  20.45979067  18.52814383
O     12.86628917  16.18664958  18.59700613
O     15.29376763  20.41773072  18.67653384
O     15.18199205  12.53275087  23.44307987
O     16.40386195  11.31581791  25.48654064
O     11.18950997  14.50772640  25.43688358
O     14.40265591  14.03332700  25.51400212
O     16.22850694  19.01323865  20.75611504
O     9.48541203  19.04141805  20.60326435
O     11.12821319  21.88769120  20.64457662
O     14.44734522  16.09214249  20.76192808
O     11.12005029  16.12784707  20.60289936
O     14.45431434  21.98930665  20.65118755
O     14.84445496  9.95355975  9.14904147
O     17.18342793  10.95300865  8.33971931
O     15.12063711  7.43593596  8.28179547
O     15.46394844  9.62531620  12.66806040
O     14.57362898  7.90291158  10.82466164
O     17.61672437  8.33463007  22.63848630
O     21.66614937  8.43391828  22.64881120
O     19.65390144  9.54393951  18.64509955
O     17.64366515  6.03270219  18.61149774
O     14.84445496  9.95355975  23.79899150
O     10.75186998  23.04216145  18.32984578
O     14.92698692  22.96657941  18.25656297
O     15.17555962  6.99744573  18.25258913
O     22.01667721  11.05988388  22.99216373
O     17.18342793  10.95300865  22.98966934
O     15.12063711  7.43593596  22.93174550
O     19.61256265  10.06253353  22.72719149
O     17.08505116  5.74292408  22.67517763
O     17.19200793  8.63047266  18.52814383
O     22.12342757  8.58841270  18.67653384
O     14.57362898  7.90291158  25.47461167
O     16.31507197  7.21210004  20.60326435
O     17.95787312  10.05837319  20.64457662
O     21.28397428  10.15998863  20.65118755
O     8.07648442  13.81520831  13.88457711
O     5.91758649  17.59735946  13.89722649
O     10.45777560  12.53962675  12.40365186
O     6.02021696  12.73092793  17.68378321
O     8.09851762  16.25107019  17.59654070
O     8.13734955  18.97742247  13.31964698
O     10.37443446  15.04574972  13.24031625
O     8.37669596  11.20658005  13.37811996
O     6.00068657  12.18045588  13.78185802
O     8.25787267  16.42596850  13.87233029
O     22.29360837  21.45463422  12.66806040
O     8.47941166  13.65587824  17.75520146
O     10.28059811  12.57870042  9.18329713
O     5.99925359  17.78256262  17.81736827
O     9.09939305  10.86998350  10.86410015
O     21.40328891  19.73222959  10.82466164
O     9.57064753  15.02700365  15.73616633
O     7.75276151  11.99067992  15.79544560
O     7.70624060  18.18644740  15.79028418
O     8.09732698  11.13726140  18.25656297
O     24.15074034  15.23898967  18.19291917
O     22.00521956  18.82676375  18.25258913
O     10.28059811  12.57870042  23.83324715
O     12.95561057  8.80170651  12.74363067
O     10.72828124  9.98575632  8.95232223
O     10.39436966  7.36657373  8.53606292
O     8.35735733  11.05988388  8.34221370
O     10.74243606  7.43960278  13.41305122
O     14.96700949  7.14810446  13.31964698
O     10.63681568  9.98416554  12.86695552
O     12.78376890  8.35165990  8.87786616
O     11.08790021  8.20859407  10.92641270
O     12.78376890  8.35165990  23.52781618
H     24.51693848  14.40683261  12.69330801
H     22.79498162  11.17318511  12.77499832
H     15.57562749  18.49037034  7.86814474
H     9.92809252  18.44084588  7.74361965
H     16.86639588  22.51562917  12.57065190
H     18.01156017  20.20541460  9.97561993
H     14.39767799  16.24678039  5.15567251
H     11.23253740  16.26974219  5.00000000
H     17.73303884  19.86721063  23.66678374
H     15.94742930  22.92525237  23.59330757
H     9.58464760  22.91684101  23.56522100
H     7.82234986  19.85479575  23.54307924
H     16.12827621  11.21523290  26.41111360
H     11.18435655  14.19304852  26.35440812
H     14.30641244  13.84026165  26.45970977
H     17.72710539  10.28649321  7.89130880
H     15.97417314  7.28791542  7.84537117
H     22.27702401  7.70375591  22.46281366
H     17.93774772  5.14017064  18.85192001
H     11.08392315  23.72964626  17.73151031
H     14.61583299  23.71026578  17.71710601
H     14.69446052  6.35544875  17.70735200
H     22.77708924  11.09593435  23.59330757
H     17.64237050  5.00000000  22.39525093
H     22.51147355  7.74917865  18.96980251
H     14.51975073  8.18428827  26.40133940
H     5.00000000  17.81992247  14.11948924
H     5.09944550  12.50932009  17.47409326
H     7.84736158  19.71310488  12.75788337
H     5.08354969  12.31075901  14.06957493
H     22.57916926  22.36676145  12.50259474
H     5.07115214  17.81553712  17.53729620
H     21.26388550  20.03954167  9.91525196
H     7.76120272  10.36785778  18.74229804
H     24.64091015  15.91489773  18.68666186
H     22.85247503  18.95513212  18.70709956
H     9.88523460  11.69830853  23.93070384
H     9.57440548  7.27344866  8.02627231
H     7.83534969  10.37607670  7.89408899
H     11.01636591  6.66390158  13.92700655
H     14.58028328  6.44237037  13.86120237
H     11.85797551  8.43379493  23.80541380
H     14.79602556  14.93843417  15.86225430
