# Supplementary material for: Brønsted acidity in zeolites measured by deprotonation energy
Source: Sci Rep. 2022 May 4;12:7301. doi: 10.1038/s41598-022-11354-x (PMC9068704; doi:10.1038/s41598-022-11354-x)
Supplement: Supplementary file 2 — Supplementary Information 2. [file 41598_2022_11354_MOESM2_ESM.zip › structures/clusters/mfi/MFI_Al1-O2_bas_cluster_16T.xyz]

82

Si    9.52356718  11.71238401  11.51619959
Si    14.54655714  11.44460941  8.57347521
Si    7.19864241  12.25476899  9.38765938
Si    16.82978713  12.17330997  10.42936892
Si    7.42843322  14.58593390  7.54615204
Si    10.52419353  14.49094321  7.31017681
Si    8.36730206  12.42706281  14.23290193
Si    7.31257063  9.89125633  7.33102955
Si    10.37759015  9.55641139  7.42635943
Si    11.62752494  7.56617368  9.25519238
Si    9.51908982  8.59533096  11.27955579
Si    14.58226002  8.32292604  8.53448894
Si    6.97335778  7.89186660  9.54866088
Si    8.91993286  9.96510672  16.04856769
Si    8.40286816  7.63968244  14.00819473
Al    11.52363298  11.96683503  9.09279082
O     13.18129932  11.63778337  9.38499073
O     11.01949733  12.24116349  10.90573518
O     11.13338233  13.41951163  8.30866637
O     9.29101848  12.53079625  12.88376880
O     8.50729751  12.10690901  10.35055885
O     18.32897258  12.20394501  9.79101060
O     7.36568121  11.34338261  8.06330488
O     14.35932355  11.95072276  7.02887813
O     5.90593815  11.81678839  10.23060500
O     15.74066150  12.32438451  9.24624522
O     7.07446803  13.80073833  8.92791636
O     16.66530787  13.41972393  11.44855377
O     6.36695495  14.15197769  6.38367777
O     7.30087121  16.15732942  7.92544361
O     8.92627445  14.22470493  7.01928178
O     10.70323157  15.97158800  7.96834977
O     11.27629575  14.48352056  5.85893252
O     8.26310549  13.90453538  14.86997876
O     6.88505277  11.90240222  13.82477232
O     9.07366482  11.37964962  15.24897269
O     10.55917413  10.61832318  8.62194651
O     6.42984414  9.98231759  5.98022042
O     9.66099221  10.13750313  11.81302856
O     6.54623049  8.82358165  8.29206724
O     8.82241126  9.44557981  6.93638324
O     16.56111031  10.78196778  11.23179485
O     10.82330054  8.07158481  7.93777700
O     11.32750644  9.95402846  6.15700174
O     15.02842648  9.88114222  8.55483219
O     13.14854834  8.13296256  9.26807323
O     10.90963500  8.07951478  10.63408069
O     11.61574128  5.95918747  9.19899149
O     9.15710797  7.68897980  12.56984728
O     8.31447253  8.55537244  10.19366720
O     14.49477757  7.79949847  6.99316118
O     5.79574277  7.81484576  10.65742093
O     15.68145272  7.43250657  9.32509313
O     7.27020655  6.40075198  9.00538153
O     7.47926418  9.89665029  16.80134938
O     10.11980741  9.85145091  17.11669928
O     9.04919075  8.72632546  15.01498858
O     8.62368049  6.15076341  14.60409683
O     6.81480452  7.95028556  13.81067691
H     18.89693981  11.75790455  9.14342961
H     14.87479759  12.17948435  6.23966671
H     5.11705750  11.66386401  10.77391103
H     17.11325586  14.02887402  12.05615460
H     6.34185125  13.91769311  5.44273115
H     7.44401750  17.03629065  7.54094874
H     10.67300169  16.89633453  7.67709384
H     11.25339590  14.03339777  5.00000000
H     8.45914704  14.41292473  15.67247984
H     5.93226042  12.05816010  13.91872020
H     6.41546281  10.36604925  5.08946614
H     16.97034704  10.08893158  11.77320608
H     11.34320327  10.28953033  5.24700608
H     11.70247794  5.00000000  9.31447376
H     15.01981182  7.67457468  6.18716299
H     5.00000000  8.15722012  11.09385333
H     16.52119185  7.29910933  9.79193717
H     7.35523225  5.47350152  9.27718513
H     6.84002564  10.32791701  17.38980762
H     10.85919406  10.24878706  17.60283852
H     8.58142296  5.21375879  14.35683857
H     5.91023781  7.68433739  14.03855985
H     11.78079307  12.27598094  11.51489525
