# Supplementary material for: Brønsted acidity in zeolites measured by deprotonation energy
Source: Sci Rep. 2022 May 4;12:7301. doi: 10.1038/s41598-022-11354-x (PMC9068704; doi:10.1038/s41598-022-11354-x)
Supplement: Supplementary file 2 — Supplementary Information 2. [file 41598_2022_11354_MOESM2_ESM.zip › structures/clusters/mfi/MFI_Al7-O17_bas_cluster_18T.xyz]

91

Si    7.32582042  13.66364071  7.43936845
Si    10.44046933  13.63360917  7.22470827
Si    11.96716144  8.29021706  9.33060707
Si    9.49623405  12.46559935  11.15328098
Si    9.70167928  7.46652442  11.15755244
Si    14.75160286  12.42671113  8.34639414
Si    7.17966610  11.30672008  9.51761505
Si    7.26601318  8.24174087  9.30959152
Si    17.17684882  11.79963603  10.12291860
Si    8.81432698  13.90695385  16.06071549
Si    8.56540427  11.73470921  14.05473951
Si    8.67061663  8.60995305  13.86048931
Si    11.63968951  16.03210712  8.94551148
Si    9.44891860  15.55153067  10.92625085
Si    14.66965020  15.53291564  8.55472881
Si    6.97562182  16.30449721  9.21568507
Si    8.50370489  16.15354308  13.81145185
Al    11.86586297  11.55490886  9.17672912
O     6.33564003  13.70916979  6.14972179
O     9.20169746  13.95503094  10.61856255
O     9.37237018  5.91861649  11.53478908
O     7.16659402  7.46817849  7.89093230
O     7.06499785  12.28670683  8.24711030
O     16.63983914  12.70135397  11.36582125
O     8.84694176  13.73681933  6.89432721
O     6.97551598  14.89780288  8.42374870
O     11.42633094  7.65392400  7.92333035
O     10.76414900  12.35947084  8.13380089
O     11.22905083  13.53320250  5.79703162
O     15.14150251  14.01125007  8.25014828
O     13.45644325  12.19384113  9.25699571
O     13.52277047  7.85909482  9.54979089
O     11.13411139  12.10475132  10.85394485
O     11.21693311  7.60883594  10.61765957
O     11.74742336  9.86403120  9.28932832
O     9.38757626  12.29979856  12.75191395
O     9.50501436  8.36710155  12.49333496
O     8.62249043  11.41886053  10.30093581
O     8.72414176  7.99342482  9.97144722
O     18.52108178  12.52866005  9.55720598
O     14.48227906  11.85303784  6.83503828
O     6.03115658  11.61371059  10.61615588
O     6.15670157  7.71881365  10.35897038
O     16.05742927  11.65628649  8.96127361
O     7.03518196  9.80338313  8.96987035
O     17.53190535  10.32975841  10.69977537
O     7.56394295  13.71475397  17.07410882
O     8.41792045  14.94088687  14.87883105
O     10.11757089  14.44910241  16.83008715
O     9.26696821  7.74503051  15.08295346
O     9.14141330  12.46721984  15.37785490
O     8.84809928  10.16695322  14.25779408
O     6.99041890  12.05427635  13.80670653
O     7.10008458  8.26271610  13.61471411
O     13.16735055  15.55852845  9.15494041
O     10.92043482  15.99276057  10.41319448
O     11.61765646  17.54401846  8.35892738
O     10.84344447  15.04686992  7.93811412
O     9.39156785  15.73603477  12.52630229
O     8.30042278  16.40335101  10.16409087
O     14.75167860  16.39535238  7.16658334
O     5.63889046  16.41494166  10.12001433
O     15.62415653  16.19090468  9.68449751
O     6.95334604  17.54501754  8.18216365
O     9.26979348  17.42426776  14.46403908
O     6.98409550  16.49355459  13.33487559
H     6.39289371  14.14511941  5.28510052
H     9.66787738  5.00000000  11.43620287
H     7.58746746  6.68392287  7.50530465
H     17.05691346  13.37248823  11.92842931
H     11.13489106  6.85402186  7.45844397
H     11.35606717  14.07126146  5.00000000
H     14.35057406  7.77445554  9.05131580
H     19.20100941  12.55418279  8.86586886
H     14.99616177  11.64181040  6.03992349
H     5.26641894  12.09862651  10.96390996
H     5.32369681  7.60580828  10.84294647
H     17.51821530  9.40901470  10.39490884
H     6.88965073  14.14544987  17.62249831
H     10.91224884  14.43902616  17.38622152
H     9.30437519  6.91383118  15.58155991
H     6.06456075  11.81979521  13.97613288
H     6.16545624  8.45502380  13.78903450
H     11.18052627  18.11896595  7.71143021
H     15.11926621  16.21653072  6.28692309
H     5.00000000  15.90679997  10.64395231
H     16.53295002  16.20153884  10.02343895
H     7.44623656  18.12933544  7.58506105
H     9.18357514  17.89477893  15.30789074
H     6.05804064  16.41960865  13.61389959
H     11.69048936  11.99347304  11.64689097
