# Supplementary material for: Brønsted acidity in zeolites measured by deprotonation energy
Source: Sci Rep. 2022 May 4;12:7301. doi: 10.1038/s41598-022-11354-x (PMC9068704; doi:10.1038/s41598-022-11354-x)
Supplement: Supplementary file 2 — Supplementary Information 2. [file 41598_2022_11354_MOESM2_ESM.zip › structures/clusters/mfi/MFI_Al7-O17_bas_cluster_155T.xyz]

589

Si    18.76450564  10.08260462  15.89861395
Si    21.16810452  19.82585254  10.56827586
Si    28.81694719  9.94918721  17.28205636
Si    21.69763567  12.09362304  10.62053189
Si    13.79928471  11.53046832  11.13355203
Si    16.75653932  10.40627877  18.09684515
Si    13.31813384  20.47209604  11.43190388
Si    23.37164582  20.53473279  8.60769662
Si    26.61121743  10.62721465  15.31658920
Si    23.60788842  11.76136458  8.35369760
Si    14.75735875  12.19025630  13.97388083
Si    14.21257461  19.69757183  14.16737057
Si    24.22542151  19.85980299  19.03650038
Si    25.76229927  9.89668871  12.47290002
Si    24.64129316  12.45496861  18.87685588
Si    17.82835866  12.35744787  13.87812762
Si    17.32722352  19.66754029  13.95271039
Si    27.33044628  19.64964553  18.95250029
Si    22.66152566  9.68573855  12.39764105
Si    27.73339298  12.26577545  19.11940803
Si    18.67890325  11.54655268  11.02888540
Si    11.81683606  10.48693618  17.90238721
Si    18.32805379  20.46624909  11.19316584
Si    21.77857357  10.61546892  15.19053285
Si    16.21609214  12.39307882  9.35099662
Si    14.42166890  9.91289745  16.18042075
Si    15.70108117  19.94088497  9.49741761
Si    25.87320852  19.89617070  10.35048113
Si    24.11667011  9.99240455  17.06933823
Si    25.99776990  12.26462935  10.38283786
Si    18.85391562  14.32414818  16.05860919
Si    28.71956287  14.38706790  16.98378582
Si    28.62854923  17.55854609  17.11215404
Si    16.38298823  18.49953047  17.88128311
Si    16.58843347  13.50045554  17.88555456
Si    26.58492394  13.75643926  14.95046798
Si    26.54907898  18.60543049  15.12481454
Si    25.44397203  14.57045851  12.23627820
Si    24.63490357  7.70123535  19.12195401
Si    25.36500471  17.62734420  12.40704507
Si    22.36126475  14.51393987  12.56568411
Si    27.76644453  7.62084132  18.95158206
Si    22.23109561  17.53262502  12.22919805
Si    11.64068650  18.45752258  17.92495842
Si    11.66071202  13.56516185  17.89034715
Si    21.78511446  13.75237793  15.44945975
Si    21.63835705  18.46064225  15.07439626
Si    14.06642029  17.34065120  16.24561717
Si    14.15276736  14.27567199  16.03759364
Si    24.39583138  14.82835028  16.91941286
Si    24.06360300  17.83356715  16.85092072
Si    11.70089046  12.10506910  22.36909321
Si    18.76450564  10.08260462  29.18991395
Si    11.36569201  20.06979372  22.48979704
Si    21.16810452  19.82585254  23.85957587
Si    21.69763567  12.09362304  23.91183189
Si    13.79928471  11.53046832  24.42485203
Si    13.31813384  20.47209604  24.72320389
Si    23.37164582  20.53473279  21.89899662
Si    23.60788842  11.76136458  21.64499760
Si    14.75735875  12.19025630  27.26518083
Si    15.89700944  9.72759637  20.87088594
Si    14.21257461  19.69757183  27.45867057
Si    25.76229927  9.89668871  25.76420002
Si    17.82835866  12.35744787  27.16942762
Si    12.76363740  9.61800051  20.65805551
Si    17.32722352  19.66754029  27.24401039
Si    22.66152566  9.68573855  25.68894105
Si    18.67890325  11.54655268  24.32018540
Si    18.32805379  20.46624909  24.48446584
Si    28.19765302  20.55650022  21.76266447
Si    21.77857357  10.61546892  28.48183285
Si    28.48253399  11.66736454  21.97276498
Si    16.21609214  12.39307882  22.64229661
Si    15.70108117  19.94088497  22.78871761
Si    25.87320852  19.89617070  23.64178113
Si    25.99776990  12.26462935  23.67413787
Si    11.37741270  7.70327918  22.71193572
Si    21.41761063  7.58419586  23.82797921
Si    13.63814249  8.40941521  24.52381017
Si    23.47287640  8.67742114  21.82035513
Si    15.45215845  17.76864033  20.78274163
Si    14.68179816  7.76854580  27.43699677
Si    15.55737081  14.64388417  20.58849143
Si    25.44397203  14.57045851  25.52757820
Si    25.36500471  17.62734420  25.69834507
Si    12.31493372  17.69255758  20.82058887
Si    17.80684635  7.76050915  27.51194144
Si    12.41581202  14.61989928  20.63573324
Si    22.36126475  14.51393987  25.85698411
Si    22.23109561  17.53262502  25.52049805
Si    18.51291964  8.41845116  24.61304235
Si    21.78511446  13.75237793  28.74075975
Si    28.41259212  8.54658558  21.77295854
Si    21.63835705  18.46064225  28.36569626
Si    16.11070900  7.38886196  22.96291647
Si    25.95755497  7.89189157  23.55739962
Si    18.75261716  17.58883998  29.19603124
Si    18.52644370  22.06603824  15.67351360
Si    28.30590527  22.07722298  17.20605850
Si    16.33567278  21.58546179  17.65425297
Si    26.42078109  21.70077547  14.95035871
Si    15.39045908  22.18747420  7.24815397
Si    25.35023794  22.35228267  12.17840626
Si    22.25527692  22.12920513  12.41843870
Si    11.46009561  21.60138809  17.72184638
Si    21.55640439  21.56684676  15.28273093
Si    13.86237601  22.33842833  15.94368720
Si    24.02541615  22.24255765  16.97734594
Si    21.29819932  24.31388551  10.30134776
Si    13.58093078  23.59568842  11.18109930
Si    23.40168305  23.67287924  8.25593095
Si    14.68179816  27.63844580  14.14569677
Si    14.66088560  24.55198336  13.91584136
Si    24.55886498  24.52525476  18.85732732
Si    17.80684635  27.63040915  14.22064144
Si    17.77516861  24.53710522  14.00674294
Si    27.63347949  24.47289259  19.18984915
Si    18.48464999  23.55866162  11.19791456
Si    16.01247638  24.24442542  9.31082159
Si    25.59266051  24.74298699  10.23098719
Si    18.52644370  22.06603824  28.96481360
Si    15.39045908  22.18747420  20.53945397
Si    25.35023794  22.35228267  25.46970626
Si    12.31544578  22.40328594  20.53152707
Si    22.25527692  22.12920513  25.70973870
Si    21.55640439  21.56684676  28.57403093
Si    11.24933790  24.37724914  22.68395799
Si    21.29819932  24.31388551  23.59264776
Si    13.58093078  23.59568842  24.47239930
Si    23.40168305  23.67287924  21.54723095
Si    14.66088560  24.55198336  27.20714136
Si    17.77516861  24.53710522  27.29804294
Si    18.48464999  23.55866162  24.48921456
Si    28.20946997  23.68730064  22.06411242
Si    16.11070900  27.25876196  22.96291647
Si    16.01247638  24.24442542  22.60212159
Si    25.59266051  24.74298699  23.52228719
Si    7.47654628  19.64964553  18.95250029
Si    8.86566287  14.38706790  16.98378582
Si    8.77464923  17.55854609  17.11215404
Si    8.34375301  20.55650022  21.76266447
Si    8.45200527  22.07722298  17.20605850
Si    7.77957950  24.47289259  19.18984915
Si    8.35556996  23.68730064  22.06411242
Si    16.75653932  10.40627877  31.38814515
Si    14.42166890  9.91289745  29.47172075
Si    18.85391562  14.32414818  29.34990919
Si    16.38298823  18.49953047  31.17258311
Si    16.58843347  13.50045554  31.17685456
Si    14.06642029  17.34065120  29.53691717
Si    14.15276736  14.27567199  29.32889364
Si    16.33567278  21.58546179  30.94555297
Si    13.86237601  22.33842833  29.23498720
Al    18.75261716  17.58883998  15.90473124
O     20.35512839  10.36073968  15.91126250
O     19.55989502  19.85214067  10.32586312
O     10.56791231  9.92770497  17.02796645
O     20.15745493  11.65474728  10.37086382
O     12.37427800  12.06265970  10.55897267
O     18.22486771  10.34368113  17.40919476
O     11.86481079  20.33584525  10.72050192
O     21.86894651  20.34181780  9.19497414
O     28.11236874  10.45877151  15.91249466
O     22.39806104  12.45754229  9.19526917
O     18.43081881  8.54202143  15.49592594
O     21.65244364  18.31913804  10.92951012
O     28.30499248  8.46101943  17.67516356
O     21.73863020  13.37465478  11.60339246
O     18.00598511  11.05332092  14.83548537
O     21.54292825  20.80098550  11.81581550
O     28.48440772  10.95966930  18.51436275
O     22.53205157  10.84155072  11.25434444
O     27.47346858  20.81346820  17.81912626
O     13.81764205  11.73825157  12.73640655
O     16.85286066  9.70586918  19.55735659
O     13.22239422  19.74310091  12.87772391
O     23.38502369  19.87857794  7.12850613
O     26.61246220  9.95350764  13.84697310
O     23.76271375  12.55676807  6.94780723
O     16.08845165  19.98896206  17.34656467
O     13.98381964  9.94388885  10.80796072
O     16.25912437  11.95254761  18.26279120
O     26.19712574  12.19595511  15.20166851
O     23.25305566  10.20543373  8.02848048
O     26.78299947  20.14130650  14.65584856
O     15.00769051  12.36057742  10.43676408
O     15.66613483  9.61210622  17.18152665
O     14.45069714  19.74868509  10.51081094
O     24.42170558  19.80302721  9.61446568
O     25.56298234  9.89619196  16.32446146
O     25.00695173  11.82016337  9.18055046
O     14.05334821  13.50210961  14.61893442
O     13.95175203  18.32063795  14.97511242
O     23.52659333  18.73528509  18.09382338
O     26.44635838  8.73784128  11.56196327
O     24.73550405  13.92647137  18.21856682
O     16.26399436  12.50129412  13.44448366
O     15.73369594  19.77075045  13.62232933
O     25.77688808  19.51126765  19.39701577
O     24.21385471  9.56119216  12.85274534
O     26.14472088  11.93340511  19.22474780
O     15.30467464  20.97481799  8.31553317
O     14.86335623  11.02619524  15.09192073
O     16.06993916  11.14644694  8.33269683
O     13.86227017  20.93173400  15.15175082
O     25.82862503  11.31585010  11.68946729
O     23.94437452  11.42357414  17.82834160
O     18.31308513  13.68785512  14.65133248
O     17.65090319  18.39340195  14.86180301
O     27.84850531  18.22876426  18.37150998
O     22.16135904  8.25887156  11.81441826
O     27.96788945  13.56235955  18.17185202
O     18.72143965  12.16896108  12.53138051
O     11.98791088  9.56906970  19.23173789
O     18.11580501  19.56713362  12.52503374
O     21.71578401  10.06621473  13.66148479
O     17.64760140  12.38044398  10.10295423
O     13.14690755  10.46144198  16.99682217
O     17.00432508  20.48303353  10.26678928
O     27.04657585  19.73269217  9.24874536
O     22.93142318  9.80670102  15.98594964
O     27.52665158  12.23684664  9.85313610
O     11.94719215  20.04981624  17.81644113
O     18.19323025  9.99253585  11.06892649
O     11.53697257  12.02041372  18.37691491
O     22.15133326  12.19322467  15.17502184
O     22.02825669  20.04518119  14.97815041
O     16.15372240  13.77896163  8.51965558
O     14.03166476  8.53663833  15.41838216
O     16.02816749  18.50115096  8.81455702
O     26.05118209  18.67821388  11.39363431
O     23.97440744  8.78967521  18.13526981
O     25.66584238  13.78147170  10.84040886
O     20.34319743  18.22777225  15.98499783
O     20.40952466  13.89302594  16.27779301
O     10.43486704  13.97414981  16.91075362
O     10.31871333  18.07128645  17.07348058
O     18.02086558  18.13868244  17.58194698
O     18.10368730  13.64276706  17.34566169
O     28.08138213  14.04503004  15.52397771
O     27.93798449  17.98652220  15.70221257
O     18.63417755  15.89796232  16.01733044
O     28.56441878  15.95925233  17.31720186
O     16.27433045  18.33372968  19.47991607
O     16.39176855  14.40103267  19.22133708
O     26.53247386  14.11926343  13.36649863
O     26.07668750  17.71554134  13.86027743
O     15.50924462  17.45279165  17.02893793
O     15.61089595  14.02735594  16.69944934
O     25.52144164  14.68128284  15.75541568
O     25.40783597  18.56259118  16.28520810
O     24.39861214  6.22603124  18.50039626
O     25.60636174  16.13097703  11.84371071
O     23.95301708  14.25445767  12.82146584
O     26.22324968  8.01163114  19.30152990
O     23.77814997  17.95405940  12.52254257
O     27.88556766  6.05958031  18.52259747
O     22.11863067  15.95405724  11.85962832
O     11.44682926  18.03134896  19.48497830
O     11.61346723  14.50183554  19.22242513
O     21.62170301  14.50174713  14.01094280
O     21.36903325  17.88696895  13.56304040
O     12.91791076  17.64764171  17.34415801
O     13.04345576  13.75274477  17.08697250
O     22.94856253  14.43856681  16.32839661
O     22.94418346  17.69021760  15.68927573
O     13.92193615  15.83731425  15.69787248
O     24.41865954  16.36368953  17.42777749
O     10.14041497  11.73719290  22.53237638
O     29.62418829  20.29989783  22.47318710
O     19.55989502  19.85214067  23.61716312
O     20.15745493  11.65474728  23.66216381
O     12.37427800  12.06265970  23.85027267
O     11.86481079  20.33584525  24.01180192
O     21.86894651  20.34181780  22.48627413
O     22.39806104  12.45754229  22.48656917
O     11.84191154  13.59284091  21.74217907
O     18.43081881  8.54202143  28.78722594
O     11.72806519  18.54090130  22.06821639
O     21.65244364  18.31913804  24.22081012
O     21.73863020  13.37465478  24.89469246
O     12.45014730  11.02346378  21.41281236
O     18.00598511  11.05332092  28.12678537
O     21.54292825  20.80098550  25.10711550
O     22.53205157  10.84155072  24.54564444
O     13.81764205  11.73825157  26.02770655
O     13.22239422  19.74310091  26.16902391
O     23.38502369  19.87857794  20.41980613
O     26.61246220  9.95350764  27.13827310
O     23.76271375  12.55676807  20.23910723
O     13.98381964  9.94388885  24.09926072
O     23.25305566  10.20543373  21.31978048
O     15.00769051  12.36057742  23.72806408
O     14.45069714  19.74868509  23.80211095
O     24.42170558  19.80302721  22.90576568
O     25.00695173  11.82016337  22.47185046
O     14.05334821  13.50210961  27.91023442
O     16.35634748  8.52302401  21.84267743
O     13.95175203  18.32063795  28.26641242
O     26.44635838  8.73784128  24.85326327
O     16.26399436  12.50129412  26.73578366
O     14.35849504  9.52173843  20.39374086
O     15.73369594  19.77075045  26.91362933
O     24.21385471  9.56119216  26.14404534
O     15.30467464  20.97481799  21.60683317
O     14.86335623  11.02619524  28.38322073
O     16.06993916  11.14644694  21.62399683
O     13.86227017  20.93173400  28.44305083
O     25.82862503  11.31585010  24.98076729
O     18.31308513  13.68785512  27.94263248
O     12.28229862  8.33063702  21.51432601
O     17.65090319  18.39340195  28.15310301
O     22.16135904  8.25887156  25.10571826
O     18.72143965  12.16896108  25.82268051
O     18.11580501  19.56713362  25.81633374
O     28.26464405  20.04075306  20.22377457
O     21.71578401  10.06621473  26.95278479
O     28.32874037  12.55327453  20.60850054
O     17.64760140  12.38044398  23.39425423
O     17.00432508  20.48303353  23.55808927
O     27.04657585  19.73269217  22.54004536
O     27.52665158  12.23684664  23.14443610
O     18.19323025  9.99253585  24.36022649
O     22.15133326  12.19322467  28.46632184
O     28.07227035  10.12822750  21.64408392
O     22.02825669  20.04518119  28.26945041
O     16.15372240  13.77896163  21.81095558
O     14.03166476  8.53663833  28.70968216
O     16.02816749  18.50115096  22.10585702
O     26.05118209  18.67821388  24.68493431
O     25.66584238  13.78147170  24.13170886
O     9.88674713  8.34921797  22.69016558
O     19.84600980  7.99195125  23.79727941
O     12.09419822  8.04570283  24.14067120
O     22.08808904  8.09672171  22.43695077
O     11.26926753  6.10895023  22.50480490
O     21.58684170  5.98552505  23.97841438
O     13.84267540  8.17660690  26.10970863
O     26.53247386  14.11926343  26.65779863
O     23.89821320  7.74678191  20.56557879
O     26.07668750  17.71554134  27.15157743
O     14.64225863  7.46285962  23.65998002
O     24.65322720  8.65141482  22.94464015
O     15.73485347  16.20088433  20.98579621
O     14.55395266  6.19197483  27.76864153
O     25.60636174  16.13097703  25.13501071
O     13.87717308  18.08820747  20.53470865
O     16.25042476  8.18679139  27.23551900
O     13.98683877  14.29664722  20.34271623
O     23.95301708  14.25445767  26.11276584
O     23.77814997  17.95405940  25.81384257
O     12.21300287  16.12254922  21.21430751
O     17.88942148  6.18033347  27.85478496
O     22.11863067  15.95405724  25.15092832
O     18.70372954  8.13241974  26.20250019
O     21.62170301  14.50174713  27.30224280
O     28.66037640  7.92586399  20.28558027
O     21.36903325  17.88696895  26.85434040
O     17.25270754  7.52624580  24.10972882
O     27.15202502  7.78715441  22.46218290
O     22.94418346  17.69021760  28.98057573
O     13.92193615  15.83731425  28.98917248
O     16.22206122  5.93895004  22.25482145
O     25.55746488  6.40334575  24.04230316
O     20.05410474  21.59245957  15.88294253
O     10.00904182  21.67359303  17.00535279
O     17.80718900  22.02669169  17.14119660
O     27.64089671  22.42087362  15.76012634
O     18.50441064  23.57794958  15.08692950
O     18.43081881  28.41192143  15.49592594
O     28.22502189  23.35753898  18.18582842
O     17.73019865  21.08080103  14.66611624
O     16.27832203  21.76996589  19.25430441
O     26.24398029  22.46287430  13.52939959
O     13.71953928  22.03990128  11.62990880
O     23.77274410  22.10800686  8.50677401
O     15.18717697  22.43728213  16.89209299
O     25.03864583  21.77905400  15.80142053
O     16.15654767  23.45819888  7.90074120
O     25.25537055  23.82201923  11.51483452
O     13.87084968  22.52748571  6.77157771
O     23.85134300  21.83492994  12.54351647
O     24.16162768  21.30223027  18.29643858
O     26.04091087  21.31878802  11.12670321
O     22.00365233  23.40246376  11.44850240
O     11.37164743  22.24883868  19.21506727
O     21.63843278  22.42928350  13.89458546
O     12.52564465  22.44887278  16.84801645
O     22.51091072  22.22483579  16.41249963
O     18.65744758  22.00178590  11.62808978
O     13.84010022  23.57894866  14.91016577
O     14.03166476  28.40653833  15.41838216
O     24.36388861  23.75842508  17.44399482
O     19.70085591  24.02596132  10.22921698
O     12.05935479  23.92571219  10.72880739
O     21.90614020  23.97322423  8.82644599
O     21.58684170  25.85542505  10.68711438
O     13.84267540  28.04650690  12.81840863
O     13.99564346  24.53014484  12.43545066
O     23.46054586  24.04202987  6.67310394
O     14.53184578  23.92443106  9.90406827
O     24.47964962  24.58475521  9.05862472
O     14.55395266  26.06187483  14.47734153
O     24.39861214  26.09593124  18.50039626
O     16.25042476  28.05669139  13.94421900
O     16.21725119  24.08078789  13.83424289
O     26.04524802  24.21669948  19.46317588
O     17.88942148  26.05023347  14.56348496
O     27.88556766  25.92948031  18.52259747
O     18.70372954  28.00231974  12.91120019
O     18.50677096  24.45907320  12.55244161
O     17.09134441  23.74400523  10.40449326
O     27.05606926  24.39286821  9.64626427
O     16.22206122  25.80885004  8.96352145
O     25.55746488  26.27324575  10.75100317
O     20.05410474  21.59245957  29.17424253
O     18.50441064  23.57794958  28.37822950
O     17.73019865  21.08080103  27.95741624
O     12.12884560  21.09119612  21.47581038
O     16.27832203  21.76996589  5.96300441
O     26.24398029  22.46287430  26.82069959
O     13.71953928  22.03990128  24.92120880
O     23.77274410  22.10800686  21.79807401
O     16.15654767  23.45819888  21.19204120
O     16.35634748  28.39292401  21.84267743
O     25.25537055  23.82201923  24.80613452
O     13.87084968  22.52748571  20.06287771
O     23.85134300  21.83492994  25.83481647
O     26.04091087  21.31878802  24.41800321
O     11.89287955  23.74535044  21.32972071
O     22.00365233  23.40246376  24.73980240
O     21.63843278  22.42928350  27.18588546
O     18.65744758  22.00178590  24.91938978
O     27.82787306  22.13487682  21.79552905
O     13.84010022  23.57894866  28.20146577
O     29.59427555  23.81888003  22.89531865
O     19.70085591  24.02596132  23.52051698
O     12.05935479  23.92571219  24.02010739
O     21.90614020  23.97322423  22.11774600
O     11.26926753  25.97885023  22.50480490
O     21.58684170  25.85542505  23.97841438
O     13.99564346  24.53014484  25.72675066
O     23.46054586  24.04202987  19.96440394
O     14.64225863  27.33275962  23.65998002
O     14.53184578  23.92443106  23.19536827
O     24.47964962  24.58475521  22.34992472
O     14.55395266  26.06187483  27.76864153
O     16.21725119  24.08078789  27.12554289
O     17.88942148  26.05023347  27.85478496
O     18.50677096  24.45907320  25.84374161
O     28.39722067  24.42453135  20.62398805
O     17.25270754  27.39614580  24.10972882
O     17.09134441  23.74400523  23.69579326
O     27.05606926  24.39286821  22.93756427
O     16.22206122  25.80885004  22.25482145
O     25.55746488  26.27324575  24.04230316
O     30.42181231  9.92770497  17.02796645
O     7.61956858  20.81346820  17.81912626
O     5.92298807  19.51126765  19.39701577
O     7.99460531  18.22876426  18.37150998
O     8.11398945  13.56235955  18.17185202
O     30.28876704  13.97414981  16.91075362
O     30.17261333  18.07128645  17.07348058
O     8.22748213  14.04503004  15.52397771
O     8.08408449  17.98652220  15.70221257
O     8.71051878  15.95925233  17.31720186
O     29.99431498  11.73719290  22.53237638
O     9.77028830  20.29989783  22.47318710
O     8.41074405  20.04075306  20.22377457
O     7.19267585  19.73269217  22.54004536
O     29.74064713  8.34921797  22.69016558
O     29.86294182  21.67359303  17.00535279
O     7.78699671  22.42087362  15.76012634
O     8.37112189  23.35753898  18.18582842
O     6.19134802  24.21669948  19.46317588
O     8.03166766  25.92948031  18.52259747
O     7.97397305  22.13487682  21.79552905
O     9.74037555  23.81888003  22.89531865
O     8.54332067  24.42453135  20.62398805
O     7.20216926  24.39286821  22.93756427
O     20.35512839  10.36073968  29.20256250
O     18.22486771  10.34368113  30.70049476
O     16.85286066  9.70586918  32.84865659
O     16.08845165  19.98896206  30.63786467
O     16.25912437  11.95254761  31.55409120
O     15.66613483  9.61210622  30.47282665
O     13.14690755  10.46144198  30.28812217
O     22.93142318  9.80670102  29.27724964
O     20.34319743  18.22777225  29.27629783
O     20.40952466  13.89302594  29.56909301
O     18.02086558  18.13868244  30.87324698
O     18.10368730  13.64276706  30.63696169
O     18.63417755  15.89796232  29.30863044
O     16.27433045  18.33372968  32.77121607
O     16.39176855  14.40103267  32.51263708
O     15.50924462  17.45279165  30.32023793
O     15.61089595  14.02735594  29.99074934
O     12.91791076  17.64764171  30.63545801
O     13.04345576  13.75274477  30.37827250
O     22.94856253  14.43856681  29.61969661
O     17.80718900  22.02669169  30.43249660
O     16.27832203  21.76996589  32.54560442
O     15.18717697  22.43728213  30.18339299
O     12.52564465  22.44887278  30.13931645
O     22.51091072  22.22483579  29.70379963
H     9.60992951  9.94052824  17.17963886
H     11.97296410  12.08793412  9.67624487
H     11.56663674  20.17690580  9.81125471
H     18.05735176  8.07426187  14.73262825
H     23.88863224  19.86732705  6.29955991
H     24.28741957  12.49597132  6.13424251
H     13.77801091  9.03029632  11.06072831
H     23.38444366  9.29213263  8.32767656
H     26.15420378  8.23222268  10.78743405
H     15.96611391  10.29458339  7.88053666
H     21.71742712  7.85616807  11.05175559
H     27.73797010  20.22751229  8.78181170
H     28.10048594  11.89497572  9.14975968
H     18.38394345  9.05350335  11.21974577
H     15.79484803  14.29945748  7.78399720
H     14.42035258  8.07742763  14.65749629
H     15.68291732  18.06209636  8.02150381
H     24.49464460  5.28479401  18.71428932
H     27.73479883  5.18842469  18.92166719
H     9.23159067  11.69521479  22.19595963
H     30.58420303  20.16143548  22.48318193
H     26.61171535  10.35772852  28.02003549
H     9.09449950  8.46695708  22.14300820
H     11.25727300  5.14503608  22.61262712
H     21.41348583  5.05969108  23.74672662
H     26.56376637  13.90279703  27.60281878
H     26.36009531  18.24942383  27.91022722
H     14.61820001  5.28480315  27.43128148
H     17.82085613  5.27227608  27.52067336
H     23.61462331  17.77607214  29.67630514
H     16.09627076  5.00000000  22.46326709
H     25.57858332  5.48514414  23.73027783
H     18.62976789  29.33044019  15.73601456
H     12.94479482  22.45353977  7.05060171
H     14.26507482  29.23020326  15.87444777
H     11.57626521  24.19500632  9.93193530
H     21.48517475  26.81583962  10.59673922
H     13.71989683  28.18625884  11.86641346
H     24.11310015  24.32913265  6.01534648
H     24.54025743  26.98024479  18.87299008
H     27.81439464  26.86229378  18.77890478
H     18.58991631  28.17293017  11.96312919
H     27.75111245  23.96769080  9.11991921
H     16.15528094  26.67839284  9.38818099
H     25.79764022  27.16682447  10.45991405
H     16.31283907  21.65892055  5.00000000
H     26.34970606  22.00714398  27.67042422
H     16.08036180  29.11667144  21.25879254
H     30.49624191  24.15263929  22.76898004
H     11.33436830  26.93859752  22.62949262
H     21.48517475  26.81583962  23.88803922
H     14.04398702  27.89673555  24.17466655
H     14.63068495  27.00812564  27.56958984
H     17.83994926  26.99694455  27.64938137
H     18.00540425  27.92904025  24.41034682
H     25.79764022  27.16682447  23.75121405
H     31.16781308  10.26174211  17.55027099
H     5.00000000  19.71861595  19.18254037
H     7.97383668  12.78742311  18.73818295
H     31.02203865  13.72950284  17.49672341
H     30.96455666  18.30266567  17.58356824
H     7.33605975  13.87311994  15.18234477
H     7.25577811  18.35562268  15.35786771
H     30.93357575  11.95862008  22.43409513
H     6.48915684  19.83070943  23.20061604
H     30.63059974  7.96358157  22.70316272
H     30.73182675  21.63035701  17.43438615
H     7.06174051  21.99283578  15.27878753
H     5.30924909  24.39981263  19.10363305
H     7.96049464  26.86229378  18.77890478
H     6.32285103  24.60324404  23.28890665
H     16.28216759  9.71884144  33.63290218
H     12.34520254  10.47680870  30.83395451
H     23.64265083  9.91813559  29.92735545
H     15.78832103  17.99968917  33.54135358
H     15.89215122  14.54644632  33.33125628
H     12.15317313  18.13255763  30.98321208
H     12.21045100  13.63973940  30.86224859
H     23.81989479  14.67323704  29.97551959
H     15.74566663  22.02044155  33.31660387
H     11.88675419  21.94073109  30.66325443
H     23.41970421  22.23546996  30.04274107
H     18.57724355  18.02740416  18.37489309
