# Supplementary material for: Brønsted acidity in zeolites measured by deprotonation energy
Source: Sci Rep. 2022 May 4;12:7301. doi: 10.1038/s41598-022-11354-x (PMC9068704; doi:10.1038/s41598-022-11354-x)
Supplement: Supplementary file 2 — Supplementary Information 2. [file 41598_2022_11354_MOESM2_ESM.zip › structures/clusters/mfi/MFI_Al4-O4_bas_cluster_85T.xyz]

358

Si    21.93257510  17.90001448  11.44972845
Si    14.88675252  16.00917962  17.84045898
Si    12.25919583  18.13527123  13.02615710
Si    19.85879311  17.53119041  13.55551804
Si    17.33618524  16.56271548  19.72854636
Si    7.09796866  16.33527767  17.39726785
Si    9.95796884  17.45859119  11.07374511
Si    19.29706927  18.37419679  16.42071974
Si    18.69610118  25.85060387  16.32518128
Si    18.01371843  15.66184412  22.55550763
Si    8.10086016  15.67302037  14.60445606
Si    9.20703924  18.21569328  21.52426229
Si    15.62637521  25.59029588  16.26604872
Si    21.10160769  15.56777098  9.48477188
Si    11.18620709  15.89172749  14.89363010
Si    15.23477659  17.59093583  13.23994140
Si    22.04492670  16.45427589  20.00000755
Si    11.88333217  16.49158213  17.78039828
Si    17.58568729  17.96150376  11.35282679
Si    19.85232780  15.77670885  17.98268550
Si    9.43207294  15.84510799  19.46826004
Si    7.44788655  18.11102247  12.81394974
Si    22.17296788  13.65990947  11.72467898
Si    14.62286029  23.58991291  18.42944261
Si    22.05682044  10.45621931  11.75592858
Si    14.73304910  20.37752318  18.28649972
Si    12.05917727  10.57088183  12.91486085
Si    12.14691454  13.74353852  12.76680005
Si    19.78217312  14.45235080  13.42711262
Si    16.92919362  24.43270492  20.20409964
Si    19.80565265  9.71156366  13.55295793
Si    17.08246102  19.65277375  20.03459944
Si    6.95495748  19.42320913  17.56940295
Si    9.98272586  9.49852811  10.91403514
Si    6.87703606  24.26667569  17.33951805
Si    9.99821143  14.34317257  10.71008364
Si    18.87206406  13.46545695  16.17348131
Si    17.95653185  23.41964260  9.68080279
Si    18.81725361  10.38658723  16.46854940
Si    17.97047230  20.36688609  9.67525686
Si    8.08965917  20.38521159  14.83982038
Si    7.99847664  23.43813516  14.62313641
Si    8.91427987  13.50923594  21.28739305
Si    15.75414302  13.47981539  16.35691352
Si    21.07702108  23.42323579  9.74066951
Si    15.68103044  10.39363277  16.55614770
Si    21.09350764  20.33724137  9.82193173
Si    11.22313731  20.48633765  14.65816174
Si    11.08047152  23.49958685  14.95002444
Si    15.02518352  14.52029594  13.52692739
Si    21.79666782  24.44701553  20.25629980
Si    14.95325826  9.70392517  13.67555286
Si    21.80437284  19.58577422  20.23299617
Si    11.85862526  19.63219651  17.52910774
Si    11.69331723  24.23630129  17.84767588
Si    17.41230315  13.79549901  11.53700665
Si    19.35979004  23.73765795  18.35387639
Si    17.34117842  10.76457055  11.99495107
Si    19.49642416  20.68998937  18.42741771
Si    9.41496351  20.21089418  19.32323003
Si    7.48392060  10.26953393  12.65762538
Si    9.05822162  23.21488973  19.32282577
Si    7.84532296  13.26829729  12.68398017
Si    21.93257510  17.90001448  24.74102845
Si    19.85879311  17.53119041  26.84681804
Si    17.33618524  16.56271548  6.43724637
Si    18.01371843  15.66184412  9.26420763
Si    9.20703924  18.21569328  8.23296229
Si    21.10160769  15.56777098  22.77607188
Si    17.58568729  17.96150376  24.64412679
Si    22.17296788  13.65990947  25.01597898
Si    19.78217312  14.45235080  26.71841262
Si    17.08246102  19.65277375  6.74329944
Si    17.95653185  23.41964260  22.97210279
Si    17.97047230  20.36688609  22.96655685
Si    21.07702108  23.42323579  23.03196951
Si    21.09350764  20.33724137  23.11323173
Si    17.41230315  13.79549901  24.82830665
Si    14.71512309  8.05699887  18.25426172
Si    16.72003822  7.68878976  20.43964213
Si    7.69076481  8.24298276  14.84664680
Si    10.79000544  8.46578255  14.76366849
Si    11.69999016  7.53473296  17.56265766
Si    19.03580394  8.24475701  18.51898184
Al    16.11182365  18.55990938  16.05913435
O     23.51538872  17.58849499  11.49610635
O     13.40327362  16.36085349  18.32934546
O     23.55102089  16.45061052  19.40429189
O     13.82410235  18.09142993  12.61538675
O     21.36172931  17.63423246  12.94488180
O     15.89554717  16.44953264  18.99269477
O     11.42023270  17.58503094  11.75567778
O     21.66060071  19.45093169  11.05436236
O     15.10729691  9.57958699  17.83075911
O     21.73473802  24.40850493  10.84515930
O     14.99427474  14.45869161  17.40999848
O     11.70631016  24.64168230  13.99376778
O     11.82757954  19.65161484  13.40447252
O     21.16901018  16.92409985  10.38604129
O     15.42566505  26.89018720  17.22337694
O     15.22437570  16.92580036  16.45878516
O     12.01484806  17.17056832  14.32330358
O     19.76281795  18.47492677  14.86058254
O     19.60078721  26.31658468  15.06937663
O     17.23092587  15.78156181  21.14384898
O     7.26814865  15.54584369  15.99090573
O     10.05539283  18.14046627  9.60876780
O     19.55417830  15.97370708  13.95674933
O     17.20116587  26.00300493  20.54106314
O     17.66109481  18.12746304  19.98183970
O     6.72107023  17.88875336  17.08682137
O     7.26917548  25.82991751  17.57501093
O     9.54023096  15.88992736  10.93454155
O     18.78782846  18.01829076  12.43586863
O     18.45827291  15.85271999  18.81293119
O     8.49768701  16.28928267  18.22319538
O     8.85251545  18.21164250  11.99575163
O     19.80394174  19.73280360  17.16236153
O     17.09441103  9.67554086  10.83382235
O     19.47703690  24.59694368  16.98662802
O     17.21665432  14.52114391  10.10440785
O     8.22760110  14.20082531  13.94955941
O     8.70185132  24.12875610  20.60744843
O     6.98117209  9.36362454  13.90668488
O     9.93430630  19.32560722  20.58434934
O     17.71169977  18.19584424  16.55833998
O     17.19173212  25.46203879  15.83403026
O     19.57461336  15.27717102  22.29227317
O     9.59988851  16.25031455  14.89587621
O     7.66911388  18.61524906  21.89309872
O     20.08448232  17.11005533  17.09612354
O     18.54763779  27.04360498  17.40845562
O     17.99489152  17.06970001  10.06506695
O     7.33494082  16.67760352  13.58169969
O     9.20814568  16.77222082  20.77957598
O     15.34006805  19.81757398  16.91571486
O     21.19027922  9.78910032  10.55221087
O     15.15790058  24.24182774  17.03081086
O     21.64003457  14.29737987  10.32956424
O     11.45593090  14.57561545  13.98379520
O     11.30948549  9.89114774  14.18753786
O     15.82520970  18.56696408  14.35376210
O     14.72097038  25.79216599  14.92960057
O     22.04979171  15.75195828  21.46870535
O     11.70128736  15.60910667  16.41487746
O     16.24636712  17.31825702  12.00518203
O     21.09316117  15.59622729  19.00907314
O     10.97275887  15.92324927  18.98199724
O     6.19399776  18.28062705  11.80642109
O     14.96931047  16.10586888  13.99440662
O     21.93899753  26.00283454  20.70020018
O     21.51147870  17.98842090  20.11138906
O     11.53468452  18.03784413  17.45557442
O     11.40731165  25.81224498  17.59055291
O     17.27130101  19.46234363  10.82852053
O     19.41488963  9.63754863  17.77724523
O     17.22776579  24.31068240  10.80644521
O     19.80608813  14.46058369  17.03352544
O     9.11949660  14.31484005  19.89683036
O     7.76427124  24.21686832  13.22215646
O     7.35547012  19.31943821  13.87839049
O     23.69676258  14.13838007  12.01146253
O     13.06909215  24.00041864  18.66102694
O     23.57613304  9.88308388  11.74759521
O     13.16394128  19.92771000  18.43774116
O     23.14830838  19.98062768  19.41492469
O     13.61374993  10.10393517  12.85668921
O     23.01434625  24.01397308  19.27521783
O     13.72371780  14.13143258  12.65243421
O     21.32591854  14.18560200  13.01209712
O     15.39810377  24.21299265  19.72029813
O     21.35153450  10.06736985  13.17744203
O     15.52647324  19.75170204  19.58232858
O     11.35781035  10.11515980  11.52076793
O     11.48901761  14.11512047  11.32497504
O     22.07068953  12.05706209  11.56961635
O     14.82226503  21.99690885  18.35316511
O     11.96361868  12.17495581  13.09991422
O     19.33761787  13.44055802  14.61542325
O     17.21144186  23.56559872  21.54023133
O     19.63076759  9.91427850  15.14818291
O     17.19918399  20.19189077  21.55586422
O     7.42931878  20.33025370  16.31767792
O     9.55891109  10.39378754  9.63571716
O     6.91628225  23.89123722  15.75772815
O     10.00151030  13.96250882  22.41964949
O     18.89568599  14.16695060  12.09051967
O     17.86970527  23.92307243  18.97826845
O     18.80453540  10.67776901  12.70329073
O     17.98449946  20.54545446  19.01502441
O     8.10125963  19.45234001  18.72742932
O     8.80476167  9.54771148  12.03743696
O     7.94884365  23.34805715  18.14240966
O     8.95030610  13.38098226  11.49528626
O     19.01199083  11.96637633  16.75703146
O     17.84494360  21.89208974  10.18686171
O     7.84957829  21.87103224  14.24793729
O     9.08247326  11.95065279  20.88639512
O     17.30980293  13.93882482  16.25819145
O     19.51962288  23.85112685  9.51795949
O     17.23870351  10.01749866  16.25189574
O     19.54112117  19.95763336  9.49833718
O     9.67786489  20.04616031  14.93028200
O     9.49045568  23.76674918  15.19969778
O     7.42524990  13.80568245  21.88590089
O     15.56906916  11.97663304  16.90430438
O     21.22069132  21.89556704  10.26486844
O     11.32027265  22.05514395  14.24639971
O     15.05581271  13.63506301  14.88984827
O     21.85440783  23.53922629  21.60425051
O     14.76546983  10.03743032  15.25794132
O     21.99082866  20.01472664  21.79243481
O     12.07623202  20.19339642  16.01533110
O     11.81176618  23.49927572  16.39979672
O     16.34622525  14.30486876  12.64403282
O     20.40031721  24.25048355  19.47938532
O     16.19950913  10.59490954  13.13906246
O     20.53994052  20.39929025  19.63848874
O     10.56466035  20.36357678  18.18943772
O     6.31401335  10.41604857  11.53970320
O     10.50978984  23.60420617  18.73886330
O     6.38761572  13.65567821  12.11518325
O     17.22037243  12.21433099  11.29340083
O     19.67505168  22.21583693  17.92667926
O     9.02948936  21.68744263  19.85684967
O     7.85499265  11.74160115  13.21934555
O     23.51538872  17.58849499  24.78740635
O     21.36172931  17.63423246  26.23618180
O     15.89554717  16.44953264  5.70139477
O     21.66060071  19.45093169  24.34566236
O     21.73473802  24.40850493  24.13645930
O     21.16901018  16.92409985  23.67734129
O     19.76281795  18.47492677  28.15188255
O     17.23092587  15.78156181  7.85254898
O     10.05539283  18.14046627  22.90006780
O     19.55417830  15.97370708  27.24804932
O     17.66109481  18.12746304  6.69053970
O     18.78782846  18.01829076  25.72716863
O     18.45827291  15.85271999  5.52163119
O     17.21665432  14.52114391  23.39570785
O     9.93430630  19.32560722  7.29304934
O     19.57461336  15.27717102  9.00097317
O     7.66911388  18.61524906  8.60179872
O     17.99489152  17.06970001  23.35636695
O     9.20814568  16.77222082  7.48827597
O     21.64003457  14.29737987  23.62086424
O     22.04979171  15.75195828  8.17740535
O     16.24636712  17.31825702  25.29648203
O     17.27130101  19.46234363  24.11982054
O     17.22776579  24.31068240  24.09774521
O     23.69676258  14.13838007  25.30276253
O     21.32591854  14.18560200  26.30339712
O     15.52647324  19.75170204  6.29102858
O     22.07068953  12.05706209  24.86091635
O     19.33761787  13.44055802  27.90672325
O     17.21144186  23.56559872  8.24893133
O     17.19918399  20.19189077  8.26456422
O     10.00151030  13.96250882  9.12834949
O     18.89568599  14.16695060  25.38181967
O     17.98449946  20.54545446  5.72372441
O     17.84494360  21.89208974  23.47816171
O     19.51962288  23.85112685  22.80925949
O     19.54112117  19.95763336  22.78963718
O     21.22069132  21.89556704  23.55616844
O     21.85440783  23.53922629  8.31295051
O     21.99082866  20.01472664  8.50113482
O     16.34622525  14.30486876  25.93533282
O     17.22037243  12.21433099  24.58470083
O     13.11264687  7.86724127  18.27122522
O     15.24718308  7.78993589  19.76377079
O     15.42566505  7.02028720  17.22337694
O     10.90948537  7.30755726  13.62189304
O     16.61277407  8.35525986  21.91206246
O     6.84933682  8.20626528  16.22639573
O     17.20116587  6.13310493  20.54106314
O     19.43977296  8.18775706  13.10316543
O     10.21504817  7.96013263  10.45270037
O     17.81636536  8.51565573  19.55894365
O     9.23660452  8.61465025  15.20834928
O     18.54763779  7.17370498  17.40845562
O     7.64514090  6.80186389  14.10181579
O     11.72970422  8.05758125  16.02356652
O     20.32953142  7.66852038  19.28659556
O     10.52040012  8.31692321  18.34098533
O     15.27468187  8.12173586  13.48841924
O     11.40731165  5.94234498  17.59055291
O     5.91484882  15.60202648  18.24240998
O     5.57023828  20.04099897  18.14219322
O     5.38619632  23.98327268  17.92440553
H     24.41264314  17.49496601  11.13961395
H     24.46603541  16.16966766  19.56151639
H     21.76691636  25.30787555  11.20709444
H     11.73419970  25.40924637  13.40134262
H     15.00166578  27.50882060  17.83853328
H     19.62259564  26.41334292  14.10446097
H     16.91512103  26.92790629  20.48076530
H     7.01930307  26.76449059  17.64598236
H     17.37007166  8.91601979  10.29712975
H     8.76115616  25.01132831  21.00550524
H     6.74959031  18.49189513  21.60997293
H     18.84025123  27.68560816  18.07412017
H     20.89514758  9.01477751  10.04800703
H     14.75126081  26.17868726  14.04045278
H     5.56949774  17.77256427  11.26533704
H     21.76025612  26.91330229  20.41735749
H     11.58263298  26.76612297  17.57384299
H     17.21660536  25.10558924  11.36223164
H     7.58243181  25.13204564  12.95704347
H     24.53051649  14.24224579  11.52672927
H     24.37242110  9.74363624  11.21151716
H     24.06939843  20.27742083  19.48130960
H     23.95633024  23.79107682  19.33753497
H     9.12691707  10.43579363  8.76823998
H     9.99954343  14.18947064  23.36272132
H     8.93568527  11.05983969  21.24108555
H     6.48036132  13.65709150  21.72463620
H     5.56371802  9.95906578  11.12845674
H     5.69314377  14.05089123  11.56526018
H     24.41264314  17.49496601  24.43091395
H     15.28146861  16.18147873  5.00000000
H     21.76691636  25.30787555  24.49839444
H     19.48587325  18.41503045  29.07957541
H     9.99701647  17.73188741  23.77788072
H     19.29075547  15.80732870  5.02583647
H     9.62448901  19.85373085  6.54072050
H     6.74959031  18.49189513  8.31867293
H     9.34210235  16.21760795  6.70382701
H     22.04689301  16.17041826  7.30231517
H     15.64041917  17.48159304  26.03610926
H     17.21660536  25.10558924  24.65353164
H     24.53051649  14.24224579  24.81802927
H     15.05812660  20.12111508  5.52611980
H     22.06234247  11.09360119  24.97304763
H     19.05994301  13.45540874  28.83601122
H     17.04219565  24.08554682  7.44773866
H     9.35604061  13.69340864  8.45614865
H     18.88504962  20.63154402  5.37372728
H     21.81996601  24.08072112  7.50890006
H     21.87973882  19.75915801  7.57202571
H     15.54706860  14.43519020  26.46943484
H     17.29292600  11.34363498  25.00603733
H     15.54534099  6.24521078  16.65255804
H     11.41015199  6.56135487  13.25663295
H     17.17487598  8.38961105  22.70184815
H     6.84976886  7.79914601  17.10682387
H     17.03920929  5.19800795  20.34040496
H     19.55700675  7.24896431  13.31723183
H     9.99938331  7.03142628  10.63128697
H     18.63662793  6.45861058  16.75913232
H     7.53492761  6.24910020  13.31238223
H     21.11777811  7.66338412  19.85187493
H     9.81410501  8.22895646  19.00000662
H     14.97562156  7.19948819  13.45805206
H     11.57833040  5.00000000  17.74430113
H     5.50196456  15.82864959  19.09038908
H     5.13219150  20.30123988  18.96759596
H     5.00000000  23.77944088  18.79054929
H     15.03250349  16.48133830  15.56365414
