# Supplementary material for: Brønsted acidity in zeolites measured by deprotonation energy
Source: Sci Rep. 2022 May 4;12:7301. doi: 10.1038/s41598-022-11354-x (PMC9068704; doi:10.1038/s41598-022-11354-x)
Supplement: Supplementary file 2 — Supplementary Information 2. [file 41598_2022_11354_MOESM2_ESM.zip › structures/clusters/mfi/MFI_Al11-O24_bas_cluster_108T.xyz]

448

Si    14.96526368  11.97959769  6.49644017
Si    21.82922685  9.86275300  13.12696440
Si    14.95266428  19.82696578  6.45526956
Si    17.41506664  11.45006314  8.35141869
Si    19.40232907  10.40921721  15.02052780
Si    17.37020581  20.34861938  8.35047743
Si    17.75812794  12.20360771  11.29657006
Si    17.74087716  19.58328805  11.28622972
Si    20.94224289  12.31180300  11.33676339
Si    20.91013174  19.52248535  11.32957574
Si    14.84058959  10.42913833  15.25609137
Si    24.70737804  10.21862584  14.00002921
Si    16.91104403  9.90422648  13.16186027
Si    21.79660898  17.44706058  13.39397341
Si    21.86137730  14.37127951  13.38987821
Si    19.43359274  18.23789968  15.26631955
Si    17.33825872  8.32147854  8.63873321
Si    19.46774286  13.52536528  15.25593072
Si    17.98118268  7.50028083  11.60910683
Si    21.09454271  7.47452853  11.44175060
Si    14.72660959  13.52946580  15.27498463
Si    24.72458542  13.36113558  14.01622118
Si    24.64839486  18.45296445  14.03832312
Si    17.00517912  17.43222323  13.39025247
Si    17.00950977  14.31354214  13.42040347
Si    14.96526368  11.97959769  19.78774017
Si    14.95266428  19.82696578  19.74656956
Si    17.41506664  11.45006314  21.64271869
Si    17.37020581  20.34861938  21.64177742
Si    17.75812794  12.20360771  24.58787006
Si    19.04385715  9.62879778  17.95674881
Si    17.74087716  19.58328805  24.57752972
Si    20.94224289  12.31180300  24.62806340
Si    15.87070935  9.54752727  18.00726882
Si    20.91013174  19.52248535  24.62087574
Si    21.97963358  11.50048731  21.85451454
Si    21.98764534  20.28266148  21.85009737
Si    19.90497270  11.96067594  19.78281602
Si    19.86375375  19.82838609  19.81584793
Si    14.93774250  7.51438034  20.06932813
Si    17.33825872  8.32147854  21.93003321
Si    18.77311444  17.44234906  18.21398054
Si    18.78793246  14.35222326  18.19495611
Si    15.67407040  17.38294408  18.12858081
Si    15.68699004  14.37463388  18.10795607
Si    22.05577635  8.37816647  21.90536089
Si    17.00517912  17.43222323  26.68155247
Si    19.80443491  7.52002402  20.08272868
Si    17.00950977  14.31354214  26.71170347
Si    21.81810773  21.93020105  13.14085799
Si    19.36972709  21.36415537  14.99792280
Si    14.83196655  21.42385720  15.28150118
Si    24.68630776  21.58603265  14.02320709
Si    16.85756092  21.87150754  13.16072500
Si    17.33118785  23.47049485  8.61532059
Si    17.99398582  24.27093653  11.58929812
Si    21.10613732  24.31396415  11.44591279
Si    19.02450796  22.14760357  17.95153092
Si    15.85001363  22.28738175  17.99937654
Si    14.93028008  24.31481282  20.09007321
Si    17.33118785  23.47049485  21.90662059
Si    22.06921610  23.40915321  21.91051767
Si    19.81284475  24.24008498  20.06671252
Si    11.94032512  9.85919516  16.10559503
Si    9.44684115  10.35624962  14.29687442
Si    7.69743880  19.80269957  17.91201176
Si    9.19102334  9.87312848  11.23238094
Si    7.75140018  12.01922163  17.88502175
Si    10.90333007  19.45396230  17.86842472
Si    10.95855379  12.30638118  17.86662202
Si    12.07681014  20.13921350  7.35942873
Si    12.08844434  11.67234281  7.37153063
Si    9.93449533  19.50090653  9.30121313
Si    6.99788702  9.55781429  15.94785618
Si    9.93753638  12.33796224  9.29676398
Si    11.78103852  14.35442556  15.65500450
Si    11.68600474  17.43679339  15.66990759
Si    9.26050424  13.48841257  14.17650323
Si    9.18774880  18.33021201  14.20610131
Si    8.78390751  14.37630765  11.22639134
Si    8.14759525  7.51847879  17.88117503
Si    8.77698964  17.46806094  11.24454344
Si    11.26764602  7.45400590  17.80373741
Si    6.88517153  14.38821488  16.07651801
Si    6.76725872  17.47577110  16.08545698
Si    7.47497960  20.28228094  20.96590524
Si    7.48625553  11.54107634  20.94175882
Si    9.19102334  9.87312848  24.52368094
Si    12.07681014  20.13921350  20.65072873
Si    12.08844434  11.67234281  20.66283063
Si    9.93449533  19.50090653  22.59251313
Si    9.93753638  12.33796224  22.58806398
Si    7.66402053  8.40363561  20.83335140
Si    8.78390751  14.37630765  24.51769134
Si    8.77698964  17.46806094  24.53584344
Si    12.08055947  8.53388857  20.65360317
Si    10.06585337  7.50911484  22.72133084
Si    11.91930263  21.92669803  16.13047306
Si    9.45790352  21.45418448  14.31784463
Si    9.16063148  21.94082159  11.25374750
Si    6.98623169  22.25883117  15.95588783
Si    8.13229279  24.29404673  17.88758099
Si    11.25579208  24.33063763  17.85898573
Si    9.16063148  21.94082159  24.54504750
Si    7.65617429  23.41497740  20.84090163
Si    12.07670176  23.28445779  20.69286566
Si    10.04849994  24.29400511  22.73924163
Al    14.61973028  18.35320021  15.11162963
O     13.70343537  11.80762837  7.49178719
O     23.09594193  10.07830621  14.11169319
O     13.69169952  19.97731399  7.45540244
O     13.24478705  10.17196662  15.19852215
O     16.32099535  12.12362644  7.36399426
O     20.49159985  9.75196350  14.02775111
O     16.31163568  19.67493223  7.32082998
O     14.75220479  13.35188002  5.63471101
O     22.03042804  8.47099923  12.31359195
O     14.74218566  18.44613565  5.59161505
O     15.03546396  10.73682983  5.45234451
O     21.74151222  11.09165727  12.06023636
O     17.46205278  12.33091506  9.71044596
O     19.33662326  9.51052419  16.36932947
O     17.37536611  19.46679053  9.70863230
O     19.78160790  19.82367300  15.31115677
O     17.01022931  9.91342114  8.67473220
O     19.81197977  11.94200696  15.37615119
O     18.87318031  11.47800250  7.64877195
O     17.94756066  10.40348684  14.30846840
O     18.85286254  20.32812323  7.69363975
O     17.15815910  13.52184051  12.01602193
O     17.35313977  18.18260407  11.98872578
O     19.35321390  12.09468162  11.59566775
O     19.33265048  19.86825163  11.49635074
O     17.02831675  10.85974441  11.85206748
O     21.42717843  13.72974081  11.96002672
O     21.27148685  18.08243681  11.99203799
O     21.26535123  12.35450285  9.74976367
O     15.54336057  9.53445617  16.41879568
O     21.30637949  19.42568767  9.76050533
O     25.26783248  9.40054810  12.71175114
O     15.41852323  10.02068886  13.79566491
O     25.34087055  9.58874453  15.35586303
O     15.18705659  19.89228253  15.61720747
O     15.16679462  12.00146025  15.59259371
O     25.11791829  11.79043548  13.86568802
O     25.09949951  20.01139042  13.91125618
O     17.18753876  8.36952274  12.72547518
O     23.03049044  18.32728231  13.98148790
O     23.11062176  13.54633586  14.02595944
O     20.58798139  17.43916337  14.46588712
O     16.17349125  7.55681887  7.82073618
O     20.61100184  14.29113763  14.41438155
O     22.28125433  15.91760269  13.14094530
O     19.46923040  17.64830353  16.77662613
O     17.33148443  7.72971508  10.14198175
O     19.45587956  14.18976642  16.73302932
O     17.98254461  17.98789199  14.58941432
O     18.78566453  8.07558759  7.93775018
O     18.01026925  13.70583469  14.55702916
O     17.84577774  5.94918681  12.04222958
O     19.54432383  7.95940202  11.57043751
O     21.27234545  5.96179559  12.00171224
O     15.09598321  17.20780747  16.54593597
O     21.54832218  7.50949520  9.88597085
O     15.16142760  14.50642206  16.54715768
O     25.39153453  14.17087683  12.77568636
O     25.32713348  17.62728395  12.81148564
O     15.47202477  17.62529208  13.80581772
O     15.47749851  14.11592162  13.96449690
O     25.31899647  13.94535283  15.41054798
O     25.15601547  17.83337057  15.45773079
O     17.35450712  15.85922484  13.14869353
O     13.70343537  11.80762837  20.78308719
O     13.69169952  19.97731399  20.74670243
O     23.58357291  20.01027201  21.77717051
O     23.57511191  11.76561329  21.80977922
O     16.32099535  12.12362644  20.65529426
O     16.31163568  19.67493223  20.61212998
O     14.75220479  13.35188002  18.92601102
O     14.74218566  18.44613565  18.88291505
O     15.03546396  10.73682983  18.74364451
O     21.74151222  11.09165727  25.35153636
O     17.46205278  12.33091506  23.00174596
O     17.37536611  19.46679053  22.99993230
O     17.01022931  9.91342114  21.96603220
O     18.87318031  11.47800250  20.94007195
O     18.85286254  20.32812323  20.98493975
O     17.15815910  13.52184051  25.30732193
O     19.56161775  8.27026233  18.66537747
O     17.35313977  18.18260407  25.28002577
O     19.35321390  12.09468162  24.88696775
O     17.45279202  9.81718631  18.25530067
O     19.33265048  19.86825163  24.78765073
O     19.77669168  20.82709440  18.53839230
O     17.02831675  10.85974441  25.14336748
O     19.83140154  10.93505263  18.52493806
O     21.42717843  13.72974081  25.25132672
O     15.41988280  8.11835605  18.63249412
O     21.27148685  18.08243681  25.28333799
O     21.26535123  12.35450285  23.04106367
O     21.30637949  19.42568767  23.05180533
O     21.40079322  11.96269409  20.40876669
O     21.37110293  19.82749410  20.41713056
O     21.64580621  9.93284080  22.12504345
O     19.56668226  13.46727656  19.29507037
O     19.49792588  18.31619710  19.35837677
O     13.69975712  8.38733898  20.66454579
O     23.66649790  8.27827328  21.74477204
O     16.17349125  7.55681887  21.11203619
O     14.46249640  5.98117668  19.85305866
O     17.33148443  7.72971508  23.43328176
O     17.98254461  17.98789199  27.88071432
O     18.78566453  8.07558759  21.22905018
O     18.01026925  13.70583469  27.84832916
O     18.86119661  15.89390251  18.67723653
O     17.20163221  17.89213110  18.08328506
O     17.22497596  13.87065275  18.11589585
O     15.54513735  15.87841044  18.73051420
O     21.54832218  7.50949520  23.17727085
O     15.47202477  17.62529208  27.09711772
O     21.33567745  7.79414112  20.56757237
O     15.47749851  14.11592162  27.25579690
O     17.35450712  15.85922484  26.43999353
O     19.55140792  5.94683960  19.83272719
O     23.07494357  21.72337877  14.14196383
O     20.46628702  22.03759866  14.01954543
O     22.03488444  23.32403496  12.33024594
O     21.75582152  20.70073492  12.07139650
O     15.01757791  21.07854582  5.42640168
O     19.31921147  22.23671672  16.36464100
O     16.95330328  21.88898475  8.65632786
O     17.91559473  21.38798962  14.29531673
O     16.91126973  20.83961209  11.90253277
O     15.52096482  22.37826854  16.42173728
O     25.23605661  22.39215077  12.72229104
O     15.37659721  21.87770092  13.81033738
O     25.32820159  22.23559588  15.36563574
O     17.19314717  23.37770331  12.66686274
O     16.17736018  24.28471529  7.82900613
O     17.36735331  24.07405620  10.11078844
O     18.77709798  23.66804361  7.89618556
O     17.84577774  25.81908681  12.04222958
O     19.55915957  23.82757085  11.56318167
O     21.27234545  25.83169560  12.00171224
O     21.56710981  24.27965712  9.89224346
O     21.75582152  20.70073492  25.36269649
O     15.01757791  21.07854582  18.71770168
O     16.95330328  21.88898475  21.94762786
O     19.59828675  23.49772562  18.64134596
O     17.43255544  22.01642967  18.26409741
O     16.91126973  20.83961209  25.19383277
O     15.40049711  23.70044805  18.66277046
O     21.67102882  21.85261790  22.13180575
O     13.69283503  23.46016347  20.71064052
O     23.67913191  23.52915626  21.75011228
O     16.17736018  24.28471529  21.12030613
O     14.46249640  25.85107668  19.85305866
O     17.36735331  24.07405620  23.40208844
O     18.77709798  23.66804361  21.18748556
O     21.56710981  24.27965712  23.18354346
O     21.33994212  23.98405838  20.57387135
O     19.55140792  25.81673960  19.83272719
O     10.65825070  9.69406583  15.13874125
O     12.17461446  8.47664108  16.92764120
O     11.73419923  11.06096644  17.17462606
O     9.74708971  10.13242064  12.72866919
O     9.35194062  11.94067809  14.66777132
O     9.43567690  19.86514526  14.68750387
O     8.90945698  19.60902243  8.03450930
O     8.04805781  9.63557398  14.70042597
O     8.90628707  12.23334266  8.03520620
O     7.08362508  18.39523391  17.38228539
O     9.78817665  8.45310340  10.71997486
O     7.20170412  13.45596244  17.36621175
O     7.57145941  9.84999991  11.23809855
O     9.37174189  12.00401561  17.91892776
O     9.71189888  11.07876984  10.28864846
O     7.21793813  10.82662793  16.93125455
O     11.16117979  18.05420651  17.09296475
O     11.24986157  13.66541283  17.02940654
O     11.49894157  19.31987127  6.08292888
O     11.54434958  12.49273821  6.07661840
O     11.45396165  19.52166633  8.72751856
O     5.48697055  9.58874453  15.35586303
O     11.45628055  12.31250595  8.72182871
O     11.66804916  10.10351400  7.24245178
O     9.70905505  18.09330391  10.07587510
O     7.19015661  8.15493436  16.73897075
O     9.73497085  13.74659236  10.07474118
O     13.12404637  13.61079861  15.09846613
O     12.91082292  18.24491778  15.04438798
O     10.66894672  14.23252879  14.48117429
O     10.44334856  17.39791056  14.61437614
O     12.13710461  15.89440437  15.98111279
O     8.97385525  13.51191238  12.58652556
O     8.99455879  18.32809072  12.59971164
O     8.06858239  14.24694214  14.96813622
O     7.85742203  17.73419068  14.91065182
O     9.20593488  15.92021492  11.48488300
O     7.23375108  14.26589147  10.74628722
O     9.69859372  7.62760374  17.39931711
O     7.21494599  17.57211373  10.80427308
O     11.77433466  5.95071475  17.47003075
O     5.46509647  13.94535283  15.41054798
O     5.30211547  17.83337057  15.45773079
O     6.79614319  15.92793798  16.57473696
O     6.32399027  19.57702030  21.85795602
O     6.30792125  12.23213324  21.80789253
O     7.13057938  20.04822679  19.40818042
O     9.74708971  10.13242064  26.01996918
O     7.17220891  11.77300931  19.37602148
O     7.53901446  9.95375242  21.30973668
O     8.90945698  19.60902243  21.32580930
O     8.90628707  12.23334266  21.32650620
O     9.78817665  8.45310340  24.01127487
O     9.31493099  19.76925721  17.93594256
O     7.57145941  9.84999991  24.52939855
O     9.71189888  11.07876984  23.57994847
O     11.49894157  19.31987127  19.37422888
O     11.54434958  12.49273821  19.36791840
O     11.45396165  19.52166633  22.01881857
O     11.45628055  12.31250595  22.01312871
O     11.66804916  10.10351400  20.53375178
O     9.70905505  18.09330391  23.36717510
O     9.73497085  13.74659236  23.36604118
O     6.27461501  7.62447837  21.14402638
O     8.97385525  13.51191238  25.87782556
O     7.95988262  8.37630524  19.24508847
O     8.99455879  18.32809072  25.89101164
O     8.87460089  7.67847343  21.62709260
O     7.71974434  5.97486436  18.13526999
O     9.20593488  15.92021492  24.77618300
O     7.23375108  14.26589147  24.03758722
O     7.21494599  17.57211373  24.09557308
O     11.43347085  7.73821216  19.39511777
O     11.48845561  7.91263163  22.03364936
O     10.12296634  5.97018573  23.22833860
O     13.22794103  21.69383073  15.22194925
O     10.63843794  22.16284400  15.16536318
O     12.14842389  23.25837305  17.04191840
O     11.67657325  20.66940343  17.12554834
O     9.73138823  21.68715929  12.74424583
O     8.03092580  22.12899407  14.71074897
O     9.71361297  23.38156981  10.74543321
O     7.53860770  21.92349029  11.25741676
O     7.19055439  21.01865422  16.97496304
O     9.70996986  20.76015903  10.29371212
O     5.47430159  22.23559588  15.36563574
O     11.68502441  21.71596901  7.22644521
O     7.19518906  23.67704485  16.71884076
O     9.69014674  24.17388268  17.44337996
O     11.77433466  25.82061475  17.47003075
O     9.73138823  21.68715929  26.03554583
O     7.51787746  21.87108305  21.33067537
O     9.71361297  23.38156981  24.03673321
O     7.53860770  21.92349029  24.54871676
O     9.70996986  20.76015903  23.58501212
O     11.68502441  21.71596901  20.51774521
O     6.28325741  24.21163412  21.17092984
O     7.91107209  23.43569092  19.24569454
O     8.88878609  24.13300142  21.60865898
O     7.71974434  25.84476436  18.13526999
O     11.41423511  24.11962966  19.46464072
O     11.47955208  23.85285570  22.09467299
O     10.12296634  25.84008573  23.22833860
H     15.31572862  13.96843466  5.14155661
H     15.30628145  17.80255617  5.13499552
H     15.53275290  10.02874209  5.01392067
H     19.48952633  11.76632974  6.95747969
H     19.45653962  20.02969363  6.99548951
H     21.69117366  11.84537789  9.04239741
H     21.71288855  19.93704108  9.04345019
H     25.60778591  9.49196507  11.80788466
H     26.24385678  9.57025934  15.70966265
H     15.43239706  7.53136795  7.19541094
H     19.39150531  7.74520592  7.25605750
H     17.93452838  5.02211641  11.77100310
H     21.17312112  5.05572749  11.66990640
H     21.85185294  8.02908586  9.12518532
H     25.47121762  14.32086186  11.82067060
H     25.43180372  17.49402165  11.85640172
H     26.16417424  14.20892845  15.80690947
H     26.02600324  17.62103149  15.83046848
H     24.34353259  19.87661312  22.36496008
H     24.34885300  11.92132042  22.37367639
H     21.79372122  10.36019584  25.98646817
H     16.95833647  10.28955717  25.92496154
H     21.68616808  14.11240391  26.10420028
H     21.58469218  17.70347121  26.11951231
H     24.45742963  7.82546678  22.07687635
H     14.74201963  5.06318518  19.99468625
H     17.72029364  7.59241111  24.31127664
H     18.85107680  18.13753536  28.28587936
H     18.87950602  13.59820279  28.26515382
H     21.27677965  7.48857108  24.10825250
H     14.99161391  18.03559037  27.83316169
H     15.02795579  13.76482182  28.04036065
H     19.70841043  5.00000000  19.97324406
H     15.51171625  21.79611736  5.00000000
H     25.57870255  22.30913562  11.81863057
H     26.23169263  22.24948070  15.71835540
H     15.42966739  24.30276041  7.21132509
H     19.39355138  24.00850989  7.22912641
H     17.92704852  26.75006183  11.78226696
H     21.16606806  26.73589604  11.66700837
H     21.86740590  23.75903244  9.13088140
H     21.79287141  21.43206195  25.99884749
H     16.87927094  21.45439788  25.94344234
H     24.46355916  23.98734627  22.09016493
H     14.74711456  26.76929064  19.98257938
H     17.74305908  24.19209839  24.28854838
H     21.29126149  24.30018662  24.11326721
H     19.70357906  26.76285711  19.98307878
H     8.05316946  20.01091295  7.81967053
H     8.05913904  11.82035743  7.80567751
H     9.95419416  7.88871102  9.94874245
H     6.61817365  9.67205483  11.21614870
H     11.14337733  19.39992005  5.18400381
H     11.19408722  12.38131055  5.17895468
H     5.10851768  9.96504004  14.54587840
H     11.91393119  9.16791874  7.31389073
H     6.30271967  14.35901182  11.00203929
H     6.28117174  17.47191466  11.04701944
H     11.46477997  5.06124215  17.70222546
H     5.11015488  13.59649828  14.57795146
H     5.00000000  18.20212805  14.61295616
H     5.52856074  19.70309643  22.39860069
H     5.52975063  12.10796603  22.37351872
H     9.56645284  10.26708162  26.96343977
H     6.61817365  9.67205483  24.50744870
H     5.59637426  7.56179909  21.83464986
H     9.14593890  13.49780477  26.83233496
H     9.11037969  18.32936248  26.85407129
H     7.96620729  5.04844118  17.98729667
H     6.30271967  14.35901182  24.29333929
H     6.28117174  17.47191466  24.33831945
H     10.07846928  5.04633215  22.93608089
H     9.91398777  23.92751235  9.96909779
H     6.58935205  22.12123612  11.23076529
H     5.09080980  21.84752210  14.56361779
H     11.91866599  22.65159676  7.33090726
H     11.47115361  26.72012059  17.66970670
H     9.56703539  21.54715120  26.98121272
H     6.58935205  22.12123612  24.52206529
H     5.59995964  24.26262539  21.85751855
H     7.97563597  26.76797853  17.98329935
H     10.08879654  26.76080306  22.92500375
H     14.99009795  16.23323730  16.33453878
