# Supplementary material for: Brønsted acidity in zeolites measured by deprotonation energy
Source: Sci Rep. 2022 May 4;12:7301. doi: 10.1038/s41598-022-11354-x (PMC9068704; doi:10.1038/s41598-022-11354-x)
Supplement: Supplementary file 2 — Supplementary Information 2. [file 41598_2022_11354_MOESM2_ESM.zip › structures/clusters/mfi/MFI_Al10-O24_bas_cluster_92T.xyz]

379

Si    21.92634891  22.07930040  11.62778327
Si    14.96063784  11.92271004  17.93968887
Si    21.78142939  9.97692862  11.31589281
Si    14.96962529  19.80788123  18.29905764
Si    11.80812096  9.75697216  14.25092042
Si    11.96021046  21.79926887  14.61384635
Si    19.46407826  21.40105892  13.47594472
Si    17.38305977  11.50051195  19.88731494
Si    19.33858256  10.42040283  13.22937495
Si    17.48008178  20.31740355  20.05199565
Si    7.52014413  20.38485984  19.27060408
Si    9.48027046  10.27800081  12.31609250
Si    7.40416875  11.39719826  19.06682177
Si    9.34947908  21.52158136  12.77376781
Si    19.17747549  22.07346856  16.46158781
Si    17.70905253  12.35238491  22.77690487
Si    18.97778409  9.53984999  16.14033798
Si    17.86212923  19.70298919  23.05942120
Si    7.94330851  19.46793546  16.34697785
Si    9.08828085  9.85895717  22.60159988
Si    7.68552168  11.96658701  16.04614009
Si    9.23706808  22.27870026  23.07865950
Si    16.00842126  22.21352972  16.53081926
Si    15.78038007  9.44705857  16.16937882
Si    21.03951287  19.69140183  23.09006450
Si    11.16042310  19.42223627  16.47637598
Si    10.89199757  12.29402174  15.99921422
Si    14.91845353  21.35851992  13.77235001
Si    14.71605981  10.44831865  13.45008569
Si    22.06653721  20.36209598  20.26514818
Si    12.13648245  20.28085525  19.23164181
Si    12.09281313  11.62708547  18.77630868
Si    24.80174200  21.44912079  12.55818233
Si    16.93437233  21.97261350  11.63832152
Si    19.84827095  11.91989914  17.99035137
Si    16.82257051  10.01240485  11.34729343
Si    20.00611543  19.69895265  18.22659499
Si    9.94358264  19.84473719  21.18806440
Si    7.01578873  9.58613638  14.01615909
Si    9.91300323  12.22881025  20.67870898
Si    7.00416966  22.04755827  14.68612993
Si    21.78909280  17.46619261  11.81837650
Si    14.93353851  7.51275311  18.28365647
Si    21.75169517  14.40105975  11.54000085
Si    15.08361793  24.31342009  18.48192706
Si    11.71382978  14.42683733  13.82842045
Si    11.81412750  17.57021575  14.19595625
Si    19.41997311  18.24803903  13.67772110
Si    17.37883831  8.38435961  20.11946558
Si    19.40266470  13.53656118  13.48293343
Si    17.44714501  23.47572191  20.32888561
Si    7.57839174  23.50708130  19.31603552
Si    9.30023025  13.43540060  12.22653057
Si    7.45485991  8.23234183  18.85019139
Si    9.21527112  18.39099508  12.49800860
Si    18.83433443  17.43370012  16.59209803
Si    18.77645227  14.34420056  16.39407128
Si    17.97315049  24.33462870  10.04684021
Si    8.02199862  24.31138869  16.40287762
Si    8.02772256  7.51291783  15.88107095
Si    15.69407101  14.35003767  16.29401887
Si    11.10628502  24.26168227  16.21421080
Si    14.69975368  18.29952062  13.56791433
Si    14.65572503  13.58044043  13.45936540
Si    22.10667202  23.49785544  20.37281268
Si    12.23152591  23.37968896  19.01643332
Si    12.09305554  8.49074138  18.85306280
Si    24.60605511  18.29193868  12.54531951
Si    17.01265040  17.52910543  11.83319213
Si    19.81591125  7.53739766  18.28658634
Si    16.97366437  14.37111337  11.67090333
Si    19.91457133  24.29544711  18.51742476
Si    10.13394959  24.26896671  21.00440705
Si    6.82906897  14.23669683  14.13425689
Si    9.87158511  7.50490683  20.66516146
Si    6.95193957  17.29717720  14.35768403
Si    17.38305977  11.50051195  6.59601494
Si    17.48008178  20.31740355  6.76069565
Si    17.70905253  12.35238491  9.48560487
Si    17.86212923  19.70298919  9.76812120
Si    9.08828085  9.85895717  9.31029988
Si    9.23706808  22.27870026  9.78735950
Si    20.89841814  12.39667715  9.47570362
Si    21.03951287  19.69140183  9.79876450
Si    9.94358264  19.84473719  7.89676440
Si    9.91300323  12.22881025  7.38740898
Si    17.44714501  23.47572191  7.03758561
Si    8.77614525  14.37446647  9.23968436
Si    8.88568842  17.47980209  9.55441609
Si    21.08934169  24.41031558  9.95431761
Si    11.12260528  7.46724488  16.03969228
Al    15.71885030  17.42658649  16.61404684
O     23.22933297  21.82836114  12.55162828
O     13.69574369  11.80106907  18.94219927
O     23.04958973  10.15355362  12.31083125
O     13.73963917  20.08730329  19.33749536
O     23.67753646  20.17925634  20.29100758
O     13.12799950  10.13408625  13.38844052
O     13.32604162  21.61725042  13.76841531
O     20.61035752  22.06322501  12.55721367
O     16.30886157  12.06713054  18.81912876
O     20.44502989  9.82653513  12.21302881
O     16.32599503  19.60122238  19.17968355
O     6.41703347  19.74811788  20.27221281
O     10.56448066  9.51208015  13.24188104
O     6.32189132  12.13727752  20.01038746
O     10.72784646  21.55453118  13.60568037
O     22.05073482  23.54271633  10.93175606
O     14.76560623  13.22158778  16.98937208
O     21.98252619  8.62602469  10.43634002
O     14.66114925  18.51413575  17.40437270
O     12.07363770  8.37936364  15.08149887
O     11.95532792  23.30001524  15.22549538
O     21.84701004  20.94362131  10.45850845
O     15.00214474  10.61988089  16.97570097
O     21.69708529  11.24045626  10.29532907
O     15.13036179  21.11377393  17.32465435
O     11.47965190  10.96241030  15.28618599
O     11.89623506  20.72749576  15.83508558
O     19.42497933  22.22177196  14.87004087
O     17.33579904  12.45325090  21.20255572
O     19.30308459  9.48460709  14.55414047
O     17.55825995  19.55970084  21.48484270
O     7.47219743  19.53125287  17.89460354
O     9.74991826  9.82958995  10.78766446
O     7.08232501  11.76236630  17.52981795
O     9.57573172  22.27979076  11.36647539
O     19.78849047  19.82848667  13.70948528
O     17.05628421  9.96625134  20.31567281
O     19.71257357  11.94916312  13.63682877
O     17.11557268  21.89049550  20.25321100
O     7.21354413  21.95817647  18.96532008
O     9.66643689  11.88311795  12.54024760
O     7.31232114  9.78950899  19.30442580
O     8.89443397  19.97980059  12.52884387
O     18.02271726  21.53580633  12.75495622
O     18.85881925  11.54540501  19.22397368
O     17.88294011  10.39044015  12.51804865
O     18.93228476  20.18316593  19.34736835
O     8.99148991  20.26379380  19.93889837
O     7.96641806  9.84286993  12.71832513
O     8.89142249  11.93193769  19.44306250
O     8.16820708  22.28969040  13.57479260
O     19.77711895  23.39841834  17.17654212
O     17.24481478  13.73138036  10.20686651
O     19.56882608  8.19402454  16.82315847
O     17.36105784  18.33319558  10.48017950
O     7.40316169  18.08240261  15.70099267
O     9.34633865  8.42936691  21.88749034
O     6.91443388  13.22673905  15.39219727
O     10.03799034  23.54704422  22.45556571
O     17.58845835  21.94598497  16.79582199
O     19.30852234  12.14157986  22.97961477
O     17.37519839  9.61378349  16.40875734
O     19.45003301  19.91004071  10.06565974
O     9.55966487  19.53781358  16.23520121
O     7.49733626  10.17144677  22.70693619
O     9.28112202  12.22570547  16.10764913
O     7.63749227  22.43728135  22.80898301
O     19.94215826  20.73245012  16.96768629
O     16.92852584  11.08287402  10.13143580
O     19.67801424  10.85975521  16.77425048
O     17.05016465  20.98861790  10.34751573
O     7.29919131  20.69948230  15.52560205
O     9.80843940  11.04803313  21.77946601
O     7.39934156  10.63269653  15.18509009
O     9.74494245  20.87601713  22.42889458
O     15.59001795  23.69286719  17.06402057
O     21.33462917  13.84900297  10.06548493
O     15.24566290  8.02891280  16.76426929
O     21.54637363  18.30028776  10.45124233
O     11.72756272  18.08274032  15.73515088
O     11.28779005  13.62818682  15.16805991
O     15.69118233  22.17568469  14.93657913
O     15.43944630  9.53665933  14.58708104
O     21.35717200  19.59356576  21.50901174
O     11.49668113  19.34045745  18.05748451
O     11.55249450  12.42534085  17.46995066
O     25.61390885  22.20657316  11.37279997
O     15.46234291  21.80841963  12.31094969
O     21.36585770  11.86163089  18.56644042
O     15.33080071  10.09106297  11.99077247
O     21.49897728  19.74359988  18.87766812
O     11.48332695  19.87553680  20.66720002
O     11.42707754  12.26787830  20.10630189
O     25.40180103  21.92504087  13.98562120
O     15.20100801  19.75789934  14.02894965
O     14.97265736  12.02738975  13.80890699
O     21.68321638  21.93598690  20.36821441
O     11.76504861  21.83167382  18.88547798
O     11.69661223  10.05211753  18.63735308
O     25.00746291  19.85160286  12.35893407
O     17.13595716  23.51380596  11.17137899
O     19.56543000  13.41343261  17.45349182
O     17.06801416  8.51557854  10.78108814
O     19.72296748  18.18580274  17.73282806
O     9.59197092  18.33865519  21.67210248
O     7.23773663  8.09052624  14.59225033
O     9.61706424  13.67239167  21.34357142
O     6.96719055  23.32546777  15.67559585
O     22.99340276  18.13091229  12.69246269
O     13.70694252  8.33339672  18.97736227
O     22.99404015  13.54813391  12.14935473
O     13.85053311  23.45811196  19.10735416
O     23.72699771  23.62609403  20.32948177
O     13.07047975  13.78964413  13.19557339
O     13.09692903  18.21625895  13.40655713
O     20.43347233  17.45347528  12.69620146
O     16.25071391  7.70377368  19.19433944
O     20.49569571  14.25413576  12.54157272
O     16.31286472  24.32394291  19.53920081
O     6.45368135  24.15593736  20.26807816
O     10.53938509  14.37345343  12.70920607
O     10.50839749  18.05165806  13.39695553
O     22.17929946  15.95291712  11.39358832
O     14.55548297  25.81606307  18.19900565
O     11.99935200  15.96766576  14.22873273
O     19.57750929  17.61983792  15.14992172
O     17.34759284  7.64625051  21.56180882
O     19.47733179  14.25373258  14.92928995
O     17.41712178  23.96711911  21.86622969
O     7.62964476  24.40617061  17.97060631
O     9.08588112  13.61676603  10.63926383
O     7.35656100  8.09050969  17.24259064
O     9.51238686  17.91401058  10.98567997
O     17.90255330  18.03660334  13.09933929
O     18.83011032  8.19704630  19.40832093
O     17.92668980  13.71707362  12.81565172
O     18.91448500  23.76236254  19.68811232
O     9.03640974  23.57297605  20.02308680
O     7.95488802  13.86745938  13.01829887
O     8.88367706  7.64800548  19.37093748
O     7.93242385  17.59887368  13.09022916
O     18.85443196  15.84823727  16.96542886
O     17.77279298  25.91618733  10.34032226
O     7.89898131  25.78147122  15.75942682
O     17.33761682  18.00774228  16.51980953
O     17.23565560  13.81651587  16.23174724
O     19.54680628  23.92383983  10.15205324
O     9.54926682  23.76084191  16.21862737
O     9.58828528  7.97806760  15.85185254
O     15.55523085  15.75932741  17.01944081
O     21.23973673  25.97801769  10.34118031
O     11.24391528  25.77185131  15.63269070
O     15.13221942  17.24755490  14.82063836
O     15.14197589  14.54310379  14.71849961
O     21.52634400  24.21261304  21.70319075
O     11.68868338  24.20995919  17.72685578
O     11.56916438  7.62269361  17.58799387
O     25.11683648  17.47200052  11.23372822
O     15.43486892  17.77212371  12.22647272
O     21.34948499  7.82745764  18.75715813
O     15.43179310  14.07941797  12.12083218
O     21.44886510  24.22285564  19.07001739
O     11.61407422  24.04595880  20.36861847
O     11.37817198  7.93344838  20.20856392
O     25.29447938  17.70163359  13.89861507
O     17.24710617  15.95836299  11.55447123
O     19.53978531  25.82244437  18.13627179
O     9.85332199  25.84972328  21.20314765
O     7.04633545  15.72543186  14.72263566
O     16.30886157  12.06713054  5.52782876
O     16.32599503  19.60122238  5.88838355
O     21.84701004  20.94362131  23.74980845
O     17.33579904  12.45325090  7.91125572
O     17.55825995  19.55970084  8.19354270
O     9.74991826  9.82958995  24.07896446
O     9.57573172  22.27979076  24.65777539
O     17.05628421  9.96625134  7.02437281
O     17.11557268  21.89049550  6.96191100
O     18.85881925  11.54540501  5.93267368
O     18.93228476  20.18316593  6.05606835
O     8.99148991  20.26379380  6.64759836
O     8.89142249  11.93193769  6.15176250
O     17.24481478  13.73138036  23.49816651
O     17.36105784  18.33319558  23.77147950
O     9.34633865  8.42936691  8.59619034
O     10.03799034  23.54704422  9.16426571
O     19.30852234  12.14157986  9.68831477
O     19.45003301  19.91004071  23.35695974
O     7.49733626  10.17144677  9.41563619
O     7.63749227  22.43728135  9.51768301
O     16.92852584  11.08287402  23.42273580
O     17.05016465  20.98861790  23.63881573
O     9.80843940  11.04803313  8.48816601
O     9.74494245  20.87601713  9.13759457
O     21.54637363  18.30028776  23.74254233
O     21.28489288  12.38353849  7.90296023
O     21.35717200  19.59356576  8.21771174
O     11.48332695  19.87553680  7.37590002
O     11.42707754  12.26787830  6.81500189
O     9.59197092  18.33865519  8.38080248
O     9.61706424  13.67239167  8.05227142
O     16.31286472  24.32394291  6.24790081
O     17.41712178  23.96711911  8.57492969
O     18.91448500  23.76236254  6.39681232
O     9.23073603  15.92198620  9.30341652
O     7.19680307  14.24314926  8.90642561
O     7.28405640  17.74645481  9.54785203
O     21.52634400  24.21261304  8.41189075
O     6.23583225  7.38305021  19.49888078
O     14.55548297  5.94616307  18.19900565
O     7.89898131  5.91157122  15.75942682
O     11.24391528  5.90195131  15.63269070
O     19.53978531  5.95254437  18.13627179
O     9.85332199  5.97982328  21.20314765
O     5.46218449  9.73275237  13.56878422
O     5.54790103  21.92504087  13.98562120
O     5.35927575  14.14439448  13.44336431
O     5.44057937  17.70163359  13.89861507
H     24.01225821  10.25482830  12.24827868
H     24.45767763  20.04595611  20.85182020
H     5.64345821  19.87311702  20.84392649
H     5.50829169  12.12672280  20.53844450
H     21.41663100  7.99073551  9.97043199
H     20.25803148  12.29392771  22.85264027
H     6.55608648  9.93706655  22.71077725
H     6.68180198  22.41900184  22.97397367
H     25.78021212  22.32672806  10.42474616
H     21.72776218  11.63573668  19.43758734
H     26.27342542  21.99837154  14.40489859
H     17.57873248  7.94445957  10.18620167
H     9.16821937  17.82336515  22.37624082
H     9.11216424  14.09392760  22.05651143
H     23.96168045  13.48582217  12.12309641
H     24.45261695  24.07375131  20.79206115
H     5.63547017  24.28930355  20.77170891
H     14.78272160  26.75769660  18.24988690
H     17.68986092  7.59596908  22.46802311
H     17.75092164  24.18774558  22.74985948
H     17.86134567  26.82374048  10.00955695
H     7.97649237  26.74559166  15.83266492
H     21.11848170  26.84929823  9.93244148
H     11.17136346  26.70800581  15.87610597
H     21.26391795  24.33133621  22.62943984
H     25.36774856  17.48233339  10.29679900
H     21.75743589  8.14792306  19.57677876
H     26.19360050  17.46101902  14.17171913
H     19.70555640  26.77390459  18.22651252
H     9.86427561  26.76441801  20.88048130
H     15.49967464  11.98045117  5.00000000
H     15.51898948  19.72417915  5.36443349
H     21.89416751  21.61864677  24.44480256
H     9.58801381  10.09882900  24.99667753
H     9.43979622  21.82424879  25.50329479
H     17.24866780  9.02275063  6.90734731
H     19.44939442  11.76892975  5.19636012
H     19.57290524  19.89429642  5.38744304
H     8.11078959  20.33626004  6.24757888
H     8.00344497  11.61266696  5.92712476
H     17.08251446  14.11430020  24.37448324
H     17.15141013  17.84934926  24.58562972
H     9.66082620  7.87585307  7.86432969
H     10.09531823  23.97833452  8.29731577
H     6.55608648  9.93706655  9.41947725
H     6.68180198  22.41900184  9.68267367
H     16.86521648  10.44325807  24.14922280
H     16.98113971  21.57518736  24.40827776
H     21.69172534  17.80079219  24.56124683
H     21.69379204  11.84748742  7.20557172
H     21.78057565  20.05228364  7.47527840
H     11.87239385  20.11697394  6.52077719
H     11.82582607  11.88406947  6.01839007
H     15.57747650  24.31764771  5.61539425
H     19.50985688  24.07971870  5.69987804
H     6.26245544  14.40802726  9.10819221
H     6.32876497  17.59298817  9.61689018
H     21.87427774  23.78408249  7.61426698
H     5.56088013  7.47404721  20.18957548
H     14.87216434  5.04514521  18.36865156
H     7.97312301  5.02556247  16.14723024
H     11.16171534  5.00000000  15.98000468
H     19.76449141  5.03702037  18.36479525
H     10.02158818  5.03199107  21.08398146
H     5.06921900  10.08517470  12.75498042
H     5.18858948  21.64006294  13.13087984
H     5.00000000  13.72651200  12.64511925
H     5.03066414  18.05312476  13.09280898
H     15.04074591  16.26137107  14.62765951
