# Supplementary material for: Brønsted acidity in zeolites measured by deprotonation energy
Source: Sci Rep. 2022 May 4;12:7301. doi: 10.1038/s41598-022-11354-x (PMC9068704; doi:10.1038/s41598-022-11354-x)
Supplement: Supplementary file 2 — Supplementary Information 2. [file 41598_2022_11354_MOESM2_ESM.zip › structures/clusters/mfi/MFI_Al12-O26_bas_cluster_128T.xyz]

502

Si    17.71515968  12.39378207  7.35408009
Si    17.67529620  19.96536550  8.23694378
Si    16.85421358  10.04312626  9.24808599
Si    16.87860307  14.32713038  9.54767511
Si    17.21571213  17.59950678  10.26841021
Si    14.88221068  11.99875710  15.82630275
Si    21.75345238  10.04316120  22.46865056
Si    14.72012117  19.65931735  16.64647759
Si    24.64089520  19.63693353  17.94572544
Si    24.82167055  11.98769014  18.76162373
Si    17.29798106  11.52545066  17.75626048
Si    19.33765661  10.46916328  24.41973476
Si    16.67257806  20.48018222  18.70086063
Si    17.71515968  12.39378207  20.64538009
Si    18.94401533  9.56162454  14.02015067
Si    17.67529620  19.96536550  21.52824378
Si    20.92365852  12.54045469  20.68419116
Si    15.73661717  9.52256380  14.02920919
Si    20.72179138  19.87505572  21.46315377
Si    25.65632406  9.48515395  20.55352710
Si    21.93952023  11.54242736  17.93082310
Si    14.69968076  10.49865199  24.57076917
Si    21.66394741  20.22272307  18.62653071
Si    24.62556798  10.49627897  23.30997077
Si    19.79155846  11.92829002  15.88490712
Si    16.85421358  10.04312626  22.53938599
Si    19.13593311  19.45278156  17.06162436
Si    21.84263359  17.66301892  23.29901182
Si    14.94175016  7.47252529  16.13344081
Si    21.70115335  14.57836025  22.78792676
Si    24.86115432  7.48215348  18.44506165
Si    19.80465735  18.31632704  25.34310793
Si    17.30510315  8.42949561  18.00887579
Si    19.33865125  13.59116541  24.66203151
Si    18.69937373  17.47835487  14.76508929
Si    17.92833901  7.61102003  20.95125655
Si    18.70177987  14.38754831  14.30222598
Si    15.60398180  17.51108050  14.70551376
Si    21.05152774  7.59949480  20.79105015
Si    15.58033407  14.45328545  14.17463978
Si    25.50643390  14.42664312  20.44117491
Si    25.51167181  17.47151067  19.91753026
Si    14.76331357  18.50152834  25.22037738
Si    22.00130678  8.42248929  17.97264675
Si    14.59436299  13.62492338  24.66137040
Si    24.55357708  13.62896586  23.26721578
Si    24.74611412  18.53958336  22.70574016
Si    19.71606062  7.59141116  16.20253452
Si    16.87860307  14.32713038  22.83897511
Si    26.85151839  14.44788748  25.02082837
Si    27.18013508  17.49209645  24.36072982
Si    14.88221068  11.99875710  29.11760275
Si    14.72012117  19.65931735  29.93777759
Si    17.29798106  11.52545066  31.04756048
Si    19.33765661  10.46916328  11.12843476
Si    16.67257806  20.48018222  31.99216063
Si    18.94401533  9.56162454  27.31145067
Si    15.73661717  9.52256380  27.32050919
Si    14.69968076  10.49865199  11.27946917
Si    19.79155846  11.92829002  29.17620712
Si    19.13593311  19.45278156  30.35292436
Si    19.80465735  18.31632704  12.05180793
Si    19.33865125  13.59116541  11.37073151
Si    18.69937373  17.47835487  28.05638929
Si    18.70177987  14.38754831  27.59352598
Si    15.60398180  17.51108050  27.99681376
Si    15.58033407  14.45328545  27.46593978
Si    14.76331357  18.50152834  11.92907738
Si    14.59436299  13.62492338  11.37007040
Si    21.85227490  22.25032713  23.29300531
Si    19.93559559  21.50378035  25.42193360
Si    18.96583643  21.89740906  14.98580460
Si    15.87927632  22.03466285  14.78699407
Si    25.79201987  22.03852114  19.77338447
Si    14.95329601  21.62788917  25.19435819
Si    24.86776637  21.66424792  22.64824199
Si    17.49584236  22.37447207  23.65854229
Si    14.80278382  24.27434294  16.61251190
Si    24.72969100  24.26768064  17.92800948
Si    16.88955471  23.61485777  18.61622666
Si    17.99429418  24.38555657  21.36486661
Si    21.09036535  24.41477723  21.28148327
Si    21.84407049  23.36442609  18.48977595
Si    19.38843479  24.42916828  16.85524348
Si    19.93559559  21.50378035  12.13063360
Si    18.96583643  21.89740906  28.27710460
Si    15.87927632  22.03466285  28.07829407
Si    14.95329601  21.62788917  11.90305819
Si    17.49584236  22.37447207  10.36724229
Si    11.82273633  10.03433174  25.40706686
Si    9.41774056  10.45381993  23.44445842
Si    7.70444769  19.98632677  26.28322881
Si    9.01677796  9.50651160  20.55908036
Si    7.76381566  12.50142940  27.20119488
Si    10.74957904  19.86360257  26.42296568
Si    10.97309444  12.51736677  13.91932541
Si    11.72680457  20.20786201  15.98445043
Si    12.00989218  11.51569796  16.66966260
Si    9.18406147  19.44992761  17.53584708
Si    6.92757133  10.10046147  25.34337462
Si    9.85644415  11.91505829  18.69827309
Si    11.74033298  14.55795523  25.12229295
Si    11.85120780  17.64568246  24.65200256
Si    9.38481043  13.55624410  23.24228792
Si    9.84037083  18.31886435  22.57475855
Si    8.78269277  14.37102598  20.31293013
Si    8.75827690  17.44762692  19.83904240
Si    12.08240136  8.39025502  16.61732079
Si    6.99761839  14.44788748  25.02082837
Si    9.78077090  7.57396677  18.37870894
Si    7.32623508  17.49209645  24.36072982
Si    11.82273633  10.03433174  12.11576686
Si    10.74957904  19.86360257  13.13166568
Si    10.97309444  12.51736677  27.21062541
Si    11.72680457  20.20786201  29.27575043
Si    12.00989218  11.51569796  29.96096260
Si    11.74033298  14.55795523  11.83099295
Si    11.85120780  17.64568246  11.36070256
Si    11.15021666  7.58154879  13.78457547
Si    11.92790345  22.21929702  24.58071868
Si    9.99168753  21.49513599  22.46738912
Si    9.01270046  21.90447136  19.61169307
Si    7.53395762  22.43676626  24.19710014
Si    11.90861570  23.35254820  16.09592444
Si    9.44197562  24.39766461  17.71457282
Si    11.92790345  22.21929702  11.28941868
Si    11.15071038  24.40537641  13.28598541
Al    17.21571213  17.59950678  23.55971021
O     20.42099717  9.88501211  10.08261813
O     17.32458504  12.46982146  5.78975427
O     16.67008035  20.36182296  7.01960902
O     17.12398498  13.74512014  8.06287372
O     17.31085444  18.51424685  8.81062283
O     19.31670280  12.36271754  7.59066731
O     19.19921209  20.01118106  7.62951883
O     17.02110959  11.09350952  8.01914862
O     15.34468027  10.12405803  9.83623070
O     17.12808529  8.55197414  8.70433690
O     15.34607766  14.16362806  10.01341011
O     17.23304021  15.96591912  9.30844359
O     17.54596055  21.07555367  9.41072141
O     17.67660520  23.74024274  9.51458319
O     11.20039527  17.62538187  9.86209425
O     11.37579794  22.11903331  9.76258139
O     13.60491723  11.78825036  16.79874931
O     23.03169881  10.22064285  23.44528311
O     13.11149515  19.76144457  16.67536419
O     23.03890898  19.79410951  17.90332808
O     13.10829703  10.22872681  24.43823494
O     23.53264888  11.80533068  17.79728182
O     16.21625378  12.14786811  16.73189531
O     20.42099717  9.88501211  23.37391813
O     15.23970467  19.92045840  18.16505934
O     25.16203517  19.81659163  16.41797616
O     26.14034394  12.17146049  17.84408656
O     14.67673312  13.36487762  14.97183893
O     21.95062384  8.70401348  21.57091792
O     15.17591816  18.18414197  16.12481981
O     25.05048227  18.17143751  18.52719009
O     24.60608031  13.32129619  19.66563332
O     14.98599056  10.73341840  14.81200506
O     21.66049577  11.33996111  21.49097536
O     15.36059219  20.78362726  15.66949574
O     24.94082426  10.69187013  19.73252945
O     17.32458504  12.46982146  19.08105427
O     19.33761303  9.52578060  25.73807283
O     16.67008035  20.36182296  20.31090902
O     19.83860354  19.92487453  25.05950509
O     16.90513606  10.00129650  18.16324612
O     19.68781773  12.01303457  24.80738838
O     18.77014830  11.53755175  17.08660427
O     17.86381085  10.44233461  23.74613410
O     17.84184674  19.57459131  18.03026969
O     17.12398498  13.74512014  21.35417372
O     19.44116576  8.18267456  14.71322891
O     17.31085444  18.51424685  22.10192283
O     27.26643494  18.56692027  25.56568801
O     27.11721055  13.88995834  26.52449238
O     19.31670280  12.36271754  20.88196731
O     17.33755901  9.71504727  14.22090470
O     19.19921209  20.01118106  20.92081883
O     27.26142871  9.62601651  20.37027424
O     19.23054154  20.72045700  16.06012190
O     17.02110959  11.09350952  21.31044862
O     19.68841182  10.84064375  14.68800351
O     21.40089548  13.97882740  21.29286219
O     15.25028393  8.09543924  14.65263303
O     20.86273358  18.48244783  22.28616878
O     25.13960473  8.05702285  19.95133317
O     21.29829860  12.47271359  19.10948649
O     15.35303602  9.57526759  25.74363870
O     21.76248008  19.86591070  20.21143704
O     25.26037450  9.57934591  22.12235863
O     21.29421965  11.93358994  16.49516265
O     15.34468027  10.12405803  23.12753070
O     20.47099080  19.36260776  17.96531053
O     25.27473424  10.09406179  24.73992586
O     15.29755003  20.04267405  25.09636220
O     21.63732440  9.97937098  18.28222019
O     14.98531993  12.06899022  24.92133673
O     24.91026170  12.06779328  22.97744797
O     25.24774178  20.08445599  22.77344372
O     19.47683702  13.40296999  15.31711283
O     17.12808529  8.55197414  21.99563690
O     19.03570247  18.06715757  16.23327660
O     23.28345021  18.40495776  23.38730363
O     13.68727747  8.24323559  16.83024724
O     22.94915298  13.79530003  23.47816426
O     23.60340090  8.26037320  17.76288965
O     21.20546889  17.65508505  24.79508954
O     16.23944059  7.65734916  17.07784541
O     20.38680412  14.34672558  23.70447715
O     26.16716485  7.72823179  17.52819463
O     22.01330748  16.16181951  22.69003435
O     14.60713972  5.89393950  15.99545537
O     24.54468553  5.89586874  18.52177448
O     19.72655586  18.08771374  26.95944725
O     17.28240830  7.72685725  19.46678260
O     19.36194204  14.29700299  26.11059479
O     18.56998677  17.61590713  24.60053478
O     18.77696902  8.32246717  17.32393945
O     17.85025987  13.75621784  23.98883118
O     27.76471684  13.64518963  23.92690822
O     28.41278589  17.65447045  23.31944555
O     18.87281956  15.87415766  14.88663561
O     17.77621776  6.11027709  21.51070035
O     17.16235103  17.84821953  14.35205291
O     19.49160699  8.06026152  20.88284224
O     17.13312091  13.96253647  14.20662477
O     27.06350738  13.95816846  20.37320014
O     27.07417387  17.79493668  20.25751796
O     15.40364808  15.90318078  14.86911673
O     21.27727521  6.14776249  21.47287097
O     25.29391940  15.87149428  19.73708785
O     14.66833688  18.09789489  26.80647554
O     21.50755820  7.51447828  19.23262833
O     15.08187650  14.52961059  25.91754634
O     25.03381899  14.52691347  21.99431460
O     24.63014252  18.04591447  21.15749721
O     15.73194200  17.52001522  24.41035899
O     21.26196469  7.89957334  16.61951914
O     15.34607766  14.16362806  23.30471011
O     25.29621348  14.17452041  24.61006366
O     25.79150737  17.62017416  23.53195502
O     17.23304021  15.96591912  22.59974359
O     19.40118719  6.01025367  16.13640913
O     27.22273074  16.01914513  25.03199037
O     13.60491723  11.78825036  30.09004931
O     13.11149515  19.76144457  29.96666419
O     13.10829703  10.22872681  11.14693494
O     16.21625378  12.14786811  30.02319531
O     15.23970467  19.92045840  31.45635934
O     14.67673312  13.36487762  28.26313893
O     15.17591816  18.18414197  29.41611981
O     14.98599056  10.73341840  28.10330506
O     15.36059219  20.78362726  28.96079574
O     17.32458504  12.46982146  32.37235427
O     19.33761303  9.52578060  12.44677283
O     16.67008035  20.36182296  33.60220902
O     19.83860354  19.92487453  11.76820509
O     16.90513606  10.00129650  31.45454612
O     19.68781773  12.01303457  11.51608838
O     18.77014830  11.53755175  30.37790427
O     17.86381085  10.44233461  10.45483410
O     17.84184674  19.57459131  31.32156969
O     19.44116576  8.18267456  28.00452891
O     17.33755901  9.71504727  27.51220470
O     19.23054154  20.72045700  29.35142190
O     19.68841182  10.84064375  27.97930351
O     15.25028393  8.09543924  27.94393303
O     15.35303602  9.57526759  12.45233870
O     21.29421965  11.93358994  29.78646265
O     20.47099080  19.36260776  31.25661053
O     15.29755003  20.04267405  11.80506220
O     14.98531993  12.06899022  11.63003673
O     19.47683702  13.40296999  28.60841283
O     19.03570247  18.06715757  29.52457660
O     21.20546889  17.65508505  11.50378954
O     20.38680412  14.34672558  10.41317715
O     19.72655586  18.08771374  13.66814725
O     19.36194204  14.29700299  12.81929479
O     18.56998677  17.61590713  11.30923478
O     17.85025987  13.75621784  10.69753118
O     18.87281956  15.87415766  28.17793561
O     17.16235103  17.84821953  27.64335291
O     17.13312091  13.96253647  27.49792477
O     15.40364808  15.90318078  28.16041673
O     14.66833688  18.09789489  13.51517554
O     15.08187650  14.52961059  12.62624634
O     15.73194200  17.52001522  11.11905899
O     23.43663659  21.95427240  23.32681821
O     13.51144242  21.94323562  24.54359366
O     21.30480956  22.15329503  24.81832164
O     21.57117396  23.73030269  22.67209005
O     21.06164564  21.15763702  22.39043992
O     25.32867687  20.77538144  18.87628631
O     19.98182872  21.72891902  27.02756152
O     16.89578696  22.03106740  18.24087073
O     18.66196057  22.28723221  24.78192979
O     19.24614468  23.32592858  15.68797897
O     17.44271389  21.80983931  14.41164833
O     27.34696791  21.84367479  20.20082318
O     17.54596055  21.07555367  22.70202141
O     15.75504163  23.43803294  15.59324736
O     25.67679604  23.43580762  18.95804192
O     14.95912748  22.11732557  26.74637099
O     24.83512750  22.10557772  21.08272864
O     16.05326887  22.48247181  24.37806616
O     25.97669557  22.54997130  23.41846575
O     21.37412500  21.81241736  18.42490317
O     17.67660520  23.74024274  22.80588319
O     13.36908706  23.53317316  16.77877449
O     23.29293616  23.52886078  17.77594277
O     15.51289049  24.31152143  18.08221005
O     25.44216888  24.27606289  16.46053989
O     14.60713972  25.76383950  15.99545537
O     24.54468553  25.76576874  18.52177448
O     16.99444254  23.79230777  20.22708984
O     18.14908429  24.35250768  17.90144249
O     17.77621776  25.98017709  21.51070035
O     19.53498540  24.06042504  20.93619179
O     21.27727521  26.01766249  21.47287097
O     21.98216317  23.86102287  20.03652478
O     20.77133605  24.26999958  17.68635885
O     19.40118719  25.88015367  16.13640913
O     13.51144242  21.94323562  11.25229366
O     21.30480956  22.15329503  11.52702164
O     19.98182872  21.72891902  13.73626152
O     16.89578696  22.03106740  31.53217073
O     18.66196057  22.28723221  11.49062979
O     19.24614468  23.32592858  28.97927897
O     17.44271389  21.80983931  27.70294833
O     15.75504163  23.43803294  28.88454736
O     14.95912748  22.11732557  13.45507099
O     16.05326887  22.48247181  11.08676616
O     10.50220177  9.86426126  24.49011093
O     12.04210200  8.69066441  26.29454758
O     11.71133459  11.32166084  26.39207491
O     9.42326613  9.50586733  22.12807687
O     9.78371901  11.99064004  23.04110505
O     9.86248044  19.91851437  22.85301255
O     7.92160829  19.54226451  16.52373828
O     7.94666481  10.42011604  24.12000919
O     8.84110868  11.61758193  17.46680909
O     7.41253494  18.56692027  25.56568801
O     9.54142391  8.12073849  19.89220690
O     7.26331056  13.88995834  26.52449238
O     9.20977875  20.05084023  13.61910329
O     7.40752871  9.62601651  20.37027424
O     9.37185711  12.34986125  27.01622186
O     9.72446442  10.77883642  19.84410138
O     7.03798236  11.23363182  26.49583427
O     10.82848002  18.44115315  25.64301446
O     11.47053631  13.95484234  26.61645951
O     11.76626488  19.85545627  14.39705834
O     11.36820814  12.43653332  15.48863413
O     10.54532300  19.35755519  16.67654940
O     5.42083424  10.09406179  24.73992586
O     11.36775941  11.91069599  18.10518478
O     11.71360846  9.94893948  16.32964178
O     9.08960987  18.08067947  18.39259938
O     7.21950399  8.64642149  25.97451954
O     9.58089280  13.36883055  19.33678632
O     13.00132091  13.79071364  24.42444532
O     13.25645738  18.44102464  24.60093310
O     10.44169412  14.31473062  24.19621386
O     11.20039527  17.62538187  23.15339425
O     12.05244184  16.14128039  25.23051849
O     9.40460275  14.31393915  21.81165099
O     9.75200105  18.05196084  20.97483724
O     7.91081684  13.64518963  23.92690822
O     8.85566803  8.39511827  17.30967874
O     8.55888589  17.65447045  23.31944555
O     8.96882236  15.85146199  19.70195804
O     7.20960738  13.95816846  20.37320014
O     7.22027387  17.79493668  20.25751796
O     11.61072172  7.49348390  15.34139695
O     5.44231348  14.17452041  24.61006366
O     11.33432087  7.83548859  17.95374450
O     5.93760737  17.62017416  23.53195502
O     9.39164661  6.00659368  18.37126246
O     7.36883074  16.01914513  25.03199037
O     10.50220177  9.86426126  11.19881093
O     12.04210200  8.69066441  13.00324758
O     11.71133459  11.32166084  13.10077491
O     6.67291432  20.17569690  27.52016219
O     7.35788248  12.52784152  28.76968947
O     9.20977875  20.05084023  26.91040329
O     9.37185711  12.34986125  13.72492186
O     10.82848002  18.44115315  12.35171446
O     11.47053631  13.95484234  13.32515951
O     11.76626488  19.85545627  27.68835834
O     11.36820814  12.43653332  28.77993413
O     10.54532300  19.35755519  29.96784939
O     11.36775941  11.91069599  31.39648478
O     11.71360846  9.94893948  29.62094178
O     13.00132091  13.79071364  11.13314532
O     13.25645738  18.44102464  11.30963310
O     10.44169412  14.31473062  10.90491386
O     12.05244184  16.14128039  11.93921849
O     9.59049080  8.03658174  13.70346409
O     11.38535802  6.13235569  13.09709242
O     11.37579794  22.11903331  23.05388139
O     11.62423084  23.69643151  25.19710719
O     11.14245277  21.11198150  25.47239626
O     10.02632172  21.68832029  20.85813654
O     8.73577684  22.29070500  23.12046019
O     9.32726917  23.33628888  18.92873516
O     7.49306791  21.84367479  20.20082318
O     7.50455572  21.17160468  25.20590734
O     9.22954870  20.73775278  18.51606678
O     6.12279557  22.54997130  23.41846575
O     11.45077247  21.79864283  16.19207700
O     7.72177271  23.81826149  25.01930524
O     8.22485205  24.22044733  16.65688135
O     12.01053574  23.82564744  14.54033664
O     10.84431944  24.25812642  16.91222400
O     9.39164661  25.87649368  18.37126246
O     11.62423084  23.69643151  11.90580719
O     11.14245277  21.11198150  12.18109626
O     11.45077247  21.79864283  29.48337700
O     9.58060193  24.10231899  13.60747646
O     11.38535802  26.00225569  13.09709242
H     21.21950144  9.97978657  9.54011583
H     17.30872551  11.90685017  5.00000000
H     16.67158109  20.43293845  6.05222062
H     20.27368969  12.46856496  7.47288611
H     20.10975218  19.92977474  7.95384854
H     17.60796954  7.98771678  8.07805842
H     17.86794200  24.12890050  8.64669186
H     10.39234767  18.03740892  9.51830249
H     10.55089488  21.74720256  9.41304333
H     26.00182715  20.15562131  16.07054512
H     26.78881385  11.81764846  17.21543418
H     27.44154301  19.41837173  25.99611521
H     27.41621039  13.06045645  26.92875187
H     28.22221097  9.55466759  20.48299859
H     26.17519418  10.09788638  25.10056040
H     26.81728817  8.18088380  16.96842163
H     14.72399036  5.00432089  16.36399934
H     24.65532029  5.00000000  18.16669823
H     28.64314033  13.59218273  23.51891014
H     29.17808797  18.05124611  22.87471889
H     17.90711299  5.15314368  21.42316708
H     28.00108917  14.20423755  20.33727834
H     27.98868761  17.58842243  20.00868773
H     21.16570822  5.19099603  21.35863114
H     19.39354835  5.14109670  16.56699920
H     17.55929675  12.42412639  33.31241936
H     17.26910641  20.12556689  34.32764052
H     17.14326705  9.06548324  31.36263765
H     19.60517718  7.82990714  28.89309821
H     15.06733459  7.72607385  28.82199837
H     21.68015199  11.69964890  30.64508236
H     21.18861435  19.88001049  31.65436781
H     21.58554352  17.65981767  10.61136537
H     21.17426626  14.48550417  9.86404704
H     28.25075291  21.87983289  19.85044442
H     26.82390283  22.48200736  23.88592780
H     26.24865171  23.84788454  16.13320407
H     14.80754874  26.70930563  16.07809932
H     24.73425063  26.71595481  18.47582342
H     17.86793486  26.88500657  21.17339992
H     21.14207885  26.88708053  21.06453996
H     19.59047496  26.83067456  16.17616075
H     21.63190798  22.21126956  10.61567890
H     16.89207289  22.97491525  31.75586125
H     19.33174372  23.98961673  29.68148324
H     15.18709903  23.93682231  29.49245390
H     11.50925531  8.02803597  26.76134299
H     7.20130979  20.04546069  16.11280802
H     7.95857285  11.59594927  17.06486068
H     8.31508409  20.01249660  13.24634166
H     6.44743200  9.54175927  20.47988732
H     5.03239981  10.33473204  23.88429946
H     7.69670249  8.04300860  26.56534479
H     7.98486508  8.44614166  16.88541606
H     6.28154885  14.23739222  20.41371497
H     6.29126421  17.60263876  20.05537304
H     5.00000000  13.84958868  23.81026483
H     5.31123123  18.17106349  23.03690565
H     9.42180309  5.12049874  17.97778266
H     9.85194954  10.21776569  10.57182873
H     6.69844723  20.30081991  28.48171942
H     7.36380558  11.96192524  29.55747351
H     8.41240875  12.44029537  13.83528721
H     9.72642440  19.41312397  30.48477995
H     10.46480310  11.91330231  31.75083364
H     11.93343169  9.01986774  29.79241615
H     9.80618476  13.85864895  10.33131351
H     8.64944374  7.80249368  13.68037285
H     11.24529510  5.17916660  13.20984404
H     11.34109755  24.12033273  26.02236066
H     6.56451554  21.96002919  19.94557399
H     5.45665557  22.01791228  22.95578800
H     7.91354253  24.18845953  25.89513498
H     7.46061588  23.82333215  16.21062739
H     9.62536631  26.81790490  18.37573504
H     11.72443976  22.72746091  29.42590359
H     8.66471458  24.29974122  13.35632945
H     11.24466225  26.86937386  13.50844481
H     17.33920980  16.22404507  21.66061779
