# Supplementary material for: Brønsted acidity in zeolites measured by deprotonation energy
Source: Sci Rep. 2022 May 4;12:7301. doi: 10.1038/s41598-022-11354-x (PMC9068704; doi:10.1038/s41598-022-11354-x)
Supplement: Supplementary file 2 — Supplementary Information 2. [file 41598_2022_11354_MOESM2_ESM.zip › structures/clusters/mfi/MFI_Al11-O24_bas_cluster_19T.xyz]

94

Si    16.08834842  13.20915759  8.69972619
Si    16.12249853  8.49662318  8.68933736
Si    11.38136527  8.50072371  8.70839127
Si    13.65993479  12.40348113  6.82365911
Si    13.66426545  9.28480005  6.85381011
Si    11.62001936  6.95085560  13.22114680
Si    11.60741996  14.79822368  13.17997619
Si    15.42787012  12.41360697  11.64738718
Si    15.44268814  9.32348117  11.62836274
Si    12.32882607  12.35420198  11.56198745
Si    12.34174572  9.34589179  11.54136270
Si    11.48672223  16.39511511  8.71490782
Si    12.50476931  17.25863966  11.43278318
Si    7.55808575  14.42522020  11.30183135
Si    8.43579419  9.32568346  9.08841114
Si    8.34076042  12.40805129  9.10331423
Si    8.73156582  15.11047140  14.08413536
Si    8.57405831  16.89795594  9.56387970
Al    11.27448595  13.32445812  8.54503627
O     16.43636357  14.79493091  8.74456340
O     16.46673545  6.91326487  8.80955782
O     13.81291478  8.49309842  5.44942857
O     14.00789544  13.15386197  5.42213241
O     11.84181227  14.86354044  9.05061411
O     11.82155030  6.97271816  9.02600035
O     17.24273706  12.41042127  7.89929376
O     17.26575752  9.26239553  7.84778818
O     16.12398608  12.61956144  10.21003277
O     16.11063523  9.16102433  10.16643595
O     14.63730029  12.95914989  8.02282096
O     14.66502493  8.67709259  7.99043580
O     11.75073889  12.17906537  9.97934261
O     11.81618328  9.47767997  9.98056432
O     12.12678044  12.59654999  7.23922436
O     12.13225419  9.08717953  7.39790354
O     14.00926280  10.83048275  6.58210017
O     10.35819105  6.77888627  14.21649383
O     10.34645520  14.94857190  14.18010907
O     12.97575103  7.09488435  14.08870090
O     12.96639135  14.64619014  14.04553662
O     11.40696047  8.32313792  12.35941765
O     11.39694134  13.41739356  12.31632169
O     11.69021964  5.70808774  12.17705115
O     16.22143794  8.43853446  12.72847700
O     16.15268156  13.28745501  12.79178341
O     15.51595229  10.86516042  12.11064316
O     13.85638789  12.86338900  11.51669170
O     13.87973164  8.84191065  11.54930249
O     12.19989303  10.84966835  12.16392084
O     12.17572050  17.34952645  9.85514391
O     12.03135289  16.84895883  7.24374401
O     11.67233359  16.04980373  12.15110832
O     14.08731111  16.98768758  11.69750405
O     12.05525279  18.67170596  12.09617709
O     7.81593547  13.02546442  10.52637139
O     7.90461724  8.63667074  10.46281317
O     9.77880205  8.58205651  8.53187277
O     9.56557860  13.21617568  8.47779461
O     7.32370240  9.20378670  7.91458092
O     7.09810424  12.36916847  8.04778278
O     8.79186029  10.86566228  9.41451943
O     5.96968666  14.74051512  11.36934920
O     8.15369725  14.29112918  12.80763551
O     8.10871733  14.49292424  15.45222520
O     9.88269670  16.66508863  8.65535589
O     7.29319361  17.13410191  8.59876982
O     8.80317957  18.22963096  10.47532503
O     8.33132892  15.64066134  10.55895498
O     8.33978009  16.68722692  13.95115184
H     16.19051276  15.71444169  8.55759469
H     16.22234895  5.99884408  8.59740255
H     14.17277905  7.70241588  5.01789778
H     14.24088824  13.99553803  5.00000000
H     11.62869224  6.04313424  8.82705434
H     17.96843707  12.41516302  7.25568128
H     18.01514353  9.31042687  7.23377384
H     9.39422675  6.69813632  14.14471446
H     13.63068259  6.69167674  14.67979165
H     13.59899853  15.04878918  14.66085944
H     12.18750858  5.00000000  11.73862731
H     16.42408022  7.53605259  13.02064574
H     16.37150058  14.19196703  13.06541863
H     12.91964618  16.84524399  6.85410157
H     15.03604205  17.06586122  11.51122871
H     11.77430947  19.03877406  12.94895600
H     7.73046927  7.82422210  10.96331261
H     6.48131306  8.75873085  7.73235719
H     6.34457050  12.92867844  7.80276134
H     5.00000000  14.76056381  11.35500268
H     7.20131916  14.48052686  15.79482536
H     6.58494564  16.70894982  8.09031086
H     8.26765486  18.87292438  10.96551566
H     8.57342167  17.62285467  14.05561389
H     11.64485363  11.20449521  9.76794541
