# Supplementary material for: Brønsted acidity in zeolites measured by deprotonation energy
Source: Sci Rep. 2022 May 4;12:7301. doi: 10.1038/s41598-022-11354-x (PMC9068704; doi:10.1038/s41598-022-11354-x)
Supplement: Supplementary file 2 — Supplementary Information 2. [file 41598_2022_11354_MOESM2_ESM.zip › structures/clusters/mfi/MFI_Al3-O9_bas_cluster_94T.xyz]

385

Si    19.09525731  16.01537290  7.39037112
Si    21.78367503  16.07831506  15.72660579
Si    21.78887637  23.80900606  15.41763478
Si    15.00631585  13.66125251  22.49622454
Si    24.82017994  13.84713924  25.16766697
Si    11.85942471  23.71884818  18.38770002
Si    11.77421686  15.97154673  18.51239500
Si    19.52361050  15.39277386  17.71642232
Si    19.34033834  24.24376603  17.32394422
Si    17.26072438  14.25228884  24.50168787
Si    9.36961111  15.43140867  16.60326940
Si    18.97384739  23.41617573  20.25393499
Si    17.72654931  13.82118142  14.17922721
Si    15.76093459  16.11604237  20.56491151
Si    15.76727606  23.39002795  20.27159713
Si    20.88700018  13.69237403  27.21967175
Si    11.00606286  13.52077691  20.34012497
Si    25.66368009  16.26638031  27.02119922
Si    14.56808779  15.55351069  17.75782364
Si    14.72289197  24.25896729  17.48923058
Si    21.94963402  14.28099333  24.39550317
Si    12.04776555  14.35985192  23.12052127
Si    24.61738408  15.48330579  16.54362739
Si    16.99954734  16.22021897  16.16394723
Si    16.85177596  23.79599743  15.43017321
Si    19.59804463  13.55929764  22.74291864
Si    9.88860452  13.89009231  25.12771392
Si    26.80238616  15.91864702  18.48820310
Si    21.65569340  11.47543938  16.02028149
Si    15.01126484  21.35070208  22.36789153
Si    21.70009544  8.42691186  15.69509664
Si    15.05956987  18.28514351  22.72890143
Si    24.89502020  18.31478570  24.90058901
Si    11.76762501  8.39441825  18.15250379
Si    24.92309167  21.38838498  24.79624263
Si    11.80547434  11.46696007  18.23355439
Si    19.35888874  12.23336181  17.89173924
Si    17.39844340  22.32052878  24.17785532
Si    19.28941803  7.49671669  17.51162684
Si    17.37091174  17.42090569  24.57123704
Si    9.41345160  12.31235446  16.36604139
Si    18.71521800  11.47233012  20.80811293
Si    17.96494831  21.41618512  27.10426371
Si    18.72024476  8.33634698  20.43895856
Si    18.03953731  18.27473812  14.15103314
Si    15.60357521  11.43585095  20.60659489
Si    21.07926244  21.42807947  26.99548704
Si    15.61694540  8.37422270  20.31617863
Si    21.15575983  18.40044735  27.25915851
Si    11.15986315  18.35085424  20.26759997
Si    11.16152582  21.38391822  20.14521023
Si    14.62640028  12.41305287  17.71693341
Si    22.08510354  22.28155992  24.19101905
Si    14.59845775  7.51277701  17.52340170
Si    22.07948003  17.41508084  24.40435673
Si    12.13924374  17.47514939  23.09486718
Si    12.17451658  22.25021446  22.99794323
Si    24.55015695  12.34623878  16.45904705
Si    16.97806863  11.43993487  16.08419829
Si    19.81783948  21.48086508  22.43743173
Si    16.84814873  8.32846748  15.73894782
Si    19.73044154  18.33641783  22.75845927
Si    9.81774694  18.30362078  24.82461221
Si    9.87077716  21.44645501  24.75388079
Si    21.78367503  16.07831506  29.01790579
Si    24.82017994  13.84713924  11.87636697
Si    19.52361050  15.39277386  31.00772232
Si    17.26072438  14.25228884  11.21038787
Si    17.72654931  13.82118142  27.47052721
Si    20.88700018  13.69237403  13.92837175
Si    25.66368009  16.26638031  13.72989922
Si    21.94963402  14.28099333  11.10420318
Si    24.61738408  15.48330579  29.83492739
Si    16.99954734  16.22021897  29.45524723
Si    19.59804463  13.55929764  9.45161863
Si    24.89502020  18.31478570  11.60928901
Si    17.37091174  17.42090569  11.27993704
Si    17.96494831  21.41618512  13.81296371
Si    18.03953731  18.27473812  27.44233314
Si    21.07926244  21.42807947  13.70418704
Si    21.15575983  18.40044735  13.96785851
Si    25.53867401  11.48185325  13.60743599
Si    22.07948003  17.41508084  11.11305673
Si    19.73044154  18.33641783  9.46715927
Si    7.40934462  14.36716302  23.25141050
Si    7.80351915  13.55247447  20.34327947
Si    9.01451782  16.23571540  26.99077140
Si    6.94848616  15.91864702  18.48820310
Si    7.41058419  17.48918979  23.00186737
Si    7.43504050  22.23689246  22.94460115
Si    8.06028310  18.31830469  20.10526839
Si    8.06278866  21.40967705  19.99870174
Si    6.99827328  11.48732548  18.19291938
Al    19.09525731  16.01537290  20.68167112
O     19.94333648  15.80165261  5.90159320
O     17.34272806  16.08950629  6.70673267
O     23.02868464  15.76753005  16.71307157
O     23.06700376  23.98893144  16.39501510
O     13.64554693  14.12709598  23.23061868
O     23.54676778  14.05656872  24.18714592
O     13.12879341  23.96256607  17.41083355
O     12.99149041  15.75298802  17.44605853
O     20.39861968  16.12070399  16.56903679
O     20.46167815  23.64129063  16.32738813
O     16.16269183  13.46143245  23.60401037
O     26.16775514  13.76827016  24.27503817
O     10.51163553  23.62828800  17.49938777
O     10.39050104  16.06200136  17.68838158
O     22.01677926  17.52719620  15.03171825
O     14.68646076  7.35357728  21.16563347
O     22.00617449  22.46841830  14.52955120
O     14.73672276  12.26939670  21.70367595
O     24.62956280  12.44992370  25.97294165
O     12.07144088  22.31177036  19.17494394
O     12.02027681  17.35678732  19.31878657
O     21.72448181  14.92065354  14.58694303
O     15.01755976  24.60556616  21.05124143
O     21.67593136  25.07211298  14.40226665
O     15.48128850  14.78462277  21.41141272
O     24.89511043  15.05500464  26.25655088
O     11.76607052  24.91727339  19.48659186
O     11.77192482  14.74372603  19.58228132
O     19.94333648  15.80165261  19.19289320
O     19.32339888  23.34576713  18.67370177
O     16.94390309  13.91542326  26.05690022
O     9.42576327  16.34726545  15.26528679
O     19.54921947  13.78701834  17.44553945
O     16.94926388  23.87498166  24.32733419
O     19.67137828  25.79636781  17.67361122
O     17.11637237  15.85334383  24.21334755
O     9.76982643  13.89519873  16.25478300
O     17.93728151  15.91709745  17.49925861
O     17.88266287  24.16612308  16.62598797
O     18.75135612  13.71586599  24.14345148
O     27.73165527  15.45575677  17.23461518
O     19.31890214  17.51306951  21.46061494
O     17.13057374  7.67403778  14.28613617
O     19.51700986  22.05150388  20.94431099
O     17.45439166  12.37254804  14.84836503
O     9.59822335  22.23139081  26.14550230
O     9.48661867  17.59629703  26.24656025
O     17.34272806  16.08950629  19.99803267
O     17.36793644  23.54559373  20.49831109
O     19.30942130  14.07103316  27.24235590
O     9.40958542  13.71980950  20.14467188
O     27.26285069  16.04019206  26.83747580
O     19.08297821  14.64373439  21.69280460
O     16.99286664  24.87087010  14.21917257
O     19.71158839  24.72032546  20.88513496
O     17.13955839  14.98431933  15.14409629
O     26.92900118  14.85951658  19.71128823
O     9.76727421  14.94065991  26.35970189
O     15.58580940  17.44766512  21.43550043
O     21.46002875  7.81169741  14.20781221
O     15.21808412  21.98197651  20.88023792
O     21.11612847  12.31414492  14.74473335
O     11.49619635  12.11637827  19.69200572
O     25.26352970  22.12296424  26.20422661
O     11.43806748  7.67694266  19.57172117
O     25.21548332  17.68063874  26.36356752
O     14.85599670  16.18349815  19.23488486
O     15.41518833  23.40407206  18.68942715
O     21.43453128  13.47694671  25.71410935
O     11.40200762  13.48755394  21.90985982
O     25.24852283  16.31812848  15.29571822
O     15.46163256  16.35827462  16.66782905
O     15.34928766  23.83863035  16.05042559
O     21.18607617  13.70931289  23.08870217
O     11.40361300  13.91208217  24.54088905
O     25.27424284  15.95269787  17.95086278
O     15.01252210  13.99426001  17.75179651
O     21.71693511  23.83537979  24.47540162
O     14.99896481  25.83341759  17.79200695
O     21.62836809  15.86606928  24.57489345
O     11.73660789  15.92717307  22.81881060
O     11.78017613  23.81123485  22.83872226
O     24.91908628  13.91170347  16.26043791
O     17.43681334  17.62735328  15.51230953
O     19.54484175  7.42827047  21.49087917
O     17.12326106  22.29987683  14.87480008
O     19.38543304  12.05362199  22.15605542
O     9.57187092  12.39028988  25.63967525
O     27.19867038  17.40368104  18.98456048
O     22.95081266  12.19714892  16.68425837
O     13.78402799  22.07422082  23.16407084
O     22.91563151  7.67908842  16.48733803
O     13.73813989  17.58424464  23.36218256
O     23.68691209  17.51913818  24.15063017
O     12.98438750  7.64131856  17.37465879
O     23.69494626  22.12951904  24.02815372
O     13.02705022  12.24559876  17.48401661
O     20.50437788  11.35318606  17.15734257
O     16.37280810  21.53491898  23.21223031
O     20.34207873  8.24762796  16.54953832
O     16.21911570  18.31907667  23.85419863
O     26.21095347  18.23089002  23.96789842
O     10.45426041  8.37860392  17.20938386
O     26.22695018  21.40809962  23.83765176
O     10.49467418  11.56134205  17.29789569
O     22.05427691  9.99321704  15.50866579
O     14.70051645  19.77057697  22.20324011
O     24.50112608  19.86540709  25.13186907
O     12.20199871  9.91937163  18.47226864
O     19.49182834  12.04600560  19.49363556
O     17.34369977  21.58792241  25.61847657
O     19.36560668  8.21078741  18.95856972
O     17.24287846  17.64106931  26.17651076
O     9.48479483  11.63848907  14.89730511
O     17.88509134  11.71933149  17.41383571
O     18.89437200  22.25854437  23.54282680
O     17.79475601  7.64599883  16.88126307
O     18.83648145  17.91162860  24.07558880
O     18.83103684  9.86716566  20.91754945
O     17.83215818  19.87101314  14.26401283
O     17.15108886  11.91922975  20.69196087
O     19.52086810  21.89860965  27.09364341
O     17.16111554  7.85927974  20.39257056
O     19.61024390  17.89573992  27.30794463
O     9.61076508  17.85212057  20.28554859
O     9.61665089  21.89756068  20.06987107
O     15.46674950  9.85870747  20.94948612
O     21.25954249  19.96438138  14.37757166
O     11.27892256  19.84407010  19.64739973
O     15.03028427  11.72060327  19.12042259
O     21.54374100  21.38340759  25.43889824
O     15.12549472  8.41958656  18.76848236
O     21.74241342  18.21802877  25.77005322
O     11.74059278  18.34843582  21.78367578
O     11.68566675  21.45278627  21.67405141
O     25.01942090  11.51455870  15.14421696
O     15.42233744  11.72302469  16.47911091
O     21.37756954  21.77092021  22.81790801
O     15.29541613  8.05938137  16.15790522
O     21.30096375  18.09974282  23.15775184
O     11.37369276  18.04110773  24.41414831
O     11.42897488  21.62959337  24.30733465
O     25.30166698  11.74850610  17.77370782
O     17.14882515  9.90973627  15.60350174
O     19.48363809  19.91152407  22.46490940
O     9.53647395  19.88447727  25.00603939
O     23.02868464  15.76753005  30.00437157
O     23.54676778  14.05656872  10.89584592
O     20.39861968  16.12070399  29.86033679
O     16.16269183  13.46143245  10.31271037
O     26.16775514  13.76827016  10.98373817
O     22.01677926  17.52719620  28.32301825
O     22.00617449  22.46841830  27.82085120
O     24.62956280  12.44992370  12.68164165
O     21.72448181  14.92065354  27.87824303
O     24.89511043  15.05500464  12.96525088
O     19.94333648  15.80165261  32.48419320
O     16.94390309  13.91542326  12.76560021
O     9.42576327  16.34726545  28.55658678
O     19.54921947  13.78701834  30.73683945
O     17.11637237  15.85334383  10.92204755
O     17.93728151  15.91709745  30.79055861
O     18.75135612  13.71586599  10.85215148
O     19.31890214  17.51306951  8.16931494
O     17.45439166  12.37254804  28.13966503
O     19.30942130  14.07103316  13.95105591
O     27.26285069  16.04019206  13.54617580
O     19.08297821  14.64373439  8.40150460
O     17.13955839  14.98431933  28.43539629
O     21.11612847  12.31414492  28.03603335
O     25.21548332  17.68063874  13.07226752
O     21.43453128  13.47694671  12.42280935
O     25.24852283  16.31812848  28.58701822
O     15.46163256  16.35827462  29.95912905
O     21.18607617  13.70931289  9.79740217
O     25.27424284  15.95269787  31.24216278
O     21.62836809  15.86606928  11.28359344
O     24.91908628  13.91170347  29.55173791
O     17.43681334  17.62735328  28.80360953
O     17.12326106  22.29987683  28.16610008
O     19.38543304  12.05362199  8.86475542
O     23.68691209  17.51913818  10.85933018
O     16.21911570  18.31907667  10.56289863
O     26.21095347  18.23089002  10.67659842
O     24.50112608  19.86540709  11.84056906
O     17.34369977  21.58792241  12.32717657
O     17.24287846  17.64106931  12.88521076
O     18.83648145  17.91162860  10.78428880
O     17.83215818  19.87101314  27.55531283
O     19.52086810  21.89860965  13.80234341
O     19.61024390  17.89573992  14.01664463
O     27.08889372  11.98712340  13.54954908
O     21.25954249  19.96438138  27.66887166
O     25.41737064  9.97529559  13.01791089
O     21.54374100  21.38340759  12.14759824
O     21.74241342  18.21802877  12.47875321
O     21.30096375  18.09974282  9.86645185
O     19.48363809  19.91152407  9.17360940
O     19.67137828  5.92646781  17.67361122
O     14.99896481  5.96351759  17.79200695
O     6.31385514  13.76827016  24.27503817
O     7.41368426  13.45054592  21.91212703
O     7.06102316  15.90860623  22.87549078
O     7.04314389  23.81321987  22.92692383
O     8.88170855  14.32003241  23.92853402
O     7.87775527  15.45575677  17.23461518
O     7.30741405  12.18975674  19.62174786
O     7.40895069  16.04019206  26.83747580
O     7.07510118  14.85951658  19.71128823
O     5.42034284  15.95269787  17.95086278
O     7.27676034  22.24133247  18.85649957
O     7.34477038  17.40368104  18.98456048
O     6.35705348  18.23089002  23.96789842
O     6.37305018  21.40809962  23.83765176
O     7.31015105  18.17326319  21.53706792
O     7.36679000  21.64675136  21.44165425
O     8.90379684  17.68424199  23.62370304
O     8.93136339  22.03754964  23.55732097
O     7.93403809  12.11722454  17.01341252
O     7.97345832  19.84757632  19.58734296
O     5.44776698  11.74850610  17.77370782
O     7.28905789  9.90720968  18.36548159
H     19.68703471  15.55197461  5.00000000
H     16.42970983  16.10482304  7.03393766
H     24.02228377  24.15592246  16.37370535
H     26.82593430  14.12808995  23.66003418
H     9.84889866  24.03431694  16.91902553
H     14.81723821  6.55208909  21.69611809
H     25.17428727  11.86987182  26.52766237
H     14.95074495  25.36618287  21.64948719
H     21.21877078  25.78744888  13.93301326
H     11.28358608  25.64191229  19.91438530
H     9.17994224  16.28058666  14.32932420
H     17.17905340  24.79181946  24.10937726
H     19.44325595  26.73418488  17.57686750
H     28.62485480  15.44117915  16.85661770
H     17.47743096  6.86616574  13.87634007
H     9.27961295  23.04061854  26.57508105
H     28.22144141  16.15692767  26.92899969
H     17.42009530  25.66020462  13.85130482
H     19.78377662  25.37606769  21.59625449
H     27.36399688  14.07897886  20.08869994
H     21.13168606  6.97008121  13.85457961
H     25.54395943  22.96932209  26.58624435
H     11.15044783  6.83119628  19.94972644
H     21.86498776  24.77299288  24.27574665
H     14.75953604  26.75958669  17.63143095
H     11.93464112  24.76319644  22.94269197
H     19.71732283  6.54044184  21.84146525
H     9.09924217  11.85362025  26.29504368
H     27.62872982  17.95341625  19.65816279
H     23.87826833  7.59515723  16.40256821
H     26.84554712  17.78412729  23.38601014
H     9.81688600  7.89101486  16.66448866
H     26.86430909  21.90550387  23.30168288
H     9.06629667  11.55351788  14.02636356
H     26.22590612  11.59281931  18.02359506
H     15.46763010  13.58153810  9.64685467
H     26.82593430  14.12808995  10.36873418
H     21.87627868  23.26979078  28.35172711
H     19.46690563  15.92171562  33.32055348
H     9.39219080  15.79968938  29.35654512
H     19.43579002  12.86110158  31.00275657
H     17.16916062  11.81408201  28.87970486
H     28.22144141  16.15692767  13.63769969
H     21.43937499  11.81168704  28.80019810
H     14.92760047  15.87730290  30.61057049
H     26.18911742  15.93231218  31.56385971
H     24.69826130  12.97468470  29.67061667
H     16.96058487  23.19636502  28.49888438
H     18.98256548  11.70420632  8.05450458
H     15.52317257  18.29871046  9.88751105
H     26.84554712  17.78412729  10.09471014
H     24.75447267  20.77979742  11.63906019
H     17.37653660  22.02736120  11.46304967
H     28.01152754  11.69489401  13.48436614
H     25.48887378  9.05331070  13.31070975
H     21.86589829  21.91788550  11.40500276
H     19.68564584  20.86011092  9.15700055
H     19.47384028  5.00000000  17.46495809
H     14.83436239  5.02478589  17.61148314
H     5.50613695  13.81554321  24.81006769
H     7.27086172  24.74284052  23.08456278
H     6.45466461  16.17516721  26.94711057
H     5.02761451  15.67205373  17.10949287
H     7.06398329  23.14413668  18.57265013
H     5.56674014  18.28127545  24.52804674
H     5.59158989  21.39628376  24.41217782
H     5.00000000  12.10464900  16.99040266
H     7.08888409  8.96996595  18.21579977
H     17.42796819  16.09237979  18.97924542
