# Supplementary material for: Brønsted acidity in zeolites measured by deprotonation energy
Source: Sci Rep. 2022 May 4;12:7301. doi: 10.1038/s41598-022-11354-x (PMC9068704; doi:10.1038/s41598-022-11354-x)
Supplement: Supplementary file 2 — Supplementary Information 2. [file 41598_2022_11354_MOESM2_ESM.zip › structures/clusters/mfi/MFI_Al8-O17_bas_cluster_22T.xyz]

106

Si    11.94224543  6.96581188  9.25706546
Si    9.49154907  7.59822315  11.11148326
Si    7.82302913  9.30111691  7.38485583
Si    7.74724832  16.74321508  7.47919161
Si    11.00487964  9.33913511  7.43257084
Si    10.95032053  16.69022792  7.54689894
Si    14.81151996  7.45990687  10.15727990
Si    6.99642820  7.02730028  9.27568528
Si    11.90828790  14.49259519  9.53264834
Si    11.86224200  11.46268420  9.52363535
Si    9.48039404  10.73091706  11.40094351
Si    14.69831673  10.58040620  10.10868747
Si    14.70625347  15.44473674  10.17142471
Si    6.95099187  14.58540134  9.57470739
Si    7.03481078  11.45198997  9.49823857
Si    8.82915408  14.57683401  14.46025478
Si    8.81294552  11.49040340  14.36136703
Si    11.90314874  19.15534658  9.30455006
Si    9.53325060  18.54533079  11.11814467
Si    14.77716761  18.58876227  10.20651263
Si    6.99558555  19.10772555  9.32322103
Al    9.42838445  15.42858620  11.49563907
O     13.21111328  7.21169131  10.23191323
O     10.59351952  6.91310027  10.14897426
O     12.16226349  5.55993411  8.47773167
O     11.74504799  17.88650279  8.29320912
O     11.85558846  8.15837999  8.14986898
O     7.44715094  9.44305526  5.81856654
O     9.45176267  6.74194109  12.48550868
O     7.39886473  16.63377748  5.90181440
O     10.01674582  17.01586081  11.20475003
O     9.89791821  9.16285427  11.37819073
O     8.02904846  7.57327936  10.41307988
O     7.39813322  10.67309283  8.12469561
O     7.19331715  15.40454895  8.18785463
O     9.42067835  9.03210747  7.57774942
O     9.35692269  16.89374205  7.69439967
O     7.02061496  8.02733766  7.99521085
O     11.34707246  10.74609993  8.17690741
O     11.36379367  15.27172038  8.24564273
O     11.44748444  9.48358523  5.88300323
O     11.40484468  16.59126936  5.99573940
O     15.50055428  6.63285229  8.93846870
O     5.49978459  7.00413433  9.89885381
O     15.42309188  6.98685890  11.58243640
O     15.12626697  9.03569828  9.90534899
O     15.04337091  17.00508491  9.93270052
O     7.38113124  5.52740490  8.81669437
O     13.08866350  15.25659284  10.31942164
O     13.07312897  10.68054619  10.26238005
O     10.64087600  14.29750350  10.62834004
O     10.61790546  11.62177554  10.59356919
O     12.31580542  12.97641684  9.13952749
O     9.60112379  14.82616229  13.08724874
O     9.50712303  11.33825306  12.89266617
O     7.92561767  15.06027845  10.75082999
O     8.04504468  10.96791498  10.69557909
O     15.15661419  11.44242748  8.81645716
O     15.21517030  14.57750790  8.89675245
O     5.38909039  14.77182683  10.04001273
O     5.51490650  11.09937073  9.96466749
O     15.39550910  11.19206567  11.44447159
O     15.40312796  14.88078448  11.52795430
O     7.20845176  13.02033396  9.19780187
O     9.62601621  10.59016330  15.42565228
O     9.51390357  15.39837343  15.68562916
O     8.88345885  13.00652327  14.89081961
O     7.26459449  15.04247406  14.32888581
O     7.27348987  10.97376814  14.24044387
O     13.19103216  18.90613419  10.25960298
O     10.58168061  19.39773001  10.20248904
O     12.17439225  20.48796661  8.40902171
O     9.46941799  19.29402210  12.56143246
O     8.03850478  18.63737509  10.47030896
O     7.03806260  18.08270891  8.06241981
O     15.51574242  19.41374860  9.01332212
O     5.48788544  19.12036221  9.93099646
O     15.40069558  19.01035924  11.64370731
O     7.33352281  20.61038497  8.82196271
H     11.61307945  5.00000000  7.90696841
H     7.46160104  8.92282454  5.00000000
H     9.25990238  6.76081410  13.43615764
H     7.43014663  17.16327194  5.08968321
H     11.84830102  8.98455532  5.15415810
H     11.80562022  17.07726977  5.25811987
H     15.71537384  6.68651948  7.99407874
H     5.12664829  7.27665637  10.75173190
H     16.32401665  6.97940232  11.94185114
H     7.84947752  5.01453612  8.13955526
H     15.47124551  11.48410146  7.89984906
H     15.50404808  14.56623631  7.97083529
H     5.00000000  15.17168253  10.83350128
H     5.07270831  10.79420780  10.77227899
H     16.31660959  11.33569003  11.71251251
H     16.32325329  14.71040761  11.78337765
H     9.84081249  9.69517856  15.73186277
H     9.76276568  16.30890695  15.90900410
H     6.34428944  14.74226815  14.26711984
H     6.35617397  11.28359662  14.18181071
H     11.60666610  21.06387380  7.87337451
H     9.25072465  19.23498175  13.50461191
H     15.71177805  19.38798434  8.06368733
H     5.11867531  18.79270754  10.76599723
H     16.29945325  19.00600990  12.00855758
H     7.81856695  21.11337110  8.14917959
H     10.50052764  13.32285848  10.82351981
