# Supplementary material for: Brønsted acidity in zeolites measured by deprotonation energy
Source: Sci Rep. 2022 May 4;12:7301. doi: 10.1038/s41598-022-11354-x (PMC9068704; doi:10.1038/s41598-022-11354-x)
Supplement: Supplementary file 2 — Supplementary Information 2. [file 41598_2022_11354_MOESM2_ESM.zip › structures/clusters/mfi/MFI_Al12-O26_bas_cluster_73T.xyz]

304

Si    12.51299774  11.99875710  9.16836641
Si    19.38423944  10.04316120  15.81071422
Si    12.35090823  19.65931735  9.98854125
Si    22.27168226  19.63693353  11.28778910
Si    22.45245761  11.98769014  12.10368739
Si    14.92876812  11.52545066  11.09832414
Si    16.96844367  10.46916328  17.76179842
Si    14.30336513  20.48018222  12.04292429
Si    15.34594675  12.39378207  13.98744376
Si    16.57480240  9.56162454  7.36221433
Si    15.30608327  19.96536550  14.87030743
Si    18.55444559  12.54045469  14.02625482
Si    13.36740423  9.52256380  7.37127285
Si    18.35257845  19.87505572  14.80521743
Si    23.28711113  9.48515395  13.89559076
Si    19.57030729  11.54242736  11.27288677
Si    12.33046782  10.49865199  17.91283283
Si    19.29473447  20.22272307  11.96859437
Si    22.25635505  10.49627897  16.65203443
Si    17.42234553  11.92829002  9.22697078
Si    14.48500065  10.04312626  15.88144965
Si    16.76672018  19.45278156  10.40368801
Si    19.47342066  17.66301892  16.64107548
Si    12.57253722  7.47252529  9.47550447
Si    19.33194041  14.57836025  16.12999042
Si    22.49194138  7.48215348  11.78712530
Si    17.43544441  18.31632704  18.68517159
Si    14.93589022  8.42949561  11.35093945
Si    16.96943831  13.59116541  18.00409517
Si    16.33016079  17.47835487  8.10715295
Si    15.55912608  7.61102003  14.29332021
Si    16.33256694  14.38754831  7.64428964
Si    13.23476886  17.51108050  8.04757742
Si    18.68231480  7.59949480  14.13311381
Si    13.21112113  14.45328545  7.51670344
Si    23.13722096  14.42664312  13.78323857
Si    23.14245888  17.47151067  13.25959392
Si    12.39410063  18.50152834  18.56244104
Si    19.63209384  8.42248929  11.31471041
Si    12.22515005  13.62492338  18.00343406
Si    22.18436414  13.62896586  16.60927944
Si    22.37690118  18.53958336  16.04780382
Si    17.34684769  7.59141116  9.54459818
Si    14.50939014  14.32713038  16.18103877
Si    16.33016079  17.47835487  21.39845295
Si    16.33256694  14.38754831  20.93558964
Si    13.23476886  17.51108050  21.33887742
Si    13.21112113  14.45328545  20.80800344
Si    19.48306196  22.25032713  16.63506897
Si    17.56638266  21.50378035  18.76399726
Si    16.59662349  21.89740906  8.32786825
Si    13.51006338  22.03466285  8.12905773
Si    23.42280693  22.03852114  13.11544813
Si    12.58408308  21.62788917  18.53642185
Si    22.49855344  21.66424792  15.99030565
Si    15.12662942  22.37447207  17.00060595
Si    12.43357089  24.27434294  9.95457556
Si    22.36047806  24.26768064  11.27007314
Si    14.52034177  23.61485777  11.95829032
Si    15.62508124  24.38555657  14.70693027
Si    18.72115241  24.41477723  14.62354693
Si    19.47485755  23.36442609  11.83183961
Si    17.01922185  24.42916828  10.19730714
Si    8.38036611  19.86360257  19.76502934
Si    9.64067924  11.51569796  10.01172626
Si    9.37112005  14.55795523  18.46435661
Si    9.48199486  17.64568246  17.99406622
Si    7.01559749  13.55624410  16.58435158
Si    7.47115789  18.31886435  15.91682221
Si    9.71318842  8.39025502  9.95938445
Si    9.55869051  22.21929702  17.92278234
Si    7.62247460  21.49513599  15.80945278
Al    14.84649919  17.59950678  16.90177387
O     11.23570429  11.78825036  10.14081297
O     20.66248588  10.22064285  16.78734677
O     10.74228222  19.76144457  10.01742785
O     20.66969605  19.79410951  11.24539174
O     10.73908409  10.22872681  17.78029860
O     21.16343594  11.80533068  11.13934548
O     13.84704084  12.14786811  10.07395897
O     18.05178424  9.88501211  16.71598178
O     12.87049174  19.92045840  11.50712300
O     22.79282224  19.81659163  9.76003982
O     23.77113100  12.17146049  11.18615022
O     12.30752018  13.36487762  8.31390259
O     19.58141091  8.70401348  14.91298158
O     12.80670523  18.18414197  9.46688347
O     22.68126934  18.17143751  11.86925375
O     22.23686737  13.32129619  13.00769698
O     12.61677762  10.73341840  8.15406871
O     19.29128284  11.33996111  14.83303902
O     12.99137925  20.78362726  9.01155940
O     22.57161132  10.69187013  13.07459311
O     14.95537211  12.46982146  12.42311792
O     16.96840009  9.52578060  19.08013649
O     14.30086742  20.36182296  13.65297268
O     17.46939060  19.92487453  18.40156875
O     14.53592312  10.00129650  11.50530978
O     17.31860479  12.01303457  18.14945204
O     16.40093537  11.53755175  10.42866793
O     15.49459792  10.44233461  17.08819776
O     15.47263380  19.57459131  11.37233335
O     14.75477204  13.74512014  14.69623738
O     17.07195282  8.18267456  8.05529257
O     14.94164150  18.51424685  15.44398649
O     16.94748986  12.36271754  14.22403097
O     14.96834608  9.71504727  7.56296836
O     16.82999915  20.01118106  14.26288249
O     24.89221577  9.62601651  13.71233790
O     16.86132860  20.72045700  9.40218556
O     14.65189665  11.09350952  14.65251228
O     17.31919889  10.84064375  8.03006716
O     19.03168255  13.97882740  14.63492585
O     12.88107100  8.09543924  7.99469669
O     18.49352064  18.48244783  15.62823244
O     22.77039180  8.05702285  13.29339683
O     18.92908566  12.47271359  12.45155015
O     12.98382308  9.57526759  19.08570236
O     19.39326715  19.86591070  13.55350070
O     22.89116156  9.57934591  15.46442228
O     18.92500672  11.93358994  9.83722631
O     12.97546734  10.12405803  16.46959436
O     18.10177786  19.36260776  11.30737419
O     22.90552130  10.09406179  18.08198952
O     12.92833709  20.04267405  18.43842586
O     19.26811146  9.97937098  11.62428385
O     12.61610700  12.06899022  18.26340039
O     22.54104877  12.06779328  16.31951163
O     22.87852884  20.08445599  16.11550738
O     17.10762408  13.40296999  8.65917649
O     14.75887235  8.55197414  15.33770056
O     16.66648954  18.06715757  9.57534026
O     20.91423727  18.40495776  16.72936729
O     11.31806453  8.24323559  10.17231090
O     20.57994004  13.79530003  16.82022792
O     21.23418796  8.26037320  11.10495331
O     18.83625596  17.65508505  18.13715319
O     13.87022765  7.65734916  10.41990907
O     18.01759119  14.34672558  17.04654081
O     23.79795191  7.72823179  10.87025829
O     19.64409454  16.16181951  16.03209801
O     12.23792678  5.89393950  9.33751903
O     22.17547259  5.89586874  11.86383814
O     17.35734292  18.08771374  20.30151091
O     14.91319536  7.72685725  12.80884626
O     16.99272911  14.29700299  19.45265845
O     16.20077383  17.61590713  17.94259843
O     16.40775608  8.32246717  10.66600310
O     15.48104693  13.75621784  17.33089484
O     16.50360663  15.87415766  8.22869927
O     15.40700482  6.11027709  14.85276401
O     14.79313810  17.84821953  7.69411657
O     17.12239405  8.06026152  14.22490589
O     14.76390797  13.96253647  7.54868843
O     24.69429444  13.95816846  13.71526380
O     24.70496094  17.79493668  13.59958162
O     13.03443515  15.90318078  8.21118039
O     18.90806228  6.14776249  14.81493463
O     22.92470646  15.87149428  13.07915150
O     12.29912394  18.09789489  20.14853920
O     19.13834526  7.51447828  12.57469199
O     12.71266356  14.52961059  19.25961000
O     22.66460605  14.52691347  15.33637826
O     22.26092958  18.04591447  14.49956087
O     13.36272907  17.52001522  17.75242265
O     18.89275176  7.89957334  9.96158280
O     12.97686472  14.16362806  16.64677376
O     22.92700054  14.17452041  17.95212732
O     23.42229443  17.62017416  16.87401867
O     14.86382727  15.96591912  15.94180725
O     17.03197426  6.01025367  9.47847279
O     12.30752018  13.36487762  21.60520258
O     12.80670523  18.18414197  22.75818347
O     16.96840009  9.52578060  5.78883649
O     12.98382308  9.57526759  5.79440236
O     17.10762408  13.40296999  21.95047649
O     16.66648954  18.06715757  22.86664026
O     17.35734292  18.08771374  7.01021091
O     16.99272911  14.29700299  6.16135845
O     16.50360663  15.87415766  21.51999927
O     14.79313810  17.84821953  20.98541657
O     14.76390797  13.96253647  20.83998843
O     13.03443515  15.90318078  21.50248039
O     12.29912394  18.09789489  6.85723920
O     12.71266356  14.52961059  5.96831000
O     21.06742365  21.95427240  16.66888187
O     11.14222948  21.94323562  17.88565732
O     18.93559662  22.15329503  18.16038529
O     19.20196103  23.73030269  16.01415371
O     18.69243270  21.15763702  15.73250359
O     22.95946393  20.77538144  12.21834997
O     17.61261579  21.72891902  20.36962518
O     14.52657402  22.03106740  11.58293439
O     16.29274763  22.28723221  18.12399345
O     16.87693175  23.32592858  9.03004262
O     15.07350096  21.80983931  7.75371198
O     24.97775498  21.84367479  13.54288684
O     15.17674762  21.07555367  16.04408507
O     13.38582870  23.43803294  8.93531101
O     23.30758311  23.43580762  12.30010558
O     12.58991455  22.11732557  20.08843465
O     22.46591456  22.10557772  14.42479230
O     13.68405593  22.48247181  17.72012982
O     23.60748264  22.54997130  16.76052941
O     19.00491206  21.81241736  11.76696682
O     15.30739226  23.74024274  16.14794685
O     10.99987413  23.53317316  10.12083814
O     20.92372323  23.52886078  11.11800643
O     13.14367755  24.31152143  11.42427371
O     23.07295594  24.27606289  9.80260355
O     12.23792678  25.76383950  9.33751903
O     22.17547259  25.76576874  11.86383814
O     14.62522961  23.79230777  13.56915350
O     15.77987136  24.35250768  11.24350615
O     15.40700482  25.98017709  14.85276401
O     17.16577247  24.06042504  14.27825544
O     18.90806228  26.01766249  14.81493463
O     19.61295023  23.86102287  13.37858844
O     18.40212312  24.26999958  11.02842251
O     17.03197426  25.88015367  9.47847279
O     17.61261579  21.72891902  7.07832518
O     12.58991455  22.11732557  6.79713465
O     7.41450607  11.99064004  16.38316871
O     7.49326750  19.91851437  16.19507621
O     8.45926708  18.44115315  18.98507812
O     9.10132337  13.95484234  19.95852317
O     8.99899520  12.43653332  8.83069779
O     8.99854647  11.91069599  11.44724844
O     9.34439552  9.94893948  9.67170544
O     10.63210798  13.79071364  17.76650898
O     10.88724444  18.44102464  17.94299676
O     8.07248119  14.31473062  17.53827751
O     8.83118233  17.62538187  16.49545791
O     9.68322890  16.14128039  18.57258215
O     7.03538981  14.31393915  15.15371465
O     7.38278811  18.05196084  14.31690090
O     5.54160390  13.64518963  17.26897188
O     6.18967296  17.65447045  16.66150920
O     9.24150878  7.49348390  8.68346061
O     8.96510793  7.83548859  11.29580816
O     6.84056582  20.05084023  20.25246695
O     9.39705195  19.85545627  21.03042200
O     9.00658500  22.11903331  16.39594505
O     9.25501790  23.69643151  18.53917085
O     8.77323984  21.11198150  18.81445992
O     7.65710878  21.68832029  14.20020020
O     6.36656390  22.29070500  16.46252385
H     9.90833618  20.03030467  9.60131699
H     9.97002182  10.11243365  18.35988390
H     23.63261421  20.15562131  9.41260878
H     24.41960091  11.81764846  10.55749784
H     16.73305546  9.54721284  20.02090935
H     25.85299804  9.55466759  13.82506224
H     13.21297349  9.54378247  20.02772081
H     23.80598124  10.09788638  18.44262406
H     24.44807523  8.18088380  10.31048529
H     12.35477743  5.00432089  9.70606300
H     22.28610735  5.00000000  11.50876189
H     15.53790006  5.15314368  14.76523074
H     25.63187624  14.20423755  13.67934200
H     25.61947467  17.58842243  13.35075139
H     18.79649528  5.19099603  14.70069480
H     23.85158829  14.33702992  18.19631610
H     24.25262504  17.54359003  17.36958497
H     17.02433542  5.14109670  9.90906286
H     12.43022120  12.54909818  22.11544602
H     12.53541915  19.06215246  23.06866927
H     16.96842617  10.09026000  5.00000000
H     12.59488736  10.12494891  5.09620508
H     17.29709197  12.51518652  22.29229871
H     16.72659862  18.89812686  23.36340673
H     17.40369838  18.22340224  6.05086749
H     16.97871024  13.87215511  5.28945952
H     12.35531957  18.33671599  5.91877954
H     12.42129564  13.98891412  5.21754235
H     17.00399487  21.82985144  21.11815255
H     25.88153997  21.87983289  13.19250808
H     13.14054002  22.06785944  20.88546959
H     24.45468989  22.48200736  17.22799146
H     10.12663894  23.42517510  9.71255305
H     23.87943877  23.84788454  9.47526773
H     12.43833580  26.70930563  9.42016298
H     22.36503770  26.71595481  11.81788708
H     15.49872193  26.88500657  14.51546358
H     18.77286592  26.88708053  14.40660362
H     17.22126202  26.83067456  9.51822441
H     17.58496703  21.59427953  6.11811283
H     12.58643867  21.82559476  5.87205030
H     7.19677872  11.07635734  16.62313109
H     8.80585063  13.10100419  20.31144848
H     8.76245888  12.48492458  7.89122515
H     8.09559016  11.91330231  11.80159729
H     6.66384561  14.34804421  14.25834224
H     6.78984832  17.69136416  13.63918973
H     5.00000000  14.12125733  17.91775903
H     5.45239975  17.55735130  17.28432225
H     8.96677291  7.54602314  7.75466579
H     8.04157653  7.68002297  11.54843473
H     5.94587115  20.01249660  19.87970532
H     9.37351916  20.06561907  21.97708868
H     8.97188461  24.12033273  19.36442432
H     7.05057679  21.81766104  13.45435175
H     5.64701873  22.37815382  17.10712252
H     14.96999687  16.22404507  15.00268145
