# Supplementary material for: Brønsted acidity in zeolites measured by deprotonation energy
Source: Sci Rep. 2022 May 4;12:7301. doi: 10.1038/s41598-022-11354-x (PMC9068704; doi:10.1038/s41598-022-11354-x)
Supplement: Supplementary file 2 — Supplementary Information 2. [file 41598_2022_11354_MOESM2_ESM.zip › structures/clusters/mfi/MFI_Al9-O21_bas_cluster_126T.xyz]

499

Si    11.87744279  12.00561354  16.01572532
Si    18.77944018  9.78614428  22.68263292
Si    11.88695101  19.87220178  15.84862200
Si    21.82950657  19.72476037  18.82218747
Si    21.83413974  11.97433827  19.01270295
Si    14.29287086  11.39664824  17.88163895
Si    16.33620968  10.38802206  24.54982799
Si    14.34136081  20.36417318  17.76492299
Si    24.25687269  20.33835310  16.95100280
Si    24.28884862  11.48039208  17.09197047
Si    14.65202148  12.12694764  20.84230190
Si    15.97534695  9.65949829  14.21583322
Si    14.68179377  19.43509077  20.65609571
Si    25.89992223  9.54456969  20.82514734
Si    24.63158019  12.33377806  14.18234617
Si    17.84494056  12.20261771  20.90209653
Si    12.79411131  9.59101328  14.23516780
Si    17.89381741  19.41661809  20.65975430
Si    22.70414277  9.53506702  20.82619720
Si    18.95198387  11.50881065  18.13064899
Si    11.72183359  10.31740179  24.73960468
Si    18.97738643  20.35868365  17.94100769
Si    21.64690319  10.36891154  23.59186733
Si    16.82183685  11.93276191  16.11355436
Si    13.83734624  9.81047538  22.72721206
Si    16.83716616  19.92047162  15.91428916
Si    26.75247891  19.73899372  18.76156891
Si    26.76759893  11.92951909  19.00267688
Si    18.70740923  17.42345976  22.73523628
Si    11.96836928  7.45333262  16.31144661
Si    18.67548512  14.35920346  23.00144483
Si    21.87850144  7.51663324  18.72082531
Si    16.28523754  18.29270934  24.55501798
Si    14.30162633  8.27679043  18.15871818
Si    16.30726233  13.51948264  24.80449758
Si    24.30896774  8.36030012  16.87412686
Si    14.97529286  7.48104332  21.11440872
Si    15.67745732  14.30369912  14.52323643
Si    25.63751448  14.33709739  20.58914070
Si    24.87695726  7.52991727  13.94285303
Si    25.61964223  17.42933582  20.40027137
Si    12.45434657  17.42569132  14.17271841
Si    18.07090595  7.43823842  20.95717165
Si    12.49111314  14.45814971  14.32983082
Si    22.54472803  14.35319788  20.71460083
Si    22.52236889  17.39347928  20.56842261
Si    11.54654423  18.29761880  24.58694414
Si    19.04082885  8.38752377  18.12737244
Si    11.66039613  13.44436691  24.76170891
Si    21.54566530  13.49579872  23.54018279
Si    21.51302281  18.32721653  23.39737973
Si    13.82980566  17.45086877  22.79961325
Si    16.76527470  7.52911079  16.33989241
Si    13.87885863  14.29466131  22.92972644
Si    26.73195318  7.51545588  18.68588892
Si    18.77944018  9.78614428  9.39133293
Si    16.33620968  10.38802206  11.25852799
Si    26.23258142  10.38853412  10.44803915
Si    14.65202148  12.12694764  7.55100190
Si    14.68179377  19.43509077  7.36479571
Si    24.61657376  19.67063714  13.97689361
Si    17.84494056  12.20261771  7.61079653
Si    17.89381741  19.41661809  7.36845429
Si    11.72183359  10.31740179  11.44830468
Si    21.64690319  10.36891154  10.30056733
Si    13.83734624  9.81047538  9.43591205
Si    23.75302979  9.94743600  12.36111244
Si    18.70740923  17.42345976  9.44393628
Si    18.67548512  14.35920346  9.71014483
Si    16.28523754  18.29270934  11.26371797
Si    16.30726233  13.51948264  11.51319758
Si    26.23190097  13.51147044  10.22445625
Si    26.22906393  18.25389530  10.05490330
Si    25.63751448  14.33709739  7.29784070
Si    25.61964223  17.42933582  7.10897137
Si    22.54472803  14.35319788  7.42330083
Si    22.52236889  17.39347928  7.27712261
Si    11.54654423  18.29761880  11.29564414
Si    11.66039613  13.44436691  11.47040891
Si    21.54566530  13.49579872  10.24888279
Si    21.51302281  18.32721653  10.10607972
Si    13.82980566  17.45086877  9.50831326
Si    13.87885863  14.29466131  9.63842644
Si    23.80236996  14.35940905  12.04024348
Si    23.79046486  17.50832996  11.86979712
Si    18.74389968  21.90256193  22.46523997
Si    16.31531845  21.42887253  24.37483551
Si    15.95233676  22.23959914  14.01118866
Si    25.92264256  22.07595227  20.61963944
Si    12.74733026  22.28266539  13.99105064
Si    22.72622458  22.14964014  20.61388118
Si    11.68499409  21.43219063  24.50891848
Si    21.62806370  21.46021892  23.40432128
Si    13.83060137  21.85616073  22.48360660
Si    11.93120088  24.27289692  16.10784766
Si    21.92201697  24.31973935  18.53908918
Si    14.34234565  23.45412107  17.97865967
Si    24.27756586  23.47953407  16.70177528
Si    14.94843132  24.27537240  20.88515133
Si    18.04990640  24.29009305  20.75572851
Si    19.07503892  23.46020357  17.97418926
Si    16.78737237  24.23529851  16.17886455
Si    26.72420908  24.24549026  18.52166348
Si    18.74389968  21.90256193  9.17393997
Si    16.31531845  21.42887253  11.08353551
Si    26.25194758  21.39560257  10.30647782
Si    11.68499409  21.43219063  11.21761848
Si    21.62806370  21.46021892  10.11302128
Si    13.83060137  21.85616073  9.19230660
Si    23.75385641  21.99400530  12.11439400
Si    24.88899414  24.30978785  13.74196652
Si    7.97619025  12.34880274  14.17899519
Si    9.02395635  20.29526679  16.77385182
Si    9.02761800  11.48627039  16.95116972
Si    6.89857891  19.73899372  18.76156891
Si    6.91369893  11.92951909  19.00267688
Si    8.12110265  7.51570379  14.05965830
Si    9.12340196  8.35918411  16.88602221
Si    8.83798034  9.90466666  12.36059912
Si    7.96251212  19.59443903  13.96482354
Si    8.80690331  14.36269213  12.08209727
Si    8.73184136  17.43217599  11.88186553
Si    9.11057673  23.40328209  16.73458418
Si    8.84161227  22.01133785  12.15135243
Si    8.13952249  24.34703686  13.89217169
Al    15.71922825  17.57223567  14.25662001
O     10.62701040  11.76826639  17.01644303
O     20.05368775  10.06410189  23.64174787
O     10.63377410  20.12572482  16.84995986
O     20.56000423  20.00336191  17.85826038
O     10.11845006  10.10147409  24.68006465
O     20.54911047  11.75466805  18.04835705
O     13.25418916  12.11174715  16.86689628
O     17.43489146  9.71305225  23.57975482
O     13.24993661  19.78366373  16.71891820
O     23.17599028  19.64009562  17.92883273
O     23.16013191  12.05754887  18.09469187
O     11.64674657  13.39699593  15.21258371
O     18.98971790  8.36263870  21.92658916
O     11.60066019  18.49020077  15.05564565
O     21.61154794  18.30150570  19.57950364
O     21.62011993  13.36758241  19.81800018
O     18.61229137  20.64595939  21.44461268
O     11.95333203  10.79533208  14.93133706
O     18.66553301  10.96677813  21.56531154
O     21.93724533  10.77212800  20.10030676
O     14.28066587  12.23027364  19.26913092
O     16.33568247  9.54740442  25.93598099
O     14.34332531  19.39887492  19.07146672
O     24.23408388  19.53626893  15.54327628
O     26.21863824  9.45834457  22.41058332
O     24.29949093  12.41463746  15.76592585
O     16.65954202  19.87734444  24.69308409
O     13.87236283  9.84595155  18.10073190
O     16.71641821  11.94866751  24.81770767
O     23.97244984  9.93908999  16.68061804
O     15.79785341  11.43443637  17.26561695
O     14.86060541  10.32650701  23.88326969
O     15.81739113  20.38650522  17.10240077
O     25.74362795  20.23920014  17.58898180
O     25.73927940  11.54427351  17.80699864
O     14.16546390  13.50560445  21.54041212
O     16.45039616  8.29695259  14.94421548
O     14.06997189  18.08506133  21.32067872
O     26.45228183  8.18315007  20.13861878
O     16.25288760  11.92145765  21.05071635
O     14.38032956  9.90266545  14.43046541
O     16.29049220  19.49513482  20.90752351
O     26.22126785  19.85192865  13.78084273
O     24.29909622  9.68714450  20.55921987
O     26.23293446  12.18024974  13.93088690
O     13.89219616  10.82917407  21.45996064
O     16.76621116  10.95027974  14.82608454
O     13.98681744  20.75132620  21.30689054
O     26.65211452  10.84568048  20.20575377
O     18.22408630  13.58683373  21.64761524
O     12.41199975  8.18225910  14.93005413
O     18.51430973  18.02511881  21.23323897
O     22.14346970  8.14914402  20.19525036
O     18.26572342  12.35456979  19.34087896
O     12.40661050  9.48250630  25.95824704
O     18.23138087  19.45930001  19.07515440
O     22.37582760  9.51435420  22.41288169
O     18.32487118  12.00286599  16.71138852
O     12.33056659  9.79618577  23.32911148
O     18.36011127  20.06286982  16.47752594
O     28.26433715  19.73425322  18.16995298
O     22.24664747  9.95740498  25.04250526
O     28.27389713  11.91707650  18.39296650
O     11.94615925  19.85560879  24.79577103
O     18.61925393  9.93777564  18.35653881
O     12.07192843  11.88857371  24.95519495
O     21.93271885  11.94079061  23.29392157
O     21.93775081  19.87807371  23.20938754
O     16.42755359  13.44574760  15.65490653
O     14.20813645  8.30231038  22.27749586
O     16.58139167  18.40356781  15.48089395
O     26.38621962  18.23084871  19.22373448
O     26.47616262  13.41646052  19.56219963
O     19.89964835  18.18794619  23.54835391
O     10.73782481  8.23533288  17.03410246
O     19.93493007  13.62111335  23.71816393
O     20.65282418  8.26777011  17.94754963
O     17.32169105  17.57997614  23.53243990
O     13.22632796  7.40031883  17.32954117
O     17.44451807  14.38956449  24.05925801
O     23.21053760  7.66267942  17.82380043
O     19.09370207  15.85830019  22.57975594
O     11.50621576  5.95409562  15.93523037
O     21.51621413  5.96112073  18.94252078
O     16.37067152  17.56241500  25.97038839
O     14.26809865  7.77597705  19.68941012
O     16.23449236  14.04299386  26.34051893
O     26.27885332  14.25369438  22.07752943
O     24.25579991  7.61094320  15.44021237
O     26.33033360  17.72448210  21.82413389
O     14.79181462  18.16646867  23.89592174
O     15.78827094  8.07342830  17.52819292
O     14.86363077  13.72777190  24.10254388
O     25.78058724  8.19196361  17.54574175
O     16.13304556  15.87504848  14.95324554
O     14.86640426  5.91082868  21.47833127
O     25.71935440  15.85494349  20.04025271
O     14.02115866  17.70322703  14.28757041
O     16.53024582  7.95985217  21.05071436
O     14.08569583  14.20076462  14.60898520
O     24.08801308  13.82994865  20.64615978
O     26.42875544  8.02691552  13.98152201
O     24.06518769  17.90824384  20.47757552
O     12.07580520  15.94921325  14.77340634
O     18.18411858  5.89253884  21.43284573
O     22.41457705  15.84505033  20.09612079
O     11.97138776  17.46124806  25.90719498
O     18.57328713  7.53544100  19.42125755
O     12.23034024  14.26934595  26.03605349
O     22.04411334  14.36288730  22.25871075
O     22.00335697  17.49024905  22.09740099
O     12.28611878  17.68742276  23.26854875
O     18.30629702  7.81257014  16.79197688
O     12.34156303  14.03375522  23.40491084
O     22.26005411  14.06353660  24.88923228
O     28.27866982  7.78174615  18.24011851
O     22.23249347  17.72354982  24.73043123
O     14.14797409  15.86408217  22.68301606
O     16.52469881  5.95813923  16.07994999
O     26.42295585  5.93577290  18.82260995
O     20.05368775  10.06410189  10.35044787
O     10.11845006  10.10147409  11.38876465
O     17.43489146  9.71305225  10.28845483
O     27.35955139  9.81094154  11.45144932
O     18.98971790  8.36263870  8.63528916
O     21.61154794  18.30150570  6.28820364
O     21.62011993  13.36758241  6.52670018
O     18.61229137  20.64595939  8.15331267
O     18.66553301  10.96677813  8.27401154
O     14.28066587  12.23027364  5.97783092
O     16.33568247  9.54740442  12.64468099
O     14.34332531  19.39887492  5.78016671
O     26.21863824  9.45834457  9.11928332
O     16.65954202  19.87734444  11.40178409
O     16.71641821  11.94866751  11.52640767
O     26.54923791  11.92903530  10.03582450
O     26.62754136  19.82734517  10.10538842
O     14.86060541  10.32650701  10.59196969
O     24.78230707  10.32325187  11.16371683
O     14.16546390  13.50560445  8.24911212
O     14.06997189  18.08506133  8.02937872
O     24.11548662  18.32264837  13.23135367
O     24.09410715  13.70227179  13.49607041
O     16.25288760  11.92145765  7.75941636
O     16.29049220  19.49513482  7.61622351
O     13.89219616  10.82917407  8.16866064
O     13.98681744  20.75132620  8.01559054
O     23.87151588  11.04144807  13.55462769
O     18.22408630  13.58683373  8.35631524
O     18.51430973  18.02511881  7.94193896
O     18.26572342  12.35456979  6.04957896
O     12.40661050  9.48250630  12.66694704
O     18.23138087  19.45930001  5.78385441
O     22.37582760  9.51435420  9.12158169
O     12.33056659  9.79618577  10.03781148
O     22.24664747  9.95740498  11.75120526
O     11.94615925  19.85560879  11.50447103
O     12.07192843  11.88857371  11.66389495
O     21.93271885  11.94079061  10.00262157
O     21.93775081  19.87807371  9.91808754
O     14.20813645  8.30231038  8.98619586
O     26.38621962  18.23084871  5.93243448
O     24.03396582  8.46336263  12.93188783
O     26.47616262  13.41646052  6.27089963
O     19.89964835  18.18794619  10.25705391
O     19.93493007  13.62111335  10.42686393
O     17.32169105  17.57997614  10.24113990
O     17.44451807  14.38956449  10.76795801
O     27.34846610  14.19834146  11.15936726
O     27.26974123  17.38707753  10.93910790
O     19.09370207  15.85830019  9.28845594
O     16.37067152  17.56241500  12.67908839
O     16.23449236  14.04299386  13.04921893
O     26.27885332  14.25369438  8.78622942
O     26.33033360  17.72448210  8.53283390
O     14.79181462  18.16646867  10.60462174
O     14.86363077  13.72777190  10.81124388
O     24.76579365  13.69717885  10.90356636
O     24.72382360  18.02946907  10.63596922
O     24.77183081  6.01506893  13.38926785
O     25.71935440  15.85494349  6.74895271
O     24.08801308  13.82994865  7.35485978
O     24.06518769  17.90824384  7.18627552
O     22.41457705  15.84505033  6.80482079
O     11.97138776  17.46124806  12.61589497
O     12.23034024  14.26934595  12.74475349
O     22.04411334  14.36288730  8.96741075
O     22.00335697  17.49024905  8.80610099
O     12.28611878  17.68742276  9.97724875
O     12.34156303  14.03375522  10.11361084
O     22.26005411  14.06353660  11.59793228
O     22.23249347  17.72354982  11.43913123
O     14.14797409  15.86408217  9.39171606
O     24.07581990  15.94513758  12.16853481
O     20.02844466  21.71411667  23.43570677
O     17.41471570  22.06629884  23.36995019
O     18.97209630  23.25560597  21.59295143
O     11.98062439  21.06966196  14.75144983
O     21.93168301  20.89914509  19.94548542
O     16.32478399  22.32178049  25.72957547
O     26.28368629  22.19776695  22.19088325
O     13.96603414  21.88946774  18.20619690
O     23.87857710  21.90588195  16.74739353
O     14.84277285  21.52457779  23.70531813
O     16.48848597  23.60255831  14.71704466
O     26.44679969  23.42321943  19.88923672
O     14.34346103  22.12318720  14.22801237
O     24.31895192  21.91784961  20.39964244
O     16.66375935  20.92795843  14.64340248
O     26.66266217  20.75360894  20.02968717
O     12.21338948  23.68671805  14.61769993
O     22.26861695  23.53561397  19.91398604
O     12.39581266  22.28348316  25.70126932
O     22.34735497  22.26302751  22.18455499
O     12.31378037  21.84547126  23.06945713
O     22.23888758  21.97939367  24.81812732
O     18.74866073  21.91699680  18.34396964
O     14.11168379  23.33235191  21.88791452
O     10.72963092  23.47855490  16.87104904
O     20.67663414  23.63093397  17.75229062
O     13.27254278  24.15741892  16.99745347
O     23.21274022  24.34047043  17.56388341
O     11.50621576  25.82399562  15.93523037
O     21.51621413  25.83102072  18.94252078
O     14.29930825  24.24075472  19.39630119
O     24.20615593  24.00737732  15.17805782
O     15.82448120  23.58178500  17.31935580
O     25.76955906  23.70861185  17.31157887
O     14.86640426  25.78072869  21.47833127
O     16.50069076  23.78204524  20.80102876
O     18.18411858  25.76243883  21.43284573
O     18.55640079  24.38047299  19.21349175
O     18.33018205  23.92790412  16.60483045
O     28.27611300  24.05604658  18.05992282
O     16.52469881  25.82803923  16.07994999
O     26.42295585  25.80567290  18.82260995
O     20.02844466  21.71411667  10.14440677
O     17.41471570  22.06629884  10.07865019
O     27.32984435  22.09118873  11.28755199
O     18.97209630  23.25560597  8.30165143
O     16.32478399  22.32178049  12.43827547
O     26.28368629  22.19776695  8.89958325
O     14.84277285  21.52457779  10.41401813
O     24.76228947  21.49973899  10.93838901
O     23.86280173  20.98473352  13.38488916
O     12.39581266  22.28348316  12.40996932
O     22.34735497  22.26302751  8.89325499
O     12.31378037  21.84547126  9.77815713
O     22.23888758  21.97939367  11.52682731
O     14.11168379  23.33235191  8.59661452
O     24.10541116  23.50630641  12.57646431
O     24.77183081  25.88496893  13.38926785
O     26.44791602  23.84361099  13.78495555
O     5.88972795  20.23920014  17.58898180
O     5.88537940  11.54427351  17.80699864
O     6.36736785  19.85192865  13.78084273
O     6.37903446  12.18024974  13.93088690
O     6.79821451  10.84568048  20.20575377
O     8.36777701  19.47928754  15.52864265
O     8.32389502  12.34740895  15.76191889
O     8.41043715  19.73425322  18.16995298
O     8.41999713  11.91707650  18.39296650
O     8.72802538  9.91610406  16.65850714
O     6.53231962  18.23084871  19.22373448
O     6.62226262  13.41646052  19.56219963
O     10.04658331  13.58669807  24.65384714
O     9.93539445  18.17137221  24.36376623
O     6.57485544  8.02691552  13.98152201
O     8.60568936  7.49701536  15.60881520
O     8.42476982  7.78174615  18.24011851
O     7.50565138  9.81094154  11.45144932
O     9.04498307  8.52319558  13.18848578
O     8.74452511  11.13078541  13.42373362
O     8.38546865  18.19525554  13.26948613
O     8.50752586  13.75532666  13.56271012
O     10.04658331  13.58669807  11.36254713
O     9.93539445  18.17137221  11.07246623
O     7.49456610  14.19834146  11.15936726
O     7.41584122  17.38707753  10.93910790
O     9.17470410  15.92275280  12.26190923
O     8.26501567  6.02819498  13.43102625
O     10.09378468  21.75455031  24.44720394
O     6.80876217  20.75360894  20.02968717
O     8.63426827  21.86282406  16.58568368
O     8.63856969  24.23569505  15.42677240
O     8.42221300  24.05604658  18.05992282
O     10.09378468  21.75455031  11.15590394
O     7.47594436  22.09118873  11.28755199
O     9.05674362  23.43264212  12.91472947
O     8.76423024  20.82692274  13.26767740
O     6.59401602  23.84361099  13.78495555
O     8.26501567  25.89809498  13.43102625
H     9.35151495  9.98359662  25.26214321
H     16.11937002  9.61469531  26.87915693
H     26.22697640  10.01460676  23.20519193
H     27.17272410  19.69834372  13.89058183
H     27.18626858  12.28085816  14.07898147
H     12.63877209  9.54751559  26.89780799
H     28.63058758  20.06915956  17.33652730
H     23.14573138  9.95145500  25.40652821
H     28.63708520  11.65957442  17.53117354
H     11.76107497  5.02391766  16.03874719
H     21.75979869  5.05396886  18.70035957
H     16.00044113  17.56799632  26.86693638
H     15.89619354  14.20132552  27.23572003
H     26.25072485  13.80903884  22.93915013
H     26.26949748  18.04251855  22.73849257
H     14.91551653  5.00952290  21.12317515
H     27.34866849  7.72277894  14.02800785
H     18.10405996  5.01427305  21.02894001
H     12.25872172  17.44009375  26.83341940
H     12.38672895  14.38257388  26.98664384
H     23.17700849  14.23944191  25.15219994
H     28.69456127  8.12549145  17.43403323
H     23.15925186  17.59552641  24.98661259
H     16.68224288  5.00285902  16.13927611
H     26.60364278  5.00000000  18.64210701
H     28.15943443  9.86721078  11.99727061
H     18.44103719  7.81062084  8.05638867
H     21.74150338  19.15010566  5.83666219
H     21.74799897  12.53510470  6.04552680
H     14.28797963  11.73072904  5.14638537
H     14.34215226  19.97527627  5.00000000
H     26.02773743  9.50999069  8.16965731
H     18.67457202  11.85069776  5.32856869
H     18.67575757  19.99504016  5.10827181
H     22.57235942  9.52675304  8.17178092
H     14.66823941  7.80975450  8.28863298
H     26.60561315  19.13424492  5.65559199
H     26.65117901  12.52350687  5.93488916
H     28.13782497  14.29719689  11.71438094
H     28.05797463  17.41408977  11.50378342
H     24.84205217  5.07099062  13.60065635
H     16.10156812  22.27252739  26.67225718
H     26.26468017  21.71740624  23.03337500
H     12.60633002  22.28299341  26.64814957
H     23.14321537  21.98811576  25.16886251
H     11.78408123  26.72539782  16.16142686
H     21.73415390  26.76676437  18.80915630
H     14.93178423  26.72353241  21.25982131
H     18.11638069  26.68726865  21.14823831
H     28.68578603  23.66756010  17.27116033
H     16.66960576  26.77428823  16.23652205
H     26.60849773  26.75421623  18.74051385
H     28.14862425  22.04331451  11.80543956
H     18.41961974  23.87535886  7.80007791
H     26.06707610  22.12468356  7.95690682
H     22.57425158  22.19512233  7.95261328
H     14.61553252  23.90019305  7.99279923
H     24.83492283  26.79411058  13.72150397
H     27.36821962  24.14338627  13.84879960
H     5.00000000  20.29853685  17.20719217
H     5.01603258  11.50598480  17.37843117
H     5.41052481  19.74382860  13.89774346
H     5.42504633  12.27171245  14.08069082
H     6.34935855  10.06926817  20.57536472
H     6.07243404  17.75000460  19.92956321
H     6.11829216  13.96970062  20.17932132
H     9.30883543  14.04850110  25.08205973
H     9.21824836  17.73091663  24.84605284
H     5.65133713  7.73113802  13.95850902
H     7.50520530  7.62342944  18.50514098
H     6.82906744  10.15770311  10.84904532
H     6.82191368  13.78454970  10.59614875
H     6.79174387  17.90691079  10.40884770
H     8.19001438  5.10120151  13.70663089
H     9.34408330  21.90829430  25.04319943
H     6.36733149  21.54240278  20.38160085
H     7.49879147  24.16877030  18.33467003
H     6.82853676  21.67340498  10.69829810
H     5.66500300  24.12142117  13.75933697
H     8.17891394  26.78805679  13.80713059
H     16.71884765  15.95996180  15.73020037
