# Supplementary material for: Brønsted acidity in zeolites measured by deprotonation energy
Source: Sci Rep. 2022 May 4;12:7301. doi: 10.1038/s41598-022-11354-x (PMC9068704; doi:10.1038/s41598-022-11354-x)
Supplement: Supplementary file 2 — Supplementary Information 2. [file 41598_2022_11354_MOESM2_ESM.zip › structures/clusters/mfi/MFI_Al5-O12_bas_cluster_40T.xyz]

169

Si    19.61582026  11.53729196  10.69654923
Si    17.24872656  12.36056924  8.89068243
Si    18.62949040  12.17217427  13.53969225
Si    15.55612378  12.35843503  13.54100008
Si    14.97351801  17.57718738  15.63331400
Si    14.69669246  14.43461792  15.73107162
Si    16.97542242  13.54662608  17.49397648
Si    19.36754694  14.27486266  15.56863757
Si    17.60267177  9.66915234  7.20522030
Si    19.86058815  8.42937957  10.77159458
Si    15.01223531  8.24789282  11.05737356
Si    17.35374906  7.35817745  9.27572590
Si    14.80182881  9.92604873  15.50412357
Si    16.81856308  10.42655160  17.71004159
Si    19.10431208  9.93868453  15.72885812
Si    18.92627941  7.73522752  13.68068343
Si    15.83941563  7.57334892  13.86065666
Si    11.71328216  11.99813945  10.34352009
Si    9.77855024  11.74649033  8.15669005
Si    7.36700987  12.12908670  10.12229231
Si    8.06915926  14.46402604  11.86702511
Si    8.25665785  17.52736395  12.08843980
Si    11.17009138  14.39202182  12.24770831
Si    11.38826939  17.39851981  11.90822688
Si    8.77740309  12.36660327  18.65739444
Si    6.99402021  13.66369914  14.64011517
Si    7.14874045  18.48770918  14.83862025
Si    11.81957827  13.73466423  15.21081944
Si    12.06760697  18.26941907  14.76062816
Si    9.13884349  14.65706158  16.65972541
Si    9.64378251  17.67393948  16.58440634
Si    7.70057577  9.78031231  12.20364870
Si    10.77767520  9.64584930  12.11595738
Si    12.08151879  7.52734063  10.25207825
Si    10.06637519  8.66277232  8.24504347
Si    7.58903160  7.78498776  9.96496068
Si    6.92211061  10.54894127  15.02545280
Si    11.86678752  10.53042329  14.88711571
Si    9.41424266  9.96272767  16.77829695
Al    14.75362993  11.34052278  10.50497939
O     21.04709999  12.06743647  10.13076556
O     19.55858482  11.70840486  12.30773499
O     18.42410329  12.39654965  10.02693245
O     17.58877941  11.13263393  7.87737408
O     14.60832704  12.32395415  12.13430572
O     15.80606466  12.25777682  9.54350906
O     17.29704603  13.75340163  8.06394934
O     17.26576929  11.99128198  17.86698941
O     19.33970478  13.49409903  14.14883135
O     17.08882911  12.47277135  13.04364942
O     18.50682700  11.02196234  14.67394584
O     15.05322225  13.67382710  14.32301315
O     15.73397784  18.20994451  14.34635183
O     13.40508759  17.98730499  15.63412217
O     15.64892442  18.13082527  17.01050142
O     15.43970326  13.71630968  16.98090947
O     15.14943295  15.97009066  15.55857783
O     17.20695067  14.47135213  18.79510571
O     17.91831721  14.05933568  16.27340702
O     20.49373345  13.70360852  16.57804303
O     19.67239075  15.82018213  15.20436795
O     16.67065335  9.71287192  5.86638881
O     19.45687330  9.95144592  10.36602745
O     17.02113901  8.53871122  8.21282014
O     19.11857471  9.27517234  6.77126351
O     15.35597139  9.81178631  10.98811219
O     13.65694668  7.88409956  10.23225018
O     21.39361008  8.10229872  10.32750647
O     19.76477368  8.18678303  12.36936658
O     18.83334270  7.47647758  9.95066702
O     14.81778495  7.78788412  12.61816274
O     16.22652589  7.34745357  10.43919966
O     17.33802025  5.92683444  8.51211696
O     15.37897404  10.35809362  16.95557849
O     15.36177790  8.45481389  15.13573880
O     15.28249388  11.00090210  14.36203130
O     16.67065335  9.71287192  19.15768881
O     17.96529795  9.64823611  16.85108604
O     20.44589870  10.53830944  16.39317795
O     19.47080395  8.56232710  14.96465460
O     19.15433833  6.17931817  14.04437694
O     17.34376022  8.03363778  13.41497229
O     15.83905920  6.02091730  14.33312475
O     13.13021836  11.39669665  9.94888825
O     10.86064839  12.56634125  9.06944399
O     11.99021482  18.21051320  10.63846400
O     11.98977052  13.21763689  11.44580721
O     9.62325914  12.52782862  6.74167988
O     8.33245321  11.67650025  8.89961384
O     7.60416725  11.21930624  11.44962559
O     5.82728862  12.03737280  9.62775781
O     7.57827045  18.60046234  11.09468672
O     7.66356841  13.67607203  10.51538043
O     8.01285156  16.03836500  11.49905941
O     9.58692342  14.03693900  12.31072016
O     9.85073373  17.83762235  12.22193190
O     11.45323618  15.81529175  11.52042308
O     9.62325914  12.52782862  20.03297988
O     7.40119990  12.09714204  14.83184164
O     6.95182179  20.03685764  14.39769059
O     10.13185746  18.59002140  17.83378302
O     8.65852045  13.82213503  17.95776364
O     7.28278093  11.81152543  18.96445375
O     9.52536051  11.32318850  17.66132765
O     11.98337620  12.14757393  14.94212696
O     11.74420080  19.85817609  14.70152444
O     13.10396121  14.32140153  16.00825216
O     5.50022115  13.89809029  15.23266180
O     5.76689775  17.89255586  15.44996096
O     7.04223843  14.08626189  13.07403246
O     7.55366021  17.60083545  13.54598659
O     8.04637194  14.59780615  15.45757030
O     8.32869823  18.39552470  15.95681423
O     11.75188250  14.47530252  13.76128923
O     12.27037741  17.68990430  13.25103232
O     10.52789033  14.03265759  16.11623605
O     10.81299607  17.51395049  15.46712291
O     9.29085233  16.19386188  17.13557255
O     10.76151598  10.85744659  11.02758610
O     10.29482798  10.22756812  7.86166101
O     7.05740645  8.63033612  11.24906812
O     9.24446657  9.44465747  12.61402572
O     11.32639589  8.25525402  11.49686740
O     11.43524063  8.02813565  8.84208439
O     11.86463782  5.92824879  10.43281020
O     9.66069806  7.81551593  6.92777072
O     8.87684231  8.57052653  9.35572499
O     6.42802954  7.63385120  8.83959157
O     8.01972186  6.30999388  10.47048303
O     13.18661770  9.89578751  15.57899971
O     5.43973862  10.45703253  15.67682871
O     6.84821421  9.81443451  13.58256321
O     7.96816124  9.82779093  16.04293323
O     11.76942994  10.06748687  13.33521503
O     10.56244098  9.99351399  15.65082362
O     9.66710534  8.66813467  17.71086322
H     21.46609369  12.02134056  9.25714125
H     17.72225793  14.27777392  7.36743765
H     16.07122326  18.99398916  13.88544023
H     16.57070583  18.30389456  17.25802124
H     17.68008607  14.55967304  19.63727097
H     21.31670955  13.62169877  17.08489719
H     19.65079107  16.69797711  15.61656865
H     16.75917446  10.13999538  5.00000000
H     20.07086311  9.43717304  6.85959576
H     21.82528888  7.80702341  9.51058181
H     17.50107016  5.00000000  8.74726086
H     17.22465037  9.68688476  19.95349781
H     21.19846110  10.50615163  17.00433727
H     19.10592017  5.24837636  13.77622956
H     15.91426753  5.13559482  13.94396179
H     12.27283241  19.11389026  10.42648008
H     9.11768491  12.43146307  5.91948259
H     5.29720300  11.69388476  8.89160212
H     7.68765347  19.33959833  10.47612925
H     9.71602216  12.06109679  20.87823512
H     7.15835009  20.96949821  14.56629554
H     9.71674759  19.27060998  18.38639769
H     6.33014408  11.98303683  18.90147053
H     12.00048329  20.77427066  14.89123481
H     5.10934258  14.13175607  16.08911626
H     5.35574826  17.61220700  16.28258369
H     12.12292829  5.01931879  10.21364750
H     9.25817941  7.70952941  6.05161685
H     5.66855825  8.06157911  8.41397181
H     8.03661189  5.38915058  10.16607813
H     5.00000000  10.07844541  16.45413286
H     9.26048506  8.05062008  18.33874512
H     13.74894166  12.82330647  12.13756227
