# Supplementary material for: Brønsted acidity in zeolites measured by deprotonation energy
Source: Sci Rep. 2022 May 4;12:7301. doi: 10.1038/s41598-022-11354-x (PMC9068704; doi:10.1038/s41598-022-11354-x)
Supplement: Supplementary file 2 — Supplementary Information 2. [file 41598_2022_11354_MOESM2_ESM.zip › structures/clusters/mfi/MFI_Al2-O2_bas_cluster_104T.xyz]

415

Si    14.66095739  16.19736466  15.35513186
Si    14.47011273  23.85082709  14.59166620
Si    24.50742618  16.15602099  16.71182572
Si    12.04825124  24.30151933  16.55356255
Si    22.62371834  15.42136685  14.57639017
Si    11.73091686  15.83232593  7.13387924
Si    21.63248052  15.84277495  11.72057356
Si    18.37448906  23.29563569  12.65547851
Si    18.55829905  15.95941261  11.87347701
Si    7.68473646  15.55173779  17.36576263
Si    7.42636489  24.30684840  16.67807136
Si    17.35853363  24.30561857  15.40798966
Si    17.65761914  15.57034259  14.74912496
Si    10.14971697  16.45530663  15.77848733
Si    9.57237815  23.91252394  14.63827545
Si    19.50589150  23.90131702  17.44510533
Si    20.17899875  16.35314764  16.32291006
Si    17.44669733  18.19711623  10.05336636
Si    17.58680713  21.28312534  10.54557284
Si    10.01981690  22.32322813  10.06369236
Si    9.57769732  17.44566067  10.79353753
Si    19.51419375  17.49017961  8.02577682
Si    10.65882506  21.49959152  13.00090187
Si    10.62817466  18.38617445  13.51246507
Si    20.62352355  18.36963047  18.59398212
Si    20.58866368  21.45105861  19.05695106
Si    13.77204246  21.41477773  12.91763899
Si    13.73137348  18.35184221  13.41309772
Si    23.72376761  18.34989675  18.67127090
Si    23.72153175  21.39504129  19.17964845
Si    14.72510405  22.18955261  10.08037063
Si    14.52471078  17.32379868  10.60166178
Si    12.40449882  21.39357648  8.32459598
Si    12.06299937  18.35006012  8.99506787
Si    22.03050509  18.33667410  9.80982901
Si    11.73091686  15.83232593  20.42517924
Si    11.65714085  23.30801122  19.42449409
Si    21.63248052  15.84277495  25.01187356
Si    8.65618542  15.90654257  20.23818848
Si    8.44464168  23.28736353  19.43252255
Si    18.55829905  15.95941261  25.16477701
Si    7.66591805  21.25627903  21.52611306
Si    7.54115346  18.16389029  22.02367562
Si    17.44669733  18.19711623  23.34466636
Si    17.58680713  21.28312534  23.83687284
Si    10.01981690  22.32322813  23.35499236
Si    9.57769732  17.44566067  24.08483753
Si    19.51419375  17.49017961  21.31707681
Si    19.96786555  22.27820951  21.98529612
Si    10.65882506  21.49959152  26.29220187
Si    10.62817466  18.38617445  26.80376507
Si    13.77204246  21.41477773  26.20893899
Si    13.73137348  18.35184221  26.70439772
Si    14.72510405  22.18955261  23.37167063
Si    14.52471078  17.32379868  23.89296178
Si    24.48347444  17.29936382  21.46626638
Si    24.66330702  22.18637190  22.01176901
Si    12.40449882  21.39357648  21.61589598
Si    12.06299937  18.35006012  22.28636787
Si    22.03050509  18.33667410  23.10112901
Si    22.35378327  21.37880799  23.76937251
Si    17.37027847  13.57833560  10.06131205
Si    9.37317430  14.25591404  10.89650720
Si    19.29889902  14.31287320  7.95143244
Si    10.35400690  13.95207007  13.77331633
Si    20.30494551  13.88349309  18.39760272
Si    13.43282642  13.80400191  13.63628062
Si    23.36140904  13.78508390  18.52350657
Si    14.36635110  14.19645851  10.75584919
Si    11.85616633  13.38710596  9.20601017
Si    21.78140338  13.38046258  9.64758573
Si    14.57101672  11.51547517  15.37200985
Si    14.42798055  8.45900636  14.86657884
Si    24.34626857  8.47129624  17.19855037
Si    24.50286585  11.55503531  16.70188739
Si    12.48970783  12.13067169  17.38691020
Si    12.03439552  7.54357320  16.75419314
Si    21.96828693  7.47841155  15.34098277
Si    22.43920321  12.24276691  14.67206137
Si    21.34993243  8.29163665  12.40657767
Si    21.32998597  11.37447949  11.93436862
Si    18.22526168  8.35004808  12.52180172
Si    18.22846841  11.40078214  12.00955313
Si    7.55384282  12.43709822  17.28723569
Si    7.35477535  7.55822278  16.70716433
Si    17.29192898  7.55300226  15.35024574
Si    17.46267456  12.42734817  14.81230006
Si    9.98212884  11.37955427  15.65518691
Si    9.63114193  8.39724874  14.92417310
Si    19.57722809  8.37149225  17.12354815
Si    19.91492959  11.40700373  16.45716280
Si    7.45379517  13.55046664  22.07397918
Si    17.37027847  13.57833560  23.35261205
Si    9.37317430  14.25591404  24.18780720
Si    19.29889902  14.31287320  21.24273244
Si    14.36635110  14.19645851  24.04714919
Si    24.31292688  14.16794405  21.37638989
Si    11.85616633  13.38710596  22.49731017
Si    21.78140338  13.38046258  22.93888573
Si    11.41180237  11.38007995  20.16962692
Si    11.41429078  8.31763006  19.67709141
Si    8.30785529  11.41170237  20.08852515
Si    8.30069808  8.36081388  19.51945546
Al    12.52642462  15.32836179  17.55689895
O     16.24204403  15.96220191  15.44385916
O     15.76124045  24.06480337  15.54526226
O     5.83240016  24.04015600  16.54240694
O     6.22969517  15.85821345  16.74336733
O     14.16515442  16.08182505  16.97221399
O     13.15136198  23.73117450  15.51712735
O     24.01829235  16.01707703  15.16533012
O     14.29161521  17.65930195  14.78899557
O     14.67557200  22.47123078  13.75246014
O     24.61862331  22.49589507  18.39720034
O     24.18508325  17.64756980  17.28171712
O     13.83467413  15.02844161  14.64401115
O     14.35983947  25.09473578  13.55392848
O     17.65412161  24.50440536  11.84386364
O     23.67298437  15.08301070  17.60672358
O     12.77947975  15.58167919  19.24006986
O     12.04573048  23.32421500  17.85068672
O     22.64430641  15.63917385  12.97042946
O     9.58528491  23.88147817  10.21776338
O     12.38377311  25.83692405  16.98546878
O     9.55622715  15.83948403  10.54289685
O     19.47966385  15.89112702  8.31419819
O     11.42817031  16.34106129  16.72787300
O     10.58850678  24.26807930  15.85357352
O     20.52735606  24.21922882  16.22454391
O     21.39183118  16.23201581  15.26036968
O     11.97822188  17.30581426  7.77267865
O     12.19603605  21.92369901  6.79889808
O     21.95499690  17.26025140  11.01484290
O     10.21079200  15.73438106  6.51437815
O     19.97880482  23.43978971  12.46755684
O     20.11192831  15.80466259  12.31553279
O     11.88998857  14.73554622  8.31871895
O     9.68389174  25.01245223  13.45363024
O     10.07393749  15.23387294  14.70189017
O     20.15009127  15.09686792  17.34100543
O     19.62337691  25.02651626  18.60424492
O     21.83027758  14.65582561  10.64467911
O     17.85660236  21.87052400  12.04647973
O     18.40103507  17.35599413  11.06967822
O     7.66897105  15.90956901  18.95098901
O     8.06183034  23.38248368  17.86028607
O     17.98075009  23.37131049  14.22596343
O     17.59626387  15.99472115  13.18543780
O     8.76345848  16.48254518  16.62213179
O     8.06661363  23.91086752  15.24173845
O     17.99948036  23.89905247  16.84146649
O     18.78166725  16.43018651  15.51135487
O     14.35493068  23.74852110  10.35685595
O     7.72481859  25.87356904  17.01957186
O     14.05437984  15.77410772  10.50358262
O     17.68141141  25.86790791  15.06658224
O     10.19296201  17.86920092  14.97169064
O     9.87091783  22.44311988  14.04308056
O     19.78843098  22.44159061  18.07075819
O     20.29954102  17.74333831  17.13998805
O     15.99648141  17.47955542  9.93401908
O     16.32565541  22.03398915  9.84086078
O     8.97957322  21.50765853  9.13977560
O     8.22472798  18.14913525  10.21199751
O     18.14175555  18.18676024  8.57558550
O     18.89327191  21.52139277  9.62859108
O     17.28709812  19.69370535  10.64897606
O     10.01936312  21.61654972  11.51766305
O     9.65677557  17.73913982  12.38497533
O     19.62271748  17.74331280  6.42419618
O     11.49561985  22.25374021  9.37681878
O     10.86754640  18.11179134  10.06368031
O     20.78603742  18.15429456  8.78278806
O     10.50315950  19.99152725  13.53098968
O     20.39470959  19.96180866  18.46523466
O     12.22948986  21.92847817  12.94288471
O     12.17491412  17.95390293  13.17369295
O     22.15977294  18.02662469  19.01655418
O     22.16216653  21.85738945  19.10540821
O     13.91669871  19.94859831  13.60397466
O     23.93728933  19.94694889  18.48149850
O     14.28769876  21.30627765  11.38023793
O     14.60829794  17.78674648  12.16537777
O     13.96108493  21.61538992  8.76153340
O     13.48158257  18.25080230  9.78698740
O     23.41719638  18.21835564  8.97705471
O     11.96877819  19.83862618  8.36371839
O     21.97233762  19.80800119  10.47878457
O     14.29161521  17.65930195  28.08029557
O     14.67557200  22.47123078  27.04376014
O     7.73871967  24.50079718  20.25122455
O     12.77947975  15.58167919  5.94876986
O     22.64430641  15.63917385  26.26172946
O     9.58528491  23.88147817  23.50906338
O     9.55622715  15.83948403  23.83419685
O     19.47966385  15.89112702  21.60549820
O     19.57462362  23.84266905  21.77782827
O     11.97822188  17.30581426  21.06397865
O     12.19603605  21.92369901  20.09019807
O     22.10292323  21.92466288  25.27995053
O     21.95499690  17.26025140  24.30614290
O     10.21079200  15.73438106  19.80567815
O     10.04955748  23.41176401  19.63055224
O     20.11192831  15.80466259  25.60683279
O     11.88998857  14.73554622  21.61001895
O     12.36928120  24.57782407  20.13558119
O     21.83027758  14.65582561  23.93597911
O     8.49984082  17.32416884  21.01403106
O     7.91311747  21.86090714  20.02675179
O     17.85660236  21.87052400  25.33777973
O     18.40103507  17.35599413  24.36097822
O     17.59626387  15.99472115  26.47673780
O     14.35493068  23.74852110  23.64815595
O     14.05437984  15.77410772  23.79488262
O     23.99119707  15.75385370  21.55632879
O     24.31438560  23.74757575  21.71447260
O     10.19296201  17.86920092  28.26299064
O     9.87091783  22.44311988  27.33438056
O     6.40648959  22.00319984  22.23988209
O     6.08768701  17.45075412  22.15671354
O     15.99648141  17.47955542  23.22531907
O     16.32565541  22.03398915  23.13216079
O     8.97957322  21.50765853  22.43107560
O     8.22472798  18.14913525  23.50329751
O     18.14175555  18.18676024  21.86688550
O     18.89327191  21.52139277  22.91989108
O     7.38018877  19.66465843  21.42909246
O     17.28709812  19.69370535  23.94027605
O     10.01936312  21.61654972  24.80896305
O     9.65677557  17.73913982  25.67627533
O     19.62271748  17.74331280  19.71549618
O     19.97036538  21.51773736  20.55576753
O     11.49561985  22.25374021  22.66811878
O     10.86754640  18.11179134  23.35498031
O     20.78603742  18.15429456  22.07408806
O     21.43152194  22.18966698  22.69067439
O     10.50315950  19.99152725  26.82228968
O     12.22948986  21.92847817  26.23418471
O     12.17491412  17.95390293  26.46499295
O     13.91669871  19.94859831  26.89527467
O     14.28769876  21.30627765  24.67153792
O     14.60829794  17.78674648  25.45667777
O     24.60478258  17.77365239  19.91198391
O     24.18348288  21.29242625  20.73484811
O     13.96108493  21.61538992  22.05283340
O     13.48158257  18.25080230  23.07828741
O     23.41719638  18.21835564  22.26835471
O     23.90529081  21.64485796  23.34842244
O     11.96877819  19.83862618  21.65501839
O     21.97233762  19.80800119  23.77008457
O     15.77403020  13.79135735  10.07891309
O     7.95351442  13.69938518  10.32225524
O     17.87847154  13.75622976  8.52534129
O     17.74769827  12.09843405  10.62346429
O     17.31184220  7.25993734  11.74129385
O     18.12865319  14.68524348  10.97833514
O     9.35732520  14.00581726  12.49490502
O     19.27564153  14.09442595  6.34374879
O     12.46320842  13.69470455  17.03877726
O     12.38377311  5.96702404  16.98546878
O     22.36234663  5.91300911  15.13226582
O     22.46531138  13.84426493  14.94333387
O     10.57035204  13.40965962  10.19476297
O     20.50495188  13.48173038  8.65077103
O     9.90592837  7.80129693  13.43965942
O     10.09084799  12.58302161  14.58568831
O     19.94780611  12.49338876  17.65527707
O     19.81298367  7.81614445  18.63231410
O     11.88806091  13.99106066  13.19834618
O     21.81299637  13.87122417  19.01483636
O     14.12199014  7.86038026  13.37763510
O     13.62083734  12.36991292  14.35716591
O     23.53713478  12.39917107  17.70468884
O     24.06438511  7.88383908  18.69833810
O     14.43062171  13.90779802  12.35888879
O     13.20524982  13.29060282  10.10143484
O     23.14099861  13.30345627  8.78174376
O     8.05216355  13.97763245  17.15604848
O     7.72481859  6.00366904  17.01957186
O     17.68141141  5.99800791  15.06658224
O     17.93977888  13.98232612  14.91520425
O     11.81536206  12.05399616  8.29055614
O     21.68687559  12.00284766  10.49053091
O     22.16587098  7.30051570  11.43402621
O     16.00947074  12.26728425  15.51342171
O     15.68666717  7.68600199  15.55408878
O     25.60288875  7.70718701  16.50173715
O     6.09602232  12.27674573  16.58638442
O     13.88008375  11.44457503  16.84069056
O     13.13784534  8.24853594  15.81205901
O     23.04164907  8.23692690  16.27484572
O     23.81124711  11.55196355  15.22222127
O     14.76824408  10.03850002  14.72881759
O     24.65594865  10.05799165  17.30287039
O     12.40788142  11.88965594  18.99738696
O     12.04334366  8.31745675  18.17824493
O     21.95634341  8.23891989  13.91098569
O     22.31794275  11.97528239  13.07610468
O     11.24508310  11.34812754  16.67008214
O     10.57853446  7.66851701  16.03880401
O     20.50399864  7.56345812  16.04762237
O     21.17043927  11.58941361  15.44822946
O     21.52462868  9.77780025  11.80355376
O     19.77845484  7.86924089  12.44419294
O     19.79036647  11.74227517  12.33710112
O     18.02319068  9.80243610  11.82759305
O     7.42451518  12.00444648  18.85367925
O     7.83632706  8.47726718  17.96479506
O     17.76569228  8.45516486  14.07743363
O     17.34504729  11.97786012  13.25179517
O     8.61307296  11.48488579  16.52316353
O     8.08782861  8.08497692  15.35284073
O     18.02559635  8.11722232  16.69124161
O     18.54113577  11.51457338  15.59852406
O     9.93010704  9.98296917  14.83167877
O     19.96389239  9.94112582  17.13767972
O     25.71139677  13.78447555  22.07397818
O     15.77403020  13.79135735  23.37021309
O     7.95351442  13.69938518  23.61355524
O     17.87847154  13.75622976  21.81664129
O     7.37523981  7.26210819  20.27877820
O     7.80292496  12.07225665  21.48537444
O     17.74769827  12.09843405  23.91476429
O     8.22570496  14.66263482  21.18041410
O     18.12865319  14.68524348  24.26963514
O     9.35732520  14.00581726  25.78620502
O     19.27564153  14.09442595  19.63504879
O     10.57035204  13.40965962  23.48606297
O     20.50495188  13.48173038  21.94207102
O     14.43062171  13.90779802  25.65018879
O     24.37072610  13.79041125  19.79430895
O     13.20524982  13.29060282  23.39273484
O     23.14099861  13.30345627  22.07304376
O     12.23931155  7.30274804  20.61799500
O     11.81536206  12.05399616  21.58185613
O     21.68687559  12.00284766  23.78183091
O     11.54737965  9.77702705  20.35330845
O     9.87088032  11.77463725  19.78992543
O     9.85076659  7.86626756  19.59313608
O     8.11088997  9.80584815  20.22921187
O     26.08359517  15.85821345  16.74336733
O     26.26038958  22.00319984  22.23988209
O     25.94158701  17.45075412  22.15671354
O     5.74898875  7.70718701  16.50173715
O     25.94992232  12.27674573  16.58638442
O     5.85749676  13.78447555  22.07397818
H     5.06203980  23.91862860  17.11918767
H     5.27674358  16.03826785  16.72429728
H     24.48893208  23.29621008  17.86468173
H     13.91787119  25.81719420  13.08104596
H     17.57959754  25.26927078  11.25197933
H     9.82850575  24.79567407  10.00331181
H     12.17602388  26.77438219  16.84794612
H     21.40723633  24.23672974  15.81661692
H     11.87491992  22.74858105  6.40221931
H     9.28155810  15.83728704  6.77290224
H     20.93894343  23.36329601  12.58237225
H     10.11737777  25.77510988  13.03969405
H     20.05139180  25.79005636  19.02222789
H     14.53117317  24.68029993  10.15282952
H     7.50437088  26.79967113  16.83345975
H     17.44933937  26.79444705  15.23560236
H     8.19050828  21.35666400  8.59619748
H     7.81792849  18.15791607  9.33146524
H     19.53959042  21.97658313  9.06647532
H     20.21887506  18.11639610  5.75613557
H     24.05559325  17.66814129  8.49683225
H     22.20123461  20.75060714  10.47835728
H     14.51404871  16.77886140  28.42124683
H     14.55314035  23.29332193  27.54383677
H     7.65868751  25.28383363  20.81810088
H     12.63683762  15.43888923  5.00000000
H     22.63198502  15.50882244  27.22285209
H     9.82850575  24.79567407  23.29461181
H     19.79240720  24.75560666  22.02280833
H     21.79524204  22.75268654  25.68071118
H     12.44846069  25.26484472  20.81575266
H     18.16403393  22.71650890  25.69929790
H     17.63296928  15.74083933  27.41220386
H     14.53117317  24.68029993  23.44412952
H     24.47744045  24.68256100  21.91476163
H     10.16720292  17.02700899  28.74356240
H     9.69141313  23.32663706  27.69225688
H     5.45236528  22.11262994  22.10360346
H     5.21484051  17.36012978  21.74340225
H     7.65530885  13.61051861  9.40351906
H     17.44156156  6.45791481  11.21135728
H     19.89068519  13.96838649  5.60433324
H     12.18409490  5.05326287  16.72842962
H     22.14454471  5.00000000  15.37696295
H     10.20722227  6.97360812  13.03339200
H     20.12737547  6.99068468  19.03315565
H     13.82296391  7.01349527  13.01120758
H     23.75875774  7.03599821  19.05702707
H     23.84517062  13.82289770  8.36314804
H     7.54732506  5.07192395  16.81647795
H     17.48943759  5.06911572  15.26957325
H     11.57312444  11.64947643  7.44286236
H     22.32802775  6.42360965  11.05239686
H     26.56099971  7.61830579  16.62430763
H     5.23019813  11.84492129  16.65549386
H     26.67113915  13.64378239  22.07397878
H     7.51210586  6.47482284  20.82864132
H     18.03476394  11.68186925  24.74239166
H     9.95340022  13.97367324  26.55077112
H     13.83472959  13.84581006  26.41305842
H     12.39717867  6.43006992  21.01094648
H     21.47246571  11.62534062  24.64925055
H     26.95916342  15.67379233  17.11789248
H     27.01034303  21.55842997  21.81485316
H     26.80949020  17.87658655  22.07727308
H     5.00000000  8.16262233  16.91706174
H     26.81987850  12.37243627  17.00461828
H     5.01450049  14.01562999  21.65347264
H     14.74885287  16.41286249  17.67858843
