# Supplementary material for: Brønsted acidity in zeolites measured by deprotonation energy
Source: Sci Rep. 2022 May 4;12:7301. doi: 10.1038/s41598-022-11354-x (PMC9068704; doi:10.1038/s41598-022-11354-x)
Supplement: Supplementary file 2 — Supplementary Information 2. [file 41598_2022_11354_MOESM2_ESM.zip › structures/clusters/mfi/MFI_Al3-O9_bas_cluster_57T.xyz]

247

Si    19.45971394  16.07831506  11.07975112
Si    19.46491529  23.80900606  10.77078012
Si    12.68235477  13.66125251  17.84936987
Si    9.53546363  23.71884818  13.74084535
Si    9.45025578  15.97154673  13.86554033
Si    17.19964941  15.39277386  13.06956765
Si    17.01637726  24.24376603  12.67708955
Si    14.93676329  14.25228884  19.85483320
Si    7.04565002  15.43140867  11.95641473
Si    16.64988630  23.41617573  15.60708032
Si    15.40258822  13.82118142  9.53237255
Si    13.43697350  16.11604237  15.91805684
Si    13.44331497  23.39002795  15.62474246
Si    8.68210177  13.52077691  15.69327030
Si    12.24412671  15.55351069  13.11096897
Si    12.39893088  24.25896729  12.84237591
Si    19.62567293  14.28099333  19.74864851
Si    9.72380446  14.35985192  18.47366660
Si    22.29342299  15.48330579  11.89677272
Si    14.67558625  16.22021897  11.51709257
Si    14.52781487  23.79599743  10.78331854
Si    17.27408355  13.55929764  18.09606397
Si    19.33173232  11.47543938  11.37342682
Si    12.68730376  21.35070208  17.72103686
Si    19.37613435  8.42691186  11.04824198
Si    12.73560878  18.28514351  18.08204676
Si    9.44366393  8.39441825  13.50564912
Si    9.48151325  11.46696007  13.58669972
Si    17.03492766  12.23336181  13.24488457
Si    15.07448231  22.32052878  19.53100065
Si    16.96545694  7.49671669  12.86477217
Si    15.04695066  17.42090569  19.92438237
Si    7.08949052  12.31235446  11.71918672
Si    16.39125692  11.47233012  16.16125826
Si    16.39628367  8.33634698  15.79210389
Si    15.71557623  18.27473812  9.50417847
Si    13.27961412  11.43585095  15.95974022
Si    13.29298432  8.37422270  15.66932396
Si    8.83590206  18.35085424  15.62074530
Si    8.83756473  21.38391822  15.49835556
Si    12.30243920  12.41305287  13.07007874
Si    12.27449666  7.51277701  12.87654703
Si    19.75551895  17.41508084  19.75750206
Si    9.81528265  17.47514939  18.44801251
Si    9.85055550  22.25021446  18.35108856
Si    22.22619587  12.34623878  11.81219238
Si    14.65410755  11.43993487  11.43734362
Si    17.49387839  21.48086508  17.79057706
Si    14.52418764  8.32846748  11.09209315
Si    17.40648045  18.33641783  18.11160460
Si    14.93676329  14.25228884  6.56353320
Si    18.56303909  13.69237403  9.28151708
Si    15.04695066  17.42090569  6.63308237
Si    15.64098723  21.41618512  9.16610904
Si    18.75530135  21.42807947  9.05733237
Si    18.83179875  18.40044735  9.32100384
Al    16.77129623  16.01537290  16.03481645
O     20.70472356  15.76753005  12.06621690
O     20.74304268  23.98893144  11.74816043
O     11.32158584  14.12709598  18.58376401
O     21.22280669  14.05656872  19.54029125
O     10.80483232  23.96256607  12.76397888
O     10.66752932  15.75298802  12.79920386
O     18.07465860  16.12070399  11.92218212
O     18.13771706  23.64129063  11.68053347
O     13.83873075  13.46143245  18.95715570
O     8.18767445  23.62828800  12.85253310
O     8.06653995  16.06200136  13.04152691
O     19.69281817  17.52719620  10.38486358
O     12.36249967  7.35357728  16.51877880
O     19.68221341  22.46841830  9.88269653
O     12.41276168  12.26939670  17.05682128
O     9.74747979  22.31177036  14.52808927
O     9.69631572  17.35678732  14.67193190
O     19.40052073  14.92065354  9.94008836
O     12.69359867  24.60556616  16.40438676
O     19.35197028  25.07211298  9.75541198
O     13.15732741  14.78462277  16.76455805
O     9.44210943  24.91727339  14.83973719
O     9.44796373  14.74372603  14.93542665
O     17.61937539  15.80165261  14.54603853
O     16.99943780  23.34576713  14.02684710
O     14.61994200  13.91542326  21.41004555
O     7.10180218  16.34726545  10.61843212
O     17.22525839  13.78701834  12.79868478
O     14.62530279  23.87498166  19.68047952
O     17.34741720  25.79636781  13.02675655
O     14.79241129  15.85334383  19.56649288
O     7.44586534  13.89519873  11.60792833
O     15.61332042  15.91709745  12.85240394
O     15.55870178  24.16612308  11.97913330
O     16.42739503  13.71586599  19.49659681
O     16.99494105  17.51306951  16.81376027
O     14.80661266  7.67403778  9.63928151
O     17.19304878  22.05150388  16.29745632
O     15.13043058  12.37254804  10.20151036
O     15.01876697  16.08950629  15.35117800
O     15.04397535  23.54559373  15.85145642
O     7.08562434  13.71980950  15.49781722
O     16.75901712  14.64373439  17.04594993
O     14.66890556  24.87087010  9.57231791
O     17.38762731  24.72032546  16.23828029
O     14.81559731  14.98431933  10.49724162
O     13.26184832  17.44766512  16.78864577
O     19.13606766  7.81169741  9.56095754
O     12.89412303  21.98197651  16.23338325
O     18.79216739  12.31414492  10.09787868
O     9.17223526  12.11637827  15.04515105
O     9.11410640  7.67694266  14.92486650
O     12.53203561  16.18349815  14.58803019
O     13.09122724  23.40407206  14.04257249
O     19.11057020  13.47694671  21.06725468
O     9.07804654  13.48755394  17.26300516
O     22.92456175  16.31812848  10.64886355
O     13.13767147  16.35827462  12.02097438
O     13.02532658  23.83863035  11.40357092
O     18.86211509  13.70931289  18.44184750
O     9.07965191  13.91208217  19.89403438
O     22.95028175  15.95269787  13.30400811
O     12.68856101  13.99426001  13.10494185
O     12.67500372  25.83341759  13.14515229
O     19.30440700  15.86606928  19.92803878
O     9.41264680  15.92717307  18.17195593
O     9.45621504  23.81123485  18.19186759
O     22.59512519  13.91170347  11.61358324
O     15.11285226  17.62735328  10.86545486
O     17.22088067  7.42827047  16.84402450
O     14.79929997  22.29987683  10.22794541
O     17.06147195  12.05362199  17.50920075
O     20.62685157  12.19714892  12.03740370
O     11.46006691  22.07422082  18.51721617
O     20.59167043  7.67908842  11.84048336
O     11.41417881  17.58424464  18.71532789
O     21.36295101  17.51913818  19.50377551
O     10.66042641  7.64131856  12.72780412
O     10.70308913  12.24559876  12.83716194
O     18.18041680  11.35318606  12.51048790
O     14.04884702  21.53491898  18.56537564
O     18.01811764  8.24762796  11.90268365
O     13.89515462  18.31907667  19.20734396
O     8.13029932  8.37860392  12.56252919
O     8.17071309  11.56134205  12.65104103
O     19.73031582  9.99321704  10.86181113
O     12.37655536  19.77057697  17.55638545
O     9.87803762  9.91937163  13.82541398
O     17.16786726  12.04600560  14.84678088
O     15.01973868  21.58792241  20.97162190
O     17.04164560  8.21078741  14.31171506
O     14.91891737  17.64106931  21.52965609
O     7.16083374  11.63848907  10.25045044
O     15.56113025  11.71933149  12.76698104
O     16.57041091  22.25854437  18.89597213
O     15.47079492  7.64599883  12.23440840
O     16.51252037  17.91162860  19.42873413
O     16.50707575  9.86716566  16.27069478
O     15.50819710  19.87101314  9.61715816
O     14.82712777  11.91922975  16.04510620
O     14.83715446  7.85927974  15.74571590
O     7.28680399  17.85212057  15.63869392
O     7.29268981  21.89756068  15.42301640
O     13.14278841  9.85870747  16.30263145
O     18.93558140  19.96438138  9.73071699
O     8.95496148  19.84407010  15.00054506
O     12.70632319  11.72060327  14.47356792
O     12.80153364  8.41958656  14.12162769
O     19.41845233  18.21802877  21.12319855
O     9.41663170  18.34843582  17.13682111
O     9.36170567  21.45278627  17.02719674
O     22.69545981  11.51455870  10.49736229
O     13.09837635  11.72302469  11.83225625
O     19.05360845  21.77092021  18.17105334
O     12.97145504  8.05938137  11.51105055
O     18.97700266  18.09974282  18.51089718
O     9.04973168  18.04110773  19.76729364
O     9.10501380  21.62959337  19.66047998
O     22.97770589  11.74850610  13.12685315
O     14.82486407  9.90973627  10.95664707
O     17.15967701  19.91152407  17.81805473
O     13.83873075  13.46143245  5.66585570
O     14.61994200  13.91542326  8.11874555
O     14.79241129  15.85334383  6.27519288
O     16.42739503  13.71586599  6.20529681
O     16.98546022  14.07103316  9.30420123
O     19.11057020  13.47694671  7.77595468
O     13.89515462  18.31907667  5.91604396
O     15.01973868  21.58792241  7.68032190
O     14.91891737  17.64106931  8.23835609
O     16.51252037  17.91162860  6.13743413
O     17.19690702  21.89860965  9.15548874
O     17.28628281  17.89573992  9.36978996
O     19.21977991  21.38340759  7.50074357
O     19.41845233  18.21802877  7.83189855
O     17.34741720  5.92646781  13.02675655
O     12.67500372  5.96351759  13.14515229
O     5.55379419  15.45575677  12.58776052
O     5.61007700  12.11722454  12.36655785
H     21.69832268  24.15592246  11.72685068
H     21.98492466  13.93122834  20.12711830
H     7.52493757  24.03431694  12.27217086
H     12.49327712  6.55208909  17.04926342
H     12.62678387  25.36618287  17.00263253
H     18.89480969  25.78744888  9.28615859
H     8.95962499  25.64191229  15.26753063
H     15.08897851  13.85894453  22.25722611
H     6.85598115  16.28058666  9.68246953
H     14.85509232  24.79181946  19.46252259
H     17.11929486  26.73418488  12.93001283
H     15.15346987  6.86616574  9.22948540
H     6.12806245  13.62004174  15.61623018
H     15.09613421  25.66020462  9.20445015
H     17.45981554  25.37606769  16.94939982
H     18.80772498  6.97008121  9.20772494
H     8.82648674  6.83119628  15.30287177
H     18.78200793  13.60622026  21.97071203
H     23.17302891  16.28715775  9.71173768
H     8.17521807  13.89895460  20.24435867
H     23.86515634  15.93231218  13.62570504
H     12.43557496  26.75958669  12.98457628
H     9.61068003  24.76319644  18.29583730
H     17.39336174  6.54044184  17.19461058
H     21.55430724  7.59515723  11.75571355
H     22.08214121  17.99278941  19.95022814
H     7.49292491  7.89101486  12.01763399
H     15.39181960  21.48506475  21.86149610
H     15.39465218  18.01947258  22.28555778
H     6.74233559  11.55351788  9.37950889
H     6.36358977  18.12970381  15.53134843
H     6.36811768  21.60726236  15.38066955
H     19.06519160  18.32787438  22.01988177
H     23.00589847  11.49500554  9.57858837
H     19.47545957  22.07537757  18.98973970
H     8.12405522  18.19728422  20.01149030
H     8.17844403  21.52069161  19.92601506
H     23.90194504  11.59281931  13.37674039
H     13.14366901  13.58153810  5.00000000
H     16.92694787  13.62348944  5.37897149
H     19.41747104  13.95600179  6.99032238
H     13.19921149  18.29871046  5.24065638
H     15.05257552  22.02736120  6.81619500
H     17.03884014  18.16172362  5.36197299
H     19.54193720  21.91788550  6.75814809
H     19.62031209  17.73716575  7.01402118
H     17.14987920  5.00000000  12.81810342
H     12.51040130  5.02478589  12.96462847
H     5.00000000  15.73161435  13.33483119
H     5.05391843  11.74285294  13.06758107
H     15.10400710  16.09237979  14.33239075
