# Supplementary material for: Brønsted acidity in zeolites measured by deprotonation energy
Source: Sci Rep. 2022 May 4;12:7301. doi: 10.1038/s41598-022-11354-x (PMC9068704; doi:10.1038/s41598-022-11354-x)
Supplement: Supplementary file 2 — Supplementary Information 2. [file 41598_2022_11354_MOESM2_ESM.zip › structures/clusters/mfi/MFI_Al6-O13_bas_cluster_142T.xyz]

547

Si    24.57526206  15.95115681  15.73556507
Si    17.78166137  25.95752692  9.07724200
Si    25.06613647  23.65273405  15.84140765
Si    22.75160287  15.44065820  18.02141848
Si    19.69525971  25.49484110  11.29309143
Si    23.10303720  24.24853271  17.99314624
Si    21.63741496  16.25766184  7.42606009
Si    20.83538142  26.15591682  14.04026821
Si    21.96157310  23.41215390  7.38795897
Si    18.52631312  16.12558696  7.28425260
Si    23.93272958  26.01450441  13.92753925
Si    18.81712814  23.43469757  7.41775033
Si    28.41499032  16.06764344  12.39716408
Si    17.60329888  15.40900462  17.71108069
Si    24.69934883  25.37834638  11.01408008
Si    18.04327954  24.23925637  17.87719004
Si    27.64046318  15.49330454  15.27202797
Si    22.19795710  25.91115024  9.34982863
Si    20.55873157  23.81912756  16.09557509
Si    17.57309710  21.37360403  9.32497300
Si    24.85268410  28.17341350  15.92837930
Si    17.53921566  18.19897408  9.31065386
Si    27.46500512  18.17640058  10.28572689
Si    27.48216040  21.32376718  10.41749165
Si    19.59530592  22.39776331  11.39620648
Si    22.81421551  27.33444294  18.14754474
Si    19.64538113  17.32534546  11.46471277
Si    20.92957965  21.43772401  14.07728955
Si    20.85450873  18.38617214  14.05257659
Si    24.04038134  21.38649076  13.98377898
Si    23.93872125  18.35887336  13.74534683
Si    24.64774775  22.23631492  11.13423640
Si    17.80636957  27.38899875  17.54983874
Si    24.57814516  17.46549644  10.90607993
Si    22.03037202  21.41462976  9.67669500
Si    20.52635313  28.17184103  16.23240337
Si    21.91363375  18.33696164  9.53434849
Si    17.78166137  25.95752692  22.36854200
Si    19.69525971  25.49484110  24.58439143
Si    21.63741496  16.25766184  20.71736009
Si    21.96157310  23.41215390  20.67925897
Si    18.52631312  16.12558696  20.57555260
Si    18.81712814  23.43469757  20.70905033
Si    24.69934883  25.37834638  24.30538008
Si    22.19795710  25.91115024  22.64112863
Si    17.57309710  21.37360403  22.61627300
Si    17.53921566  18.19897408  22.60195386
Si    19.59530592  22.39776331  24.68750648
Si    19.64538113  17.32534546  24.75601277
Si    20.92957965  21.43772401  27.36858955
Si    21.53830330  28.34043841  20.73271042
Si    20.85450873  18.38617214  27.34387659
Si    24.04038134  21.38649076  27.27507898
Si    18.45633799  28.33697587  20.35762660
Si    23.93872125  18.35887336  27.03664683
Si    24.64774775  22.23631492  24.42553640
Si    24.57814516  17.46549644  24.19737993
Si    22.03037202  21.41462976  22.96799499
Si    21.91363375  18.33696164  22.82564849
Si    17.35421681  13.76993854  9.17620509
Si    27.22882261  13.76746283  10.53597591
Si    19.36003357  14.20286720  11.30760700
Si    20.43289132  13.29397075  13.95914607
Si    23.55357396  13.49841523  14.01301178
Si    24.33594721  14.31005097  11.19519130
Si    21.87528549  13.83833896  9.41755779
Si    24.87006421  11.43299700  15.89861638
Si    24.85268410  8.30351350  15.92837930
Si    22.82066587  12.35954402  17.97971495
Si    22.81421551  7.46454294  18.14754474
Si    21.50903144  11.47425491  7.38213708
Si    18.37493713  11.48652679  7.33522007
Si    28.24902598  11.43288377  12.22696186
Si    17.79461315  12.30766474  17.73217453
Si    17.80636957  7.51909875  17.54983874
Si    27.66843818  12.36446613  15.06914787
Si    20.41870677  11.40024605  16.25959666
Si    20.52635313  8.30194103  16.23240337
Si    17.35421681  13.76993854  22.46750510
Si    19.36003357  14.20286720  24.59890700
Si    24.33594721  14.31005097  24.48649130
Si    21.87528549  13.83833896  22.70885779
Si    21.50903144  11.47425491  20.67343708
Si    21.53830330  8.47053841  20.73271042
Si    18.37493713  11.48652679  20.62652007
Si    18.45633799  8.46707587  20.35762660
Si    15.16102017  23.72197292  17.18948142
Si    14.57736144  15.94226449  17.20739705
Si    12.97371646  24.31454897  15.23868341
Si    12.70558703  15.49783257  14.94548879
Si    12.04451904  23.60564137  12.38494979
Si    10.88716976  26.13838420  18.84336936
Si    11.65618340  16.19514304  12.17032800
Si    13.99032395  26.03706233  19.05520577
Si    8.56109032  16.06764344  12.39716408
Si    14.75199985  25.47614418  8.65607145
Si    7.78656318  15.49330454  15.27202797
Si    10.51088365  23.68852886  16.97701411
Si    12.19730463  25.99772640  10.31994119
Si    10.30216410  16.06515132  16.95436680
Si    7.61110512  18.17640058  10.28572689
Si    14.92743737  28.13450836  16.93220267
Si    9.78979113  17.54157636  8.22994781
Si    12.73207087  27.47521015  14.89445097
Si    10.91011346  18.37500962  18.81508087
Si    11.59564643  28.30058768  12.19166421
Si    10.97849104  21.41442725  19.01318349
Si    13.98560973  18.35714462  19.17973609
Si    14.12435959  21.40014764  18.90007709
Si    14.62271107  17.46679752  8.75707889
Si    14.75883854  22.31640706  8.45731582
Si    12.04257761  18.53796761  10.20746230
Si    10.47702777  28.46738956  16.87439630
Si    12.28365085  21.58956077  10.18648257
Si    9.79458025  25.41841033  21.60849657
Si    12.04451904  23.60564137  25.67624979
Si    11.65618340  16.19514304  25.46162800
Si    14.75199985  25.47614418  21.94737145
Si    12.19730463  25.99772640  23.61124119
Si    9.78979113  17.54157636  21.52124781
Si    9.77189849  22.31943493  21.74400917
Si    14.62271107  17.46679752  22.04837889
Si    14.75883854  22.31640706  21.74861582
Si    12.04257761  18.53796761  23.49876231
Si    12.28365085  21.58956077  23.47778258
Si    7.37492261  13.76746283  10.53597591
Si    9.56433685  14.38040193  8.57257971
Si    10.47635371  13.66360434  19.01133349
Si    13.59544518  13.47895542  18.91493899
Si    14.40422760  14.31948960  8.45738524
Si    12.04101449  13.74467394  10.31453290
Si    14.92743737  8.26460836  16.93220267
Si    14.93307459  11.41844658  17.02738677
Si    12.76411868  12.38969178  15.08791146
Si    11.54511151  11.47111158  12.35497875
Si    8.39512598  11.43288377  12.22696186
Si    7.81453818  12.36446613  15.06914787
Si    10.25567871  11.64270677  16.81833573
Si    9.56433685  14.38040193  21.86387972
Si    14.40422760  14.31948960  21.74868524
Si    12.04101449  13.74467394  23.60583290
Al    20.33595707  15.82601195  15.92526161
O     26.14420591  15.57517194  15.86690178
O     16.21360611  25.65085949  9.32674041
O     26.68154828  23.70660568  15.92862424
O     16.77126350  23.75474286  16.99295139
O     26.16514489  25.50465914  10.33103004
O     23.95714468  16.20163028  17.21314382
O     18.51307526  26.28496353  10.49416761
O     24.53355872  23.81308803  17.36585486
O     24.45314175  17.27463298  14.81948944
O     17.89129148  27.21732556  8.07612995
O     24.55089500  22.22898993  15.26535386
O     18.52089726  24.64758072  8.45641012
O     24.53014035  24.84838277  14.88013989
O     17.95321562  14.93335946  8.20932793
O     22.63122299  16.20500340  19.45336131
O     19.92232607  26.25205018  12.70761447
O     22.80038141  23.33203525  19.29374362
O     19.23030299  23.96537812  11.59623498
O     23.18564431  25.79423953  18.47796598
O     19.48629040  15.74672950  11.80444065
O     21.35427812  15.47761088  17.24609850
O     21.07271843  25.48249962  10.43419912
O     21.98240778  24.07361767  16.82744078
O     21.70534591  17.76542213  8.02899197
O     20.81548835  27.62394193  14.73211797
O     22.32040095  22.06284932  8.21622885
O     20.10099126  15.90713662  6.97063506
O     22.35717887  25.73448664  13.63223154
O     20.38120331  23.46414805  7.00839803
O     29.99979945  15.72606432  12.55514935
O     22.12485209  15.19830163  8.56339692
O     20.22976129  25.04311521  15.07011732
O     22.36905806  24.74173294  8.23258883
O     18.29313976  17.55929988  8.00775364
O     24.09742058  27.44745841  14.67711179
O     18.45880916  22.01077299  8.11232113
O     28.27007967  21.98893808  11.67651379
O     28.26057280  17.39406313  11.47446793
O     17.68408177  16.10843154  19.16423338
O     24.73961740  26.02037169  12.51386845
O     17.90388331  23.62274863  19.37765890
O     27.76456926  16.32028368  13.86782080
O     18.65549293  16.25967622  16.69465984
O     23.61875498  26.16580532  10.09632926
O     19.40074515  23.68893279  17.21121423
O     28.64647672  16.12101821  16.37657988
O     24.26256941  23.81296403  11.08377630
O     18.11238798  25.85628761  17.97114428
O     24.18376290  15.92330401  11.18953364
O     20.56323949  17.39464148  15.26518019
O     21.76145703  27.31012484  8.66298563
O     20.57458670  22.41229284  15.30990146
O     16.09436549  22.05792997  9.34692127
O     26.29866856  27.46877913  16.17837269
O     16.06948317  17.52676747  9.48341632
O     25.98416947  17.54301533  10.10024436
O     16.40465884  27.48975325  16.74104981
O     25.99195447  21.96064900  10.26453137
O     18.30915213  21.63140568  10.75371898
O     23.99607931  28.04509855  17.29962276
O     18.34415732  17.88520935  10.67621805
O     28.22577569  18.01379936  8.85769641
O     28.28847085  21.61094211  9.03559838
O     25.04779235  29.73194658  15.55804625
O     17.41919814  19.78797588  9.05937904
O     27.38287581  19.73635897  10.69704874
O     19.93665064  21.71902753  12.82446567
O     22.63520256  28.12261950  19.55382365
O     19.78313465  18.17316908  12.83556378
O     20.88662182  22.30708502  10.40757092
O     21.42171152  27.33572538  17.30174015
O     20.97353309  17.49041817  10.54727540
O     20.71360426  19.91837558  14.59205973
O     22.47718687  21.69870872  13.62339224
O     22.35377544  18.16518953  13.42455674
O     24.23757621  19.82573434  14.37156631
O     24.92490677  21.78203798  12.67342968
O     17.69616538  28.26285536  18.92068201
O     24.74917084  18.22248762  12.33850623
O     23.40731504  21.38016666  10.53455245
O     18.95650255  27.97555532  16.57803577
O     23.46058899  18.19201027  9.98923456
O     20.93899211  29.73438560  16.29287583
O     21.47544140  19.89870311  9.53005924
O     16.21360611  25.65085949  22.61804041
O     26.16514489  25.50465914  23.62233004
O     18.51307526  26.28496353  23.78546761
O     24.45314175  17.27463298  28.11078945
O     17.89129148  27.21732556  21.36742995
O     24.55089500  22.22898993  28.55665386
O     18.52089726  24.64758072  21.74771012
O     17.95321562  14.93335946  21.50062793
O     22.63122299  16.20500340  6.16206131
O     19.92232607  26.25205018  25.99891447
O     22.80038141  23.33203525  6.00244362
O     19.23030299  23.96537812  24.88753497
O     19.48629040  15.74672950  25.09574065
O     21.07271843  25.48249962  23.72549912
O     21.70534591  17.76542213  21.32029197
O     22.32040095  22.06284932  21.50752886
O     20.10099126  15.90713662  20.26193507
O     20.38120331  23.46414805  20.29969803
O     22.12485209  15.19830163  21.85469692
O     22.36905806  24.74173294  21.52388882
O     18.29313976  17.55929988  21.29905364
O     18.45880916  22.01077299  21.40362113
O     17.68408177  16.10843154  5.87293338
O     24.73961740  26.02037169  25.80516845
O     17.90388331  23.62274863  6.08635890
O     23.61875498  26.16580532  23.38762926
O     24.26256941  23.81296403  24.37507630
O     24.18376290  15.92330401  24.48083364
O     20.56323949  17.39464148  28.55648019
O     21.76145703  27.31012484  21.95428563
O     20.57458670  22.41229284  28.60120146
O     16.09436549  22.05792997  22.63822127
O     16.06948317  17.52676747  22.77471632
O     25.98416947  17.54301533  23.39154436
O     25.99195447  21.96064900  23.55583137
O     18.30915213  21.63140568  24.04501898
O     18.34415732  17.88520935  23.96751805
O     17.41919814  19.78797588  22.35067905
O     19.93665064  21.71902753  26.11576567
O     19.78313465  18.17316908  26.12686378
O     20.88662182  22.30708502  23.69887092
O     20.97353309  17.49041817  23.83857540
O     21.66216482  29.85409478  21.31264865
O     20.71360426  19.91837558  27.88335973
O     22.47718687  21.69870872  26.91469224
O     20.05008174  28.11459769  20.09670466
O     22.35377544  18.16518953  26.71585674
O     18.16045837  29.79376759  21.00707520
O     24.23757621  19.82573434  27.66286631
O     24.92490677  21.78203798  25.96472968
O     24.74917084  18.22248762  25.62980623
O     23.40731504  21.38016666  23.82585245
O     23.46058899  18.19201027  23.28053456
O     21.47544140  19.89870311  22.82135924
O     15.74264816  13.87738127  9.24186920
O     25.62289357  13.83259357  10.32856797
O     17.87122826  13.94885088  10.70109231
O     27.89994815  14.19882663  9.11741431
O     17.81373214  12.32732382  8.59624514
O     27.68266653  12.25940830  10.94984782
O     23.73382083  14.72047682  15.07360655
O     27.66382109  14.79827192  11.72038969
O     19.58438326  13.21728835  12.56799646
O     23.19973228  13.89352822  18.32702615
O     23.18564431  5.92433953  18.47796598
O     20.40337575  13.88327106  10.09692557
O     20.81548835  7.75404193  14.73211797
O     20.16955630  11.87312913  14.72947561
O     22.01176886  13.41238306  13.54393208
O     19.97604005  14.53466136  14.86370218
O     24.09742058  7.57755841  14.67711179
O     23.99696203  12.09657886  14.69824629
O     24.50657084  13.77813503  12.72272904
O     22.99631033  13.67218580  10.56586243
O     18.16853061  13.90688266  17.67589983
O     18.11238798  5.98638761  17.97114428
O     28.04955576  13.94082793  15.01146428
O     22.02317352  12.54802901  8.46103346
O     26.34142302  12.13329966  15.97751460
O     26.29866856  7.59887913  16.17837269
O     16.40465884  7.61985325  16.74104981
O     16.43007897  12.05236614  16.88979840
O     24.11750672  11.62040197  17.32752201
O     23.99607931  8.17519855  17.29962276
O     25.04779235  9.86204658  15.55804625
O     22.40708098  11.55205632  19.32675085
O     22.63520256  8.25271950  19.55382365
O     21.56377654  12.33557964  16.93533303
O     21.42171152  7.46582538  17.30174015
O     21.66216482  9.98419478  8.02134865
O     19.94561168  11.79083048  7.02546360
O     29.81376874  11.80316795  12.50491149
O     18.16045837  9.92386759  7.71577520
O     28.08308294  9.85000888  11.89853667
O     17.53864959  11.88628534  19.28180809
O     17.69616538  8.39295536  18.92068201
O     27.39702236  11.80896310  13.56426801
O     19.02730781  11.47732939  17.10623224
O     18.95650255  8.10565532  16.57803577
O     28.93559352  11.56195728  15.70074929
O     20.93899211  9.86448560  16.29287583
O     15.74264816  13.87738127  22.53316920
O     25.62289357  13.83259357  23.61986797
O     17.87122826  13.94885088  23.99239231
O     17.89129148  7.34742556  21.36742995
O     17.81373214  12.32732382  21.88754514
O     19.58438326  13.21728835  25.85929646
O     20.40337575  13.88327106  23.38822557
O     24.50657084  13.77813503  26.01402903
O     22.99631033  13.67218580  23.85716243
O     21.76145703  7.44022484  21.95428563
O     22.02317352  12.54802901  21.75233346
O     22.40708098  11.55205632  6.03545085
O     21.66216482  9.98419478  21.31264865
O     19.94561168  11.79083048  20.31676359
O     20.05008174  8.24469769  20.09670466
O     18.16045837  9.92386759  21.00707520
O     17.53864959  11.88628534  5.99050809
O     6.29030591  15.57517194  15.86690178
O     16.14822996  15.53465242  17.03724501
O     14.50344122  24.13601876  15.75996034
O     13.92873108  16.23495097  15.74648090
O     14.69104265  22.22569227  17.62432601
O     14.55672731  17.26139856  18.13363071
O     14.73597129  24.77616456  18.35506182
O     12.84824227  23.61553628  13.78850756
O     12.56071427  16.24914748  13.51714475
O     9.98087548  15.94375316  8.44299112
O     12.55506776  25.87749444  15.11908483
O     12.01032057  23.60890028  16.34790490
O     11.17367598  25.48345576  9.17558093
O     11.31591789  15.58248647  15.78262866
O     12.73719950  22.44098112  11.48997425
O     10.88683023  27.61548795  18.18826619
O     11.64037331  17.67214292  11.51448343
O     10.47353223  23.30585555  12.67925872
O     12.40827199  25.69557345  19.22815431
O     10.14589945  15.72606432  12.55514935
O     10.38697500  15.09899396  18.25852523
O     12.18556593  25.03182945  11.62539839
O     10.26912105  25.09411775  17.75934103
O     12.29137137  15.15117910  11.09555920
O     14.14648283  27.37543809  18.14655831
O     8.40667280  17.39406313  11.47446793
O     14.66346217  26.26746775  7.22874440
O     7.91066926  16.32028368  13.86782080
O     9.44484323  23.54030388  15.77339775
O     13.68789731  26.09275985  9.70272608
O     8.79257672  16.12101821  16.37657988
O     14.18758070  15.92744177  8.49430645
O     14.42402454  23.90265888  8.40978199
O     10.28810143  22.46765141  18.00778074
O     11.76845276  27.47999839  10.80855012
O     10.71490576  17.55743158  17.43270055
O     6.13026947  17.54301533  10.10024436
O     8.37187569  18.01379936  8.85769641
O     14.15210773  27.95746988  15.51520461
O     7.52897581  19.73635897  10.69704874
O     15.03036816  29.70256937  17.31480487
O     9.82124405  17.92453838  6.64892053
O     12.69151263  27.84659517  13.31163921
O     11.01687136  18.29735337  8.97449574
O     11.50981610  28.22960297  15.64540358
O     10.96174803  22.31116315  9.56685330
O     10.76010022  19.93201182  18.40282164
O     11.77843552  29.85218380  11.76944922
O     12.39894527  18.10280581  19.42889217
O     10.11206047  28.04309849  12.81737511
O     12.56104169  21.76070692  19.18608655
O     14.28088983  19.82020692  18.54336820
O     14.74084678  18.23239202  7.32097025
O     14.98901658  21.76043856  6.94341711
O     13.55149463  18.19179995  9.72650250
O     8.97398744  28.10957028  16.38832270
O     13.49183834  21.52947110  9.10335185
O     11.93692746  20.08507088  10.66156150
O     10.58254631  30.01587549  17.32815406
O     8.57041614  26.15847270  22.39217696
O     12.84824227  23.61553628  27.07980756
O     9.98026578  26.17452271  20.18598635
O     12.56071427  16.24914748  26.80844475
O     9.98087548  15.94375316  21.73429112
O     9.44447470  23.85294285  21.32369849
O     11.17367598  25.48345576  22.46688093
O     12.73719950  22.44098112  24.78127425
O     11.64037331  17.67214292  24.80578343
O     10.47353223  23.30585555  25.97055872
O     10.14589945  15.72606432  25.84644935
O     12.18556593  25.03182945  24.91669839
O     12.29137137  15.15117910  24.38685920
O     14.66346217  26.26746775  20.52004440
O     13.68789731  26.09275985  22.99402608
O     14.18758070  15.92744177  21.78560645
O     14.42402454  23.90265888  21.70108199
O     11.76845276  27.47999839  24.09985012
O     8.37187569  18.01379936  22.14899641
O     8.43457085  21.61094211  22.32689838
O     9.82124405  17.92453838  19.94022053
O     10.24727184  21.46651168  20.45527672
O     11.01687136  18.29735337  22.26579573
O     10.96174803  22.31116315  22.85815330
O     14.74084678  18.23239202  20.61227025
O     14.98901658  21.76043856  20.23471710
O     13.55149463  18.19179995  23.01780250
O     13.49183834  21.52947110  22.39465185
O     11.93692746  20.08507088  23.95286150
O     5.76899357  13.83259357  10.32856797
O     8.04604815  14.19882663  9.11741431
O     7.82876653  12.25940830  10.94984782
O     7.80992109  14.79827192  11.72038969
O     13.73981284  14.70460416  17.84523464
O     9.66376420  13.68397235  7.11730155
O     13.06432858  13.93307236  14.68120699
O     10.55341594  13.67719277  9.66030188
O     9.77354320  12.52340798  18.09356253
O     14.14234194  12.09614671  18.27714249
O     14.14648283  7.50553809  18.14655831
O     14.51689269  13.83175884  6.91140572
O     13.13202969  13.59020489  9.13233776
O     8.19565576  13.94082793  15.01146428
O     12.23895430  12.51992298  11.34515036
O     6.48752302  12.13329966  15.97751460
O     14.15210773  8.08756988  15.51520461
O     14.13195883  11.70844759  15.64238444
O     15.03036816  9.83266937  17.31480487
O     12.27217162  11.54839661  13.80045582
O     11.60151785  12.35004410  16.22838215
O     11.77843552  9.98228380  11.76944922
O     9.95986874  11.80316795  12.50491149
O     8.22918294  9.85000888  11.89853667
O     7.54312236  11.80896310  13.56426801
O     9.08169352  11.56195728  15.70074929
O     10.58254631  10.14597549  17.32815406
O     8.04604815  14.19882663  22.40871431
O     9.66376420  13.68397235  20.40860155
O     10.55341594  13.67719277  22.95160188
O     12.03840501  13.31701902  19.32870779
O     14.51689269  13.83175884  20.20270571
O     13.13202969  13.59020489  22.42363776
O     12.23895430  12.51992298  24.63645036
H     27.46420117  24.01846856  15.44789979
H     27.10279677  25.71734753  10.45937567
H     18.23169058  27.89183281  7.46779745
H     30.89988297  16.00562104  12.32580747
H     28.56437885  22.84122624  12.03413495
H     29.55184787  16.08751218  16.72310610
H     21.62730736  27.92950158  7.92863126
H     27.15923055  27.41959527  15.73349740
H     29.07426586  17.73121793  8.48204741
H     29.08833804  22.03469778  8.68696732
H     24.94119317  30.67418352  15.76231607
H     20.62781663  30.65290270  16.27297202
H     27.10279677  25.71734753  23.75067567
H     24.52652512  16.47934230  28.66126888
H     24.85940619  23.08148534  28.90157765
H     22.70296447  15.74948499  5.30868206
H     20.46960816  26.19442819  26.79770232
H     22.98164539  23.88093595  5.22350113
H     17.63555412  15.68827396  5.00000000
H     24.25878093  26.01687529  26.64759593
H     17.98693041  23.99004104  5.19243527
H     20.43483609  16.50844284  28.92939378
H     20.56504273  23.25913483  29.07413649
H     26.87015848  17.92197188  23.50251919
H     26.87996332  21.58113321  23.64697990
H     21.57095773  30.74158286  20.93193069
H     18.28867758  30.72795300  20.77957259
H     28.80721398  14.30732843  8.79184394
H     23.13624490  5.00000000  18.18804163
H     20.82737757  6.87666744  14.31862959
H     23.99914461  6.72247261  14.22981981
H     18.07103969  5.01890101  17.91493048
H     27.15923055  7.54969527  15.73349740
H     21.58825981  9.08103462  7.67531429
H     30.75912231  11.60514738  12.41549967
H     18.33737933  9.05278024  7.32743797
H     28.25589618  8.97811776  12.28691981
H     29.63728493  11.61022128  16.36873114
H     26.58412631  13.79360940  23.74401250
H     17.82535841  6.58976517  21.96951263
H     20.08892090  13.26288504  26.68649820
H     23.93884879  13.61149954  26.78267999
H     22.02306673  6.60177061  22.36593458
H     22.65410113  12.03434118  5.23091225
H     17.69132983  12.13763482  5.06616390
H     5.35012372  15.80047910  15.78819888
H     10.35082559  25.44464579  8.66341786
H     9.53653171  23.36974749  12.43667296
H     14.26250960  26.13022753  6.35621809
H     8.65669161  23.95200064  15.38581189
H     5.28965251  17.49666926  10.58202767
H     7.58861205  20.68985090  10.52913010
H     14.97191541  30.65528437  17.14212769
H     10.46951439  18.19273137  5.97905630
H     10.25370837  22.31608541  8.90386340
H     11.63844866  30.74543229  12.12074799
H     9.16398250  28.17181903  12.65775309
H     14.28981269  18.30689535  6.46544847
H     14.47464082  21.54610511  6.14945316
H     8.32140002  27.67621424  15.81628057
H     10.38617579  30.91505882  17.02187320
H     8.15768859  25.98072473  23.25180573
H     12.92361680  24.03544535  27.95095339
H     12.64743877  15.79939138  27.66348762
H     9.53653171  23.36974749  25.72797296
H     9.20214470  15.92947489  25.75236903
H     11.66482094  27.97210516  24.92930258
H     7.91808548  18.11078897  23.00079888
H     7.95341219  21.43957300  23.15153101
H     5.00000000  14.11789036  10.84640445
H     10.15136795  13.67175029  6.27885466
H     14.05327947  6.70672910  18.68888415
H     13.96594625  13.62081271  6.14143186
H     5.61269359  11.71691899  15.93060389
H     13.30345635  7.79935878  15.14422590
H     11.66887763  9.05230710  12.02251128
H     8.40199618  8.97811776  12.28691981
H     10.51925005  9.21710210  17.05596334
H     7.64605660  13.94173333  23.25417856
H     11.82165477  11.88913383  25.24379387
H     18.46490259  17.20100629  16.51820792
