# Supplementary material for: Brønsted acidity in zeolites measured by deprotonation energy
Source: Sci Rep. 2022 May 4;12:7301. doi: 10.1038/s41598-022-11354-x (PMC9068704; doi:10.1038/s41598-022-11354-x)
Supplement: Supplementary file 2 — Supplementary Information 2. [file 41598_2022_11354_MOESM2_ESM.zip › structures/clusters/mfi/MFI_Al7-O17_bas_cluster_63T.xyz]

268

Si    14.85306639  7.24164724  12.41196844
Si    17.25666528  16.98489516  7.08163036
Si    12.84510008  7.56532139  14.61019964
Si    10.84591951  9.34929892  10.48723532
Si    10.30113537  16.85661445  10.68072506
Si    20.31398227  17.01884561  15.54985487
Si    13.91691942  9.51649050  10.39148211
Si    13.41578427  16.82658291  10.46606488
Si    7.90539682  7.64597881  14.41574169
Si    14.41661455  17.62529171  7.70652033
Si    17.86713433  7.77451154  11.70388734
Si    10.51022966  7.07194007  12.69377524
Si    14.94247638  11.48319080  12.57196368
Si    12.47154899  15.65857309  14.39463759
Si    12.67699423  10.65949816  14.39890905
Si    18.44982551  11.67298249  9.07903860
Si    18.31965637  14.69166764  8.74255254
Si    7.72924725  15.61656520  14.43831291
Si    7.74927278  10.72420447  14.40370164
Si    17.87367522  10.91142055  11.96281424
Si    17.72691780  15.61968487  11.58775075
Si    10.15498105  14.49969382  12.75897166
Si    10.24132812  11.43471461  12.55094813
Si    20.48439214  11.98739290  13.43276735
Si    20.15216376  14.99260977  13.36427521
Si    7.78945122  9.26411172  18.88244770
Si    7.45425277  17.22883634  19.00315153
Si    17.25666528  16.98489516  20.37293036
Si    9.88784547  8.68951094  20.93820652
Si    9.40669460  17.63113866  21.23655837
Si    19.46020658  17.69377541  18.41235112
Si    11.98557020  6.88663899  17.38424043
Si    8.85219816  6.77704313  17.17141000
Si    14.41661455  17.62529171  20.99782033
Si    12.30465290  9.55212144  19.15565111
Si    11.78964193  17.09992759  19.30207210
Si    11.54071921  14.92768295  17.29609612
Si    11.64593157  11.80292679  17.10184592
Si    8.40349447  14.85160020  17.33394335
Si    8.50437278  11.77894190  17.14908773
Si    18.31965637  14.69166764  22.03385254
Si    14.61500446  19.22508087  12.18686809
Si    12.42423354  18.74450441  14.16760746
Si    18.34383768  19.28824775  8.93179319
Si    7.54865637  18.76043071  14.23520087
Si    17.64496514  18.72588938  11.79608542
Si    9.95093677  19.49747095  12.45704168
Si    20.11397691  19.40160026  13.49070043
Si    17.38676007  21.47292813  6.81470225
Si    10.74944635  21.71102598  10.42919585
Si    20.64742573  21.68429738  15.37068181
Si    13.86372937  21.69614784  10.52009743
Si    14.57321075  20.71770424  7.71126905
Si    11.47901983  19.34651682  17.05280846
Si    8.40400654  19.56232856  17.04488156
Si    18.34383768  19.28824775  22.22309319
Si    7.33789866  21.53629176  19.19731248
Si    17.38676007  21.47292813  20.10600225
Si    9.66949154  20.75473104  20.98575379
Si    19.49024381  20.83192187  18.06058544
Si    14.57321075  20.71770424  21.00256905
Si    12.10103714  21.40346804  19.11547608
Al    14.84117792  14.74788260  12.41808573
O     16.44368915  7.51978230  12.42461699
O     15.64845577  17.01118329  6.83921761
O     6.65647307  7.08674759  13.54132094
O     14.31342846  7.50272375  13.92254925
O     17.95750727  17.50086042  5.70832863
O     14.51937957  5.70106405  12.00928043
O     17.74100440  15.47818066  7.44286462
O     17.82719096  10.53369740  8.11674695
O     14.09454587  8.21236354  11.34883986
O     17.63148900  17.96002813  8.32916999
O     9.90620281  8.89729419  9.24976104
O     12.94142142  6.86491180  16.07071108
O     9.31095497  16.90214353  9.39107840
O     12.17701240  17.14800468  13.85991916
O     12.34768513  9.11159023  14.77614569
O     11.75469558  6.77114884  13.69488115
O     10.14190896  10.66115223  11.13228891
O     10.04031279  15.47968058  11.48846691
O     19.61515409  15.89432772  14.60717787
O     20.82406481  11.08551399  14.73192131
O     12.35255512  9.66033674  9.95783815
O     11.82225670  16.92979307  10.13568382
O     21.86544883  16.67031027  15.91037026
O     10.95191699  8.18523786  11.60527522
O     9.95083093  18.09077662  11.66510532
O     14.40164589  10.84689775  11.16468696
O     13.73946394  15.55244458  11.37515750
O     14.81000041  9.32800370  9.04473500
O     8.07647163  6.72811232  15.74509238
O     14.20436577  16.72617624  9.03838823
O     17.80434477  7.22525735  10.17483928
O     9.23546831  7.62048460  13.51017666
O     13.09288584  17.64207615  6.78014377
O     19.01998393  6.96574364  12.49930413
O     8.03575290  17.20885886  14.32979562
O     7.62553332  9.17945634  14.89026940
O     18.23989401  9.35226729  11.68837633
O     18.11681745  17.20422381  11.49150490
O     10.12022551  5.69568095  11.93173665
O     16.43175819  15.38681487  12.49835232
O     16.49808542  11.05206856  12.79114750
O     6.52342779  11.13319243  13.42410811
O     6.40727409  15.23032907  13.58683507
O     14.10942633  15.29772506  14.09530146
O     14.19224806  10.80180968  13.85901618
O     14.72273831  13.05700494  12.53068493
O     12.36289121  15.49277230  15.99327056
O     12.48032930  11.56007529  15.73469157
O     11.59780538  14.61183427  13.54229242
O     11.69945671  11.18639856  13.21280383
O     21.61000240  11.84032546  12.26877017
O     21.49639673  15.72163379  12.79856259
O     20.04157784  11.41350028  9.33482033
O     19.86671072  15.11310202  9.03589706
O     18.20719142  13.11309986  8.37298281
O     7.53539001  15.19039158  15.99833279
O     7.70202799  11.66087817  15.73577962
O     17.71026377  11.66078975  10.52429728
O     17.45759400  15.04601158  10.07639489
O     9.00647152  14.80668433  13.85751250
O     9.13201652  10.91178739  13.60032699
O     19.03712329  11.59760944  12.84175110
O     19.03274422  14.84926023  12.20263022
O     10.01049690  12.99635687  12.21122697
O     20.50722029  13.52273215  13.94113198
O     6.22897573  8.89623552  19.04573087
O     15.64845577  17.01118329  20.13051761
O     8.46283876  9.22170232  20.36362716
O     7.95337155  17.49488787  20.52515641
O     17.95750727  17.50086042  18.99962863
O     7.93047229  10.75188353  18.25553356
O     7.81662595  15.69994392  18.58157088
O     17.74100440  15.47818066  20.73416462
O     8.53870806  8.18250641  17.92616684
O     17.63148900  17.96002813  21.62046999
O     9.90620281  8.89729419  22.54106104
O     9.31095497  16.90214353  22.68237840
O     19.47358444  17.03762056  16.93316062
O     10.07238039  7.10293147  20.61261521
O     11.09625127  9.51962004  20.24141857
O     10.53925789  16.90772771  20.31546544
O     20.51026634  16.96206983  19.41912017
O     12.44490824  5.68206663  18.35603192
O     10.44705579  6.68078105  16.90709535
O     11.39323540  18.13386061  18.12018766
O     12.15849992  8.30548955  18.13735132
O     8.37085938  5.48967964  18.02768050
O     14.20436577  16.72617624  22.32968823
O     13.73616216  9.53948660  19.90760872
O     13.09288584  17.64207615  20.07144377
O     12.24228316  10.93800426  18.32431007
O     12.11672824  15.66019357  18.61921151
O     11.82341423  13.35992696  17.49915070
O     9.96573384  15.24725009  17.04806314
O     10.07539953  11.45568984  16.85607072
O     19.86671072  15.11310202  22.32719706
O     8.30156363  13.28159184  17.72766200
O     18.20719142  13.11309986  21.66428281
O     17.45759400  15.04601158  23.36769489
O     16.14266549  18.75150219  12.39629702
O     6.09760257  18.83263565  13.51870728
O     13.89574976  19.18573431  13.65455110
O     14.59297140  20.73699220  11.60028399
O     13.81875941  18.23984365  11.17947073
O     12.36688279  18.92900851  15.76765891
O     11.27573773  19.59632475  13.40544748
O     21.12720659  18.93809662  12.31477501
O     19.93990376  18.99397256  9.05687096
O     20.25018844  18.46127289  14.80979308
O     18.09221309  20.56150638  7.96185689
O     7.46020819  19.40788130  15.72842175
O     17.72699354  19.58832612  10.40793995
O     8.61420541  19.60791540  13.36137094
O     18.59947147  19.38387842  12.92585412
O     14.74600834  19.16082852  8.14144427
O     9.92866098  20.73799128  11.42352026
O     20.45244937  20.91746771  13.95734931
O     15.78941666  21.18500394  6.74257147
O     17.99470096  21.13226685  5.33980049
O     17.67540245  23.01446767  7.20046887
O     10.08420422  21.68918746  8.94880515
O     10.64251342  23.22091746  10.99069602
O     20.48717289  23.25497387  15.01375075
O     12.30581195  21.23983051  10.34759738
O     22.13380878  21.37574210  15.97653037
O     13.97798224  23.20927609  11.07683945
O     14.59533172  21.61811583  9.06579610
O     13.17990516  20.90304785  6.91784775
O     8.21740636  18.25023874  17.98916487
O     9.80810003  19.19894391  21.43456329
O     19.86130485  19.26704948  18.31142850
O     12.24510842  20.61724150  17.70539569
O     9.95941044  19.68652833  16.57623220
O     19.93990376  18.99397256  22.34817096
O     7.98144030  20.90439306  17.84307520
O     18.09221309  20.56150638  21.25315689
O     17.72699354  19.58832612  23.69923995
O     14.74600834  19.16082852  21.43274427
O     15.78941666  21.18500394  20.03387147
O     8.14791555  21.08475481  20.53346188
O     17.99470096  21.13226685  18.63110049
O     7.35782829  23.13789285  19.01815939
O     17.67540245  23.01446767  20.49176887
O     10.08420422  21.68918746  22.24010515
O     19.54910662  21.20107249  16.47775843
O     10.62040654  21.08347368  19.70872276
O     20.56821037  21.74379783  18.86327921
O     14.59533172  21.61811583  22.35709610
O     13.17990516  20.90304785  20.20914775
O     12.31062197  22.96789266  18.76817594
O     5.85884905  17.45894045  18.98654159
O     5.82893631  20.97792265  19.40867314
H     5.69849027  7.09957086  13.69299335
H     18.85457259  17.61602474  5.35774200
H     14.14591252  5.23330449  11.24598274
H     17.80257127  9.76436077  7.52648005
H     9.89518638  8.77260140  8.28787209
H     9.36820865  17.33809315  8.52645713
H     20.76747251  10.20158520  15.12735424
H     22.79462447  16.75307341  15.64450771
H     14.78463857  8.95689991  8.14888972
H     18.36932227  6.99796432  9.41983047
H     12.30651796  17.31494766  6.31591051
H     19.73121158  7.07717821  13.14940994
H     10.50891334  5.23647025  11.17085078
H     5.58630974  11.37978430  13.46772244
H     5.48696348  14.92471974  13.60988566
H     22.24558466  11.28759959  11.78769918
H     22.17632436  15.74715653  12.10722548
H     20.92744267  11.60125515  8.98712562
H     20.81437789  14.91798821  8.96692214
H     5.32015143  8.85425741  18.70931413
H     10.46948275  9.16823244  23.28282123
H     9.90144726  16.87499235  23.45145686
H     9.86657167  6.18933894  20.86538281
H     21.37398642  17.01749507  19.85708782
H     12.29718525  5.00000000  19.02972548
H     7.83132883  5.11562285  18.74174514
H     13.73625763  16.78577842  23.17716824
H     14.35462441  9.03940964  20.46288114
H     20.81437789  14.91798821  22.25822214
H     18.35228105  12.25194263  22.08648801
H     17.61700085  15.38555621  24.26223326
H     5.16586417  19.07416982  13.63881057
H     21.95221837  18.89137130  11.80676683
H     20.83344175  19.30238265  8.83921738
H     18.88545080  20.95338047  5.00000000
H     17.57373551  23.97488224  7.11009371
H     9.83561341  21.12904717  8.19691056
H     10.71924571  24.16716826  10.79164432
H     20.62881819  24.13928741  15.38634457
H     23.07790116  21.52803096  15.81405677
H     13.92851002  24.15598717  10.87143585
H     12.53219803  21.20347915  6.26125313
H     20.83344175  19.30238265  22.13051738
H     17.67836700  19.07707251  24.52213437
H     7.42292906  24.09764014  19.14284711
H     17.57373551  23.97488224  20.40139371
H     10.48175786  21.70223832  23.12479762
H     21.23288944  21.83829228  19.56340245
H     14.15991374  21.66455709  23.22263315
H     12.24384170  23.83743546  19.19283548
H     5.00162792  17.61313572  18.55958053
H     5.00000000  20.89916002  18.91111808
H     14.66580430  15.18644678  14.88824758
