# Supplementary material for: Brønsted acidity in zeolites measured by deprotonation energy
Source: Sci Rep. 2022 May 4;12:7301. doi: 10.1038/s41598-022-11354-x (PMC9068704; doi:10.1038/s41598-022-11354-x)
Supplement: Supplementary file 2 — Supplementary Information 2. [file 41598_2022_11354_MOESM2_ESM.zip › structures/clusters/mfi/MFI_Al3-O9_bas_cluster_41T.xyz]

184

Si    18.33165149  12.13475785  11.07975112
Si    11.55429231  9.71769531  17.84936987
Si    8.32219333  12.02798952  13.86554033
Si    16.07158696  11.44921665  13.06956765
Si    13.80870084  10.30873164  19.85483320
Si    15.52182385  19.47261852  15.60708032
Si    14.27452577  9.87762421  9.53237255
Si    12.30891106  12.17248516  15.91805684
Si    12.31525252  19.44647074  15.62474246
Si    7.55403932  9.57721971  15.69327030
Si    11.11606426  11.60995348  13.11096897
Si    18.49761048  10.33743612  19.74864851
Si    8.59574201  10.41629471  18.47366660
Si    21.16536054  11.53974858  11.89677272
Si    13.54752380  12.27666176  11.51709257
Si    16.14602110  9.61574043  18.09606397
Si    18.20366987  7.53188217  11.37342682
Si    11.55924131  17.40714487  17.72103686
Si    11.60754633  14.34158630  18.08204676
Si    8.35345080  7.52340286  13.58669972
Si    15.90686520  8.28980460  13.24488457
Si    13.94641986  18.37697157  19.53100065
Si    13.91888821  13.47734848  19.92438237
Si    15.26319447  7.52877291  16.16125826
Si    14.58751378  14.33118092  9.50417847
Si    12.15155167  7.49229375  15.95974022
Si    7.70783961  14.40729703  15.62074530
Si    11.17437674  8.46949566  13.07007874
Si    18.62745650  13.47152363  19.75750206
Si    8.68722020  13.53159219  18.44801251
Si    21.09813342  8.40268157  11.81219238
Si    13.52604510  7.49637766  11.43734362
Si    16.36581594  17.53730787  17.79057706
Si    16.27841800  14.39286062  18.11160460
Si    13.80870084  10.30873164  6.56353320
Si    17.43497664  9.74881682  9.28151708
Si    13.91888821  13.47734848  6.63308237
Si    14.51292477  17.47262792  9.16610904
Si    17.62723890  17.48452226  9.05733237
Si    17.70373630  14.45689014  9.32100384
Al    15.64323378  12.07181569  16.03481645
O     19.57666111  11.82397284  12.06621690
O     10.19352339  10.18353878  18.58376401
O     20.09474424  10.11301151  19.54029125
O     9.53946687  11.80943081  12.79920386
O     16.94659614  12.17714679  11.92218212
O     12.71066830  9.51787524  18.95715570
O     6.93847750  12.11844415  13.04152691
O     18.56475572  13.58363900  10.38486358
O     18.55415096  18.52486109  9.88269653
O     11.28469923  8.32583950  17.05682128
O     8.56825327  13.41323011  14.67193190
O     18.27245828  10.97709634  9.94008836
O     11.56553622  20.66200895  16.40438676
O     12.02926496  10.84106556  16.76455805
O     8.31990128  10.80016882  14.93542665
O     16.49131294  11.85809541  14.54603853
O     15.87137535  19.40220992  14.02684710
O     13.49187955  9.97186606  21.41004555
O     16.09719593  9.84346113  12.79868478
O     13.49724034  19.93142446  19.68047952
O     13.66434884  11.90978662  19.56649288
O     14.48525797  11.97354024  12.85240394
O     15.29933258  9.77230878  19.49659681
O     15.86687860  13.56951230  16.81376027
O     16.06498633  18.10794667  16.29745632
O     14.00236813  8.42899083  10.20151036
O     13.89070452  12.14594909  15.35117800
O     13.91591290  19.60203652  15.85145642
O     5.95756189  9.77625230  15.49781722
O     15.63095467  10.70017719  17.04594993
O     16.25956486  20.77676825  16.23828029
O     13.68753485  11.04076212  10.49724162
O     12.13378586  13.50410791  16.78864577
O     11.76606058  18.03841931  16.23338325
O     17.66410493  8.37058772  10.09787868
O     8.04417281  8.17282106  15.04515105
O     11.40397316  12.23994094  14.58803019
O     11.96316480  19.46051486  14.04257249
O     17.98250775  9.53338950  21.06725468
O     7.94998409  9.54399673  17.26300516
O     21.79649930  12.37457127  10.64886355
O     12.00960902  12.41471741  12.02097438
O     17.73405264  9.76575568  18.44184750
O     7.95158946  9.96852496  19.89403438
O     21.82221930  12.00914067  13.30400811
O     11.56049856  10.05070280  13.10494185
O     18.17634455  11.92251207  19.92803878
O     8.28458435  11.98361586  18.17195593
O     21.46706274  9.96814626  11.61358324
O     13.98478981  13.68379607  10.86545486
O     13.67123752  18.35631962  10.22794541
O     15.93340950  8.11006478  17.50920075
O     19.49878912  8.25359171  12.03740370
O     10.33200446  18.13066361  18.51721617
O     10.28611636  13.64068743  18.71532789
O     20.23488856  13.57558097  19.50377551
O     9.57502668  8.30204155  12.83716194
O     17.05235435  7.40962885  12.51048790
O     12.92078457  17.59136177  18.56537564
O     12.76709217  14.37551946  19.20734396
O     7.04265064  7.61778484  12.65104103
O     18.60225337  6.04965983  10.86181113
O     11.24849291  15.82701976  17.55638545
O     8.74997517  5.97581443  13.82541398
O     16.03980481  8.10244839  14.84678088
O     13.89167623  17.64436520  20.97162190
O     13.79085492  13.69751210  21.52965609
O     14.43306780  7.77577428  12.76698104
O     15.44234846  18.31498716  18.89597213
O     15.38445792  13.96807139  19.42873413
O     15.37901330  5.92360845  16.27069478
O     14.38013465  15.92745593  9.61715816
O     13.69906532  7.97567254  16.04510620
O     6.15874154  13.90856336  15.63869392
O     12.01472596  5.91515026  16.30263145
O     17.80751895  16.02082417  9.73071699
O     7.82689903  15.90051290  15.00054506
O     11.57826073  7.77704606  14.47356792
O     18.29038988  14.27447156  21.12319855
O     8.28856924  14.40487862  17.13682111
O     21.56739736  7.57100149  10.49736229
O     11.97031390  7.77946748  11.83225625
O     17.92554600  17.82736300  18.17105334
O     17.84894021  14.15618561  18.51089718
O     7.92166922  14.09755052  19.76729364
O     21.84964344  7.80494890  13.12685315
O     13.69680161  5.96617907  10.95664707
O     16.03161455  15.96796686  17.81805473
O     12.71066830  9.51787524  5.66585570
O     13.49187955  9.97186606  8.11874555
O     13.66434884  11.90978662  6.27519288
O     15.29933258  9.77230878  6.20529681
O     15.85739777  10.12747595  9.30420123
O     17.98250775  9.53338950  7.77595468
O     12.76709217  14.37551946  5.91604396
O     13.89167623  17.64436520  7.68032190
O     13.79085492  13.69751210  8.23835609
O     15.38445792  13.96807139  6.13743413
O     16.06884457  17.95505245  9.15548874
O     16.15822036  13.95218271  9.36978996
O     18.09171746  17.43985039  7.50074357
O     18.29038988  14.27447156  7.83189855
H     20.85686221  9.98767113  20.12711830
H     6.32637908  11.74035756  12.39092254
H     18.42425515  19.32623357  10.41357244
H     11.49872142  21.42262566  17.00263253
H     15.88151013  19.93947759  13.21929479
H     13.96091606  9.91538733  22.25722611
H     13.72702987  20.84826226  19.46252259
H     5.00000000  9.67648453  15.61623018
H     16.33175308  21.43251048  16.94939982
H     11.55069481  19.96986120  13.32749570
H     17.65394547  9.66266305  21.97071203
H     22.04496646  12.34360055  9.71173768
H     7.04715562  9.95539740  20.24435867
H     22.73709389  11.98875497  13.62570504
H     13.50856134  19.25280781  10.56072971
H     9.37278785  18.23555012  18.41820950
H     20.95407876  14.04923221  19.95022814
H     6.39239807  8.06944739  12.09061927
H     18.38974050  5.10985907  10.97367174
H     8.48949054  5.06133243  13.63365782
H     14.26375715  17.54150755  21.86149610
H     14.26658973  14.07591537  22.28555778
H     15.31216770  5.00000000  15.98194041
H     5.23552732  14.18614660  15.53134843
H     12.10460788  5.02678824  15.92364048
H     7.75671720  16.82106103  15.29814488
H     17.93712915  14.38431717  22.01988177
H     21.87783602  7.55144834  9.57858837
H     18.34739712  18.13182036  18.98973970
H     6.99599277  14.25372701  20.01149030
H     22.77388258  7.64926210  13.37674039
H     13.51624205  5.01660940  11.03798396
H     12.01560656  9.63798089  5.00000000
H     15.79888542  9.67993223  5.37897149
H     18.28940859  10.01244459  6.99032238
H     12.07114904  14.35515325  5.24065638
H     13.92451307  18.08380399  6.81619500
H     15.91077768  14.21816641  5.36197299
H     18.41387475  17.97432829  6.75814809
H     18.49224964  13.79360854  7.01402118
H     13.97594465  12.14882258  14.33239075
