# Supplementary material for: Brønsted acidity in zeolites measured by deprotonation energy
Source: Sci Rep. 2022 May 4;12:7301. doi: 10.1038/s41598-022-11354-x (PMC9068704; doi:10.1038/s41598-022-11354-x)
Supplement: Supplementary file 2 — Supplementary Information 2. [file 41598_2022_11354_MOESM2_ESM.zip › structures/clusters/mfi/MFI_Al8-O17_bas_cluster_18T.xyz]

91

Si    7.82302913  6.87076425  7.38485583
Si    7.74724832  14.31286242  7.47919161
Si    11.00487964  6.90878245  7.43257084
Si    10.95032053  14.25987526  7.54689894
Si    11.90828790  12.06224253  9.53264834
Si    11.86224200  9.03233155  9.52363535
Si    9.48039404  8.30056441  11.40094351
Si    14.69831673  8.15005355  10.10868747
Si    14.70625347  13.01438409  10.17142471
Si    6.95099187  12.15504868  9.57470739
Si    7.03481078  9.02163731  9.49823857
Si    8.82915408  12.14648135  14.46025478
Si    8.81294552  9.06005074  14.36136703
Si    11.90314874  16.72499393  9.30455006
Si    9.53325060  16.11497814  11.11814467
Si    14.77716761  16.15840961  10.20651263
Si    6.99558555  16.67737289  9.32322103
Al    9.42838445  12.99823355  11.49563907
O     11.74504799  15.45615013  8.29320912
O     11.85558846  5.72802734  8.14986898
O     7.44715094  7.01270261  5.81856654
O     7.39886473  14.20342483  5.90181440
O     10.01674582  14.58550816  11.20475003
O     9.89791821  6.73250162  11.37819073
O     7.39813322  8.24274018  8.12469561
O     7.19331715  12.97419630  8.18785463
O     9.42067835  6.60175481  7.57774942
O     9.35692269  14.46338940  7.69439967
O     7.02061496  5.59698500  7.99521085
O     11.34707247  8.31574727  8.17690741
O     11.36379367  12.84136772  8.24564273
O     11.44748444  7.05323258  5.88300323
O     11.40484467  14.16091671  5.99573940
O     15.12626697  6.60534563  9.90534899
O     15.04337091  14.57473226  9.93270052
O     13.08866350  12.82624019  10.31942164
O     13.07312897  8.25019353  10.26238005
O     10.64087600  11.86715085  10.62834004
O     10.61790546  9.19142289  10.59356919
O     12.31580542  10.54606419  9.13952749
O     9.60112379  12.39580963  13.08724874
O     9.50712303  8.90790040  12.89266617
O     7.92561767  12.62992579  10.75082999
O     8.04504467  8.53756232  10.69557909
O     15.15661418  9.01207483  8.81645716
O     15.21517030  12.14715525  8.89675245
O     5.38909039  12.34147418  10.04001273
O     5.51490650  8.66901807  9.96466749
O     15.39550910  8.76171302  11.44447159
O     15.40312796  12.45043183  11.52795430
O     7.20845176  10.58998130  9.19780187
O     9.62601621  8.15981065  15.42565228
O     9.51390357  12.96802077  15.68562916
O     8.88345885  10.57617062  14.89081961
O     7.26459449  12.61212140  14.32888581
O     7.27348987  8.54341549  14.24044387
O     13.19103216  16.47578154  10.25960298
O     10.58168061  16.96737736  10.20248904
O     12.17439225  18.05761396  8.40902171
O     9.46941799  16.86366945  12.56143246
O     8.03850478  16.20702243  10.47030896
O     7.03806260  15.65235626  8.06241981
O     15.51574242  16.98339594  9.01332212
O     5.48788544  16.69000956  9.93099646
O     15.40069558  16.58000659  11.64370731
O     7.33352281  18.18003231  8.82196271
H     11.90716983  5.01816751  8.80891252
H     7.46160104  6.49247188  5.00000000
H     7.43014663  14.73291929  5.08968321
H     9.65733033  5.80617319  11.22028852
H     7.00617637  5.00000000  8.75960632
H     11.84830102  6.55420267  5.15415810
H     11.80562022  14.64691712  5.25811987
H     14.93856585  5.66561369  10.05558938
H     15.47124551  9.05374881  7.89984906
H     15.50404808  12.13588366  7.97083529
H     5.00000000  12.74132987  10.83350128
H     5.07270831  8.36385514  10.77227899
H     16.31660959  8.90533738  11.71251251
H     16.32325329  12.28005495  11.78337765
H     9.84081249  7.26482590  15.73186277
H     9.76276568  13.87855429  15.90900410
H     6.34428944  12.31191550  14.26711984
H     6.35617397  8.85324396  14.18181071
H     11.60666610  18.63352115  7.87337451
H     9.25072465  16.80462909  13.50461191
H     15.71177805  16.95763169  8.06368733
H     5.11867531  16.36235488  10.76599723
H     16.29945326  16.57565724  12.00855758
H     7.81856695  18.68301845  8.14917959
H     10.50052763  10.89250582  10.82351981
