# Supplementary material for: Brønsted acidity in zeolites measured by deprotonation energy
Source: Sci Rep. 2022 May 4;12:7301. doi: 10.1038/s41598-022-11354-x (PMC9068704; doi:10.1038/s41598-022-11354-x)
Supplement: Supplementary file 2 — Supplementary Information 2. [file 41598_2022_11354_MOESM2_ESM.zip › structures/clusters/mfi/MFI_Al12-O26_bas_cluster_5T.xyz]

34

Si    10.26258722  12.02124299  7.18472316
Si    12.39194837  10.37220453  10.99958731
Si    7.35060458  10.55740582  10.87685677
Si    9.46589409  6.38300786  8.49545449
Al    9.80300314  9.65538426  9.21618959
O     9.25737137  12.41770045  5.96738841
O     12.42589455  11.98075202  10.71598448
O     9.71127600  5.80099763  7.01065311
O     9.89814546  10.57012434  7.75840222
O     11.78650311  12.06705855  6.57729821
O     7.88484104  12.09855153  10.75284159
O     13.79275991  9.71096253  10.45156892
O     12.31384687  10.14359122  12.61592664
O     11.15727778  9.67178462  10.25701416
O     10.43755089  5.81209533  9.64531056
O     7.25562789  10.15377237  12.46295493
O     8.31923302  9.57589270  10.06683838
O     7.93336867  6.21950555  8.96118949
O     9.82033123  8.02179661  8.25622297
O     10.13325157  13.13143116  8.35850080
O     5.84374840  10.49690213  10.25741249
H     9.25887210  12.48881594  5.00000000
H     12.48386736  12.92447462  10.93261043
H     10.06169130  5.00000000  6.59051989
H     12.69704319  11.98565222  6.90162793
H     7.67936329  13.04473207  10.81133327
H     14.17283453  9.71569516  9.55914476
H     11.69942620  9.77909628  13.27207500
H     11.31687520  5.71458427  10.04302949
H     7.81455280  9.80322789  13.17402561
H     7.48926892  5.90124833  9.76268045
H     10.10312887  13.91212424  8.93340160
H     5.00000000  10.01935800  10.28807592
H     9.92650082  8.27992255  7.31709718
