# Supplementary material for: Brønsted acidity in zeolites measured by deprotonation energy
Source: Sci Rep. 2022 May 4;12:7301. doi: 10.1038/s41598-022-11354-x (PMC9068704; doi:10.1038/s41598-022-11354-x)
Supplement: Supplementary file 2 — Supplementary Information 2. [file 41598_2022_11354_MOESM2_ESM.zip › structures/clusters/mfi/MFI_Al9-O21_bas_cluster_44T.xyz]

196

Si    7.65919443  9.25881706  16.01572532
Si    7.66870264  17.12540530  15.84862200
Si    17.61125820  16.97796389  18.82218747
Si    17.61589137  9.22754179  19.01270295
Si    10.07462250  8.64985176  17.88163895
Si    10.12311245  17.61737670  17.76492299
Si    10.43377311  9.38015116  20.84230190
Si    11.75709858  6.91270181  14.21583322
Si    10.46354541  16.68829430  20.65609571
Si    13.62669220  9.45582123  20.90209653
Si    8.57586295  6.84421681  14.23516780
Si    13.67556905  16.66982161  20.65975429
Si    14.73373550  8.76201417  18.13064899
Si    14.75913806  17.61188717  17.94100769
Si    12.60358848  9.18596543  16.11355435
Si    12.61891779  17.17367514  15.91428916
Si    14.48916086  14.67666328  22.73523628
Si    14.45723675  11.61240699  23.00144483
Si    11.45920895  11.55690265  14.52323643
Si    8.23609821  14.67889485  14.17271841
Si    8.27286477  11.71135323  14.32983082
Si    14.56119181  7.03934780  9.39133293
Si    12.11796131  7.64122559  11.25852799
Si    10.43377311  9.38015116  7.55100190
Si    10.46354541  16.68829430  7.36479571
Si    13.62669220  9.45582123  7.61079653
Si    13.67556905  16.66982161  7.36845429
Si    7.50358523  7.57060531  11.44830468
Si    9.61909788  7.06367890  9.43591206
Si    14.48916086  14.67666328  9.44393628
Si    14.45723675  11.61240699  9.71014483
Si    12.06698917  15.54591286  11.26371797
Si    12.08901397  10.77268616  11.51319758
Si    7.32829587  15.55082232  11.29564414
Si    7.44214777  10.69757044  11.47040891
Si    9.61155729  14.70407229  9.50831325
Si    9.66061026  11.54786483  9.63842644
Si    11.73408840  19.49280266  14.01118866
Si    8.52908189  19.53586891  13.99105064
Si    14.52565131  19.15576545  9.17393997
Si    12.09707009  18.68207605  11.08353551
Si    7.46674573  18.68539415  11.21761848
Si    9.61235300  19.10936426  9.19230660
Al    11.50097989  14.82543919  14.25662002
O     6.40876203  9.02146991  17.01644303
O     6.41552574  17.37892834  16.84995986
O     16.34175586  17.25656543  17.85826038
O     16.33086211  9.00787157  18.04835705
O     9.03594079  9.36495067  16.86689628
O     9.03168825  17.03686725  16.71891820
O     18.95774191  16.89329914  17.92883273
O     18.94188355  9.31075240  18.09469187
O     7.42849821  10.65019945  15.21258371
O     7.38241183  15.74340429  15.05564565
O     17.39329958  15.55470922  19.57950364
O     17.40187157  10.62078593  19.81800018
O     14.39404301  17.89916291  21.44461267
O     7.73508367  8.04853560  14.93133706
O     14.44728465  8.21998166  21.56531154
O     17.71899696  8.02533152  20.10030676
O     10.06241751  9.48347716  19.26913092
O     10.12507695  16.65207844  19.07146671
O     9.65411447  7.09915507  18.10073190
O     11.57960505  8.68763989  17.26561695
O     11.59914276  17.63970875  17.10240077
O     9.94721553  10.75880797  21.54041212
O     12.23214779  5.55015611  14.94421548
O     9.85172353  15.33826485  21.32067872
O     12.03463923  9.17466117  21.05071636
O     10.16208119  7.15586897  14.43046541
O     12.07224383  16.74833834  20.90752351
O     9.67394780  8.08237759  21.45996064
O     12.54796280  8.20348326  14.82608454
O     9.76856908  18.00452972  21.30689054
O     14.00583793  10.84003725  21.64761524
O     8.19375138  5.43546262  14.93005413
O     14.29606136  15.27832233  21.23323897
O     14.04747505  9.60777332  19.34087896
O     14.01313251  16.71250353  19.07515440
O     14.10662282  9.25606951  16.71138852
O     14.14186291  17.31607334  16.47752594
O     14.40100557  7.19097916  18.35653881
O     12.20930522  10.69895113  15.65490653
O     12.36314331  15.65677134  15.48089395
O     15.68139998  15.44114972  23.54835391
O     15.71668170  10.87431687  23.71816393
O     13.10344268  14.83317967  23.53243990
O     13.22626970  11.64276802  24.05925801
O     14.87545370  13.11150371  22.57975594
O     11.91479719  13.12825200  14.95324554
O     9.80291029  14.95643056  14.28757042
O     9.86744747  11.45396814  14.60898520
O     7.85755683  13.20241677  14.77340634
O     15.83543938  7.31730541  10.35044787
O     5.90020169  7.35467761  11.38876465
O     13.21664309  6.96625577  10.28845483
O     14.77146953  5.61584222  8.63528916
O     14.39404301  17.89916291  8.15331268
O     14.44728465  8.21998166  8.27401154
O     10.06241751  9.48347716  5.97783092
O     12.11743411  6.80060794  12.64468099
O     10.12507695  16.65207844  5.78016671
O     12.44129366  17.13054797  11.40178409
O     12.49816985  9.20187103  11.52640767
O     10.64235705  7.57971054  10.59196969
O     9.94721553  10.75880797  8.24911212
O     9.85172353  15.33826485  8.02937872
O     12.03463923  9.17466117  7.75941635
O     12.07224383  16.74833834  7.61622351
O     9.67394780  8.08237759  8.16866064
O     9.76856908  18.00452972  8.01559054
O     14.00583793  10.84003725  8.35631524
O     14.29606136  15.27832233  7.94193897
O     14.04747505  9.60777332  6.04957895
O     8.18836213  6.73570982  12.66694704
O     14.01313251  16.71250353  5.78385441
O     8.11231822  7.04938929  10.03781148
O     7.72791088  17.10881232  11.50447103
O     7.85368006  9.14177724  11.66389495
O     9.98988809  5.55551391  8.98619586
O     15.68139998  15.44114972  10.25705391
O     15.71668170  10.87431687  10.42686393
O     13.10344268  14.83317967  10.24113990
O     13.22626970  11.64276802  10.76795801
O     14.87545370  13.11150371  9.28845594
O     12.15242316  14.81561853  12.67908839
O     12.01624399  11.29619738  13.04921893
O     10.57356626  15.41967219  10.60462174
O     10.64538240  10.98097542  10.81124388
O     7.75313939  14.71445158  12.61589498
O     8.01209187  11.52254947  12.74475349
O     8.06787041  14.94062628  9.97724875
O     8.12331466  11.28695874  10.11361084
O     9.92972572  13.11728569  9.39171606
O     7.76237602  18.32286549  14.75144983
O     17.71343465  18.15234861  19.94548542
O     9.74778577  19.14267126  18.20619690
O     12.27023761  20.85576183  14.71704465
O     10.12521266  19.37639072  14.22801237
O     12.44551098  18.18116196  14.64340248
O     7.99514111  20.93992157  14.61769993
O     14.53041237  19.17020032  18.34396964
O     15.81019629  18.96732020  10.14440677
O     13.19646733  19.31950237  10.07865019
O     14.75384794  20.50880950  8.30165143
O     12.10653563  19.57498401  12.43827547
O     10.62452448  18.77778131  10.41401813
O     8.17756430  19.53668668  12.40996932
O     8.09553200  19.09867478  9.77815713
O     9.89343543  20.58555543  8.59661452
O     5.82833494  10.83990159  11.36254713
O     5.71714609  15.42457573  11.07246623
O     5.87553632  19.00775383  11.15590394
H     5.45426708  8.85317865  16.97748883
H     5.45192540  17.48041232  16.80440331
H     19.60646864  17.31238108  17.34195629
H     19.61924959  8.96438877  17.49293820
H     17.93787274  15.01180689  20.17077103
H     17.95488096  11.21028391  20.35425827
H     14.47264136  18.64962385  22.05414584
H     14.51509059  7.51718134  22.23042361
H     18.17636513  7.28756363  20.53321886
H     9.90990311  6.16412659  18.13528464
H     9.77595002  11.23032137  22.37061887
H     12.42024792  5.09146770  15.77795601
H     9.70853894  14.96016591  22.20240394
H     9.64124410  7.47498901  22.21554622
H     9.67512702  18.66539652  22.01075392
H     7.92872536  5.00000000  15.75530168
H     14.65299243  6.26435121  18.21955980
H     16.64363332  15.52421199  23.45831133
H     16.67794397  10.79953101  23.61194750
H     12.48326243  15.25965616  24.14431754
H     12.54289105  11.11993454  24.50707357
H     16.78771007  7.49949126  10.32063409
H     5.13326659  7.23680014  11.97084321
H     14.22278882  5.06382436  8.05638868
H     10.06973127  8.98393256  5.14638537
H     10.12390390  17.22847980  5.00000000
H     14.45632365  9.10390129  5.32856869
H     14.45750920  17.24824368  5.10827181
H     10.44999104  5.06295802  8.28863298
H     16.64363332  15.52421199  10.16701133
H     16.67794397  10.79953101  10.32064750
H     18.18761052  18.89863377  20.34437851
H     9.97237659  20.07649007  18.07039778
H     12.44912513  21.23446532  15.59196346
H     7.82679665  21.28961667  15.50667321
H     14.72582341  20.09415804  18.12257258
H     16.76802387  18.81529008  10.12561361
H     14.20137138  21.12856239  7.80007791
H     10.39728415  21.15339657  7.99279923
H     5.09058706  11.30170462  11.79075973
H     5.00000000  14.98412015  11.55475284
H     5.12583493  19.16149782  11.75189943
H     12.50059929  13.21316532  15.73020037
