# Supplementary material for: Brønsted acidity in zeolites measured by deprotonation energy
Source: Sci Rep. 2022 May 4;12:7301. doi: 10.1038/s41598-022-11354-x (PMC9068704; doi:10.1038/s41598-022-11354-x)
Supplement: Supplementary file 2 — Supplementary Information 2. [file 41598_2022_11354_MOESM2_ESM.zip › structures/clusters/mfi/MFI_Al4-O4_bas_cluster_128T.xyz]

514

Si    24.64223184  19.01935821  14.57910899
Si    24.49820264  27.03175526  14.57975935
Si    17.59640926  17.12852335  20.96983952
Si    27.78513921  17.10188890  22.79561659
Si    14.46243642  27.03994024  16.13605031
Si    14.96885258  19.25461496  16.15553764
Si    22.56844985  18.65053414  16.68489858
Si    22.34674012  27.59696490  16.59283060
Si    20.04584198  17.68205921  22.85792690
Si    9.80762540  17.45462140  20.52664839
Si    12.66762558  18.57793492  14.20312565
Si    22.00672602  19.49354052  19.55010028
Si    21.40575792  26.96994760  19.45456182
Si    20.72337518  16.78118785  25.68488817
Si    10.81051691  16.79236410  17.73383660
Si    11.91669598  19.33503700  24.65364283
Si    18.33603195  26.70963961  19.39542926
Si    23.81126443  16.68711471  12.61415241
Si    13.89586383  17.01107122  18.02301064
Si    17.94443334  18.71027956  16.36932194
Si    17.48146313  27.56020297  16.56673679
Si    24.75458345  17.57361962  23.12938809
Si    14.59298891  17.61092586  20.90977881
Si    27.71579317  18.55244454  14.03319086
Si    20.29534404  19.08084749  14.48220733
Si    19.91890129  26.74921124  14.85817934
Si    22.56198455  16.89605258  21.11206605
Si    12.14172968  16.96445173  22.59764058
Si    10.15754330  19.23036619  15.94333027
Si    24.88262463  14.77925319  14.85405952
Si    17.33251704  24.70925664  21.55882314
Si    24.76647718  11.57556304  14.88530912
Si    17.44270584  21.49686691  21.41588026
Si    14.76883402  11.69022556  16.04424139
Si    14.85657128  14.86288225  15.89618059
Si    22.49182987  15.57169453  16.55649316
Si    19.63885037  25.55204866  23.33348018
Si    22.51530939  10.83090739  16.68233847
Si    19.79211777  20.77211748  23.16397998
Si    9.66461423  20.54255286  20.69878349
Si    12.69238260  10.61787184  14.04341568
Si    9.58669280  25.38601942  20.46889859
Si    12.70786817  15.46251630  13.83946417
Si    21.58172081  14.58480068  19.30286185
Si    20.66618859  24.53898633  12.81018333
Si    21.52691035  11.50593095  19.59792994
Si    20.68012904  21.48622982  12.80463739
Si    10.79931592  21.50455532  17.96920092
Si    11.54714923  11.58328033  24.60773373
Si    10.70813339  24.55747889  17.75251695
Si    11.62393661  14.62857967  24.41677359
Si    18.46379977  14.59915912  19.48629406
Si    23.78667783  24.54257952  12.87005005
Si    18.39068719  11.51297650  19.68552824
Si    23.80316438  21.45658510  12.95131226
Si    13.93279405  21.60568138  17.78754227
Si    13.79012826  24.61893058  18.07940498
Si    17.73484027  15.63963966  16.65630793
Si    24.50632457  25.56635926  23.38568033
Si    17.66291500  10.82326890  16.80493340
Si    24.51402958  20.70511795  23.36237671
Si    14.56828201  20.75154024  20.65848828
Si    14.40297398  25.35564502  20.97705641
Si    27.79827799  15.43111598  14.33163524
Si    20.12195990  14.91484275  14.66638719
Si    22.06944678  24.85700169  21.48325693
Si    20.05083517  11.88391428  15.12433161
Si    22.20608091  21.80933310  21.55679825
Si    12.12462025  21.33023791  22.45261057
Si    10.19357734  11.38887766  15.78700592
Si    11.76787836  24.33423345  22.45220631
Si    10.55497970  14.38764102  15.81336071
Si    24.64223184  19.01935821  27.87040899
Si    22.56844985  18.65053414  29.97619858
Si    20.04584198  17.68205921  9.56662690
Si    9.80762540  17.45462140  7.23534839
Si    12.66762558  18.57793492  27.49442565
Si    20.72337518  16.78118785  12.39358817
Si    11.91669598  19.33503700  11.36234282
Si    23.81126443  16.68711471  25.90545242
Si    20.29534404  19.08084749  27.77350733
Si    12.14172968  16.96445173  9.30634058
Si    24.88262463  14.77925319  28.14535951
Si    22.49182987  15.57169453  29.84779316
Si    19.79211777  20.77211748  9.87267998
Si    12.70786817  15.46251630  27.13076418
Si    20.66618859  24.53898633  26.10148333
Si    20.68012904  21.48622982  26.09593739
Si    11.54714923  11.58328033  11.31643373
Si    11.62393661  14.62857967  11.12547359
Si    23.78667783  24.54257952  26.16135005
Si    23.80316438  21.45658510  26.24261226
Si    20.12195990  14.91484275  27.95768719
Si    17.42477983  9.17634260  21.38364225
Si    24.49820264  7.16185526  14.57975935
Si    14.46243642  7.17004024  16.13605031
Si    19.42969496  8.80813349  23.56902267
Si    22.34674012  7.72706490  16.59283060
Si    12.56249239  7.51969941  13.88201992
Si    9.55971377  8.64694859  20.82343398
Si    20.26240209  9.53204715  13.07085699
Si    21.40575792  7.10004760  19.45456182
Si    10.40042156  9.36232649  17.97602734
Si    23.40711579  9.61545527  12.83965585
Si    18.33603195  6.83973961  19.39542926
Si    13.49966218  9.58512628  17.89304902
Si    17.48146313  7.69030297  16.56673679
Si    14.40964691  8.65407669  20.69203820
Si    21.74546068  9.36410074  21.64836239
Si    19.91890129  6.87931124  14.85817934
Si    10.17015662  6.99515906  15.90865321
Si    12.05396507  9.28978855  22.56773936
Si    7.93123921  17.10188890  22.79561659
Si    8.83850243  19.52796606  24.54822316
Si    7.86189317  18.55244454  14.03319086
Si    7.54548968  21.59664842  22.65539895
Si    7.44703737  24.76017589  22.50892078
Si    8.41331946  11.67092588  24.43235511
Si    8.54542866  14.67506861  24.74400428
Si    7.76525140  10.76892653  13.97932837
Si    7.94437799  15.43111598  14.33163524
Si    7.93123921  17.10188890  9.50431659
Si    8.83850243  19.52796606  11.25692316
Si    8.41331946  11.67092588  11.14105511
Si    8.54542866  14.67506861  11.45270428
Si    7.35015894  9.34847614  22.77883889
Si    7.69030975  7.64780078  14.21075040
Al    18.82148039  19.67925311  19.18851489
O     9.97780540  16.66518741  5.82898626
O     26.22504547  18.70783872  14.62548688
O     26.03779207  27.46650955  14.78676941
O     16.11293037  17.48019722  21.45872600
O     26.26067763  17.56995425  22.53367243
O     16.00333288  27.48304913  15.90542665
O     16.53375910  19.21077366  15.74476729
O     24.07138606  18.75357619  16.07426234
O     23.78154040  27.07216679  16.04030174
O     18.60520391  17.56887637  22.12207531
O     28.47840557  16.72137022  21.37179052
O     13.77529163  26.67480050  14.70481408
O     14.12988945  18.70437467  14.88505832
O     24.37025745  20.57027542  14.18374290
O     17.81695366  10.69893072  20.96013964
O     24.44439476  25.52784866  13.97453984
O     17.70393149  15.57803534  20.53937902
O     27.79460178  15.82578556  23.78687085
O     14.41596690  25.76102603  17.12314832
O     14.53723628  20.77095857  16.53385306
O     23.87866692  18.04344359  13.51542183
O     18.13532179  28.00953093  20.35275748
O     23.75042973  28.07886622  13.58089175
O     17.93403245  18.04514409  19.58816570
O     28.63802119  18.34264396  23.42721056
O     13.61914212  28.29680099  16.75127358
O     14.72450481  18.28991204  17.45268412
O     22.47247470  19.59427050  17.98996308
O     22.31044395  27.43592841  18.19875717
O     19.94058261  16.90090554  24.27322952
O     9.97780540  16.66518741  19.12028626
O     12.76504957  19.25981000  12.73814834
O     22.26383504  17.09305081  17.08612986
O     19.91082262  27.12234866  23.67044368
O     22.14942971  29.17700079  16.23254597
O     20.37075155  19.24680677  23.11122024
O     9.43072697  19.00809709  20.21620190
O     9.97883222  26.94926124  20.70439146
O     12.24988770  17.00927108  14.06392209
O     21.49748521  19.13763450  15.56524917
O     21.15676184  26.72759829  15.91212752
O     21.16792965  16.97206372  21.94231173
O     11.20734376  17.40862640  21.35257592
O     11.56217220  19.33098623  15.12513217
O     22.51359849  20.85214733  20.29174207
O     19.80406777  10.79488459  13.96320289
O     22.18669364  25.71628741  20.11600856
O     19.92631107  15.64048764  13.23378838
O     10.93725784  15.32016904  17.07893995
O     11.41150806  25.24809983  23.73682897
O     9.69082883  10.48296826  17.03606542
O     12.64396304  20.44495095  23.71372988
O     20.42135651  19.31518797  19.68772052
O     19.90138887  26.58138252  18.96341079
O     22.28427011  16.39651475  25.42165371
O     12.30954525  17.36965828  18.02525675
O     10.37877063  19.73459279  25.02247926
O     22.79413907  18.22939906  20.22550407
O     20.04624901  28.05368328  13.92113467
O     21.25729454  28.16294871  20.53783616
O     20.70454826  18.18904374  13.19444749
O     10.04459756  17.79694725  16.71108023
O     11.91780243  17.89156455  23.90895651
O     18.04972480  20.93691771  20.04509540
O     23.89993596  10.90844405  13.68159141
O     17.86755732  25.36117147  20.16019140
O     24.34969131  15.41672360  13.45894477
O     14.16558765  15.69495918  17.11317574
O     14.01914224  11.01049147  17.31691839
O     18.53486645  19.68630781  17.48314264
O     17.43062712  26.91150972  18.05898111
O     24.75944845  16.87130201  24.59808589
O     14.41094410  16.72845040  19.54425799
O     18.95602386  18.43760075  15.13456257
O     18.50739706  26.72148951  15.64520159
O     23.80281792  16.71557102  22.13845367
O     13.68241561  17.04259300  22.11137778
O     8.90365450  19.39997078  14.93580163
O     17.67896721  17.22521261  17.12378715
O     24.64865427  27.12217827  23.82958072
O     17.98433862  29.11097959  16.61779978
O     24.22113544  19.10776463  23.24076960
O     14.24434127  19.15718786  20.58495496
O     14.11696839  26.93158871  20.71993345
O     28.15226924  16.98870343  14.04544654
O     19.98095775  20.58168736  13.95790107
O     22.12454637  10.75689236  20.90662577
O     19.93742254  25.43002613  13.93582574
O     22.51574487  15.57992742  20.16290598
O     11.82915334  15.43418378  23.02621090
O     10.47392799  25.33621205  16.35153700
O     12.21862256  10.51674647  23.60348372
O     10.06512686  20.43878194  17.00777103
O     26.40641932  15.25772380  15.14084307
O     15.77874890  25.11976237  21.79040748
O     26.28578978  11.00242761  14.87697575
O     15.87359803  21.04705372  21.56712170
O     25.85796513  21.09997141  22.54430523
O     16.32340668  11.22327890  15.98606975
O     25.72400300  25.13331681  22.40459836
O     16.43337455  15.25077631  15.78181475
O     24.03557528  15.30494573  16.14147766
O     18.10776052  25.33233638  22.84967867
O     24.06119125  11.18671358  16.30682257
O     18.23612998  20.87104576  22.71170912
O     14.06746710  11.23450354  14.65014847
O     14.19867435  15.23446420  14.45435557
O     24.78034627  13.17640582  14.69899688
O     17.53192177  23.11625258  21.48254565
O     14.67327543  13.29429954  16.22929476
O     22.04727461  14.55990175  17.74480379
O     19.92109860  24.68494245  24.66961187
O     22.34042433  11.03362223  18.27756345
O     19.90884073  21.31123449  24.68524476
O     10.13897552  21.44959742  19.44705846
O     12.26856784  11.51313127  12.76509769
O     9.62593899  25.01058094  18.88710868
O     12.71116705  15.08185255  25.54903003
O     21.60534274  15.28629433  15.21990021
O     20.57936201  25.04241616  22.10764898
O     21.51419214  11.79711274  15.83267127
O     20.69415620  21.66479819  22.14440495
O     10.81091638  20.57168375  21.85680986
O     11.51441841  10.66705521  15.16681750
O     10.65850039  24.46740088  21.27179019
O     11.65996285  14.50032599  14.62466679
O     21.72164758  13.08572006  19.88641200
O     20.55460034  23.01143347  13.31624225
O     10.55923503  22.99037597  17.37731783
O     11.79213000  13.06999652  24.01577565
O     20.01945967  15.05816855  19.38757198
O     22.22927962  24.97047058  12.64734003
O     19.94836026  11.13684239  19.38127628
O     22.25077792  21.07697709  12.62771772
O     12.38752163  21.16550404  18.05966254
O     9.95801437  11.27013465  24.76482767
O     12.20011242  24.88609290  18.32907832
O     10.13490664  14.92502619  25.01528142
O     18.27872590  13.09597676  20.03368491
O     23.93034807  23.01491076  13.39424898
O     14.02992940  23.17448768  17.37578025
O     17.76546945  14.75440674  18.01922881
O     24.56406457  24.65857002  24.73363104
O     17.47512657  11.15677405  18.38732186
O     24.70048541  21.13407037  24.92181535
O     14.78588876  21.31274014  19.14471164
O     14.52142293  24.61861945  19.52917725
O     27.65697063  14.66907138  12.89824331
O     19.05588199  15.42421249  15.77341336
O     23.10997395  25.36982728  22.60876586
O     18.90916588  11.71425326  16.26844300
O     23.24959727  21.51863398  22.76786928
O     13.27431709  21.48292051  21.31881826
O     9.02367010  11.53539230  14.66908374
O     13.21944659  24.72354990  21.86824384
O     9.09727247  14.77502194  15.24456378
O     19.93002918  13.33367472  14.42278137
O     22.38470842  23.33518066  21.05605980
O     11.73914610  22.80678636  22.98623020
O     10.56464939  12.86094488  16.34872609
O     26.22504547  18.70783872  27.91678688
O     24.07138606  18.75357619  29.36556234
O     18.60520391  17.56887637  8.83077531
O     14.12988945  18.70437467  28.17635832
O     24.37025745  20.57027542  27.47504290
O     24.44439476  25.52784866  27.26583983
O     23.87866692  18.04344359  26.80672183
O     22.47247470  19.59427050  31.28126308
O     19.94058261  16.90090554  10.98192952
O     12.76504957  19.25981000  26.02944834
O     22.26383504  17.09305081  30.37742986
O     20.37075155  19.24680677  9.81992024
O     9.43072697  19.00809709  6.92490191
O     12.24988770  17.00927108  27.35522209
O     21.49748521  19.13763450  28.85654916
O     21.16792965  16.97206372  8.65101173
O     11.20734376  17.40862640  8.06127592
O     11.56217220  19.33098623  28.41643217
O     19.92631107  15.64048764  26.52508838
O     12.64396304  20.44495095  10.42242987
O     22.28427011  16.39651475  12.13035371
O     10.37877063  19.73459279  11.73117926
O     20.70454826  18.18904374  26.48574749
O     11.91780243  17.89156455  10.61765651
O     24.34969131  15.41672360  26.75024478
O     24.75944845  16.87130201  11.30678589
O     27.74858459  19.11586856  12.51123551
O     18.95602386  18.43760075  28.42586257
O     13.68241561  17.04259300  8.82007778
O     19.98095775  20.58168736  27.24920107
O     19.93742254  25.43002613  27.22712575
O     11.82915334  15.43418378  9.73491090
O     12.21862256  10.51674647  10.31218371
O     26.40641932  15.25772380  28.43214306
O     24.03557528  15.30494573  29.43277766
O     18.23612998  20.87104576  9.42040911
O     14.19867435  15.23446420  27.74565558
O     24.78034627  13.17640582  27.99029689
O     22.04727461  14.55990175  31.03610379
O     19.92109860  24.68494245  11.37831187
O     19.90884073  21.31123449  11.39394476
O     12.26856784  11.51313127  26.05639769
O     12.71116705  15.08185255  12.25773003
O     21.60534274  15.28629433  28.51120021
O     20.69415620  21.66479819  8.85310494
O     11.65996285  14.50032599  27.91596679
O     20.55460034  23.01143347  26.60754225
O     11.79213000  13.06999652  10.72447565
O     22.22927962  24.97047058  25.93864003
O     22.25077792  21.07697709  25.91901772
O     9.95801437  11.27013465  11.47352767
O     10.13490664  14.92502619  11.72398142
O     23.93034807  23.01491076  26.68554898
O     24.56406457  24.65857002  11.44233104
O     24.70048541  21.13407037  11.63051535
O     19.05588199  15.42421249  29.06471336
O     19.93002918  13.33367472  27.71408137
O     15.82230362  8.98658499  21.40060576
O     26.03779207  7.59660955  14.78676941
O     16.00333288  7.61314913  15.90542665
O     17.95683982  8.90927962  22.89315133
O     23.78154040  7.20226679  16.04030174
O     13.77529163  6.80490050  14.70481408
O     24.44439476  5.65794866  13.97453984
O     14.41596690  5.89112603  17.12314832
O     18.13532179  8.13963093  20.35275748
O     23.75042973  8.20896622  13.58089175
O     13.61914212  8.42690099  16.75127358
O     19.32243082  9.47460359  25.04144300
O     22.31044395  7.56602841  18.19875717
O     9.55899357  9.32560901  19.35577627
O     19.91082262  7.25244866  23.67044368
O     22.14942971  9.30710079  16.23254597
O     12.92470492  9.07947636  13.58208090
O     9.97883222  7.07936124  20.70439146
O     20.52602211  9.63499946  22.68832418
O     21.15676184  6.85769829  15.91212752
O     11.17047202  7.44900144  14.71822254
O     10.60487035  9.38359024  21.83053269
O     22.18669364  5.84638741  20.11600856
O     21.80740699  9.69361563  12.60618120
O     19.90138887  6.71148252  18.96341079
O     11.94626126  9.73399398  18.33772982
O     20.04624901  8.18378328  13.92113467
O     21.25729454  8.29304871  20.53783616
O     12.21784080  7.87471858  23.35501581
O     10.35479764  7.92120762  17.23119633
O     17.86755732  5.49127147  20.16019140
O     17.43062712  7.04160972  18.05898111
O     14.43936097  9.17692498  19.15294706
O     23.03918816  8.78786411  22.41597609
O     18.50739706  6.85158951  15.64520159
O     13.23005687  9.43626694  21.47036587
O     17.98433862  9.24107959  16.61779978
O     14.11696839  7.06168871  20.71993345
O     19.93742254  5.56012613  13.93582574
O     10.47392799  5.46631205  16.35153700
O     19.32243082  9.47460359  11.75014300
O     12.39103910  6.74446702  12.46773448
O     24.14185245  9.68683927  11.39374078
O     6.37114547  18.70783872  14.62548688
O     6.40677763  17.56995425  22.53367243
O     8.62450557  16.72137022  21.37179052
O     7.94070178  15.82578556  23.78687085
O     7.86207545  10.84342861  23.15232236
O     8.78412119  18.34264396  23.42721056
O     8.16529200  25.61956838  23.69440408
O     8.27760628  20.91834159  23.93901501
O     7.89468459  19.11586856  25.80253551
O     28.75755450  19.39997078  14.93580163
O     8.29836924  16.98870343  14.04544654
O     6.55251932  15.25772380  15.14084307
O     6.43188978  11.00242761  14.87697575
O     6.00406513  21.09997141  22.54430523
O     5.87010300  25.13331681  22.40459836
O     8.27989503  21.16034270  21.27157375
O     8.09585306  25.10261640  21.05378607
O     7.63715543  23.19614018  22.86401093
O     8.29647153  13.24003992  24.02787314
O     7.52910520  11.35601473  25.76916779
O     7.80307063  14.66907138  12.89824331
O     28.95117247  14.77502194  15.24456378
O     6.40677763  17.56995425  9.24237243
O     8.62450557  16.72137022  8.08049052
O     7.94070178  15.82578556  10.49557085
O     7.86207545  10.84342861  9.86102236
O     8.78412119  18.34264396  10.13591055
O     8.27760628  20.91834159  10.64771501
O     7.89468459  19.11586856  12.51123551
O     8.29647153  13.24003992  10.73657314
O     7.52910520  11.35601473  12.47786779
O     7.80307063  14.66907138  26.18954331
O     6.18389207  7.59660955  14.78676941
O     5.74905948  9.36890037  22.50841951
O     8.06075296  8.81192726  21.42235918
O     7.67622800  8.35970302  24.03110164
O     7.82347182  6.77001414  12.83907854
O     8.64677703  7.05724582  15.37127722
O     8.11124162  9.18594140  13.89132206
H     10.47570043  16.74122893  5.00000000
H     26.94335912  27.49728261  14.44050168
H     29.18316140  17.15815019  20.86835982
H     13.05382372  27.10001884  14.21535171
H     28.15797097  15.13434105  24.36199461
H     17.71132252  28.62816433  20.96791382
H     23.54568687  28.91765704  13.13883934
H     28.67033614  19.04699778  24.09334975
H     13.54807415  28.98572596  17.43041401
H     19.62477778  28.04725002  23.61014584
H     22.36710986  30.08358967  16.50015006
H     9.72895982  27.88383432  20.77536290
H     11.47081291  26.13067204  24.13488578
H     20.17659334  28.86671152  13.40840138
H     21.54990798  28.80495189  21.20350071
H     24.46991287  28.03264602  23.54673802
H     17.79251086  30.05524074  16.72948237
H     14.29228973  27.88546670  20.70322353
H     10.29208856  26.25138937  16.08642401
H     27.08207785  10.86297997  14.34089770
H     26.77905517  21.39676456  22.61069013
H     26.66598698  24.91042055  22.46691551
H     28.10009376  14.67265121  12.03538233
H     27.12229989  18.61430973  27.56029448
H     17.99112535  17.30082246  8.12938054
H     14.63258210  19.03406943  28.93760825
H     24.47657311  26.42721928  27.62777498
H     22.19552999  19.53437418  32.20895595
H     9.57029957  19.92378603  7.21288324
H     22.00041222  16.92667243  8.15521701
H     10.72560439  19.27105903  28.90373397
H     12.33414576  20.97307458  9.67010104
H     24.75654975  17.28976199  10.43169570
H     28.31268830  19.36217216  11.76155455
H     18.35007592  18.60093677  29.16548980
H     14.23061112  17.38474834  8.09667512
H     19.92626211  26.22493297  27.78291218
H     12.11967069  9.77939902  9.68974716
H     27.24017323  15.36158952  27.94740981
H     17.76778335  21.24045881  8.65550034
H     14.59071062  15.01304106  28.60482922
H     24.77199922  12.21294492  28.10242817
H     21.76959976  14.57475247  31.96539176
H     19.75185240  25.20489055  10.57711919
H     12.52277918  10.97613935  26.82315468
H     21.59470637  21.75088775  8.50310782
H     11.00112770  14.43313870  28.62471366
H     24.52962275  25.20006485  10.63828060
H     24.58939556  20.87850174  10.70140625
H     18.25672534  15.55453393  29.59881539
H     20.00258275  12.46297871  28.13541787
H     26.94335912  7.62738261  14.44050168
H     24.05048987  5.06787364  13.31306390
H     14.04023879  5.20545829  17.69724599
H     19.88453273  9.50895478  25.83122869
H     19.74886603  6.31735168  23.46978549
H     9.74529975  6.14839713  20.56414738
H     22.11645128  5.33159103  20.93512436
H     11.79598530  7.26201169  23.97753345
H     17.54978830  5.10408878  20.99086126
H     23.82743486  8.78272785  22.98125547
H     14.28798715  6.11934373  20.87368167
H     20.37649084  5.02329084  13.25764664
H     10.61417218  5.00000000  17.19045573
H     19.38666533  9.07549183  10.86839262
H     11.86472249  6.80569345  11.65524317
H     24.26555730  9.14454051  10.59906527
H     5.41979659  18.89507726  14.59761149
H     5.50477602  17.57214944  22.89044725
H     8.31416548  26.39463802  24.25832230
H     7.87508927  18.77918067  26.71201739
H     29.50952741  19.29825677  15.54002924
H     5.64163735  14.97170742  14.96941186
H     5.52433056  11.34478924  14.88195368
H     5.20042073  20.86385758  23.03349429
H     5.14216168  25.39219427  22.99109976
H     7.66968892  11.00650648  26.66302472
H     29.82833551  14.54191874  15.58683254
H     5.50477602  17.57214944  9.59914725
H     7.55625773  9.95034753  9.63790422
H     7.84084859  21.32299806  9.88195012
H     7.88718697  15.12269532  27.04280163
H     5.25811523  7.33518566  14.66229134
H     5.00000000  9.01675501  23.01418976
H     8.11698350  7.57518925  24.39327940
H     8.17527590  6.93435422  11.95018809
H     17.74216024  17.60068203  18.69303468
