# Supplementary material for: Brønsted acidity in zeolites measured by deprotonation energy
Source: Sci Rep. 2022 May 4;12:7301. doi: 10.1038/s41598-022-11354-x (PMC9068704; doi:10.1038/s41598-022-11354-x)
Supplement: Supplementary file 2 — Supplementary Information 2. [file 41598_2022_11354_MOESM2_ESM.zip › structures/clusters/mfi/MFI_Al8-O17_bas_cluster_9T.xyz]

52

Si    11.90828790  11.25606935  6.85214508
Si    11.86224200  8.22615836  6.84313208
Si    9.48039404  7.49439122  8.72044025
Si    6.95099187  11.34887550  6.89420413
Si    7.03481078  8.21546412  6.81773531
Si    8.82915408  11.34030816  11.77975152
Si    8.81294552  8.25387755  11.68086377
Si    9.53325060  15.30880495  8.43764141
Al    9.42838445  12.19206036  8.81513581
O     10.01674582  13.77933497  8.52424677
O     9.89791821  5.92632843  8.69768747
O     7.39813322  7.43656699  5.44419235
O     7.19331715  12.16802311  5.50735137
O     11.34707246  7.50957409  5.49640414
O     11.36379367  12.03519453  5.56513947
O     13.08866350  12.02006700  7.63891838
O     13.07312897  7.44402034  7.58187678
O     10.64087600  11.06097766  7.94783678
O     10.61790546  8.38524970  7.91306593
O     12.31580542  9.73989100  6.45902423
O     9.60112379  11.58963644  10.40674548
O     9.50712303  8.10172721  10.21216291
O     7.92561767  11.82375260  8.07032673
O     8.04504467  7.73138914  8.01507583
O     5.38909039  11.53530099  7.35950947
O     5.51490650  7.86284489  7.28416422
O     7.20845176  9.78380812  6.51729861
O     9.62601621  7.35363746  12.74514902
O     9.51390357  12.16184759  13.00512590
O     8.88345885  9.76999743  12.21031635
O     7.26459449  11.80594822  11.64838255
O     7.27348987  7.73724230  11.55994061
O     10.58168062  16.16120417  7.52198578
O     9.46941799  16.05749626  9.88092920
O     8.03850478  15.40084925  7.78980570
H     9.65733033  5.00000000  8.53978526
H     7.65323645  6.61284647  5.00000000
H     7.52647612  12.97315678  5.08112974
H     11.14319757  6.67131921  5.05293623
H     11.11840625  12.87704826  5.15045005
H     14.04821374  12.13167348  7.55112698
H     14.03700847  7.38462851  7.49072355
H     5.00000000  11.93515669  8.15299802
H     5.07270831  7.55768196  8.09177573
H     9.84081249  6.45865271  13.05135951
H     9.76276568  13.07238110  13.22850084
H     6.34428944  11.50574231  11.58661658
H     6.35617397  8.04707077  11.50130745
H     11.37490892  16.01571038  6.98298631
H     9.25072465  15.99845591  10.82410865
H     7.41407896  15.68246163  7.10301107
H     10.50052763  10.08633264  8.14301655
