# Supplementary material for: Brønsted acidity in zeolites measured by deprotonation energy
Source: Sci Rep. 2022 May 4;12:7301. doi: 10.1038/s41598-022-11354-x (PMC9068704; doi:10.1038/s41598-022-11354-x)
Supplement: Supplementary file 2 — Supplementary Information 2. [file 41598_2022_11354_MOESM2_ESM.zip › structures/clusters/mfi/MFI_Al10-O24_bas_cluster_26T.xyz]

124

Si    12.61148253  9.20006884  13.16362621
Si    12.62046998  17.08524003  13.52299498
Si    9.45896565  7.03433096  9.47485775
Si    9.61105515  19.07662767  9.83778368
Si    7.00032378  18.79894015  7.99770515
Si    13.65926595  19.49088851  11.75475660
Si    13.43122476  6.72441737  11.39331616
Si    8.81126780  16.69959507  11.70031331
Si    8.54284226  9.57138054  11.22315156
Si    12.56929822  18.63587871  8.99628734
Si    12.36690450  7.72567745  8.67402302
Si    9.78732715  17.55821405  14.45557915
Si    9.74365783  8.90444427  14.00024602
Si    9.36467448  11.70419613  9.05235779
Si    9.46497219  14.84757455  9.41989359
Si    17.07081780  15.52539782  8.90165843
Si    17.05350940  10.81391998  8.70687076
Si    6.86611581  15.66835388  7.72194594
Si    16.48517912  14.71105892  11.81603537
Si    16.42729696  11.62155936  11.61800861
Si    13.34491570  11.62739647  11.51795621
Si    12.35059838  15.57687942  8.79185167
Si    12.30656973  10.85779923  8.68330273
Si    14.66349509  14.80646423  7.05712947
Si    14.62450906  11.64847217  6.89484067
Al    13.36969499  14.70394529  11.83798418
O     11.34658838  9.07842787  14.16613660
O     11.39048386  17.36466209  14.56143270
O     10.77884419  7.41144505  8.61237785
O     10.97688631  18.89460921  8.99235265
O     13.95970626  9.34448933  14.04306610
O     13.97683973  16.87858118  14.40362089
O     8.21532536  6.78943895  8.46581838
O     8.37869115  18.83188998  8.82961770
O     12.41645092  10.49894657  12.21330942
O     12.31199394  15.79149455  12.62831003
O     9.72448239  5.65672244  10.30543621
O     9.60617261  20.57737404  10.44943272
O     12.65298943  7.89723969  12.19963830
O     12.78120648  18.39113272  12.54859169
O     9.13049659  8.23976910  10.51012332
O     9.54707975  18.00485456  11.05902291
O     7.22657641  19.55714956  6.59041273
O     17.43933516  17.10584546  8.93342262
O     17.36341827  9.22652192  8.86076611
O     6.54527866  17.25715939  7.75278121
O     5.81905178  19.56704920  8.79872994
O     14.89565947  11.00873916  5.43080385
O     15.01190254  15.61055438  5.70411684
O     15.23930305  19.22334377  12.01975933
O     15.02604308  6.89114228  11.63269468
O     7.21050956  16.81517237  11.45913855
O     6.93196671  9.50306427  11.33158646
O     13.24086264  20.97022598  12.28795791
O     12.89650759  5.30627159  11.98820662
O     9.37840741  15.36009911  10.95908822
O     8.93863474  10.90554561  10.39199724
O     13.34202702  19.45304348  10.16051647
O     13.09029099  6.81401813  9.81101837
O     9.14752582  16.61781625  13.28142185
O     9.20333919  9.70269965  12.69388800
O     13.11318760  19.08577843  7.53488703
O     12.98164541  7.36842177  7.21470980
O     9.13417165  17.15289560  15.89113736
O     9.07792223  9.54523710  15.33023923
O     12.85185271  17.03525813  9.25288698
O     12.62350206  9.30474855  9.03284432
O     9.41589330  19.10903262  14.10941531
O     9.34745692  7.32947633  13.86129041
O     17.21627470  10.69079141  12.67742916
O     17.37381218  15.46316154  12.95676540
O     10.72132444  11.06700293  8.41951073
O     10.74777372  15.49361774  8.63049446
O     18.08431702  14.73083408  7.92013880
O     18.14654040  11.53149455  7.76551005
O     8.19022978  11.65081222  7.93314340
O     8.15924218  15.32901686  8.62089286
O     9.65019669  13.24502456  9.45267006
O     17.22835398  14.89719671  10.37385905
O     17.12817648  11.53109138  10.15322728
O     7.16323156  15.19136938  6.20961730
O     15.55339800  15.31396214  8.32327663
O     15.57753450  10.99443242  8.03958906
O     5.58326854  14.87623247  8.31416650
O     16.50527666  13.12559607  12.18936619
O     14.98846151  15.28510107  11.74374687
O     14.88650030  11.09387466  11.45568458
O     13.20607554  13.03668621  12.24337815
O     12.78306411  14.52491370  10.04457569
O     12.79282058  11.82046259  9.94243695
O     13.08571361  15.04948250  7.45041006
O     13.08263780  11.35677677  7.34476952
O     14.89795086  13.23572179  6.77840857
H     14.60393328  9.00467216  14.68368754
H     14.67033415  17.30893674  14.92779602
H     7.56549746  7.24849809  7.91094146
H     9.15828097  5.11368844  10.87590095
H     9.09768225  21.15331481  11.04157272
H     7.02317150  19.55649459  5.64197927
H     17.24539729  18.04594979  8.79380900
H     17.14027455  8.31437902  8.61765663
H     5.12526856  19.42273493  9.46110313
H     15.17294499  10.18507613  5.00000000
H     15.31135485  16.42917598  5.27857367
H     16.18561996  19.29926484  11.82071084
H     15.98172819  6.84705282  11.47262562
H     6.24371939  16.77337622  11.52599544
H     5.97520211  9.34768992  11.29470400
H     12.93922895  21.33985407  13.13252418
H     12.71130360  5.00000000  12.88975928
H     13.99094007  19.18368515  7.13380738
H     13.87127461  7.32151335  6.83096578
H     8.21548636  17.13451907  16.20191002
H     8.17086239  9.52183200  15.67315997
H     9.69484787  20.03474944  14.18772693
H     9.58405970  6.39762574  13.99002892
H     17.38646022  9.79213164  13.00045780
H     17.54370127  16.37105321  13.25302612
H     18.89849432  14.73847203  7.39292254
H     18.90178081  11.61984088  7.16325856
H     7.45163948  11.09169185  7.64544777
H     6.78837196  14.93164762  5.35350698
H     5.00000000  14.69675987  9.06814753
H     12.69159060  13.53872987  9.85159684
