# Supplementary material for: Brønsted acidity in zeolites measured by deprotonation energy
Source: Sci Rep. 2022 May 4;12:7301. doi: 10.1038/s41598-022-11354-x (PMC9068704; doi:10.1038/s41598-022-11354-x)
Supplement: Supplementary file 2 — Supplementary Information 2. [file 41598_2022_11354_MOESM2_ESM.zip › structures/clusters/mfi/MFI_Al11-O24_bas_cluster_54T.xyz]

226

Si    21.82922685  7.10349130  9.23188417
Si    19.40232907  7.64995550  11.12544757
Si    17.75812794  9.44434601  7.40148983
Si    17.74087716  16.82402634  7.39114950
Si    20.94224289  9.55254129  7.44168317
Si    20.91013174  16.76322365  7.43449551
Si    14.84058959  7.66987663  11.36101114
Si    16.91104403  7.14496478  9.26678004
Si    21.79660898  14.68779887  9.49889318
Si    21.86137730  11.61201780  9.49479798
Si    19.43359274  15.47863798  11.37123932
Si    19.46774286  10.76610357  11.36085050
Si    14.72660959  10.77020410  11.37990441
Si    17.00517912  14.67296152  9.49517224
Si    17.00950977  11.55428044  9.52532324
Si    14.96526368  9.22033599  15.89265994
Si    14.95266428  17.06770407  15.85148933
Si    17.41506664  8.69080144  17.74763846
Si    17.37020581  17.58935767  17.74669720
Si    19.04385716  6.86953608  14.06166858
Si    15.87070935  6.78826556  14.11218860
Si    19.90497269  9.20141423  15.88773579
Si    19.86375375  17.06912438  15.92076770
Si    18.77311444  14.68308735  14.31890031
Si    18.78793246  11.59296156  14.29987588
Si    15.67407040  14.62368237  14.23350058
Si    15.68699004  11.61537218  14.21287584
Si    21.81810773  19.17093935  9.24577776
Si    19.36972709  18.60489367  11.10284257
Si    14.83196655  18.66459550  11.38642095
Si    16.85756092  19.11224584  9.26564477
Si    19.02450796  19.38834186  14.05645070
Si    15.85001363  19.52812005  14.10429632
Si    11.94032512  7.09993346  12.21051480
Si    9.44684115  7.59698791  10.40179419
Si    7.69743880  17.04343786  14.01693154
Si    7.75140018  9.25995993  13.98994153
Si    10.90333007  16.69470059  13.97334449
Si    10.95855379  9.54711947  13.97154179
Si    6.99788702  6.79855258  12.05277595
Si    11.78103851  11.59516385  11.75992428
Si    11.68600474  14.67753168  11.77482736
Si    9.26050424  10.72915087  10.28142300
Si    9.18774880  15.57095031  10.31102108
Si    8.78390751  11.61704595  7.33131111
Si    8.77698964  14.70879924  7.34946322
Si    6.88517153  11.62895318  12.18143778
Si    6.76725872  14.71650939  12.19037676
Si    12.07681014  17.37995179  16.75564850
Si    12.08844434  8.91308110  16.76775041
Si    11.91930263  19.16743633  12.23539284
Si    9.45790352  18.69492278  10.42276440
Si    6.98623169  19.49956947  12.06080760
Al    14.61973028  15.59393851  11.21654941
O     23.09594193  7.31904451  10.21661296
O     13.24478705  7.41270491  11.30344193
O     20.49159985  6.99270180  10.13267089
O     22.03042804  5.71173753  8.41851173
O     21.74151222  8.33239556  8.16515614
O     17.46205278  9.57165336  5.81536573
O     19.33662326  6.75126249  12.47424924
O     17.37536611  16.70752882  5.81355208
O     19.78160790  17.06441130  11.41607654
O     19.81197977  9.18274526  11.48107096
O     17.94756066  7.64422514  10.41338818
O     17.15815910  10.76257881  8.12094171
O     17.35313977  15.42334236  8.09364555
O     19.35321390  9.33541992  7.70058752
O     19.33265048  17.10898992  7.60127051
O     17.02831674  8.10048271  7.95698726
O     21.42717843  10.97047910  8.06494650
O     21.27148685  15.32317511  8.09695776
O     21.26535123  9.59524115  5.85468344
O     15.54336057  6.77519446  12.52371545
O     21.30637949  16.66642597  5.86542510
O     15.41852322  7.26142716  9.90058468
O     15.18705659  17.13302083  11.72212724
O     15.16679462  9.24219854  11.69751348
O     17.18753876  5.61026104  8.83039495
O     23.03049044  15.56802060  10.08640767
O     23.11062176  10.78707416  10.13087921
O     20.58798139  14.67990166  10.57080689
O     20.61100185  11.53187592  10.51930132
O     22.28125433  13.15834099  9.24586508
O     19.46923040  14.88904183  12.88154591
O     19.45587956  11.43050472  12.83794909
O     17.98254461  15.22863028  10.69433409
O     18.01026925  10.94657298  10.66194893
O     15.09598321  14.44854576  12.65085574
O     15.16142760  11.74716036  12.65207745
O     15.47202476  14.86603037  9.91073749
O     15.47749851  11.35665992  10.06941667
O     17.35450712  13.09996314  9.25361330
O     13.70343537  9.04836666  16.88800696
O     13.69169952  17.21805229  16.85162221
O     16.32099535  9.36436474  16.76021404
O     16.31163567  16.91567053  16.71704975
O     14.75220479  10.59261831  15.03093079
O     14.74218566  15.68687395  14.98783483
O     15.03546396  7.97756813  14.84856428
O     17.46205278  9.57165336  19.10666573
O     17.37536611  16.70752882  19.10485208
O     17.01022931  7.15415944  18.07095197
O     18.87318031  8.71874080  17.04499173
O     18.85286254  17.56886152  17.08985952
O     19.56161775  5.51100063  14.77029724
O     17.45279202  7.05792460  14.36022045
O     19.77669168  18.06783269  14.64331207
O     19.83140154  8.17579093  14.62985783
O     15.41988280  5.35909434  14.73741390
O     21.40079322  9.20343239  16.51368646
O     21.37110293  17.06823239  16.52205033
O     19.56668226  10.70801485  15.39999014
O     19.49792589  15.55693539  15.46329654
O     18.86119661  13.13464080  14.78215630
O     17.20163221  15.13286939  14.18820483
O     17.22497596  11.11139104  14.22081563
O     15.54513735  13.11914873  14.83543397
O     23.07494357  18.96411707  10.24688361
O     20.46628701  19.27833695  10.12446520
O     22.03488444  20.56477326  8.43516571
O     21.75582152  17.94147322  8.17631627
O     19.31921147  19.47745501  12.46956077
O     17.91559473  18.62872792  10.40023651
O     16.91126973  18.08035038  8.00745255
O     15.52096482  19.61900683  12.52665705
O     15.37659721  19.11843922  9.91525715
O     17.19314717  20.61844160  8.77178251
O     15.01757791  18.31928411  14.82262145
O     16.95330328  19.12972304  18.05254763
O     19.59828675  20.73846392  14.74626573
O     17.43255544  19.25716797  14.36901719
O     15.40049711  20.94118635  14.76769023
O     10.65825070  6.93480412  11.24366102
O     12.17461446  5.71737937  13.03256097
O     11.73419923  8.30170474  13.27954583
O     9.74708971  7.37315893  8.83358896
O     9.35194061  9.18141639  10.77269109
O     9.43567690  17.10588355  10.79242364
O     8.04805781  6.87631228  10.80534574
O     7.08362508  15.63597221  13.48720517
O     7.20170412  10.69670074  13.47113153
O     9.37174189  9.24475390  14.02384754
O     7.21793812  8.06736623  13.03617432
O     11.16117979  15.29494481  13.19788453
O     11.24986156  10.90615113  13.13432631
O     5.48697055  6.82948282  11.46078281
O     9.70905505  15.33404221  6.18079487
O     7.19015661  5.39567266  12.84389052
O     9.73497085  10.98733065  6.17966095
O     13.12404637  10.85153690  11.20338591
O     12.91082292  15.48565607  11.14930775
O     10.66894672  11.47326709  10.58609406
O     10.44334856  14.63864886  10.71929592
O     12.13710461  13.13514266  12.08603256
O     8.97385525  10.75265068  8.69144533
O     8.99455879  15.56882902  8.70463141
O     8.06858239  11.48768044  11.07305599
O     7.85742203  14.97492898  11.01557159
O     9.20593488  13.16095322  7.58980278
O     7.23375108  11.50662977  6.85120700
O     7.21494599  14.81285203  6.90919285
O     5.46509647  11.18609113  11.51546776
O     5.30211547  15.07410887  11.56265056
O     6.79614319  13.16867627  12.67965673
O     7.13057938  17.28896509  15.51310020
O     7.17220891  9.01374761  15.48094126
O     9.31493099  17.00999550  14.04086233
O     11.49894157  16.56060957  15.47914865
O     11.54434958  9.73347651  15.47283817
O     11.45396165  16.76240463  18.12373834
O     11.45628055  9.55324425  18.11804849
O     11.66804915  7.34425230  16.63867156
O     13.22794103  18.93456902  11.32686902
O     10.63843794  19.40358230  11.27028296
O     12.14842390  20.49911134  13.14683817
O     11.67657325  17.91014172  13.23046812
O     9.73138823  18.92789758  8.84916560
O     8.03092580  19.36973237  10.81566874
O     7.19055439  18.25939252  13.07988281
O     5.47430159  19.47633417  11.47055551
O     7.19518906  20.91778314  12.82376053
O     11.68502441  18.95670731  16.62266498
H     24.05999080  7.40299135  10.14980949
H     21.47053660  5.11560102  7.89693447
H     17.43392265  9.04429628  5.00172994
H     17.37227502  17.23575554  5.00000000
H     21.69117366  9.08611618  5.14731718
H     21.71288855  17.17777938  5.14836997
H     17.66208302  5.09051440  8.16288377
H     23.99698430  15.64309983  10.12035955
H     24.07428070  10.67649552  10.12506474
H     17.63949275  9.49535715  20.05724132
H     17.59374009  16.77713008  20.04738508
H     17.20594296  6.20435164  18.04947373
H     19.70683402  5.06232226  15.61794100
H     15.13322582  5.00000000  15.59168495
H     21.74643074  8.92743918  17.37697232
H     21.73912639  17.33992866  17.37740983
H     24.03884366  18.88195815  10.17584465
H     21.47880143  21.15748874  7.90567536
H     17.67487369  21.15574599  8.12359770
H     17.17865688  20.07286551  18.02809272
H     19.72664904  21.18259069  15.59901103
H     15.11955380  21.30825445  15.62046913
H     11.63274100  5.10640017  13.55598964
H     9.41355896  7.21763449  7.93610949
H     5.10851768  7.20577833  10.65079817
H     9.84383896  16.17560517  5.71764795
H     7.76321999  5.01472983  13.52754316
H     9.85611891  10.14487337  5.71437730
H     6.30271968  11.59975011  7.10695906
H     6.28117174  14.71265296  7.15193922
H     5.11015488  10.83723658  10.68287123
H     5.00000000  15.44286634  10.71787593
H     7.33776370  17.42976740  16.45019644
H     7.36098605  8.87432995  16.42212450
H     10.54656348  16.75000725  18.46633850
H     10.54921876  9.56844788  18.46142548
H     11.91393119  6.40865703  16.71011050
H     11.61289918  21.14240477  13.63702880
H     9.38880845  19.08015084  7.95453828
H     5.09080980  19.08826039  10.66853757
H     7.75625072  21.28719380  13.52350733
H     11.91866599  19.89233506  16.72712703
H     14.99009795  13.47397559  12.43945855
