# Supplementary material for: Brønsted acidity in zeolites measured by deprotonation energy
Source: Sci Rep. 2022 May 4;12:7301. doi: 10.1038/s41598-022-11354-x (PMC9068704; doi:10.1038/s41598-022-11354-x)
Supplement: Supplementary file 2 — Supplementary Information 2. [file 41598_2022_11354_MOESM2_ESM.zip › structures/clusters/mfi/MFI_Al9-O21_bas_cluster_64T.xyz]

274

Si    7.65919443  12.00275452  16.01572532
Si    7.66870264  19.86934276  15.84862200
Si    17.61125820  19.72190134  18.82218747
Si    17.61589137  11.97147925  19.01270295
Si    10.07462250  11.39378922  17.88163895
Si    10.12311245  20.36131416  17.76492299
Si    10.43377312  12.12408862  20.84230190
Si    11.75709858  9.65663927  14.21583322
Si    10.46354541  19.43223175  20.65609571
Si    13.62669220  12.19975869  20.90209653
Si    8.57586295  9.58815426  14.23516780
Si    13.67556905  19.41375907  20.65975430
Si    14.73373550  11.50595162  18.13064899
Si    14.75913806  20.35582463  17.94100769
Si    12.60358848  11.92990289  16.11355436
Si    12.61891779  19.91761259  15.91428916
Si    14.48916086  17.42060073  22.73523628
Si    7.75012091  7.45047359  16.31144661
Si    14.45723675  14.35634444  23.00144483
Si    12.06698917  18.28985031  24.55501798
Si    10.08337796  8.27393141  18.15871818
Si    12.08901397  13.51662361  24.80449758
Si    11.45920895  14.30084010  14.52323643
Si    8.23609821  17.42283230  14.17271841
Si    8.27286477  14.45529068  14.32983082
Si    18.32647966  14.35033885  20.71460083
Si    18.30412053  17.39062025  20.56842261
Si    14.82258048  8.38466475  18.12737244
Si    17.32741693  13.49293970  23.54018279
Si    17.29477445  18.32435750  23.39737973
Si    9.61155729  17.44800974  22.79961325
Si    12.54702634  7.52625177  16.33989241
Si    9.66061026  14.29180228  22.92972644
Si    14.56119181  9.78328526  9.39133293
Si    12.11796131  10.38516304  11.25852799
Si    10.43377312  12.12408862  7.55100190
Si    10.46354541  19.43223175  7.36479571
Si    13.62669220  12.19975869  7.61079653
Si    13.67556905  19.41375907  7.36845429
Si    7.50358523  10.31454277  11.44830468
Si    17.42865482  10.36605252  10.30056733
Si    9.61909788  9.80761635  9.43591205
Si    14.48916086  17.42060073  9.44393628
Si    14.45723675  14.35634444  9.71014483
Si    12.06698917  18.28985031  11.26371797
Si    12.08901397  13.51662361  11.51319758
Si    7.32829587  18.29475977  11.29564414
Si    7.44214777  13.44150789  11.47040891
Si    17.32741693  13.49293970  10.24888279
Si    17.29477445  18.32435750  10.10607972
Si    9.61155729  17.44800974  9.50831326
Si    9.66061026  14.29180228  9.63842644
Si    11.73408840  22.23674012  14.01118866
Si    8.52908189  22.27980636  13.99105064
Si    7.71295251  24.27003789  16.10784766
Si    10.12409729  23.45126205  17.97865967
Si    14.85679056  23.45734455  17.97418926
Si    12.56912401  24.23243948  16.17886455
Si    14.52565131  21.89970291  9.17393997
Si    12.09707008  21.42601351  11.08353551
Si    7.46674573  21.42933160  11.21761848
Si    17.40981534  21.45735989  10.11302128
Si    9.61235301  21.85330171  9.19230660
Al    11.50097989  17.56937664  14.25662001
O     6.40876204  11.76540736  17.01644303
O     6.41552574  20.12286580  16.84995986
O     16.34175586  20.00050289  17.85826038
O     16.33086210  11.75180903  18.04835705
O     9.03594079  12.10888812  16.86689628
O     9.03168825  19.78080470  16.71891820
O     18.95774191  19.63723659  17.92883273
O     18.94188355  12.05468985  18.09469187
O     7.42849821  13.39413691  15.21258371
O     7.38241183  18.48734174  15.05564565
O     17.39329958  18.29864667  19.57950364
O     17.40187157  13.36472339  19.81800018
O     14.39404301  20.64310036  21.44461268
O     7.73508366  10.79247306  14.93133706
O     14.44728465  10.96391911  21.56531154
O     17.71899696  10.76926898  20.10030676
O     10.06241751  12.22741462  19.26913092
O     10.12507695  19.39601589  19.07146672
O     12.44129366  19.87448542  24.69308409
O     9.65411446  9.84309253  18.10073190
O     12.49816985  11.94580849  24.81770767
O     11.57960504  11.43157734  17.26561695
O     11.59914276  20.38364620  17.10240077
O     9.94721553  13.50274542  21.54041212
O     12.23214780  8.29409357  14.94421548
O     9.85172353  18.08220231  21.32067872
O     12.03463923  11.91859863  21.05071635
O     10.16208119  9.89980642  14.43046541
O     12.07224383  19.49227580  20.90752351
O     9.67394780  10.82631505  21.45996064
O     12.54796280  10.94742072  14.82608454
O     9.76856908  20.74846717  21.30689054
O     14.00583793  13.58397470  21.64761524
O     8.19375138  8.17940007  14.93005413
O     14.29606137  18.02225979  21.23323897
O     14.04747505  12.35171077  19.34087896
O     14.01313251  19.45644098  19.07515440
O     14.10662282  12.00000696  16.71138852
O     14.14186291  20.06001079  16.47752594
O     14.40100557  9.93491662  18.35653881
O     17.71447049  11.93793159  23.29392157
O     17.71950244  19.87521468  23.20938754
O     12.20930522  13.44288858  15.65490653
O     12.36314331  18.40070879  15.48089395
O     15.68139998  18.18508717  23.54835391
O     6.51957645  8.23247385  17.03410246
O     15.71668170  13.61825433  23.71816393
O     16.43457582  8.26491108  17.94754963
O     13.10344268  17.57711712  23.53243990
O     9.00807959  7.39745980  17.32954117
O     13.22626970  14.38670547  24.05925801
O     14.87545370  15.85544117  22.57975594
O     7.28796739  5.95123660  15.93523037
O     12.15242316  17.55955598  25.97038839
O     10.04985028  7.77311803  19.68941012
O     12.01624399  14.04013483  26.34051893
O     10.57356625  18.16360964  23.89592174
O     11.57002257  8.07056927  17.52819292
O     10.64538240  13.72491288  24.10254388
O     11.91479719  15.87218945  14.95324554
O     9.80291029  17.70036801  14.28757041
O     9.86744747  14.19790559  14.60898520
O     19.86976472  13.82708963  20.64615978
O     19.84693932  17.90538482  20.47757552
O     7.85755683  15.94635422  14.77340634
O     18.19632868  15.84219131  20.09612079
O     14.35503876  7.53258198  19.42125755
O     17.82586497  14.36002827  22.25871075
O     17.78510861  17.48739003  22.09740099
O     8.06787041  17.68456374  23.26854875
O     14.08804866  7.80971112  16.79197688
O     8.12331466  14.03089620  23.40491084
O     18.04180574  14.06067758  24.88923228
O     18.01424510  17.72069080  24.73043123
O     9.92972572  15.86122315  22.68301606
O     12.30645044  5.95528021  16.07994999
O     15.83543938  10.06124287  10.35044787
O     5.90020169  10.09861506  11.38876465
O     13.21664309  9.71019322  10.28845483
O     14.77146953  8.35977967  8.63528916
O     14.39404301  20.64310036  8.15331267
O     14.44728465  10.96391911  8.27401154
O     10.06241751  12.22741462  5.97783092
O     12.11743411  9.54454539  12.64468099
O     10.12507695  19.39601589  5.78016671
O     12.44129366  19.87448542  11.40178409
O     12.49816985  11.94580849  11.52640767
O     10.64235705  10.32364799  10.59196969
O     9.94721553  13.50274542  8.24911212
O     9.85172353  18.08220231  8.02937872
O     12.03463923  11.91859863  7.75941636
O     12.07224383  19.49227580  7.61622351
O     9.67394780  10.82631505  8.16866064
O     9.76856908  20.74846717  8.01559054
O     14.00583793  13.58397470  8.35631524
O     14.29606137  18.02225979  7.94193896
O     14.04747505  12.35171077  6.04957896
O     8.18836213  9.47964728  12.66694704
O     14.01313251  19.45644098  5.78385441
O     18.15757924  9.51149518  9.12158169
O     8.11231822  9.79332674  10.03781148
O     18.02839910  9.95454596  11.75120526
O     7.72791088  19.85274977  11.50447103
O     7.85368006  11.88571469  11.66389495
O     17.71447049  11.93793159  10.00262157
O     17.71950244  19.87521468  9.91808754
O     9.98988809  8.29945136  8.98619586
O     15.68139998  18.18508717  10.25705391
O     15.71668170  13.61825433  10.42686393
O     13.10344268  17.57711712  10.24113990
O     13.22626970  14.38670547  10.76795801
O     14.87545370  15.85544117  9.28845594
O     12.15242316  17.55955598  12.67908839
O     12.01624399  14.04013483  13.04921893
O     10.57356625  18.16360964  10.60462174
O     10.64538240  13.72491288  10.81124388
O     7.75313939  17.45838903  12.61589497
O     8.01209187  14.26648692  12.74475349
O     17.82586497  14.36002827  8.96741075
O     17.78510861  17.48739003  8.80610099
O     8.06787041  17.68456374  9.97724875
O     8.12331466  14.03089620  10.11361084
O     18.04180574  14.06067758  11.59793228
O     18.01424510  17.72069080  11.43913123
O     9.92972572  15.86122315  9.39171606
O     7.76237602  21.06680294  14.75144983
O     17.71343465  20.89628607  19.94548542
O     9.74778577  21.88660871  18.20619690
O     12.27023761  23.59969928  14.71704466
O     10.12521266  22.12032818  14.22801237
O     12.44551098  20.92509941  14.64340248
O     7.99514111  23.68385903  14.61769993
O     14.53041237  21.91413777  18.34396964
O     6.51138256  23.47569587  16.87104904
O     16.45838578  23.62807495  17.75229062
O     9.05429442  24.15455990  16.99745347
O     7.28796739  25.82113660  15.93523037
O     10.08105988  24.23789570  19.39630119
O     11.60623283  23.57892597  17.31935580
O     14.33815242  24.37761397  19.21349175
O     14.11193368  23.92504510  16.60483045
O     12.30645044  25.82518021  16.07994999
O     15.81019629  21.71125765  10.14440677
O     13.19646733  22.06343982  10.07865019
O     14.75384794  23.25274695  8.30165143
O     12.10653563  22.31892147  12.43827547
O     10.62452448  21.52171877  10.41401813
O     8.17756430  22.28062413  12.40996932
O     18.12910660  22.26016849  8.89325499
O     8.09553200  21.84261224  9.77815713
O     18.02063921  21.97653464  11.52682731
O     9.89343543  23.32949288  8.59661452
O     5.82833495  13.58383905  11.36254713
O     5.71714609  18.16851318  11.07246623
O     5.87553632  21.75169129  11.15590394
H     5.45426708  11.59711611  16.97748883
H     5.45192540  20.22434977  16.80440331
H     19.60646864  20.05631853  17.34195629
H     19.61924959  11.70832622  17.49293820
H     14.47264136  21.39356130  22.05414584
H     14.51509059  10.26111879  22.23042361
H     18.17636513  10.03150108  20.53321886
H     12.23528695  20.80302494  24.50262258
H     12.27169896  11.01621136  24.65814537
H     9.64124410  10.21892646  22.21554622
H     9.67512702  21.40933397  22.01075392
H     17.54388123  10.99975458  23.47175069
H     17.53451916  20.82026668  23.32582598
H     5.55643770  8.30636150  16.94576016
H     17.16293291  7.81854900  18.40706769
H     7.54282661  5.02105863  16.03874719
H     11.78219276  17.56513729  26.86693638
H     10.47383281  7.59629708  20.54373627
H     11.67794517  14.19846649  27.23572003
H     20.79107978  14.12863423  20.61225692
H     20.77289676  17.62010890  20.43152698
H     14.05402762  7.47434122  20.34152941
H     7.62780321  18.04764717  24.05303028
H     7.71760386  13.67984977  24.21303531
H     18.95876012  14.23658288  25.15219994
H     18.94100349  17.59266739  24.98661259
H     12.46399451  5.00000000  16.13927611
H     5.13326659  9.98073759  11.97084321
H     14.22278882  7.80776182  8.05638867
H     10.06973127  11.72787001  5.14638537
H     10.12390390  19.97241725  5.00000000
H     14.45632365  11.84783874  5.32856869
H     14.45750920  19.99218114  5.10827181
H     18.35411106  9.52389402  8.17178092
H     18.92748302  9.94859597  12.11522821
H     10.44999104  7.80689548  8.28863298
H     18.12501311  14.35423825  8.04470989
H     18.09634304  17.42936037  7.88922276
H     18.95876012  14.23658288  11.86089994
H     18.94100349  17.59266739  11.69531259
H     18.18761052  21.64257123  20.34437851
H     5.54584546  23.43080628  16.78966703
H     17.20124103  24.03893873  18.22160610
H     7.56583287  26.72253880  16.16142686
H     10.46863853  24.25856524  20.28526439
H     14.03596150  24.32369037  20.13364005
H     12.45135739  26.77142920  16.23652205
H     14.20137138  23.87249984  7.80007791
H     18.35600321  22.19226331  7.95261328
H     18.92496700  21.98525674  11.87756251
H     10.39728415  23.89733402  7.99279923
H     5.09058706  14.04564208  11.79075973
H     5.00000000  17.72805761  11.55475283
H     5.12583493  21.90543527  11.75189943
H     12.50059929  15.95710277  15.73020037
