# Supplementary material for: Brønsted acidity in zeolites measured by deprotonation energy
Source: Sci Rep. 2022 May 4;12:7301. doi: 10.1038/s41598-022-11354-x (PMC9068704; doi:10.1038/s41598-022-11354-x)
Supplement: Supplementary file 2 — Supplementary Information 2. [file 41598_2022_11354_MOESM2_ESM.zip › structures/clusters/mfi/MFI_Al2-O2_bas_cluster_132T.xyz]

517

Si    18.59955275  16.19736466  15.35513186
Si    18.40870808  23.85082709  14.59166619
Si    28.33982252  23.83743064  17.50456100
Si    28.44602153  16.15602099  16.71182572
Si    15.98684660  24.30151933  16.55356255
Si    25.93488982  24.24844618  15.54351985
Si    26.56231370  15.42136685  14.57639017
Si    15.66951222  15.83232593  7.13387924
Si    25.52614539  23.31162190  12.65993400
Si    25.57107588  15.84277495  11.72057356
Si    22.31308441  23.29563569  12.65547851
Si    22.49689441  15.95941261  11.87347701
Si    11.62333182  15.55173779  17.36576263
Si    11.36496024  24.30684840  16.67807137
Si    21.29712899  24.30561858  15.40798966
Si    21.59621450  15.57034259  14.74912496
Si    14.08831233  16.45530663  15.77848733
Si    13.51097351  23.91252394  14.63827545
Si    23.44448686  23.90131702  17.44510533
Si    24.11759411  16.35314764  16.32291006
Si    21.38529269  18.19711623  10.05336636
Si    21.52540249  21.28312534  10.54557284
Si    13.95841226  22.32322813  10.06369236
Si    13.51629267  17.44566067  10.79353753
Si    23.45278911  17.49017962  8.02577681
Si    23.90646091  22.27820951  8.69399612
Si    14.59742041  21.49959153  13.00090187
Si    14.56677001  18.38617445  13.51246507
Si    24.56211890  18.36963047  18.59398212
Si    24.52725904  21.45105861  19.05695107
Si    17.71063782  21.41477774  12.91763899
Si    17.66996884  18.35184221  13.41309772
Si    27.66236297  18.34989675  18.67127090
Si    27.66012710  21.39504129  19.17964845
Si    18.66369940  22.18955261  10.08037063
Si    18.46330614  17.32379868  10.60166178
Si    16.34309417  21.39357648  8.32459598
Si    16.00159472  18.35006012  8.99506787
Si    25.96910045  18.33667410  9.80982901
Si    26.29237863  21.37880799  10.47807251
Si    18.59955275  16.19736466  28.64643186
Si    11.54328268  25.81217265  21.20058996
Si    13.93233600  25.41674364  23.14892165
Si    15.66951222  15.83232593  20.42517923
Si    15.59573620  23.30801122  19.42449409
Si    25.57107588  15.84277495  25.01187356
Si    12.59478077  15.90654258  20.23818848
Si    12.38323703  23.28736353  19.43252255
Si    22.49689441  15.95941261  25.16477702
Si    18.59005241  25.31623051  23.30488334
Si    21.59621450  15.57034259  28.04042496
Si    14.08831233  16.45530663  29.06978733
Si    16.43997114  25.72397576  21.27030643
Si    11.60451340  21.25627904  21.52611307
Si    11.47974882  18.16389029  22.02367562
Si    21.38529269  18.19711623  23.34466637
Si    21.52540249  21.28312534  23.83687284
Si    13.95841226  22.32322813  23.35499236
Si    13.51629267  17.44566067  24.08483753
Si    23.45278911  17.49017962  21.31707682
Si    23.90646091  22.27820951  21.98529612
Si    14.59742041  21.49959153  26.29220187
Si    14.56677001  18.38617445  26.80376507
Si    17.71063782  21.41477774  26.20893899
Si    17.66996884  18.35184221  26.70439772
Si    18.66369940  22.18955261  23.37167063
Si    18.46330614  17.32379868  23.89296178
Si    28.42206980  17.29936382  21.46626638
Si    28.60190238  22.18637190  22.01176901
Si    16.34309417  21.39357648  21.61589598
Si    16.00159472  18.35006012  22.28636787
Si    25.96910045  18.33667410  23.10112901
Si    26.29237863  21.37880799  23.76937251
Si    16.46501997  15.32836179  30.84819895
Si    21.30887383  13.57833560  10.06131205
Si    13.31176965  14.25591404  10.89650720
Si    23.23749438  14.31287320  7.95143244
Si    14.29260226  13.95207008  13.77331633
Si    24.24354086  13.88349309  18.39760272
Si    17.37142177  13.80400190  13.63628062
Si    27.30000440  13.78508390  18.52350657
Si    18.30494646  14.19645850  10.75584919
Si    15.79476169  13.38710596  9.20601017
Si    25.71999873  13.38046258  9.64758573
Si    18.50961208  11.51547517  15.37200985
Si    18.36657590  8.45900636  14.86657884
Si    28.28486392  8.47129624  17.19855037
Si    28.44146121  11.55503531  16.70188739
Si    16.42830318  12.13067169  17.38691020
Si    15.97299088  7.54357320  16.75419314
Si    25.90688228  7.47841155  15.34098277
Si    26.37779857  12.24276691  14.67206137
Si    25.28852779  8.29163665  12.40657767
Si    25.26858133  11.37447949  11.93436862
Si    22.16385703  8.35004808  12.52180172
Si    22.16706376  11.40078214  12.00955313
Si    11.49243817  12.43709821  17.28723569
Si    11.29337071  7.55822278  16.70716433
Si    21.23052434  7.55300226  15.35024574
Si    21.40126992  12.42734816  14.81230006
Si    13.92072419  11.37955427  15.65518691
Si    13.56973729  8.39724874  14.92417310
Si    23.51582344  8.37149225  17.12354815
Si    23.85352494  11.40700373  16.45716280
Si    11.39239053  13.55046665  22.07397917
Si    21.30887383  13.57833560  23.35261205
Si    13.31176965  14.25591404  24.18780720
Si    23.23749438  14.31287320  21.24273244
Si    14.29260226  13.95207008  27.06461633
Si    17.37142177  13.80400190  26.92758061
Si    18.30494646  14.19645850  24.04714919
Si    28.25152223  14.16794405  21.37638988
Si    15.79476169  13.38710596  22.49731016
Si    25.71999873  13.38046258  22.93888573
Si    18.50961208  11.51547517  28.66330985
Si    16.42830318  12.13067169  30.67821020
Si    15.35039773  11.38007996  20.16962692
Si    15.35288613  8.31763006  19.67709141
Si    25.26858133  11.37447949  25.22566862
Si    12.24645065  11.41170237  20.08852515
Si    12.23929344  8.36081388  19.51945545
Si    22.16706376  11.40078214  25.30085313
Si    21.40126992  12.42734816  28.10360006
Si    13.92072419  11.37955427  28.94648690
Si    8.59212154  16.15602099  16.71182572
Si    7.80846297  18.34989675  18.67127090
Si    8.56816980  17.29936382  21.46626638
Si    7.44610440  13.78508390  18.52350657
Si    8.43096392  8.47129624  17.19855037
Si    8.58756121  11.55503531  16.70188739
Si    8.39762223  14.16794405  21.37638988
Al    16.46501997  15.32836179  17.55689895
O     20.18063938  15.96220191  15.44385916
O     19.69983581  24.06480337  15.54526226
O     9.77099552  24.04015600  16.54240694
O     10.16829053  15.85821345  16.74336733
O     18.10374978  16.08182505  16.97221399
O     17.08995734  23.73117450  15.51712735
O     27.02106572  23.65704737  16.58497830
O     27.95688771  16.01707703  15.16533012
O     18.23021056  17.65930196  14.78899557
O     18.61416735  22.47123078  13.75246014
O     28.55721867  22.49589508  18.39720034
O     28.12367861  17.64756980  17.28171712
O     17.77326948  15.02844160  14.64401114
O     18.29843482  25.09473579  13.55392849
O     28.21352157  25.11961349  18.49204872
O     21.59271696  24.50440536  11.84386364
O     27.61157973  15.08301071  17.60672358
O     16.71807511  15.58167919  19.24006986
O     15.98432584  23.32421500  17.85068672
O     25.92908108  23.29744180  14.22914043
O     26.58290176  15.63917384  12.97042946
O     13.52388026  23.88147817  10.21776338
O     16.32236846  25.83692405  16.98546878
O     13.49482250  15.83948403  10.54289685
O     23.41825921  15.89112702  8.31419820
O     26.30094198  25.78290911  15.13226582
O     23.51321898  23.84266905  8.48652827
O     15.36676566  16.34106129  16.72787300
O     14.52710214  24.26807930  15.85357352
O     24.46595142  24.21922882  16.22454391
O     25.33042653  16.23201581  15.26036968
O     15.91681724  17.30581426  7.77267865
O     16.13463141  21.92369901  6.79889808
O     26.04151859  21.92466288  11.98865053
O     25.89359226  17.26025141  11.01484290
O     14.14938736  15.73438106  6.51437815
O     23.91740018  23.43978971  12.46755684
O     24.05052366  15.80466259  12.31553279
O     15.82858392  14.73554622  8.31871895
O     13.62248709  25.01245223  13.45363024
O     14.01253285  15.23387294  14.70189017
O     24.08868663  15.09686792  17.34100544
O     26.24363102  24.58225955  11.95241034
O     23.56197227  25.02651626  18.60424492
O     25.76887294  14.65582561  10.64467911
O     21.79519772  21.87052400  12.04647972
O     22.33963043  17.35599413  11.06967822
O     11.60756640  15.90956901  18.95098901
O     12.00042570  23.38248368  17.86028607
O     21.91934545  23.37131049  14.22596343
O     21.53485923  15.99472115  13.18543780
O     12.70205384  16.48254518  16.62213180
O     12.00520899  23.91086752  15.24173845
O     21.93807572  23.89905248  16.84146649
O     22.72026261  16.43018651  15.51135487
O     18.29352604  23.74852110  10.35685595
O     11.66341395  25.87356904  17.01957186
O     17.99297519  15.77410772  10.50358261
O     21.62000676  25.86790791  15.06658224
O     14.13155736  17.86920093  14.97169064
O     13.80951319  22.44311988  14.04308056
O     23.72702634  22.44159061  18.07075819
O     24.23813638  17.74333831  17.13998806
O     19.93507677  17.47955542  9.93401908
O     20.26425077  22.03398915  9.84086078
O     12.91816857  21.50765853  9.13977560
O     12.16332333  18.14913525  10.21199751
O     22.08035091  18.18676024  8.57558550
O     22.83186727  21.52139277  9.62859108
O     21.22569348  19.69370535  10.64897606
O     13.95795848  21.61654972  11.51766305
O     13.59537092  17.73913982  12.38497533
O     23.56131283  17.74331280  6.42419617
O     23.90896074  21.51773736  7.26446753
O     15.43421520  22.25374021  9.37681878
O     14.80614176  18.11179134  10.06368031
O     24.72463278  18.15429456  8.78278806
O     25.37011730  22.18966698  9.39937439
O     14.44175486  19.99152725  13.53098968
O     24.33330495  19.96180866  18.46523467
O     16.16808522  21.92847817  12.94288471
O     16.11350947  17.95390293  13.17369295
O     26.09836830  18.02662469  19.01655418
O     26.10076188  21.85738945  19.10540821
O     17.85529407  19.94859832  13.60397467
O     27.87588469  19.94694889  18.48149850
O     18.22629412  21.30627765  11.38023793
O     18.54689329  17.78674648  12.16537777
O     17.89968029  21.61538992  8.76153340
O     17.42017793  18.25080230  9.78698740
O     27.35579173  18.21835564  8.97705471
O     27.84388617  21.64485796  10.05712244
O     15.90737355  19.83862618  8.36371839
O     25.91093297  19.80800118  10.47878457
O     20.18063938  15.96220191  28.73515916
O     10.26251959  25.61577932  22.17330444
O     20.18544383  25.58004042  23.17798129
O     18.10374978  16.08182505  30.26351398
O     12.86268944  26.04257135  22.10955198
O     18.23021056  17.65930196  28.08029557
O     11.31383517  27.13200819  20.27877820
O     18.61416735  22.47123078  27.04376014
O     17.77326948  15.02844160  27.93531115
O     11.67731502  24.50079718  20.25122455
O     16.71807511  15.58167919  5.94876986
O     13.93740933  26.33099535  24.48661630
O     26.58290176  15.63917384  26.26172946
O     13.52388026  23.88147817  23.50906338
O     13.49482250  15.83948403  23.83419685
O     23.41825921  15.89112702  21.60549820
O     23.51321898  23.84266905  21.77782827
O     15.36676566  16.34106129  30.01917300
O     15.41283082  25.44223833  22.49515773
O     15.91681724  17.30581426  21.06397865
O     16.13463141  21.92369901  20.09019807
O     26.04151859  21.92466288  25.27995053
O     25.89359226  17.26025141  24.30614290
O     14.14938736  15.73438106  19.80567815
O     13.98815283  23.41176401  19.63055224
O     24.05052366  15.80466259  25.60683279
O     15.82858392  14.73554622  21.61001895
O     16.30787655  24.57782407  20.13558119
O     14.01253285  15.23387294  27.99319017
O     25.76887294  14.65582561  23.93597910
O     12.43843617  17.32416884  21.01403106
O     11.85171282  21.86090714  20.02675179
O     21.79519772  21.87052400  25.33777973
O     22.33963043  17.35599413  24.36097822
O     17.94918598  26.24284737  24.48118699
O     21.53485923  15.99472115  26.47673780
O     12.70205384  16.48254518  29.91343179
O     17.94836833  25.70928801  21.86979671
O     22.72026261  16.43018651  28.80265487
O     18.29352604  23.74852110  23.64815595
O     17.99297519  15.77410772  23.79488262
O     27.92979242  15.75385370  21.55632879
O     28.25298096  23.74757575  21.71447259
O     14.13155736  17.86920093  28.26299064
O     16.17790690  27.17264805  20.61799500
O     13.80951319  22.44311988  27.33438056
O     10.34508494  22.00319984  22.23988210
O     10.02628236  17.45075412  22.15671354
O     19.93507677  17.47955542  23.22531908
O     20.26425077  22.03398915  23.13216079
O     12.91816857  21.50765853  22.43107560
O     12.16332333  18.14913525  23.50329751
O     22.08035091  18.18676024  21.86688550
O     22.83186727  21.52139277  22.91989108
O     11.31878412  19.66465844  21.42909246
O     21.22569348  19.69370535  23.94027606
O     13.95795848  21.61654972  24.80896305
O     13.59537092  17.73913982  25.67627533
O     23.56131283  17.74331280  19.71549618
O     23.90896074  21.51773736  20.55576753
O     15.43421520  22.25374021  22.66811878
O     14.80614176  18.11179134  23.35498031
O     24.72463278  18.15429456  22.07408807
O     25.37011730  22.18966698  22.69067439
O     14.44175486  19.99152725  26.82228968
O     16.16808522  21.92847817  26.23418471
O     16.11350947  17.95390293  26.46499295
O     17.85529407  19.94859832  26.89527467
O     18.22629412  21.30627765  24.67153793
O     18.54689329  17.78674648  25.45667777
O     28.54337794  17.77365239  19.91198391
O     28.12207823  21.29242624  20.73484811
O     17.89968029  21.61538992  22.05283340
O     17.42017793  18.25080230  23.07828741
O     27.35579173  18.21835564  22.26835471
O     27.84388617  21.64485796  23.34842244
O     15.90737355  19.83862618  21.65501838
O     25.91093297  19.80800118  23.77008457
O     19.71262556  13.79135735  10.07891309
O     11.89210977  13.69938518  10.32225524
O     21.81706690  13.75622975  8.52534129
O     21.68629363  12.09843405  10.62346429
O     21.25043755  7.25993734  11.74129385
O     22.06724855  14.68524348  10.97833514
O     13.29592056  14.00581726  12.49490502
O     23.21423688  14.09442594  6.34374879
O     16.40180378  13.69470455  17.03877725
O     16.32236846  5.96702405  16.98546878
O     26.30094198  5.91300911  15.13226582
O     26.40390674  13.84426493  14.94333387
O     14.50894740  13.40965962  10.19476297
O     24.44354723  13.48173038  8.65077103
O     13.84452373  7.80129693  13.43965942
O     14.02944335  12.58302161  14.58568831
O     23.88640146  12.49338876  17.65527707
O     23.75157902  7.81614445  18.63231410
O     15.82665627  13.99106066  13.19834618
O     25.75159173  13.87122417  19.01483636
O     18.06058550  7.86038026  13.37763510
O     17.55943270  12.36991292  14.35716591
O     27.47573014  12.39917107  17.70468884
O     28.00298047  7.88383908  18.69833810
O     18.36921707  13.90779802  12.35888878
O     17.14384518  13.29060282  10.10143484
O     27.07959397  13.30345627  8.78174376
O     11.99075890  13.97763245  17.15604847
O     11.66341395  6.00366904  17.01957186
O     21.62000676  5.99800791  15.06658224
O     21.87837423  13.98232612  14.91520425
O     15.75395742  12.05399616  8.29055613
O     25.62547094  12.00284766  10.49053091
O     26.10446633  7.30051570  11.43402621
O     19.94806610  12.26728426  15.51342171
O     19.62526252  7.68600199  15.55408879
O     29.54148411  7.70718701  16.50173715
O     10.03461768  12.27674573  16.58638442
O     17.81867910  11.44457503  16.84069056
O     17.07644070  8.24853594  15.81205901
O     26.98024443  8.23692690  16.27484572
O     27.74984246  11.55196355  15.22222127
O     18.70683944  10.03850001  14.72881759
O     28.59454400  10.05799165  17.30287039
O     16.34647678  11.88965595  18.99738696
O     15.98193901  8.31745675  18.17824493
O     25.89493877  8.23891988  13.91098569
O     26.25653810  11.97528239  13.07610468
O     15.18367845  11.34812754  16.67008214
O     14.51712982  7.66851701  16.03880401
O     24.44259399  7.56345812  16.04762238
O     25.10903463  11.58941361  15.44822946
O     25.46322404  9.77780025  11.80355376
O     23.71705020  7.86924090  12.44419294
O     23.72896182  11.74227517  12.33710113
O     21.96178603  9.80243610  11.82759304
O     11.36311054  12.00444648  18.85367925
O     11.77492242  8.47726718  17.96479506
O     21.70428763  8.45516486  14.07743363
O     21.28364264  11.97786012  13.25179517
O     12.55166832  11.48488579  16.52316353
O     12.02642396  8.08497692  15.35284073
O     21.96419170  8.11722232  16.69124161
O     22.47973112  11.51457338  15.59852406
O     13.86870239  9.98296916  14.83167877
O     23.90248774  9.94112582  17.13767972
O     29.64999212  13.78447555  22.07397818
O     19.71262556  13.79135735  23.37021309
O     11.89210977  13.69938518  23.61355524
O     21.81706690  13.75622975  21.81664129
O     11.31383517  7.26210819  20.27877820
O     11.74152031  12.07225666  21.48537444
O     21.68629363  12.09843405  23.91476429
O     12.16430032  14.66263482  21.18041410
O     22.06724855  14.68524348  24.26963514
O     13.29592056  14.00581726  25.78620501
O     23.21423688  14.09442594  19.63504879
O     16.40180378  13.69470455  30.33007726
O     14.50894740  13.40965962  23.48606297
O     24.44354723  13.48173038  21.94207103
O     14.02944335  12.58302161  27.87698831
O     15.82665627  13.99106066  26.48964618
O     17.55943270  12.36991292  27.64846591
O     18.36921707  13.90779802  25.65018878
O     28.30932145  13.79041125  19.79430895
O     17.14384518  13.29060282  23.39273484
O     27.07959397  13.30345627  22.07304376
O     21.87837423  13.98232612  28.20650425
O     16.17790690  7.30274805  20.61799500
O     15.75395742  12.05399616  21.58185613
O     25.62547094  12.00284766  23.78183091
O     19.94806610  12.26728426  28.80472171
O     17.81867910  11.44457503  30.13199056
O     18.70683944  10.03850001  28.02011759
O     26.25653810  11.97528239  26.36740467
O     15.18367845  11.34812754  29.96138214
O     15.48597500  9.77702705  20.35330845
O     25.46322404  9.77780025  25.09485375
O     13.80947567  11.77463725  19.78992543
O     13.78936195  7.86626755  19.59313608
O     23.72896182  11.74227517  25.62840112
O     12.04948533  9.80584815  20.22921187
O     21.96178603  9.80243610  25.11889305
O     21.28364264  11.97786012  26.54309517
O     12.55166832  11.48488579  29.81446353
O     22.47973112  11.51457338  28.88982406
O     13.86870239  9.98296916  28.12297877
O     29.62489552  24.04015600  16.54240694
O     30.02219053  15.85821345  16.74336733
O     8.10298771  16.01707703  15.16533012
O     8.26977861  17.64756980  17.28171712
O     7.75767972  15.08301071  17.60672358
O     6.24446830  18.02662469  19.01655418
O     8.02198469  19.94694889  18.48149850
O     8.07589243  15.75385370  21.55632879
O     30.19898494  22.00319984  22.23988210
O     29.88018236  17.45075412  22.15671354
O     8.68947794  17.77365239  19.91198391
O     7.50189174  18.21835564  22.26835471
O     5.89769173  13.87122417  19.01483636
O     7.62183014  12.39917107  17.70468884
O     8.14908047  7.88383908  18.69833810
O     9.68758411  7.70718701  16.50173715
O     29.88851767  12.27674573  16.58638442
O     7.12634443  8.23692690  16.27484572
O     7.89594247  11.55196355  15.22222127
O     8.74064400  10.05799165  17.30287039
O     9.79609212  13.78447555  22.07397818
O     8.45542145  13.79041125  19.79430895
O     7.22569397  13.30345627  22.07304376
O     16.71807511  15.58167919  32.53136986
O     16.34647678  11.88965595  32.28868696
H     9.00063516  23.91862860  17.11918767
H     17.85646655  25.81719420  13.08104596
H     27.78050599  25.84024539  18.97587428
H     21.51819289  25.26927078  11.25197933
H     13.76710110  24.79567407  10.00331181
H     16.11461924  26.77438219  16.84794612
H     26.06610544  26.71579745  15.25664892
H     23.73100256  24.75560666  8.73150833
H     15.81351528  22.74858105  6.40221931
H     13.22015346  15.83728704  6.77290225
H     14.05597312  25.77510988  13.03969404
H     26.32175077  25.25908500  11.26197235
H     23.98998716  25.79005636  19.02222789
H     18.46976852  24.68029993  10.15282952
H     11.44296623  26.79967113  16.83345975
H     21.38793472  26.79444705  15.23560236
H     12.12910363  21.35666400  8.59619748
H     11.75652385  18.15791606  9.33146524
H     24.15747042  18.11639610  5.75613557
H     24.27855798  21.47787912  6.36852712
H     27.99418860  17.66814129  8.49683225
H     28.29518214  21.96725616  9.26132639
H     9.31157390  25.43892440  22.10033440
H     20.95396959  25.70294308  23.75691401
H     11.86630721  27.78790398  19.82548430
H     18.49173571  23.29332193  27.54383677
H     16.57543298  15.43888923  5.00000000
H     14.18328055  26.30558370  25.42459370
H     26.57058038  15.50882244  27.22285209
H     23.73100256  24.75560666  22.02280833
H     25.73383740  22.75268654  25.68071118
H     22.10262929  22.71650890  25.69929790
H     17.71481074  26.28049024  25.42169284
H     12.05100057  15.92076450  30.36224369
H     23.55810374  16.38399394  29.28926404
H     28.41603580  24.68256100  21.91476163
H     15.68121289  27.78364578  20.05153510
H     13.63000849  23.32663706  27.69225688
H     9.39096064  22.11262995  22.10360346
H     11.59390421  13.61051861  9.40351906
H     21.38015691  6.45791481  11.21135729
H     23.82928055  13.96838648  5.60433324
H     16.12269026  5.05326287  16.72842962
H     26.08314007  5.00000000  15.37696295
H     14.14581763  6.97360811  13.03339200
H     24.06597083  6.99068467  19.03315566
H     17.76155926  7.01349527  13.01120758
H     27.69735310  7.03599821  19.05702707
H     27.78376597  13.82289770  8.36314804
H     11.48592042  5.07192395  16.81647795
H     21.42803295  5.06911572  15.26957325
H     15.51171980  11.64947643  7.44286236
H     26.26662310  6.42360965  11.05239686
H     30.49959507  7.61830579  16.62430763
H     30.60973450  13.64378239  22.07397878
H     11.45070121  6.47482283  20.82864133
H     16.33577403  6.43006992  21.01094648
H     18.50330130  9.09368177  28.10252333
H     26.32902146  12.13517109  27.32138673
H     25.35818961  8.88425878  25.45741604
H     22.08260001  8.93408406  25.53394571
H     11.91599306  12.05633655  30.27300577
H     23.30047748  11.45030799  29.40280105
H     13.68928328  9.03132452  28.17848776
H     30.57824396  24.19966442  16.62354767
H     30.89775877  15.67379232  17.11789248
H     7.27146784  15.66188265  14.81417252
H     5.33015225  18.23076843  18.76505569
H     7.89295708  20.81293882  18.89900696
H     30.94893838  21.55842997  21.81485316
H     30.74808556  17.87658655  22.07727308
H     6.67254038  18.28911946  22.76641978
H     5.00000000  13.87852744  18.64741803
H     7.84345309  7.03599821  19.05702707
H     30.75847386  12.37243627  17.00461828
H     6.48058795  7.78058865  15.71301480
H     7.08029229  11.96263108  14.89516321
H     6.40845027  13.34974425  22.59349564
H     16.08322549  15.73343260  33.24889119
H     15.75023941  11.58463171  32.99037151
H     18.68744823  16.41286249  17.67858843
