# Supplementary material for: Brønsted acidity in zeolites measured by deprotonation energy
Source: Sci Rep. 2022 May 4;12:7301. doi: 10.1038/s41598-022-11354-x (PMC9068704; doi:10.1038/s41598-022-11354-x)
Supplement: Supplementary file 2 — Supplementary Information 2. [file 41598_2022_11354_MOESM2_ESM.zip › structures/clusters/mfi/MFI_Al5-O12_bas_cluster_99T.xyz]

400

Si    24.39520980  15.85194622  14.19754251
Si    24.86759031  23.77675705  14.37804313
Si    22.26041364  15.39919961  16.23019564
Si    22.86631538  24.23754511  16.57459085
Si    17.94368699  24.31398146  16.33266274
Si    19.89331994  16.22247689  14.42432883
Si    20.55285573  23.74938524  14.64465486
Si    19.62001580  17.40853373  9.73632288
Si    20.78319974  21.59209503  12.58692194
Si    20.64373892  18.48114001  12.44753264
Si    23.89772559  21.44041089  12.71917876
Si    23.76069942  18.37298999  12.47595805
Si    24.39520980  15.85194622  27.48884251
Si    17.85195354  25.78862223  20.89046475
Si    20.03497165  25.36179413  22.88068596
Si    21.27408378  16.03408192  19.07333865
Si    22.06841150  23.48312185  19.36477425
Si    18.20071717  16.22034267  19.07464648
Si    18.94200829  23.38175819  19.10995167
Si    24.87627198  25.24563428  22.84531460
Si    19.89331994  16.22247689  27.71562883
Si    22.43982909  26.15214394  21.12807138
Si    17.61811139  21.43909502  21.16696041
Si    17.34128583  18.29652556  21.26471803
Si    19.84287340  22.28363255  22.96018597
Si    19.62001580  17.40853373  23.02762288
Si    20.78319974  21.59209503  25.87822194
Si    20.64373892  18.48114001  25.73883263
Si    23.89772559  21.44041089  26.01047876
Si    23.76069942  18.37298999  25.76725805
Si    24.67328035  22.11713109  23.14169636
Si    24.50765058  17.42922914  22.95502795
Si    22.28096777  21.14576775  21.42533783
Si    22.01214032  18.13677031  21.10228398
Si    19.46315646  14.28845924  9.95238800
Si    20.24726515  13.53105999  12.73886670
Si    23.35152237  13.40728647  12.45224229
Si    24.76400585  11.46774574  14.48761802
Si    24.96820667  8.29317655  14.53797771
Si    22.50518152  12.29128721  16.30524098
Si    22.66451535  7.49101373  16.33835293
Si    17.65682869  12.10980046  16.59101996
Si    17.80717556  7.54687328  16.36347541
Si    19.99834244  11.22008509  14.80937230
Si    20.25456472  8.24287410  14.43796008
Si    17.44642220  13.78795638  21.03776997
Si    19.46315646  14.28845924  23.24368800
Si    20.24726515  13.53105999  26.03016670
Si    23.35152237  13.40728647  25.74354230
Si    24.34311009  14.34669135  22.94408108
Si    21.74890546  13.80059217  21.26250452
Si    21.57087279  11.59713516  19.21432984
Si    21.71840650  8.49295795  19.13206210
Si    18.48400901  11.43525656  19.39430307
Si    18.60933441  8.40334851  19.21643476
Si    15.10943982  23.58956390  15.81610189
Si    14.35787554  15.86004709  15.87716650
Si    12.89791119  24.31253205  13.85616898
Si    12.42314362  15.60839798  13.69033646
Si    10.97752499  26.13566795  17.44196414
Si    11.42199648  16.22851092  10.89974084
Si    14.06969935  25.88218872  17.69808391
Si    8.33033686  15.96096146  11.10121263
Si    7.58698411  15.32587902  13.93250347
Si    10.40510786  23.69385108  15.59774897
Si    10.01160325  15.99099434  15.65593872
Si    10.71375264  18.32593369  17.40067151
Si    10.90125123  21.38927159  17.62208620
Si    13.81468476  18.25392947  17.78135472
Si    14.03286277  21.26042745  17.44187328
Si    9.94335654  25.46548327  20.21457194
Si    12.07952111  23.59457212  24.29521655
Si    11.42199648  16.22851092  24.19104084
Si    14.81869782  25.25679579  20.55340242
Si    12.34652818  25.97775914  22.23808842
Si    9.63861359  17.52560678  20.17376158
Si    9.79333383  22.34961682  20.37226665
Si    14.46417165  17.59657188  20.74446584
Si    14.71220035  22.13132671  20.29427457
Si    11.78343687  18.51896922  22.19337181
Si    12.28837589  21.53584713  22.11805275
Si    7.34773891  13.68478014  9.22121420
Si    9.56670399  14.41084892  7.26779920
Si    10.34516915  13.64221995  17.73729511
Si    13.42226858  13.50775695  17.64960379
Si    12.05883604  13.82463531  9.02064336
Si    14.94030724  8.27319010  15.60068318
Si    14.72611217  11.38924828  15.78572466
Si    12.71096857  12.52467996  13.77868988
Si    11.63385100  11.50062770  10.99990685
Si    8.49479652  11.35251664  10.79687788
Si    7.79964538  12.21268920  13.65984116
Si    10.23362498  11.64689541  15.49860709
Si    9.56670399  14.41084892  20.55909920
Si    14.51138090  14.39233094  20.42076212
Si    12.05883604  13.82463531  22.31194336
Si    11.63385100  11.50062770  24.29120685
Si    22.26041364  15.39919961  29.52149564
Al    17.39822331  15.20243043  16.03862580
O     25.90348987  15.32058986  14.42340463
O     26.47379696  23.92390708  14.41957113
O     16.70689063  23.62958144  15.53208363
O     23.69169337  15.92934412  15.66441197
O     24.32072304  24.13068545  15.86395341
O     24.42454947  17.32199911  13.51243674
O     24.46154345  22.24706898  14.00691269
O     24.20021046  24.78078631  13.28508369
O     22.20317820  15.57031250  17.84138139
O     23.00672609  23.56218193  18.04205620
O     22.39496283  25.79584576  16.69454424
O     19.91036268  15.85318962  10.10933581
O     21.06869667  16.25845730  15.56057886
O     21.73900638  23.43544568  15.71165438
O     21.07513589  24.85213569  13.58047772
O     20.23337279  14.99454158  13.41102048
O     17.25292042  16.18586179  17.66795212
O     18.20389262  23.43781038  17.67133468
O     18.45065804  16.11968446  15.07715546
O     19.24360779  24.32934541  15.38262508
O     17.58442601  25.84817933  16.74728551
O     19.94163941  17.61530928  13.59759575
O     20.17932795  22.37804663  13.86994965
O     18.08429664  17.57821733  9.22325587
O     19.97738477  22.06931652  11.26302792
O     19.85154405  18.33325977  11.03745212
O     20.56291059  17.92124332  8.51575342
O     20.56280881  20.02825956  12.89237170
O     22.37107095  21.91160647  12.37471819
O     22.19106923  18.01300633  12.24331286
O     23.94429781  19.86197587  13.09254982
O     24.84506548  21.76607560  11.43101619
O     24.49635370  18.32116725  11.02339474
O     25.90348987  15.32058986  27.71470463
O     16.33373052  25.28749759  21.11525909
O     26.35846193  25.31048365  22.18983709
O     23.69169337  15.92934412  28.95571197
O     18.58159739  25.84992132  22.34233103
O     24.42454947  17.32199911  26.80373674
O     17.83984991  27.25466349  20.20838546
O     24.46154345  22.24706898  27.29821270
O     18.65720941  24.74972726  19.93417419
O     20.04936066  25.50917178  24.48837405
O     20.27582279  23.78949387  22.51821776
O     19.91036268  15.85318962  23.40063581
O     21.06869667  16.25845730  28.85187886
O     21.21054953  26.25163980  22.19446668
O     21.98429816  17.35600668  19.68247776
O     22.57612959  22.25303893  20.28508823
O     19.73342249  16.33467899  18.57729583
O     20.53707744  23.23138586  18.88932266
O     21.15142038  14.88386998  20.20759225
O     22.19520440  24.87224055  20.17339500
O     20.23337279  14.99454158  26.70232048
O     17.69781563  17.53573474  19.85665956
O     18.37857122  22.07185215  19.87999824
O     24.93290258  25.93695498  24.31713486
O     18.45065804  16.11968446  28.36845546
O     23.85686554  26.05751952  21.89563515
O     24.36723055  23.70329536  22.95476169
O     24.70491955  15.87329199  23.38485636
O     19.94163941  17.61530928  26.88889575
O     22.52266940  27.49669098  20.23346200
O     20.17932795  22.37804663  27.16124965
O     16.04968097  21.84921263  21.16776857
O     25.74011064  17.94547836  22.03219968
O     26.01426774  21.72239325  22.32425935
O     18.29351780  21.99273292  22.54414782
O     18.08429664  17.57821733  22.51455588
O     17.79402633  19.83199831  21.09222423
O     19.97738477  22.06931652  24.55432792
O     19.85154405  18.33325977  24.32875212
O     20.81862462  21.28466526  22.12711929
O     20.56291059  17.92124332  21.80705342
O     20.56280881  20.02825956  26.18367170
O     22.37107095  21.91160647  25.66601819
O     22.19106923  18.01300633  25.53461286
O     23.94429781  19.86197587  26.38384982
O     24.84506548  21.76607560  24.72231618
O     24.49635370  18.32116725  24.31469474
O     23.42454408  21.24930168  22.57361575
O     23.13832683  17.56551616  22.11168944
O     22.31698413  19.68208977  20.73801436
O     18.02356742  14.22000127  9.19792489
O     23.58562711  14.81317327  13.23914986
O     19.31524673  13.57477957  11.40003521
O     22.10146668  13.81335356  15.89967385
O     22.39496283  5.92594576  16.69454424
O     20.60989133  13.51014376  9.09343245
O     20.22155679  7.43805739  13.03347059
O     19.66573239  12.40061886  13.74646654
O     21.76316809  13.13707999  12.30490991
O     24.52913821  7.55503299  13.15865002
O     24.03697571  12.15017590  13.20708529
O     24.00629575  13.47620883  10.97273356
O     18.00056477  13.67369395  16.52175859
O     17.58442601  5.97827932  16.74728551
O     26.32644653  11.90519456  14.54033326
O     26.54054239  8.01697945  14.82120989
O     16.55243757  8.11796471  15.50964085
O     16.30154005  11.74600720  15.76589658
O     24.03820346  11.96420636  15.86115288
O     24.19416254  7.68995781  15.83532448
O     24.64641481  9.86323868  14.35081468
O     22.40936706  12.04869068  17.90301299
O     22.41108126  8.37017145  17.67172739
O     21.47793608  11.33838522  15.48431343
O     21.70782800  8.01203455  15.13354819
O     17.46237833  11.64979176  18.15180915
O     17.91827102  8.39395150  17.74516263
O     18.87111927  11.20936122  15.97284606
O     19.14204745  7.68774538  15.47257883
O     19.98261364  9.78874208  14.04576337
O     25.60964254  13.65969087  22.19141428
O     18.02356742  14.22000127  22.48922489
O     17.83984991  7.38476350  20.20838546
O     18.00637128  12.31672153  20.66938520
O     23.58562711  14.81317327  26.53044986
O     17.92708727  14.86280975  19.89567771
O     19.31524673  13.57477957  24.69133521
O     22.10146668  13.81335356  29.19097385
O     20.60989133  13.51014376  22.38473244
O     19.66573239  12.40061886  27.03776654
O     21.76316809  13.13707999  25.59620992
O     24.03697571  12.15017590  26.49838529
O     24.00629575  13.47620883  24.26403356
O     23.09049208  14.40021709  21.92682436
O     22.52266940  7.62679098  20.23346200
O     22.11539733  12.42423475  20.49830101
O     21.79893171  10.04122582  19.57802335
O     19.98835360  11.89554542  18.94861870
O     20.17447531  7.96984014  19.06318155
O     18.48365258  9.88282495  19.86677115
O     6.04958987  15.32058986  14.42340463
O     15.77481174  15.25860429  15.48253466
O     14.38716928  24.13392220  14.47067571
O     13.50524177  16.42824890  14.60309040
O     14.63480820  22.07242084  16.17211041
O     14.63436390  17.07954454  16.97945362
O     14.76061824  24.54398663  17.08850582
O     12.92640196  23.65082165  12.38040502
O     12.26785252  16.38973626  12.27532629
O     10.04579329  15.95904968  7.07418805
O     12.47709106  25.88234083  13.75697418
O     11.84289079  23.56336505  14.84394826
O     10.97704659  15.53840790  14.43326025
O     11.08672258  27.60835750  16.78401765
O     11.30311383  17.68404267  10.20011005
O     12.47034550  25.60374733  17.81046825
O     9.92737431  15.67343308  11.20680016
O     10.24876063  15.08121389  16.98327200
O     10.28166251  25.11076498  16.38724978
O     12.16995389  15.18509615  9.90367406
O     14.34259844  27.17533632  16.76504482
O     8.05652288  17.22443905  10.12378088
O     7.75118168  16.25379907  12.59509882
O     9.22046429  23.58436118  14.50890080
O     8.47188200  15.89928045  15.16140422
O     10.22286383  22.46236999  16.62833313
O     10.30816180  17.53797967  16.04902684
O     10.65744494  19.90027265  17.03270582
O     12.23151680  17.89884665  17.84436656
O     12.49532711  21.69953000  17.75557831
O     14.09782957  19.67719940  17.05406949
O     8.73361642  26.17987160  21.04117011
O     12.92640196  23.65082165  25.67170502
O     10.08198276  26.23242426  18.79208332
O     12.26785252  16.38973626  25.56662629
O     10.04579329  15.95904968  20.36548805
O     9.59641517  23.89876528  19.93133700
O     11.34483427  25.56643033  21.03231941
O     12.77645084  22.45192904  23.36742943
O     11.30311383  17.68404267  23.49141004
O     10.53611521  23.23491862  24.67776890
O     9.92737431  15.67343308  24.49810016
O     12.12259809  25.03055245  23.53945202
O     12.16995389  15.18509615  23.19497406
O     14.68255962  26.13647981  19.18507014
O     13.87382560  25.86168975  21.71643917
O     14.62796958  16.00948158  20.47577337
O     14.38879417  23.72008373  20.23517085
O     12.08847338  27.51493832  22.69209636
O     15.74855459  18.18330918  21.54189857
O     8.14481453  17.75999793  20.76630820
O     8.41149113  21.75446351  20.98360736
O     9.68683181  17.94816953  18.60767887
O     10.19825359  21.46274310  19.07963300
O     10.69096532  18.45971380  20.99121671
O     10.97329161  22.25743235  21.49046064
O     14.39647588  18.33721017  19.29493564
O     14.91497079  21.55181195  18.78467873
O     13.17248371  17.89456523  21.64988245
O     13.45758945  21.37585813  21.00076932
O     11.93544571  20.05576953  22.66921895
O     5.75574254  13.65969087  8.90011428
O     8.08433200  14.31894018  7.91917511
O     7.88359838  12.18356524  9.54105430
O     7.61728495  14.61648247  10.53130977
O     13.40610936  14.71935423  16.56123251
O     9.49280760  13.67634216  5.82490962
O     12.93942136  14.08947577  13.39530742
O     10.61275462  13.68969857  8.28527964
O     9.70199983  12.49224376  16.78271453
O     11.88905995  13.30656511  18.14767213
O     13.97098927  12.11716166  17.03051381
O     14.34259844  7.30543632  16.76504482
O     13.20703436  13.85542163  7.89317003
O     8.06864955  13.81230321  13.58544809
O     12.31169872  12.53004231  9.95320962
O     6.47254654  11.90519456  14.54033326
O     14.35559581  7.85457656  14.13537010
O     14.07983401  11.89004329  14.37573079
O     14.50923120  9.79015643  15.96645660
O     12.30529144  11.67742357  12.46141712
O     11.52143569  12.43243417  14.88937140
O     11.92692288  9.99650703  10.47774654
O     10.03519837  11.79424204  11.09581809
O     8.43130436  9.78183779  10.38025777
O     7.62361042  11.62512016  12.15050548
O     9.07262292  11.49575885  14.37323798
O     10.66431524  10.17190153  16.00412944
O     15.83121108  13.75769515  21.11264612
O     8.08433200  14.31894018  21.21047512
O     9.49280760  13.67634216  19.11620962
O     10.61275462  13.68969857  21.57657964
O     14.41402332  13.92939451  18.86886144
O     13.20703436  13.85542163  21.18447003
O     12.31169872  12.53004231  23.24450962
O     12.30529144  11.67742357  25.75271712
O     11.92692288  9.99650703  23.76904654
O     10.03519837  11.79424204  24.38711810
O     22.20317820  15.57031250  31.13268139
H     26.82752196  15.32376885  14.12835446
H     27.31576456  24.16627016  14.00333718
H     24.09863924  25.57356937  12.73546719
H     22.55561135  26.72859850  16.48226054
H     21.00591537  25.53702673  12.89707975
H     17.71696966  26.78154670  16.51890530
H     17.63989203  18.00784700  8.47571130
H     19.89654952  22.19811075  10.30502077
H     21.42753202  18.04982835  8.09528264
H     24.74272593  21.97521396  10.48937519
H     24.50309229  17.78912645  10.21235394
H     26.82752196  15.32376885  27.41965446
H     27.27076850  25.59861765  22.34976055
H     18.30154265  27.86581720  19.61321241
H     24.70383355  23.15984116  27.51966800
H     20.59591523  25.80081906  25.23477874
H     24.39342944  26.03997172  25.11666990
H     17.84841896  15.59480039  28.91864161
H     22.03979329  28.01673404  19.57218606
H     20.40316006  23.19980509  27.62548259
H     26.69664151  18.06912123  22.13545245
H     26.94752126  21.46015580  22.35845553
H     17.67812973  13.96141021  8.32918819
H     22.67504158  5.00000000  16.62326767
H     21.28973285  13.68350324  8.42361008
H     20.66379460  6.65131369  12.67799897
H     24.22951813  6.76534787  12.68165396
H     24.20839027  13.99851361  10.18073891
H     17.79830617  5.06491968  16.50044661
H     27.12006854  12.08908027  14.01378777
H     27.35339161  7.79807393  14.33927989
H     26.56038089  13.67467415  22.38317477
H     17.84711064  6.50531446  20.61755128
H     22.34229241  12.90540394  29.43290452
H     19.86452234  11.69505314  27.67302992
H     24.47149826  11.74230932  27.26371856
H     22.47297837  6.82027628  20.77008556
H     5.14369434  15.63973042  14.28774846
H     12.41841731  23.61708149  11.55474576
H     9.80347275  16.89133822  6.96008790
H     12.71256190  26.81340072  13.62066219
H     10.85044938  28.14675161  16.01252121
H     11.59135703  18.18508443  9.42115367
H     14.69878378  27.75203807  16.07118094
H     7.71774994  17.77763148  9.40259365
H     8.49888571  24.03087447  14.03895374
H     8.31382579  25.94877668  21.88453893
H     12.90931711  24.04762474  26.55666571
H     12.36061554  15.92300444  26.41188153
H     9.60951087  23.33231733  24.40792100
H     8.97473747  15.84494448  24.43511693
H     11.90918790  27.97596342  23.52648990
H     7.75393596  17.99366372  21.62276267
H     8.00034164  21.47411465  21.81623009
H     5.00000000  14.06962548  9.34923212
H     10.00271683  13.65592919  5.00000000
H     14.17897337  6.53008978  17.32447720
H     13.99581861  14.18010958  7.43132898
H     5.53895868  11.64381062  14.50883491
H     13.47116434  7.68904692  13.77304303
H     11.84401660  9.04911084  10.66870991
H     8.58392532  8.92371743  10.80597634
H     10.68120527  9.25105822  15.69972454
H     7.64459338  13.94035306  21.98777926
H     12.54851104  12.18538751  26.54247459
H     11.84401660  9.04911084  23.96000991
H     9.11859072  11.53139577  24.20923536
H     21.64383572  15.84951549  31.87435631
H     16.39353504  16.68521411  17.67120868
