# Supplementary material for: Brønsted acidity in zeolites measured by deprotonation energy
Source: Sci Rep. 2022 May 4;12:7301. doi: 10.1038/s41598-022-11354-x (PMC9068704; doi:10.1038/s41598-022-11354-x)
Supplement: Supplementary file 2 — Supplementary Information 2. [file 41598_2022_11354_MOESM2_ESM.zip › structures/clusters/mfi/MFI_Al11-O24_bas_cluster_15T.xyz]

76

Si    14.74377791  12.21031351  8.69972619
Si    14.77792803  7.49777911  8.68933736
Si    10.03679476  7.50187963  8.70839127
Si    12.31536429  11.40463705  6.82365911
Si    12.31969495  8.28595597  6.85381011
Si    10.26284946  13.79937960  13.17997619
Si    14.08329961  11.41476289  11.64738718
Si    14.09811764  8.32463709  11.62836274
Si    10.98425557  11.35535791  11.56198745
Si    10.99717521  8.34704771  11.54136270
Si    10.14215173  15.39627103  8.71490782
Si    11.16019880  16.25979558  11.43278318
Si    7.09122369  8.32683939  9.08841114
Si    6.99618992  11.40920722  9.10331423
Al    9.92991545  12.32561404  8.54503627
O     15.09179307  13.79608683  8.74456340
O     15.12216494  5.91442079  8.80955782
O     12.46834427  7.49425434  5.44942857
O     12.66332494  12.15501789  5.42213241
O     10.49724176  13.86469636  9.05061411
O     10.47697980  5.97387408  9.02600034
O     15.89816656  11.41157720  7.89929376
O     15.92118702  8.26355145  7.84778818
O     14.77941557  11.62071736  10.21003277
O     14.76606473  8.16218025  10.16643595
O     13.29272979  11.96030581  8.02282096
O     13.32045442  7.67824852  7.99043580
O     10.40616838  11.18022130  9.97934261
O     10.47161277  8.47883589  9.98056432
O     10.78220994  11.59770591  7.23922436
O     10.78768368  8.08833545  7.39790353
O     12.66469229  9.83163867  6.58210017
O     9.00188469  13.94972782  14.18010907
O     11.62182085  13.64734606  14.04553662
O     10.06238996  7.32429385  12.35941765
O     10.05237084  12.41854948  12.31632169
O     14.87686743  7.43969038  12.72847700
O     14.80811106  12.28861093  12.79178341
O     14.17138178  9.86631634  12.11064316
O     12.51181738  11.86454493  11.51669170
O     12.53516114  7.84306657  11.54930249
O     10.85532253  9.85082427  12.16392084
O     10.83114999  16.35068237  9.85514391
O     10.68678238  15.85011475  7.24374402
O     10.32776308  15.05095965  12.15110832
O     12.74274061  15.98884350  11.69750405
O     10.71068228  17.67286188  12.09617709
O     6.47136496  12.02662034  10.52637139
O     6.56004674  7.63782666  10.46281317
O     8.43423154  7.58321243  8.53187277
O     8.22100809  12.21733161  8.47779461
O     5.97913190  8.20494262  7.91458092
O     5.75353373  11.37032439  8.04778278
O     7.44728978  9.86681820  9.41451942
O     8.53812620  15.66624456  8.65535589
H     14.84594226  14.71559761  8.55759469
H     14.87777845  5.00000000  8.59740256
H     12.82820855  6.70357180  5.01789778
H     12.89631774  12.99669395  5.00000000
H     10.28412174  5.04429016  8.82705434
H     16.62386657  11.41631894  7.25568128
H     16.67057302  8.31158279  7.23377384
H     8.03840604  14.04632064  14.12284904
H     12.25442802  14.04994510  14.66085944
H     10.18884143  6.50983773  12.87085802
H     15.07950971  6.53720851  13.02064575
H     15.02693007  13.19312296  13.06541863
H     11.57507567  15.84639991  6.85410157
H     13.69147154  16.06701714  11.51122871
H     10.42973897  18.03992998  12.94895600
H     6.31705402  12.86430840  10.99044773
H     6.38589877  6.82537802  10.96331261
H     5.13674256  7.75988677  7.73235719
H     5.00000000  11.92983436  7.80276134
H     7.74970362  15.80654140  9.20271923
H     10.30028313  10.20565113  9.76794541
