# Supplementary material for: Brønsted acidity in zeolites measured by deprotonation energy
Source: Sci Rep. 2022 May 4;12:7301. doi: 10.1038/s41598-022-11354-x (PMC9068704; doi:10.1038/s41598-022-11354-x)
Supplement: Supplementary file 2 — Supplementary Information 2. [file 41598_2022_11354_MOESM2_ESM.zip › structures/clusters/mfi/MFI_Al12-O26_bas_cluster_28T.xyz]

130

Si    14.50128985  7.05544442  12.11598847
Si    10.04581853  8.53773388  7.40359838
Si    12.08549408  7.48144650  14.06707266
Si    9.42041554  17.49246544  8.34819853
Si    10.46299716  9.40606529  10.29271800
Si    10.42313368  16.97764872  11.17558168
Si    13.67149600  9.55273792  10.33152907
Si    13.46962885  16.88733894  11.11049168
Si    7.44751823  7.51093521  14.21810708
Si    14.41178488  17.23500629  8.27386861
Si    9.60205106  7.05540948  12.18672390
Si    11.88377059  16.46506479  6.70896226
Si    14.59047107  14.67530214  12.94634972
Si    14.44899082  11.59064347  12.43526466
Si    12.55249482  15.32861026  14.99044583
Si    12.08648872  10.60344863  14.30936941
Si    7.51115104  15.51381156  14.86771529
Si    7.34220046  10.63720660  14.30870831
Si    9.62644055  11.33941360  12.48631301
Si    11.44721120  14.49063809  17.70372720
Si    11.44961735  11.39983153  17.24086388
Si    8.35181927  14.52336373  17.64415166
Si    8.32817154  11.46556867  17.11327769
Si    14.60011237  19.26261035  12.94034322
Si    12.68343307  18.51606357  15.06927151
Si    7.70113348  18.64017239  14.84169609
Si    10.24367983  19.38675530  13.30588020
Al    9.96354960  14.61179000  13.20704811
O     15.77953629  7.23292607  13.09262102
O     15.78674646  16.80639273  7.55066599
O     5.85613450  7.24101003  14.08557284
O     8.96409125  9.16015134  6.37923321
O     13.16883465  6.89729533  13.02125603
O     7.98754215  16.93274162  7.81239724
O     14.69846132  5.71629670  11.21825582
O     14.40833325  8.35224433  11.13831326
O     10.07242252  9.48210468  8.72839217
O     12.08545050  6.53806382  15.38541073
O     9.41791782  17.37410618  9.95824693
O     12.58644101  16.93715775  14.70684300
O     9.65297353  7.01357973  7.81058402
O     12.43565520  9.02531779  14.45472628
O     11.51798578  8.54983497  6.73394218
O     10.61164833  7.45461783  13.39347200
O     10.58968421  16.58687453  7.67760759
O     9.87182245  10.75740336  11.00151162
O     10.05869191  15.52653007  11.74926074
O     12.06454027  9.37500076  10.52930522
O     11.94704956  17.02346428  10.56815673
O     11.97837901  17.73274023  5.70745980
O     9.76894706  8.10579274  10.95778652
O     14.14873295  10.99111062  10.94020009
O     13.61057105  15.49473105  11.93350668
O     14.04613607  9.48499681  8.75682439
O     8.10087349  6.58755081  15.39097660
O     14.51031755  16.87819392  9.85877495
O     8.09251774  7.13634125  12.77486860
O     13.21882827  16.37489098  7.61264843
O     8.04538750  17.05495727  14.74370011
O     7.73315741  9.08127344  14.56867464
O     9.87592276  5.56425737  11.64297480
O     11.78353994  15.07944079  5.88061450
O     16.03128768  15.41724099  13.03464154
O     15.69699045  10.80758325  13.12550216
O     13.95330636  14.66736827  14.44242744
O     13.13464159  11.35900881  13.35181505
O     14.76114495  13.17410273  12.33737225
O     12.47439333  15.09999696  16.60678516
O     12.10977951  11.30928621  15.75793270
O     11.31782424  14.62819035  14.24787268
O     10.59809734  10.76850106  13.63616908
O     7.41617435  15.11017811  16.45381344
O     7.82971397  11.54189381  15.56488424
O     8.47977948  14.53229844  14.05769690
O     8.09391513  11.17591128  12.95204801
O     9.98087768  12.97820234  12.24708149
O     7.42457059  10.37716085  17.91047683
O     7.92375564  15.19642519  19.06345771
O     12.22467449  10.41525321  18.25575073
O     11.78353994  15.07944079  19.17191450
O     11.62065704  12.88644088  17.82527351
O     9.91018850  14.86050275  17.29069081
O     9.88095838  10.97481969  17.14526267
O     8.15148556  12.91546400  17.80775464
O     16.18447406  18.96655562  12.97415611
O     6.25927989  18.95551884  14.19093157
O     14.05264703  19.16557825  14.46565954
O     14.31901143  20.74258591  12.31942795
O     13.80948311  18.16992025  12.03777783
O     12.72966619  18.74120224  16.67489942
O     9.64362443  19.04335062  7.88820863
O     11.40979804  19.29951543  14.42926770
O     10.29379803  18.08783689  12.34935931
O     7.70696496  19.12960879  16.39370889
O     8.80110634  19.49475503  14.02540406
O     14.12196247  18.82470058  8.07224107
O     10.42444267  20.75252596  12.45322109
O     5.74915839  10.80299687  14.07178322
O     6.00429485  15.45330787  14.24827101
H     16.73202211  7.39764442  13.01175925
H     16.75177650  16.71171055  7.57620598
H     5.08707223  7.12471687  14.66515814
H     8.16494732  9.07082801  5.83674789
H     7.67760355  16.77696745  6.90654269
H     14.16135338  5.05647208  10.75237329
H     11.85010587  6.55949606  16.32618359
H     9.89110453  6.07776646  7.71867556
H     12.12775764  8.78310189  6.01654074
H     11.81942914  18.43947528  5.06235477
H     14.42708122  8.93232047  8.05658897
H     8.33002390  6.55606570  16.33299506
H     10.35580701  5.00000000  11.01669633
H     11.58181094  14.72627863  5.00000000
H     16.90747456  15.49788643  12.62636116
H     16.65367298  10.70840187  12.99971826
H     7.54727161  9.56138140  18.42072026
H     7.65246956  16.07443568  19.37394351
H     12.41414238  9.52746974  18.59757295
H     11.84364903  15.91041008  19.66868098
H     17.04660571  18.79184101  12.56537276
H     5.30394690  19.12206388  14.21332871
H     14.03161603  21.15171926  11.48821572
H     12.12104528  18.84213466  17.42342680
H     9.63991037  19.98719847  8.11189915
H     8.25759043  19.08014266  17.19074383
H     14.40284763  19.75233202  8.11101536
H     10.61577948  21.14118372  11.58532976
H     5.00000000  11.25881841  14.48637752
H     5.16054645  14.97576373  14.27893444
H     10.08704728  13.23632829  11.30795570
