# Supplementary material for: Brønsted acidity in zeolites measured by deprotonation energy
Source: Sci Rep. 2022 May 4;12:7301. doi: 10.1038/s41598-022-11354-x (PMC9068704; doi:10.1038/s41598-022-11354-x)
Supplement: Supplementary file 2 — Supplementary Information 2. [file 41598_2022_11354_MOESM2_ESM.zip › structures/clusters/mfi/MFI_Al10-O24_bas_cluster_142T.xyz]

559

Si    21.77869647  22.07346856  7.69952847
Si    21.57900507  9.53984999  7.37827864
Si    18.60964224  22.21352972  7.76875993
Si    18.38160105  9.44705857  7.40731949
Si    24.52756988  22.07930040  16.15702393
Si    17.56185881  11.92271004  22.46892953
Si    24.38265036  9.97692862  15.84513347
Si    17.57084627  19.80788123  22.82829830
Si    14.40934193  9.75697216  18.78016108
Si    14.56143144  21.79926887  19.14308701
Si    22.06529924  21.40105892  18.00518538
Si    19.98428075  11.50051195  24.41655561
Si    21.93980353  10.42040283  17.75861561
Si    20.08130276  20.31740355  24.58123631
Si    10.12136510  20.38485984  23.79984474
Si    12.08149144  10.27800081  16.84533317
Si    10.00538973  11.39719826  23.59606243
Si    11.95070006  21.52158136  17.30300848
Si    21.77869647  22.07346856  20.99082848
Si    20.31027350  12.35238491  27.30614553
Si    21.57900507  9.53984999  20.66957864
Si    20.46335021  19.70298919  27.58866186
Si    10.54452948  19.46793546  20.87621851
Si    11.68950183  9.85895717  27.13084054
Si    10.28674266  11.96658701  20.57538075
Si    11.83828906  22.27870026  27.60790016
Si    18.60964224  22.21352972  21.06005993
Si    23.49963911  12.39667715  27.29624428
Si    18.38160105  9.44705857  20.69861949
Si    23.64073384  19.69140183  27.61930516
Si    13.76164408  19.42223627  21.00561664
Si    13.49321855  12.29402174  20.52845488
Si    17.51967450  21.35851992  18.30159067
Si    24.57246329  11.48376080  24.55291350
Si    17.31728078  10.44831865  17.97932635
Si    24.66775818  20.36209598  24.79438884
Si    14.73770343  20.28085525  23.76088247
Si    27.25939972  10.32278046  16.73554852
Si    14.69403411  11.62708547  23.30554934
Si    27.40296298  21.44912079  17.08742299
Si    19.53559330  21.97261350  16.16756218
Si    22.44949193  11.91989914  22.51959204
Si    19.42379148  10.01240485  15.87653410
Si    22.60733640  19.69895265  22.75583565
Si    12.54480362  19.84473719  25.71730506
Si    9.61700970  9.58613638  18.54539975
Si    12.51422421  12.22881025  25.20794964
Si    9.60539063  22.04755827  19.21537059
Si    24.39031378  17.46619261  16.34761716
Si    17.53475949  7.51275311  22.81289713
Si    24.35291614  14.40105975  16.06924151
Si    17.68483891  24.31342009  23.01116772
Si    14.31505076  14.42683733  18.35766111
Si    14.41534847  17.57021575  18.72519691
Si    22.02119409  18.24803903  18.20696176
Si    19.98005928  8.38435961  24.64870624
Si    22.00388568  13.53656118  18.01217409
Si    20.04836598  23.47572191  24.85812627
Si    10.17961272  23.50708130  23.84527618
Si    11.90145123  13.43540060  16.75577123
Si    10.05608089  8.23234183  23.37943205
Si    11.81649209  18.39099508  17.02724927
Si    21.43555541  17.43370012  21.12133870
Si    21.37767324  14.34420056  20.92331194
Si    20.57437146  24.33462870  14.57608087
Si    10.62321959  24.31138869  20.93211828
Si    11.37736622  14.37446647  27.06022502
Si    10.62894354  7.51291783  20.41031161
Si    11.48690940  17.47980209  27.37495675
Si    18.29529199  14.35003767  20.82325954
Si    13.70750600  24.26168227  20.74345147
Si    17.30097466  18.29952062  18.09715500
Si    24.63502832  8.36502637  24.66128170
Si    17.25694601  13.58044043  17.98860606
Si    24.70789300  23.49785544  24.90205334
Si    14.83274689  23.37968896  23.54567398
Si    27.21223713  13.44400783  16.63471641
Si    14.69427652  8.49074138  23.38230347
Si    27.20727609  18.29193868  17.07456017
Si    19.61387138  17.52910543  16.36243279
Si    22.41713223  7.53739766  22.81582700
Si    19.57488534  14.37111337  16.20014399
Si    22.51579230  24.29544711  23.04666542
Si    12.73517056  24.26896671  25.53364771
Si    9.43028995  14.23669683  18.66349755
Si    12.47280609  7.50490683  25.19440212
Si    9.55316054  17.29717720  18.88692469
Si    17.56185881  11.92271004  9.17762954
Si    17.57084627  19.80788123  9.53699830
Si    19.98428075  11.50051195  11.12525561
Si    20.08130276  20.31740355  11.28993631
Si    10.12136510  20.38485984  10.50854474
Si    10.00538973  11.39719826  10.30476243
Si    20.31027350  12.35238491  14.01484553
Si    20.46335021  19.70298919  14.29736186
Si    11.68950183  9.85895717  13.83954054
Si    11.83828906  22.27870026  14.31660016
Si    23.49963911  12.39667715  14.00494428
Si    23.64073384  19.69140183  14.32800516
Si    8.52328927  9.77918995  13.95130521
Si    8.63817565  22.40666783  14.32324097
Si    24.57246329  11.48376080  11.26161350
Si    24.66775818  20.36209598  11.50308884
Si    14.73770343  20.28085525  10.46958247
Si    14.69403411  11.62708547  10.01424934
Si    22.44949193  11.91989914  9.22829204
Si    22.60733640  19.69895265  9.46453565
Si    12.54480362  19.84473719  12.42600506
Si    12.51422421  12.22881025  11.91664965
Si    17.53475949  7.51275311  9.52159713
Si    17.68483891  24.31342009  9.71986772
Si    19.98005928  8.38435961  11.35740624
Si    20.04836598  23.47572191  11.56682626
Si    10.17961272  23.50708130  10.55397618
Si    10.05608089  8.23234183  10.08813205
Si    20.52191232  7.56205857  14.31712746
Si    11.37736622  14.37446647  13.76892502
Si    11.48690940  17.47980209  14.08365675
Si    23.63826133  7.56459681  14.18715129
Si    23.69056267  24.41031558  14.48355827
Si    24.63502832  8.36502637  11.36998170
Si    24.70789300  23.49785544  11.61075334
Si    14.83274689  23.37968896  10.25437398
Si    14.69427652  8.49074138  10.09100346
Si    19.61387138  17.52910543  29.65373279
Si    22.41713223  7.53739766  9.52452700
Si    19.57488534  14.37111337  29.49144399
Si    22.51579230  24.29544711  9.75536542
Si    12.73517056  24.26896671  12.24234771
Si    12.47280609  7.50490683  11.90310212
Si    13.72382626  7.46724488  20.56893294
Si    7.40549972  10.32278046  16.73554852
Si    7.54906298  21.44912079  17.08742299
Si    7.35833713  13.44400783  16.63471641
Si    7.35337609  18.29193868  17.07456017
Si    7.72662471  19.95682752  12.46473724
Si    7.56746537  12.11969089  12.12819444
Si    7.69298324  24.37792645  12.34431625
Si    7.70863632  7.53518330  11.89155754
Si    8.23558498  14.51886231  13.77306534
Si    8.28466135  17.48931740  14.19276794
Al    18.32007127  17.42658649  21.14328750
O     22.02620031  22.22177196  6.10798153
O     21.90430556  9.48460709  5.79208113
O     19.97641936  9.61378349  7.64669800
O     18.29240330  22.17568469  6.17451979
O     18.04066727  9.53665933  5.82502170
O     25.83055395  21.82836114  17.08086894
O     16.29696467  11.80106907  23.47143993
O     25.65081070  10.15355362  16.84007191
O     16.34086015  20.08730329  23.86673602
O     26.27875743  20.17925634  24.82024824
O     15.72922048  10.13408625  17.91768118
O     26.16657053  11.76866810  24.46044990
O     15.92726259  21.61725042  18.29765597
O     23.21157849  22.06322501  17.08645433
O     18.91008254  12.06713054  23.34836942
O     23.04625087  9.82653513  16.74226947
O     18.92721601  19.60122238  23.70892421
O     9.01825445  19.74811788  24.80145347
O     13.16570164  9.51208015  17.77112171
O     8.92311229  12.13727752  24.53962812
O     13.32906743  21.55453118  18.13492103
O     24.65195580  23.54271633  15.46099672
O     17.36682721  13.22158778  21.51861274
O     24.58374716  8.62602469  14.96558068
O     17.26237022  18.51413575  21.93361336
O     14.67485867  8.37936364  19.61073953
O     14.55654890  23.30001524  19.75473604
O     24.44823102  20.94362131  14.98774912
O     17.60336571  10.61988089  21.50494163
O     24.29830627  11.24045626  14.82456973
O     17.73158277  21.11377393  21.85389501
O     14.08087288  10.96241030  19.81542665
O     14.49745604  20.72749576  20.36432624
O     22.02620031  22.22177196  19.39928153
O     19.93702002  12.45325090  25.73179638
O     21.90430556  9.48460709  19.08338113
O     20.15948092  19.55970084  26.01408336
O     10.07341841  19.53125287  22.42384420
O     12.35113923  9.82958995  15.31690512
O     9.68354598  11.76236630  22.05905861
O     12.17695269  22.27979076  15.89571605
O     22.38971144  19.82848667  18.23872594
O     19.65750519  9.96625134  24.84491347
O     22.31379455  11.94916312  18.16606943
O     19.71679365  21.89049550  24.78245166
O     9.81476511  21.95817647  23.49456074
O     12.26765787  11.88311795  17.06948827
O     9.91354211  9.78950899  23.83366646
O     11.49565494  19.97980059  17.05808454
O     20.62393824  21.53580633  17.28419689
O     21.46004023  11.54540501  23.75321435
O     20.48416109  10.39044015  17.04728931
O     21.53350574  20.18316593  23.87660901
O     11.59271089  20.26379380  24.46813903
O     10.56763904  9.84286993  17.24756579
O     11.49264347  11.93193769  23.97230316
O     10.76942806  22.28969040  18.10403326
O     22.37833993  23.39841834  21.70578278
O     19.84603575  13.73138036  14.73610717
O     22.17004705  8.19402454  21.35239914
O     19.96227882  18.33319558  15.00942016
O     10.00438267  18.08240261  20.23023333
O     11.94755963  8.42936691  26.41673101
O     9.51565485  13.22673905  19.92143793
O     12.63921132  23.54704422  26.98480637
O     20.18967933  21.94598497  21.32506265
O     21.90974332  12.14157986  27.50885543
O     19.97641936  9.61378349  20.93799800
O     22.05125398  19.91004071  14.59490040
O     12.16088585  19.53781358  20.76444187
O     10.09855724  10.17144677  27.23617685
O     11.88234299  12.22570547  20.63688979
O     10.23871325  22.43728135  27.33822367
O     22.54337923  20.73245012  21.49692695
O     19.52974682  11.08287402  14.66067646
O     22.27923522  10.85975521  21.30349115
O     19.65138562  20.98861790  14.87675639
O     9.90041228  20.69948230  20.05484271
O     12.40966038  11.04803313  26.30870667
O     10.00056254  10.63269653  19.71433076
O     12.34616343  20.87601713  26.95813524
O     18.19123893  23.69286719  21.59326123
O     23.93585015  13.84900297  14.59472559
O     17.84688387  8.02891280  21.29350995
O     24.14759461  18.30028776  14.98048299
O     14.32878369  18.08274032  20.26439154
O     13.88901102  13.62818682  19.69730057
O     18.29240330  22.17568469  19.46581979
O     23.88611386  12.38353849  25.72350089
O     18.04066727  9.53665933  19.11632170
O     23.95839298  19.59356576  26.03825240
O     14.09790211  19.34045745  22.58672517
O     27.84440334  9.50714429  15.45689381
O     14.15371548  12.42534085  21.99919132
O     28.21512982  22.20657316  15.90204063
O     18.06356389  21.80841963  16.84019035
O     23.96707868  11.86163089  23.09568108
O     17.93202169  10.09106297  16.52001313
O     24.10019826  19.74359988  23.40690878
O     14.08454793  19.87553680  25.19644068
O     27.91730546  9.73275237  18.09802488
O     14.02829852  12.26787830  24.63554255
O     28.00302201  21.92504087  18.51486187
O     17.80222899  19.75789934  18.55819031
O     24.27163364  9.92670133  24.91386198
O     17.57387834  12.02738975  18.33814765
O     24.28443736  21.93598690  24.89745507
O     14.36626958  21.83167382  23.41471864
O     27.66740358  11.88897408  16.58746460
O     14.29783321  10.05211753  23.16659373
O     27.60868389  19.85160286  16.88817473
O     19.73717814  23.51380596  15.70061965
O     22.16665098  13.41343261  21.98273249
O     19.66923513  8.51557854  15.31032880
O     22.32418846  18.18580274  22.26206872
O     12.19319190  18.33865519  26.20134314
O     9.83895760  8.09052624  19.12149099
O     12.21828522  13.67239167  25.87281208
O     9.56841152  23.32546777  20.20483651
O     25.59462373  18.13091229  17.22170335
O     16.30816350  8.33339672  23.50660293
O     25.59526113  13.54813391  16.67859540
O     16.45175408  23.45811196  23.63659482
O     26.32821869  23.62609403  24.85872243
O     15.67170072  13.78964413  17.72481405
O     26.24411516  8.21531714  24.52596007
O     15.69815001  18.21625895  17.93579779
O     23.03469330  17.45347528  17.22544212
O     18.85193489  7.70377368  23.72358010
O     23.09691669  14.25413576  17.07081338
O     18.91408569  24.32394291  24.06844147
O     9.05490233  24.15593736  24.79731882
O     13.14060606  14.37345343  17.23844673
O     13.10961847  18.05165806  17.92619619
O     24.78052043  15.95291712  15.92282898
O     17.15670395  25.81606307  22.72824631
O     14.60057298  15.96766576  18.75797339
O     22.17873027  17.61983792  19.67916238
O     19.94881381  7.64625051  26.09104948
O     22.07855277  14.25373258  19.45853061
O     20.01834276  23.96711911  26.39547035
O     10.23086574  24.40617061  22.49984697
O     11.68710210  13.61676603  15.16850450
O     9.95778197  8.09050969  21.77183130
O     12.11360784  17.91401058  15.51492063
O     20.50377428  18.03660334  17.62857995
O     21.43133130  8.19704630  23.93756159
O     20.52791078  13.71707362  17.34489238
O     21.51570598  23.76236254  24.21735298
O     11.63763071  23.57297605  24.55232746
O     10.55610900  13.86745938  17.54753953
O     11.48489804  7.64800548  23.90017814
O     10.53364483  17.59887368  17.61946983
O     21.45565294  15.84823727  21.49466952
O     20.37401396  25.91618733  14.86956292
O     10.50020229  25.78147122  20.28866748
O     11.83195701  15.92198620  27.12395718
O     19.93883779  18.00774228  21.04905019
O     19.83687658  13.81651587  20.76098790
O     22.14802726  23.92383983  14.68129390
O     12.15048780  23.76084191  20.74786804
O     9.79802404  14.24314926  26.72696627
O     12.18950625  7.97806760  20.38109320
O     9.88527738  17.74645481  27.36839269
O     18.15645183  15.75932741  21.54868147
O     23.84095770  25.97801769  14.87042097
O     13.84513625  25.77185131  20.16193136
O     17.73344039  17.24755490  19.34987902
O     17.74319687  14.54310379  19.24774027
O     24.12756497  24.21261304  26.23243142
O     14.28990436  24.20995919  22.25609645
O     27.81394984  14.19331610  15.33407496
O     14.17038535  7.62269361  22.11723453
O     27.71805746  17.47200052  15.76296888
O     18.03608989  17.77212371  16.75571338
O     23.95070596  7.82745764  23.28639879
O     18.03301408  14.07941797  16.65007285
O     24.05008607  24.22285564  23.59925806
O     14.21529520  24.04595880  24.89785913
O     27.81439673  14.14439448  17.97260497
O     13.97939296  7.93344838  24.73780458
O     27.89570035  17.70163359  18.42785573
O     19.84832715  15.95836299  16.08371189
O     22.14100629  25.82244437  22.66551245
O     12.45454297  25.84972328  25.73238831
O     9.64755642  15.72543186  19.25187632
O     16.29696467  11.80106907  10.18013993
O     16.34086015  20.08730329  10.57543602
O     26.27875743  20.17925634  11.52894824
O     26.16657053  11.76866810  11.16914990
O     18.91008254  12.06713054  10.05706942
O     18.92721601  19.60122238  10.41762421
O     9.01825445  19.74811788  11.51015347
O     8.92311229  12.13727752  11.24832812
O     17.36682721  13.22158778  8.22731274
O     17.26237022  18.51413575  8.64231336
O     24.44823102  20.94362131  28.27904912
O     17.60336571  10.61988089  8.21364163
O     24.29830627  11.24045626  28.11586973
O     17.73158277  21.11377393  8.56259501
O     19.93702002  12.45325090  12.44049639
O     20.15948092  19.55970084  12.72278336
O     10.07341841  19.53125287  9.13254420
O     12.35113923  9.82958995  28.60820512
O     9.68354598  11.76236630  8.76775861
O     12.17695269  22.27979076  29.18701605
O     19.65750519  9.96625134  11.55361347
O     19.71679365  21.89049550  11.49115166
O     9.81476511  21.95817647  10.20326074
O     9.91354211  9.78950899  10.54236646
O     21.46004023  11.54540501  10.46191435
O     21.53350574  20.18316593  10.58530901
O     11.59271089  20.26379380  11.17683903
O     11.49264347  11.93193769  10.68100316
O     22.37833993  23.39841834  8.41448278
O     19.84603575  13.73138036  28.02740717
O     22.17004705  8.19402454  8.06109914
O     19.96227882  18.33319558  28.30072016
O     11.94755963  8.42936691  13.12543101
O     12.63921132  23.54704422  13.69350637
O     20.18967933  21.94598497  8.03376265
O     21.90974332  12.14157986  14.21755543
O     22.05125398  19.91004071  27.88620040
O     10.09855724  10.17144677  13.94487685
O     10.23871325  22.43728135  14.04692367
O     22.54337923  20.73245012  8.20562695
O     19.52974682  11.08287402  27.95197646
O     22.27923522  10.85975521  8.01219115
O     19.65138562  20.98861790  28.16805639
O     12.40966038  11.04803313  13.01740667
O     12.34616343  20.87601713  13.66683524
O     18.19123893  23.69286719  8.30196123
O     23.93585015  13.84900297  27.88602559
O     17.84688387  8.02891280  8.00220995
O     24.14759461  18.30028776  28.27178299
O     23.88611386  12.38353849  12.43220089
O     23.95839298  19.59356576  12.74695240
O     14.09790211  19.34045745  9.29542517
O     14.15371548  12.42534085  8.70789132
O     23.96707868  11.86163089  9.80438108
O     24.10019826  19.74359988  10.11560878
O     14.08454793  19.87553680  11.90514068
O     14.02829852  12.26787830  11.34424255
O     24.27163364  9.92670133  11.62256198
O     24.28443736  21.93598690  11.60615507
O     14.36626958  21.83167382  10.12341864
O     14.29783321  10.05211753  9.87529374
O     22.16665098  13.41343261  8.69143249
O     22.32418846  18.18580274  8.97076872
O     12.19319190  18.33865519  12.91004314
O     12.21828522  13.67239167  12.58151208
O     16.30816350  8.33339672  10.21530293
O     16.45175408  23.45811196  10.34529482
O     26.32821869  23.62609403  11.56742243
O     26.24411516  8.21531714  11.23466007
O     18.85193489  7.70377368  10.43228010
O     18.91408569  24.32394291  10.77714147
O     9.05490233  24.15593736  11.50601882
O     17.15670395  25.81606307  9.43694631
O     19.94881381  7.64625051  12.79974948
O     20.01834276  23.96711911  13.10417035
O     10.23086574  24.40617061  9.20854697
O     11.68710210  13.61676603  28.45980450
O     9.95778197  8.09050969  8.48053130
O     12.11360784  17.91401058  28.80622063
O     20.50377428  18.03660334  30.91987995
O     21.43133130  8.19704630  10.64626159
O     20.52791078  13.71707362  30.63619238
O     21.51570598  23.76236254  10.92605298
O     11.63763071  23.57297605  11.26102746
O     11.48489804  7.64800548  10.60887814
O     11.83195701  15.92198620  13.83265718
O     22.08249507  8.03484855  14.31322800
O     9.79802404  14.24314926  13.43566627
O     9.88527738  17.74645481  14.07709269
O     24.12756497  24.21261304  12.94113142
O     14.28990436  24.20995919  8.96479645
O     14.17038535  7.62269361  8.82593453
O     18.03608989  17.77212371  30.04701338
O     23.95070596  7.82745764  9.99509879
O     18.03301408  14.07941797  29.94137285
O     24.05008607  24.22285564  10.30795806
O     14.21529520  24.04595880  11.60655913
O     13.97939296  7.93344838  11.44650458
O     19.84832715  15.95836299  29.37501189
O     22.14100629  25.82244437  9.37421245
O     12.45454297  25.84972328  12.44108831
O     8.83705323  7.38305021  24.02812144
O     17.15670395  5.94616307  22.72824631
O     20.37401396  6.04628733  14.86956292
O     10.50020229  5.91157122  20.28866748
O     23.84095770  6.10811769  14.87042097
O     13.84513625  5.90195131  20.16193136
O     24.06726108  7.49074315  25.91163395
O     22.14100629  5.95254437  22.66551245
O     12.45454297  5.97982328  25.73238831
O     8.83705323  7.38305021  10.73682144
O     17.15670395  5.94616307  9.43694631
O     24.06726108  7.49074315  12.62033394
O     22.14100629  5.95254437  9.37421245
O     12.45454297  5.97982328  12.44108831
O     5.97665395  21.82836114  17.08086894
O     5.79691070  10.15355362  16.84007191
O     7.99050334  9.50714429  15.45689381
O     8.36122982  22.20657316  15.90204063
O     8.06340546  9.73275237  18.09802488
O     8.14912200  21.92504087  18.51486187
O     7.81350359  11.88897408  16.58746460
O     7.75478389  19.85160286  16.88817473
O     5.74072373  18.13091229  17.22170335
O     5.74136112  13.54813391  16.67859540
O     7.96004984  14.19331610  15.33407496
O     7.86415746  17.47200052  15.76296888
O     7.96049673  14.14439448  17.97260497
O     8.04180035  17.70163359  18.42785573
O     6.42485743  20.17925634  11.52894824
O     6.31267053  11.76866810  11.16914990
O     7.48772493  18.64762255  13.39169896
O     7.33227850  13.58661424  12.79633591
O     7.95640983  21.21985910  13.45310827
O     7.67229842  11.01521106  13.32183766
O     8.29490003  8.42271124  13.10841844
O     7.93576858  23.79906456  13.85001126
O     6.47431869  23.62609403  11.56742243
O     6.39021516  8.21531714  11.23466007
O     7.33484066  25.94774629  12.48565537
O     7.87435819  16.07631846  13.50355612
O     7.33484066  6.07784629  12.48565537
H     22.04963729  21.72981369  5.27232145
H     21.92552990  10.04412207  5.00000000
H     17.82935795  21.68601179  5.47687414
H     17.60939526  10.08017675  5.14716237
H     27.05889860  20.04595611  25.38106086
H     26.91888887  11.97912552  25.03544971
H     8.24467919  19.87311702  25.37316715
H     8.10951266  12.12672280  25.06768517
H     9.15730745  9.93706655  27.24001791
H     9.28302296  22.41900184  27.50321434
H     28.16340093  9.67002755  14.55544521
H     28.38143310  22.32672806  14.95398682
H     28.84561947  9.64514597  18.36534158
H     28.87464640  21.99837154  18.93413925
H     27.05383792  24.07375131  25.32130181
H     27.03235009  7.80869043  24.91869461
H     8.23669115  24.28930355  25.30094957
H     17.38394258  26.75769660  22.77912756
H     20.29108190  7.59596908  26.99726377
H     20.35214262  24.18774558  27.27910014
H     20.46256665  26.82374048  14.53879761
H     10.57771335  26.74559166  20.36190558
H     8.86367642  14.40802726  26.92873287
H     8.92998595  17.59298817  27.43743084
H     23.71970268  26.84929823  14.46168214
H     13.77258443  26.70800581  20.40534663
H     23.86513892  24.33133621  27.15868050
H     27.97911176  14.38845577  14.39837092
H     27.96896954  17.48233339  14.82603966
H     28.69083474  14.19943439  18.38458437
H     28.79482148  17.46101902  18.70095979
H     22.30677738  26.77390459  22.75575318
H     12.46549658  26.76441801  25.40972197
H     27.05889860  20.04595611  12.08976086
H     26.91888887  11.97912552  11.74414971
H     17.92333668  13.89796567  7.81052725
H     17.86214660  17.89743375  8.19415386
H     24.49538849  21.61864677  28.97404322
H     24.34860997  10.48687518  28.72454460
H     10.35568095  19.49331673  8.20529628
H     12.18923478  10.09882900  29.52591819
H     10.04593286  11.88505747  7.87639862
H     12.04101720  21.82424879  30.03253545
H     19.46643745  10.44325807  28.67846346
H     19.58236068  21.57518736  28.93751843
H     24.18422947  14.17777465  28.76415821
H     24.29294631  17.80079219  29.09048749
H     13.89638041  19.38946805  8.34785619
H     13.75764119  12.34659390  7.82594797
H     21.69304463  13.97215258  8.05548514
H     21.79533937  17.73820653  8.29189004
H     27.05383792  24.07375131  12.03000181
H     27.03235009  7.80869043  11.62739461
H     17.38394258  26.75769660  9.48782756
H     10.46595952  24.34937841  8.26918253
H     11.81609108  13.50762567  29.41497476
H     10.35862781  7.74554760  7.66737463
H     11.93497300  18.20078788  29.71547768
H     21.40257792  18.16184170  31.26246917
H     21.40634234  13.60964102  31.03332740
H     13.94155302  24.24089644  8.06003447
H     13.90281850  7.52955268  7.89823159
H     17.59539125  18.08829605  30.85120226
H     17.56996332  13.78169675  30.74002551
H     22.30677738  26.77390459  9.46445318
H     12.46549658  26.76441801  12.11842197
H     8.16210110  7.47404721  24.71881614
H     17.47338531  5.04514521  22.89789222
H     20.49390797  5.09988196  14.69394314
H     10.57434398  5.02556247  20.67647090
H     23.75100179  5.17042664  14.63902644
H     13.76293632  5.00000000  20.50924534
H     23.81136465  7.53479652  26.84623349
H     22.36571238  5.03702037  22.89403591
H     12.62280915  5.03199107  25.61322212
H     17.47338531  5.04514521  9.60659222
H     22.36571238  5.03702037  9.60273591
H     12.62280915  5.03199107  12.32192212
H     5.19495570  21.97890694  16.52662730
H     5.03829227  10.04789586  16.24489588
H     5.02395964  17.73529387  16.70147715
H     5.00000000  14.05711175  16.31496750
H     5.46116757  20.28862989  11.51347931
H     5.35935398  11.59828631  11.22444548
H     5.50768583  23.54959112  11.59327222
H     5.42775488  8.30486432  11.31560144
H     7.55899393  26.82166455  12.12939395
H     7.54976873  5.13576803  12.40083512
H     17.64196688  16.26137107  19.15690017
