# Supplementary material for: Brønsted acidity in zeolites measured by deprotonation energy
Source: Sci Rep. 2022 May 4;12:7301. doi: 10.1038/s41598-022-11354-x (PMC9068704; doi:10.1038/s41598-022-11354-x)
Supplement: Supplementary file 2 — Supplementary Information 2. [file 41598_2022_11354_MOESM2_ESM.zip › structures/clusters/mfi/MFI_Al4-O4_bas_cluster_70T.xyz]

292

Si    21.93257510  17.90001447  9.44461987
Si    14.88675252  16.00917962  15.83535041
Si    12.25919583  18.13527123  11.02104853
Si    19.85879311  17.53119041  11.55040947
Si    17.33618524  16.56271548  17.72343779
Si    7.09796866  16.33527767  15.39215928
Si    9.95796884  17.45859119  9.06863653
Si    19.29706927  18.37419679  14.41561116
Si    18.01371843  15.66184412  20.55039905
Si    8.10086016  15.67302037  12.59934749
Si    9.20703924  18.21569327  19.51915371
Si    21.10160769  15.56777098  7.47966330
Si    11.18620709  15.89172749  12.88852152
Si    15.23477659  17.59093583  11.23483282
Si    22.04492670  16.45427589  17.99489898
Si    11.88333217  16.49158213  15.77528970
Si    17.58568729  17.96150376  9.34771821
Si    19.85232780  15.77670885  15.97757693
Si    9.43207294  15.84510799  17.46315146
Si    7.44788655  18.11102246  10.80884116
Si    22.17296788  13.65990947  9.71957040
Si    14.62286029  23.58991291  16.42433403
Si    22.05682044  10.45621931  9.75082001
Si    14.73304910  20.37752318  16.28139114
Si    12.05917727  10.57088183  10.90975227
Si    12.14691454  13.74353852  10.76169147
Si    19.78217312  14.45235080  11.42200404
Si    16.92919362  24.43270492  18.19899107
Si    19.80565265  9.71156366  11.54784935
Si    17.08246102  19.65277375  18.02949086
Si    6.95495748  19.42320913  15.56429438
Si    6.87703606  24.26667569  15.33440947
Si    9.99821143  14.34317257  8.70497506
Si    18.87206406  13.46545695  14.16837274
Si    18.81725361  10.38658723  14.46344082
Si    17.97047230  20.36688609  7.67014828
Si    8.08965917  20.38521159  12.83471180
Si    7.99847664  23.43813516  12.61802784
Si    8.91427987  13.50923594  19.28228447
Si    15.75414302  13.47981539  14.35180494
Si    15.68103044  10.39363277  14.55103912
Si    21.09350764  20.33724137  7.81682315
Si    11.22313731  20.48633765  12.65305316
Si    11.08047152  23.49958685  12.94491586
Si    15.02518352  14.52029594  11.52181881
Si    21.79666782  24.44701553  18.25119122
Si    14.95325826  9.70392517  11.67044429
Si    21.80437284  19.58577422  18.22788759
Si    11.85862526  19.63219651  15.52399917
Si    11.69331723  24.23630129  15.84256730
Si    17.41230315  13.79549902  9.53189807
Si    19.35979004  23.73765796  16.34876781
Si    17.34117842  10.76457055  9.98984250
Si    19.49642416  20.68998937  16.42230914
Si    9.41496351  20.21089417  17.31812145
Si    9.05822162  23.21488973  17.31771719
Si    7.84532296  13.26829729  10.67887160
Si    21.93257510  17.90001447  22.73591987
Si    19.85879311  17.53119041  24.84170947
Si    18.01371843  15.66184412  7.25909905
Si    21.10160769  15.56777098  20.77096330
Si    17.58568729  17.96150376  22.63901821
Si    17.95653185  23.41964260  20.96699421
Si    17.97047230  20.36688609  20.96144828
Si    21.07702108  23.42323579  21.02686093
Si    21.09350764  20.33724137  21.10812315
Si    14.71512309  8.05699887  16.24915314
Si    10.79000544  8.46578255  12.75855991
Si    11.69999016  7.53473296  15.55754908
Al    16.11182365  18.55990938  14.05402577
O     23.51538872  17.58849499  9.49099777
O     13.40327362  16.36085349  16.32423689
O     23.55102089  16.45061052  17.39918332
O     13.82410235  18.09142993  10.61027818
O     21.36172931  17.63423245  10.93977322
O     15.89554717  16.44953264  16.98758619
O     11.42023270  17.58503094  9.75056921
O     21.66060071  19.45093169  9.04925378
O     15.10729691  9.57958699  15.82565053
O     14.99427474  14.45869161  15.40488990
O     11.70631016  24.64168230  11.98865921
O     11.82757954  19.65161484  11.39936395
O     21.16901018  16.92409986  8.38093272
O     15.22437570  16.92580036  14.45367658
O     12.01484806  17.17056831  12.31819500
O     19.76281795  18.47492677  12.85547397
O     17.23092587  15.78156181  19.13874040
O     7.26814865  15.54584369  13.98579715
O     10.05539283  18.14046627  7.60365922
O     19.55417830  15.97370708  11.95164075
O     17.20116587  26.00300493  18.53595456
O     17.66109481  18.12746304  17.97673113
O     6.72107023  17.88875336  15.08171279
O     7.26917548  25.82991751  15.56990235
O     9.54023096  15.88992736  8.92943297
O     18.78782846  18.01829076  10.43076005
O     18.45827291  15.85271999  16.80782261
O     8.49768701  16.28928267  16.21808680
O     8.85251545  18.21164250  9.99064305
O     19.80394174  19.73280360  15.15725295
O     17.09441103  9.67554086  8.82871378
O     19.47703690  24.59694368  14.98151944
O     17.21665432  14.52114391  8.09929927
O     8.22760110  14.20082531  11.94445083
O     8.70185132  24.12875610  18.60233985
O     9.93430630  19.32560722  18.57924076
O     17.71169977  18.19584424  14.55323140
O     19.57461336  15.27717102  20.28716460
O     9.59988851  16.25031455  12.89076763
O     7.66911388  18.61524906  19.88799014
O     20.08448232  17.11005533  15.09101496
O     17.99489152  17.06970001  8.05995837
O     7.33494082  16.67760352  11.57659111
O     9.20814568  16.77222082  18.77446740
O     15.34006805  19.81757398  14.91060629
O     21.19027922  9.78910032  8.54710229
O     15.15790058  24.24182774  15.02570229
O     21.64003457  14.29737987  8.32445566
O     11.45593090  14.57561545  11.97868662
O     11.30948549  9.89114774  12.18242928
O     15.82520970  18.56696408  12.34865353
O     22.04979171  15.75195828  19.46359678
O     11.70128736  15.60910667  14.40976888
O     16.24636712  17.31825702  10.00007346
O     21.09316117  15.59622729  17.00396456
O     10.97275887  15.92324927  16.97688867
O     6.19399776  18.28062705  9.80131251
O     14.96931047  16.10586888  11.98929804
O     21.93899753  26.00283454  18.69509160
O     21.51147870  17.98842090  18.10628048
O     11.53468452  18.03784413  15.45046585
O     11.40731165  25.81224498  15.58544433
O     17.27130101  19.46234363  8.82341196
O     19.41488963  9.63754863  15.77213665
O     19.80608813  14.46058369  15.02841686
O     9.11949660  14.31484005  17.89172178
O     7.76427124  24.21686832  11.21704789
O     7.35547012  19.31943821  11.87328191
O     23.69676258  14.13838007  10.00635395
O     13.06909215  24.00041864  16.65591837
O     23.57613304  9.88308388  9.74248664
O     13.16394128  19.92771000  16.43263259
O     23.14830838  19.98062768  17.40981611
O     13.61374993  10.10393517  10.85158063
O     23.01434625  24.01397308  17.27010925
O     13.72371780  14.13143258  10.64732564
O     21.32591854  14.18560200  11.00698855
O     15.39810377  24.21299265  17.71518955
O     21.35153450  10.06736985  11.17233346
O     15.52647324  19.75170204  17.57722000
O     11.35781035  10.11515980  9.51565935
O     11.48901761  14.11512047  9.31986646
O     22.07068953  12.05706209  9.56450777
O     14.82226503  21.99690885  16.34805653
O     11.96361868  12.17495581  11.09480565
O     19.33761787  13.44055802  12.61031467
O     17.21144186  23.56559872  19.53512275
O     19.63076759  9.91427850  13.14307433
O     17.19918399  20.19189076  19.55075564
O     7.42931878  20.33025370  14.31256935
O     6.91628225  23.89123721  13.75261957
O     10.00151030  13.96250882  20.41454092
O     18.89568599  14.16695060  10.08541109
O     17.86970527  23.92307243  16.97315987
O     18.80453540  10.67776901  10.69818215
O     17.98449946  20.54545446  17.00991583
O     8.10125963  19.45234001  16.72232074
O     7.94884365  23.34805715  16.13730108
O     8.95030610  13.38098226  9.49017768
O     19.01199083  11.96637633  14.75192288
O     17.84494360  21.89208974  8.18175314
O     7.84957829  21.87103224  12.24282871
O     9.08247326  11.95065279  18.88128654
O     17.30980293  13.93882482  14.25308287
O     17.23870351  10.01749866  14.24678717
O     19.54112117  19.95763336  7.49322861
O     9.67786489  20.04616031  12.92517343
O     9.49045568  23.76674917  13.19458921
O     7.42524990  13.80568246  19.88079231
O     15.56906916  11.97663304  14.89919580
O     21.22069132  21.89556703  8.25975986
O     11.32027265  22.05514395  12.24129114
O     15.05581271  13.63506301  12.88473970
O     21.85440783  23.53922629  19.59914193
O     14.76546983  10.03743032  13.25283275
O     21.99082866  20.01472663  19.78732624
O     12.07623202  20.19339641  14.01022253
O     11.81176618  23.49927572  14.39468814
O     16.34622525  14.30486876  10.63892424
O     20.40031721  24.25048355  17.47427674
O     16.19950913  10.59490954  11.13395389
O     20.53994052  20.39929025  17.63338016
O     10.56466035  20.36357678  16.18432915
O     10.50978984  23.60420617  16.73375472
O     6.38761572  13.65567821  10.11007467
O     17.22037243  12.21433099  9.28829225
O     19.67505168  22.21583693  15.92157069
O     9.02948936  21.68744263  17.85174109
O     7.85499265  11.74160115  11.21423697
O     23.51538872  17.58849499  22.78229777
O     21.36172931  17.63423245  24.23107322
O     21.66060071  19.45093169  22.34055378
O     21.73473802  24.40850493  22.13135072
O     21.16901018  16.92409986  21.67223272
O     19.76281795  18.47492677  26.14677397
O     17.23092587  15.78156181  5.84744040
O     10.05539283  18.14046627  20.89495922
O     19.55417830  15.97370708  25.24294075
O     18.78782846  18.01829076  23.72206005
O     17.21665432  14.52114391  21.39059927
O     19.57461336  15.27717102  6.99586460
O     17.99489152  17.06970001  21.35125837
O     21.64003457  14.29737987  21.61575566
O     22.04979171  15.75195828  6.17229678
O     16.24636712  17.31825702  23.29137346
O     17.27130101  19.46234363  22.11471196
O     17.22776579  24.31068240  22.09263663
O     17.19918399  20.19189076  6.25945564
O     10.00151030  13.96250882  7.12324092
O     17.84494360  21.89208974  21.47305314
O     19.51962288  23.85112685  20.80415091
O     19.54112117  19.95763336  20.78452861
O     21.22069132  21.89556703  21.55105986
O     21.99082866  20.01472663  6.49602624
O     13.11264687  7.86724126  16.26611664
O     15.24718308  7.78993589  17.75866221
O     15.42566505  7.02028719  15.21826837
O     10.90948537  7.30755726  11.61678446
O     19.43977296  8.18775706  11.09805685
O     9.23660452  8.61465025  13.20324070
O     11.72970422  8.05758125  14.01845795
O     10.52040012  8.31692321  16.33587676
O     15.27468187  8.12173586  11.48331067
O     11.40731165  5.94234498  15.58544433
O     5.91484882  15.60202648  16.23730140
O     5.57023828  20.04099897  16.13708464
O     5.38619632  23.98327267  15.91929695
H     24.41264314  17.49496601  9.13450537
H     24.46603541  16.16966766  17.55640781
H     11.73419970  25.40924637  11.39623404
H     9.54682730  18.18556287  6.77890023
H     16.91512103  26.92790628  18.47565673
H     7.01930307  26.76449059  15.64087379
H     17.37007166  8.91601979  8.29202117
H     19.00896101  25.34836033  14.58506265
H     8.76115616  25.01132831  19.00039666
H     6.74959031  18.49189513  19.60486435
H     20.89514758  9.01477751  8.04289846
H     15.43849811  25.04950611  14.56764042
H     5.56949774  17.77256427  9.26022846
H     21.76025612  26.91330229  18.41224891
H     11.58263298  26.76612297  15.56873442
H     19.18830938  8.80507440  16.21547405
H     7.58243181  25.13204564  10.95193490
H     24.53051649  14.24224579  9.52162069
H     24.37242110  9.74363624  9.20640858
H     24.06939843  20.27742083  17.47620102
H     23.95633024  23.79107682  17.33242639
H     10.53677172  9.74697993  9.15338994
H     9.99954343  14.18947064  21.35761274
H     17.91204621  22.81067026  7.87743904
H     8.93568527  11.05983969  19.23597697
H     6.48036132  13.65709150  19.71952762
H     21.13474507  22.80944736  7.94617416
H     5.69314377  14.05089123  9.56015160
H     7.63262978  10.85947303  10.87762928
H     24.41264314  17.49496601  22.42580537
H     21.76691636  25.30787555  22.49328586
H     19.48587325  18.41503045  27.07446684
H     17.29395200  16.24929300  5.00000000
H     9.99701647  17.73188741  21.77277214
H     19.69010913  15.06667234  24.92717060
H     17.33396359  14.08605379  22.24957256
H     21.95838954  13.91657823  22.44914646
H     22.04689301  16.17041826  5.29720659
H     15.64041917  17.48159304  24.03100069
H     17.21660536  25.10558924  22.64842306
H     17.12921586  19.86872377  5.34755238
H     9.35604061  13.69340864  6.45104007
H     21.87973882  19.75915801  5.56691714
H     16.12707936  7.72951033  18.16243354
H     15.54534099  6.24521078  14.64744947
H     11.41015199  6.56135487  11.25152437
H     19.55700675  7.24896431  11.31212326
H     8.31697934  8.39354403  12.98806270
H     9.81410501  8.22895646  16.99489805
H     14.97562156  7.19948819  11.45294348
H     11.57833040  5.00000000  15.73919255
H     5.50196456  15.82864959  17.08528050
H     5.13219150  20.30123988  16.96248738
H     5.00000000  23.77944088  16.78544071
H     15.03250349  16.48133830  13.55854556
