# Supplementary material for: Brønsted acidity in zeolites measured by deprotonation energy
Source: Sci Rep. 2022 May 4;12:7301. doi: 10.1038/s41598-022-11354-x (PMC9068704; doi:10.1038/s41598-022-11354-x)
Supplement: Supplementary file 2 — Supplementary Information 2. [file 41598_2022_11354_MOESM2_ESM.zip › structures/clusters/mfi/MFI_Al1-O2_bas_cluster_20T.xyz]

103

Si    9.52356718  11.93642979  11.51619959
Si    14.54655714  11.66865520  8.57347521
Si    7.19864241  12.47881478  9.38765938
Si    16.82978713  12.39735575  10.42936892
Si    7.42843322  14.80997968  7.54615204
Si    17.41146087  14.65843921  12.46064264
Si    10.52419353  14.71498899  7.31017681
Si    8.36730206  12.65110860  14.23290193
Si    8.59159999  14.98045722  16.21467935
Si    7.31257063  10.11530211  7.33102955
Si    17.24593881  9.84626689  12.13780794
Si    10.37759015  9.78045718  7.42635943
Si    11.62752494  7.79021947  9.25519238
Si    9.51908982  8.81937674  11.27955578
Si    14.58226002  8.54697182  8.53448894
Si    6.97335778  8.11591238  9.54866087
Si    17.08226107  7.43402614  10.10385763
Si    8.91993287  10.18915250  16.04856769
Si    8.40286816  7.86372823  14.00819473
Al    11.52363298  12.19088082  9.09279082
O     13.18129932  11.86182915  9.38499073
O     11.01949733  12.46520927  10.90573518
O     11.13338233  13.64355741  8.30866637
O     9.29101848  12.75484204  12.88376880
O     8.50729751  12.33095479  10.35055885
O     18.32897258  12.42799079  9.79101060
O     7.36568121  11.56742839  8.06330488
O     14.35932355  12.17476855  7.02887813
O     5.90593815  12.04083417  10.23060501
O     15.74066150  12.54843030  9.24624522
O     7.07446803  14.02478411  8.92791636
O     16.66530787  13.64376971  11.44855377
O     6.36695495  14.37602347  6.38367777
O     7.30087121  16.38137521  7.92544361
O     17.24688323  16.15690440  11.88363064
O     8.92627445  14.44875072  7.01928178
O     18.98645123  14.26376544  12.60435313
O     10.70323157  16.19563379  7.96834977
O     11.27629575  14.70756634  5.85893252
O     8.26310549  14.12858117  14.86997876
O     6.88505277  12.12644800  13.82477231
O     9.07366482  11.60369541  15.24897269
O     16.69229272  14.62150726  13.91785069
O     7.35053154  14.93393142  17.26366095
O     9.91463534  14.37057323  16.89456874
O     8.80392896  16.50945954  15.74672329
O     10.55917413  10.84236896  8.62194651
O     6.42984414  10.20636337  5.98022042
O     9.66099221  10.36154892  11.81302856
O     6.54623049  9.04762743  8.29206724
O     17.21442383  8.43330882  11.36425820
O     8.82241126  9.66962559  6.93638324
O     18.78572739  10.26882189  12.46298348
O     16.56111031  11.00601356  11.23179485
O     10.82330054  8.29563059  7.93777700
O     11.32750644  10.17807424  6.15700174
O     15.02842648  10.10518801  8.55483219
O     13.14854835  8.35700834  9.26807323
O     10.90963500  8.30356057  10.63408069
O     11.61574128  6.18323325  9.19899149
O     9.15710797  7.91302559  12.56984728
O     8.31447253  8.77941822  10.19366720
O     18.33061906  7.57825020  9.06826974
O     14.49477757  8.02354426  6.99316118
O     5.79574277  8.03889154  10.65742094
O     15.68145272  7.65655235  9.32509313
O     7.27020655  6.62479777  9.00538153
O     17.12358571  5.93073125  10.69401504
O     16.40872335  9.67639522  13.52241412
O     7.47926418  10.12069608  16.80134938
O     10.11980741  10.07549669  17.11669927
O     9.04919075  8.95037125  15.01498858
O     8.62368048  6.37480919  14.60409683
O     6.81480452  8.17433134  13.81067691
H     18.89693981  11.98195033  9.14342961
H     14.87479759  12.40353013  6.23966671
H     5.11705750  11.88790980  10.77391103
H     6.34185124  14.14173889  5.44273115
H     7.44401750  17.26033643  7.54094874
H     17.35262745  17.10499769  12.05923610
H     19.90535943  14.50161422  12.40451404
H     10.67300169  17.12038032  7.67709384
H     11.25339590  14.25744356  5.00000000
H     5.93226042  12.28220589  13.91872020
H     16.45880823  14.01863301  14.64098804
H     6.74011446  14.36869781  17.76246148
H     10.71109511  14.12097949  17.38879015
H     8.91319345  17.44341772  15.98480601
H     6.41546281  10.59009503  5.08946614
H     19.73165035  10.05564842  12.43677587
H     11.34320327  10.51357611  5.24700608
H     11.70247794  5.22404579  9.31447376
H     18.96693917  8.17718706  8.64723368
H     15.01981182  7.89862047  6.18716299
H     5.00000000  8.38126591  11.09385333
H     7.35523225  5.69754730  9.27718513
H     17.10180376  5.00000000  10.42168275
H     16.30599698  10.17735014  14.34666619
H     6.84002563  10.55196279  17.38980762
H     10.85919406  10.47283285  17.60283853
H     8.58142296  5.43780458  14.35683857
H     5.91023781  7.90838317  14.03855985
H     11.78079307  12.50002672  11.51489524
