# Supplementary material for: Brønsted acidity in zeolites measured by deprotonation energy
Source: Sci Rep. 2022 May 4;12:7301. doi: 10.1038/s41598-022-11354-x (PMC9068704; doi:10.1038/s41598-022-11354-x)
Supplement: Supplementary file 2 — Supplementary Information 2. [file 41598_2022_11354_MOESM2_ESM.zip › structures/clusters/mfi/MFI_Al7-O17_bas_cluster_38T.xyz]

175

Si    10.84429159  6.89567291  8.26021902
Si    10.29950745  14.40298844  8.45370877
Si    20.31235435  14.56521960  13.32283857
Si    13.91529150  7.06286448  8.16446581
Si    13.41415635  14.37295690  8.23904858
Si    14.94084846  9.02956479  10.34494738
Si    12.46992107  13.20494708  12.16762130
Si    12.67536631  8.20587215  12.17189276
Si    18.44819759  9.21935648  6.85202230
Si    18.31802845  12.23804163  6.51553624
Si    7.72761934  13.16293919  12.21129662
Si    7.74764486  8.27057846  12.17668534
Si    17.87204730  8.45779454  9.73579795
Si    17.72528989  13.16605886  9.36073446
Si    10.15335313  12.04606781  10.53195537
Si    10.23970021  8.98108860  10.32393184
Si    20.48276422  9.53376689  11.20575105
Si    20.15053584  12.53898376  11.13725892
Si    7.45262485  14.77521033  16.77613524
Si    17.25503736  14.53126915  18.14591406
Si    9.40506668  15.17751265  19.00954208
Si    19.45857866  15.24014940  16.18533482
Si    14.41498663  15.17166570  18.77080403
Si    12.30302498  7.09849543  16.92863481
Si    11.78801401  14.64630158  17.07505580
Si    11.53909129  12.47405694  15.06907982
Si    11.64430365  9.34930078  14.87482963
Si    8.40186656  12.39797420  15.10692706
Si    8.50274486  9.32531589  14.92207143
Si    14.61337654  16.77145485  9.95985180
Si    12.42260562  16.29087840  11.94059116
Si    7.54702845  16.30680470  12.00818457
Si    17.64333723  16.27226337  9.56906913
Si    9.94930885  17.04384494  10.23002539
Si    20.11234899  16.94797426  11.26368413
Si    11.47739191  16.89289081  14.82579217
Si    8.40237862  17.10870255  14.81786527
Al    14.83955000  12.29425659  10.19106944
O     17.73937648  13.02455465  5.21584832
O     17.82556304  8.08007139  5.88973066
O     14.09291795  5.75873753  9.12182356
O     9.90457489  6.44366818  7.02274474
O     9.30932706  14.44851752  7.16406211
O     12.17538449  14.69437867  11.63290287
O     12.34605721  6.65796422  12.54912939
O     10.14028105  8.20752622  8.90527261
O     10.03868487  13.02605457  9.26145062
O     19.61352617  13.44070171  12.38016157
O     20.82243689  8.63188798  12.50490502
O     12.35092720  7.20671073  7.73082185
O     11.82062878  14.47616706  7.90866752
O     21.86382091  14.21668426  13.68335396
O     10.95028907  5.73161185  9.37825892
O     9.94920301  15.63715061  9.43808902
O     14.40001797  8.39327174  8.93767067
O     13.73783603  13.09881857  9.14814121
O     14.80837249  6.87437769  6.81771870
O     14.20273785  14.27255023  6.81137194
O     8.03412498  14.75523285  12.10277932
O     7.62390541  6.72583033  12.66325311
O     18.23826609  6.89864128  9.46136004
O     18.11518953  14.75059780  9.26448860
O     16.43013027  12.93318886  10.27133602
O     16.49645750  8.59844255  10.56413120
O     6.52179988  8.67956642  11.19709181
O     6.40564617  12.77670306  11.35981877
O     14.10779841  12.84409905  11.86828517
O     14.19062014  8.34818367  11.63199989
O     14.72111039  10.60337893  10.30366864
O     12.36126329  13.03914629  13.76625427
O     12.47870139  9.10644928  13.50767528
O     11.59617746  12.15820826  11.31527613
O     11.69782879  8.73277255  10.98578753
O     21.60837448  9.38669945  10.04175387
O     21.49476881  13.26800779  10.57154629
O     20.03994992  8.95987428  7.10780404
O     19.86508281  12.65947601  6.80888077
O     18.20556351  10.65947385  6.14596651
O     7.53376210  12.73676557  13.77131649
O     7.70040007  9.20725216  13.50876332
O     17.70863585  9.20716374  8.29728099
O     17.45596609  12.59238557  7.84937859
O     9.00484360  12.35305832  11.63049620
O     9.13038860  8.45816138  11.37331069
O     19.03549537  9.14398343  10.61473480
O     19.03111630  12.39563422  9.97561392
O     10.00886899  10.54273086  9.98421067
O     20.50559238  11.06910614  11.71411568
O     15.64682786  14.55755728  17.90350131
O     7.95174363  15.04126187  18.29814011
O     17.95587935  15.04723441  16.77261233
O     7.92884438  8.29825752  16.02851726
O     7.81499803  13.24631791  16.35455458
O     17.73937648  13.02455465  18.50714832
O     17.62986109  15.50640212  19.39345369
O     9.30932706  14.44851752  20.45536211
O     19.47195653  14.58399455  14.70614433
O     11.09462335  7.06599403  18.01440227
O     10.53762998  14.45410170  18.08844914
O     20.50863842  14.50844382  17.19210387
O     11.39160748  15.68023460  15.89317137
O     12.15687200  5.85186355  15.91033502
O     14.20273785  14.27255023  20.10267194
O     13.73453424  7.08586059  17.68059242
O     13.09125792  15.18845014  17.84442747
O     12.24065524  8.48437825  16.09729378
O     12.11510033  13.20656757  16.39219521
O     11.82178631  10.90630095  15.27213440
O     9.96410592  12.79362408  14.82104684
O     10.07377161  9.00206383  14.62905442
O     8.29993571  10.82796583  15.50064570
O     16.14103758  16.29787618  10.16928072
O     6.09597466  16.37900964  11.29169099
O     13.89412184  16.73210830  11.42753480
O     14.59134348  18.28336619  9.37326769
O     13.81713149  15.78621765  8.95245443
O     12.36525487  16.47538250  13.54064261
O     11.27410981  17.14269874  11.17843118
O     21.12557867  16.48447061  10.08775872
O     20.24856052  16.00764688  12.58277678
O     7.45858027  16.95425529  13.50140546
O     17.72536562  17.13470011  8.18092366
O     8.61257749  17.15428939  11.13435465
O     18.59784356  16.93025241  10.69883782
O     9.92703306  18.28436527  9.19650397
O     20.45082145  18.46384170  11.73033302
O     8.21577844  15.79661273  15.76214858
O     9.80647212  16.74531790  19.20754699
O     19.85967694  16.81342347  16.08441220
O     12.24348051  18.16361549  15.47837939
O     9.95778252  17.23290232  14.34921590
O     7.97981239  18.45076705  15.61605891
O     14.74438042  16.70720251  19.20572797
O     5.85722113  15.00531444  16.75952529
H     17.44996931  13.92486182  5.00000000
H     17.80094336  7.31073476  5.29946375
H     14.54507514  5.18008957  9.75555886
H     9.89355847  6.31897539  6.06085580
H     9.36658074  14.88446714  6.29944083
H     12.64156441  5.73934773  12.45054319
H     20.76584459  7.74795919  12.90033795
H     22.79299655  14.29944740  13.41749141
H     10.68556724  5.06436558  10.03064284
H     14.78301066  6.50327390  5.92187343
H     14.32975419  14.81060919  6.01434032
H     7.79050784  5.81295280  12.38076727
H     18.01524477  5.95467339  9.47064024
H     5.58468183  8.92615829  11.24070614
H     5.48533556  12.47109374  11.38286937
H     22.24395675  8.83397358  9.56068288
H     22.17469644  13.29353052  9.88020918
H     20.92581475  9.14762914  6.76010933
H     20.81274998  12.46436220  6.73990584
H     7.84443756  7.40776590  16.40375074
H     18.08465616  12.55524497  19.28266773
H     18.05555123  16.30012860  19.75357335
H     9.89981934  14.42136634  21.22444056
H     10.37250650  6.56993901  18.43078750
H     21.37235850  14.56386907  17.63007152
H     12.05304675  5.00000000  15.45817486
H     13.73462972  14.33215241  20.95015194
H     14.35299650  6.58578363  18.23586485
H     5.16423626  16.62054381  11.41179428
H     14.15421330  18.85831368  8.72577053
H     21.95059045  16.43774529  9.57975053
H     18.09295324  16.95587845  7.30126341
H     10.41992359  18.86868317  8.59940136
H     20.56758542  18.92306697  12.57672437
H     9.72374120  17.67391683  18.93966715
H     19.63855057  17.74597771  15.93492733
H     12.15726216  18.63412666  16.32223106
H     7.59615940  18.82747899  16.42339930
H     14.64119734  17.63686385  18.94885630
H     5.00000000  15.15950971  16.33256424
H     14.66417639  12.73282077  12.66123128
