# Supplementary material for: Brønsted acidity in zeolites measured by deprotonation energy
Source: Sci Rep. 2022 May 4;12:7301. doi: 10.1038/s41598-022-11354-x (PMC9068704; doi:10.1038/s41598-022-11354-x)
Supplement: Supplementary file 2 — Supplementary Information 2. [file 41598_2022_11354_MOESM2_ESM.zip › structures/clusters/mfi/MFI_Al3-O9_bas_cluster_131T.xyz]

529

Si    15.76093459  18.03888378  7.27361151
Si    19.09525732  17.93821431  7.39037112
Si    21.78367503  18.00115647  15.72660579
Si    14.90553524  27.80368957  22.05428548
Si    21.78887637  25.73184747  15.41763478
Si    15.00631585  15.58409392  22.49622454
Si    24.82017994  15.76998065  25.16766697
Si    11.85942471  25.64168959  18.38770001
Si    11.77421686  17.89438814  18.51239500
Si    19.52361050  17.31561527  17.71642232
Si    17.33466146  27.33552188  23.96178195
Si    19.34033834  26.16660744  17.32394422
Si    17.26072438  16.17513025  24.50168787
Si    27.26324462  16.29000442  23.25141050
Si    9.36961111  17.35425008  16.60326940
Si    18.97384739  25.33901714  20.25393499
Si    17.72654931  15.74402283  14.17922721
Si    27.65741915  15.47531588  20.34327947
Si    15.76093459  18.03888378  20.56491151
Si    15.76727606  25.31286936  20.27159712
Si    20.88700018  15.61521543  27.21967175
Si    11.00606286  15.44361832  20.34012497
Si    25.66368009  18.18922172  27.02119922
Si    14.56808779  17.47635210  17.75782364
Si    21.96492181  27.32871365  24.14098157
Si    14.72289197  26.18180870  17.48923058
Si    21.94963402  16.20383473  24.39550318
Si    12.04776555  16.28269333  23.12052126
Si    24.66225597  26.19063641  16.35942927
Si    12.03850599  27.32615288  23.01260296
Si    24.61738408  17.40614720  16.54362739
Si    16.99954734  18.14306038  16.16394724
Si    19.83241700  27.74074779  22.07540636
Si    16.85177595  25.71883883  15.43017321
Si    19.59804463  15.48213905  22.74291863
Si    9.88860452  15.81293372  25.12771393
Si    26.80238616  17.84148843  18.48820310
Si    21.65569340  13.39828078  16.02028149
Si    15.01126484  23.27354349  22.36789153
Si    21.70009544  10.34975327  15.69509665
Si    15.05956987  20.20798492  22.72890143
Si    24.89502020  20.23762710  24.90058901
Si    11.76762502  10.31725966  18.15250379
Si    24.92309167  23.31122639  24.79624263
Si    11.80547434  13.38980148  18.23355439
Si    19.35888874  14.15620321  17.89173924
Si    17.39844340  24.24337018  24.17785532
Si    19.28941803  9.41955810  17.51162683
Si    17.37091174  19.34374710  24.57123704
Si    27.26448419  19.41203120  23.00186737
Si    9.41345160  14.23519587  16.36604139
Si    18.71521800  13.39517152  20.80811293
Si    17.96494831  23.33902653  27.10426371
Si    18.72024476  10.25918839  20.43895856
Si    18.03953731  20.19757953  14.15103315
Si    27.91418310  20.24114610  20.10526839
Si    15.60357521  13.35869236  20.60659489
Si    21.07926244  23.35092088  26.99548703
Si    15.61694540  10.29706410  20.31617863
Si    21.15575983  20.32328876  27.25915851
Si    11.15986315  20.27369565  20.26759997
Si    11.16152582  23.30675963  20.14521023
Si    25.53867401  13.40469465  26.89873599
Si    14.62640028  14.33589427  17.71693340
Si    22.08510354  24.20440133  24.19101905
Si    14.59845775  9.43561842  17.52340170
Si    22.07948004  19.33792225  24.40435673
Si    12.13924374  19.39799080  23.09486718
Si    12.17451658  24.17305587  22.99794323
Si    24.55015695  14.26908019  16.45904705
Si    16.97806864  13.36277627  16.08419829
Si    19.81783948  23.40370649  22.43743173
Si    16.84814873  10.25130889  15.73894782
Si    19.73044154  20.25925923  22.75845927
Si    9.81774694  20.22646219  24.82461221
Si    9.87077716  23.36929641  24.75388079
Si    26.85217328  13.41016688  18.19291939
Si    21.78367503  18.00115647  29.01790579
Si    15.00631585  15.58409392  9.20492454
Si    24.82017994  15.76998065  11.87636697
Si    19.52361050  17.31561527  31.00772232
Si    17.26072438  16.17513025  11.21038787
Si    17.70965545  8.24812846  13.60197734
Si    17.72654931  15.74402283  27.47052721
Si    20.90971992  8.32397346  13.61578740
Si    20.88700018  15.61521543  13.92837175
Si    25.73214869  25.46013272  13.55130673
Si    25.66368009  18.18922172  13.72989922
Si    21.94963402  16.20383473  11.10420317
Si    12.04776555  16.28269333  9.82922127
Si    24.61738408  17.40614720  29.83492739
Si    16.99954734  18.14306038  29.45524723
Si    19.59804463  15.48213905  9.45161864
Si    9.88860452  15.81293372  11.83641392
Si    21.65569340  13.39828078  29.31158149
Si    15.01126484  23.27354349  9.07659153
Si    15.05956987  20.20798492  9.43760143
Si    24.89502020  20.23762710  11.60928901
Si    24.92309167  23.31122639  11.50494263
Si    19.35888874  14.15620321  31.18303924
Si    17.39844340  24.24337018  10.88655532
Si    17.37091174  19.34374710  11.27993704
Si    17.96494831  23.33902653  13.81296371
Si    18.03953731  20.19757953  27.44233314
Si    21.07926244  23.35092088  13.70418704
Si    21.15575983  20.32328876  13.96785851
Si    25.53867401  13.40469465  13.60743599
Si    22.08510354  24.20440133  10.89971905
Si    22.07948004  19.33792225  11.11305673
Si    12.13924374  19.39799080  9.80356718
Si    24.55015695  14.26908019  29.75034705
Si    16.97806864  13.36277627  29.37549829
Si    19.81783948  23.40370649  9.14613173
Si    19.73044154  20.25925923  9.46715927
Si    9.81774694  20.22646219  11.53331221
Si    14.90553524  7.93378957  22.05428548
Si    17.33466146  7.46562188  23.96178195
Si    10.95703297  28.05520078  20.20392268
Si    19.83241700  7.87084779  22.07540636
Si    7.40934462  16.29000442  23.25141050
Si    7.80351915  15.47531588  20.34327947
Si    9.01451782  18.15855680  26.99077140
Si    6.94848616  17.84148843  18.48820310
Si    7.41058419  19.41203120  23.00186737
Si    7.43504050  24.15973387  22.94460115
Si    8.06028310  20.24114610  20.10526839
Si    8.06278867  23.33251846  19.99870174
Si    6.99827328  13.41016688  18.19291939
Si    9.01451782  18.15855680  13.69947140
Si    8.78457680  13.41915934  13.44007294
Al    19.09525732  17.93821431  20.68167112
O     19.94333648  17.72449402  5.90159320
O     17.34272806  18.01234770  6.70673267
O     14.85599670  18.10633955  5.94358486
O     23.02868464  17.69037145  16.71307157
O     13.62907675  27.63111255  23.03589857
O     23.06700376  25.91177285  16.39501511
O     13.64554693  16.04993739  23.23061868
O     23.54676778  15.97941013  24.18714592
O     13.12879341  25.88540748  17.41083355
O     23.55359348  27.65557806  24.06924456
O     12.99149041  17.67582942  17.44605853
O     20.39861968  18.04354540  16.56903679
O     16.23491252  8.10191385  22.96098336
O     20.46167815  25.56413204  16.32738813
O     16.16269183  15.38427386  23.60401037
O     26.16775514  15.69111157  24.27503817
O     10.51163553  25.55112941  17.49938777
O     10.39050104  17.98484277  17.68838158
O     22.01677926  19.45003761  15.03171825
O     14.68646076  9.27641869  21.16563346
O     22.00617450  24.39125971  14.52955120
O     14.73672276  14.19223811  21.70367595
O     24.62956280  14.37276510  25.97294165
O     12.07144088  24.23461177  19.17494394
O     12.02027681  19.27962872  19.31878656
O     21.72448182  16.84349495  14.58694303
O     15.01755976  26.52840757  21.05124143
O     21.67593136  26.99495438  14.40226665
O     15.48128850  16.70746418  21.41141272
O     24.89511043  16.97784605  26.25655088
O     11.76607052  26.84011479  19.48659186
O     11.77192482  16.66656744  19.58228131
O     19.94333648  17.72449402  19.19289320
O     17.36888993  8.35296662  25.31579608
O     19.32339888  25.26860854  18.67370176
O     16.94390309  15.83826467  26.05690021
O     27.26758426  15.37338733  21.91212703
O     9.42576327  18.27010686  15.26528678
O     19.54921947  15.70985974  17.44553945
O     16.94926388  25.79782307  24.32733419
O     19.67137828  27.71920922  17.67361122
O     17.11637237  17.77618524  24.21334755
O     26.91492316  17.83144764  22.87549078
O     9.76982643  15.81804014  16.25478300
O     17.93728151  17.83993886  17.49925861
O     18.79561242  27.37991701  23.26996468
O     17.88266287  26.08896449  16.62598797
O     18.75135612  15.63870740  24.14345148
O     28.73560855  16.24287382  23.92853402
O     27.73165528  17.37859818  17.23461518
O     19.31890214  19.43591091  21.46061494
O     17.13057374  9.59687919  14.28613617
O     19.51700986  23.97434529  20.94431099
O     17.45439166  14.29538945  14.84836503
O     27.16131405  14.11259815  19.62174786
O     9.59822335  24.15423222  26.14550230
O     9.48661867  19.51913844  26.24656025
O     17.34272806  18.01234770  19.99803267
O     17.36793644  25.46843514  20.49831108
O     19.30942130  15.99387457  27.24235590
O     9.40958542  15.64265091  20.14467189
O     9.36651018  27.83703648  19.95091840
O     27.26285069  17.96303346  26.83747580
O     19.08297821  16.56657580  21.69280460
O     16.99286664  26.79371151  14.21917258
O     19.71158840  26.64316686  20.88513496
O     17.13955839  16.90716074  15.14409629
O     26.92900118  16.78235799  19.71128823
O     9.76727422  16.86350132  26.35970189
O     15.58580940  19.37050653  21.43550044
O     21.46002875  9.73453881  14.20781221
O     15.21808412  23.90481792  20.88023792
O     21.11612847  14.23698633  14.74473335
O     11.49619635  14.03921968  19.69200572
O     25.26352970  24.04580565  26.20422661
O     11.43806748  9.59978407  19.57172117
O     25.21548332  19.60348015  26.36356751
O     14.85599670  18.10633955  19.23488486
O     15.41518833  25.32691347  18.68942716
O     21.43453128  15.39978812  25.71410935
O     11.40200762  15.41039534  21.90985982
O     25.38824217  25.40622223  15.13292808
O     25.24852284  18.24096989  15.29571822
O     15.46163256  18.28111602  16.66782905
O     21.33468127  27.72072622  22.69632114
O     15.34928767  25.76147176  16.05042559
O     21.18607617  15.63215429  23.08870217
O     11.40361299  15.83492358  24.54088905
O     25.27092316  25.66999842  17.77238425
O     11.42380961  27.84515734  24.42286182
O     25.27424284  17.87553928  17.95086278
O     15.01252210  15.91710141  17.75179651
O     21.71693511  25.75822120  24.47540162
O     14.99896481  27.75625899  17.79200695
O     21.62836809  17.78891068  24.57489344
O     11.73660789  17.85001447  22.81881060
O     24.94957741  27.77697009  16.17329835
O     11.78017613  25.73407626  22.83872226
O     24.91908628  15.83454488  16.26043791
O     17.43681334  19.55019469  15.51230953
O     19.54484175  9.35111188  21.49087917
O     17.12326105  24.22271824  14.87480008
O     19.38543304  13.97646340  22.15605542
O     9.57187092  14.31313128  25.63967525
O     27.19867038  19.32652245  18.98456048
O     22.95081265  14.11999033  16.68425836
O     13.78402799  23.99706223  23.16407084
O     22.91563151  9.60192983  16.48733803
O     13.73813989  19.50708605  23.36218256
O     23.68691209  19.44197958  24.15063017
O     12.98438750  9.56415997  17.37465879
O     23.69494626  24.05236045  24.02815372
O     13.02705022  14.16844016  17.48401660
O     20.50437788  13.27602747  17.15734257
O     16.37280810  23.45776039  23.21223031
O     20.34207873  10.17046937  16.54953832
O     16.21911570  20.24191808  23.85419863
O     26.21095347  20.15373142  23.96789842
O     10.45426041  10.30144533  17.20938386
O     26.22695018  23.33094102  23.83765175
O     10.49467418  13.48418346  17.29789569
O     22.05427691  11.91605845  15.50866580
O     14.70051645  21.69341838  22.20324011
O     24.50112609  21.78824850  25.13186906
O     12.20199871  11.84221304  18.47226864
O     19.49182834  13.96884701  19.49363555
O     17.34369977  23.51076382  25.61847657
O     19.36560668  10.13362882  18.95856972
O     17.24287846  19.56391072  26.17651076
O     27.16405105  20.09610460  21.53706792
O     9.48479483  13.56133047  14.89730511
O     17.88509134  13.64217289  17.41383571
O     18.89437200  24.18138578  23.54282680
O     17.79475601  9.56884024  16.88126307
O     18.83648145  19.83447001  24.07558880
O     28.75769684  19.60708340  23.62370304
O     27.78793809  14.04006594  17.01341252
O     18.83103683  11.79000707  20.91754946
O     17.83215818  21.79385454  14.26401283
O     27.82735832  21.77041773  19.58734296
O     17.15108886  13.84207116  20.69196087
O     19.52086810  23.82145106  27.09364341
O     17.16111555  9.78212115  20.39257056
O     19.61024390  19.81858133  27.30794463
O     9.61076508  19.77496198  20.28554859
O     9.61665089  23.82040209  20.06987107
O     27.08889372  13.90996481  26.84084908
O     15.46674950  11.78154888  20.94948612
O     21.25954249  21.88722278  14.37757166
O     11.27892256  21.76691151  19.64739973
O     25.41737064  11.89813700  26.30921089
O     15.03028427  13.64344468  19.12042259
O     21.54374100  23.30624900  25.43889824
O     15.12549472  10.34242797  18.76848236
O     21.74241342  20.14087018  25.77005322
O     11.74059278  20.27127723  21.78367578
O     11.68566675  23.37562768  21.67405141
O     25.01942090  13.43740011  15.14421696
O     15.42233744  13.64586610  16.47911092
O     21.37756954  23.69376162  22.81790801
O     15.29541612  9.98222278  16.15790522
O     21.30096375  20.02258423  23.15775185
O     11.37369276  19.96394914  24.41414831
O     11.42897488  23.55243478  24.30733465
O     25.30166698  13.67134751  17.77370782
O     17.14882515  11.83257768  15.60350174
O     19.48363809  21.83436548  22.46490940
O     9.53647396  21.80731868  25.00603939
O     27.14295789  11.83005108  18.36548159
O     23.02868464  17.69037145  30.00437157
O     13.64554693  16.04993739  9.93931868
O     23.54676778  15.97941013  10.89584592
O     20.39861968  18.04354540  29.86033679
O     16.16269183  15.38427386  10.31271037
O     26.16775514  15.69111157  10.98373817
O     22.01677926  19.45003761  28.32301825
O     22.00617450  24.39125971  27.82085120
O     14.73672276  14.19223811  8.41237596
O     24.62956280  14.37276510  12.68164165
O     21.72448182  16.84349495  27.87824303
O     15.48128850  16.70746418  8.12011272
O     24.89511043  16.97784605  12.96525088
O     24.92342818  26.67953567  12.84014563
O     19.94333648  17.72449402  32.48419320
O     17.36888993  8.35296662  12.02449608
O     16.94390309  15.83826467  12.76560021
O     9.42576327  18.27010686  28.55658679
O     19.54921947  15.70985974  30.73683945
O     16.94926388  25.79782307  11.03603419
O     17.11637237  17.77618524  10.92204755
O     17.93728151  17.83993886  30.79055861
O     18.75135612  15.63870740  10.85215148
O     19.31890214  19.43591091  8.16931494
O     19.51700986  23.97434529  7.65301099
O     17.45439166  14.29538945  28.13966503
O     9.48661867  19.51913844  12.95526025
O     19.31304988  8.15095361  13.86467930
O     19.30942130  15.99387457  13.95105590
O     27.32364507  25.68616223  13.30462159
O     27.26285069  17.96303346  13.54617580
O     19.08297821  16.56657580  8.40150460
O     17.13955839  16.90716074  28.43539629
O     9.76727422  16.86350132  13.06840189
O     15.58580940  19.37050653  8.14420044
O     15.21808412  23.90481792  7.58893792
O     21.11612847  14.23698633  28.03603335
O     25.26352970  24.04580565  12.91292661
O     25.21548332  19.60348015  13.07226752
O     21.24251087  8.31309958  12.03139972
O     21.43453128  15.39978812  12.42280935
O     11.40200762  15.41039534  8.61855983
O     25.24852284  18.24096989  28.58701822
O     15.46163256  18.28111602  29.95912905
O     21.18607617  15.63215429  9.79740217
O     11.40361299  15.83492358  11.24958905
O     25.27424284  17.87553928  31.24216278
O     21.71693511  25.75822120  11.18410162
O     21.62836809  17.78891068  11.28359344
O     11.73660789  17.85001447  9.52751060
O     24.91908628  15.83454488  29.55173791
O     17.43681334  19.55019469  28.80360953
O     17.12326105  24.22271824  28.16610008
O     19.38543304  13.97646340  8.86475542
O     9.57187092  14.31313128  12.34837525
O     22.95081265  14.11999033  29.97555837
O     13.78402799  23.99706223  9.87277084
O     13.73813989  19.50708605  10.07088256
O     23.68691209  19.44197958  10.85933017
O     23.69494626  24.05236045  10.73685372
O     20.50437788  13.27602747  30.44864257
O     16.37280810  23.45776039  9.92093031
O     16.21911570  20.24191808  10.56289863
O     26.21095347  20.15373142  10.67659842
O     26.22695018  23.33094102  10.54635176
O     22.05427691  11.91605845  28.79996580
O     14.70051645  21.69341838  8.91194011
O     24.50112609  21.78824850  11.84056907
O     19.49182834  13.96884701  32.78493555
O     17.34369977  23.51076382  12.32717657
O     17.24287846  19.56391072  12.88521076
O     17.88509134  13.64217289  30.70513571
O     18.89437200  24.18138578  10.25152680
O     18.83648145  19.83447001  10.78428880
O     17.83215818  21.79385454  27.55531283
O     19.52086810  23.82145106  13.80234341
O     19.61024390  19.81858133  14.01664463
O     27.08889372  13.90996481  13.54954908
O     21.25954249  21.88722278  27.66887166
O     25.41737064  11.89813700  13.01791090
O     21.54374100  23.30624900  12.14759824
O     21.74241342  20.14087018  12.47875321
O     11.74059278  20.27127723  8.49237578
O     25.01942090  13.43740011  28.43551696
O     15.42233744  13.64586610  29.77041092
O     21.37756954  23.69376162  9.52660801
O     21.30096375  20.02258423  9.86645184
O     11.37369276  19.96394914  11.12284831
O     25.30166698  13.67134751  31.06500782
O     17.14882515  11.83257768  28.89480174
O     19.48363809  21.83436548  9.17360940
O     9.53647396  21.80731868  11.71473939
O     13.62907675  7.76121255  23.03589857
O     16.23491252  27.97181385  22.96098336
O     14.68646076  29.14631869  21.16563346
O     15.01755976  6.65850757  21.05124143
O     21.67593136  7.12505438  14.40226665
O     17.36888993  28.22286662  25.31579608
O     16.94926388  5.92792307  24.32733419
O     19.67137828  7.84930922  17.67361122
O     18.79561242  7.51001701  23.26996468
O     16.99286664  6.92381150  14.21917258
O     19.71158840  6.77326686  20.88513496
O     11.43806748  29.46968407  19.57172117
O     21.24251087  28.18299958  25.32269972
O     11.29543175  28.09478125  21.78619217
O     21.33468127  7.85082622  22.69632114
O     14.99896481  7.88635899  17.79200695
O     19.54484175  29.22101188  21.49087917
O     6.31385514  15.69111157  24.27503817
O     7.41368426  15.37338733  21.91212703
O     7.06102317  17.83144764  22.87549078
O     7.04314389  25.73606128  22.92692382
O     8.88170855  16.24287382  23.92853402
O     7.87775528  17.37859818  17.23461518
O     7.30741405  14.11259815  19.62174786
O     29.26348542  15.64265091  20.14467189
O     7.40895069  17.96303346  26.83747580
O     7.07510118  16.78235799  19.71128823
O     5.42034284  17.87553928  17.95086278
O     7.27676034  24.16417388  18.85649957
O     7.34477038  19.32652245  18.98456048
O     6.35705347  20.15373142  23.96789842
O     6.37305018  23.33094102  23.83765175
O     7.31015105  20.09610460  21.53706792
O     7.36679000  23.56959277  21.44165425
O     8.90379684  19.60708340  23.62370304
O     8.93136339  23.96039104  23.55732097
O     7.93403809  14.04006594  17.01341252
O     7.97345832  21.77041773  19.58734296
O     29.46466508  19.77496198  20.28554859
O     5.44776698  13.67134751  17.77370782
O     7.28905789  11.83005108  18.36548159
O     8.88170855  16.24287382  10.63723402
O     7.40895069  17.96303346  13.54617580
O     8.90379684  19.60708340  10.33240304
O     8.87353549  11.88560287  12.93466218
O     7.23499372  13.90996481  13.54954908
H     19.68703471  17.47481601  5.00000000
H     14.68481207  17.73176215  5.06535505
H     24.31629942  27.79490195  24.65214121
H     9.84889866  25.95715835  16.91902553
H     21.21877077  27.71029029  13.93301325
H     17.57327308  8.29008715  26.26193228
H     19.44325594  28.65702629  17.57686750
H     29.33709285  15.98604270  24.64488199
H     28.62485480  17.36402056  16.85661770
H     9.27961295  24.96345994  26.57508105
H     8.41528284  27.93709802  20.11233164
H     28.22144141  18.07976907  26.92899969
H     17.42009530  27.58304603  13.85130482
H     25.54395943  24.89216350  26.58624435
H     11.15044783  8.75403768  19.94972644
H     26.16975460  25.67025539  18.13707862
H     10.52575825  27.84662931  24.78947005
H     14.75953605  28.68242810  17.63143095
H     24.69830174  28.70818224  16.27627635
H     9.09924217  13.77646166  26.29504368
H     23.87826833  9.51799864  16.40256821
H     9.81688600  9.81385627  16.66448866
H     26.86430909  23.82834528  23.30168288
H     29.30115007  19.97537857  24.33778794
H     28.67016519  14.15642888  16.62736200
H     27.88091818  22.70700766  19.83398166
H     28.01152754  13.61773542  26.77566614
H     25.48887378  10.97615211  26.60200975
H     26.94278409  10.89280736  18.21579977
H     26.82593430  16.05093136  10.36873418
H     21.87627869  25.19263219  28.35172710
H     15.25326858  13.69553932  7.75863998
H     24.86641052  27.39910326  12.19217074
H     19.46690563  17.84455703  33.32055348
H     17.34838537  7.82140268  11.21337381
H     9.39219079  17.72253079  29.35654512
H     17.17905340  26.71466087  10.81807726
H     19.19237454  24.78997727  7.24038964
H     28.27446576  25.57896421  13.46383408
H     28.22144141  18.07976907  13.63769969
H     15.54504146  24.74309087  7.22658815
H     21.67312234  7.80388066  11.32700647
H     11.16481856  15.43029743  7.67821667
H     14.92760047  17.80014431  30.61057048
H     26.18911743  17.85515359  31.56385970
H     21.86498776  26.69583428  10.98444665
H     16.96058488  25.11920643  28.49888438
H     18.98256548  13.62704773  8.05450458
H     12.82481139  24.10194873  9.77376417
H     26.84554712  19.70696870  10.09471014
H     26.86430909  23.82834528  10.01038288
H     21.84176403  10.97625768  28.91182641
H     19.02994987  13.62766129  33.56670316
H     28.01152754  13.61773542  13.48436614
H     25.48887378  10.97615211  13.31070975
H     11.39362068  20.27272217  7.58655666
H     14.94733519  14.05766360  30.50912309
H     26.22590612  13.51566071  31.31489506
H     16.96826558  10.88300802  28.97613863
H     9.73699812  22.74423544  11.56348780
H     12.67652707  7.57858048  23.02194746
H     15.24310540  29.75690028  20.65746336
H     15.46450526  5.93386102  20.58645427
H     21.74336945  6.37086864  15.00853059
H     17.57327308  28.15998715  26.26193228
H     17.21739940  5.00000000  24.23810351
H     19.47384028  6.92284141  17.46495809
H     16.90866477  6.28233552  14.94188871
H     19.27145178  5.99521054  20.50856077
H     11.63490234  29.89821079  18.72406505
H     21.04312375  28.18951452  26.27196382
H     21.71107918  7.61670496  23.55911419
H     14.83436239  6.94762730  17.61148313
H     19.04984572  29.76611970  20.85942340
H     5.50613695  15.73838462  24.81006769
H     7.27086172  26.66568193  23.08456278
H     30.21900850  15.52352600  20.26165439
H     6.45466461  18.09800862  26.94711057
H     5.02761452  17.59489513  17.10949287
H     7.06398329  25.06697808  18.57265013
H     5.56674014  20.20411686  24.52804674
H     5.59158989  23.31912517  24.41217782
H     30.38793600  20.07220997  20.27485111
H     5.00000000  14.02749040  16.99040266
H     7.08888409  10.89280736  18.21579977
H     8.00080802  16.27107159  10.23211783
H     6.45466461  18.09800862  13.65581058
H     8.01478104  19.49095494  9.96217999
H     8.81742715  10.95091008  13.18784443
H     6.31332503  13.60956114  13.58396520
H     17.42796819  18.01522119  18.97924542
