# Supplementary material for: Brønsted acidity in zeolites measured by deprotonation energy
Source: Sci Rep. 2022 May 4;12:7301. doi: 10.1038/s41598-022-11354-x (PMC9068704; doi:10.1038/s41598-022-11354-x)
Supplement: Supplementary file 2 — Supplementary Information 2. [file 41598_2022_11354_MOESM2_ESM.zip › structures/clusters/mfi/MFI_Al12-O26_bas_cluster_12T.xyz]

67

Si    10.46299716  6.92717307  7.35408010
Si    10.42313368  14.49875650  8.23694378
Si    13.67149600  7.07384570  7.39289116
Si    13.46962885  14.40844672  8.17185377
Si    14.59047107  12.19640992  10.00771182
Si    14.44899082  9.11175125  9.49662676
Si    12.55249482  12.84971804  12.05180793
Si    12.08648872  8.12455641  11.37073151
Si    7.51115104  13.03491934  11.92907738
Si    7.34220046  8.15831438  11.37007040
Si    9.62644055  8.86052138  9.54767511
Al    9.96354960  12.13289778  10.26841021
O     14.40833325  5.87335211  8.19967536
O     10.07242252  7.00321246  5.78975427
O     9.41791782  14.89521397  7.01960903
O     12.58644101  14.45826553  11.76820509
O     12.43565520  6.54642557  11.51608838
O     9.87182245  8.27851114  8.06287372
O     10.05869191  13.04763785  8.81062283
O     12.06454027  6.89610855  7.59066732
O     11.94704956  14.54457206  7.62951883
O     9.76894706  5.62690052  8.01914862
O     14.14873295  8.51221840  8.00156219
O     13.61057105  13.01583884  8.99486878
O     14.04613607  7.00610459  5.81818649
O     14.51031755  14.39930171  6.92013704
O     8.04538750  14.57606505  11.80506220
O     7.73315741  6.60238122  11.63003674
O     16.03128768  12.93834877  10.09600363
O     15.69699045  8.32869104  10.18686426
O     13.95330636  12.18847605  11.50378954
O     13.13464159  8.88011659  10.41317715
O     14.76114495  10.69521051  9.39873435
O     12.47439333  12.62110474  13.66814725
O     12.10977951  8.83039399  12.81929479
O     11.31782424  12.14929813  11.30923477
O     10.59809734  8.28960884  10.69753118
O     7.41617435  12.63128589  13.51517554
O     7.82971397  9.06300159  12.62624634
O     8.47977948  12.05340622  11.11905899
O     8.09391513  8.69701907  10.01341011
O     9.98087768  10.49931012  9.30844359
O     13.80948311  15.69102803  9.09913992
O     10.29379803  15.60894467  9.41072141
O     5.74915839  8.32410465  11.13314532
O     6.00429485  12.97441565  11.30963310
H     14.46376292  5.10007522  8.78265940
H     10.05656298  6.44024117  5.00000000
H     9.41941856  14.96632945  6.05222061
H     12.64441381  15.40198814  11.98483104
H     12.22725855  5.62759824  11.28537825
H     9.66933847  5.00000000  8.75261564
H     14.42708122  6.45342825  5.11795107
H     14.45159364  14.61195622  5.97555800
H     7.83990974  15.52224559  11.86355388
H     7.56360759  5.67025923  11.42194670
H     16.90747456  13.01899421  9.68772326
H     16.65367298  8.22950966  10.06108036
H     11.85997265  12.25660980  14.32429561
H     11.71589784  8.88441730  13.70407652
H     7.97509925  12.28074140  14.22624622
H     8.12662677  9.01753752  13.54856722
H     14.28204886  16.34413808  9.63861084
H     10.26367533  16.38963776  9.98562222
H     5.00000000  8.77992619  11.54773962
H     5.16054645  12.49687152  11.34029654
H     10.08704728  10.75743607  8.36931780
