# Supplementary material for: Brønsted acidity in zeolites measured by deprotonation energy
Source: Sci Rep. 2022 May 4;12:7301. doi: 10.1038/s41598-022-11354-x (PMC9068704; doi:10.1038/s41598-022-11354-x)
Supplement: Supplementary file 2 — Supplementary Information 2. [file 41598_2022_11354_MOESM2_ESM.zip › structures/clusters/mfi/MFI_Al1-O2_bas_cluster_61T.xyz]

265

Si    14.88140801  22.01874610  14.68777091
Si    12.65634189  13.85178974  17.11060540
Si    12.68187435  22.69409201  16.63756683
Si    22.41413616  13.59541327  14.29952817
Si    21.45147502  14.28621127  11.41713756
Si    18.35328288  14.47231255  11.30477575
Si    7.73043209  13.70258412  16.72603028
Si    17.67933185  13.58401515  14.16788101
Si    10.33141713  14.39417472  14.98206518
Si    10.18710205  22.09670447  14.88289301
Si    19.96256184  14.31271570  16.02377472
Si    17.25297104  16.53414917  9.29604974
Si    19.43505399  15.52982362  7.42888804
Si    10.67280069  19.76521726  12.87747314
Si    10.56120793  16.72533963  13.14055784
Si    20.54423558  16.57379915  18.05504844
Si    20.55573727  19.65097595  17.77044478
Si    13.78566276  19.65102629  13.07771065
Si    13.65696824  16.63034894  12.90458261
Si    14.37082675  15.87120222  10.01888471
Si    21.92963072  16.21222856  9.20148209
Si    11.50007677  14.56646854  19.82730774
Si    11.78791331  21.91916126  19.46105833
Si    8.41314956  14.30413293  19.57740367
Si    18.35328288  14.47231255  24.59607575
Si    7.38297807  16.49208930  21.64737291
Si    17.25297104  16.53414917  22.58734974
Si    17.47517412  19.68690074  22.56971463
Si    9.45775551  15.89965256  23.69609254
Si    19.43505399  15.52982362  20.72018804
Si    19.56638318  20.40966464  20.58678185
Si    14.65844240  20.54660603  23.58408937
Si    14.37082675  15.87120222  23.31018471
Si    12.11870869  19.98054065  21.73771036
Si    11.72437470  16.89581717  21.80908515
Si    17.46907255  12.06998367  9.42315349
Si    19.36968086  12.42963815  7.20414055
Si    10.44534534  12.03066206  12.92543536
Si    20.37871352  11.76162684  17.73221374
Si    13.51036486  11.69581713  13.02076523
Si    14.48650550  12.65394999  10.23109724
Si    21.77311845  12.01217361  9.28602875
Si    14.76029965  9.70557942  14.84959818
Si    14.89209635  6.51079316  14.98456196
Si    12.65186453  10.73473669  16.87396159
Si    22.52985679  10.49741940  13.95702538
Si    21.61734742  9.73754820  11.13655757
Si    18.50773472  9.72947840  11.23636858
Si    7.59815585  10.52664968  16.98147574
Si    17.71503473  10.46233177  14.12889474
Si    10.10613249  10.03127233  15.14306668
Si    20.21503578  9.34938609  15.69826344
Si    7.36611153  11.97438668  21.42594650
Si    17.46907255  12.06998367  22.71445349
Si    9.53869037  12.76019803  23.38383825
Si    19.36968086  12.42963815  20.49544055
Si    14.48650550  12.65394999  23.52239724
Si    12.05270758  12.10451245  21.64297350
Si    11.53564287  9.77908818  19.60260054
Si    8.42372857  9.64166984  19.78897874
Al    14.65640769  14.10624077  14.68719662
O     16.31407403  13.77718910  14.97939653
O     16.48719202  21.95302728  14.91741574
O     6.42124807  14.13890767  15.88080142
O     14.15227204  14.38056922  16.50014099
O     14.19562479  22.54001478  16.06785230
O     23.95614483  13.82725136  14.75186294
O     14.26615704  15.55891736  13.90307217
O     14.33028952  20.54093398  14.31802323
O     14.55313758  23.04649673  13.46957999
O     18.23280755  13.28184753  10.19935357
O     12.42379319  14.67020198  18.47817461
O     12.63019667  21.96772549  18.08151805
O     22.24379120  14.19564902  12.81698497
O     12.26568743  24.26183430  16.80218099
O     19.49216217  14.01477866  6.84828861
O     11.64007222  14.24631474  15.94496466
O     11.65524415  21.99965146  15.58167333
O     21.46174729  14.34335074  15.38541641
O     22.26904212  15.38705377  10.55016244
O     19.91028202  14.71395705  11.70044298
O     10.00612370  23.51541724  14.10495798
O     10.49845593  13.48278834  13.65771069
O     17.74829937  15.83740133  10.67645749
O     7.79816911  14.58219553  18.09892866
O     17.49209826  14.09012849  12.62328393
O     9.03871287  13.95619412  15.82501081
O     9.04804330  21.97800650  16.02293437
O     18.87343621  14.46379024  14.84065103
O     14.36799465  14.26816877  10.24556307
O     10.20724274  15.94014406  14.52232217
O     9.99927079  20.86865094  13.84822544
O     20.12357358  20.37210534  16.38198858
O     19.79808258  15.55912966  17.04295957
O     15.64829144  16.34145470  9.12796156
O     17.94181073  15.85992631  7.97847427
O     17.66616545  18.09039185  9.38670282
O     9.94766571  19.77051055  11.42412384
O     9.49972966  16.29138342  11.97808358
O     19.82506744  16.53686721  6.22095650
O     20.47622129  15.70629777  8.66687863
O     10.43364593  18.29673515  13.51984941
O     20.37965795  18.07226435  17.47803644
O     12.25889564  20.08881353  12.69209147
O     12.05904916  16.36411067  12.61368759
O     22.11922594  16.17912538  18.19875894
O     22.10494887  20.00152837  18.16766641
O     13.83600629  18.11099374  13.56275558
O     14.72583461  19.85064874  11.75912052
O     14.40907046  16.62292629  11.45333833
O     13.04741005  16.28593318  9.19767455
O     23.02483459  15.94098488  8.04489352
O     21.91269608  17.77231111  9.61095475
O     18.23280755  13.28184753  23.49065357
O     9.89542592  14.34768660  23.45200079
O     19.49216217  14.01477866  20.13958861
O     20.09960786  21.90303287  20.96689846
O     11.39588020  16.04394111  20.46438456
O     12.50262752  20.79064985  20.38525278
O     10.01782749  14.04180795  19.41917812
O     10.24122802  21.55147216  19.11068263
O     19.91028202  14.71395705  24.99174298
O     12.20643954  13.51905536  20.84337849
O     11.80945561  23.36252607  20.20667040
O     8.14263531  15.58217125  20.52958013
O     18.33420571  20.36984637  23.77700406
O     17.74829937  15.83740133  23.96775749
O     17.49209826  14.09012849  25.91458393
O     14.74110177  22.14547619  23.81131301
O     14.36799465  14.26816877  23.53686307
O     15.64829144  16.34145470  22.41926156
O     15.90283242  20.06623568  22.66183216
O     7.94390871  16.13141859  23.13599553
O     17.94181073  15.85992631  21.26977427
O     18.04121127  20.20570066  21.12600888
O     7.69392572  18.03585417  21.29278564
O     17.66616545  18.09039185  22.67800282
O     9.49972966  16.29138342  25.26938358
O     19.82506744  16.53686721  19.51225650
O     19.59228247  20.15504434  18.98432304
O     10.72920323  20.61018950  22.30497346
O     10.48330625  16.84929137  22.85806676
O     20.47622129  15.70629777  21.95817863
O     20.55278801  19.36155920  21.34396762
O     14.72583461  19.85064874  25.05042052
O     14.40907046  16.62292629  24.74463833
O     13.28005561  20.12370675  22.85035386
O     13.04741005  16.28593318  22.48897455
O     11.93670367  18.42481949  21.34112910
O     15.86349386  12.22501185  9.49532213
O     17.91034195  12.10608834  7.85184206
O     17.92029895  10.65066089  10.04991795
O     13.69194884  12.75772891  14.21635232
O     9.56261885  12.12172332  11.57462623
O     19.54149806  11.59175517  5.82551993
O     12.79376692  12.27690886  17.40743437
O     22.03555030  12.01305967  14.28610293
O     20.52286112  12.00711881  8.26214078
O     9.67900520  10.96298738  13.88647305
O     20.34719854  10.34866876  16.95866400
O     11.95518597  11.58498554  12.53078904
O     21.91850211  12.18418183  18.05738928
O     19.69388502  12.92137351  16.82620065
O     21.44677037  12.86768131  10.62621403
O     14.07081567  5.77748459  13.77784898
O     13.95607525  10.21099054  13.53218281
O     14.46028115  12.09343419  11.75140754
O     13.25258212  11.99085664  9.41980508
O     23.07298856  12.62671248  8.55142660
O     7.68037761  12.13470120  17.11969606
O     18.16120120  12.02054796  14.14923800
O     22.05978397  10.48841697  9.76519502
O     16.28132306  10.27236829  14.86247904
O     16.46109699  6.09853570  14.95621438
O     6.30501236  10.10657271  16.10072640
O     14.04240971  10.21892051  16.22848649
O     14.28829817  6.08053718  16.44047870
O     24.02553856  10.27584593  14.56470142
O     14.74851599  8.09859320  14.79339730
O     12.28988268  9.82838554  18.16425308
O     22.58228382  10.20933489  12.36158633
O     11.44724724  10.69477817  15.78807301
O     21.46339378  9.49361015  14.66267555
O     21.78979626  8.16529416  10.80601972
O     20.07203161  10.09002034  11.54764249
O     18.40299303  8.20016277  10.70780089
O     7.48558933  9.89681918  18.47855337
O     17.62755228  9.93890420  12.58756698
O     8.92851748  9.95425149  16.25182674
O     18.81422743  9.57191230  14.91949893
O     10.40298127  8.54015772  14.59978733
O     20.25636042  7.84609120  16.28842085
O     15.86349386  12.22501185  22.78662213
O     8.04453345  12.51553168  22.79712681
O     17.91034195  12.10608834  21.14314206
O     7.88672790  10.47823381  21.07054551
O     17.92029895  10.65066089  23.34121796
O     7.74339852  12.95958186  20.18531342
O     9.56261885  12.12172332  24.86592623
O     19.54149806  11.59175517  19.11681993
O     10.61203890  12.03605603  22.39575519
O     20.52286112  12.00711881  21.55344077
O     14.46028115  12.09343419  25.04270754
O     13.25258212  11.99085664  22.71110508
O     12.18196546  10.86573119  20.60939439
O     11.75645520  8.29016914  20.19850264
O     9.94757923  10.08969129  19.40508272
O     8.37035486  8.07887823  20.22187777
O     5.78262810  16.21621294  21.63847326
O     5.75846346  11.95224358  21.64805728
H     17.27741181  22.26492767  14.44925890
H     5.46655490  14.15199305  16.05194382
H     24.38701628  14.02659402  15.59774254
H     14.10881725  23.82305930  13.09484004
H     12.55889092  25.18016101  16.90992036
H     10.42472092  24.12706927  13.47921190
H     8.28295142  22.37685273  16.46616806
H     20.27818479  21.27712116  16.06903214
H     17.55120573  19.05134755  9.32152301
H     9.72039791  20.32685947  10.66272696
H     9.47462596  16.05709884  11.03713696
H     20.25424198  16.55890691  5.35134540
H     23.03813414  16.41697417  17.99891984
H     23.02876376  19.79122730  17.95972529
H     14.68559446  20.26620760  10.88356837
H     12.24915083  16.65390937  8.78746028
H     23.88945591  15.77948808  7.63593294
H     21.89619442  18.66506379  9.23198199
H     19.90806360  22.85278269  20.92014303
H     9.31755475  21.65664612  19.38756914
H     20.83062534  14.45852313  24.82256349
H     11.95296536  23.88187055  21.01325968
H     18.51757573  21.18272027  24.27350326
H     17.60310066  13.79007660  26.83030623
H     14.67007249  23.06630576  23.51478687
H     7.56618232  18.99311971  21.38347363
H     10.13028056  16.54916682  25.95992922
H     10.03799281  20.66317930  22.98344250
H     21.34157903  16.00752819  22.27648071
H     21.34719957  19.29958190  21.89711235
H     14.16692951  19.73197894  25.83428439
H     13.96275208  16.62733110  25.60584707
H     9.54823752  12.50545498  10.68387195
H     20.04065663  11.69303483  5.00000000
H     22.86442506  11.97100836  18.03118167
H     13.91486367  5.00000000  13.21919284
H     12.52987450  12.05931373  8.77644879
H     23.83633125  12.59398714  7.95381720
H     17.19851273  5.86228842  14.37200101
H     5.36180238  9.88810907  16.04132461
H     13.37776723  5.99398199  16.76349818
H     24.35693020  9.95807114  15.41915959
H     21.69941206  7.26416481  11.15343388
H     18.47744319  7.28657974  11.02517009
H     10.48800696  7.61290725  14.87159094
H     20.23457848  6.91535995  16.01608855
H     18.27359190  10.09664750  24.05476771
H     10.09239945  12.06707164  25.67663315
H     21.27331643  12.01015291  22.16801999
H     13.89656241  11.85747215  25.79599573
H     11.71419767  7.35316452  19.95124437
H     8.49065008  7.20845007  19.81104461
H     5.08168606  15.89148539  21.05184537
H     5.00000000  12.32274636  21.17018610
H     14.91356778  14.41538667  17.10930105
