# Supplementary material for: Brønsted acidity in zeolites measured by deprotonation energy
Source: Sci Rep. 2022 May 4;12:7301. doi: 10.1038/s41598-022-11354-x (PMC9068704; doi:10.1038/s41598-022-11354-x)
Supplement: Supplementary file 2 — Supplementary Information 2. [file 41598_2022_11354_MOESM2_ESM.zip › structures/clusters/mfi/MFI_Al12-O26_bas_cluster_13T.xyz]

73

Si    9.42041553  15.01357323  6.44165584
Si    10.46299716  6.92717307  8.38617531
Si    10.42313368  14.49875650  9.26903899
Si    13.67149600  7.07384570  8.42498638
Si    13.46962885  14.40844672  9.20394899
Si    14.59047107  12.19640992  11.03980703
Si    14.44899082  9.11175125  10.52872198
Si    12.55249482  12.84971804  13.08390314
Si    12.08648872  8.12455641  12.40282672
Si    7.51115104  13.03491934  12.96117260
Si    7.34220046  8.15831438  12.40216562
Si    9.62644055  8.86052138  10.57977033
Al    9.96354960  12.13289778  11.30050542
O     7.98754215  14.45384941  5.90585456
O     14.40833325  5.87335211  9.23177058
O     10.07242252  7.00321246  6.82184948
O     9.41791782  14.89521397  8.05170424
O     12.58644101  14.45826553  12.80030031
O     12.43565520  6.54642557  12.54818360
O     10.58968421  14.10798231  5.77106491
O     9.87182245  8.27851114  9.09496894
O     10.05869191  13.04763785  9.84271805
O     12.06454027  6.89610855  8.62276253
O     11.94704956  14.54457206  8.66161405
O     9.76894706  5.62690052  9.05124384
O     14.14873295  8.51221840  9.03365741
O     13.61057105  13.01583883  10.02696399
O     14.04613607  7.00610459  6.85028171
O     14.51031755  14.39930171  7.95223226
O     8.04538750  14.57606505  12.83715742
O     7.73315741  6.60238122  12.66213195
O     16.03128768  12.93834877  11.12809885
O     15.69699045  8.32869104  11.21895947
O     13.95330636  12.18847605  12.53588475
O     13.13464159  8.88011659  11.44527237
O     14.76114495  10.69521051  10.43082956
O     12.47439333  12.62110474  14.70024247
O     12.10977951  8.83039399  13.85139001
O     11.31782424  12.14929813  12.34132999
O     10.59809734  8.28960884  11.72962639
O     7.41617435  12.63128589  14.54727076
O     7.82971397  9.06300159  13.65834156
O     8.47977948  12.05340622  12.15115421
O     8.09391513  8.69701907  11.04550532
O     9.98087768  10.49931012  10.34053880
O     13.80948311  15.69102803  10.13123514
O     9.64362443  16.56445840  5.98166595
O     10.29379803  15.60894467  10.44281663
O     5.74915839  8.32410465  12.16524054
O     6.00429485  12.97441565  12.34172832
H     7.67760355  14.29807524  5.00000000
H     14.46376292  5.10007522  9.81475461
H     10.05656298  6.44024117  6.03209522
H     12.64441381  15.40198814  13.01692626
H     12.22725855  5.62759824  12.31747347
H     11.36404124  14.03509364  5.19144570
H     9.66933847  5.00000000  9.78471085
H     14.42708122  6.45342825  6.15004628
H     14.45159364  14.61195622  7.00765322
H     7.83990974  15.52224559  12.89564910
H     7.56360759  5.67025924  12.45404192
H     16.90747456  13.01899421  10.71981847
H     16.65367298  8.22950966  11.09317558
H     11.85997265  12.25660980  15.35639083
H     11.71589784  8.88441730  14.73617174
H     7.97509925  12.28074140  15.25834144
H     8.12662677  9.01753752  14.58066244
H     14.28204886  16.34413808  10.67070606
H     9.63991037  17.50830625  6.20535646
H     10.26367533  16.38963775  11.01771743
H     5.00000000  8.77992619  12.57983483
H     5.16054645  12.49687152  12.37239175
H     10.08704728  10.75743607  9.40141301
