# Supplementary material for: Brønsted acidity in zeolites measured by deprotonation energy
Source: Sci Rep. 2022 May 4;12:7301. doi: 10.1038/s41598-022-11354-x (PMC9068704; doi:10.1038/s41598-022-11354-x)
Supplement: Supplementary file 2 — Supplementary Information 2. [file 41598_2022_11354_MOESM2_ESM.zip › structures/clusters/mfi/MFI_Al5-O12_bas_cluster_140T.xyz]

550

Si    24.39520980  16.74639511  15.64893348
Si    24.86759031  24.67120593  15.82943411
Si    22.26041364  16.29364850  17.68158661
Si    20.03497165  26.25624302  11.04077693
Si    22.86631538  25.13199400  18.02598182
Si    20.95963850  26.88935451  13.89159001
Si    18.20071717  17.11479156  7.23473746
Si    24.02999219  27.00382188  13.81539901
Si    17.94368699  25.20843035  17.78405371
Si    19.89331994  17.11692578  15.87571980
Si    20.55285573  24.64383413  16.09604582
Si    17.61811139  22.33354391  9.32705138
Si    24.96820667  29.05752543  15.98936867
Si    17.34128583  19.19097445  9.42480900
Si    19.84287340  23.17808144  11.12027694
Si    22.66451535  28.25536262  17.78974390
Si    19.62001580  18.30298261  11.18771385
Si    20.78319974  22.48654392  14.03831291
Si    20.64373892  19.37558889  13.89892360
Si    23.89772559  22.33485978  14.17056973
Si    23.76069942  19.26743887  13.92734902
Si    17.80717556  28.31122217  17.81486638
Si    20.25456472  29.00722298  15.88935105
Si    24.39520980  16.74639511  28.94023348
Si    17.85195354  26.68307112  22.34185572
Si    20.03497165  26.25624302  24.33207693
Si    21.27408378  16.92853080  20.52472962
Si    22.06841150  24.37757074  20.81616522
Si    18.20071717  17.11479156  20.52603745
Si    18.94200829  24.27620708  20.56134264
Si    24.87627198  26.14008317  24.29670557
Si    19.89331994  17.11692578  29.16701980
Si    22.43982909  27.04659282  22.57946235
Si    17.61811139  22.33354391  22.61835138
Si    17.34128583  19.19097445  22.71610899
Si    19.84287340  23.17808144  24.41157694
Si    19.62001580  18.30298261  24.47901385
Si    20.78319974  22.48654392  27.32961291
Si    21.71840650  29.25730684  20.58345307
Si    20.64373892  19.37558889  27.19022360
Si    23.89772559  22.33485978  27.46186973
Si    18.60933441  29.16769740  20.66782573
Si    23.76069942  19.26743887  27.21864902
Si    24.67328035  23.01157998  24.59308733
Si    24.50765058  18.32367802  24.40641892
Si    22.28096777  22.04021664  22.87672879
Si    22.01214032  19.03121919  22.55367495
Si    17.44642220  14.68240527  9.19786094
Si    19.46315646  15.18290813  11.40377897
Si    20.24726515  14.42550887  14.19025767
Si    23.35152237  14.30173536  13.90363326
Si    24.76400585  12.36219463  15.93900900
Si    24.96820667  9.18762543  15.98936867
Si    22.50518152  13.18573610  17.75663195
Si    22.66451535  8.38546262  17.78974390
Si    17.65682869  13.00424935  18.04241093
Si    17.80717556  8.44132217  17.81486638
Si    19.99834244  12.11453398  16.26076327
Si    20.25456472  9.13732298  15.88935105
Si    17.44642220  14.68240527  22.48916094
Si    19.46315646  15.18290813  24.69507897
Si    20.24726515  14.42550887  27.48155767
Si    23.35152237  14.30173536  27.19493327
Si    24.34311009  15.24114023  24.39547205
Si    21.74890546  14.69504106  22.71389549
Si    21.57087279  12.49158405  20.66572081
Si    21.71840650  9.38740684  20.58345307
Si    18.48400901  12.32970545  20.84569403
Si    18.60933441  9.29779740  20.66782573
Si    15.10943982  24.48401279  17.26749285
Si    14.35787554  16.75449598  17.32855747
Si    12.89791119  25.20698094  15.30755994
Si    12.42314362  16.50284687  15.14172743
Si    12.07952111  24.48902101  12.45530752
Si    10.97752499  27.03011684  18.89335510
Si    11.42199648  17.12295980  12.35113181
Si    14.06969935  26.77663761  19.14947488
Si    8.33033686  16.85541035  12.55260360
Si    7.58698411  16.22032791  15.38389444
Si    10.40510786  24.58829996  17.04913994
Si    10.01160325  16.88544323  17.10732969
Si    7.48815239  19.04699706  10.36521233
Si    14.94030724  29.03753899  17.05207416
Si    9.63861359  18.42005567  8.33385255
Si    12.87279195  28.34140481  14.97929740
Si    10.71375264  19.22038258  18.85206248
Si    10.90125123  22.28372048  19.07347717
Si    13.81468476  19.14837836  19.23274569
Si    14.03286277  22.15487634  18.89326425
Si    14.46417165  18.49102077  8.90455681
Si    14.71220035  23.02577560  8.45436553
Si    11.78343687  19.41341811  10.35346278
Si    10.69247130  29.40118408  16.94807064
Si    12.28837589  22.43029602  10.27814372
Si    8.02886072  26.68635218  23.90843115
Si    9.94335654  26.35993216  21.66596291
Si    12.42314362  16.50284687  28.43302743
Si    12.07952111  24.48902101  25.74660752
Si    11.42199648  17.12295980  25.64243181
Si    8.98583824  24.29232270  25.67768456
Si    8.33033686  16.85541035  25.84390360
Si    14.81869782  26.15124468  22.00479339
Si    12.34652818  26.87220803  23.68947939
Si    7.48815239  19.04699706  23.65651233
Si    7.72123458  22.17824991  23.83284343
Si    9.63861359  18.42005567  21.62515255
Si    9.79333383  23.24406571  21.82365762
Si    14.46417165  18.49102077  22.19585681
Si    14.71220035  23.02577560  21.74566554
Si    11.78343687  19.41341811  23.64476278
Si    12.28837589  22.43029602  23.56944371
Si    7.34773891  14.57922903  10.67260517
Si    9.56670399  15.30529780  8.71919017
Si    10.34516915  14.53666884  19.18868608
Si    10.97752499  7.16021684  18.89335510
Si    13.42226858  14.40220583  19.10099476
Si    14.06969935  6.90673761  19.14947488
Si    14.51138090  15.28677983  8.58085309
Si    12.05883604  14.71908420  10.47203432
Si    14.94030724  9.16763899  17.05207416
Si    14.72611217  12.28369716  17.23711563
Si    12.87279195  8.47150481  14.97929740
Si    12.71096857  13.41912885  15.23008085
Si    11.78862159  9.31054353  12.24769576
Si    11.63385100  12.39507659  12.45129782
Si    8.68701673  9.23852873  12.54492893
Si    8.49479652  12.24696553  12.24826884
Si    8.04309020  8.54612822  15.46837681
Si    7.79964538  13.10713809  15.11123213
Si    10.69247130  9.53128408  16.94807064
Si    10.23362498  12.54134430  16.94999805
Si    7.34773891  14.57922903  23.96390517
Si    9.56670399  15.30529780  22.01049017
Si    14.51138090  15.28677983  21.87215308
Si    12.05883604  14.71908420  23.76333432
Si    12.71096857  13.41912885  28.52138085
Si    11.63385100  12.39507659  25.74259782
Si    8.49479652  12.24696553  25.53956884
Si    22.26041364  16.29364850  30.97288661
Al    17.39822331  16.09687931  17.49001677
O     25.90348987  16.21503875  15.87479559
O     26.47379696  24.81835597  15.87096210
O     16.70689063  24.52403032  16.98347460
O     23.69169337  16.82379300  17.11580294
O     18.58159739  26.74437021  10.50242200
O     24.32072304  25.02513434  17.31534438
O     24.42454947  18.21644800  14.96382771
O     24.46154345  23.14151786  15.45830366
O     24.20021046  25.67523519  14.73647466
O     22.20317820  16.46476139  19.29277236
O     20.04936066  26.40362067  12.64846502
O     23.00672609  24.45663081  19.49344716
O     20.27582279  24.68394276  10.67830873
O     22.39496283  26.69029465  18.14593521
O     19.91036268  16.74763851  11.56072678
O     21.06869667  17.15290618  17.01196983
O     21.21054953  27.14608869  10.35455764
O     21.73900638  24.32989457  17.16304534
O     20.22155679  28.20240628  14.48486156
O     19.73342249  17.22912788  6.73738680
O     22.47429762  27.19691773  13.38133052
O     21.07513589  25.74658458  15.03186869
O     20.23337279  15.88899047  14.86241145
O     17.69781563  18.43018363  8.01675053
O     24.52913821  28.31938187  14.61004099
O     18.37857122  22.96630104  8.04008921
O     17.25292042  17.08031068  19.11934309
O     24.93290258  26.83140386  12.47722583
O     18.20389262  24.33225926  19.12272565
O     18.45065804  17.01413335  16.52854643
O     19.24360779  25.22379430  16.83401605
O     17.58442601  26.74262821  18.19867648
O     19.94163941  18.50975817  15.04898672
O     20.17932795  23.27249552  15.32134062
O     16.04968097  22.74366152  9.32785955
O     26.54054239  28.78132834  16.27260086
O     16.55243757  28.88231359  16.96103182
O     18.29351780  22.88718181  10.70423879
O     24.19416254  28.45430669  17.28671545
O     18.08429664  18.47266622  10.67464684
O     24.64641481  30.62758757  15.80220565
O     17.79402633  20.72644720  9.25231520
O     19.97738477  22.96376541  12.71441889
O     22.41108126  29.13452033  19.12311836
O     19.85154405  19.22770866  12.48884309
O     20.81862462  22.17911414  10.28721026
O     21.70782800  28.77638344  16.58493916
O     20.56291059  18.81569221  9.96714439
O     20.56280881  20.92270845  14.34376267
O     22.37107095  22.80605536  13.82610916
O     22.19106923  18.90745521  13.69470382
O     23.94429781  20.75642476  14.54394078
O     24.84506548  22.66052449  12.88240715
O     17.91827102  29.15830039  19.19655359
O     24.49635370  19.21561614  12.47478571
O     19.14204745  28.45209427  16.92396980
O     19.98261364  30.55309097  15.49715434
O     25.90348987  16.21503875  29.16609559
O     16.33373052  26.18194648  22.56665005
O     26.35846193  26.20493254  23.64122805
O     23.69169337  16.82379300  30.40710294
O     18.58159739  26.74437021  23.79372200
O     24.42454947  18.21644800  28.25512771
O     17.83984991  28.14911238  21.65977643
O     24.46154345  23.14151786  28.74960366
O     18.65720941  25.64417615  21.38556516
O     20.04936066  26.40362067  25.93976502
O     20.27582279  24.68394276  23.96960873
O     19.91036268  16.74763851  24.85202678
O     21.06869667  17.15290618  30.30326983
O     21.21054953  27.14608869  23.64585764
O     21.98429816  18.25045557  21.13386873
O     22.57612959  23.14748782  21.73647920
O     19.73342249  17.22912788  20.02868679
O     20.53707744  24.12583475  20.34071363
O     21.15142038  15.77831887  21.65898322
O     22.19520440  25.76668944  21.62478597
O     20.23337279  15.88899047  28.15371145
O     17.69781563  18.43018363  21.30805053
O     18.37857122  22.96630104  21.33138921
O     17.25292042  17.08031068  5.82804309
O     24.93290258  26.83140386  25.76852583
O     18.45065804  17.01413335  29.81984643
O     23.85686554  26.95196841  23.34702611
O     24.36723055  24.59774425  24.40615265
O     24.70491955  16.76774087  24.83624733
O     19.94163941  18.50975817  28.34028672
O     22.52266940  28.39113987  21.68485297
O     20.17932795  23.27249552  28.61264062
O     16.04968097  22.74366152  22.61915954
O     25.74011064  18.83992725  23.48359065
O     26.01426774  22.61684214  23.77565032
O     18.29351780  22.88718181  23.99553879
O     18.08429664  18.47266622  23.96594684
O     17.79402633  20.72644720  22.54361520
O     19.97738477  22.96376541  26.00571889
O     19.85154405  19.22770866  25.78014309
O     20.81862462  22.17911414  23.57851026
O     20.56291059  18.81569221  23.25844439
O     21.79893171  30.80557471  21.02941431
O     20.56280881  20.92270845  27.63506267
O     22.37107095  22.80605536  27.11740916
O     20.17447531  28.73418902  20.51457252
O     22.19106923  18.90745521  26.98600383
O     18.48365258  30.64717384  21.31816212
O     23.94429781  20.75642476  27.83524079
O     24.84506548  22.66052449  26.17370715
O     24.49635370  19.21561614  25.76608571
O     23.42454408  22.14375057  24.02500672
O     23.13832683  18.45996506  23.56308041
O     22.31698413  20.57653866  22.18940533
O     18.02356742  15.11445016  10.64931586
O     18.00637128  13.21117042  8.82947617
O     23.58562711  15.70762216  14.69054083
O     17.92708727  15.75725863  8.05576868
O     19.31524673  14.46922845  12.85142618
O     22.10146668  14.70780245  17.35106482
O     22.39496283  6.82039464  18.14593521
O     20.60989133  14.40459264  10.54482341
O     20.22155679  8.33250628  14.48486156
O     19.66573239  13.29506775  15.19785751
O     21.76316809  14.03152888  13.75630088
O     24.52913821  8.44948187  14.61004099
O     24.03697571  13.04462479  14.65847626
O     24.00629575  14.37065772  12.42412453
O     18.00056477  14.56814284  17.97314956
O     17.58442601  6.87272821  18.19867648
O     26.32644653  12.79964345  15.99172423
O     26.54054239  8.91142834  16.27260086
O     16.55243757  9.01241360  16.96103182
O     16.30154005  12.64045609  17.21728755
O     24.03820346  12.85865525  17.31254385
O     24.19416254  8.58440669  17.28671545
O     24.64641481  10.75768757  15.80220565
O     22.40936706  12.94313956  19.35440396
O     22.41108126  9.26462033  19.12311836
O     21.47793608  12.23283411  16.93570440
O     21.70782800  8.90648344  16.58493916
O     17.46237833  12.54424065  19.60320012
O     17.91827102  9.28840038  19.19655359
O     18.87111927  12.10381011  17.42423703
O     19.14204745  8.58219426  16.92396980
O     19.98261364  10.68319097  15.49715434
O     25.60964254  14.55413976  23.64280525
O     18.02356742  15.11445016  23.94061586
O     17.83984991  8.27921238  21.65977643
O     18.00637128  13.21117042  22.12077617
O     23.58562711  15.70762216  27.98184082
O     17.92708727  15.75725863  21.34706868
O     19.31524673  14.46922845  26.14272618
O     22.10146668  14.70780245  30.64236482
O     20.60989133  14.40459264  23.83612341
O     19.66573239  13.29506775  28.48915751
O     21.76316809  14.03152888  27.04760088
O     24.03697571  13.04462479  27.94977626
O     24.00629575  14.37065772  25.71542452
O     23.09049208  15.29466598  23.37821532
O     22.52266940  8.52123987  21.68485297
O     22.11539733  13.31868363  21.94969198
O     21.79893171  10.93567471  21.02941431
O     19.98835360  12.78999431  20.40000966
O     20.17447531  8.86428902  20.51457252
O     18.48365258  10.77727384  21.31816212
O     6.04958987  16.21503875  15.87479559
O     15.77481174  16.15305318  16.93392563
O     14.38716928  25.02837109  15.92206669
O     13.50524177  17.32269779  16.05448137
O     14.63480820  22.96686973  17.62350137
O     14.63436390  17.97399342  18.43084459
O     14.76061824  25.43843552  18.53989678
O     12.92640196  24.54527054  13.83179598
O     12.26785252  17.28418515  13.72671726
O     10.04579329  16.85349857  8.52557902
O     12.47709106  26.77678972  15.20836515
O     11.84289079  24.45781394  16.29533922
O     10.97704659  16.43285678  15.88465122
O     12.77645084  23.34637793  11.52752039
O     11.08672258  28.50280639  18.23540862
O     11.30311383  18.57849156  11.65150101
O     10.53611521  24.12936751  12.83785987
O     12.47034550  26.49819622  19.26185921
O     9.92737431  16.56788197  12.65819113
O     10.24876063  15.97566277  18.43466296
O     12.12259809  25.92500134  11.69954299
O     10.28166251  26.00521386  17.83864074
O     12.16995389  16.07954504  11.35506503
O     14.34259844  28.06978520  18.21643579
O     8.05652288  18.11888794  11.57517185
O     7.75118168  17.14824796  14.04648979
O     9.22046429  24.47881007  15.96029176
O     8.47188200  16.79372933  16.61279519
O     14.62796958  16.90393046  8.63586434
O     14.38879417  24.61453262  8.39526181
O     10.22286383  23.35681887  18.07972410
O     10.30816180  18.43242856  17.50041781
O     15.74855459  19.07775807  9.70198953
O     5.88621064  18.83992725  10.19229065
O     8.14481453  18.65444682  8.92639917
O     14.35559581  28.61892545  15.58676107
O     7.85341936  20.57854237  10.73669391
O     14.50923120  30.55450532  17.41784757
O     9.68683181  18.84261842  6.76776984
O     12.84746188  28.71461512  13.39820527
O     10.69096532  19.35416268  9.15130768
O     11.79423944  29.27273959  15.75993698
O     10.97329161  23.15188123  9.65055161
O     10.65744494  20.79472153  18.48409679
O     12.23151680  18.79329554  19.29575753
O     12.49532711  22.59397889  19.20696928
O     14.09782957  20.57164829  18.50546046
O     14.39647588  19.23165906  7.45502660
O     14.91497079  22.44626084  6.94476969
O     13.17248371  18.78901412  9.80997342
O     9.25305178  28.95873494  16.37740149
O     13.45758945  22.27030702  9.16086029
O     11.93544571  20.95021842  10.82930992
O     10.66431524  30.93625041  17.45552041
O     6.50456193  26.20493254  23.64122805
O     8.73361642  27.07432048  22.49256108
O     13.50524177  17.32269779  29.34578137
O     8.03042871  27.95841557  24.90792451
O     8.89075292  25.44586512  24.52940228
O     12.92640196  24.54527054  27.12309599
O     10.08198276  27.12687315  20.24347429
O     12.26785252  17.28418515  27.01801726
O     10.04579329  16.85349857  21.81687901
O     9.59641517  24.79321417  21.38272796
O     11.34483427  26.46087922  22.48371037
O     10.97704659  16.43285678  29.17595122
O     12.77645084  23.34637793  24.81882040
O     11.30311383  18.57849156  24.94280101
O     10.53611521  24.12936751  26.12915987
O     9.92737431  16.56788197  25.94949113
O     12.12259809  25.92500134  24.99084299
O     12.16995389  16.07954504  24.64636503
O     8.46140480  22.87025379  25.10383504
O     8.05652288  18.11888794  24.86647185
O     8.03836866  24.71996542  26.92415720
O     14.68255962  27.03092870  20.63646111
O     7.75118168  17.14824796  27.33778979
O     13.87382560  26.75613864  23.16783014
O     14.62796958  16.90393046  21.92716434
O     14.38879417  24.61453262  21.68656181
O     12.08847338  28.40938721  24.14348733
O     15.74855459  19.07775807  22.99328953
O     5.88621064  18.83992725  23.48359065
O     6.16036773  22.61684214  23.77565032
O     8.14481453  18.65444682  22.21769917
O     8.41149113  22.64891240  22.43499833
O     7.85341936  20.57854237  24.02799391
O     9.68683181  18.84261842  20.05906983
O     10.19825359  22.35719199  20.53102397
O     10.69096532  19.35416268  22.44260768
O     10.97329161  23.15188123  22.94185161
O     14.39647588  19.23165906  20.74632660
O     14.91497079  22.44626084  20.23606969
O     13.17248371  18.78901412  23.10127342
O     13.45758945  22.27030702  22.45216029
O     11.93544571  20.95021842  24.12060992
O     15.83121108  14.65214404  9.27273708
O     5.75574254  14.55413976  10.35150525
O     8.08433200  15.21338907  9.37056608
O     7.88359838  13.07801413  10.99244527
O     8.03042871  8.08851557  11.61662451
O     7.61728495  15.51093136  11.98270073
O     14.76061824  5.56853552  18.53989678
O     13.40610936  15.61380312  18.01262348
O     9.49280760  14.57079105  7.27630059
O     12.47709106  6.90688972  15.20836515
O     12.93942136  14.98392466  14.84669839
O     10.61275462  14.58414746  9.73667061
O     9.70199983  13.38669265  18.23410550
O     11.08672258  8.63290639  18.23540862
O     11.88905995  14.20101401  19.59906310
O     12.47034550  6.62829622  19.26185921
O     10.28166251  6.13531387  17.83864074
O     13.97098927  13.01161055  18.48190478
O     14.34259844  8.19988520  18.21643579
O     14.41402332  14.82384340  7.02895241
O     13.20703436  14.74987052  9.34456099
O     8.21830988  6.95492612  15.22964734
O     8.06864955  14.70675210  15.03683906
O     12.31169872  13.42449120  11.40460059
O     12.08847338  8.53948720  10.85218733
O     6.47254654  12.79964345  15.99172423
O     6.68664239  8.91142834  16.27260086
O     14.35559581  8.74902545  15.58676107
O     14.07983401  12.78449218  15.82712176
O     14.50923120  10.68460532  17.41784757
O     12.84746188  8.84471512  13.39820527
O     12.30529144  12.57187246  13.91280809
O     11.79423944  9.40283959  15.75993698
O     11.52143569  13.32688306  16.34076237
O     11.92692288  10.89095592  11.92913751
O     10.27933760  8.95598965  12.75915089
O     10.03519837  12.68869092  12.54720906
O     8.43130436  10.67628667  11.83164874
O     7.99114105  9.26884301  14.01139683
O     7.62361042  12.51956905  13.60189645
O     9.25305178  9.08883494  16.37740149
O     9.07262292  12.39020774  15.82462895
O     10.66431524  11.06635041  17.45552041
O     15.83121108  14.65214404  22.56403708
O     5.75574254  14.55413976  23.64280525
O     8.08433200  15.21338907  22.66186608
O     7.88359838  13.07801413  24.28374527
O     7.61728495  15.51093136  25.27400074
O     9.49280760  14.57079105  20.56760059
O     10.08198276  7.25697315  20.24347429
O     12.93942136  14.98392466  28.13799839
O     10.61275462  14.58414746  23.02797061
O     14.41402332  14.82384340  20.32025241
O     14.68255962  7.16102870  20.63646111
O     13.20703436  14.74987052  22.63586100
O     12.31169872  13.42449120  24.69590059
O     14.07983401  12.78449218  29.11842176
O     12.30529144  12.57187246  27.20410809
O     11.52143569  13.32688306  29.63206237
O     11.92692288  10.89095592  25.22043751
O     10.03519837  12.68869092  25.83850907
O     8.43130436  10.67628667  25.12294874
O     7.62361042  12.51956905  26.89319645
O     22.20317820  16.46476139  32.58407236
H     26.82752196  16.21821774  15.57974543
H     27.31576456  25.06071904  15.45472815
H     18.14633860  26.70780310  9.63633157
H     21.94190143  27.08689427  9.72011268
H     20.64122193  17.05200792  7.02966869
H     18.71581665  23.75034569  7.57917760
H     24.89914166  26.41926588  11.59978496
H     27.35339161  28.56242282  15.79067086
H     24.71705903  31.59151434  15.88439189
H     21.68994657  22.09635351  9.86906107
H     21.42753202  18.94427724  9.54667361
H     24.74272593  22.86966285  11.94076616
H     24.50309229  18.68357534  11.66374491
H     19.99201773  31.40887699  15.95370867
H     26.82752196  16.21821774  28.87104544
H     27.27076850  26.49306653  23.80115152
H     24.70383355  24.05429004  28.97105897
H     20.59591523  26.69526794  26.68616971
H     17.32676509  16.58051912  5.00000000
H     24.39342944  26.93442061  26.56806087
H     17.84841896  16.48924927  30.37003258
H     20.40316006  24.09425397  29.07687356
H     26.69664151  18.96357011  23.58684342
H     26.94752126  22.35460469  23.80984650
H     21.66187401  31.74063729  20.81084362
H     18.48386564  31.57514933  21.03574143
H     18.29200787  12.68403735  8.06695243
H     22.67504158  5.89444889  18.07465864
H     21.28973285  14.57795212  9.87500105
H     20.66379460  7.54576258  14.12938994
H     24.22951813  7.65979676  14.13304493
H     24.20839027  14.89296250  11.63212988
H     17.79830617  5.95936857  17.95183758
H     27.12006854  12.98352916  15.46517874
H     27.35339161  8.69252282  15.79067086
H     26.56038089  14.56912304  23.83456574
H     17.84711064  7.39976334  22.06894225
H     22.34229241  13.79985283  30.88429548
H     19.86452234  12.58950203  29.12442089
H     24.47149826  12.63675821  28.71510952
H     22.47297837  7.71472516  22.22147652
H     5.14369434  16.53417931  15.73913943
H     9.60951087  24.22676622  12.56801197
H     12.25626036  26.49038224  10.92276835
H     8.49888571  24.92532335  15.49034471
H     14.64507667  25.53062719  8.58497219
H     5.15003290  18.53155929  10.74351795
H     7.77412380  21.53818156  10.61962623
H     14.63878642  31.50973293  17.30988620
H     10.29826199  19.06753976  6.04911586
H     12.21793601  28.99157005  12.71417812
H     10.27034790  23.20679887  8.98440283
H     14.04890947  19.18190654  6.55080192
H     14.39094635  22.27316118  6.14706368
H     8.52304901  28.63130519  15.82896215
H     10.40605138  31.82073203  17.15238340
H     5.61814842  26.16614982  24.03323188
H     14.01109677  16.98559206  30.10167187
H     8.42424774  28.64818913  25.46471801
H     12.90931711  24.94207362  28.00805667
H     10.39979213  16.70346567  29.90701080
H     8.02758847  25.01928416  27.84675792
H     7.65383013  16.59809090  28.13072730
H     11.90918790  28.87041230  24.97788087
H     5.15003290  18.53155929  24.03481795
H     5.35710456  22.85329356  24.26530224
H     5.00000000  14.96407437  10.80062309
H     8.02948855  7.32579150  11.01733233
H     14.96840610  5.00000000  17.78194457
H     10.00271683  14.55037808  6.45139097
H     12.72778546  5.97171042  15.26745828
H     10.35527229  5.29041593  17.36786577
H     13.82284085  14.57250632  6.30215604
H     8.09948407  5.99271821  15.19904728
H     12.24265799  7.62104133  10.58092310
H     5.53895868  12.53825950  15.96022588
H     5.74596048  9.07666888  16.10315143
H     5.00000000  14.96407437  24.09192309
H     9.99908061  6.79832212  21.09416016
H     14.76345556  6.63830355  21.44955045
H     14.46445405  12.48645364  29.95755253
H     10.75359387  12.85851491  29.99531190
H     11.84401660  9.94355973  25.41140088
H     8.58392532  9.81816632  25.54866731
H     7.72841832  12.86939660  27.79182651
H     21.64383572  16.74396437  33.32574728
H     16.39353504  17.57966300  19.12259965
