# Supplementary material for: Brønsted acidity in zeolites measured by deprotonation energy
Source: Sci Rep. 2022 May 4;12:7301. doi: 10.1038/s41598-022-11354-x (PMC9068704; doi:10.1038/s41598-022-11354-x)
Supplement: Supplementary file 2 — Supplementary Information 2. [file 41598_2022_11354_MOESM2_ESM.zip › structures/clusters/mfi/MFI_Al7-O17_bas_cluster_123T.xyz]

481

Si    16.27066559  19.22508086  15.67351360
Si    9.44511235  9.26411172  22.36909321
Si    16.50872752  7.24164724  15.89861395
Si    9.10991390  17.22883634  22.48979704
Si    18.91232641  16.98489516  10.56827587
Si    19.44185756  9.25266566  10.62053189
Si    26.05012715  19.23626560  17.20605850
Si    14.07989467  18.74450441  17.65425297
Si    14.50076121  7.56532139  18.09684515
Si    11.06235573  17.63113866  11.43190388
Si    21.11586771  17.69377541  21.89899662
Si    24.35543932  7.78625727  15.31658920
Si    21.35211031  8.92040720  21.64499760
Si    24.16500297  18.85981809  14.95035871
Si    13.13468096  19.34651682  20.53945397
Si    12.50158064  9.34929892  13.97388083
Si    13.64123133  6.88663899  20.87088594
Si    11.95679650  16.85661445  14.16737057
Si    21.96964340  17.01884561  19.03650037
Si    23.50652117  7.05573134  12.47290002
Si    22.38551505  9.61401123  18.87685588
Si    23.09445983  19.51132529  12.17840626
Si    10.05966767  19.56232856  20.53152707
Si    15.57258055  9.51649049  13.87812762
Si    10.50785929  6.77704313  20.65805550
Si    15.07144540  16.82658291  13.95271039
Si    25.07466817  16.80868815  18.95250029
Si    20.40574755  6.84478117  12.39764104
Si    25.47761488  9.42481808  19.11940803
Si    19.99949881  19.28824775  12.41843870
Si    9.20431750  18.76043071  17.72184638
Si    16.42312514  8.70559530  11.02888540
Si    9.56105795  7.64597881  17.90238720
Si    16.07227568  17.62529171  11.19316584
Si    25.94187490  17.71554284  21.76266447
Si    19.52279546  7.77451154  15.19053285
Si    26.22675588  8.82640716  21.97276498
Si    19.30062627  18.72588938  15.28273093
Si    11.60659790  19.49747095  15.94368720
Si    12.16589079  7.07194007  16.18042075
Si    13.44530306  17.09992759  9.49741761
Si    23.61743040  17.05521332  10.35048113
Si    21.86089199  7.15144717  17.06933823
Si    23.74199179  9.42367197  10.38283787
Si    21.76963804  19.40160026  16.97734594
Si    16.59813751  11.48319080  16.05860919
Si    19.04242121  21.47292813  10.30134776
Si    6.60988476  11.54611052  16.98378582
Si    26.37277112  14.71758872  17.11215404
Si    14.12721012  15.65857309  17.88128311
Si    14.33265536  10.65949816  17.88555456
Si    11.32515267  20.75473104  11.18109931
Si    21.14590494  20.83192187  21.54723095
Si    24.32914583  10.91548188  14.95046798
Si    24.29330087  15.76447312  15.12481454
Si    13.19638034  14.92768295  20.78274163
Si    13.30159270  11.80292679  20.58849143
Si    12.40510748  21.71102598  13.91584136
Si    22.30308687  21.68429738  18.85732732
Si    23.18819392  11.72950113  12.23627821
Si    23.10922659  14.78638682  12.40704508
Si    10.05915561  14.85160020  20.82058886
Si    10.16003391  11.77894190  20.63573324
Si    15.51939050  21.69614784  14.00674294
Si    25.37770139  21.63193521  19.18984914
Si    20.10548664  11.67298249  12.56568411
Si    19.97531750  14.69166764  12.22919805
Si    9.38490839  15.61656520  17.92495843
Si    9.40493391  10.72420447  17.89034715
Si    16.22887188  20.71770424  11.19791456
Si    25.95369185  20.84634327  22.06411242
Si    19.52933635  10.91142055  15.44945975
Si    19.38257893  15.61968487  15.07439626
Si    11.81064218  14.49969382  16.24561717
Si    11.89698926  11.43471462  16.03759364
Si    13.75669827  21.40346804  9.31082159
Si    23.33688240  21.90202961  10.23098718
Si    22.14005327  11.98739290  16.91941285
Si    21.80782489  14.99260977  16.85092072
Si    16.27066559  19.22508086  28.96481360
Si    18.91232641  16.98489516  23.85957586
Si    19.44185756  9.25266566  23.91183189
Si    11.54350660  8.68951094  24.42485203
Si    11.06235573  17.63113866  24.72320388
Si    21.11586771  17.69377541  8.60769663
Si    21.35211031  8.92040720  8.35369760
Si    13.13468096  19.34651682  7.24815397
Si    11.95679650  16.85661445  27.45867057
Si    23.09445983  19.51132529  25.46970626
Si    15.07144540  16.82658291  27.24401039
Si    19.99949881  19.28824775  25.70973870
Si    16.42312514  8.70559530  24.32018540
Si    16.07227568  17.62529171  24.48446584
Si    19.30062627  18.72588938  28.57403093
Si    13.96031403  9.55212144  22.64229662
Si    13.44530306  17.09992759  22.78871761
Si    23.61743040  17.05521332  23.64178113
Si    23.74199179  9.42367197  23.67413786
Si    8.99355979  21.53629176  22.68395799
Si    19.04242121  21.47292813  23.59264776
Si    11.32515267  20.75473104  24.47239930
Si    21.14590494  20.83192187  8.25593095
Si    12.40510748  21.71102598  27.20714136
Si    23.18819392  11.72950113  25.52757820
Si    23.10922659  14.78638682  25.69834508
Si    15.51939050  21.69614784  27.29804294
Si    20.10548664  11.67298249  25.85698411
Si    19.97531750  14.69166764  25.52049805
Si    16.22887188  20.71770424  24.48921456
Si    19.38257893  15.61968487  28.36569626
Si    13.75669827  21.40346804  22.60212159
Si    23.33688240  21.90202961  23.52228719
Si    16.49683905  14.74788260  29.19603125
Si    12.42602005  24.79748842  14.14569677
Si    15.55106824  24.78945177  14.22064143
Si    26.56116908  7.10822983  17.28205636
Si    26.46378476  11.54611052  16.98378582
Si    6.51887112  14.71758872  17.11215404
Si    14.07989467  18.74450441  30.94555297
Si    11.60659790  19.49747095  29.23498720
Si    14.12721012  15.65857309  31.17258310
Si    11.81064218  14.49969382  29.53691717
Al    16.49683905  14.74788260  15.90473124
O     17.79832662  18.75150219  15.88294253
O     7.88463686  8.89623552  22.53237638
O     18.09935028  7.51978230  15.91126250
O     7.51451018  17.45894045  22.47318710
O     17.30411690  17.01118329  10.32586312
O     8.31213420  7.08674759  17.02796645
O     17.90167682  8.81378990  10.37086382
O     7.75326371  18.83263565  17.00535279
O     15.55141089  19.18573431  17.14119661
O     15.96908960  7.50272375  17.40919476
O     9.60903268  17.49488788  10.72050192
O     19.61316840  17.50086042  22.48627413
O     25.85659063  7.61781413  15.91249466
O     20.14228292  9.61658491  22.48656916
O     25.38511860  19.57991624  15.76012634
O     16.24863253  20.73699220  15.08692950
O     9.58613343  10.75188353  21.74217907
O     16.17504070  5.70106405  15.49592594
O     9.47228708  15.69994392  22.06821638
O     19.39666553  15.47818066  10.92951012
O     26.04921437  5.62006205  17.67516356
O     19.48285209  10.53369740  11.60339246
O     25.96924377  20.51658160  18.18582842
O     15.47442054  18.23984366  14.66611624
O     10.19436919  8.18250641  21.41281235
O     15.75020700  8.21236354  14.83548537
O     9.87306749  18.25023874  21.47581038
O     19.28715014  17.96002813  11.81581550
O     26.22862961  8.11871192  18.51436275
O     20.27627346  8.00059335  11.25434444
O     25.21769047  17.97251082  17.81912626
O     14.02254392  18.92900851  19.25430442
O     11.56186394  8.89729419  12.73640655
O     14.59708255  6.86491180  19.55735659
O     10.96661611  16.90214353  12.87772391
O     21.12924557  17.03762056  20.41980613
O     24.35668409  7.11255027  13.84697309
O     21.50693564  9.71581069  20.23910723
O     23.98820218  19.62191692  13.52939959
O     13.83267353  17.14800468  17.34656467
O     14.00334626  9.11159023  18.26279120
O     11.46376117  19.19894391  11.62990880
O     21.51696598  19.26704948  21.79807401
O     23.94134763  9.35499773  15.20166852
O     20.99727755  7.36447635  21.31978048
O     24.52722136  17.30034912  14.65584856
O     12.93139886  19.59632475  16.89209299
O     13.41035671  6.77114884  17.18152666
O     12.19491903  16.90772771  10.51081095
O     22.16592747  16.96206983  9.61446568
O     23.30720423  7.05523458  16.32446146
O     22.75117362  8.97920599  22.47185046
O     22.78286772  18.93809662  15.80142052
O     13.90076955  20.61724150  21.19204120
O     11.79757009  10.66115223  14.61893442
O     14.10056937  5.68206663  21.84267742
O     11.69597392  15.47968057  14.97511242
O     21.27081522  15.89432771  18.09382338
O     24.19058027  5.89688390  11.56196327
O     22.47972594  11.08551399  18.21856682
O     22.99959244  20.98106185  11.51483452
O     11.61507157  19.68652833  20.06287771
O     14.00821625  9.66033674  13.44448366
O     12.10271693  6.68078105  20.39374085
O     13.47791783  16.92979307  13.62232933
O     23.52110996  16.67031027  19.39701577
O     21.95807660  6.72023478  12.85274534
O     23.88894276  9.09244773  19.22474780
O     21.59556489  18.99397256  12.54351647
O     13.04889653  18.13386061  21.60683317
O     12.60757812  8.18523786  15.09192073
O     13.81416105  8.30548955  21.62399683
O     11.60649206  18.09077662  15.15175083
O     21.90584957  18.46127289  18.29643858
O     23.57284692  8.47489272  11.68946729
O     21.68859641  8.58261676  17.82834160
O     23.78513276  18.47783064  11.12670321
O     9.63710144  20.90439306  21.32972071
O     16.05730702  10.84689774  14.65133248
O     10.02652052  5.48967964  21.51432601
O     15.39512508  15.55244458  14.86180301
O     25.59272720  15.38780688  18.37150998
O     19.90558093  5.41791418  11.81441826
O     25.71211133  10.72140217  18.17185202
O     19.74787422  20.56150638  11.44850240
O     9.11586932  19.40788130  19.21506726
O     16.46566154  9.32800370  12.53138051
O     9.73213276  6.72811233  19.23173788
O     15.86002690  16.72617624  12.52503375
O     26.00886594  17.19979568  20.22377457
O     19.46000590  7.22525735  13.66148479
O     26.07296226  9.71231716  20.60850055
O     19.38265467  19.58832612  13.89458546
O     10.26986654  19.60791540  16.84801645
O     15.39182329  9.53948660  10.10295423
O     10.89112944  7.62048460  16.99682217
O     14.74854697  17.64207615  10.26678928
O     24.79079774  16.89173479  22.54004536
O     20.67564507  6.96574364  15.98594964
O     25.27087347  9.39588926  9.85313610
O     20.25513261  19.38387842  16.41249963
O     9.69141403  17.20885886  17.81644113
O     15.93745214  7.15157847  11.06892649
O     9.28119446  9.17945634  18.37691492
O     16.40166947  19.16082852  11.62808978
O     25.57209494  19.29391945  21.79552905
O     19.89555514  9.35226729  15.17502184
O     25.81649224  7.28727012  21.64408392
O     19.77247858  17.20422381  14.97815041
O     11.58432211  20.73799128  14.91016577
O     13.89794429  10.93800426  21.81095558
O     11.77588664  5.69568096  15.41838216
O     13.77238937  15.66019358  22.10585702
O     23.79540398  15.83725651  11.39363432
O     21.71862933  5.94871783  18.13526981
O     23.41006427  10.94051432  10.84040886
O     22.10811050  20.91746771  17.44399482
O     18.08741932  15.38681487  15.98499783
O     18.15374655  11.05206856  16.27779301
O     17.44507780  21.18500394  10.22921698
O     8.17908893  11.13319243  16.91075362
O     8.06293522  15.23032907  17.07348058
O     15.76508747  15.29772506  17.58194697
O     15.84790919  10.80180968  17.34566169
O     9.80357668  21.08475481  10.72880739
O     19.65036209  21.13226685  22.11774599
O     25.82560402  11.20407267  15.52397771
O     25.68220638  15.14556483  15.70221257
O     16.37839944  13.05700494  16.01733044
O     9.01348942  23.13789285  22.50480490
O     19.33106359  23.01446767  10.68711438
O     26.30864067  13.11829495  17.31720186
O     14.01855234  15.49277230  19.47991607
O     14.13599044  11.56007529  19.22133708
O     11.73986535  21.68918746  12.43545066
O     21.20476775  21.20107249  19.96440394
O     24.27669574  11.27830605  13.36649863
O     23.82090939  14.87458396  13.86027743
O     13.25346651  14.61183427  17.02893793
O     13.35511784  11.18639856  16.69944934
O     12.27606767  21.08347368  9.90406827
O     22.22387151  21.74379783  22.34992472
O     23.26566353  11.84032546  15.75541568
O     23.15205786  15.72163380  16.28520810
O     13.47907536  13.35992696  20.98579621
O     12.29817455  23.22091746  14.47734153
O     22.14283402  23.25497386  18.50039626
O     23.35058363  13.29001965  11.84371071
O     11.62139497  15.24725009  20.53470865
O     11.73106066  11.45568984  20.34271623
O     13.96147308  21.23983051  13.83424289
O     23.78946991  21.37574210  19.46317588
O     21.69723897  11.41350029  12.82146584
O     21.52237186  15.11310202  12.52254257
O     9.95722476  13.28159184  21.21430751
O     15.63364337  23.20927609  14.56348496
O     25.62978955  23.08852293  18.52259747
O     19.86285255  13.11309986  11.85962832
O     9.19105115  15.19039158  19.48497830
O     9.35768912  11.66087816  19.22242513
O     16.25099285  21.61811583  12.55244161
O     26.14144256  21.58357397  20.62398805
O     19.36592490  11.66078975  14.01094280
O     19.11325513  15.04601158  13.56304040
O     10.66213265  14.80668433  17.34415801
O     10.78767765  10.91178739  17.08697250
O     14.83556629  20.90304785  10.40449326
O     24.80029115  21.55191084  9.64626427
O     20.69278442  11.59760944  16.32839661
O     20.68840535  14.84926023  15.68927573
O     11.66615804  12.99635687  15.69787247
O     13.96628310  22.96789266  22.25482145
O     23.30168677  23.43228837  10.75100317
O     22.16288143  13.52273215  17.42777749
O     17.79832662  18.75150219  29.17424253
O     17.30411690  17.01118329  23.61716312
O     17.90167682  8.81378990  23.66216381
O     10.11849989  9.22170232  23.85027267
O     9.60903268  17.49488788  24.01180192
O     19.61316840  17.50086042  9.19497414
O     20.14228292  9.61658491  9.19526917
O     16.24863253  20.73699220  28.37822950
O     19.39666553  15.47818066  24.22081012
O     19.48285209  10.53369740  24.89469246
O     15.47442054  18.23984366  27.95741624
O     19.28715014  17.96002813  25.10711550
O     20.27627346  8.00059335  24.54564444
O     14.02254392  18.92900851  5.96300442
O     11.56186394  8.89729419  26.02770655
O     10.96661611  16.90214353  26.16902391
O     21.12924557  17.03762056  7.12850613
O     21.50693564  9.71581069  6.94780723
O     23.98820218  19.62191692  26.82069959
O     11.72804152  7.10293147  24.09926072
O     11.46376117  19.19894391  24.92120880
O     21.51696598  19.26704948  8.50677401
O     20.99727755  7.36447635  8.02848048
O     12.75191240  9.51962004  23.72806408
O     12.19491903  16.90772771  23.80211095
O     22.16592747  16.96206983  22.90576568
O     22.75117362  8.97920599  9.18055045
O     13.90076955  20.61724150  7.90074120
O     11.69597392  15.47968057  28.26641242
O     22.99959244  20.98106185  24.80613452
O     11.61507157  19.68652833  6.77157771
O     13.47791783  16.92979307  26.91362933
O     21.59556489  18.99397256  25.83481647
O     13.04889653  18.13386061  8.31553317
O     11.60649206  18.09077662  28.44305083
O     23.57284692  8.47489272  24.98076729
O     23.78513276  18.47783064  24.41800321
O     15.39512508  15.55244458  28.15310301
O     19.74787422  20.56150638  24.73980240
O     16.46566154  9.32800370  25.82268051
O     15.86002690  16.72617624  25.81633374
O     19.38265467  19.58832612  27.18588546
O     15.39182329  9.53948660  23.39425423
O     14.74854697  17.64207615  23.55808927
O     24.79079774  16.89173479  9.24874536
O     25.27087347  9.39588926  23.14443610
O     15.93745214  7.15157847  24.36022649
O     16.40166947  19.16082852  24.91938978
O     19.77247858  17.20422381  28.26945040
O     11.58432211  20.73799128  28.20146577
O     13.77238937  15.66019358  8.81455702
O     23.79540398  15.83725651  24.68493431
O     23.41006427  10.94051432  24.13170886
O     7.48459744  20.97792265  22.89531865
O     17.44507780  21.18500394  23.52051698
O     9.80357668  21.08475481  24.02010739
O     19.65036209  21.13226685  8.82644599
O     19.33106359  23.01446767  23.97841438
O     11.73986535  21.68918746  25.72675066
O     21.20476775  21.20107249  6.67310394
O     24.27669574  11.27830605  26.65779863
O     23.82090939  14.87458396  27.15157743
O     12.27606767  21.08347368  23.19536827
O     22.22387151  21.74379783  9.05862472
O     12.29817455  23.22091746  27.76864153
O     23.35058363  13.29001965  25.13501071
O     13.96147308  21.23983051  27.12554289
O     21.69723897  11.41350029  26.11276584
O     21.52237186  15.11310202  25.81384257
O     15.63364337  23.20927609  27.85478496
O     19.86285255  13.11309986  25.15092832
O     16.25099285  21.61811583  25.84374161
O     19.36592490  11.66078975  27.30224280
O     19.11325513  15.04601158  26.85434040
O     14.83556629  20.90304785  23.69579326
O     24.80029115  21.55191084  22.93756427
O     20.68840535  14.84926023  28.98057573
O     11.66615804  12.99635687  28.98917248
O     13.96628310  22.96789266  8.96352145
O     23.30168677  23.43228837  24.04230317
O     16.17504070  25.57096405  15.49592594
O     11.77588664  25.56558095  15.41838216
O     11.58689729  25.20554951  12.81840864
O     13.99464665  25.21573401  13.94421900
O     16.44795143  25.16136236  12.91120019
O     27.73853686  8.89623552  22.53237638
O     27.36841018  17.45894045  22.47318710
O     28.16603420  7.08674759  17.02796645
O     27.60716371  18.83263565  17.00535279
O     5.73882720  15.38780688  18.37150998
O     5.85821134  10.72140217  18.17185202
O     28.03298892  11.13319243  16.91075362
O     27.91683522  15.23032907  17.07348058
O     5.97170402  11.20407267  15.52397771
O     5.82830638  15.14556483  15.70221257
O     6.45474067  13.11829495  17.31720186
O     27.33849744  20.97792265  22.89531865
O     15.55141089  19.18573431  30.43249661
O     14.02254392  18.92900851  32.54560442
O     13.83267353  17.14800468  30.63786467
O     12.93139886  19.59632475  30.18339299
O     10.26986654  19.60791540  30.13931645
O     20.25513261  19.38387842  29.70379963
O     18.08741932  15.38681487  29.27629783
O     15.76508747  15.29772506  30.87324698
O     16.37839944  13.05700494  29.30863045
O     14.01855234  15.49277230  32.77121607
O     13.25346651  14.61183427  30.32023793
O     10.66213265  14.80668433  30.63545801
H     6.97581256  8.85425741  22.19595964
H     6.65728905  17.61313572  22.04622604
H     7.35415140  7.09957086  17.17963886
H     6.82152531  19.07416982  17.12545608
H     9.31085863  17.33594842  9.81125471
H     15.80157365  5.23330449  14.73262825
H     25.72679822  5.11706693  18.43932567
H     11.55084751  8.77260140  11.77451760
H     21.12866555  6.45117525  21.61897656
H     13.95284638  5.00000000  22.51637099
H     23.89842567  5.39126529  10.78743405
H     9.48698996  5.11562285  22.22839064
H     19.46164901  5.01521069  11.05175559
H     14.53311608  9.54706576  9.65188385
H     25.84470783  9.05401834  9.14975968
H     16.12816533  6.21254597  11.21974576
H     26.01989274  6.34196835  21.72110856
H     12.16457447  5.23647025  14.65749630
H     22.11638373  5.29325337  18.72945646
H     9.32048710  21.35404895  9.93193530
H     9.07859019  24.09764014  22.62949262
H     19.22939664  23.97488224  10.59673922
H     22.28447932  24.13928742  18.87299008
H     25.55861653  24.02133640  18.77890478
H     25.49533434  21.12673342  9.11991921
H     13.89950283  23.83743546  22.67948099
H     23.54186211  24.32586709  10.45991405
H     20.35328055  7.31315283  25.22564109
H     14.05706095  18.81796316  5.00000000
H     12.12514388  9.16823244  26.76946674
H     21.63285412  17.02636967  6.29955991
H     22.03164146  9.65501394  6.13424250
H     24.09392795  19.16618660  27.67042422
H     11.52223280  6.18933894  24.35202832
H     21.12866555  6.45117525  8.32767656
H     10.68901671  19.61258239  7.05060171
H     23.53319212  7.62640548  25.44916552
H     15.93318802  9.44038346  26.62563924
H     25.48219199  17.38655491  8.78181170
H     16.12816533  6.21254597  24.51104576
H     13.42713921  15.22113898  8.02150382
H     6.65566113  20.89916002  22.39776359
H     19.22939664  23.97488224  23.88803922
H     21.85732204  21.48817527  6.01534647
H     24.30798826  11.06183965  27.60281878
H     24.10431720  15.40846645  27.91022721
H     12.37490684  24.16716826  27.56958984
H     15.58417115  24.15598717  27.64938136
H     19.46315715  11.21490389  28.15818186
H     21.35884520  14.93511477  29.67630513
H     11.80482110  12.05825979  29.19324702
H     13.89950283  23.83743546  9.38818099
H     23.54186211  24.32586709  23.75121405
H     16.37398978  26.48948281  15.73601456
H     12.00929671  26.38924588  15.87444777
H     11.46411872  25.34530146  11.86641346
H     16.33413820  25.33197279  11.96312919
H     28.67779764  9.11766270  22.43409513
H     28.32842491  17.32047810  22.48318193
H     28.91203497  7.42078473  17.55027099
H     28.47604864  18.78939963  17.43438615
H     5.42865727  16.23851040  18.71935784
H     5.71805857  9.94646573  18.73818295
H     28.76626054  10.88854546  17.49672341
H     28.70877854  15.46170829  17.58356823
H     5.08028164  11.03216256  15.18234477
H     5.00000000  15.51466530  15.35786771
H     28.24046380  21.31168191  22.76898004
H     13.48988851  19.17948417  33.31660387
H     9.63097608  19.09977371  30.66325443
H     21.16392610  19.39451258  30.04274107
H     16.51248585  12.09664752  29.33381915
H     13.53254292  15.15873180  33.54135358
H     9.89739502  15.29160025  30.98321208
H     16.32146544  15.18644678  18.37489309
