# Supplementary material for: Brønsted acidity in zeolites measured by deprotonation energy
Source: Sci Rep. 2022 May 4;12:7301. doi: 10.1038/s41598-022-11354-x (PMC9068704; doi:10.1038/s41598-022-11354-x)
Supplement: Supplementary file 2 — Supplementary Information 2. [file 41598_2022_11354_MOESM2_ESM.zip › structures/clusters/mfi/MFI_Al8-O17_bas_cluster_15T.xyz]

76

Si    7.74724832  13.50668923  7.38950840
Si    10.95032053  13.45370207  7.45721573
Si    11.90828790  11.25606934  9.44296513
Si    11.86224200  8.22615836  9.43395214
Si    9.48039404  7.49439122  11.31126030
Si    14.70625347  12.20821090  10.08174150
Si    6.95099187  11.34887549  9.48502418
Si    7.03481078  8.21546412  9.40855536
Si    8.82915408  11.34030816  14.37057157
Si    8.81294552  8.25387755  14.27168382
Si    11.90314874  15.91882074  9.21486685
Si    9.53325060  15.30880495  11.02846146
Si    14.77716761  15.35223642  10.11682942
Si    6.99558555  15.87119971  9.23353782
Al    9.42838445  12.19206036  11.40595586
O     11.74504799  14.64997694  8.20352592
O     7.39886473  13.39725164  5.81213119
O     10.01674582  13.77933497  11.11506682
O     9.89791821  5.92632843  11.28850752
O     7.39813322  7.43656699  8.03501240
O     7.19331715  12.16802311  8.09817142
O     9.35692269  13.65721621  7.60471646
O     11.34707247  7.50957409  8.08722420
O     11.36379367  12.03519453  8.15595952
O     11.40484467  13.35474352  5.90605619
O     15.04337091  13.76855907  9.84301731
O     13.08866350  12.02006700  10.22973843
O     13.07312897  7.44402034  10.17269683
O     10.64087600  11.06097766  10.53865683
O     10.61790546  8.38524970  10.50388598
O     12.31580542  9.73989100  9.04984428
O     9.60112379  11.58963644  12.99756553
O     9.50712303  8.10172721  12.80298296
O     7.92561767  11.82375260  10.66114678
O     8.04504467  7.73138914  10.60589588
O     15.21517030  11.34098206  8.80706924
O     5.38909039  11.53530099  9.95032952
O     5.51490650  7.86284489  9.87498427
O     15.40312796  11.64425864  11.43827109
O     7.20845176  9.78380812  9.10811866
O     9.62601621  7.35363746  15.33596907
O     9.51390357  12.16184759  15.59594595
O     8.88345885  9.76999743  14.80113640
O     7.26459449  11.80594821  14.23920260
O     7.27348987  7.73724230  14.15076066
O     13.19103216  15.66960835  10.16991977
O     10.58168061  16.16120417  10.11280583
O     12.17439225  17.25144077  8.31933851
O     9.46941799  16.05749626  12.47174926
O     8.03850478  15.40084925  10.38062575
O     7.03806260  14.84618307  7.97273660
O     15.51574242  16.17722275  8.92363891
O     5.48788544  15.88383637  9.84131325
O     15.40069558  15.77383340  11.55402410
O     7.33352281  17.37385913  8.73227950
H     7.43014663  13.92674610  5.00000000
H     9.65733033  5.00000000  11.13060531
H     7.65323645  6.61284647  7.59082005
H     11.14319757  6.67131921  7.64375628
H     11.80562022  13.84074393  5.16843666
H     14.03700847  7.38462851  10.08154360
H     15.50404808  11.32971047  7.88115208
H     5.00000000  11.93515669  10.74381807
H     5.07270831  7.55768196  10.68259578
H     16.32325329  11.47388176  11.69369444
H     9.84081249  6.45865271  15.64217956
H     9.76276568  13.07238110  15.81932089
H     6.34428944  11.50574231  14.17743663
H     6.35617397  8.04707077  14.09212750
H     11.60666610  17.82734796  7.78369130
H     9.25072465  15.99845591  13.41492870
H     15.71177805  16.15145850  7.97400411
H     5.11867531  15.55618169  10.67631402
H     16.29945326  15.76948405  11.91887437
H     7.81856695  17.87684526  8.05949638
H     10.50052763  10.08633264  10.73383660
