# Supplementary material for: Brønsted acidity in zeolites measured by deprotonation energy
Source: Sci Rep. 2022 May 4;12:7301. doi: 10.1038/s41598-022-11354-x (PMC9068704; doi:10.1038/s41598-022-11354-x)
Supplement: Supplementary file 2 — Supplementary Information 2. [file 41598_2022_11354_MOESM2_ESM.zip › structures/clusters/mfi/MFI_Al4-O4_bas_cluster_152T.xyz]

598

Si    18.82148039  19.67925311  7.38303405
Si    24.64223185  19.01935821  16.06492815
Si    24.49820264  27.03175526  16.06557851
Si    17.59640927  17.12852335  22.45565868
Si    27.78513921  17.10188890  24.28143574
Si    14.46243642  27.03994024  17.62186947
Si    14.96885258  19.25461496  17.64135680
Si    22.56844985  18.65053414  18.17071774
Si    22.34674012  27.59696490  18.07864976
Si    20.04584198  17.68205921  24.34374606
Si    9.80762540  17.45462140  22.01246755
Si    12.66762558  18.57793492  15.68894481
Si    22.00672602  19.49354052  21.03591944
Si    21.40575792  26.96994760  20.94038098
Si    20.72337518  16.78118785  27.17070733
Si    10.81051690  16.79236410  19.21965576
Si    11.91669598  19.33503700  26.13946198
Si    18.33603195  26.70963961  20.88124842
Si    23.81126443  16.68711471  14.09997157
Si    13.89586383  17.01107122  19.50882980
Si    28.69240243  19.52796606  26.03404232
Si    17.94443333  18.71027956  17.85514110
Si    17.48146313  27.56020297  18.05255595
Si    24.75458345  17.57361962  24.61520725
Si    14.59298891  17.61092586  22.39559797
Si    27.71579317  18.55244454  15.51901002
Si    20.29534404  19.08084749  15.96802649
Si    19.91890129  26.74921124  16.34399850
Si    22.56198455  16.89605258  22.59788520
Si    12.14172968  16.96445173  24.08345974
Si    10.15754330  19.23036619  17.42914943
Si    24.88262462  14.77925319  16.33987867
Si    17.33251704  24.70925664  23.04464230
Si    24.76647719  11.57556304  16.37112828
Si    17.44270584  21.49686691  22.90169941
Si    27.39938968  21.59664842  24.14121811
Si    14.76883401  11.69022556  17.53006055
Si    27.30093736  24.76017589  23.99473994
Si    14.85657128  14.86288225  17.38199974
Si    22.49182987  15.57169453  18.04231231
Si    19.63885037  25.55204866  24.81929934
Si    22.51530939  10.83090739  18.16815763
Si    19.79211777  20.77211748  24.64979913
Si    9.66461423  20.54255286  22.18460265
Si    12.69238260  10.61787184  15.52923484
Si    9.58669280  25.38601942  21.95471775
Si    12.70786818  15.46251630  15.32528334
Si    21.58172081  14.58480068  20.78868101
Si    20.66618859  24.53898633  14.29600248
Si    21.52691035  11.50593095  21.08374910
Si    20.68012904  21.48622982  14.29045655
Si    10.79931592  21.50455532  19.45502008
Si    11.54714923  11.58328033  26.09355289
Si    10.70813339  24.55747889  19.23833611
Si    11.62393661  14.62857967  25.90259274
Si    18.46379977  14.59915912  20.97211322
Si    23.78667783  24.54257952  14.35586921
Si    18.39068718  11.51297650  21.17134739
Si    23.80316438  21.45658510  14.43713142
Si    13.93279405  21.60568138  19.27336143
Si    13.79012826  24.61893058  19.56522413
Si    28.39932866  14.67506861  26.22982344
Si    17.73484027  15.63963966  18.14212708
Si    24.50632457  25.56635926  24.87149949
Si    17.66291500  10.82326890  18.29075256
Si    24.51402958  20.70511795  24.84819587
Si    14.56828201  20.75154024  22.14430744
Si    14.40297398  25.35564502  22.46287558
Si    27.79827799  15.43111598  15.81745440
Si    20.12195990  14.91484275  16.15220634
Si    22.06944678  24.85700169  22.96907609
Si    20.05083517  11.88391428  16.61015077
Si    22.20608090  21.80933310  23.04261741
Si    12.12462025  21.33023791  23.93842973
Si    10.19357734  11.38887766  17.27282508
Si    11.76787836  24.33423345  23.93802547
Si    10.55497970  14.38764102  17.29917987
Si    24.64223185  19.01935821  29.35622815
Si    17.59640927  17.12852335  9.16435868
Si    14.96885258  19.25461496  30.93265680
Si    22.56844985  18.65053414  31.46201774
Si    20.04584198  17.68205921  11.05244606
Si    9.80762540  17.45462140  8.72116755
Si    12.66762558  18.57793492  28.98024481
Si    22.00672602  19.49354052  7.74461944
Si    20.72337518  16.78118785  13.87940733
Si    11.91669598  19.33503700  12.84816198
Si    23.81126443  16.68711471  27.39127157
Si    13.89586383  17.01107122  32.80012979
Si    17.94443333  18.71027956  31.14644110
Si    24.75458345  17.57361962  11.32390725
Si    14.59298891  17.61092586  9.10429797
Si    27.71579317  18.55244454  28.81031002
Si    20.29534404  19.08084749  29.25932649
Si    22.56198455  16.89605258  9.30658520
Si    12.14172968  16.96445173  10.79215973
Si    24.88262462  14.77925319  29.63117867
Si    17.44270584  21.49686691  9.61039941
Si    14.85657128  14.86288225  30.67329975
Si    22.49182987  15.57169453  31.33361231
Si    19.79211777  20.77211748  11.35849913
Si    9.66461423  20.54255286  8.89330265
Si    12.70786818  15.46251630  28.61658333
Si    20.66618859  24.53898633  27.58730249
Si    20.68012904  21.48622982  27.58175655
Si    11.54714923  11.58328033  12.80225289
Si    11.62393661  14.62857967  12.61129275
Si    23.78667783  24.54257952  27.64716921
Si    23.80316438  21.45658510  27.72843142
Si    17.73484027  15.63963966  31.43342708
Si    24.51402958  20.70511795  11.55689586
Si    14.56828201  20.75154024  8.85300744
Si    27.79827799  15.43111598  29.10875440
Si    20.12195990  14.91484275  29.44350635
Si    22.20608090  21.80933310  9.75131741
Si    12.12462025  21.33023791  10.64712972
Si    17.42477983  9.17634260  22.86946141
Si    24.49820264  7.16185526  16.06557851
Si    14.46243642  7.17004024  17.62186947
Si    19.42969496  8.80813349  25.05484183
Si    22.34674012  7.72706490  18.07864976
Si    12.56249239  7.51969941  15.36783907
Si    9.55971377  8.64694859  22.30925314
Si    20.26240209  9.53204715  14.55667614
Si    21.40575792  7.10004760  20.94038098
Si    10.40042155  9.36232649  19.46184650
Si    23.40711579  9.61545527  14.32547501
Si    18.33603195  6.83973961  20.88124842
Si    13.49966218  9.58512628  19.37886818
Si    17.48146313  7.69030297  18.05255595
Si    14.40964690  8.65407669  22.17785735
Si    21.74546068  9.36410074  23.13418154
Si    19.91890129  6.87931124  16.34399850
Si    10.17015661  6.99515906  17.39447237
Si    12.05396507  9.28978855  24.05355852
Si    7.93123921  17.10188890  24.28143574
Si    8.83850243  19.52796606  26.03404232
Si    7.86189317  18.55244454  15.51901002
Si    7.54548968  21.59664842  24.14121811
Si    7.44703736  24.76017589  23.99473994
Si    8.41331945  11.67092588  25.91817427
Si    8.54542866  14.67506861  26.22982344
Si    7.76525140  10.76892653  15.46514753
Si    7.94437799  15.43111598  15.81745440
Si    7.93123921  17.10188890  10.99013575
Si    8.83850243  19.52796606  12.74274232
Si    7.54548968  21.59664842  10.84991811
Si    8.41331945  11.67092588  12.62687427
Si    8.54542866  14.67506861  12.93852344
Si    7.35015894  9.34847614  24.26465805
Si    7.69030975  7.64780078  15.69656956
Al    18.82148039  19.67925311  20.67433404
O     22.47247470  19.59427050  6.18448224
O     9.97780540  16.66518741  7.31480542
O     18.53486645  19.68630781  5.67766180
O     14.78588876  21.31274014  7.33923080
O     26.22504547  18.70783872  16.11130604
O     26.03779207  27.46650955  16.27258857
O     16.11293037  17.48019722  22.94454516
O     26.26067764  17.56995425  24.01949159
O     16.00333288  27.48304913  17.39124581
O     16.53375910  19.21077366  17.23058645
O     24.07138606  18.75357619  17.56008150
O     23.78154040  27.07216679  17.52612090
O     18.60520391  17.56887637  23.60789447
O     28.47840557  16.72137022  22.85760968
O     13.77529163  26.67480050  16.19063324
O     14.12988945  18.70437467  16.37087748
O     24.37025745  20.57027542  15.66956206
O     17.81695365  10.69893072  22.44595880
O     24.44439476  25.52784866  15.46035899
O     17.70393149  15.57803534  22.02519817
O     27.79460178  15.82578556  25.27269001
O     14.41596690  25.76102603  18.60896748
O     14.53723628  20.77095857  18.01967222
O     23.87866692  18.04344359  15.00124099
O     18.13532180  28.00953093  21.83857664
O     23.75042973  28.07886622  15.06671091
O     17.93403245  18.04514409  21.07398486
O     28.63802119  18.34264396  24.91302971
O     13.61914212  28.29680099  18.23709274
O     14.72450481  18.28991204  18.93850328
O     22.47247470  19.59427050  19.47578224
O     22.31044395  27.43592841  19.68457633
O     19.94058261  16.90090554  25.75904868
O     9.97780540  16.66518741  20.60610542
O     12.76504957  19.25981000  14.22396750
O     22.26383504  17.09305081  18.57194902
O     19.91082262  27.12234866  25.15626284
O     22.14942971  29.17700079  17.71836513
O     20.37075155  19.24680677  24.59703940
O     9.43072697  19.00809709  21.70202107
O     9.97883222  26.94926124  22.19021062
O     12.24988770  17.00927108  15.54974124
O     21.49748521  19.13763450  17.05106832
O     21.15676184  26.72759829  17.39794668
O     21.16792965  16.97206372  23.42813089
O     11.20734376  17.40862640  22.83839508
O     11.56217220  19.33098623  16.61095133
O     22.51359849  20.85214733  21.77756123
O     19.80406777  10.79488459  15.44902205
O     22.18669364  25.71628741  21.60182772
O     19.92631107  15.64048764  14.71960754
O     10.93725784  15.32016904  18.56475911
O     11.41150807  25.24809983  25.22264813
O     9.69082883  10.48296826  18.52188458
O     12.64396304  20.44495095  25.19954903
O     20.42135652  19.31518797  21.17353967
O     19.90138887  26.58138252  20.44922995
O     22.28427011  16.39651475  26.90747287
O     12.30954525  17.36965828  19.51107591
O     10.37877063  19.73459279  26.50829842
O     22.79413907  18.22939906  21.71132323
O     20.04624901  28.05368328  15.40695383
O     21.25729454  28.16294871  22.02365532
O     20.70454826  18.18904374  14.68026665
O     10.04459756  17.79694725  18.19689939
O     11.91780243  17.89156455  25.39477567
O     18.04972480  20.93691771  21.53091456
O     23.89993596  10.90844405  15.16741057
O     17.86755732  25.36117147  21.64601056
O     24.34969131  15.41672360  14.94476393
O     14.16558764  15.69495918  18.59899490
O     28.01919201  25.61956838  25.18022324
O     14.01914224  11.01049147  18.80273755
O     28.13150628  20.91834159  25.42483417
O     18.53486645  19.68630781  18.96896180
O     17.43062712  26.91150972  19.54480027
O     24.75944845  16.87130201  26.08390505
O     14.41094410  16.72845040  21.03007715
O     27.74858458  19.11586856  27.28835467
O     18.95602386  18.43760075  16.62038173
O     18.50739707  26.72148951  17.13102076
O     23.80281792  16.71557102  23.62427283
O     13.68241561  17.04259300  23.59719694
O     8.90365450  19.39997078  16.42162079
O     17.67896721  17.22521261  18.60960631
O     24.64865428  27.12217827  25.31539988
O     17.98433862  29.11097959  18.10361894
O     24.22113544  19.10776463  24.72658876
O     14.24434127  19.15718786  22.07077412
O     14.11696839  26.93158871  22.20575261
O     28.15226924  16.98870343  15.53126571
O     19.98095775  20.58168736  15.44372023
O     22.12454637  10.75689236  22.39244493
O     19.93742254  25.43002613  15.42164490
O     22.51574487  15.57992742  21.64872514
O     11.82915335  15.43418378  24.51203006
O     10.47392799  25.33621205  17.83735616
O     12.21862256  10.51674647  25.08930287
O     10.06512686  20.43878194  18.49359019
O     26.40641932  15.25772380  16.62666222
O     15.77874890  25.11976237  23.27622664
O     26.28578978  11.00242761  16.36279491
O     15.87359803  21.04705372  23.05294086
O     25.85796513  21.09997141  24.03012439
O     16.32340668  11.22327890  17.47188891
O     25.72400300  25.13331681  23.89041752
O     16.43337455  15.25077631  17.26763391
O     24.03557528  15.30494573  17.62729682
O     18.10776052  25.33233638  24.33549783
O     24.06119125  11.18671358  17.79264173
O     18.23612998  20.87104576  24.19752827
O     28.13379503  21.16034270  22.75739291
O     14.06746710  11.23450354  16.13596763
O     27.94975306  25.10261640  22.53960523
O     14.19867435  15.23446420  15.94017473
O     24.78034627  13.17640582  16.18481604
O     17.53192177  23.11625258  22.96836481
O     27.49105543  23.19614018  24.34983009
O     14.67327543  13.29429954  17.71511392
O     22.04727461  14.55990175  19.23062295
O     19.92109860  24.68494245  26.15543103
O     22.34042433  11.03362223  19.76338261
O     19.90884073  21.31123449  26.17106392
O     10.13897552  21.44959742  20.93287762
O     12.26856784  11.51313127  14.25091685
O     9.62593899  25.01058094  20.37292784
O     12.71116705  15.08185255  27.03484919
O     21.60534273  15.28629433  16.70571937
O     20.57936201  25.04241616  23.59346814
O     21.51419214  11.79711274  17.31849043
O     20.69415620  21.66479819  23.63022410
O     10.81091637  20.57168375  23.34262902
O     11.51441841  10.66705521  16.65263665
O     10.65850039  24.46740088  22.75760935
O     11.65996285  14.50032599  16.11048595
O     21.72164758  13.08572006  21.37223116
O     20.55460034  23.01143347  14.80206141
O     10.55923503  22.99037597  18.86313699
O     11.79213000  13.06999652  25.50159481
O     20.01945967  15.05816855  20.87339114
O     22.22927962  24.97047058  14.13315919
O     19.94836026  11.13684239  20.86709544
O     22.25077792  21.07697709  14.11353688
O     12.38752163  21.16550404  19.54548170
O     9.95801437  11.27013465  26.25064683
O     12.20011242  24.88609290  19.81489748
O     10.13490664  14.92502619  26.50110058
O     18.27872590  13.09597676  21.51950407
O     23.93034807  23.01491076  14.88006814
O     14.02992940  23.17448768  18.86159941
O     28.15037153  13.24003992  25.51369230
O     17.76546945  14.75440674  19.50504797
O     24.56406457  24.65857002  26.21945020
O     17.47512657  11.15677405  19.87314102
O     24.70048541  21.13407037  26.40763451
O     14.78588876  21.31274014  20.63053080
O     14.52142293  24.61861945  21.01499641
O     27.65697063  14.66907138  14.38406247
O     19.05588199  15.42421249  17.25923252
O     23.10997395  25.36982728  24.09458502
O     18.90916588  11.71425326  17.75426216
O     23.24959727  21.51863398  24.25368843
O     13.27431709  21.48292051  22.80463742
O     9.02367010  11.53539230  16.15490289
O     13.21944659  24.72354990  23.35406299
O     9.09727247  14.77502194  16.73038294
O     19.93002918  13.33367472  15.90860053
O     22.38470842  23.33518066  22.54187896
O     11.73914610  22.80678636  24.47204936
O     10.56464939  12.86094488  17.83454524
O     26.22504547  18.70783872  29.40260604
O     16.11293037  17.48019722  9.65324516
O     26.26067764  17.56995425  10.72819159
O     16.53375910  19.21077366  30.52188645
O     24.07138606  18.75357619  30.85138150
O     18.60520391  17.56887637  10.31659447
O     14.12988945  18.70437467  29.66217748
O     24.37025745  20.57027542  28.96086206
O     24.44439476  25.52784866  28.75165899
O     17.70393149  15.57803534  8.73389817
O     14.53723628  20.77095857  31.31097222
O     23.87866692  18.04344359  28.29254099
O     17.93403245  18.04514409  7.78268486
O     14.72450481  18.28991204  32.22980328
O     22.47247470  19.59427050  32.76708224
O     19.94058261  16.90090554  12.46774868
O     12.76504957  19.25981000  27.51526750
O     22.26383504  17.09305081  31.86324902
O     20.37075155  19.24680677  11.30573940
O     9.43072697  19.00809709  8.41072106
O     12.24988770  17.00927108  28.84104125
O     21.49748521  19.13763450  30.34236832
O     21.16792965  16.97206372  10.13683089
O     11.20734376  17.40862640  9.54709508
O     11.56217220  19.33098623  29.90225132
O     22.51359849  20.85214733  8.48626123
O     19.92631107  15.64048764  28.01090754
O     12.64396304  20.44495095  11.90824903
O     20.42135652  19.31518797  7.88223967
O     22.28427011  16.39651475  13.61617287
O     12.30954525  17.36965828  32.80237591
O     10.37877063  19.73459279  13.21699842
O     22.79413907  18.22939906  8.42002323
O     20.70454826  18.18904374  27.97156665
O     11.91780243  17.89156455  12.10347567
O     18.04972480  20.93691771  8.23961456
O     24.34969131  15.41672360  28.23606393
O     14.16558764  15.69495918  31.89029490
O     18.53486645  19.68630781  32.26026180
O     24.75944845  16.87130201  12.79260505
O     14.41094410  16.72845040  7.73877715
O     27.74858458  19.11586856  13.99705467
O     18.95602386  18.43760075  29.91168173
O     23.80281792  16.71557102  10.33297283
O     13.68241561  17.04259300  10.30589694
O     17.67896721  17.22521261  31.90090631
O     24.22113544  19.10776463  11.43528876
O     14.24434127  19.15718786  8.77947412
O     28.15226924  16.98870343  28.82256570
O     19.98095775  20.58168736  28.73502023
O     19.93742254  25.43002613  28.71294490
O     22.51574487  15.57992742  8.35742514
O     11.82915335  15.43418378  11.22073006
O     12.21862256  10.51674647  11.79800287
O     26.40641932  15.25772380  29.91796223
O     15.87359803  21.04705372  9.76164086
O     25.85796513  21.09997141  10.73882439
O     16.43337455  15.25077631  30.55893391
O     24.03557528  15.30494573  30.91859682
O     18.23612998  20.87104576  10.90622828
O     14.19867435  15.23446420  29.23147473
O     24.78034627  13.17640582  29.47611604
O     17.53192177  23.11625258  9.67706481
O     14.67327543  13.29429954  31.00641392
O     22.04727461  14.55990175  32.52192295
O     19.92109860  24.68494245  12.86413103
O     19.90884073  21.31123449  12.87976391
O     10.13897552  21.44959742  7.64157762
O     12.26856784  11.51313127  27.54221685
O     12.71116705  15.08185255  13.74354919
O     21.60534273  15.28629433  29.99701937
O     20.69415620  21.66479819  10.33892411
O     10.81091637  20.57168375  10.05132902
O     11.65996285  14.50032599  29.40178595
O     20.55460034  23.01143347  28.09336141
O     11.79213000  13.06999652  12.21029481
O     22.22927962  24.97047058  27.42445919
O     22.25077792  21.07697709  27.40483688
O     9.95801437  11.27013465  12.95934683
O     10.13490664  14.92502619  13.20980058
O     23.93034807  23.01491076  28.17136814
O     17.76546945  14.75440674  32.79634797
O     24.56406457  24.65857002  12.92815020
O     24.70048541  21.13407037  13.11633451
O     27.65697063  14.66907138  27.67536247
O     19.05588199  15.42421249  30.55053251
O     23.24959727  21.51863398  10.96238843
O     13.27431709  21.48292051  9.51333742
O     19.93002918  13.33367472  29.19990053
O     22.38470842  23.33518066  9.25057896
O     11.73914610  22.80678636  11.18074936
O     15.82230362  8.98658499  22.88642492
O     26.03779207  7.59660955  16.27258857
O     16.00333288  7.61314913  17.39124581
O     17.95683983  8.90927962  24.37897049
O     23.78154040  7.20226679  17.52612090
O     13.77529163  6.80490050  16.19063324
O     24.44439476  5.65794866  15.46035899
O     14.41596690  5.89112603  18.60896748
O     18.13532180  8.13963093  21.83857664
O     23.75042973  8.20896622  15.06671091
O     13.61914212  8.42690099  18.23709274
O     19.32243081  9.47460359  26.52726215
O     22.31044395  7.56602841  19.68457633
O     9.55899357  9.32560901  20.84159543
O     19.91082262  7.25244866  25.15626284
O     22.14942971  9.30710079  17.71836513
O     12.92470492  9.07947636  15.06790006
O     9.97883222  7.07936124  22.19021062
O     20.52602211  9.63499946  24.17414334
O     21.15676184  6.85769829  17.39794668
O     11.17047202  7.44900144  16.20404170
O     10.60487034  9.38359024  23.31635185
O     22.18669364  5.84638741  21.60182772
O     21.80740698  9.69361563  14.09200035
O     19.90138887  6.71148252  20.44922995
O     11.94626126  9.73399398  19.82354898
O     20.04624901  8.18378328  15.40695383
O     21.25729454  8.29304871  22.02365532
O     12.21784080  7.87471858  24.84083497
O     10.35479765  7.92120762  18.71701548
O     17.86755732  5.49127147  21.64601056
O     17.43062712  7.04160972  19.54480027
O     14.43936097  9.17692498  20.63876622
O     23.03918817  8.78786411  23.90179525
O     18.50739707  6.85158951  17.13102076
O     13.23005687  9.43626694  22.95618503
O     17.98433862  9.24107959  18.10361894
O     14.11696839  7.06168871  22.20575261
O     19.93742254  5.56012613  15.42164490
O     10.47392799  5.46631205  17.83735616
O     19.32243081  9.47460359  13.23596216
O     12.39103911  6.74446702  13.95355364
O     24.14185245  9.68683927  12.87955994
O     6.37114547  18.70783872  16.11130604
O     6.40677764  17.56995425  24.01949159
O     8.62450557  16.72137022  22.85760968
O     7.94070178  15.82578556  25.27269001
O     7.86207545  10.84342861  24.63814152
O     8.78412119  18.34264396  24.91302971
O     30.23267063  19.73459279  26.50829842
O     8.16529200  25.61956838  25.18022324
O     8.27760628  20.91834159  25.42483417
O     7.89468458  19.11586856  27.28835467
O     28.75755450  19.39997078  16.42162079
O     8.29836924  16.98870343  15.53126571
O     6.55251932  15.25772380  16.62666222
O     6.43188978  11.00242761  16.36279491
O     6.00406513  21.09997141  24.03012439
O     5.87010300  25.13331681  23.89041752
O     8.27989503  21.16034270  22.75739291
O     8.09585306  25.10261640  22.53960523
O     7.63715543  23.19614018  24.34983009
O     29.98880664  14.92502619  26.50110058
O     8.29647153  13.24003992  25.51369230
O     7.52910520  11.35601473  27.25498695
O     7.80307063  14.66907138  14.38406247
O     28.95117247  14.77502194  16.73038294
O     6.40677764  17.56995425  10.72819159
O     8.62450557  16.72137022  9.56630968
O     7.94070178  15.82578556  11.98139001
O     7.86207545  10.84342861  11.34684152
O     8.78412119  18.34264396  11.62172971
O     8.27760628  20.91834159  12.13353417
O     7.89468458  19.11586856  13.99705467
O     28.75755450  19.39997078  29.71292079
O     6.00406513  21.09997141  10.73882439
O     8.27989503  21.16034270  9.46609291
O     7.63715543  23.19614018  11.05853009
O     8.29647153  13.24003992  12.22239230
O     7.52910520  11.35601473  13.96368695
O     7.80307063  14.66907138  27.67536247
O     28.95117247  14.77502194  30.02168294
O     6.18389207  7.59660955  16.27258857
O     5.74905948  9.36890037  23.99423867
O     8.06075296  8.81192726  22.90817834
O     7.67622800  8.35970302  25.51692080
O     7.82347182  6.77001414  14.32489770
O     8.64677703  7.05724582  16.85709637
O     8.11124162  9.18594140  15.37714122
O     14.41094410  16.72845040  34.32137716
H     22.53017657  19.02688040  5.39985560
H     10.47570043  16.74122893  6.48581916
H     18.17563990  19.09248058  5.00000000
H     14.27808451  21.48711329  6.53137633
H     26.94335912  27.49728261  15.92632084
H     29.18316140  17.15815019  22.35417898
H     13.05382371  27.10001884  15.70117087
H     17.71132252  28.62816433  22.45373298
H     23.54568688  28.91765704  14.62465850
H     13.54807415  28.98572596  18.91623317
H     19.62477778  28.04725002  25.09596500
H     22.36710986  30.08358967  17.98596922
H     9.72895982  27.88383432  22.26118206
H     11.47081291  26.13067204  25.62070494
H     20.17659335  28.86671152  14.89422053
H     21.54990798  28.80495189  22.68931987
H     28.16806548  26.39463802  25.74414146
H     24.46991287  28.03264602  25.03255718
H     17.79251086  30.05524074  18.21530154
H     14.29228973  27.88546670  22.18904269
H     10.29208856  26.25138937  17.57224317
H     27.08207785  10.86297997  15.82671686
H     28.96247504  20.79062869  22.41460873
H     28.83893110  25.27164580  22.19076216
H     28.22013723  12.30317830  25.75519395
H     28.10009376  14.67265121  13.52120148
H     27.17569215  17.28901139  10.88541609
H     24.47657311  26.42721928  29.11359413
H     18.15717456  14.99415933  8.10575844
H     14.17596697  21.26986438  32.06029023
H     22.19552999  19.53437418  33.69477511
H     10.72560439  19.27105903  30.38955312
H     11.41888896  17.02665563  32.62922696
H     18.69563375  19.68235069  33.21683810
H     14.10456665  16.89655749  6.83391647
H     28.31268830  19.36217216  13.24737371
H     19.92626211  26.22493297  29.26873133
H     21.95411965  14.98156138  7.84028377
H     12.11967069  9.77939902  11.17556633
H     26.77905517  21.39676456  10.80520929
H     24.77199921  12.21294492  29.58824733
H     17.41157772  24.07765682  9.72309954
H     14.73057969  12.33237366  30.89544171
H     21.76959975  14.57475247  33.45121092
H     19.75185240  25.20489055  12.06293835
H     10.53446002  21.48251226  6.75647389
H     12.52277918  10.97613935  28.30897384
H     11.00112770  14.43313870  30.11053282
H     18.18048240  14.66214414  33.66821486
H     24.52962275  25.20006485  12.12409976
H     20.00258275  12.46297871  29.62123703
H     22.19497764  24.25104308  9.50767476
H     11.75636738  23.72229349  10.86067105
H     26.94335912  7.62738261  15.92632084
H     24.05048988  5.06787364  14.79888306
H     14.04023879  5.20545829  19.18306515
H     19.88453273  9.50895478  27.31704784
H     19.74886603  6.31735168  24.95560465
H     9.74529975  6.14839713  22.04996654
H     22.11645128  5.33159103  22.42094352
H     11.79598530  7.26201169  25.46335261
H     17.54978830  5.10408878  22.47668042
H     23.82743485  8.78272785  24.46707463
H     14.28798715  6.11934373  22.35950083
H     20.37649084  5.02329084  14.74346580
H     10.61417218  5.00000000  18.67627489
H     19.38666533  9.07549183  12.35421177
H     11.86472249  6.80569345  13.14106233
H     24.26555730  9.14454051  12.08488443
H     5.41979659  18.89507726  16.08343064
H     5.50477602  17.57214944  24.37626641
H     31.14718967  19.49699909  26.28897181
H     8.31416548  26.39463802  25.74414146
H     7.87508927  18.77918067  28.19783654
H     29.50952741  19.29825677  17.02584841
H     5.64163735  14.97170742  16.45523101
H     5.52433056  11.34478924  16.36777284
H     5.20042072  20.86385758  24.51931345
H     5.14216168  25.39219427  24.47691893
H     30.87385078  14.74882540  26.14536170
H     7.66968892  11.00650648  28.14884388
H     29.82833551  14.54191874  17.07265170
H     5.50477602  17.57214944  11.08496641
H     7.55625774  9.95034753  11.12372337
H     29.50952741  19.29825677  30.31714841
H     5.20042072  20.86385758  11.22801345
H     7.52297161  24.13549105  10.84526499
H     7.88718697  15.12269532  28.52862079
H     29.82833551  14.54191874  30.36395170
H     5.25811523  7.33518566  16.14811050
H     5.00000000  9.01675501  24.50000891
H     8.11698350  7.57518925  25.87909856
H     8.17527590  6.93435422  13.43600725
H     14.51887911  17.25167320  35.13099925
H     17.74216024  17.60068203  20.17885384
